# Supplementary material for: Predictive classification models and targets identification for betulin derivatives as Leishmania donovani inhibitors
Source: J Cheminform. 2018 Aug 17;10:40. doi: 10.1186/s13321-018-0291-x (PMC6097978; doi:10.1186/s13321-018-0291-x)
Supplement: Supplementary file 5 — Additional file 5. Zip file with all potential protein target structures protein data bank files. [file 13321_2018_291_MOESM5_ESM.zip]

Archive with 97 entries (96 files):
- 1lox.pdb
- __MACOSX/
- __MACOSX/._1lox.pdb
- 1pzo.pdb
- __MACOSX/._1pzo.pdb
- 1qyx.pdb
- __MACOSX/._1qyx.pdb
- 1zhx.pdb
- __MACOSX/._1zhx.pdb
- 1zhz.pdb
- __MACOSX/._1zhz.pdb
- 2ab2.pdb
- __MACOSX/._2ab2.pdb
- 2bik.pdb
- __MACOSX/._2bik.pdb
- 2br1.pdb
- __MACOSX/._2br1.pdb
- 2chw.pdb
- __MACOSX/._2chw.pdb
- 2chz.pdb
- __MACOSX/._2chz.pdb
- 2hpy.pdb
- __MACOSX/._2hpy.pdb
- 2iws.pdb
- __MACOSX/._2iws.pdb
- 2oxd.pdb
- __MACOSX/._2oxd.pdb
- 2p0m.pdb
- __MACOSX/._2p0m.pdb
- 2wxq.pdb
- __MACOSX/._2wxq.pdb
- 2x00.pdb
- __MACOSX/._2x00.pdb
- 2xa4.pdb
- __MACOSX/._2xa4.pdb
- 3ac3.pdb
- __MACOSX/._3ac3.pdb
- 3ad4.pdb
- __MACOSX/._3ad4.pdb
- 3b27.pdb
- __MACOSX/._3b27.pdb
- 3ddu.pdb
- __MACOSX/._3ddu.pdb
- 3gql.pdb
- __MACOSX/._3gql.pdb
- 3h3c.pdb
- __MACOSX/._3h3c.pdb
- 3hgy.pdb
- __MACOSX/._3hgy.pdb
- 3hrb.pdb
- __MACOSX/._3hrb.pdb
- 3le6.pdb
- __MACOSX/._3le6.pdb
- 3lmp.pdb
- __MACOSX/._3lmp.pdb
- 3mqe.pdb
- __MACOSX/._3mqe.pdb
- 3my0.pdb
- __MACOSX/._3my0.pdb
- 3mzs.pdb
- __MACOSX/._3mzs.pdb
- 3ov4.pdb
- __MACOSX/._3ov4.pdb
- 3p2v.pdb
- __MACOSX/._3p2v.pdb
- 3r7r.pdb
- __MACOSX/._3r7r.pdb
- 3rgz.pdb
- __MACOSX/._3rgz.pdb
- 3s3g.pdb
- __MACOSX/._3s3g.pdb
- 3s92.pdb
- __MACOSX/._3s92.pdb
- 3smo.pdb
- __MACOSX/._3smo.pdb
- 3svg.pdb
- __MACOSX/._3svg.pdb
- 3tfq.pdb
- __MACOSX/._3tfq.pdb
- 3ugr.pdb
- __MACOSX/._3ugr.pdb
- 3zrl.pdb
- __MACOSX/._3zrl.pdb
- 4a01.pdb
- __MACOSX/._4a01.pdb
- 4a79.pdb
- __MACOSX/._4a79.pdb
- 4a86.pdb
- __MACOSX/._4a86.pdb
- 4a8v.pdb
- __MACOSX/._4a8v.pdb
- 4a9n.pdb
- __MACOSX/._4a9n.pdb
- 4alh.pdb
- __MACOSX/._4alh.pdb
- Betulin_targets.pse
- __MACOSX/._Betulin_targets.pse
