# Supplementary material for: Predictive classification models and targets identification for betulin derivatives as Leishmania donovani inhibitors
Source: J Cheminform. 2018 Aug 17;10:40. doi: 10.1186/s13321-018-0291-x (PMC6097978; doi:10.1186/s13321-018-0291-x)
Supplement: Supplementary file 5 — Additional file 5. Zip file with all potential protein target structures protein data bank files. [file 13321_2018_291_MOESM5_ESM.zip › 1lox.pdb]

HEADER    OXIDOREDUCTASE                          06-OCT-97   1LOX              
TITLE     RABBIT RETICULOCYTE 15-LIPOXYGENASE                                   
COMPND    MOL_ID: 1;                                                            
COMPND   2 MOLECULE: 15-LIPOXYGENASE;                                           
COMPND   3 CHAIN: A;                                                            
COMPND   4 SYNONYM: 15LOX;                                                      
COMPND   5 EC: 1.13.11.33;                                                      
COMPND   6 OTHER_DETAILS: 15LOX IS BOUND TO A COMPETITIVE INHIBITOR WHICH HAS   
COMPND   7 THE RESIDUE NUMBER 841                                               
SOURCE    MOL_ID: 1;                                                            
SOURCE   2 ORGANISM_SCIENTIFIC: ORYCTOLAGUS CUNICULUS;                          
SOURCE   3 ORGANISM_COMMON: RABBIT;                                             
SOURCE   4 ORGANISM_TAXID: 9986;                                                
SOURCE   5 CELL: RETICULOCYTE;                                                  
SOURCE   6 CELLULAR_LOCATION: CYTOPLASM                                         
KEYWDS    OXIDOREDUCTASE, 15LO_DEPOT2                                           
EXPDTA    X-RAY DIFFRACTION                                                     
AUTHOR    S.A.GILLMOR,A.VILLASENOR,R.J.FLETTERICK,E.SIGAL,M.F.BROWNER           
REVDAT   4   16-DEC-15 1LOX    1       ATOM   REMARK VERSN                      
REVDAT   3   24-FEB-09 1LOX    1       VERSN                                    
REVDAT   2   02-DEC-98 1LOX    1       COMPND REMARK HEADER JRNL                
REVDAT   2 2                   1       KEYWDS                                   
REVDAT   1   04-NOV-98 1LOX    0                                                
JRNL        AUTH   S.A.GILLMOR,A.VILLASENOR,R.FLETTERICK,E.SIGAL,M.F.BROWNER    
JRNL        TITL   THE STRUCTURE OF MAMMALIAN 15-LIPOXYGENASE REVEALS           
JRNL        TITL 2 SIMILARITY TO THE LIPASES AND THE DETERMINANTS OF SUBSTRATE  
JRNL        TITL 3 SPECIFICITY.                                                 
JRNL        REF    NAT.STRUCT.BIOL.              V.   4  1003 1997              
JRNL        REFN                   ISSN 1072-8368                               
JRNL        PMID   9406550                                                      
JRNL        DOI    10.1038/NSB1297-1003                                         
REMARK   1                                                                      
REMARK   1 REFERENCE 1                                                          
REMARK   1  AUTH   S.A.GILLMOR,A.VILLASENOR,R.FLETTERICK,E.SIGAL,M.F.BROWNER    
REMARK   1  TITL   ERRATUM. THE STRUCTURE OF MAMMALIAN 15-LIPOXYGENASE REVEALS  
REMARK   1  TITL 2 SIMILARITY TO THE LIPASES AND THE DETERMINANTS OF SUBSTRATE  
REMARK   1  TITL 3 SPECIFICITY                                                  
REMARK   1  REF    NAT.STRUCT.BIOL.              V.   5   242 1998              
REMARK   1  REFN                   ISSN 1072-8368                               
REMARK   2                                                                      
REMARK   2 RESOLUTION.    2.40 ANGSTROMS.                                       
REMARK   3                                                                      
REMARK   3 REFINEMENT.                                                          
REMARK   3   PROGRAM     : X-PLOR 3.1                                           
REMARK   3   AUTHORS     : BRUNGER                                              
REMARK   3                                                                      
REMARK   3  DATA USED IN REFINEMENT.                                            
REMARK   3   RESOLUTION RANGE HIGH (ANGSTROMS) : 2.40                           
REMARK   3   RESOLUTION RANGE LOW  (ANGSTROMS) : 16.00                          
REMARK   3   DATA CUTOFF            (SIGMA(F)) : 0.000                          
REMARK   3   DATA CUTOFF HIGH         (ABS(F)) : 100000000.000                  
REMARK   3   DATA CUTOFF LOW          (ABS(F)) : 0.0010                         
REMARK   3   COMPLETENESS (WORKING+TEST)   (%) : 98.0                           
REMARK   3   NUMBER OF REFLECTIONS             : 39132                          
REMARK   3                                                                      
REMARK   3  FIT TO DATA USED IN REFINEMENT.                                     
REMARK   3   CROSS-VALIDATION METHOD          : THROUGHOUT                      
REMARK   3   FREE R VALUE TEST SET SELECTION  : RANDOM                          
REMARK   3   R VALUE            (WORKING SET) : 0.198                           
REMARK   3   FREE R VALUE                     : 0.247                           
REMARK   3   FREE R VALUE TEST SET SIZE   (%) : 5.000                           
REMARK   3   FREE R VALUE TEST SET COUNT      : NULL                            
REMARK   3   ESTIMATED ERROR OF FREE R VALUE  : 0.010                           
REMARK   3                                                                      
REMARK   3  FIT IN THE HIGHEST RESOLUTION BIN.                                  
REMARK   3   TOTAL NUMBER OF BINS USED           : 8                            
REMARK   3   BIN RESOLUTION RANGE HIGH       (A) : 2.40                         
REMARK   3   BIN RESOLUTION RANGE LOW        (A) : 2.51                         
REMARK   3   BIN COMPLETENESS (WORKING+TEST) (%) : 98.00                        
REMARK   3   REFLECTIONS IN BIN    (WORKING SET) : 4501                         
REMARK   3   BIN R VALUE           (WORKING SET) : 0.3220                       
REMARK   3   BIN FREE R VALUE                    : 0.3410                       
REMARK   3   BIN FREE R VALUE TEST SET SIZE  (%) : 5.00                         
REMARK   3   BIN FREE R VALUE TEST SET COUNT     : NULL                         
REMARK   3   ESTIMATED ERROR OF BIN FREE R VALUE : 0.020                        
REMARK   3                                                                      
REMARK   3  NUMBER OF NON-HYDROGEN ATOMS USED IN REFINEMENT.                    
REMARK   3   PROTEIN ATOMS            : 5109                                    
REMARK   3   NUCLEIC ACID ATOMS       : 0                                       
REMARK   3   HETEROGEN ATOMS          : 20                                      
REMARK   3   SOLVENT ATOMS            : 94                                      
REMARK   3                                                                      
REMARK   3  B VALUES.                                                           
REMARK   3   FROM WILSON PLOT           (A**2) : 50.00                          
REMARK   3   MEAN B VALUE      (OVERALL, A**2) : 48.00                          
REMARK   3   OVERALL ANISOTROPIC B VALUE.                                       
REMARK   3    B11 (A**2) : 0.00000                                              
REMARK   3    B22 (A**2) : 0.00000                                              
REMARK   3    B33 (A**2) : 0.00000                                              
REMARK   3    B12 (A**2) : 0.00000                                              
REMARK   3    B13 (A**2) : 0.00000                                              
REMARK   3    B23 (A**2) : 0.00000                                              
REMARK   3                                                                      
REMARK   3  ESTIMATED COORDINATE ERROR.                                         
REMARK   3   ESD FROM LUZZATI PLOT        (A) : NULL                            
REMARK   3   ESD FROM SIGMAA              (A) : NULL                            
REMARK   3   LOW RESOLUTION CUTOFF        (A) : NULL                            
REMARK   3                                                                      
REMARK   3  CROSS-VALIDATED ESTIMATED COORDINATE ERROR.                         
REMARK   3   ESD FROM C-V LUZZATI PLOT    (A) : NULL                            
REMARK   3   ESD FROM C-V SIGMAA          (A) : NULL                            
REMARK   3                                                                      
REMARK   3  RMS DEVIATIONS FROM IDEAL VALUES.                                   
REMARK   3   BOND LENGTHS                 (A) : 0.010                           
REMARK   3   BOND ANGLES            (DEGREES) : 1.530                           
REMARK   3   DIHEDRAL ANGLES        (DEGREES) : 22.300                          
REMARK   3   IMPROPER ANGLES        (DEGREES) : 1.330                           
REMARK   3                                                                      
REMARK   3  ISOTROPIC THERMAL MODEL : RESTRAINED                                
REMARK   3                                                                      
REMARK   3  ISOTROPIC THERMAL FACTOR RESTRAINTS.    RMS    SIGMA                
REMARK   3   MAIN-CHAIN BOND              (A**2) : 2.400 ; NULL                 
REMARK   3   MAIN-CHAIN ANGLE             (A**2) : 3.700 ; NULL                 
REMARK   3   SIDE-CHAIN BOND              (A**2) : 2.400 ; NULL                 
REMARK   3   SIDE-CHAIN ANGLE             (A**2) : 3.700 ; NULL                 
REMARK   3                                                                      
REMARK   3  NCS MODEL : NULL                                                    
REMARK   3                                                                      
REMARK   3  NCS RESTRAINTS.                         RMS   SIGMA/WEIGHT          
REMARK   3   GROUP  1  POSITIONAL            (A) : NULL  ; NULL                 
REMARK   3   GROUP  1  B-FACTOR           (A**2) : NULL  ; NULL                 
REMARK   3                                                                      
REMARK   3  PARAMETER FILE  1  : PARHCSDX.PRO                                   
REMARK   3  PARAMETER FILE  2  : NULL                                           
REMARK   3  PARAMETER FILE  3  : NULL                                           
REMARK   3  TOPOLOGY FILE  1   : TOPHCSDX.PRO                                   
REMARK   3  TOPOLOGY FILE  2   : NULL                                           
REMARK   3  TOPOLOGY FILE  3   : NULL                                           
REMARK   3                                                                      
REMARK   3  OTHER REFINEMENT REMARKS: EARLY ROUNDS OF REFINEMENT WERE DONE      
REMARK   3  WITH THE PROGRAM REFMAC FROM CCP4                                   
REMARK   4                                                                      
REMARK   4 1LOX COMPLIES WITH FORMAT V. 3.30, 13-JUL-11                         
REMARK 100                                                                      
REMARK 100 THIS ENTRY HAS BEEN PROCESSED BY BNL.                                
REMARK 200                                                                      
REMARK 200 EXPERIMENTAL DETAILS                                                 
REMARK 200  EXPERIMENT TYPE                : X-RAY DIFFRACTION                  
REMARK 200  DATE OF DATA COLLECTION        : AUG-96                             
REMARK 200  TEMPERATURE           (KELVIN) : 93                                 
REMARK 200  PH                             : 7.5                                
REMARK 200  NUMBER OF CRYSTALS USED        : 1                                  
REMARK 200                                                                      
REMARK 200  SYNCHROTRON              (Y/N) : N                                  
REMARK 200  RADIATION SOURCE               : ROTATING ANODE                     
REMARK 200  BEAMLINE                       : NULL                               
REMARK 200  X-RAY GENERATOR MODEL          : RIGAKU                             
REMARK 200  MONOCHROMATIC OR LAUE    (M/L) : M                                  
REMARK 200  WAVELENGTH OR RANGE        (A) : 1.5418                             
REMARK 200  MONOCHROMATOR                  : NI FILTER                          
REMARK 200  OPTICS                         : MIRRORS                            
REMARK 200                                                                      
REMARK 200  DETECTOR TYPE                  : IMAGE PLATE                        
REMARK 200  DETECTOR MANUFACTURER          : MARRESEARCH                        
REMARK 200  INTENSITY-INTEGRATION SOFTWARE : DENZO                              
REMARK 200  DATA SCALING SOFTWARE          : SCALEPACK                          
REMARK 200                                                                      
REMARK 200  NUMBER OF UNIQUE REFLECTIONS   : 39151                              
REMARK 200  RESOLUTION RANGE HIGH      (A) : 2.400                              
REMARK 200  RESOLUTION RANGE LOW       (A) : 25.000                             
REMARK 200  REJECTION CRITERIA  (SIGMA(I)) : 0.000                              
REMARK 200                                                                      
REMARK 200 OVERALL.                                                             
REMARK 200  COMPLETENESS FOR RANGE     (%) : 97.9                               
REMARK 200  DATA REDUNDANCY                : 4.330                              
REMARK 200  R MERGE                    (I) : 0.07300                            
REMARK 200  R SYM                      (I) : 0.07300                            
REMARK 200  <I/SIGMA(I)> FOR THE DATA SET  : 9.0000                             
REMARK 200                                                                      
REMARK 200 IN THE HIGHEST RESOLUTION SHELL.                                     
REMARK 200  HIGHEST RESOLUTION SHELL, RANGE HIGH (A) : 2.40                     
REMARK 200  HIGHEST RESOLUTION SHELL, RANGE LOW  (A) : 2.49                     
REMARK 200  COMPLETENESS FOR SHELL     (%) : 95.7                               
REMARK 200  DATA REDUNDANCY IN SHELL       : 4.00                               
REMARK 200  R MERGE FOR SHELL          (I) : 0.36200                            
REMARK 200  R SYM FOR SHELL            (I) : 0.36200                            
REMARK 200  <I/SIGMA(I)> FOR SHELL         : 2.300                              
REMARK 200                                                                      
REMARK 200 DIFFRACTION PROTOCOL: NULL                                           
REMARK 200 METHOD USED TO DETERMINE THE STRUCTURE: MIR                          
REMARK 200 SOFTWARE USED: PHASES, X-PLOR 3.1                                    
REMARK 200 STARTING MODEL: NULL                                                 
REMARK 200                                                                      
REMARK 200 REMARK: NULL                                                         
REMARK 280                                                                      
REMARK 280 CRYSTAL                                                              
REMARK 280 SOLVENT CONTENT, VS   (%): 63.00                                     
REMARK 280 MATTHEWS COEFFICIENT, VM (ANGSTROMS**3/DA): 3.44                     
REMARK 280                                                                      
REMARK 280 CRYSTALLIZATION CONDITIONS: PEG PH 7.5                               
REMARK 290                                                                      
REMARK 290 CRYSTALLOGRAPHIC SYMMETRY                                            
REMARK 290 SYMMETRY OPERATORS FOR SPACE GROUP: H 3 2                            
REMARK 290                                                                      
REMARK 290      SYMOP   SYMMETRY                                                
REMARK 290     NNNMMM   OPERATOR                                                
REMARK 290       1555   X,Y,Z                                                   
REMARK 290       2555   -Y,X-Y,Z                                                
REMARK 290       3555   -X+Y,-X,Z                                               
REMARK 290       4555   Y,X,-Z                                                  
REMARK 290       5555   X-Y,-Y,-Z                                               
REMARK 290       6555   -X,-X+Y,-Z                                              
REMARK 290       7555   X+2/3,Y+1/3,Z+1/3                                       
REMARK 290       8555   -Y+2/3,X-Y+1/3,Z+1/3                                    
REMARK 290       9555   -X+Y+2/3,-X+1/3,Z+1/3                                   
REMARK 290      10555   Y+2/3,X+1/3,-Z+1/3                                      
REMARK 290      11555   X-Y+2/3,-Y+1/3,-Z+1/3                                   
REMARK 290      12555   -X+2/3,-X+Y+1/3,-Z+1/3                                  
REMARK 290      13555   X+1/3,Y+2/3,Z+2/3                                       
REMARK 290      14555   -Y+1/3,X-Y+2/3,Z+2/3                                    
REMARK 290      15555   -X+Y+1/3,-X+2/3,Z+2/3                                   
REMARK 290      16555   Y+1/3,X+2/3,-Z+2/3                                      
REMARK 290      17555   X-Y+1/3,-Y+2/3,-Z+2/3                                   
REMARK 290      18555   -X+1/3,-X+Y+2/3,-Z+2/3                                  
REMARK 290                                                                      
REMARK 290     WHERE NNN -> OPERATOR NUMBER                                     
REMARK 290           MMM -> TRANSLATION VECTOR                                  
REMARK 290                                                                      
REMARK 290 CRYSTALLOGRAPHIC SYMMETRY TRANSFORMATIONS                            
REMARK 290 THE FOLLOWING TRANSFORMATIONS OPERATE ON THE ATOM/HETATM             
REMARK 290 RECORDS IN THIS ENTRY TO PRODUCE CRYSTALLOGRAPHICALLY                
REMARK 290 RELATED MOLECULES.                                                   
REMARK 290   SMTRY1   1  1.000000  0.000000  0.000000        0.00000            
REMARK 290   SMTRY2   1  0.000000  1.000000  0.000000        0.00000            
REMARK 290   SMTRY3   1  0.000000  0.000000  1.000000        0.00000            
REMARK 290   SMTRY1   2 -0.500000 -0.866025  0.000000        0.00000            
REMARK 290   SMTRY2   2  0.866025 -0.500000  0.000000        0.00000            
REMARK 290   SMTRY3   2  0.000000  0.000000  1.000000        0.00000            
REMARK 290   SMTRY1   3 -0.500000  0.866025  0.000000        0.00000            
REMARK 290   SMTRY2   3 -0.866025 -0.500000  0.000000        0.00000            
REMARK 290   SMTRY3   3  0.000000  0.000000  1.000000        0.00000            
REMARK 290   SMTRY1   4 -0.500000  0.866025  0.000000        0.00000            
REMARK 290   SMTRY2   4  0.866025  0.500000  0.000000        0.00000            
REMARK 290   SMTRY3   4  0.000000  0.000000 -1.000000        0.00000            
REMARK 290   SMTRY1   5  1.000000  0.000000  0.000000        0.00000            
REMARK 290   SMTRY2   5  0.000000 -1.000000  0.000000        0.00000            
REMARK 290   SMTRY3   5  0.000000  0.000000 -1.000000        0.00000            
REMARK 290   SMTRY1   6 -0.500000 -0.866025  0.000000        0.00000            
REMARK 290   SMTRY2   6 -0.866025  0.500000  0.000000        0.00000            
REMARK 290   SMTRY3   6  0.000000  0.000000 -1.000000        0.00000            
REMARK 290   SMTRY1   7  1.000000  0.000000  0.000000       99.45000            
REMARK 290   SMTRY2   7  0.000000  1.000000  0.000000       57.41748            
REMARK 290   SMTRY3   7  0.000000  0.000000  1.000000       45.36667            
REMARK 290   SMTRY1   8 -0.500000 -0.866025  0.000000       99.45000            
REMARK 290   SMTRY2   8  0.866025 -0.500000  0.000000       57.41748            
REMARK 290   SMTRY3   8  0.000000  0.000000  1.000000       45.36667            
REMARK 290   SMTRY1   9 -0.500000  0.866025  0.000000       99.45000            
REMARK 290   SMTRY2   9 -0.866025 -0.500000  0.000000       57.41748            
REMARK 290   SMTRY3   9  0.000000  0.000000  1.000000       45.36667            
REMARK 290   SMTRY1  10 -0.500000  0.866025  0.000000       99.45000            
REMARK 290   SMTRY2  10  0.866025  0.500000  0.000000       57.41748            
REMARK 290   SMTRY3  10  0.000000  0.000000 -1.000000       45.36667            
REMARK 290   SMTRY1  11  1.000000  0.000000  0.000000       99.45000            
REMARK 290   SMTRY2  11  0.000000 -1.000000  0.000000       57.41748            
REMARK 290   SMTRY3  11  0.000000  0.000000 -1.000000       45.36667            
REMARK 290   SMTRY1  12 -0.500000 -0.866025  0.000000       99.45000            
REMARK 290   SMTRY2  12 -0.866025  0.500000  0.000000       57.41748            
REMARK 290   SMTRY3  12  0.000000  0.000000 -1.000000       45.36667            
REMARK 290   SMTRY1  13  1.000000  0.000000  0.000000        0.00000            
REMARK 290   SMTRY2  13  0.000000  1.000000  0.000000      114.83497            
REMARK 290   SMTRY3  13  0.000000  0.000000  1.000000       90.73333            
REMARK 290   SMTRY1  14 -0.500000 -0.866025  0.000000        0.00000            
REMARK 290   SMTRY2  14  0.866025 -0.500000  0.000000      114.83497            
REMARK 290   SMTRY3  14  0.000000  0.000000  1.000000       90.73333            
REMARK 290   SMTRY1  15 -0.500000  0.866025  0.000000        0.00000            
REMARK 290   SMTRY2  15 -0.866025 -0.500000  0.000000      114.83497            
REMARK 290   SMTRY3  15  0.000000  0.000000  1.000000       90.73333            
REMARK 290   SMTRY1  16 -0.500000  0.866025  0.000000        0.00000            
REMARK 290   SMTRY2  16  0.866025  0.500000  0.000000      114.83497            
REMARK 290   SMTRY3  16  0.000000  0.000000 -1.000000       90.73333            
REMARK 290   SMTRY1  17  1.000000  0.000000  0.000000        0.00000            
REMARK 290   SMTRY2  17  0.000000 -1.000000  0.000000      114.83497            
REMARK 290   SMTRY3  17  0.000000  0.000000 -1.000000       90.73333            
REMARK 290   SMTRY1  18 -0.500000 -0.866025  0.000000        0.00000            
REMARK 290   SMTRY2  18 -0.866025  0.500000  0.000000      114.83497            
REMARK 290   SMTRY3  18  0.000000  0.000000 -1.000000       90.73333            
REMARK 290                                                                      
REMARK 290 REMARK: NULL                                                         
REMARK 300                                                                      
REMARK 300 BIOMOLECULE: 1                                                       
REMARK 300 SEE REMARK 350 FOR THE AUTHOR PROVIDED AND/OR PROGRAM                
REMARK 300 GENERATED ASSEMBLY INFORMATION FOR THE STRUCTURE IN                  
REMARK 300 THIS ENTRY. THE REMARK MAY ALSO PROVIDE INFORMATION ON               
REMARK 300 BURIED SURFACE AREA.                                                 
REMARK 350                                                                      
REMARK 350 COORDINATES FOR A COMPLETE MULTIMER REPRESENTING THE KNOWN           
REMARK 350 BIOLOGICALLY SIGNIFICANT OLIGOMERIZATION STATE OF THE                
REMARK 350 MOLECULE CAN BE GENERATED BY APPLYING BIOMT TRANSFORMATIONS          
REMARK 350 GIVEN BELOW.  BOTH NON-CRYSTALLOGRAPHIC AND                          
REMARK 350 CRYSTALLOGRAPHIC OPERATIONS ARE GIVEN.                               
REMARK 350                                                                      
REMARK 350 BIOMOLECULE: 1                                                       
REMARK 350 AUTHOR DETERMINED BIOLOGICAL UNIT: MONOMERIC                         
REMARK 350 APPLY THE FOLLOWING TO CHAINS: A                                     
REMARK 350   BIOMT1   1  1.000000  0.000000  0.000000        0.00000            
REMARK 350   BIOMT2   1  0.000000  1.000000  0.000000        0.00000            
REMARK 350   BIOMT3   1  0.000000  0.000000  1.000000        0.00000            
REMARK 465                                                                      
REMARK 465 MISSING RESIDUES                                                     
REMARK 465 THE FOLLOWING RESIDUES WERE NOT LOCATED IN THE                       
REMARK 465 EXPERIMENT. (M=MODEL NUMBER; RES=RESIDUE NAME; C=CHAIN               
REMARK 465 IDENTIFIER; SSSEQ=SEQUENCE NUMBER; I=INSERTION CODE.)                
REMARK 465                                                                      
REMARK 465   M RES C SSSEQI                                                     
REMARK 465     ALA A   177                                                      
REMARK 465     SER A   178                                                      
REMARK 465     LEU A   179                                                      
REMARK 465     ALA A   180                                                      
REMARK 465     TRP A   181                                                      
REMARK 465     GLY A   182                                                      
REMARK 465     LEU A   183                                                      
REMARK 465     ALA A   184                                                      
REMARK 465     GLU A   185                                                      
REMARK 465     LEU A   186                                                      
REMARK 465     ALA A   187                                                      
REMARK 465     CYS A   210                                                      
REMARK 465     GLY A   211                                                      
REMARK 465     GLN A   601                                                      
REMARK 465     PRO A   602                                                      
REMARK 470                                                                      
REMARK 470 MISSING ATOM                                                         
REMARK 470 THE FOLLOWING RESIDUES HAVE MISSING ATOMS (M=MODEL NUMBER;           
REMARK 470 RES=RESIDUE NAME; C=CHAIN IDENTIFIER; SSEQ=SEQUENCE NUMBER;          
REMARK 470 I=INSERTION CODE):                                                   
REMARK 470   M RES CSSEQI  ATOMS                                                
REMARK 470     LYS A  21    CG   CD   CE   NZ                                   
REMARK 470     LYS A  45    CG   CD   CE   NZ                                   
REMARK 470     ARG A  66    CG   CD   NE   CZ   NH1  NH2                        
REMARK 470     LYS A  68    CG   CD   CE   NZ                                   
REMARK 470     GLU A 147    CG   CD   OE1  OE2                                  
REMARK 470     LYS A 157    CG   CD   CE   NZ                                   
REMARK 470     ASP A 174    CG   OD1  OD2                                       
REMARK 470     LEU A 188    CG   CD1  CD2                                       
REMARK 470     LYS A 189    CG   CD   CE   NZ                                   
REMARK 470     SER A 191    OG                                                  
REMARK 470     LEU A 192    CG   CD1  CD2                                       
REMARK 470     ASN A 193    CG   OD1  ND2                                       
REMARK 470     LYS A 199    CG   CD   CE   NZ                                   
REMARK 470     ILE A 207    CG1  CG2  CD1                                       
REMARK 470     TRP A 209    CB   CG   CD1  CD2  NE1  CE2  CE3                   
REMARK 470     TRP A 209    CZ2  CZ3  CH2                                       
REMARK 470     ARG A 212    CG   CD   NE   CZ   NH1  NH2                        
REMARK 470     SER A 327    OG                                                  
REMARK 470     GLN A 596    CG   CD   OE1  NE2                                  
REMARK 470     ARG A 599    CG   CD   NE   CZ   NH1  NH2                        
REMARK 470     ASP A 600    CG   OD1  OD2                                       
REMARK 470     ILE A 603    CG1  CG2  CD1                                       
REMARK 500                                                                      
REMARK 500 GEOMETRY AND STEREOCHEMISTRY                                         
REMARK 500 SUBTOPIC: COVALENT BOND ANGLES                                       
REMARK 500                                                                      
REMARK 500 THE STEREOCHEMICAL PARAMETERS OF THE FOLLOWING RESIDUES              
REMARK 500 HAVE VALUES WHICH DEVIATE FROM EXPECTED VALUES BY MORE               
REMARK 500 THAN 6*RMSD (M=MODEL NUMBER; RES=RESIDUE NAME; C=CHAIN               
REMARK 500 IDENTIFIER; SSEQ=SEQUENCE NUMBER; I=INSERTION CODE).                 
REMARK 500                                                                      
REMARK 500 STANDARD TABLE:                                                      
REMARK 500 FORMAT: (10X,I3,1X,A3,1X,A1,I4,A1,3(1X,A4,2X),12X,F5.1)              
REMARK 500                                                                      
REMARK 500 EXPECTED VALUES PROTEIN: ENGH AND HUBER, 1999                        
REMARK 500 EXPECTED VALUES NUCLEIC ACID: CLOWNEY ET AL 1996                     
REMARK 500                                                                      
REMARK 500  M RES CSSEQI ATM1   ATM2   ATM3                                     
REMARK 500    PRO A  41   C   -  N   -  CA  ANGL. DEV. =  10.0 DEGREES          
REMARK 500                                                                      
REMARK 500 REMARK: NULL                                                         
REMARK 500                                                                      
REMARK 500 GEOMETRY AND STEREOCHEMISTRY                                         
REMARK 500 SUBTOPIC: TORSION ANGLES                                             
REMARK 500                                                                      
REMARK 500 TORSION ANGLES OUTSIDE THE EXPECTED RAMACHANDRAN REGIONS:            
REMARK 500 (M=MODEL NUMBER; RES=RESIDUE NAME; C=CHAIN IDENTIFIER;               
REMARK 500 SSEQ=SEQUENCE NUMBER; I=INSERTION CODE).                             
REMARK 500                                                                      
REMARK 500 STANDARD TABLE:                                                      
REMARK 500 FORMAT:(10X,I3,1X,A3,1X,A1,I4,A1,4X,F7.2,3X,F7.2)                    
REMARK 500                                                                      
REMARK 500 EXPECTED VALUES: GJ KLEYWEGT AND TA JONES (1996). PHI/PSI-           
REMARK 500 CHOLOGY: RAMACHANDRAN REVISITED. STRUCTURE 4, 1395 - 1400            
REMARK 500                                                                      
REMARK 500  M RES CSSEQI        PSI       PHI                                   
REMARK 500    PRO A  41      118.79    -36.21                                   
REMARK 500    PHE A  70      -93.18    -78.52                                   
REMARK 500    ASP A  74       99.36     39.43                                   
REMARK 500    ALA A  89       36.49    -84.06                                   
REMARK 500    CYS A  97      -64.39   -129.58                                   
REMARK 500    ILE A 207      -75.06    -45.62                                   
REMARK 500    PHE A 208      -35.86   -178.64                                   
REMARK 500    PHE A 279       41.90   -101.85                                   
REMARK 500    ALA A 299       70.00   -114.89                                   
REMARK 500    ILE A 506      -77.35    -84.86                                   
REMARK 500    GLN A 509       76.13     54.32                                   
REMARK 500    THR A 538      -77.11   -131.50                                   
REMARK 500    ALA A 558       70.82   -156.52                                   
REMARK 500                                                                      
REMARK 500 REMARK: NULL                                                         
REMARK 600                                                                      
REMARK 600 HETEROGEN                                                            
REMARK 600 CARBOXY TERMINUS IS ONE OF THE LIGANDS TO THE CATALYTIC FE.          
REMARK 620                                                                      
REMARK 620 METAL COORDINATION                                                   
REMARK 620 (M=MODEL NUMBER; RES=RESIDUE NAME; C=CHAIN IDENTIFIER;               
REMARK 620 SSEQ=SEQUENCE NUMBER; I=INSERTION CODE):                             
REMARK 620                                                                      
REMARK 620 COORDINATION ANGLES FOR:  M RES CSSEQI METAL                         
REMARK 620                             FE2 A 840  FE                            
REMARK 620 N RES CSSEQI ATOM                                                    
REMARK 620 1 HIS A 361   NE2                                                    
REMARK 620 2 HIS A 366   NE2  89.6                                              
REMARK 620 3 HIS A 541   NE2  91.7  88.2                                        
REMARK 620 4 HIS A 545   ND1  84.8 170.8  84.6                                  
REMARK 620 5 ILE A 663   OXT 170.6  90.9  78.9  93.4                            
REMARK 620 N                    1     2     3     4                             
REMARK 800                                                                      
REMARK 800 SITE                                                                 
REMARK 800 SITE_IDENTIFIER: NUL                                                 
REMARK 800 EVIDENCE_CODE: UNKNOWN                                               
REMARK 800 SITE_DESCRIPTION: CATALYTIC IRON AND ITS LIGANDS.                    
REMARK 800                                                                      
REMARK 800 SITE_IDENTIFIER: AC1                                                 
REMARK 800 EVIDENCE_CODE: SOFTWARE                                              
REMARK 800 SITE_DESCRIPTION: BINDING SITE FOR RESIDUE FE2 A 840                 
REMARK 800                                                                      
REMARK 800 SITE_IDENTIFIER: AC2                                                 
REMARK 800 EVIDENCE_CODE: SOFTWARE                                              
REMARK 800 SITE_DESCRIPTION: BINDING SITE FOR RESIDUE RS7 A 841                 
DBREF  1LOX A    2   663  UNP    P12530   LOX15_RABIT      1    662             
SEQADV 1LOX LYS A  585  UNP  P12530    HIS   584 CONFLICT                       
SEQRES   1 A  662  GLY VAL TYR ARG VAL CYS VAL SER THR GLY ALA SER ILE          
SEQRES   2 A  662  TYR ALA GLY SER LYS ASN LYS VAL GLU LEU TRP LEU VAL          
SEQRES   3 A  662  GLY GLN HIS GLY GLU VAL GLU LEU GLY SER CYS LEU ARG          
SEQRES   4 A  662  PRO THR ARG ASN LYS GLU GLU GLU PHE LYS VAL ASN VAL          
SEQRES   5 A  662  SER LYS TYR LEU GLY SER LEU LEU PHE VAL ARG LEU ARG          
SEQRES   6 A  662  LYS LYS HIS PHE LEU LYS GLU ASP ALA TRP PHE CYS ASN          
SEQRES   7 A  662  TRP ILE SER VAL GLN ALA LEU GLY ALA ALA GLU ASP LYS          
SEQRES   8 A  662  TYR TRP PHE PRO CYS TYR ARG TRP VAL VAL GLY ASP GLY          
SEQRES   9 A  662  VAL GLN SER LEU PRO VAL GLY THR GLY CYS THR THR VAL          
SEQRES  10 A  662  GLY ASP PRO GLN GLY LEU PHE GLN LYS HIS ARG GLU GLN          
SEQRES  11 A  662  GLU LEU GLU GLU ARG ARG LYS LEU TYR GLN TRP GLY SER          
SEQRES  12 A  662  TRP LYS GLU GLY LEU ILE LEU ASN VAL ALA GLY SER LYS          
SEQRES  13 A  662  LEU THR ASP LEU PRO VAL ASP GLU ARG PHE LEU GLU ASP          
SEQRES  14 A  662  LYS LYS ILE ASP PHE GLU ALA SER LEU ALA TRP GLY LEU          
SEQRES  15 A  662  ALA GLU LEU ALA LEU LYS ASN SER LEU ASN ILE LEU ALA          
SEQRES  16 A  662  PRO TRP LYS THR LEU ASP ASP PHE ASN ARG ILE PHE TRP          
SEQRES  17 A  662  CYS GLY ARG SER LYS LEU ALA ARG ARG VAL ARG ASP SER          
SEQRES  18 A  662  TRP GLN GLU ASP SER LEU PHE GLY TYR GLN PHE LEU ASN          
SEQRES  19 A  662  GLY ALA ASN PRO MET LEU LEU ARG ARG SER VAL GLN LEU          
SEQRES  20 A  662  PRO ALA ARG LEU VAL PHE PRO PRO GLY MET GLU GLU LEU          
SEQRES  21 A  662  GLN ALA GLN LEU GLU LYS GLU LEU LYS ALA GLY THR LEU          
SEQRES  22 A  662  PHE GLU ALA ASP PHE ALA LEU LEU ASP ASN ILE LYS ALA          
SEQRES  23 A  662  ASN VAL ILE LEU TYR CYS GLN GLN TYR LEU ALA ALA PRO          
SEQRES  24 A  662  LEU VAL MET LEU LYS LEU GLN PRO ASP GLY LYS LEU MET          
SEQRES  25 A  662  PRO MET VAL ILE GLN LEU HIS LEU PRO LYS ILE GLY SER          
SEQRES  26 A  662  SER PRO PRO PRO LEU PHE LEU PRO THR ASP PRO PRO MET          
SEQRES  27 A  662  VAL TRP LEU LEU ALA LYS CYS TRP VAL ARG SER SER ASP          
SEQRES  28 A  662  PHE GLN VAL HIS GLU LEU ASN SER HIS LEU LEU ARG GLY          
SEQRES  29 A  662  HIS LEU MET ALA GLU VAL PHE THR VAL ALA THR MET ARG          
SEQRES  30 A  662  CYS LEU PRO SER ILE HIS PRO VAL PHE LYS LEU ILE VAL          
SEQRES  31 A  662  PRO HIS LEU ARG TYR THR LEU GLU ILE ASN VAL ARG ALA          
SEQRES  32 A  662  ARG ASN GLY LEU VAL SER ASP PHE GLY ILE PHE ASP GLN          
SEQRES  33 A  662  ILE MET SER THR GLY GLY GLY GLY HIS VAL GLN LEU LEU          
SEQRES  34 A  662  GLN GLN ALA GLY ALA PHE LEU THR TYR ARG SER PHE CYS          
SEQRES  35 A  662  PRO PRO ASP ASP LEU ALA ASP ARG GLY LEU LEU GLY VAL          
SEQRES  36 A  662  GLU SER SER PHE TYR ALA GLN ASP ALA LEU ARG LEU TRP          
SEQRES  37 A  662  GLU ILE ILE SER ARG TYR VAL GLN GLY ILE MET GLY LEU          
SEQRES  38 A  662  TYR TYR LYS THR ASP GLU ALA VAL ARG ASP ASP LEU GLU          
SEQRES  39 A  662  LEU GLN SER TRP CYS ARG GLU ILE THR GLU ILE GLY LEU          
SEQRES  40 A  662  GLN GLY ALA GLN LYS GLN GLY PHE PRO THR SER LEU GLN          
SEQRES  41 A  662  SER VAL ALA GLN ALA CYS HIS PHE VAL THR MET CYS ILE          
SEQRES  42 A  662  PHE THR CYS THR GLY GLN HIS SER SER ILE HIS LEU GLY          
SEQRES  43 A  662  GLN LEU ASP TRP PHE THR TRP VAL PRO ASN ALA PRO CYS          
SEQRES  44 A  662  THR MET ARG LEU PRO PRO PRO THR THR LYS ASP ALA THR          
SEQRES  45 A  662  LEU GLU THR VAL MET ALA THR LEU PRO ASN LEU LYS GLN          
SEQRES  46 A  662  SER SER LEU GLN MET SER ILE VAL TRP GLN LEU GLY ARG          
SEQRES  47 A  662  ASP GLN PRO ILE MET VAL PRO LEU GLY GLN HIS GLN GLU          
SEQRES  48 A  662  GLU TYR PHE SER GLY PRO GLU PRO ARG ALA VAL LEU GLU          
SEQRES  49 A  662  LYS PHE ARG GLU GLU LEU ALA ILE MET ASP LYS GLU ILE          
SEQRES  50 A  662  GLU VAL ARG ASN GLU LYS LEU ASP ILE PRO TYR GLU TYR          
SEQRES  51 A  662  LEU ARG PRO SER ILE VAL GLU ASN SER VAL ALA ILE              
HET    FE2  A 840       1                                                       
HET    RS7  A 841      19                                                       
HETNAM     FE2 FE (II) ION                                                      
HETNAM     RS7 (2E)-3-(2-OCT-1-YN-1-YLPHENYL)ACRYLIC ACID                       
FORMUL   2  FE2    FE 2+                                                        
FORMUL   3  RS7    C17 H20 O2                                                   
FORMUL   4  HOH   *94(H2 O)                                                     
HELIX    1   1 GLN A  126  LEU A  139  1                                  14    
HELIX    2   2 LEU A  158  ASP A  160  5                                   3    
HELIX    3   3 VAL A  163  GLU A  165  5                                   3    
HELIX    4   4 GLU A  169  PHE A  175  1                                   7    
HELIX    5   6 LEU A  201  ARG A  206  5                                   6    
HELIX    6   7 LYS A  214  SER A  222  1                                   9    
HELIX    7   8 ASP A  226  ASN A  235  1                                  10    
HELIX    8   9 GLU A  259  LYS A  270  1                                  12    
HELIX    9  10 ALA A  280  LEU A  282  5                                   3    
HELIX   10  11 PRO A  338  LEU A  358  1                                  21    
HELIX   11  12 HIS A  366  CYS A  379  1                                  14    
HELIX   12  13 PRO A  385  LEU A  394  1                                  10    
HELIX   13  14 THR A  397  ASN A  406  1                                  10    
HELIX   14  15 ILE A  414  ILE A  418  1                                   5    
HELIX   15  16 GLY A  425  PHE A  436  1                                  12    
HELIX   16  17 ARG A  440  PHE A  442  5                                   3    
HELIX   17  18 PRO A  444  ASP A  450  1                                   7    
HELIX   18  19 PHE A  460  LEU A  482  1                                  23    
HELIX   19  20 ASP A  487  ARG A  491  1                                   5    
HELIX   20  21 LEU A  494  THR A  504  1                                  11    
HELIX   21  22 ALA A  511  GLN A  514  5                                   4    
HELIX   22  23 VAL A  523  THR A  536  1                                  14    
HELIX   23  24 GLY A  539  TRP A  551  1                                  13    
HELIX   24  25 VAL A  555  ASN A  557  5                                   3    
HELIX   25  26 LEU A  574  THR A  580  1                                   7    
HELIX   26  27 LEU A  584  GLN A  596  1                                  13    
HELIX   27  28 PRO A  618  LYS A  644  1                                  27    
SHEET    1   A 4 GLU A  46  ASN A  52  0                                        
SHEET    2   A 4 VAL A   3  THR A  10 -1  N  VAL A   8   O  GLU A  47           
SHEET    3   A 4 TRP A  76  ALA A  85 -1  N  GLN A  84   O  ARG A   5           
SHEET    4   A 4 ARG A  99  VAL A 101 -1  N  VAL A 101   O  TRP A  76           
SHEET    1   B 4 GLU A  32  GLU A  34  0                                        
SHEET    2   B 4 LYS A  21  GLY A  28 -1  N  LEU A  26   O  VAL A  33           
SHEET    3   B 4 LEU A  60  LYS A  68 -1  N  LYS A  68   O  LYS A  21           
SHEET    4   B 4 VAL A 106  PRO A 110 -1  N  LEU A 109   O  VAL A  63           
SHEET    1   C 2 TRP A  80  VAL A  83  0                                        
SHEET    2   C 2 TYR A  93  PRO A  96 -1  N  PHE A  95   O  ILE A  81           
SHEET    1   D 4 LEU A 274  ASP A 278  0                                        
SHEET    2   D 4 LEU A 301  LEU A 306 -1  N  LEU A 304   O  PHE A 275           
SHEET    3   D 4 LEU A 312  GLN A 318 -1  N  GLN A 318   O  LEU A 301           
SHEET    4   D 4 LEU A 331  LEU A 333 -1  N  PHE A 332   O  ILE A 317           
SHEET    1   E 2 LYS A  21  LEU A  24  0                                        
SHEET    2   E 2 GLY A  36  ARG A  40 -1  N  LEU A  39   O  VAL A  22           
LINK        FE   FE2 A 840                 NE2 HIS A 361     1555   1555  2.08  
LINK        FE   FE2 A 840                 NE2 HIS A 366     1555   1555  2.17  
LINK        FE   FE2 A 840                 NE2 HIS A 541     1555   1555  2.22  
LINK        FE   FE2 A 840                 ND1 HIS A 545     1555   1555  2.28  
LINK        FE   FE2 A 840                 OXT ILE A 663     1555   1555  2.30  
SITE     1 NUL  6 HIS A 361  HIS A 366  HIS A 541  HIS A 545                    
SITE     2 NUL  6 FE2 A 840  ILE A 663                                          
SITE     1 AC1  5 HIS A 361  HIS A 366  HIS A 541  HIS A 545                    
SITE     2 AC1  5 ILE A 663                                                     
SITE     1 AC2 13 PHE A 353  GLU A 357  HIS A 361  LEU A 362                    
SITE     2 AC2 13 HIS A 366  ALA A 404  LEU A 408  HIS A 545                    
SITE     3 AC2 13 GLN A 548  ILE A 593  VAL A 594  LEU A 597                    
SITE     4 AC2 13 ILE A 663                                                     
CRYST1  198.900  198.900  136.100  90.00  90.00 120.00 H 3 2        18          
ORIGX1      1.000000  0.000000  0.000000        0.00000                         
ORIGX2      0.000000  1.000000  0.000000        0.00000                         
ORIGX3      0.000000  0.000000  1.000000        0.00000                         
SCALE1      0.005028  0.002903  0.000000        0.00000                         
SCALE2      0.000000  0.005805  0.000000        0.00000                         
SCALE3      0.000000  0.000000  0.007348        0.00000                         
ATOM      1  N   GLY A   2      14.396 120.221  37.283  1.00 54.11           N  
ATOM      2  CA  GLY A   2      13.409 119.126  37.387  1.00 50.91           C  
ATOM      3  C   GLY A   2      12.171 119.454  36.587  1.00 53.82           C  
ATOM      4  O   GLY A   2      12.024 120.579  36.108  1.00 50.43           O  
ATOM      5  N   VAL A   3      11.306 118.465  36.396  1.00 57.38           N  
ATOM      6  CA  VAL A   3      10.061 118.664  35.656  1.00 58.12           C  
ATOM      7  C   VAL A   3       8.967 119.162  36.611  1.00 52.46           C  
ATOM      8  O   VAL A   3       8.741 118.566  37.667  1.00 51.16           O  
ATOM      9  CB  VAL A   3       9.608 117.355  34.921  1.00 58.05           C  
ATOM     10  CG1 VAL A   3       9.518 116.181  35.888  1.00 56.86           C  
ATOM     11  CG2 VAL A   3       8.267 117.573  34.237  1.00 60.94           C  
ATOM     12  N   TYR A   4       8.331 120.278  36.267  1.00 48.31           N  
ATOM     13  CA  TYR A   4       7.279 120.843  37.102  1.00 45.90           C  
ATOM     14  C   TYR A   4       6.013 121.054  36.303  1.00 46.38           C  
ATOM     15  O   TYR A   4       6.061 121.232  35.088  1.00 46.13           O  
ATOM     16  CB  TYR A   4       7.673 122.221  37.634  1.00 47.94           C  
ATOM     17  CG  TYR A   4       8.990 122.308  38.356  1.00 52.18           C  
ATOM     18  CD1 TYR A   4       9.095 121.949  39.698  1.00 50.56           C  
ATOM     19  CD2 TYR A   4      10.125 122.801  37.712  1.00 46.72           C  
ATOM     20  CE1 TYR A   4      10.296 122.082  40.385  1.00 54.23           C  
ATOM     21  CE2 TYR A   4      11.329 122.938  38.388  1.00 50.63           C  
ATOM     22  CZ  TYR A   4      11.410 122.578  39.726  1.00 54.66           C  
ATOM     23  OH  TYR A   4      12.604 122.713  40.402  1.00 61.66           O  
ATOM     24  N   ARG A   5       4.880 121.031  36.995  1.00 46.39           N  
ATOM     25  CA  ARG A   5       3.598 121.303  36.373  1.00 49.95           C  
ATOM     26  C   ARG A   5       3.260 122.683  36.903  1.00 52.92           C  
ATOM     27  O   ARG A   5       3.000 122.849  38.101  1.00 56.26           O  
ATOM     28  CB  ARG A   5       2.505 120.324  36.813  1.00 52.97           C  
ATOM     29  CG  ARG A   5       1.082 120.793  36.428  1.00 54.40           C  
ATOM     30  CD  ARG A   5      -0.004 119.838  36.910  1.00 61.99           C  
ATOM     31  NE  ARG A   5       0.018 118.575  36.174  1.00 76.79           N  
ATOM     32  CZ  ARG A   5       0.219 117.377  36.722  1.00 82.33           C  
ATOM     33  NH1 ARG A   5       0.411 117.249  38.031  1.00 87.63           N  
ATOM     34  NH2 ARG A   5       0.224 116.296  35.954  1.00 92.27           N  
ATOM     35  N   VAL A   6       3.390 123.686  36.048  1.00 54.32           N  
ATOM     36  CA  VAL A   6       3.062 125.037  36.450  1.00 49.63           C  
ATOM     37  C   VAL A   6       1.600 125.236  36.074  1.00 49.32           C  
ATOM     38  O   VAL A   6       1.155 124.804  35.000  1.00 48.14           O  
ATOM     39  CB  VAL A   6       3.967 126.083  35.757  1.00 52.11           C  
ATOM     40  CG1 VAL A   6       3.525 127.497  36.134  1.00 42.93           C  
ATOM     41  CG2 VAL A   6       5.434 125.855  36.150  1.00 40.78           C  
ATOM     42  N   CYS A   7       0.844 125.820  36.995  1.00 49.42           N  
ATOM     43  CA  CYS A   7      -0.569 126.069  36.785  1.00 47.66           C  
ATOM     44  C   CYS A   7      -0.899 127.491  37.230  1.00 45.28           C  
ATOM     45  O   CYS A   7      -0.475 127.934  38.299  1.00 45.60           O  
ATOM     46  CB  CYS A   7      -1.397 125.047  37.559  1.00 39.79           C  
ATOM     47  SG  CYS A   7      -3.153 125.149  37.199  1.00 51.43           S  
ATOM     48  N   VAL A   8      -1.622 128.212  36.383  1.00 45.03           N  
ATOM     49  CA  VAL A   8      -2.001 129.591  36.657  1.00 47.14           C  
ATOM     50  C   VAL A   8      -3.515 129.706  36.634  1.00 49.98           C  
ATOM     51  O   VAL A   8      -4.158 129.227  35.696  1.00 51.76           O  
ATOM     52  CB  VAL A   8      -1.416 130.526  35.594  1.00 42.49           C  
ATOM     53  CG1 VAL A   8      -1.752 131.962  35.914  1.00 44.17           C  
ATOM     54  CG2 VAL A   8       0.085 130.328  35.505  1.00 42.55           C  
ATOM     55  N   SER A   9      -4.074 130.363  37.649  1.00 51.28           N  
ATOM     56  CA  SER A   9      -5.522 130.529  37.776  1.00 46.87           C  
ATOM     57  C   SER A   9      -5.945 131.976  37.558  1.00 45.83           C  
ATOM     58  O   SER A   9      -5.367 132.883  38.156  1.00 45.93           O  
ATOM     59  CB  SER A   9      -5.958 130.078  39.170  1.00 44.43           C  
ATOM     60  OG  SER A   9      -7.366 129.981  39.285  1.00 46.23           O  
ATOM     61  N   THR A  10      -6.966 132.180  36.727  1.00 50.89           N  
ATOM     62  CA  THR A  10      -7.484 133.520  36.427  1.00 51.83           C  
ATOM     63  C   THR A  10      -8.877 133.715  37.015  1.00 51.49           C  
ATOM     64  O   THR A  10      -9.678 132.777  37.048  1.00 54.67           O  
ATOM     65  CB  THR A  10      -7.528 133.776  34.907  1.00 44.46           C  
ATOM     66  OG1 THR A  10      -6.194 133.734  34.390  1.00 48.23           O  
ATOM     67  CG2 THR A  10      -8.135 135.137  34.594  1.00 40.28           C  
ATOM     68  N   GLY A  11      -9.154 134.933  37.474  1.00 50.57           N  
ATOM     69  CA  GLY A  11     -10.444 135.238  38.068  1.00 57.70           C  
ATOM     70  C   GLY A  11     -11.622 134.951  37.157  1.00 58.36           C  
ATOM     71  O   GLY A  11     -11.457 134.827  35.944  1.00 63.02           O  
ATOM     72  N   ALA A  12     -12.818 134.891  37.735  1.00 58.80           N  
ATOM     73  CA  ALA A  12     -14.037 134.612  36.975  1.00 59.81           C  
ATOM     74  C   ALA A  12     -14.832 135.862  36.585  1.00 63.32           C  
ATOM     75  O   ALA A  12     -15.765 135.784  35.774  1.00 61.49           O  
ATOM     76  CB  ALA A  12     -14.924 133.648  37.749  1.00 53.59           C  
ATOM     77  N   SER A  13     -14.483 137.003  37.175  1.00 63.73           N  
ATOM     78  CA  SER A  13     -15.174 138.251  36.871  1.00 69.47           C  
ATOM     79  C   SER A  13     -15.074 138.626  35.394  1.00 72.10           C  
ATOM     80  O   SER A  13     -14.095 138.308  34.720  1.00 76.43           O  
ATOM     81  CB  SER A  13     -14.665 139.393  37.759  1.00 69.46           C  
ATOM     82  OG  SER A  13     -13.268 139.308  37.981  1.00 74.00           O  
ATOM     83  N   ILE A  14     -16.078 139.350  34.921  1.00 73.60           N  
ATOM     84  CA  ILE A  14     -16.171 139.782  33.532  1.00 74.14           C  
ATOM     85  C   ILE A  14     -14.883 140.304  32.881  1.00 72.45           C  
ATOM     86  O   ILE A  14     -14.679 140.113  31.684  1.00 76.61           O  
ATOM     87  CB  ILE A  14     -17.304 140.831  33.381  1.00 75.53           C  
ATOM     88  CG1 ILE A  14     -18.645 140.192  33.754  1.00 72.95           C  
ATOM     89  CG2 ILE A  14     -17.358 141.385  31.959  1.00 76.06           C  
ATOM     90  CD1 ILE A  14     -19.813 141.149  33.741  1.00 78.27           C  
ATOM     91  N   TYR A  15     -14.006 140.931  33.656  1.00 66.72           N  
ATOM     92  CA  TYR A  15     -12.773 141.479  33.094  1.00 67.18           C  
ATOM     93  C   TYR A  15     -11.488 140.845  33.610  1.00 67.21           C  
ATOM     94  O   TYR A  15     -10.402 141.399  33.423  1.00 68.27           O  
ATOM     95  CB  TYR A  15     -12.723 142.989  33.334  1.00 72.12           C  
ATOM     96  CG  TYR A  15     -13.853 143.738  32.672  1.00 80.75           C  
ATOM     97  CD1 TYR A  15     -13.769 144.113  31.332  1.00 85.23           C  
ATOM     98  CD2 TYR A  15     -15.015 144.056  33.375  1.00 81.89           C  
ATOM     99  CE1 TYR A  15     -14.815 144.785  30.704  1.00 86.84           C  
ATOM    100  CE2 TYR A  15     -16.069 144.729  32.756  1.00 80.93           C  
ATOM    101  CZ  TYR A  15     -15.960 145.089  31.420  1.00 84.26           C  
ATOM    102  OH  TYR A  15     -16.990 145.750  30.793  1.00 87.90           O  
ATOM    103  N   ALA A  16     -11.608 139.680  34.239  1.00 65.04           N  
ATOM    104  CA  ALA A  16     -10.449 138.989  34.803  1.00 63.54           C  
ATOM    105  C   ALA A  16      -9.449 138.550  33.744  1.00 65.06           C  
ATOM    106  O   ALA A  16      -8.236 138.552  33.985  1.00 67.06           O  
ATOM    107  CB  ALA A  16     -10.897 137.797  35.627  1.00 52.64           C  
ATOM    108  N   GLY A  17      -9.966 138.150  32.587  1.00 66.99           N  
ATOM    109  CA  GLY A  17      -9.110 137.704  31.507  1.00 68.06           C  
ATOM    110  C   GLY A  17      -8.306 138.839  30.904  1.00 70.12           C  
ATOM    111  O   GLY A  17      -8.573 140.014  31.165  1.00 69.68           O  
ATOM    112  N   SER A  18      -7.334 138.479  30.074  1.00 71.29           N  
ATOM    113  CA  SER A  18      -6.481 139.452  29.411  1.00 71.79           C  
ATOM    114  C   SER A  18      -5.999 138.875  28.084  1.00 74.90           C  
ATOM    115  O   SER A  18      -5.915 137.655  27.912  1.00 74.74           O  
ATOM    116  CB  SER A  18      -5.279 139.797  30.298  1.00 68.97           C  
ATOM    117  OG  SER A  18      -4.431 140.751  29.678  1.00 67.34           O  
ATOM    118  N   LYS A  19      -5.690 139.759  27.144  1.00 75.89           N  
ATOM    119  CA  LYS A  19      -5.210 139.331  25.841  1.00 76.12           C  
ATOM    120  C   LYS A  19      -3.682 139.367  25.773  1.00 76.48           C  
ATOM    121  O   LYS A  19      -3.090 138.941  24.782  1.00 79.16           O  
ATOM    122  CB  LYS A  19      -5.832 140.188  24.727  1.00 76.86           C  
ATOM    123  CG  LYS A  19      -7.305 139.885  24.439  1.00 76.02           C  
ATOM    124  CD  LYS A  19      -7.796 140.626  23.200  1.00 79.79           C  
ATOM    125  CE  LYS A  19      -9.233 140.253  22.858  1.00 82.36           C  
ATOM    126  NZ  LYS A  19      -9.722 140.981  21.651  1.00 82.94           N  
ATOM    127  N   ASN A  20      -3.046 139.847  26.838  1.00 75.02           N  
ATOM    128  CA  ASN A  20      -1.588 139.933  26.882  1.00 76.34           C  
ATOM    129  C   ASN A  20      -0.953 138.642  27.380  1.00 76.98           C  
ATOM    130  O   ASN A  20      -1.519 137.938  28.222  1.00 76.62           O  
ATOM    131  CB  ASN A  20      -1.145 141.073  27.794  1.00 77.95           C  
ATOM    132  CG  ASN A  20      -1.840 142.363  27.481  1.00 77.83           C  
ATOM    133  OD1 ASN A  20      -1.592 142.991  26.453  1.00 87.33           O  
ATOM    134  ND2 ASN A  20      -2.736 142.758  28.354  1.00 77.75           N  
ATOM    135  N   LYS A  21       0.230 138.337  26.860  1.00 74.10           N  
ATOM    136  CA  LYS A  21       0.956 137.148  27.272  1.00 69.55           C  
ATOM    137  C   LYS A  21       1.620 137.484  28.598  1.00 70.07           C  
ATOM    138  O   LYS A  21       1.935 138.654  28.870  1.00 68.76           O  
ATOM    139  CB  LYS A  21       2.012 136.774  26.231  1.00 69.60           C  
ATOM    140  N   VAL A  22       1.805 136.471  29.436  1.00 68.63           N  
ATOM    141  CA  VAL A  22       2.438 136.669  30.729  1.00 61.22           C  
ATOM    142  C   VAL A  22       3.688 135.807  30.835  1.00 58.03           C  
ATOM    143  O   VAL A  22       3.681 134.627  30.470  1.00 54.87           O  
ATOM    144  CB  VAL A  22       1.465 136.360  31.896  1.00 62.55           C  
ATOM    145  CG1 VAL A  22       0.292 137.333  31.879  1.00 61.28           C  
ATOM    146  CG2 VAL A  22       0.951 134.939  31.798  1.00 66.28           C  
ATOM    147  N   GLU A  23       4.780 136.428  31.260  1.00 59.32           N  
ATOM    148  CA  GLU A  23       6.046 135.737  31.422  1.00 62.20           C  
ATOM    149  C   GLU A  23       6.182 135.269  32.853  1.00 62.48           C  
ATOM    150  O   GLU A  23       5.870 136.016  33.786  1.00 63.72           O  
ATOM    151  CB  GLU A  23       7.206 136.665  31.111  1.00 63.80           C  
ATOM    152  CG  GLU A  23       7.318 137.079  29.679  1.00 74.74           C  
ATOM    153  CD  GLU A  23       8.580 137.867  29.435  1.00 80.59           C  
ATOM    154  OE1 GLU A  23       9.643 137.232  29.244  1.00 87.41           O  
ATOM    155  OE2 GLU A  23       8.513 139.114  29.461  1.00 79.25           O  
ATOM    156  N   LEU A  24       6.697 134.058  33.026  1.00 57.42           N  
ATOM    157  CA  LEU A  24       6.870 133.500  34.357  1.00 54.91           C  
ATOM    158  C   LEU A  24       8.316 133.105  34.660  1.00 53.59           C  
ATOM    159  O   LEU A  24       9.063 132.699  33.771  1.00 52.22           O  
ATOM    160  CB  LEU A  24       5.931 132.305  34.545  1.00 50.46           C  
ATOM    161  CG  LEU A  24       4.433 132.615  34.464  1.00 43.21           C  
ATOM    162  CD1 LEU A  24       3.632 131.352  34.631  1.00 43.37           C  
ATOM    163  CD2 LEU A  24       4.052 133.620  35.526  1.00 38.03           C  
ATOM    164  N   TRP A  25       8.712 133.279  35.915  1.00 55.13           N  
ATOM    165  CA  TRP A  25      10.052 132.933  36.377  1.00 57.04           C  
ATOM    166  C   TRP A  25       9.914 132.114  37.646  1.00 54.42           C  
ATOM    167  O   TRP A  25       9.137 132.475  38.531  1.00 55.92           O  
ATOM    168  CB  TRP A  25      10.861 134.187  36.723  1.00 61.41           C  
ATOM    169  CG  TRP A  25      11.310 134.991  35.558  1.00 67.93           C  
ATOM    170  CD1 TRP A  25      12.527 134.934  34.948  1.00 66.59           C  
ATOM    171  CD2 TRP A  25      10.553 135.985  34.859  1.00 72.18           C  
ATOM    172  NE1 TRP A  25      12.577 135.830  33.910  1.00 71.90           N  
ATOM    173  CE2 TRP A  25      11.378 136.489  33.832  1.00 74.00           C  
ATOM    174  CE3 TRP A  25       9.258 136.502  35.003  1.00 73.59           C  
ATOM    175  CZ2 TRP A  25      10.950 137.487  32.948  1.00 78.46           C  
ATOM    176  CZ3 TRP A  25       8.831 137.493  34.127  1.00 71.98           C  
ATOM    177  CH2 TRP A  25       9.677 137.975  33.112  1.00 77.74           C  
ATOM    178  N   LEU A  26      10.646 131.010  37.737  1.00 49.93           N  
ATOM    179  CA  LEU A  26      10.605 130.189  38.941  1.00 51.20           C  
ATOM    180  C   LEU A  26      11.872 130.490  39.728  1.00 51.98           C  
ATOM    181  O   LEU A  26      12.971 130.157  39.284  1.00 53.52           O  
ATOM    182  CB  LEU A  26      10.541 128.700  38.599  1.00 42.06           C  
ATOM    183  CG  LEU A  26       9.343 128.234  37.773  1.00 47.79           C  
ATOM    184  CD1 LEU A  26       9.410 126.723  37.603  1.00 46.44           C  
ATOM    185  CD2 LEU A  26       8.042 128.647  38.446  1.00 40.30           C  
ATOM    186  N   VAL A  27      11.732 131.169  40.861  1.00 51.78           N  
ATOM    187  CA  VAL A  27      12.891 131.499  41.678  1.00 54.49           C  
ATOM    188  C   VAL A  27      12.959 130.730  43.000  1.00 58.10           C  
ATOM    189  O   VAL A  27      12.118 130.903  43.889  1.00 57.42           O  
ATOM    190  CB  VAL A  27      13.025 133.031  41.890  1.00 51.54           C  
ATOM    191  CG1 VAL A  27      11.664 133.666  42.024  1.00 56.17           C  
ATOM    192  CG2 VAL A  27      13.907 133.345  43.107  1.00 48.94           C  
ATOM    193  N   GLY A  28      13.952 129.848  43.091  1.00 63.41           N  
ATOM    194  CA  GLY A  28      14.156 129.046  44.281  1.00 63.89           C  
ATOM    195  C   GLY A  28      15.361 129.537  45.060  1.00 67.02           C  
ATOM    196  O   GLY A  28      16.062 130.458  44.631  1.00 60.01           O  
ATOM    197  N   GLN A  29      15.608 128.915  46.208  1.00 73.91           N  
ATOM    198  CA  GLN A  29      16.729 129.295  47.064  1.00 84.58           C  
ATOM    199  C   GLN A  29      18.070 129.090  46.378  1.00 88.90           C  
ATOM    200  O   GLN A  29      19.092 129.640  46.803  1.00 90.52           O  
ATOM    201  CB  GLN A  29      16.701 128.494  48.359  1.00 85.08           C  
ATOM    202  CG  GLN A  29      16.676 127.007  48.134  1.00 90.14           C  
ATOM    203  CD  GLN A  29      17.114 126.256  49.353  1.00 94.94           C  
ATOM    204  OE1 GLN A  29      18.181 125.648  49.362  1.00103.36           O  
ATOM    205  NE2 GLN A  29      16.307 126.308  50.403  1.00 95.99           N  
ATOM    206  N   HIS A  30      18.076 128.248  45.354  1.00 90.54           N  
ATOM    207  CA  HIS A  30      19.293 127.977  44.615  1.00 90.26           C  
ATOM    208  C   HIS A  30      19.080 128.242  43.135  1.00 87.54           C  
ATOM    209  O   HIS A  30      18.850 127.320  42.358  1.00 88.82           O  
ATOM    210  CB  HIS A  30      19.761 126.538  44.854  1.00 91.59           C  
ATOM    211  CG  HIS A  30      20.413 126.330  46.185  1.00 94.94           C  
ATOM    212  ND1 HIS A  30      20.975 127.360  46.912  1.00 99.41           N  
ATOM    213  CD2 HIS A  30      20.606 125.207  46.917  1.00 96.20           C  
ATOM    214  CE1 HIS A  30      21.489 126.882  48.030  1.00 99.81           C  
ATOM    215  NE2 HIS A  30      21.277 125.577  48.057  1.00103.38           N  
ATOM    216  N   GLY A  31      19.122 129.518  42.762  1.00 81.75           N  
ATOM    217  CA  GLY A  31      18.947 129.881  41.367  1.00 82.20           C  
ATOM    218  C   GLY A  31      17.509 129.929  40.873  1.00 79.46           C  
ATOM    219  O   GLY A  31      16.589 129.421  41.519  1.00 80.19           O  
ATOM    220  N   GLU A  32      17.331 130.516  39.694  1.00 75.58           N  
ATOM    221  CA  GLU A  32      16.017 130.673  39.087  1.00 68.55           C  
ATOM    222  C   GLU A  32      16.086 130.340  37.607  1.00 65.94           C  
ATOM    223  O   GLU A  32      17.171 130.181  37.053  1.00 71.68           O  
ATOM    224  CB  GLU A  32      15.559 132.122  39.239  1.00 66.43           C  
ATOM    225  CG  GLU A  32      16.471 133.123  38.545  1.00 66.64           C  
ATOM    226  CD  GLU A  32      15.969 134.544  38.662  1.00 71.88           C  
ATOM    227  OE1 GLU A  32      16.016 135.086  39.785  1.00 71.37           O  
ATOM    228  OE2 GLU A  32      15.528 135.117  37.638  1.00 74.99           O  
ATOM    229  N   VAL A  33      14.927 130.243  36.968  1.00 62.91           N  
ATOM    230  CA  VAL A  33      14.860 129.956  35.540  1.00 63.42           C  
ATOM    231  C   VAL A  33      13.828 130.862  34.890  1.00 64.79           C  
ATOM    232  O   VAL A  33      12.957 131.414  35.565  1.00 67.49           O  
ATOM    233  CB  VAL A  33      14.471 128.476  35.234  1.00 64.10           C  
ATOM    234  CG1 VAL A  33      15.450 127.518  35.894  1.00 67.72           C  
ATOM    235  CG2 VAL A  33      13.033 128.183  35.659  1.00 58.91           C  
ATOM    236  N   GLU A  34      13.948 131.037  33.582  1.00 62.90           N  
ATOM    237  CA  GLU A  34      13.004 131.851  32.847  1.00 62.65           C  
ATOM    238  C   GLU A  34      12.098 130.878  32.114  1.00 61.48           C  
ATOM    239  O   GLU A  34      12.574 129.905  31.535  1.00 62.45           O  
ATOM    240  CB  GLU A  34      13.722 132.741  31.832  1.00 68.47           C  
ATOM    241  CG  GLU A  34      14.762 133.677  32.421  1.00 77.94           C  
ATOM    242  CD  GLU A  34      15.194 134.761  31.442  1.00 85.58           C  
ATOM    243  OE1 GLU A  34      15.509 134.437  30.276  1.00 87.58           O  
ATOM    244  OE2 GLU A  34      15.215 135.945  31.842  1.00 93.88           O  
ATOM    245  N   LEU A  35      10.793 131.085  32.213  1.00 61.74           N  
ATOM    246  CA  LEU A  35       9.848 130.226  31.514  1.00 59.83           C  
ATOM    247  C   LEU A  35       9.341 130.973  30.276  1.00 64.05           C  
ATOM    248  O   LEU A  35       8.859 130.353  29.326  1.00 65.33           O  
ATOM    249  CB  LEU A  35       8.676 129.826  32.422  1.00 53.74           C  
ATOM    250  CG  LEU A  35       8.969 129.101  33.740  1.00 48.05           C  
ATOM    251  CD1 LEU A  35       7.661 128.684  34.374  1.00 40.01           C  
ATOM    252  CD2 LEU A  35       9.844 127.887  33.512  1.00 44.23           C  
ATOM    253  N   GLY A  36       9.474 132.303  30.289  1.00 64.33           N  
ATOM    254  CA  GLY A  36       9.038 133.122  29.165  1.00 63.22           C  
ATOM    255  C   GLY A  36       7.534 133.324  29.126  1.00 64.00           C  
ATOM    256  O   GLY A  36       6.862 133.164  30.152  1.00 68.03           O  
ATOM    257  N   SER A  37       7.007 133.728  27.973  1.00 62.25           N  
ATOM    258  CA  SER A  37       5.568 133.931  27.833  1.00 63.38           C  
ATOM    259  C   SER A  37       4.906 132.572  27.920  1.00 62.03           C  
ATOM    260  O   SER A  37       4.939 131.796  26.967  1.00 62.01           O  
ATOM    261  CB  SER A  37       5.225 134.596  26.500  1.00 65.64           C  
ATOM    262  OG  SER A  37       5.602 135.961  26.504  1.00 70.09           O  
ATOM    263  N   CYS A  38       4.331 132.285  29.081  1.00 62.45           N  
ATOM    264  CA  CYS A  38       3.682 131.008  29.315  1.00 63.25           C  
ATOM    265  C   CYS A  38       2.227 130.904  28.891  1.00 64.19           C  
ATOM    266  O   CYS A  38       1.758 129.808  28.586  1.00 67.56           O  
ATOM    267  CB  CYS A  38       3.832 130.609  30.776  1.00 63.40           C  
ATOM    268  SG  CYS A  38       5.536 130.291  31.234  1.00 65.02           S  
ATOM    269  N   LEU A  39       1.501 132.019  28.886  1.00 62.92           N  
ATOM    270  CA  LEU A  39       0.099 131.970  28.486  1.00 62.96           C  
ATOM    271  C   LEU A  39      -0.517 133.326  28.235  1.00 60.23           C  
ATOM    272  O   LEU A  39       0.100 134.365  28.459  1.00 56.08           O  
ATOM    273  CB  LEU A  39      -0.755 131.260  29.549  1.00 64.83           C  
ATOM    274  CG  LEU A  39      -1.034 132.017  30.854  1.00 55.18           C  
ATOM    275  CD1 LEU A  39      -2.388 131.615  31.418  1.00 49.74           C  
ATOM    276  CD2 LEU A  39       0.079 131.770  31.853  1.00 52.75           C  
ATOM    277  N   ARG A  40      -1.760 133.280  27.777  1.00 64.23           N  
ATOM    278  CA  ARG A  40      -2.560 134.463  27.516  1.00 70.30           C  
ATOM    279  C   ARG A  40      -3.834 134.166  28.318  1.00 67.50           C  
ATOM    280  O   ARG A  40      -4.683 133.377  27.894  1.00 66.51           O  
ATOM    281  CB  ARG A  40      -2.836 134.593  26.017  1.00 78.38           C  
ATOM    282  CG  ARG A  40      -1.563 134.536  25.168  1.00 89.56           C  
ATOM    283  CD  ARG A  40      -1.830 134.754  23.683  1.00 98.14           C  
ATOM    284  NE  ARG A  40      -2.063 136.160  23.351  1.00102.78           N  
ATOM    285  CZ  ARG A  40      -1.098 137.060  23.181  1.00107.01           C  
ATOM    286  NH1 ARG A  40       0.175 136.710  23.319  1.00110.37           N  
ATOM    287  NH2 ARG A  40      -1.402 138.314  22.875  1.00109.44           N  
ATOM    288  N   PRO A  41      -3.918 134.724  29.539  1.00 63.80           N  
ATOM    289  CA  PRO A  41      -4.987 134.619  30.536  1.00 64.46           C  
ATOM    290  C   PRO A  41      -6.424 134.558  30.052  1.00 68.37           C  
ATOM    291  O   PRO A  41      -6.933 135.501  29.453  1.00 69.51           O  
ATOM    292  CB  PRO A  41      -4.753 135.846  31.398  1.00 63.75           C  
ATOM    293  CG  PRO A  41      -3.277 135.928  31.422  1.00 66.25           C  
ATOM    294  CD  PRO A  41      -2.925 135.723  29.972  1.00 63.61           C  
ATOM    295  N   THR A  42      -7.094 133.457  30.366  1.00 75.95           N  
ATOM    296  CA  THR A  42      -8.487 133.283  29.989  1.00 79.33           C  
ATOM    297  C   THR A  42      -9.333 133.366  31.252  1.00 79.02           C  
ATOM    298  O   THR A  42      -9.058 132.685  32.244  1.00 79.92           O  
ATOM    299  CB  THR A  42      -8.730 131.926  29.319  1.00 81.58           C  
ATOM    300  OG1 THR A  42      -7.693 131.673  28.362  1.00 87.57           O  
ATOM    301  CG2 THR A  42     -10.083 131.922  28.616  1.00 78.72           C  
ATOM    302  N   ARG A  43     -10.336 134.234  31.218  1.00 79.19           N  
ATOM    303  CA  ARG A  43     -11.238 134.429  32.343  1.00 76.15           C  
ATOM    304  C   ARG A  43     -11.834 133.103  32.809  1.00 75.44           C  
ATOM    305  O   ARG A  43     -12.323 132.313  32.000  1.00 77.93           O  
ATOM    306  CB  ARG A  43     -12.361 135.380  31.933  1.00 76.59           C  
ATOM    307  CG  ARG A  43     -13.430 135.580  32.986  1.00 81.75           C  
ATOM    308  CD  ARG A  43     -14.689 136.164  32.371  1.00 87.64           C  
ATOM    309  NE  ARG A  43     -15.311 135.249  31.413  1.00 95.01           N  
ATOM    310  CZ  ARG A  43     -16.256 134.363  31.722  1.00 97.79           C  
ATOM    311  NH1 ARG A  43     -16.701 134.267  32.970  1.00 96.12           N  
ATOM    312  NH2 ARG A  43     -16.762 133.573  30.782  1.00 95.34           N  
ATOM    313  N   ASN A  44     -11.736 132.849  34.110  1.00 74.89           N  
ATOM    314  CA  ASN A  44     -12.277 131.641  34.737  1.00 74.87           C  
ATOM    315  C   ASN A  44     -11.643 130.325  34.261  1.00 72.51           C  
ATOM    316  O   ASN A  44     -12.266 129.256  34.330  1.00 73.32           O  
ATOM    317  CB  ASN A  44     -13.801 131.603  34.558  1.00 74.46           C  
ATOM    318  CG  ASN A  44     -14.476 130.606  35.478  1.00 78.74           C  
ATOM    319  OD1 ASN A  44     -14.042 130.384  36.609  1.00 84.54           O  
ATOM    320  ND2 ASN A  44     -15.557 130.011  35.003  1.00 84.50           N  
ATOM    321  N   LYS A  45     -10.393 130.391  33.816  1.00 67.71           N  
ATOM    322  CA  LYS A  45      -9.711 129.195  33.341  1.00 67.13           C  
ATOM    323  C   LYS A  45      -8.403 128.939  34.074  1.00 65.66           C  
ATOM    324  O   LYS A  45      -7.724 129.878  34.495  1.00 67.57           O  
ATOM    325  CB  LYS A  45      -9.454 129.295  31.835  1.00 60.91           C  
ATOM    326  N   GLU A  46      -8.097 127.663  34.288  1.00 62.69           N  
ATOM    327  CA  GLU A  46      -6.846 127.264  34.920  1.00 60.06           C  
ATOM    328  C   GLU A  46      -5.993 126.803  33.744  1.00 61.16           C  
ATOM    329  O   GLU A  46      -6.487 126.087  32.873  1.00 64.08           O  
ATOM    330  CB  GLU A  46      -7.054 126.102  35.892  1.00 54.53           C  
ATOM    331  CG  GLU A  46      -7.884 126.438  37.117  1.00 62.45           C  
ATOM    332  CD  GLU A  46      -7.852 125.341  38.176  1.00 66.63           C  
ATOM    333  OE1 GLU A  46      -7.378 124.226  37.874  1.00 64.85           O  
ATOM    334  OE2 GLU A  46      -8.304 125.592  39.317  1.00 73.15           O  
ATOM    335  N   GLU A  47      -4.743 127.247  33.682  1.00 60.92           N  
ATOM    336  CA  GLU A  47      -3.857 126.875  32.584  1.00 57.14           C  
ATOM    337  C   GLU A  47      -2.689 126.086  33.151  1.00 56.83           C  
ATOM    338  O   GLU A  47      -1.899 126.629  33.921  1.00 55.85           O  
ATOM    339  CB  GLU A  47      -3.328 128.135  31.902  1.00 65.42           C  
ATOM    340  CG  GLU A  47      -2.944 127.959  30.443  1.00 78.76           C  
ATOM    341  CD  GLU A  47      -4.142 128.064  29.514  1.00 86.21           C  
ATOM    342  OE1 GLU A  47      -4.604 129.200  29.266  1.00 92.00           O  
ATOM    343  OE2 GLU A  47      -4.623 127.015  29.031  1.00 91.03           O  
ATOM    344  N   GLU A  48      -2.586 124.809  32.797  1.00 56.02           N  
ATOM    345  CA  GLU A  48      -1.494 123.975  33.292  1.00 55.86           C  
ATOM    346  C   GLU A  48      -0.654 123.470  32.139  1.00 54.57           C  
ATOM    347  O   GLU A  48      -1.161 123.264  31.038  1.00 57.27           O  
ATOM    348  CB  GLU A  48      -2.031 122.798  34.117  1.00 61.92           C  
ATOM    349  CG  GLU A  48      -3.017 121.873  33.385  1.00 70.05           C  
ATOM    350  CD  GLU A  48      -2.363 120.650  32.735  1.00 75.33           C  
ATOM    351  OE1 GLU A  48      -1.153 120.406  32.959  1.00 78.48           O  
ATOM    352  OE2 GLU A  48      -3.075 119.921  32.006  1.00 69.59           O  
ATOM    353  N   PHE A  49       0.633 123.275  32.393  1.00 52.85           N  
ATOM    354  CA  PHE A  49       1.552 122.792  31.370  1.00 54.01           C  
ATOM    355  C   PHE A  49       2.840 122.342  32.035  1.00 56.21           C  
ATOM    356  O   PHE A  49       3.324 122.998  32.960  1.00 60.99           O  
ATOM    357  CB  PHE A  49       1.845 123.901  30.366  1.00 53.96           C  
ATOM    358  CG  PHE A  49       2.196 125.210  31.006  1.00 58.88           C  
ATOM    359  CD1 PHE A  49       3.504 125.472  31.418  1.00 55.02           C  
ATOM    360  CD2 PHE A  49       1.211 126.172  31.227  1.00 59.66           C  
ATOM    361  CE1 PHE A  49       3.826 126.670  32.044  1.00 58.51           C  
ATOM    362  CE2 PHE A  49       1.520 127.378  31.853  1.00 61.83           C  
ATOM    363  CZ  PHE A  49       2.830 127.628  32.264  1.00 60.96           C  
ATOM    364  N   LYS A  50       3.374 121.210  31.586  1.00 56.09           N  
ATOM    365  CA  LYS A  50       4.609 120.669  32.149  1.00 54.76           C  
ATOM    366  C   LYS A  50       5.793 121.420  31.533  1.00 54.20           C  
ATOM    367  O   LYS A  50       5.685 121.939  30.425  1.00 54.94           O  
ATOM    368  CB  LYS A  50       4.720 119.151  31.874  1.00 50.26           C  
ATOM    369  CG  LYS A  50       3.460 118.311  32.237  1.00 60.73           C  
ATOM    370  CD  LYS A  50       3.665 116.790  32.032  1.00 61.95           C  
ATOM    371  CE  LYS A  50       2.353 116.004  31.729  1.00 70.44           C  
ATOM    372  NZ  LYS A  50       1.332 115.820  32.828  1.00 67.12           N  
ATOM    373  N   VAL A  51       6.875 121.560  32.295  1.00 61.69           N  
ATOM    374  CA  VAL A  51       8.101 122.224  31.837  1.00 65.21           C  
ATOM    375  C   VAL A  51       9.266 121.543  32.531  1.00 68.65           C  
ATOM    376  O   VAL A  51       9.176 121.218  33.716  1.00 71.10           O  
ATOM    377  CB  VAL A  51       8.158 123.736  32.189  1.00 67.58           C  
ATOM    378  CG1 VAL A  51       7.177 124.522  31.332  1.00 74.59           C  
ATOM    379  CG2 VAL A  51       7.889 123.957  33.673  1.00 66.81           C  
ATOM    380  N   ASN A  52      10.352 121.310  31.799  1.00 72.80           N  
ATOM    381  CA  ASN A  52      11.516 120.652  32.382  1.00 72.14           C  
ATOM    382  C   ASN A  52      12.721 121.575  32.424  1.00 72.10           C  
ATOM    383  O   ASN A  52      13.234 121.981  31.379  1.00 71.33           O  
ATOM    384  CB  ASN A  52      11.863 119.378  31.610  1.00 68.27           C  
ATOM    385  CG  ASN A  52      12.929 118.547  32.306  1.00 75.80           C  
ATOM    386  OD1 ASN A  52      13.297 118.805  33.459  1.00 77.71           O  
ATOM    387  ND2 ASN A  52      13.419 117.532  31.615  1.00 78.96           N  
ATOM    388  N   VAL A  53      13.149 121.933  33.631  1.00 73.08           N  
ATOM    389  CA  VAL A  53      14.303 122.804  33.789  1.00 74.18           C  
ATOM    390  C   VAL A  53      15.508 121.969  34.194  1.00 79.41           C  
ATOM    391  O   VAL A  53      15.466 121.213  35.174  1.00 76.51           O  
ATOM    392  CB  VAL A  53      14.058 123.955  34.818  1.00 72.54           C  
ATOM    393  CG1 VAL A  53      12.736 124.647  34.532  1.00 73.47           C  
ATOM    394  CG2 VAL A  53      14.095 123.448  36.249  1.00 76.58           C  
ATOM    395  N   SER A  54      16.558 122.045  33.389  1.00 87.32           N  
ATOM    396  CA  SER A  54      17.775 121.304  33.670  1.00 89.53           C  
ATOM    397  C   SER A  54      18.672 122.162  34.546  1.00 87.65           C  
ATOM    398  O   SER A  54      19.736 122.616  34.127  1.00 94.84           O  
ATOM    399  CB  SER A  54      18.475 120.904  32.369  1.00 91.08           C  
ATOM    400  OG  SER A  54      17.667 119.998  31.629  1.00 92.51           O  
ATOM    401  N   LYS A  55      18.178 122.444  35.744  1.00 80.47           N  
ATOM    402  CA  LYS A  55      18.898 123.230  36.728  1.00 77.23           C  
ATOM    403  C   LYS A  55      18.246 122.894  38.048  1.00 79.34           C  
ATOM    404  O   LYS A  55      17.060 122.549  38.097  1.00 79.27           O  
ATOM    405  CB  LYS A  55      18.781 124.738  36.467  1.00 72.01           C  
ATOM    406  CG  LYS A  55      19.598 125.571  37.456  1.00 69.02           C  
ATOM    407  CD  LYS A  55      19.301 127.069  37.409  1.00 75.63           C  
ATOM    408  CE  LYS A  55      19.990 127.795  36.251  1.00 80.59           C  
ATOM    409  NZ  LYS A  55      19.323 127.591  34.935  1.00 84.31           N  
ATOM    410  N   TYR A  56      19.035 122.941  39.110  1.00 84.35           N  
ATOM    411  CA  TYR A  56      18.530 122.644  40.435  1.00 85.14           C  
ATOM    412  C   TYR A  56      18.132 123.948  41.111  1.00 84.39           C  
ATOM    413  O   TYR A  56      18.989 124.784  41.411  1.00 81.74           O  
ATOM    414  CB  TYR A  56      19.588 121.922  41.269  1.00 85.73           C  
ATOM    415  CG  TYR A  56      19.019 121.348  42.537  1.00 87.81           C  
ATOM    416  CD1 TYR A  56      18.112 120.288  42.490  1.00 88.84           C  
ATOM    417  CD2 TYR A  56      19.344 121.890  43.781  1.00 83.30           C  
ATOM    418  CE1 TYR A  56      17.535 119.781  43.647  1.00 89.66           C  
ATOM    419  CE2 TYR A  56      18.772 121.392  44.944  1.00 86.43           C  
ATOM    420  CZ  TYR A  56      17.866 120.337  44.870  1.00 89.27           C  
ATOM    421  OH  TYR A  56      17.276 119.839  46.010  1.00 89.12           O  
ATOM    422  N   LEU A  57      16.828 124.109  41.332  1.00 80.28           N  
ATOM    423  CA  LEU A  57      16.270 125.303  41.967  1.00 76.70           C  
ATOM    424  C   LEU A  57      16.179 125.169  43.496  1.00 73.87           C  
ATOM    425  O   LEU A  57      16.356 126.147  44.243  1.00 72.88           O  
ATOM    426  CB  LEU A  57      14.876 125.584  41.387  1.00 75.87           C  
ATOM    427  CG  LEU A  57      14.779 125.807  39.874  1.00 70.40           C  
ATOM    428  CD1 LEU A  57      13.331 125.908  39.448  1.00 67.14           C  
ATOM    429  CD2 LEU A  57      15.540 127.064  39.492  1.00 73.96           C  
ATOM    430  N   GLY A  58      15.936 123.943  43.953  1.00 68.08           N  
ATOM    431  CA  GLY A  58      15.801 123.691  45.373  1.00 62.11           C  
ATOM    432  C   GLY A  58      14.388 124.073  45.747  1.00 64.81           C  
ATOM    433  O   GLY A  58      13.477 123.960  44.927  1.00 65.98           O  
ATOM    434  N   SER A  59      14.195 124.541  46.971  1.00 65.99           N  
ATOM    435  CA  SER A  59      12.870 124.944  47.406  1.00 61.39           C  
ATOM    436  C   SER A  59      12.533 126.257  46.705  1.00 56.05           C  
ATOM    437  O   SER A  59      13.354 127.184  46.684  1.00 54.41           O  
ATOM    438  CB  SER A  59      12.849 125.131  48.923  1.00 62.72           C  
ATOM    439  OG  SER A  59      11.524 125.303  49.393  1.00 76.27           O  
ATOM    440  N   LEU A  60      11.350 126.321  46.100  1.00 51.60           N  
ATOM    441  CA  LEU A  60      10.919 127.529  45.403  1.00 49.49           C  
ATOM    442  C   LEU A  60      10.489 128.618  46.383  1.00 49.40           C  
ATOM    443  O   LEU A  60       9.749 128.359  47.341  1.00 49.04           O  
ATOM    444  CB  LEU A  60       9.795 127.211  44.421  1.00 43.26           C  
ATOM    445  CG  LEU A  60      10.171 126.193  43.345  1.00 44.10           C  
ATOM    446  CD1 LEU A  60       9.035 126.064  42.357  1.00 46.12           C  
ATOM    447  CD2 LEU A  60      11.439 126.627  42.630  1.00 42.23           C  
ATOM    448  N   LEU A  61      10.970 129.832  46.139  1.00 47.91           N  
ATOM    449  CA  LEU A  61      10.668 130.972  46.998  1.00 47.33           C  
ATOM    450  C   LEU A  61       9.636 131.938  46.418  1.00 43.80           C  
ATOM    451  O   LEU A  61       8.849 132.529  47.164  1.00 41.00           O  
ATOM    452  CB  LEU A  61      11.958 131.729  47.312  1.00 43.98           C  
ATOM    453  CG  LEU A  61      13.111 130.888  47.857  1.00 38.50           C  
ATOM    454  CD1 LEU A  61      14.325 131.767  48.035  1.00 39.61           C  
ATOM    455  CD2 LEU A  61      12.721 130.245  49.170  1.00 34.39           C  
ATOM    456  N   PHE A  62       9.675 132.129  45.101  1.00 42.64           N  
ATOM    457  CA  PHE A  62       8.751 133.028  44.411  1.00 42.17           C  
ATOM    458  C   PHE A  62       8.491 132.564  42.989  1.00 44.01           C  
ATOM    459  O   PHE A  62       9.177 131.690  42.459  1.00 44.54           O  
ATOM    460  CB  PHE A  62       9.339 134.434  44.234  1.00 39.46           C  
ATOM    461  CG  PHE A  62       9.847 135.072  45.481  1.00 47.76           C  
ATOM    462  CD1 PHE A  62       9.021 135.892  46.240  1.00 47.84           C  
ATOM    463  CD2 PHE A  62      11.181 134.947  45.840  1.00 43.48           C  
ATOM    464  CE1 PHE A  62       9.520 136.587  47.332  1.00 40.55           C  
ATOM    465  CE2 PHE A  62      11.686 135.638  46.929  1.00 42.57           C  
ATOM    466  CZ  PHE A  62      10.852 136.461  47.675  1.00 37.87           C  
ATOM    467  N   VAL A  63       7.561 133.264  42.354  1.00 47.04           N  
ATOM    468  CA  VAL A  63       7.192 133.066  40.962  1.00 46.00           C  
ATOM    469  C   VAL A  63       7.084 134.503  40.462  1.00 53.10           C  
ATOM    470  O   VAL A  63       6.314 135.295  41.017  1.00 55.31           O  
ATOM    471  CB  VAL A  63       5.824 132.360  40.802  1.00 43.22           C  
ATOM    472  CG1 VAL A  63       5.268 132.582  39.398  1.00 40.10           C  
ATOM    473  CG2 VAL A  63       5.980 130.880  41.039  1.00 40.26           C  
ATOM    474  N   ARG A  64       7.944 134.881  39.522  1.00 54.66           N  
ATOM    475  CA  ARG A  64       7.898 136.233  38.981  1.00 54.92           C  
ATOM    476  C   ARG A  64       7.012 136.255  37.765  1.00 50.32           C  
ATOM    477  O   ARG A  64       6.918 135.270  37.031  1.00 51.24           O  
ATOM    478  CB  ARG A  64       9.286 136.753  38.618  1.00 59.31           C  
ATOM    479  CG  ARG A  64      10.166 136.979  39.819  1.00 68.59           C  
ATOM    480  CD  ARG A  64      11.304 137.926  39.512  1.00 74.47           C  
ATOM    481  NE  ARG A  64      12.138 138.104  40.693  1.00 81.85           N  
ATOM    482  CZ  ARG A  64      13.115 137.276  41.045  1.00 85.27           C  
ATOM    483  NH1 ARG A  64      13.416 136.237  40.275  1.00 86.01           N  
ATOM    484  NH2 ARG A  64      13.815 137.509  42.148  1.00 87.79           N  
ATOM    485  N   LEU A  65       6.372 137.386  37.539  1.00 45.99           N  
ATOM    486  CA  LEU A  65       5.490 137.501  36.407  1.00 50.19           C  
ATOM    487  C   LEU A  65       5.580 138.890  35.812  1.00 55.81           C  
ATOM    488  O   LEU A  65       5.876 139.862  36.518  1.00 56.59           O  
ATOM    489  CB  LEU A  65       4.049 137.167  36.831  1.00 43.95           C  
ATOM    490  CG  LEU A  65       3.353 137.971  37.939  1.00 36.83           C  
ATOM    491  CD1 LEU A  65       2.805 139.260  37.379  1.00 33.95           C  
ATOM    492  CD2 LEU A  65       2.215 137.161  38.526  1.00 28.17           C  
ATOM    493  N   ARG A  66       5.399 138.958  34.497  1.00 60.05           N  
ATOM    494  CA  ARG A  66       5.408 140.219  33.764  1.00 62.69           C  
ATOM    495  C   ARG A  66       4.322 140.066  32.706  1.00 65.28           C  
ATOM    496  O   ARG A  66       4.264 139.036  32.028  1.00 61.38           O  
ATOM    497  CB  ARG A  66       6.768 140.461  33.105  1.00 56.65           C  
ATOM    498  N   LYS A  67       3.411 141.034  32.632  1.00 68.15           N  
ATOM    499  CA  LYS A  67       2.339 140.987  31.643  1.00 71.88           C  
ATOM    500  C   LYS A  67       2.712 141.917  30.494  1.00 76.09           C  
ATOM    501  O   LYS A  67       2.529 143.142  30.576  1.00 75.48           O  
ATOM    502  CB  LYS A  67       1.004 141.407  32.256  1.00 68.59           C  
ATOM    503  CG  LYS A  67      -0.188 141.128  31.354  1.00 72.34           C  
ATOM    504  CD  LYS A  67      -1.426 141.844  31.845  1.00 74.75           C  
ATOM    505  CE  LYS A  67      -1.240 143.347  31.759  1.00 78.04           C  
ATOM    506  NZ  LYS A  67      -2.361 144.068  32.406  1.00 84.57           N  
ATOM    507  N   LYS A  68       3.280 141.334  29.442  1.00 79.47           N  
ATOM    508  CA  LYS A  68       3.701 142.100  28.278  1.00 81.21           C  
ATOM    509  C   LYS A  68       2.490 142.416  27.413  1.00 83.08           C  
ATOM    510  O   LYS A  68       1.756 141.521  26.982  1.00 80.40           O  
ATOM    511  CB  LYS A  68       4.762 141.336  27.481  1.00 76.67           C  
ATOM    512  N   HIS A  69       2.274 143.705  27.193  1.00 88.08           N  
ATOM    513  CA  HIS A  69       1.151 144.175  26.396  1.00 94.16           C  
ATOM    514  C   HIS A  69       1.605 144.713  25.040  1.00 97.17           C  
ATOM    515  O   HIS A  69       2.655 145.360  24.939  1.00 98.62           O  
ATOM    516  CB  HIS A  69       0.387 145.257  27.167  1.00 94.25           C  
ATOM    517  CG  HIS A  69       1.266 146.340  27.709  1.00 92.22           C  
ATOM    518  ND1 HIS A  69       1.656 147.428  26.959  1.00 90.93           N  
ATOM    519  CD2 HIS A  69       1.861 146.481  28.917  1.00 90.21           C  
ATOM    520  CE1 HIS A  69       2.455 148.193  27.680  1.00 92.18           C  
ATOM    521  NE2 HIS A  69       2.595 147.640  28.871  1.00 95.05           N  
ATOM    522  N   PHE A  70       0.801 144.447  24.012  1.00 97.07           N  
ATOM    523  CA  PHE A  70       1.079 144.895  22.643  1.00 95.31           C  
ATOM    524  C   PHE A  70       0.725 146.374  22.439  1.00 94.10           C  
ATOM    525  O   PHE A  70       1.548 147.256  22.691  1.00 89.40           O  
ATOM    526  CB  PHE A  70       0.336 144.009  21.625  1.00 92.93           C  
ATOM    527  CG  PHE A  70      -0.866 143.297  22.195  1.00 89.30           C  
ATOM    528  CD1 PHE A  70      -2.035 143.993  22.491  1.00 86.52           C  
ATOM    529  CD2 PHE A  70      -0.821 141.930  22.446  1.00 85.68           C  
ATOM    530  CE1 PHE A  70      -3.135 143.341  23.028  1.00 83.81           C  
ATOM    531  CE2 PHE A  70      -1.914 141.274  22.982  1.00 86.27           C  
ATOM    532  CZ  PHE A  70      -3.074 141.981  23.274  1.00 85.09           C  
ATOM    533  N   LEU A  71      -0.492 146.639  21.973  1.00 94.13           N  
ATOM    534  CA  LEU A  71      -0.948 148.007  21.758  1.00 97.91           C  
ATOM    535  C   LEU A  71      -1.623 148.548  23.027  1.00101.77           C  
ATOM    536  O   LEU A  71      -1.243 149.608  23.540  1.00105.96           O  
ATOM    537  CB  LEU A  71      -1.891 148.075  20.553  1.00 95.00           C  
ATOM    538  CG  LEU A  71      -1.119 147.829  19.253  1.00 95.00           C  
ATOM    539  CD1 LEU A  71      -2.059 147.914  18.046  1.00 95.00           C  
ATOM    540  CD2 LEU A  71      -0.016 148.888  19.123  1.00 95.00           C  
ATOM    541  N   LYS A  72      -2.611 147.808  23.534  1.00100.60           N  
ATOM    542  CA  LYS A  72      -3.345 148.201  24.739  1.00 95.84           C  
ATOM    543  C   LYS A  72      -2.932 147.302  25.910  1.00 93.52           C  
ATOM    544  O   LYS A  72      -2.566 146.144  25.710  1.00 92.28           O  
ATOM    545  CB  LYS A  72      -4.855 148.125  24.490  1.00 91.33           C  
ATOM    546  CG  LYS A  72      -5.686 148.930  25.476  1.00 90.45           C  
ATOM    547  CD  LYS A  72      -7.115 149.074  24.997  1.00 90.06           C  
ATOM    548  CE  LYS A  72      -7.766 147.719  24.786  1.00 91.63           C  
ATOM    549  NZ  LYS A  72      -9.141 147.857  24.230  1.00 93.95           N  
ATOM    550  N   GLU A  73      -3.009 147.834  27.128  1.00 90.94           N  
ATOM    551  CA  GLU A  73      -2.592 147.092  28.314  1.00 88.48           C  
ATOM    552  C   GLU A  73      -3.467 145.938  28.819  1.00 89.28           C  
ATOM    553  O   GLU A  73      -2.924 144.981  29.361  1.00 96.99           O  
ATOM    554  CB  GLU A  73      -2.237 148.059  29.457  1.00 86.55           C  
ATOM    555  CG  GLU A  73      -3.368 148.411  30.428  1.00 86.35           C  
ATOM    556  CD  GLU A  73      -3.436 147.474  31.633  1.00 86.99           C  
ATOM    557  OE1 GLU A  73      -2.390 146.902  32.015  1.00 81.43           O  
ATOM    558  OE2 GLU A  73      -4.539 147.313  32.199  1.00 84.12           O  
ATOM    559  N   ASP A  74      -4.793 146.045  28.698  1.00 81.71           N  
ATOM    560  CA  ASP A  74      -5.733 144.995  29.148  1.00 77.99           C  
ATOM    561  C   ASP A  74      -5.375 144.296  30.479  1.00 75.95           C  
ATOM    562  O   ASP A  74      -4.596 143.341  30.499  1.00 75.37           O  
ATOM    563  CB  ASP A  74      -5.921 143.941  28.043  1.00 75.14           C  
ATOM    564  CG  ASP A  74      -7.163 143.071  28.253  1.00 77.51           C  
ATOM    565  OD1 ASP A  74      -7.987 143.378  29.145  1.00 79.07           O  
ATOM    566  OD2 ASP A  74      -7.327 142.081  27.507  1.00 78.96           O  
ATOM    567  N   ALA A  75      -6.013 144.721  31.569  1.00 73.63           N  
ATOM    568  CA  ALA A  75      -5.753 144.163  32.901  1.00 69.01           C  
ATOM    569  C   ALA A  75      -6.052 142.671  33.045  1.00 65.76           C  
ATOM    570  O   ALA A  75      -6.816 142.100  32.266  1.00 66.18           O  
ATOM    571  CB  ALA A  75      -6.517 144.949  33.956  1.00 70.41           C  
ATOM    572  N   TRP A  76      -5.480 142.064  34.080  1.00 57.65           N  
ATOM    573  CA  TRP A  76      -5.663 140.645  34.338  1.00 53.25           C  
ATOM    574  C   TRP A  76      -5.780 140.359  35.828  1.00 53.14           C  
ATOM    575  O   TRP A  76      -4.993 140.876  36.618  1.00 50.16           O  
ATOM    576  CB  TRP A  76      -4.463 139.886  33.772  1.00 53.65           C  
ATOM    577  CG  TRP A  76      -4.333 138.453  34.226  1.00 58.05           C  
ATOM    578  CD1 TRP A  76      -5.298 137.476  34.191  1.00 56.53           C  
ATOM    579  CD2 TRP A  76      -3.147 137.826  34.727  1.00 52.98           C  
ATOM    580  NE1 TRP A  76      -4.775 136.282  34.628  1.00 53.36           N  
ATOM    581  CE2 TRP A  76      -3.459 136.469  34.963  1.00 52.98           C  
ATOM    582  CE3 TRP A  76      -1.848 138.280  34.994  1.00 52.01           C  
ATOM    583  CZ2 TRP A  76      -2.517 135.562  35.453  1.00 54.11           C  
ATOM    584  CZ3 TRP A  76      -0.913 137.381  35.480  1.00 50.32           C  
ATOM    585  CH2 TRP A  76      -1.253 136.035  35.704  1.00 54.36           C  
ATOM    586  N   PHE A  77      -6.761 139.550  36.219  1.00 51.42           N  
ATOM    587  CA  PHE A  77      -6.908 139.192  37.628  1.00 45.99           C  
ATOM    588  C   PHE A  77      -6.362 137.797  37.852  1.00 44.02           C  
ATOM    589  O   PHE A  77      -6.947 136.796  37.423  1.00 41.48           O  
ATOM    590  CB  PHE A  77      -8.356 139.240  38.107  1.00 49.53           C  
ATOM    591  CG  PHE A  77      -8.499 138.998  39.590  1.00 55.26           C  
ATOM    592  CD1 PHE A  77      -8.566 137.703  40.099  1.00 52.68           C  
ATOM    593  CD2 PHE A  77      -8.517 140.065  40.484  1.00 58.02           C  
ATOM    594  CE1 PHE A  77      -8.643 137.477  41.474  1.00 47.10           C  
ATOM    595  CE2 PHE A  77      -8.596 139.848  41.865  1.00 54.08           C  
ATOM    596  CZ  PHE A  77      -8.657 138.551  42.358  1.00 49.04           C  
ATOM    597  N   CYS A  78      -5.265 137.733  38.579  1.00 43.33           N  
ATOM    598  CA  CYS A  78      -4.634 136.470  38.861  1.00 45.09           C  
ATOM    599  C   CYS A  78      -5.049 135.946  40.220  1.00 47.16           C  
ATOM    600  O   CYS A  78      -4.988 136.662  41.221  1.00 49.81           O  
ATOM    601  CB  CYS A  78      -3.120 136.633  38.818  1.00 49.99           C  
ATOM    602  SG  CYS A  78      -2.231 135.152  39.298  1.00 48.61           S  
ATOM    603  N   ASN A  79      -5.491 134.696  40.256  1.00 48.57           N  
ATOM    604  CA  ASN A  79      -5.880 134.073  41.511  1.00 47.29           C  
ATOM    605  C   ASN A  79      -4.625 133.573  42.206  1.00 47.84           C  
ATOM    606  O   ASN A  79      -4.300 133.983  43.327  1.00 41.79           O  
ATOM    607  CB  ASN A  79      -6.806 132.882  41.268  1.00 48.26           C  
ATOM    608  CG  ASN A  79      -8.195 133.296  40.856  1.00 47.01           C  
ATOM    609  OD1 ASN A  79      -8.740 132.772  39.892  1.00 55.93           O  
ATOM    610  ND2 ASN A  79      -8.788 134.218  41.596  1.00 54.02           N  
ATOM    611  N   TRP A  80      -3.898 132.710  41.509  1.00 45.85           N  
ATOM    612  CA  TRP A  80      -2.695 132.120  42.057  1.00 44.31           C  
ATOM    613  C   TRP A  80      -1.930 131.358  40.986  1.00 44.20           C  
ATOM    614  O   TRP A  80      -2.387 131.215  39.841  1.00 39.74           O  
ATOM    615  CB  TRP A  80      -3.062 131.159  43.200  1.00 44.00           C  
ATOM    616  CG  TRP A  80      -4.183 130.210  42.852  1.00 47.88           C  
ATOM    617  CD1 TRP A  80      -5.489 130.321  43.227  1.00 49.64           C  
ATOM    618  CD2 TRP A  80      -4.101 129.034  42.031  1.00 51.58           C  
ATOM    619  NE1 TRP A  80      -6.226 129.297  42.690  1.00 52.83           N  
ATOM    620  CE2 TRP A  80      -5.402 128.491  41.953  1.00 53.21           C  
ATOM    621  CE3 TRP A  80      -3.057 128.388  41.353  1.00 52.50           C  
ATOM    622  CZ2 TRP A  80      -5.690 127.330  41.223  1.00 48.24           C  
ATOM    623  CZ3 TRP A  80      -3.342 127.234  40.625  1.00 42.22           C  
ATOM    624  CH2 TRP A  80      -4.650 126.719  40.568  1.00 44.97           C  
ATOM    625  N   ILE A  81      -0.768 130.858  41.387  1.00 42.17           N  
ATOM    626  CA  ILE A  81       0.092 130.074  40.527  1.00 43.59           C  
ATOM    627  C   ILE A  81       0.660 128.977  41.410  1.00 42.51           C  
ATOM    628  O   ILE A  81       1.046 129.225  42.557  1.00 40.71           O  
ATOM    629  CB  ILE A  81       1.246 130.918  39.955  1.00 43.51           C  
ATOM    630  CG1 ILE A  81       0.694 132.089  39.147  1.00 35.09           C  
ATOM    631  CG2 ILE A  81       2.136 130.062  39.065  1.00 43.20           C  
ATOM    632  CD1 ILE A  81       1.767 132.995  38.617  1.00 44.51           C  
ATOM    633  N   SER A  82       0.635 127.754  40.905  1.00 40.29           N  
ATOM    634  CA  SER A  82       1.163 126.625  41.643  1.00 45.15           C  
ATOM    635  C   SER A  82       2.104 125.886  40.725  1.00 44.86           C  
ATOM    636  O   SER A  82       1.841 125.757  39.531  1.00 49.83           O  
ATOM    637  CB  SER A  82       0.041 125.677  42.067  1.00 47.11           C  
ATOM    638  OG  SER A  82      -0.503 124.986  40.952  1.00 37.29           O  
ATOM    639  N   VAL A  83       3.221 125.439  41.272  1.00 45.52           N  
ATOM    640  CA  VAL A  83       4.184 124.682  40.498  1.00 44.43           C  
ATOM    641  C   VAL A  83       4.477 123.398  41.274  1.00 48.95           C  
ATOM    642  O   VAL A  83       4.899 123.431  42.436  1.00 47.10           O  
ATOM    643  CB  VAL A  83       5.468 125.524  40.144  1.00 38.53           C  
ATOM    644  CG1 VAL A  83       5.569 126.757  41.009  1.00 34.42           C  
ATOM    645  CG2 VAL A  83       6.735 124.687  40.266  1.00 32.93           C  
ATOM    646  N   GLN A  84       4.118 122.276  40.663  1.00 55.86           N  
ATOM    647  CA  GLN A  84       4.317 120.954  41.251  1.00 59.27           C  
ATOM    648  C   GLN A  84       5.497 120.234  40.616  1.00 61.10           C  
ATOM    649  O   GLN A  84       5.538 120.052  39.400  1.00 62.22           O  
ATOM    650  CB  GLN A  84       3.065 120.093  41.052  1.00 60.92           C  
ATOM    651  CG  GLN A  84       3.228 118.624  41.441  1.00 63.29           C  
ATOM    652  CD  GLN A  84       3.389 118.432  42.934  1.00 70.23           C  
ATOM    653  OE1 GLN A  84       2.532 118.842  43.711  1.00 73.23           O  
ATOM    654  NE2 GLN A  84       4.488 117.814  43.344  1.00 70.24           N  
ATOM    655  N   ALA A  85       6.453 119.818  41.436  1.00 61.51           N  
ATOM    656  CA  ALA A  85       7.599 119.079  40.929  1.00 65.02           C  
ATOM    657  C   ALA A  85       7.154 117.623  40.799  1.00 67.73           C  
ATOM    658  O   ALA A  85       6.822 116.980  41.795  1.00 73.27           O  
ATOM    659  CB  ALA A  85       8.777 119.190  41.885  1.00 59.42           C  
ATOM    660  N   LEU A  86       7.044 117.144  39.563  1.00 68.63           N  
ATOM    661  CA  LEU A  86       6.646 115.762  39.296  1.00 62.21           C  
ATOM    662  C   LEU A  86       7.897 114.907  39.512  1.00 62.03           C  
ATOM    663  O   LEU A  86       9.025 115.363  39.269  1.00 63.63           O  
ATOM    664  CB  LEU A  86       6.135 115.627  37.859  1.00 60.99           C  
ATOM    665  CG  LEU A  86       5.075 116.663  37.461  1.00 60.54           C  
ATOM    666  CD1 LEU A  86       4.784 116.597  35.972  1.00 57.98           C  
ATOM    667  CD2 LEU A  86       3.809 116.462  38.281  1.00 63.08           C  
ATOM    668  N   GLY A  87       7.717 113.687  39.999  1.00 54.03           N  
ATOM    669  CA  GLY A  87       8.872 112.850  40.251  1.00 61.99           C  
ATOM    670  C   GLY A  87       9.426 113.062  41.654  1.00 63.50           C  
ATOM    671  O   GLY A  87       9.363 112.146  42.473  1.00 69.33           O  
ATOM    672  N   ALA A  88       9.980 114.242  41.936  1.00 62.56           N  
ATOM    673  CA  ALA A  88      10.518 114.531  43.270  1.00 60.94           C  
ATOM    674  C   ALA A  88       9.373 114.486  44.289  1.00 62.08           C  
ATOM    675  O   ALA A  88       8.260 114.920  43.997  1.00 59.46           O  
ATOM    676  CB  ALA A  88      11.204 115.896  43.290  1.00 55.59           C  
ATOM    677  N   ALA A  89       9.648 113.972  45.483  1.00 69.04           N  
ATOM    678  CA  ALA A  89       8.618 113.848  46.518  1.00 76.31           C  
ATOM    679  C   ALA A  89       8.365 115.099  47.371  1.00 80.10           C  
ATOM    680  O   ALA A  89       8.087 114.994  48.570  1.00 84.13           O  
ATOM    681  CB  ALA A  89       8.920 112.643  47.415  1.00 73.36           C  
ATOM    682  N   GLU A  90       8.444 116.278  46.763  1.00 79.35           N  
ATOM    683  CA  GLU A  90       8.209 117.514  47.502  1.00 75.98           C  
ATOM    684  C   GLU A  90       6.784 118.007  47.287  1.00 76.64           C  
ATOM    685  O   GLU A  90       6.050 117.468  46.458  1.00 79.11           O  
ATOM    686  CB  GLU A  90       9.223 118.588  47.113  1.00 70.96           C  
ATOM    687  CG  GLU A  90       9.294 118.891  45.639  1.00 60.34           C  
ATOM    688  CD  GLU A  90      10.514 119.711  45.292  1.00 64.75           C  
ATOM    689  OE1 GLU A  90      11.588 119.460  45.876  1.00 70.30           O  
ATOM    690  OE2 GLU A  90      10.406 120.609  44.436  1.00 66.95           O  
ATOM    691  N   ASP A  91       6.393 119.027  48.042  1.00 77.09           N  
ATOM    692  CA  ASP A  91       5.044 119.567  47.940  1.00 72.32           C  
ATOM    693  C   ASP A  91       4.819 120.581  46.839  1.00 67.94           C  
ATOM    694  O   ASP A  91       5.754 121.216  46.355  1.00 68.55           O  
ATOM    695  CB  ASP A  91       4.601 120.157  49.275  1.00 74.37           C  
ATOM    696  CG  ASP A  91       4.136 119.097  50.244  1.00 79.13           C  
ATOM    697  OD1 ASP A  91       3.393 118.185  49.812  1.00 78.65           O  
ATOM    698  OD2 ASP A  91       4.517 119.173  51.433  1.00 81.65           O  
ATOM    699  N   LYS A  92       3.557 120.705  46.445  1.00 66.73           N  
ATOM    700  CA  LYS A  92       3.150 121.647  45.413  1.00 65.88           C  
ATOM    701  C   LYS A  92       3.376 123.050  45.964  1.00 63.66           C  
ATOM    702  O   LYS A  92       2.853 123.406  47.025  1.00 64.52           O  
ATOM    703  CB  LYS A  92       1.667 121.446  45.065  1.00 62.90           C  
ATOM    704  CG  LYS A  92       1.137 122.323  43.932  1.00 60.60           C  
ATOM    705  CD  LYS A  92      -0.331 122.022  43.640  1.00 61.26           C  
ATOM    706  CE  LYS A  92      -0.516 120.696  42.913  1.00 63.51           C  
ATOM    707  NZ  LYS A  92      -0.020 120.765  41.506  1.00 72.07           N  
ATOM    708  N   TYR A  93       4.203 123.819  45.267  1.00 57.75           N  
ATOM    709  CA  TYR A  93       4.508 125.177  45.671  1.00 46.73           C  
ATOM    710  C   TYR A  93       3.326 126.089  45.363  1.00 46.66           C  
ATOM    711  O   TYR A  93       2.919 126.239  44.202  1.00 45.23           O  
ATOM    712  CB  TYR A  93       5.784 125.638  44.972  1.00 47.12           C  
ATOM    713  CG  TYR A  93       7.000 124.883  45.453  1.00 44.11           C  
ATOM    714  CD1 TYR A  93       7.626 125.233  46.647  1.00 38.01           C  
ATOM    715  CD2 TYR A  93       7.508 123.803  44.735  1.00 38.30           C  
ATOM    716  CE1 TYR A  93       8.726 124.528  47.120  1.00 41.44           C  
ATOM    717  CE2 TYR A  93       8.613 123.089  45.200  1.00 45.03           C  
ATOM    718  CZ  TYR A  93       9.216 123.457  46.396  1.00 44.54           C  
ATOM    719  OH  TYR A  93      10.303 122.757  46.879  1.00 44.28           O  
ATOM    720  N   TRP A  94       2.762 126.672  46.417  1.00 46.20           N  
ATOM    721  CA  TRP A  94       1.603 127.551  46.291  1.00 45.58           C  
ATOM    722  C   TRP A  94       1.995 129.026  46.266  1.00 43.13           C  
ATOM    723  O   TRP A  94       2.662 129.517  47.175  1.00 39.62           O  
ATOM    724  CB  TRP A  94       0.632 127.274  47.441  1.00 42.21           C  
ATOM    725  CG  TRP A  94      -0.737 127.863  47.276  1.00 46.81           C  
ATOM    726  CD1 TRP A  94      -1.298 128.849  48.032  1.00 43.66           C  
ATOM    727  CD2 TRP A  94      -1.734 127.478  46.314  1.00 50.35           C  
ATOM    728  NE1 TRP A  94      -2.579 129.104  47.604  1.00 47.37           N  
ATOM    729  CE2 TRP A  94      -2.873 128.276  46.553  1.00 48.49           C  
ATOM    730  CE3 TRP A  94      -1.775 126.535  45.275  1.00 48.67           C  
ATOM    731  CZ2 TRP A  94      -4.043 128.158  45.793  1.00 46.56           C  
ATOM    732  CZ3 TRP A  94      -2.936 126.420  44.521  1.00 45.15           C  
ATOM    733  CH2 TRP A  94      -4.053 127.227  44.785  1.00 50.06           C  
ATOM    734  N   PHE A  95       1.582 129.731  45.221  1.00 41.64           N  
ATOM    735  CA  PHE A  95       1.899 131.145  45.097  1.00 37.91           C  
ATOM    736  C   PHE A  95       0.612 131.931  44.972  1.00 42.09           C  
ATOM    737  O   PHE A  95       0.109 132.150  43.868  1.00 40.18           O  
ATOM    738  CB  PHE A  95       2.820 131.379  43.898  1.00 27.41           C  
ATOM    739  CG  PHE A  95       4.111 130.634  44.000  1.00 29.74           C  
ATOM    740  CD1 PHE A  95       5.202 131.194  44.655  1.00 34.60           C  
ATOM    741  CD2 PHE A  95       4.222 129.342  43.502  1.00 23.55           C  
ATOM    742  CE1 PHE A  95       6.388 130.476  44.821  1.00 28.48           C  
ATOM    743  CE2 PHE A  95       5.403 128.617  43.662  1.00 29.32           C  
ATOM    744  CZ  PHE A  95       6.487 129.186  44.324  1.00 21.85           C  
ATOM    745  N   PRO A  96       0.046 132.346  46.121  1.00 46.27           N  
ATOM    746  CA  PRO A  96      -1.196 133.118  46.257  1.00 45.00           C  
ATOM    747  C   PRO A  96      -1.044 134.517  45.683  1.00 41.49           C  
ATOM    748  O   PRO A  96      -0.043 135.193  45.922  1.00 39.97           O  
ATOM    749  CB  PRO A  96      -1.393 133.204  47.778  1.00 45.38           C  
ATOM    750  CG  PRO A  96      -0.529 132.124  48.333  1.00 49.19           C  
ATOM    751  CD  PRO A  96       0.669 132.156  47.440  1.00 48.40           C  
ATOM    752  N   CYS A  97      -2.043 134.957  44.937  1.00 37.11           N  
ATOM    753  CA  CYS A  97      -1.989 136.281  44.364  1.00 38.76           C  
ATOM    754  C   CYS A  97      -3.287 137.004  44.689  1.00 43.61           C  
ATOM    755  O   CYS A  97      -3.278 138.005  45.400  1.00 42.52           O  
ATOM    756  CB  CYS A  97      -1.771 136.181  42.862  1.00 42.07           C  
ATOM    757  SG  CYS A  97      -1.745 137.753  42.023  1.00 43.53           S  
ATOM    758  N   TYR A  98      -4.394 136.490  44.158  1.00 45.85           N  
ATOM    759  CA  TYR A  98      -5.727 137.043  44.389  1.00 46.46           C  
ATOM    760  C   TYR A  98      -5.819 138.557  44.245  1.00 49.06           C  
ATOM    761  O   TYR A  98      -6.365 139.249  45.110  1.00 46.09           O  
ATOM    762  CB  TYR A  98      -6.246 136.608  45.757  1.00 43.31           C  
ATOM    763  CG  TYR A  98      -6.428 135.122  45.861  1.00 38.81           C  
ATOM    764  CD1 TYR A  98      -7.420 134.471  45.127  1.00 36.61           C  
ATOM    765  CD2 TYR A  98      -5.600 134.356  46.684  1.00 37.44           C  
ATOM    766  CE1 TYR A  98      -7.582 133.085  45.207  1.00 38.82           C  
ATOM    767  CE2 TYR A  98      -5.755 132.965  46.778  1.00 40.34           C  
ATOM    768  CZ  TYR A  98      -6.747 132.341  46.037  1.00 35.02           C  
ATOM    769  OH  TYR A  98      -6.908 130.981  46.131  1.00 36.99           O  
ATOM    770  N   ARG A  99      -5.300 139.065  43.135  1.00 48.11           N  
ATOM    771  CA  ARG A  99      -5.338 140.490  42.879  1.00 46.02           C  
ATOM    772  C   ARG A  99      -5.174 140.831  41.404  1.00 44.63           C  
ATOM    773  O   ARG A  99      -4.952 139.959  40.562  1.00 45.87           O  
ATOM    774  CB  ARG A  99      -4.297 141.213  43.731  1.00 49.26           C  
ATOM    775  CG  ARG A  99      -2.886 140.784  43.490  1.00 51.44           C  
ATOM    776  CD  ARG A  99      -1.942 141.693  44.234  1.00 62.62           C  
ATOM    777  NE  ARG A  99      -0.555 141.453  43.851  1.00 75.31           N  
ATOM    778  CZ  ARG A  99      -0.040 141.750  42.658  1.00 82.47           C  
ATOM    779  NH1 ARG A  99      -0.790 142.309  41.712  1.00 78.12           N  
ATOM    780  NH2 ARG A  99       1.238 141.489  42.412  1.00 86.38           N  
ATOM    781  N   TRP A 100      -5.341 142.107  41.097  1.00 43.28           N  
ATOM    782  CA  TRP A 100      -5.236 142.604  39.741  1.00 44.04           C  
ATOM    783  C   TRP A 100      -3.804 142.855  39.345  1.00 43.81           C  
ATOM    784  O   TRP A 100      -3.034 143.432  40.106  1.00 44.54           O  
ATOM    785  CB  TRP A 100      -6.037 143.897  39.596  1.00 46.55           C  
ATOM    786  CG  TRP A 100      -7.501 143.664  39.595  1.00 50.71           C  
ATOM    787  CD1 TRP A 100      -8.359 143.780  40.655  1.00 54.33           C  
ATOM    788  CD2 TRP A 100      -8.290 143.235  38.481  1.00 51.69           C  
ATOM    789  NE1 TRP A 100      -9.637 143.446  40.267  1.00 55.92           N  
ATOM    790  CE2 TRP A 100      -9.623 143.108  38.937  1.00 55.45           C  
ATOM    791  CE3 TRP A 100      -8.001 142.943  37.140  1.00 52.94           C  
ATOM    792  CZ2 TRP A 100     -10.665 142.700  38.096  1.00 53.79           C  
ATOM    793  CZ3 TRP A 100      -9.036 142.537  36.305  1.00 54.79           C  
ATOM    794  CH2 TRP A 100     -10.354 142.419  36.789  1.00 54.27           C  
ATOM    795  N   VAL A 101      -3.465 142.424  38.139  1.00 49.40           N  
ATOM    796  CA  VAL A 101      -2.136 142.601  37.573  1.00 55.51           C  
ATOM    797  C   VAL A 101      -2.305 143.623  36.448  1.00 58.52           C  
ATOM    798  O   VAL A 101      -2.914 143.331  35.410  1.00 54.97           O  
ATOM    799  CB  VAL A 101      -1.590 141.275  36.989  1.00 57.62           C  
ATOM    800  CG1 VAL A 101      -0.208 141.485  36.404  1.00 57.18           C  
ATOM    801  CG2 VAL A 101      -1.549 140.200  38.064  1.00 56.15           C  
ATOM    802  N   VAL A 102      -1.837 144.842  36.697  1.00 62.38           N  
ATOM    803  CA  VAL A 102      -1.934 145.926  35.723  1.00 62.99           C  
ATOM    804  C   VAL A 102      -0.543 146.496  35.453  1.00 64.12           C  
ATOM    805  O   VAL A 102       0.237 146.729  36.379  1.00 69.32           O  
ATOM    806  CB  VAL A 102      -2.864 147.057  36.231  1.00 59.59           C  
ATOM    807  CG1 VAL A 102      -2.968 148.162  35.196  1.00 61.20           C  
ATOM    808  CG2 VAL A 102      -4.247 146.506  36.547  1.00 55.05           C  
ATOM    809  N   GLY A 103      -0.231 146.707  34.183  1.00 65.41           N  
ATOM    810  CA  GLY A 103       1.069 147.241  33.829  1.00 69.34           C  
ATOM    811  C   GLY A 103       2.017 146.142  33.394  1.00 69.70           C  
ATOM    812  O   GLY A 103       1.776 144.962  33.640  1.00 68.49           O  
ATOM    813  N   ASP A 104       3.098 146.538  32.734  1.00 73.30           N  
ATOM    814  CA  ASP A 104       4.102 145.596  32.244  1.00 74.18           C  
ATOM    815  C   ASP A 104       5.194 145.376  33.291  1.00 70.62           C  
ATOM    816  O   ASP A 104       6.254 144.824  32.987  1.00 68.82           O  
ATOM    817  CB  ASP A 104       4.724 146.122  30.944  1.00 75.78           C  
ATOM    818  CG  ASP A 104       5.529 147.401  31.151  1.00 80.37           C  
ATOM    819  OD1 ASP A 104       4.992 148.378  31.726  1.00 77.41           O  
ATOM    820  OD2 ASP A 104       6.709 147.424  30.742  1.00 84.90           O  
ATOM    821  N   GLY A 105       4.931 145.832  34.513  1.00 70.81           N  
ATOM    822  CA  GLY A 105       5.890 145.694  35.595  1.00 68.21           C  
ATOM    823  C   GLY A 105       6.038 144.261  36.067  1.00 67.56           C  
ATOM    824  O   GLY A 105       5.089 143.469  36.007  1.00 67.25           O  
ATOM    825  N   VAL A 106       7.234 143.926  36.538  1.00 63.86           N  
ATOM    826  CA  VAL A 106       7.525 142.585  37.026  1.00 61.12           C  
ATOM    827  C   VAL A 106       7.144 142.477  38.498  1.00 60.80           C  
ATOM    828  O   VAL A 106       7.510 143.335  39.308  1.00 56.58           O  
ATOM    829  CB  VAL A 106       9.027 142.237  36.855  1.00 63.06           C  
ATOM    830  CG1 VAL A 106       9.342 140.885  37.496  1.00 70.11           C  
ATOM    831  CG2 VAL A 106       9.398 142.217  35.376  1.00 54.04           C  
ATOM    832  N   GLN A 107       6.403 141.428  38.836  1.00 57.57           N  
ATOM    833  CA  GLN A 107       5.971 141.209  40.207  1.00 54.71           C  
ATOM    834  C   GLN A 107       6.435 139.842  40.674  1.00 52.41           C  
ATOM    835  O   GLN A 107       6.674 138.953  39.849  1.00 50.92           O  
ATOM    836  CB  GLN A 107       4.449 141.307  40.297  1.00 54.56           C  
ATOM    837  CG  GLN A 107       3.915 142.716  40.112  1.00 64.65           C  
ATOM    838  CD  GLN A 107       2.595 142.744  39.364  1.00 71.03           C  
ATOM    839  OE1 GLN A 107       1.522 142.645  39.959  1.00 71.78           O  
ATOM    840  NE2 GLN A 107       2.670 142.872  38.047  1.00 72.64           N  
ATOM    841  N   SER A 108       6.583 139.690  41.989  1.00 49.89           N  
ATOM    842  CA  SER A 108       7.004 138.428  42.592  1.00 50.27           C  
ATOM    843  C   SER A 108       5.971 137.957  43.609  1.00 47.09           C  
ATOM    844  O   SER A 108       5.576 138.724  44.490  1.00 47.91           O  
ATOM    845  CB  SER A 108       8.350 138.584  43.311  1.00 44.46           C  
ATOM    846  OG  SER A 108       9.366 139.015  42.432  1.00 52.09           O  
ATOM    847  N   LEU A 109       5.526 136.710  43.476  1.00 43.58           N  
ATOM    848  CA  LEU A 109       4.568 136.135  44.414  1.00 39.44           C  
ATOM    849  C   LEU A 109       5.324 135.147  45.289  1.00 38.56           C  
ATOM    850  O   LEU A 109       5.913 134.191  44.785  1.00 46.46           O  
ATOM    851  CB  LEU A 109       3.472 135.375  43.682  1.00 31.21           C  
ATOM    852  CG  LEU A 109       2.701 136.067  42.575  1.00 30.17           C  
ATOM    853  CD1 LEU A 109       1.656 135.100  42.067  1.00 33.73           C  
ATOM    854  CD2 LEU A 109       2.058 137.329  43.102  1.00 35.69           C  
ATOM    855  N   PRO A 110       5.393 135.402  46.597  1.00 38.15           N  
ATOM    856  CA  PRO A 110       6.104 134.476  47.483  1.00 36.75           C  
ATOM    857  C   PRO A 110       5.290 133.200  47.682  1.00 40.78           C  
ATOM    858  O   PRO A 110       4.076 133.172  47.426  1.00 36.56           O  
ATOM    859  CB  PRO A 110       6.189 135.254  48.795  1.00 33.97           C  
ATOM    860  CG  PRO A 110       6.059 136.684  48.374  1.00 36.31           C  
ATOM    861  CD  PRO A 110       5.010 136.625  47.313  1.00 38.81           C  
ATOM    862  N   VAL A 111       5.961 132.137  48.112  1.00 43.08           N  
ATOM    863  CA  VAL A 111       5.272 130.882  48.372  1.00 42.62           C  
ATOM    864  C   VAL A 111       4.334 131.178  49.552  1.00 44.25           C  
ATOM    865  O   VAL A 111       4.666 131.983  50.430  1.00 47.39           O  
ATOM    866  CB  VAL A 111       6.275 129.733  48.674  1.00 36.05           C  
ATOM    867  CG1 VAL A 111       7.155 130.081  49.858  1.00 34.63           C  
ATOM    868  CG2 VAL A 111       5.539 128.423  48.894  1.00 37.81           C  
ATOM    869  N   GLY A 112       3.163 130.550  49.564  1.00 41.05           N  
ATOM    870  CA  GLY A 112       2.188 130.811  50.609  1.00 38.72           C  
ATOM    871  C   GLY A 112       2.389 130.242  52.003  1.00 38.53           C  
ATOM    872  O   GLY A 112       1.469 130.309  52.815  1.00 39.77           O  
ATOM    873  N   THR A 113       3.554 129.668  52.289  1.00 40.89           N  
ATOM    874  CA  THR A 113       3.816 129.102  53.611  1.00 40.80           C  
ATOM    875  C   THR A 113       3.605 130.165  54.684  1.00 42.22           C  
ATOM    876  O   THR A 113       3.021 129.891  55.734  1.00 37.82           O  
ATOM    877  CB  THR A 113       5.258 128.567  53.728  1.00 45.04           C  
ATOM    878  OG1 THR A 113       5.551 127.715  52.611  1.00 49.44           O  
ATOM    879  CG2 THR A 113       5.418 127.774  55.019  1.00 42.55           C  
ATOM    880  N   GLY A 114       4.075 131.377  54.399  1.00 45.52           N  
ATOM    881  CA  GLY A 114       3.939 132.480  55.333  1.00 46.09           C  
ATOM    882  C   GLY A 114       4.993 132.470  56.424  1.00 48.27           C  
ATOM    883  O   GLY A 114       5.463 131.408  56.842  1.00 51.61           O  
ATOM    884  N   CYS A 115       5.383 133.654  56.881  1.00 45.94           N  
ATOM    885  CA  CYS A 115       6.382 133.754  57.931  1.00 43.65           C  
ATOM    886  C   CYS A 115       6.539 135.170  58.435  1.00 42.23           C  
ATOM    887  O   CYS A 115       6.145 136.133  57.778  1.00 41.19           O  
ATOM    888  CB  CYS A 115       7.742 133.253  57.436  1.00 44.82           C  
ATOM    889  SG  CYS A 115       8.486 134.283  56.154  1.00 43.76           S  
ATOM    890  N   THR A 116       7.088 135.280  59.632  1.00 44.48           N  
ATOM    891  CA  THR A 116       7.346 136.561  60.252  1.00 44.18           C  
ATOM    892  C   THR A 116       8.825 136.832  60.002  1.00 47.15           C  
ATOM    893  O   THR A 116       9.579 135.914  59.677  1.00 50.76           O  
ATOM    894  CB  THR A 116       7.075 136.483  61.763  1.00 49.99           C  
ATOM    895  OG1 THR A 116       7.794 135.377  62.324  1.00 44.89           O  
ATOM    896  CG2 THR A 116       5.594 136.270  62.021  1.00 46.03           C  
ATOM    897  N   THR A 117       9.233 138.088  60.106  1.00 50.66           N  
ATOM    898  CA  THR A 117      10.627 138.469  59.907  1.00 47.92           C  
ATOM    899  C   THR A 117      11.540 137.582  60.747  1.00 48.01           C  
ATOM    900  O   THR A 117      12.603 137.147  60.298  1.00 49.97           O  
ATOM    901  CB  THR A 117      10.841 139.910  60.353  1.00 48.93           C  
ATOM    902  OG1 THR A 117       9.956 140.759  59.618  1.00 53.71           O  
ATOM    903  CG2 THR A 117      12.287 140.345  60.126  1.00 52.58           C  
ATOM    904  N   VAL A 118      11.115 137.332  61.977  1.00 46.19           N  
ATOM    905  CA  VAL A 118      11.880 136.504  62.891  1.00 44.77           C  
ATOM    906  C   VAL A 118      11.799 135.029  62.463  1.00 47.27           C  
ATOM    907  O   VAL A 118      12.742 134.257  62.659  1.00 50.28           O  
ATOM    908  CB  VAL A 118      11.382 136.718  64.345  1.00 40.63           C  
ATOM    909  CG1 VAL A 118      12.183 135.887  65.325  1.00 38.12           C  
ATOM    910  CG2 VAL A 118      11.489 138.190  64.707  1.00 37.11           C  
ATOM    911  N   GLY A 119      10.693 134.660  61.825  1.00 44.58           N  
ATOM    912  CA  GLY A 119      10.519 133.292  61.370  1.00 40.90           C  
ATOM    913  C   GLY A 119      11.244 133.024  60.065  1.00 43.51           C  
ATOM    914  O   GLY A 119      11.113 131.939  59.489  1.00 43.24           O  
ATOM    915  N   ASP A 120      11.966 134.030  59.577  1.00 42.06           N  
ATOM    916  CA  ASP A 120      12.738 133.925  58.344  1.00 48.17           C  
ATOM    917  C   ASP A 120      14.126 134.474  58.671  1.00 49.94           C  
ATOM    918  O   ASP A 120      14.518 135.539  58.185  1.00 54.19           O  
ATOM    919  CB  ASP A 120      12.071 134.751  57.241  1.00 51.58           C  
ATOM    920  CG  ASP A 120      12.896 134.809  55.966  1.00 56.31           C  
ATOM    921  OD1 ASP A 120      13.525 133.790  55.597  1.00 62.80           O  
ATOM    922  OD2 ASP A 120      12.913 135.888  55.340  1.00 56.72           O  
ATOM    923  N   PRO A 121      14.921 133.699  59.429  1.00 50.79           N  
ATOM    924  CA  PRO A 121      16.281 134.049  59.867  1.00 53.00           C  
ATOM    925  C   PRO A 121      17.208 134.461  58.735  1.00 52.42           C  
ATOM    926  O   PRO A 121      17.950 135.436  58.844  1.00 48.68           O  
ATOM    927  CB  PRO A 121      16.772 132.758  60.525  1.00 51.19           C  
ATOM    928  CG  PRO A 121      15.506 132.052  60.923  1.00 54.32           C  
ATOM    929  CD  PRO A 121      14.634 132.288  59.735  1.00 50.45           C  
ATOM    930  N   GLN A 122      17.153 133.697  57.651  1.00 56.10           N  
ATOM    931  CA  GLN A 122      17.981 133.936  56.477  1.00 60.86           C  
ATOM    932  C   GLN A 122      17.571 135.196  55.718  1.00 58.50           C  
ATOM    933  O   GLN A 122      18.257 135.615  54.783  1.00 54.49           O  
ATOM    934  CB  GLN A 122      17.929 132.710  55.558  1.00 72.76           C  
ATOM    935  CG  GLN A 122      18.502 131.436  56.196  1.00 82.13           C  
ATOM    936  CD  GLN A 122      18.017 130.161  55.523  1.00 82.97           C  
ATOM    937  OE1 GLN A 122      18.570 129.725  54.508  1.00 77.77           O  
ATOM    938  NE2 GLN A 122      16.981 129.551  56.095  1.00 82.48           N  
ATOM    939  N   GLY A 123      16.441 135.780  56.114  1.00 54.78           N  
ATOM    940  CA  GLY A 123      15.952 136.988  55.475  1.00 48.50           C  
ATOM    941  C   GLY A 123      15.632 136.814  54.004  1.00 45.92           C  
ATOM    942  O   GLY A 123      15.664 137.781  53.238  1.00 47.12           O  
ATOM    943  N   LEU A 124      15.254 135.599  53.622  1.00 42.80           N  
ATOM    944  CA  LEU A 124      14.929 135.292  52.230  1.00 50.21           C  
ATOM    945  C   LEU A 124      13.819 136.159  51.620  1.00 54.27           C  
ATOM    946  O   LEU A 124      13.835 136.458  50.422  1.00 53.92           O  
ATOM    947  CB  LEU A 124      14.562 133.812  52.095  1.00 50.53           C  
ATOM    948  CG  LEU A 124      15.651 132.788  52.424  1.00 51.65           C  
ATOM    949  CD1 LEU A 124      15.125 131.380  52.182  1.00 42.93           C  
ATOM    950  CD2 LEU A 124      16.880 133.045  51.560  1.00 56.67           C  
ATOM    951  N   PHE A 125      12.859 136.563  52.445  1.00 53.20           N  
ATOM    952  CA  PHE A 125      11.742 137.372  51.977  1.00 51.72           C  
ATOM    953  C   PHE A 125      11.772 138.777  52.553  1.00 53.59           C  
ATOM    954  O   PHE A 125      10.803 139.526  52.423  1.00 53.44           O  
ATOM    955  CB  PHE A 125      10.423 136.697  52.360  1.00 48.55           C  
ATOM    956  CG  PHE A 125      10.284 135.297  51.837  1.00 49.23           C  
ATOM    957  CD1 PHE A 125       9.984 135.066  50.499  1.00 48.03           C  
ATOM    958  CD2 PHE A 125      10.459 134.206  52.681  1.00 49.08           C  
ATOM    959  CE1 PHE A 125       9.860 133.769  50.004  1.00 52.38           C  
ATOM    960  CE2 PHE A 125      10.337 132.902  52.199  1.00 51.04           C  
ATOM    961  CZ  PHE A 125      10.037 132.684  50.856  1.00 55.38           C  
ATOM    962  N   GLN A 126      12.893 139.149  53.160  1.00 53.51           N  
ATOM    963  CA  GLN A 126      13.018 140.467  53.768  1.00 60.51           C  
ATOM    964  C   GLN A 126      12.898 141.618  52.773  1.00 61.25           C  
ATOM    965  O   GLN A 126      12.099 142.532  52.972  1.00 56.46           O  
ATOM    966  CB  GLN A 126      14.336 140.581  54.528  1.00 66.02           C  
ATOM    967  CG  GLN A 126      14.239 141.474  55.739  1.00 64.99           C  
ATOM    968  CD  GLN A 126      13.137 141.019  56.672  1.00 71.68           C  
ATOM    969  OE1 GLN A 126      12.310 141.818  57.107  1.00 69.10           O  
ATOM    970  NE2 GLN A 126      13.109 139.720  56.970  1.00 75.29           N  
ATOM    971  N   LYS A 127      13.692 141.567  51.705  1.00 62.56           N  
ATOM    972  CA  LYS A 127      13.673 142.611  50.684  1.00 61.57           C  
ATOM    973  C   LYS A 127      12.260 142.822  50.155  1.00 57.36           C  
ATOM    974  O   LYS A 127      11.763 143.942  50.124  1.00 61.07           O  
ATOM    975  CB  LYS A 127      14.612 142.253  49.518  1.00 72.89           C  
ATOM    976  CG  LYS A 127      14.289 140.912  48.816  1.00 86.23           C  
ATOM    977  CD  LYS A 127      15.008 140.748  47.465  1.00 87.51           C  
ATOM    978  CE  LYS A 127      14.571 141.798  46.434  1.00 84.18           C  
ATOM    979  NZ  LYS A 127      13.123 141.707  46.087  1.00 78.25           N  
ATOM    980  N   HIS A 128      11.601 141.721  49.815  1.00 52.58           N  
ATOM    981  CA  HIS A 128      10.252 141.741  49.264  1.00 48.37           C  
ATOM    982  C   HIS A 128       9.189 142.361  50.167  1.00 49.13           C  
ATOM    983  O   HIS A 128       8.417 143.217  49.728  1.00 46.09           O  
ATOM    984  CB  HIS A 128       9.829 140.317  48.878  1.00 51.06           C  
ATOM    985  CG  HIS A 128       8.412 140.207  48.402  1.00 49.19           C  
ATOM    986  ND1 HIS A 128       8.068 140.253  47.068  1.00 48.96           N  
ATOM    987  CD2 HIS A 128       7.250 140.062  49.084  1.00 49.94           C  
ATOM    988  CE1 HIS A 128       6.756 140.143  46.947  1.00 52.05           C  
ATOM    989  NE2 HIS A 128       6.236 140.026  48.156  1.00 55.85           N  
ATOM    990  N   ARG A 129       9.120 141.901  51.411  1.00 50.79           N  
ATOM    991  CA  ARG A 129       8.111 142.397  52.339  1.00 48.29           C  
ATOM    992  C   ARG A 129       8.261 143.878  52.664  1.00 48.67           C  
ATOM    993  O   ARG A 129       7.263 144.589  52.776  1.00 58.17           O  
ATOM    994  CB  ARG A 129       8.056 141.529  53.607  1.00 42.17           C  
ATOM    995  CG  ARG A 129       9.300 141.545  54.470  1.00 40.40           C  
ATOM    996  CD  ARG A 129       9.339 140.337  55.391  1.00 45.39           C  
ATOM    997  NE  ARG A 129       8.113 140.163  56.168  1.00 48.56           N  
ATOM    998  CZ  ARG A 129       7.698 138.999  56.665  1.00 48.22           C  
ATOM    999  NH1 ARG A 129       8.405 137.894  56.471  1.00 51.13           N  
ATOM   1000  NH2 ARG A 129       6.571 138.937  57.358  1.00 48.59           N  
ATOM   1001  N   GLU A 130       9.497 144.357  52.752  1.00 47.76           N  
ATOM   1002  CA  GLU A 130       9.738 145.764  53.049  1.00 49.46           C  
ATOM   1003  C   GLU A 130       9.281 146.649  51.891  1.00 48.01           C  
ATOM   1004  O   GLU A 130       8.678 147.702  52.106  1.00 53.17           O  
ATOM   1005  CB  GLU A 130      11.215 146.011  53.370  1.00 45.28           C  
ATOM   1006  CG  GLU A 130      11.688 145.347  54.663  1.00 52.93           C  
ATOM   1007  CD  GLU A 130      13.164 145.596  54.961  1.00 61.45           C  
ATOM   1008  OE1 GLU A 130      13.972 145.674  54.007  1.00 64.45           O  
ATOM   1009  OE2 GLU A 130      13.516 145.705  56.156  1.00 57.28           O  
ATOM   1010  N   GLN A 131       9.525 146.204  50.664  1.00 46.71           N  
ATOM   1011  CA  GLN A 131       9.121 146.983  49.503  1.00 54.37           C  
ATOM   1012  C   GLN A 131       7.636 146.837  49.218  1.00 52.86           C  
ATOM   1013  O   GLN A 131       7.032 147.736  48.631  1.00 64.03           O  
ATOM   1014  CB  GLN A 131       9.951 146.637  48.256  1.00 63.27           C  
ATOM   1015  CG  GLN A 131       9.559 145.353  47.550  1.00 82.61           C  
ATOM   1016  CD  GLN A 131      10.268 145.163  46.218  1.00 95.64           C  
ATOM   1017  OE1 GLN A 131      10.591 144.038  45.831  1.00104.90           O  
ATOM   1018  NE2 GLN A 131      10.485 146.256  45.497  1.00 98.18           N  
ATOM   1019  N   GLU A 132       7.041 145.713  49.612  1.00 52.07           N  
ATOM   1020  CA  GLU A 132       5.608 145.526  49.388  1.00 48.91           C  
ATOM   1021  C   GLU A 132       4.883 146.498  50.300  1.00 48.05           C  
ATOM   1022  O   GLU A 132       3.937 147.170  49.882  1.00 52.32           O  
ATOM   1023  CB  GLU A 132       5.152 144.104  49.708  1.00 44.36           C  
ATOM   1024  CG  GLU A 132       3.676 143.883  49.386  1.00 42.61           C  
ATOM   1025  CD  GLU A 132       3.170 142.531  49.836  1.00 50.00           C  
ATOM   1026  OE1 GLU A 132       3.117 142.309  51.061  1.00 53.39           O  
ATOM   1027  OE2 GLU A 132       2.825 141.693  48.971  1.00 51.56           O  
ATOM   1028  N   LEU A 133       5.360 146.585  51.541  1.00 44.88           N  
ATOM   1029  CA  LEU A 133       4.784 147.478  52.536  1.00 42.36           C  
ATOM   1030  C   LEU A 133       4.906 148.937  52.129  1.00 45.85           C  
ATOM   1031  O   LEU A 133       3.968 149.704  52.318  1.00 51.27           O  
ATOM   1032  CB  LEU A 133       5.426 147.250  53.901  1.00 37.20           C  
ATOM   1033  CG  LEU A 133       5.019 145.954  54.600  1.00 31.06           C  
ATOM   1034  CD1 LEU A 133       5.567 145.957  56.007  1.00 35.55           C  
ATOM   1035  CD2 LEU A 133       3.510 145.834  54.637  1.00 33.22           C  
ATOM   1036  N   GLU A 134       6.054 149.318  51.573  1.00 52.77           N  
ATOM   1037  CA  GLU A 134       6.266 150.692  51.118  1.00 61.18           C  
ATOM   1038  C   GLU A 134       5.216 151.072  50.069  1.00 60.83           C  
ATOM   1039  O   GLU A 134       4.675 152.184  50.082  1.00 57.76           O  
ATOM   1040  CB  GLU A 134       7.670 150.864  50.526  1.00 69.46           C  
ATOM   1041  CG  GLU A 134       8.778 151.078  51.552  1.00 89.47           C  
ATOM   1042  CD  GLU A 134      10.122 151.409  50.912  1.00 96.60           C  
ATOM   1043  OE1 GLU A 134      10.227 152.456  50.233  1.00 99.70           O  
ATOM   1044  OE2 GLU A 134      11.078 150.624  51.094  1.00100.26           O  
ATOM   1045  N   GLU A 135       4.936 150.137  49.165  1.00 57.97           N  
ATOM   1046  CA  GLU A 135       3.953 150.346  48.117  1.00 60.92           C  
ATOM   1047  C   GLU A 135       2.548 150.350  48.722  1.00 59.25           C  
ATOM   1048  O   GLU A 135       1.673 151.098  48.274  1.00 58.83           O  
ATOM   1049  CB  GLU A 135       4.076 149.250  47.062  1.00 69.33           C  
ATOM   1050  CG  GLU A 135       3.216 149.480  45.826  1.00 89.68           C  
ATOM   1051  CD  GLU A 135       3.411 148.418  44.753  1.00 99.77           C  
ATOM   1052  OE1 GLU A 135       4.226 147.486  44.953  1.00108.86           O  
ATOM   1053  OE2 GLU A 135       2.744 148.519  43.700  1.00105.36           O  
ATOM   1054  N   ARG A 136       2.344 149.514  49.741  1.00 57.13           N  
ATOM   1055  CA  ARG A 136       1.059 149.410  50.440  1.00 51.35           C  
ATOM   1056  C   ARG A 136       0.713 150.756  51.062  1.00 47.54           C  
ATOM   1057  O   ARG A 136      -0.366 151.293  50.836  1.00 49.26           O  
ATOM   1058  CB  ARG A 136       1.127 148.351  51.547  1.00 46.85           C  
ATOM   1059  CG  ARG A 136       1.081 146.906  51.075  1.00 38.59           C  
ATOM   1060  CD  ARG A 136      -0.344 146.448  50.776  1.00 34.88           C  
ATOM   1061  NE  ARG A 136      -0.440 144.992  50.646  1.00 40.90           N  
ATOM   1062  CZ  ARG A 136      -0.513 144.138  51.668  1.00 36.21           C  
ATOM   1063  NH1 ARG A 136      -0.525 144.581  52.922  1.00 27.45           N  
ATOM   1064  NH2 ARG A 136      -0.589 142.832  51.435  1.00 28.77           N  
ATOM   1065  N   ARG A 137       1.662 151.311  51.807  1.00 41.59           N  
ATOM   1066  CA  ARG A 137       1.489 152.594  52.470  1.00 40.40           C  
ATOM   1067  C   ARG A 137       1.188 153.752  51.517  1.00 43.83           C  
ATOM   1068  O   ARG A 137       0.569 154.743  51.904  1.00 48.05           O  
ATOM   1069  CB  ARG A 137       2.726 152.920  53.306  1.00 35.73           C  
ATOM   1070  CG  ARG A 137       2.765 152.244  54.662  1.00 38.45           C  
ATOM   1071  CD  ARG A 137       3.941 152.747  55.492  1.00 41.71           C  
ATOM   1072  NE  ARG A 137       5.095 151.853  55.418  1.00 58.04           N  
ATOM   1073  CZ  ARG A 137       6.166 152.056  54.655  1.00 62.37           C  
ATOM   1074  NH1 ARG A 137       6.243 153.132  53.881  1.00 65.14           N  
ATOM   1075  NH2 ARG A 137       7.164 151.176  54.664  1.00 58.31           N  
ATOM   1076  N   LYS A 138       1.632 153.630  50.276  1.00 48.51           N  
ATOM   1077  CA  LYS A 138       1.415 154.672  49.280  1.00 50.73           C  
ATOM   1078  C   LYS A 138       0.032 154.531  48.654  1.00 46.58           C  
ATOM   1079  O   LYS A 138      -0.550 155.504  48.183  1.00 47.31           O  
ATOM   1080  CB  LYS A 138       2.495 154.561  48.199  1.00 60.03           C  
ATOM   1081  CG  LYS A 138       2.776 155.838  47.430  1.00 73.88           C  
ATOM   1082  CD  LYS A 138       4.252 156.238  47.542  1.00 81.63           C  
ATOM   1083  CE  LYS A 138       5.187 155.168  46.984  1.00 80.41           C  
ATOM   1084  NZ  LYS A 138       6.623 155.543  47.136  1.00 79.16           N  
ATOM   1085  N   LEU A 139      -0.483 153.307  48.660  1.00 45.06           N  
ATOM   1086  CA  LEU A 139      -1.782 152.993  48.077  1.00 46.26           C  
ATOM   1087  C   LEU A 139      -2.931 153.128  49.089  1.00 46.02           C  
ATOM   1088  O   LEU A 139      -4.021 153.593  48.749  1.00 45.67           O  
ATOM   1089  CB  LEU A 139      -1.741 151.571  47.512  1.00 44.75           C  
ATOM   1090  CG  LEU A 139      -2.516 151.279  46.227  1.00 51.51           C  
ATOM   1091  CD1 LEU A 139      -1.986 152.129  45.069  1.00 47.31           C  
ATOM   1092  CD2 LEU A 139      -2.385 149.795  45.903  1.00 55.82           C  
ATOM   1093  N   TYR A 140      -2.685 152.698  50.323  1.00 42.32           N  
ATOM   1094  CA  TYR A 140      -3.672 152.759  51.396  1.00 38.68           C  
ATOM   1095  C   TYR A 140      -3.256 153.830  52.383  1.00 41.47           C  
ATOM   1096  O   TYR A 140      -2.397 153.594  53.227  1.00 41.97           O  
ATOM   1097  CB  TYR A 140      -3.756 151.416  52.127  1.00 39.27           C  
ATOM   1098  CG  TYR A 140      -4.298 150.293  51.279  1.00 40.30           C  
ATOM   1099  CD1 TYR A 140      -3.457 149.554  50.450  1.00 37.11           C  
ATOM   1100  CD2 TYR A 140      -5.660 149.988  51.281  1.00 33.17           C  
ATOM   1101  CE1 TYR A 140      -3.962 148.543  49.638  1.00 47.38           C  
ATOM   1102  CE2 TYR A 140      -6.173 148.980  50.475  1.00 35.20           C  
ATOM   1103  CZ  TYR A 140      -5.321 148.263  49.654  1.00 42.38           C  
ATOM   1104  OH  TYR A 140      -5.824 147.279  48.832  1.00 50.06           O  
ATOM   1105  N   GLN A 141      -3.855 155.010  52.265  1.00 43.86           N  
ATOM   1106  CA  GLN A 141      -3.549 156.133  53.147  1.00 43.86           C  
ATOM   1107  C   GLN A 141      -4.767 156.446  53.999  1.00 41.78           C  
ATOM   1108  O   GLN A 141      -5.895 156.193  53.577  1.00 40.78           O  
ATOM   1109  CB  GLN A 141      -3.224 157.366  52.314  1.00 47.90           C  
ATOM   1110  CG  GLN A 141      -2.154 157.152  51.282  1.00 58.53           C  
ATOM   1111  CD  GLN A 141      -0.977 158.049  51.523  1.00 64.78           C  
ATOM   1112  OE1 GLN A 141      -0.774 159.027  50.807  1.00 74.24           O  
ATOM   1113  NE2 GLN A 141      -0.197 157.738  52.552  1.00 70.02           N  
ATOM   1114  N   TRP A 142      -4.552 157.027  55.176  1.00 41.49           N  
ATOM   1115  CA  TRP A 142      -5.670 157.382  56.046  1.00 38.99           C  
ATOM   1116  C   TRP A 142      -6.362 158.646  55.553  1.00 40.23           C  
ATOM   1117  O   TRP A 142      -5.855 159.338  54.674  1.00 43.65           O  
ATOM   1118  CB  TRP A 142      -5.204 157.588  57.485  1.00 29.82           C  
ATOM   1119  CG  TRP A 142      -4.821 156.333  58.183  1.00 37.21           C  
ATOM   1120  CD1 TRP A 142      -3.568 155.971  58.584  1.00 37.54           C  
ATOM   1121  CD2 TRP A 142      -5.702 155.290  58.625  1.00 37.76           C  
ATOM   1122  NE1 TRP A 142      -3.615 154.777  59.259  1.00 42.45           N  
ATOM   1123  CE2 TRP A 142      -4.911 154.335  59.299  1.00 40.87           C  
ATOM   1124  CE3 TRP A 142      -7.082 155.073  58.520  1.00 41.37           C  
ATOM   1125  CZ2 TRP A 142      -5.453 153.179  59.868  1.00 37.35           C  
ATOM   1126  CZ3 TRP A 142      -7.621 153.922  59.086  1.00 43.25           C  
ATOM   1127  CH2 TRP A 142      -6.805 152.990  59.751  1.00 43.54           C  
ATOM   1128  N   GLY A 143      -7.524 158.932  56.127  1.00 47.51           N  
ATOM   1129  CA  GLY A 143      -8.295 160.111  55.770  1.00 44.21           C  
ATOM   1130  C   GLY A 143      -9.302 160.396  56.868  1.00 45.71           C  
ATOM   1131  O   GLY A 143      -9.296 159.724  57.901  1.00 46.07           O  
ATOM   1132  N   SER A 144     -10.168 161.380  56.658  1.00 48.15           N  
ATOM   1133  CA  SER A 144     -11.190 161.733  57.641  1.00 49.34           C  
ATOM   1134  C   SER A 144     -12.360 162.376  56.907  1.00 50.81           C  
ATOM   1135  O   SER A 144     -12.239 163.482  56.376  1.00 48.84           O  
ATOM   1136  CB  SER A 144     -10.628 162.698  58.697  1.00 50.62           C  
ATOM   1137  OG  SER A 144     -11.535 162.900  59.776  1.00 58.02           O  
ATOM   1138  N   TRP A 145     -13.470 161.646  56.824  1.00 47.98           N  
ATOM   1139  CA  TRP A 145     -14.671 162.131  56.149  1.00 42.59           C  
ATOM   1140  C   TRP A 145     -15.255 163.328  56.907  1.00 40.88           C  
ATOM   1141  O   TRP A 145     -15.776 164.265  56.291  1.00 39.68           O  
ATOM   1142  CB  TRP A 145     -15.677 160.984  56.004  1.00 37.02           C  
ATOM   1143  CG  TRP A 145     -17.078 161.391  55.714  1.00 33.27           C  
ATOM   1144  CD1 TRP A 145     -17.545 161.984  54.581  1.00 36.20           C  
ATOM   1145  CD2 TRP A 145     -18.214 161.210  56.572  1.00 35.36           C  
ATOM   1146  NE1 TRP A 145     -18.906 162.181  54.675  1.00 37.48           N  
ATOM   1147  CE2 TRP A 145     -19.340 161.715  55.887  1.00 37.04           C  
ATOM   1148  CE3 TRP A 145     -18.388 160.666  57.852  1.00 34.85           C  
ATOM   1149  CZ2 TRP A 145     -20.622 161.696  56.440  1.00 41.36           C  
ATOM   1150  CZ3 TRP A 145     -19.667 160.646  58.403  1.00 36.32           C  
ATOM   1151  CH2 TRP A 145     -20.765 161.158  57.696  1.00 40.79           C  
ATOM   1152  N   LYS A 146     -15.146 163.292  58.236  1.00 36.41           N  
ATOM   1153  CA  LYS A 146     -15.613 164.366  59.114  1.00 36.74           C  
ATOM   1154  C   LYS A 146     -14.626 164.409  60.271  1.00 38.35           C  
ATOM   1155  O   LYS A 146     -14.168 163.364  60.736  1.00 39.13           O  
ATOM   1156  CB  LYS A 146     -17.018 164.087  59.667  1.00 31.16           C  
ATOM   1157  CG  LYS A 146     -18.141 164.090  58.647  1.00 25.72           C  
ATOM   1158  CD  LYS A 146     -18.376 165.460  58.030  1.00 31.53           C  
ATOM   1159  CE  LYS A 146     -19.479 165.380  56.976  1.00 31.31           C  
ATOM   1160  NZ  LYS A 146     -19.827 166.697  56.396  1.00 38.83           N  
ATOM   1161  N   GLU A 147     -14.300 165.611  60.734  1.00 44.06           N  
ATOM   1162  CA  GLU A 147     -13.356 165.775  61.837  1.00 45.99           C  
ATOM   1163  C   GLU A 147     -13.912 165.157  63.117  1.00 44.90           C  
ATOM   1164  O   GLU A 147     -15.122 165.062  63.290  1.00 48.30           O  
ATOM   1165  CB  GLU A 147     -13.050 167.259  62.054  1.00 44.81           C  
ATOM   1166  N   GLY A 148     -13.026 164.688  63.987  1.00 45.50           N  
ATOM   1167  CA  GLY A 148     -13.460 164.112  65.253  1.00 46.76           C  
ATOM   1168  C   GLY A 148     -13.896 162.656  65.285  1.00 44.60           C  
ATOM   1169  O   GLY A 148     -14.330 162.161  66.327  1.00 44.99           O  
ATOM   1170  N   LEU A 149     -13.784 161.965  64.161  1.00 44.61           N  
ATOM   1171  CA  LEU A 149     -14.170 160.564  64.092  1.00 42.87           C  
ATOM   1172  C   LEU A 149     -12.925 159.716  63.916  1.00 43.18           C  
ATOM   1173  O   LEU A 149     -11.850 160.232  63.590  1.00 44.67           O  
ATOM   1174  CB  LEU A 149     -15.059 160.324  62.871  1.00 41.22           C  
ATOM   1175  CG  LEU A 149     -16.299 161.178  62.651  1.00 40.95           C  
ATOM   1176  CD1 LEU A 149     -16.902 160.814  61.315  1.00 37.71           C  
ATOM   1177  CD2 LEU A 149     -17.286 160.958  63.770  1.00 41.76           C  
ATOM   1178  N   ILE A 150     -13.065 158.414  64.138  1.00 41.96           N  
ATOM   1179  CA  ILE A 150     -11.948 157.510  63.913  1.00 39.59           C  
ATOM   1180  C   ILE A 150     -11.668 157.606  62.389  1.00 41.78           C  
ATOM   1181  O   ILE A 150     -12.570 157.906  61.595  1.00 42.47           O  
ATOM   1182  CB  ILE A 150     -12.267 156.057  64.383  1.00 30.27           C  
ATOM   1183  CG1 ILE A 150     -13.450 155.462  63.621  1.00 30.77           C  
ATOM   1184  CG2 ILE A 150     -12.572 156.046  65.864  1.00 29.81           C  
ATOM   1185  CD1 ILE A 150     -13.780 154.026  64.038  1.00 24.67           C  
ATOM   1186  N   LEU A 151     -10.421 157.410  61.989  1.00 39.69           N  
ATOM   1187  CA  LEU A 151     -10.047 157.540  60.584  1.00 40.11           C  
ATOM   1188  C   LEU A 151     -10.612 156.500  59.601  1.00 42.24           C  
ATOM   1189  O   LEU A 151     -10.916 155.357  59.970  1.00 40.30           O  
ATOM   1190  CB  LEU A 151      -8.518 157.620  60.467  1.00 34.17           C  
ATOM   1191  CG  LEU A 151      -7.846 158.702  61.325  1.00 34.62           C  
ATOM   1192  CD1 LEU A 151      -6.342 158.658  61.146  1.00 34.79           C  
ATOM   1193  CD2 LEU A 151      -8.373 160.075  60.953  1.00 37.45           C  
ATOM   1194  N   ASN A 152     -10.760 156.924  58.347  1.00 34.25           N  
ATOM   1195  CA  ASN A 152     -11.256 156.060  57.285  1.00 33.60           C  
ATOM   1196  C   ASN A 152     -10.236 156.036  56.147  1.00 33.05           C  
ATOM   1197  O   ASN A 152      -9.146 156.579  56.289  1.00 36.29           O  
ATOM   1198  CB  ASN A 152     -12.633 156.528  56.784  1.00 36.50           C  
ATOM   1199  CG  ASN A 152     -12.628 157.956  56.271  1.00 29.81           C  
ATOM   1200  OD1 ASN A 152     -13.035 158.882  56.975  1.00 29.49           O  
ATOM   1201  ND2 ASN A 152     -12.220 158.136  55.026  1.00 29.80           N  
ATOM   1202  N   VAL A 153     -10.572 155.397  55.032  1.00 30.25           N  
ATOM   1203  CA  VAL A 153      -9.656 155.325  53.904  1.00 35.55           C  
ATOM   1204  C   VAL A 153      -9.676 156.662  53.163  1.00 42.04           C  
ATOM   1205  O   VAL A 153     -10.727 157.298  53.057  1.00 45.75           O  
ATOM   1206  CB  VAL A 153     -10.007 154.146  52.954  1.00 35.79           C  
ATOM   1207  CG1 VAL A 153     -11.292 154.420  52.186  1.00 35.20           C  
ATOM   1208  CG2 VAL A 153      -8.853 153.869  52.004  1.00 34.96           C  
ATOM   1209  N   ALA A 154      -8.510 157.101  52.693  1.00 43.66           N  
ATOM   1210  CA  ALA A 154      -8.374 158.372  51.988  1.00 39.38           C  
ATOM   1211  C   ALA A 154      -9.214 158.476  50.723  1.00 44.57           C  
ATOM   1212  O   ALA A 154      -9.569 157.467  50.108  1.00 49.37           O  
ATOM   1213  CB  ALA A 154      -6.930 158.627  51.664  1.00 40.62           C  
ATOM   1214  N   GLY A 155      -9.494 159.714  50.323  1.00 46.75           N  
ATOM   1215  CA  GLY A 155     -10.289 159.965  49.134  1.00 46.90           C  
ATOM   1216  C   GLY A 155     -11.743 160.163  49.504  1.00 47.76           C  
ATOM   1217  O   GLY A 155     -12.097 160.082  50.682  1.00 51.82           O  
ATOM   1218  N   SER A 156     -12.586 160.439  48.516  1.00 48.07           N  
ATOM   1219  CA  SER A 156     -14.010 160.639  48.773  1.00 49.13           C  
ATOM   1220  C   SER A 156     -14.898 159.897  47.777  1.00 47.49           C  
ATOM   1221  O   SER A 156     -16.093 159.752  48.004  1.00 47.68           O  
ATOM   1222  CB  SER A 156     -14.346 162.130  48.745  1.00 54.52           C  
ATOM   1223  OG  SER A 156     -13.928 162.715  47.520  1.00 60.50           O  
ATOM   1224  N   LYS A 157     -14.311 159.438  46.674  1.00 46.49           N  
ATOM   1225  CA  LYS A 157     -15.056 158.725  45.643  1.00 45.65           C  
ATOM   1226  C   LYS A 157     -14.536 157.296  45.544  1.00 45.26           C  
ATOM   1227  O   LYS A 157     -13.424 156.997  45.996  1.00 46.98           O  
ATOM   1228  CB  LYS A 157     -14.919 159.451  44.289  1.00 39.87           C  
ATOM   1229  N   LEU A 158     -15.339 156.415  44.957  1.00 43.29           N  
ATOM   1230  CA  LEU A 158     -14.951 155.020  44.804  1.00 43.71           C  
ATOM   1231  C   LEU A 158     -13.660 154.893  44.024  1.00 44.62           C  
ATOM   1232  O   LEU A 158     -12.801 154.083  44.352  1.00 51.75           O  
ATOM   1233  CB  LEU A 158     -16.053 154.216  44.107  1.00 41.78           C  
ATOM   1234  CG  LEU A 158     -17.237 153.756  44.964  1.00 47.01           C  
ATOM   1235  CD1 LEU A 158     -18.216 152.961  44.106  1.00 41.37           C  
ATOM   1236  CD2 LEU A 158     -16.731 152.906  46.130  1.00 39.18           C  
ATOM   1237  N   THR A 159     -13.504 155.741  43.020  1.00 42.99           N  
ATOM   1238  CA  THR A 159     -12.317 155.721  42.179  1.00 43.23           C  
ATOM   1239  C   THR A 159     -11.019 156.081  42.904  1.00 40.41           C  
ATOM   1240  O   THR A 159      -9.940 156.038  42.313  1.00 40.20           O  
ATOM   1241  CB  THR A 159     -12.512 156.636  40.976  1.00 40.78           C  
ATOM   1242  OG1 THR A 159     -12.803 157.965  41.432  1.00 37.72           O  
ATOM   1243  CG2 THR A 159     -13.679 156.124  40.141  1.00 33.71           C  
ATOM   1244  N   ASP A 160     -11.129 156.455  44.174  1.00 39.03           N  
ATOM   1245  CA  ASP A 160      -9.956 156.796  44.966  1.00 44.92           C  
ATOM   1246  C   ASP A 160      -9.469 155.569  45.741  1.00 48.76           C  
ATOM   1247  O   ASP A 160      -8.470 155.628  46.460  1.00 48.25           O  
ATOM   1248  CB  ASP A 160     -10.263 157.960  45.920  1.00 47.40           C  
ATOM   1249  CG  ASP A 160     -10.628 159.250  45.180  1.00 50.85           C  
ATOM   1250  OD1 ASP A 160     -10.141 159.469  44.048  1.00 46.67           O  
ATOM   1251  OD2 ASP A 160     -11.407 160.048  45.736  1.00 48.24           O  
ATOM   1252  N   LEU A 161     -10.191 154.461  45.602  1.00 51.43           N  
ATOM   1253  CA  LEU A 161      -9.833 153.215  46.270  1.00 49.43           C  
ATOM   1254  C   LEU A 161      -8.921 152.404  45.359  1.00 48.48           C  
ATOM   1255  O   LEU A 161      -9.037 152.478  44.129  1.00 43.10           O  
ATOM   1256  CB  LEU A 161     -11.081 152.382  46.560  1.00 47.49           C  
ATOM   1257  CG  LEU A 161     -12.109 152.884  47.568  1.00 48.47           C  
ATOM   1258  CD1 LEU A 161     -13.307 151.930  47.584  1.00 40.04           C  
ATOM   1259  CD2 LEU A 161     -11.469 152.989  48.951  1.00 43.56           C  
ATOM   1260  N   PRO A 162      -7.982 151.644  45.949  1.00 44.13           N  
ATOM   1261  CA  PRO A 162      -7.063 150.820  45.162  1.00 48.59           C  
ATOM   1262  C   PRO A 162      -7.889 149.867  44.313  1.00 51.26           C  
ATOM   1263  O   PRO A 162      -8.951 149.406  44.742  1.00 52.74           O  
ATOM   1264  CB  PRO A 162      -6.274 150.079  46.239  1.00 44.76           C  
ATOM   1265  CG  PRO A 162      -6.192 151.090  47.316  1.00 39.54           C  
ATOM   1266  CD  PRO A 162      -7.612 151.609  47.372  1.00 42.98           C  
ATOM   1267  N   VAL A 163      -7.404 149.572  43.113  1.00 52.93           N  
ATOM   1268  CA  VAL A 163      -8.124 148.691  42.200  1.00 55.83           C  
ATOM   1269  C   VAL A 163      -8.567 147.354  42.837  1.00 57.53           C  
ATOM   1270  O   VAL A 163      -9.646 146.844  42.534  1.00 59.02           O  
ATOM   1271  CB  VAL A 163      -7.310 148.467  40.891  1.00 52.28           C  
ATOM   1272  CG1 VAL A 163      -6.024 147.680  41.172  1.00 48.65           C  
ATOM   1273  CG2 VAL A 163      -8.177 147.800  39.834  1.00 43.92           C  
ATOM   1274  N   ASP A 164      -7.772 146.833  43.769  1.00 59.66           N  
ATOM   1275  CA  ASP A 164      -8.095 145.573  44.443  1.00 58.30           C  
ATOM   1276  C   ASP A 164      -9.232 145.650  45.460  1.00 60.65           C  
ATOM   1277  O   ASP A 164      -9.665 144.622  45.987  1.00 63.25           O  
ATOM   1278  CB  ASP A 164      -6.853 145.008  45.126  1.00 58.39           C  
ATOM   1279  CG  ASP A 164      -5.879 144.428  44.144  1.00 58.07           C  
ATOM   1280  OD1 ASP A 164      -6.340 143.694  43.248  1.00 55.15           O  
ATOM   1281  OD2 ASP A 164      -4.668 144.707  44.258  1.00 61.26           O  
ATOM   1282  N   GLU A 165      -9.693 146.863  45.750  1.00 59.38           N  
ATOM   1283  CA  GLU A 165     -10.770 147.072  46.710  1.00 53.68           C  
ATOM   1284  C   GLU A 165     -12.146 147.241  46.061  1.00 54.32           C  
ATOM   1285  O   GLU A 165     -13.175 147.180  46.744  1.00 48.39           O  
ATOM   1286  CB  GLU A 165     -10.450 148.283  47.590  1.00 54.80           C  
ATOM   1287  CG  GLU A 165      -9.219 148.096  48.473  1.00 53.55           C  
ATOM   1288  CD  GLU A 165      -9.324 146.883  49.399  1.00 55.64           C  
ATOM   1289  OE1 GLU A 165     -10.453 146.497  49.788  1.00 55.23           O  
ATOM   1290  OE2 GLU A 165      -8.269 146.312  49.744  1.00 45.01           O  
ATOM   1291  N   ARG A 166     -12.159 147.420  44.743  1.00 53.40           N  
ATOM   1292  CA  ARG A 166     -13.393 147.610  43.995  1.00 56.57           C  
ATOM   1293  C   ARG A 166     -14.146 146.310  43.739  1.00 58.75           C  
ATOM   1294  O   ARG A 166     -13.529 145.271  43.494  1.00 60.95           O  
ATOM   1295  CB  ARG A 166     -13.086 148.309  42.674  1.00 57.31           C  
ATOM   1296  CG  ARG A 166     -12.313 149.613  42.850  1.00 67.94           C  
ATOM   1297  CD  ARG A 166     -13.078 150.595  43.727  1.00 68.39           C  
ATOM   1298  NE  ARG A 166     -14.407 150.878  43.185  1.00 72.86           N  
ATOM   1299  CZ  ARG A 166     -14.641 151.677  42.147  1.00 77.51           C  
ATOM   1300  NH1 ARG A 166     -13.641 152.305  41.538  1.00 83.22           N  
ATOM   1301  NH2 ARG A 166     -15.883 151.867  41.726  1.00 78.04           N  
ATOM   1302  N   PHE A 167     -15.478 146.378  43.815  1.00 63.62           N  
ATOM   1303  CA  PHE A 167     -16.343 145.218  43.581  1.00 68.60           C  
ATOM   1304  C   PHE A 167     -15.948 144.571  42.281  1.00 69.93           C  
ATOM   1305  O   PHE A 167     -15.602 145.260  41.318  1.00 67.02           O  
ATOM   1306  CB  PHE A 167     -17.821 145.620  43.415  1.00 69.68           C  
ATOM   1307  CG  PHE A 167     -18.592 145.735  44.701  1.00 73.23           C  
ATOM   1308  CD1 PHE A 167     -18.047 145.327  45.912  1.00 74.79           C  
ATOM   1309  CD2 PHE A 167     -19.870 146.285  44.698  1.00 72.00           C  
ATOM   1310  CE1 PHE A 167     -18.763 145.470  47.102  1.00 68.85           C  
ATOM   1311  CE2 PHE A 167     -20.588 146.430  45.880  1.00 67.16           C  
ATOM   1312  CZ  PHE A 167     -20.032 146.023  47.083  1.00 62.91           C  
ATOM   1313  N   LEU A 168     -15.977 143.247  42.256  1.00 75.17           N  
ATOM   1314  CA  LEU A 168     -15.682 142.533  41.029  1.00 79.28           C  
ATOM   1315  C   LEU A 168     -16.944 142.783  40.204  1.00 84.06           C  
ATOM   1316  O   LEU A 168     -18.060 142.733  40.740  1.00 85.21           O  
ATOM   1317  CB  LEU A 168     -15.448 141.044  41.308  1.00 74.64           C  
ATOM   1318  CG  LEU A 168     -13.979 140.589  41.393  1.00 74.49           C  
ATOM   1319  CD1 LEU A 168     -13.039 141.722  41.815  1.00 67.95           C  
ATOM   1320  CD2 LEU A 168     -13.869 139.404  42.342  1.00 74.07           C  
ATOM   1321  N   GLU A 169     -16.755 143.134  38.934  1.00 86.63           N  
ATOM   1322  CA  GLU A 169     -17.847 143.456  38.018  1.00 89.99           C  
ATOM   1323  C   GLU A 169     -19.178 142.720  38.198  1.00 91.67           C  
ATOM   1324  O   GLU A 169     -20.239 143.349  38.180  1.00 93.10           O  
ATOM   1325  CB  GLU A 169     -17.370 143.349  36.567  1.00 92.35           C  
ATOM   1326  CG  GLU A 169     -18.367 143.886  35.532  1.00 95.96           C  
ATOM   1327  CD  GLU A 169     -18.789 145.338  35.768  1.00 95.65           C  
ATOM   1328  OE1 GLU A 169     -18.083 146.083  36.488  1.00 94.79           O  
ATOM   1329  OE2 GLU A 169     -19.839 145.733  35.218  1.00 96.83           O  
ATOM   1330  N   ASP A 170     -19.125 141.405  38.388  1.00 91.37           N  
ATOM   1331  CA  ASP A 170     -20.340 140.611  38.563  1.00 90.82           C  
ATOM   1332  C   ASP A 170     -21.141 140.990  39.818  1.00 89.00           C  
ATOM   1333  O   ASP A 170     -22.375 141.004  39.787  1.00 89.02           O  
ATOM   1334  CB  ASP A 170     -20.010 139.112  38.557  1.00 92.82           C  
ATOM   1335  CG  ASP A 170     -19.438 138.644  37.222  1.00 95.61           C  
ATOM   1336  OD1 ASP A 170     -18.312 139.059  36.877  1.00 97.59           O  
ATOM   1337  OD2 ASP A 170     -20.113 137.865  36.516  1.00 95.83           O  
ATOM   1338  N   LYS A 171     -20.442 141.316  40.907  1.00 85.45           N  
ATOM   1339  CA  LYS A 171     -21.096 141.706  42.159  1.00 78.38           C  
ATOM   1340  C   LYS A 171     -21.580 143.155  42.047  1.00 76.60           C  
ATOM   1341  O   LYS A 171     -22.668 143.494  42.518  1.00 73.59           O  
ATOM   1342  CB  LYS A 171     -20.130 141.550  43.345  1.00 74.77           C  
ATOM   1343  CG  LYS A 171     -20.801 141.178  44.673  1.00 66.85           C  
ATOM   1344  CD  LYS A 171     -21.611 142.329  45.249  1.00 64.60           C  
ATOM   1345  CE  LYS A 171     -22.351 141.925  46.504  1.00 58.78           C  
ATOM   1346  NZ  LYS A 171     -23.081 143.083  47.078  1.00 55.83           N  
ATOM   1347  N   LYS A 172     -20.780 143.999  41.401  1.00 74.82           N  
ATOM   1348  CA  LYS A 172     -21.141 145.400  41.221  1.00 75.74           C  
ATOM   1349  C   LYS A 172     -22.485 145.561  40.495  1.00 75.06           C  
ATOM   1350  O   LYS A 172     -23.398 146.196  41.026  1.00 67.57           O  
ATOM   1351  CB  LYS A 172     -20.033 146.150  40.472  1.00 78.05           C  
ATOM   1352  CG  LYS A 172     -20.291 147.643  40.336  1.00 81.83           C  
ATOM   1353  CD  LYS A 172     -19.069 148.385  39.825  1.00 90.66           C  
ATOM   1354  CE  LYS A 172     -19.336 149.886  39.707  1.00 94.14           C  
ATOM   1355  NZ  LYS A 172     -20.316 150.218  38.632  1.00 94.30           N  
ATOM   1356  N   ILE A 173     -22.614 144.955  39.310  1.00 79.68           N  
ATOM   1357  CA  ILE A 173     -23.850 145.041  38.513  1.00 80.85           C  
ATOM   1358  C   ILE A 173     -25.082 144.433  39.184  1.00 82.85           C  
ATOM   1359  O   ILE A 173     -26.183 144.946  39.018  1.00 83.31           O  
ATOM   1360  CB  ILE A 173     -23.721 144.394  37.086  1.00 77.92           C  
ATOM   1361  CG1 ILE A 173     -23.262 142.935  37.184  1.00 78.31           C  
ATOM   1362  CG2 ILE A 173     -22.808 145.220  36.193  1.00 72.98           C  
ATOM   1363  CD1 ILE A 173     -23.342 142.171  35.877  1.00 77.97           C  
ATOM   1364  N   ASP A 174     -24.901 143.327  39.907  1.00 84.60           N  
ATOM   1365  CA  ASP A 174     -26.011 142.653  40.584  1.00 86.89           C  
ATOM   1366  C   ASP A 174     -26.436 143.320  41.901  1.00 88.61           C  
ATOM   1367  O   ASP A 174     -27.569 143.136  42.355  1.00 87.19           O  
ATOM   1368  CB  ASP A 174     -25.676 141.177  40.813  1.00 86.16           C  
ATOM   1369  N   PHE A 175     -25.512 144.042  42.535  1.00 88.52           N  
ATOM   1370  CA  PHE A 175     -25.800 144.743  43.788  1.00 85.88           C  
ATOM   1371  C   PHE A 175     -26.590 146.036  43.524  1.00 87.65           C  
ATOM   1372  O   PHE A 175     -27.383 146.476  44.371  1.00 84.57           O  
ATOM   1373  CB  PHE A 175     -24.494 145.070  44.533  1.00 77.32           C  
ATOM   1374  CG  PHE A 175     -24.635 146.182  45.537  1.00 78.89           C  
ATOM   1375  CD1 PHE A 175     -25.135 145.930  46.809  1.00 82.39           C  
ATOM   1376  CD2 PHE A 175     -24.332 147.496  45.186  1.00 75.76           C  
ATOM   1377  CE1 PHE A 175     -25.337 146.973  47.716  1.00 82.34           C  
ATOM   1378  CE2 PHE A 175     -24.531 148.545  46.084  1.00 75.04           C  
ATOM   1379  CZ  PHE A 175     -25.034 148.284  47.349  1.00 76.32           C  
ATOM   1380  N   GLU A 176     -26.314 146.652  42.373  1.00 89.35           N  
ATOM   1381  CA  GLU A 176     -26.945 147.901  41.943  1.00 90.25           C  
ATOM   1382  C   GLU A 176     -28.241 147.672  41.151  1.00 93.58           C  
ATOM   1383  O   GLU A 176     -28.168 147.071  40.057  1.00 98.73           O  
ATOM   1384  CB  GLU A 176     -25.955 148.711  41.093  1.00 84.70           C  
ATOM   1385  CG  GLU A 176     -24.646 149.056  41.798  1.00 88.54           C  
ATOM   1386  CD  GLU A 176     -23.652 149.770  40.891  1.00 91.18           C  
ATOM   1387  OE1 GLU A 176     -23.082 149.112  39.996  1.00 98.04           O  
ATOM   1388  OE2 GLU A 176     -23.433 150.987  41.076  1.00 88.08           O  
ATOM   1389  N   LEU A 188     -45.000 155.424  42.881  1.00 81.83           N  
ATOM   1390  CA  LEU A 188     -44.826 154.426  43.970  1.00 70.61           C  
ATOM   1391  C   LEU A 188     -46.166 153.741  44.159  1.00 71.28           C  
ATOM   1392  O   LEU A 188     -47.204 154.325  43.829  1.00 64.61           O  
ATOM   1393  CB  LEU A 188     -44.419 155.131  45.259  1.00 61.84           C  
ATOM   1394  N   LYS A 189     -46.149 152.490  44.621  1.00 73.57           N  
ATOM   1395  CA  LYS A 189     -47.406 151.795  44.902  1.00 76.48           C  
ATOM   1396  C   LYS A 189     -47.971 152.584  46.076  1.00 77.25           C  
ATOM   1397  O   LYS A 189     -49.175 152.827  46.184  1.00 75.00           O  
ATOM   1398  CB  LYS A 189     -47.155 150.364  45.315  1.00 68.99           C  
ATOM   1399  N   ASN A 190     -47.047 153.047  46.909  1.00 81.46           N  
ATOM   1400  CA  ASN A 190     -47.356 153.845  48.085  1.00 82.83           C  
ATOM   1401  C   ASN A 190     -47.912 155.183  47.598  1.00 81.62           C  
ATOM   1402  O   ASN A 190     -48.881 155.708  48.151  1.00 83.79           O  
ATOM   1403  CB  ASN A 190     -46.079 154.071  48.910  1.00 83.77           C  
ATOM   1404  CG  ASN A 190     -45.157 152.853  48.917  1.00 83.20           C  
ATOM   1405  OD1 ASN A 190     -44.672 152.425  47.856  1.00 81.64           O  
ATOM   1406  ND2 ASN A 190     -44.889 152.307  50.103  1.00 66.36           N  
ATOM   1407  N   SER A 191     -47.323 155.699  46.521  1.00 81.97           N  
ATOM   1408  CA  SER A 191     -47.755 156.966  45.939  1.00 84.87           C  
ATOM   1409  C   SER A 191     -49.152 156.824  45.357  1.00 86.17           C  
ATOM   1410  O   SER A 191     -49.809 157.820  45.059  1.00 85.12           O  
ATOM   1411  CB  SER A 191     -46.782 157.426  44.863  1.00 85.74           C  
ATOM   1412  N   LEU A 192     -49.576 155.582  45.134  1.00 86.31           N  
ATOM   1413  CA  LEU A 192     -50.910 155.332  44.610  1.00 86.59           C  
ATOM   1414  C   LEU A 192     -51.844 155.680  45.765  1.00 84.96           C  
ATOM   1415  O   LEU A 192     -52.730 156.533  45.639  1.00 81.02           O  
ATOM   1416  CB  LEU A 192     -51.062 153.866  44.206  1.00 87.33           C  
ATOM   1417  N   ASN A 193     -51.549 155.099  46.925  1.00 82.44           N  
ATOM   1418  CA  ASN A 193     -52.324 155.338  48.134  1.00 83.90           C  
ATOM   1419  C   ASN A 193     -52.035 156.737  48.696  1.00 82.23           C  
ATOM   1420  O   ASN A 193     -52.416 157.049  49.819  1.00 84.07           O  
ATOM   1421  CB  ASN A 193     -52.002 154.263  49.181  1.00 85.72           C  
ATOM   1422  N   ILE A 194     -51.401 157.589  47.896  1.00 80.63           N  
ATOM   1423  CA  ILE A 194     -51.056 158.947  48.303  1.00 77.35           C  
ATOM   1424  C   ILE A 194     -52.286 159.761  48.705  1.00 75.57           C  
ATOM   1425  O   ILE A 194     -52.166 160.841  49.275  1.00 71.04           O  
ATOM   1426  CB  ILE A 194     -50.294 159.673  47.167  1.00 79.89           C  
ATOM   1427  CG1 ILE A 194     -49.527 160.879  47.711  1.00 84.67           C  
ATOM   1428  CG2 ILE A 194     -51.261 160.097  46.059  1.00 85.58           C  
ATOM   1429  CD1 ILE A 194     -48.566 161.491  46.704  1.00 83.05           C  
ATOM   1430  N   LEU A 195     -53.466 159.248  48.379  1.00 81.96           N  
ATOM   1431  CA  LEU A 195     -54.723 159.919  48.713  1.00 87.51           C  
ATOM   1432  C   LEU A 195     -55.471 159.078  49.768  1.00 90.58           C  
ATOM   1433  O   LEU A 195     -56.707 159.110  49.843  1.00 93.61           O  
ATOM   1434  CB  LEU A 195     -55.587 160.084  47.444  1.00 78.64           C  
ATOM   1435  CG  LEU A 195     -54.940 160.594  46.144  1.00 65.80           C  
ATOM   1436  CD1 LEU A 195     -55.928 160.451  45.019  1.00 62.62           C  
ATOM   1437  CD2 LEU A 195     -54.469 162.036  46.256  1.00 56.02           C  
ATOM   1438  N   ALA A 196     -54.714 158.311  50.560  1.00 88.74           N  
ATOM   1439  CA  ALA A 196     -55.272 157.434  51.601  1.00 86.59           C  
ATOM   1440  C   ALA A 196     -55.149 158.013  53.016  1.00 86.47           C  
ATOM   1441  O   ALA A 196     -54.144 158.641  53.349  1.00 85.24           O  
ATOM   1442  CB  ALA A 196     -54.612 156.064  51.538  1.00 85.94           C  
ATOM   1443  N   PRO A 197     -56.158 157.762  53.879  1.00 88.11           N  
ATOM   1444  CA  PRO A 197     -56.252 158.222  55.276  1.00 86.95           C  
ATOM   1445  C   PRO A 197     -55.035 157.996  56.202  1.00 87.57           C  
ATOM   1446  O   PRO A 197     -54.372 156.954  56.135  1.00 86.48           O  
ATOM   1447  CB  PRO A 197     -57.484 157.468  55.790  1.00 85.01           C  
ATOM   1448  CG  PRO A 197     -58.344 157.366  54.573  1.00 81.30           C  
ATOM   1449  CD  PRO A 197     -57.343 156.952  53.526  1.00 86.16           C  
ATOM   1450  N   TRP A 198     -54.771 158.974  57.077  1.00 84.04           N  
ATOM   1451  CA  TRP A 198     -53.676 158.900  58.052  1.00 79.75           C  
ATOM   1452  C   TRP A 198     -54.170 159.423  59.408  1.00 78.54           C  
ATOM   1453  O   TRP A 198     -53.658 160.421  59.931  1.00 74.32           O  
ATOM   1454  CB  TRP A 198     -52.457 159.711  57.591  1.00 78.56           C  
ATOM   1455  CG  TRP A 198     -51.167 159.170  58.157  1.00 77.71           C  
ATOM   1456  CD1 TRP A 198     -50.376 159.742  59.123  1.00 76.09           C  
ATOM   1457  CD2 TRP A 198     -50.545 157.923  57.816  1.00 72.21           C  
ATOM   1458  NE1 TRP A 198     -49.304 158.921  59.404  1.00 71.71           N  
ATOM   1459  CE2 TRP A 198     -49.384 157.801  58.616  1.00 73.53           C  
ATOM   1460  CE3 TRP A 198     -50.857 156.895  56.914  1.00 64.83           C  
ATOM   1461  CZ2 TRP A 198     -48.535 156.690  58.536  1.00 73.70           C  
ATOM   1462  CZ3 TRP A 198     -50.014 155.792  56.836  1.00 66.84           C  
ATOM   1463  CH2 TRP A 198     -48.866 155.699  57.643  1.00 69.73           C  
ATOM   1464  N   LYS A 199     -55.175 158.743  59.961  1.00 74.84           N  
ATOM   1465  CA  LYS A 199     -55.778 159.130  61.235  1.00 71.90           C  
ATOM   1466  C   LYS A 199     -55.587 158.120  62.361  1.00 68.31           C  
ATOM   1467  O   LYS A 199     -55.603 158.498  63.532  1.00 66.38           O  
ATOM   1468  CB  LYS A 199     -57.275 159.427  61.045  1.00 67.40           C  
ATOM   1469  N   THR A 200     -55.435 156.842  62.018  1.00 65.68           N  
ATOM   1470  CA  THR A 200     -55.252 155.801  63.028  1.00 63.11           C  
ATOM   1471  C   THR A 200     -54.008 154.935  62.826  1.00 58.92           C  
ATOM   1472  O   THR A 200     -53.414 154.898  61.747  1.00 56.89           O  
ATOM   1473  CB  THR A 200     -56.476 154.853  63.124  1.00 64.20           C  
ATOM   1474  OG1 THR A 200     -56.547 154.034  61.951  1.00 61.44           O  
ATOM   1475  CG2 THR A 200     -57.772 155.645  63.285  1.00 64.44           C  
ATOM   1476  N   LEU A 201     -53.667 154.197  63.875  1.00 55.73           N  
ATOM   1477  CA  LEU A 201     -52.517 153.307  63.894  1.00 54.08           C  
ATOM   1478  C   LEU A 201     -52.573 152.271  62.786  1.00 56.31           C  
ATOM   1479  O   LEU A 201     -51.553 151.927  62.179  1.00 55.55           O  
ATOM   1480  CB  LEU A 201     -52.466 152.601  65.246  1.00 51.24           C  
ATOM   1481  CG  LEU A 201     -51.300 152.893  66.185  1.00 50.72           C  
ATOM   1482  CD1 LEU A 201     -50.686 154.251  65.901  1.00 48.00           C  
ATOM   1483  CD2 LEU A 201     -51.792 152.791  67.617  1.00 39.98           C  
ATOM   1484  N   ASP A 202     -53.779 151.789  62.519  1.00 60.88           N  
ATOM   1485  CA  ASP A 202     -53.992 150.777  61.504  1.00 64.86           C  
ATOM   1486  C   ASP A 202     -53.531 151.231  60.121  1.00 64.25           C  
ATOM   1487  O   ASP A 202     -53.084 150.415  59.312  1.00 62.38           O  
ATOM   1488  CB  ASP A 202     -55.465 150.379  61.466  1.00 76.21           C  
ATOM   1489  CG  ASP A 202     -55.684 149.042  60.794  1.00 86.48           C  
ATOM   1490  OD1 ASP A 202     -55.385 148.009  61.433  1.00 93.12           O  
ATOM   1491  OD2 ASP A 202     -56.140 149.022  59.629  1.00 90.17           O  
ATOM   1492  N   ASP A 203     -53.598 152.534  59.867  1.00 61.95           N  
ATOM   1493  CA  ASP A 203     -53.187 153.077  58.578  1.00 58.88           C  
ATOM   1494  C   ASP A 203     -51.754 152.732  58.218  1.00 55.63           C  
ATOM   1495  O   ASP A 203     -51.390 152.750  57.051  1.00 55.87           O  
ATOM   1496  CB  ASP A 203     -53.384 154.586  58.536  1.00 59.05           C  
ATOM   1497  CG  ASP A 203     -54.841 154.978  58.596  1.00 64.46           C  
ATOM   1498  OD1 ASP A 203     -55.678 154.299  57.959  1.00 65.52           O  
ATOM   1499  OD2 ASP A 203     -55.152 155.967  59.283  1.00 67.49           O  
ATOM   1500  N   PHE A 204     -50.946 152.382  59.211  1.00 54.12           N  
ATOM   1501  CA  PHE A 204     -49.564 152.020  58.940  1.00 55.82           C  
ATOM   1502  C   PHE A 204     -49.459 150.755  58.094  1.00 58.19           C  
ATOM   1503  O   PHE A 204     -48.421 150.491  57.490  1.00 64.34           O  
ATOM   1504  CB  PHE A 204     -48.780 151.866  60.245  1.00 51.23           C  
ATOM   1505  CG  PHE A 204     -48.224 153.154  60.759  1.00 49.05           C  
ATOM   1506  CD1 PHE A 204     -47.005 153.635  60.280  1.00 40.81           C  
ATOM   1507  CD2 PHE A 204     -48.938 153.919  61.674  1.00 43.17           C  
ATOM   1508  CE1 PHE A 204     -46.509 154.861  60.698  1.00 35.66           C  
ATOM   1509  CE2 PHE A 204     -48.452 155.150  62.101  1.00 43.52           C  
ATOM   1510  CZ  PHE A 204     -47.233 155.624  61.609  1.00 41.06           C  
ATOM   1511  N   ASN A 205     -50.554 150.006  58.007  1.00 62.01           N  
ATOM   1512  CA  ASN A 205     -50.588 148.763  57.239  1.00 65.93           C  
ATOM   1513  C   ASN A 205     -50.445 148.916  55.731  1.00 67.83           C  
ATOM   1514  O   ASN A 205     -50.165 147.941  55.035  1.00 72.44           O  
ATOM   1515  CB  ASN A 205     -51.862 147.978  57.547  1.00 71.39           C  
ATOM   1516  CG  ASN A 205     -51.790 147.259  58.876  1.00 76.24           C  
ATOM   1517  OD1 ASN A 205     -50.952 146.383  59.070  1.00 78.20           O  
ATOM   1518  ND2 ASN A 205     -52.654 147.638  59.808  1.00 77.42           N  
ATOM   1519  N   ARG A 206     -50.605 150.134  55.224  1.00 63.89           N  
ATOM   1520  CA  ARG A 206     -50.495 150.368  53.787  1.00 61.23           C  
ATOM   1521  C   ARG A 206     -49.085 150.163  53.223  1.00 65.02           C  
ATOM   1522  O   ARG A 206     -48.924 150.004  52.012  1.00 64.83           O  
ATOM   1523  CB  ARG A 206     -50.964 151.773  53.435  1.00 55.79           C  
ATOM   1524  CG  ARG A 206     -52.157 152.273  54.217  1.00 60.66           C  
ATOM   1525  CD  ARG A 206     -53.404 151.428  54.059  1.00 63.07           C  
ATOM   1526  NE  ARG A 206     -54.546 152.119  54.660  1.00 69.50           N  
ATOM   1527  CZ  ARG A 206     -55.310 153.006  54.022  1.00 69.31           C  
ATOM   1528  NH1 ARG A 206     -55.097 153.279  52.739  1.00 64.76           N  
ATOM   1529  NH2 ARG A 206     -56.317 153.593  54.658  1.00 69.88           N  
ATOM   1530  N   ILE A 207     -48.075 150.203  54.094  1.00 71.81           N  
ATOM   1531  CA  ILE A 207     -46.672 150.025  53.698  1.00 78.12           C  
ATOM   1532  C   ILE A 207     -46.502 148.840  52.744  1.00 85.03           C  
ATOM   1533  O   ILE A 207     -46.263 149.026  51.549  1.00 89.16           O  
ATOM   1534  CB  ILE A 207     -45.814 149.825  54.925  1.00 73.61           C  
ATOM   1535  N   PHE A 208     -46.575 147.632  53.296  1.00 88.81           N  
ATOM   1536  CA  PHE A 208     -46.476 146.392  52.523  1.00 91.20           C  
ATOM   1537  C   PHE A 208     -46.634 145.198  53.464  1.00 92.28           C  
ATOM   1538  O   PHE A 208     -47.255 144.194  53.107  1.00 95.26           O  
ATOM   1539  CB  PHE A 208     -45.173 146.314  51.682  1.00 92.76           C  
ATOM   1540  CG  PHE A 208     -43.928 145.921  52.458  1.00 92.75           C  
ATOM   1541  CD1 PHE A 208     -43.614 144.576  52.672  1.00 93.50           C  
ATOM   1542  CD2 PHE A 208     -43.048 146.888  52.933  1.00 86.27           C  
ATOM   1543  CE1 PHE A 208     -42.447 144.205  53.344  1.00 85.63           C  
ATOM   1544  CE2 PHE A 208     -41.877 146.518  53.605  1.00 87.41           C  
ATOM   1545  CZ  PHE A 208     -41.580 145.176  53.809  1.00 83.75           C  
ATOM   1546  N   TRP A 209     -46.101 145.349  54.677  1.00 91.77           N  
ATOM   1547  CA  TRP A 209     -46.144 144.333  55.733  1.00 84.89           C  
ATOM   1548  C   TRP A 209     -45.308 144.850  56.910  1.00 77.53           C  
ATOM   1549  O   TRP A 209     -45.242 146.092  57.076  1.00 67.44           O  
ATOM   1550  N   ARG A 212     -42.756 141.231  55.072  1.00 79.83           N  
ATOM   1551  CA  ARG A 212     -41.774 140.579  54.150  1.00 78.54           C  
ATOM   1552  C   ARG A 212     -41.159 139.291  54.721  1.00 77.96           C  
ATOM   1553  O   ARG A 212     -40.624 138.480  53.969  1.00 80.83           O  
ATOM   1554  CB  ARG A 212     -40.663 141.565  53.769  1.00 72.97           C  
ATOM   1555  N   SER A 213     -41.234 139.109  56.040  1.00 71.08           N  
ATOM   1556  CA  SER A 213     -40.675 137.924  56.696  1.00 65.00           C  
ATOM   1557  C   SER A 213     -41.575 137.490  57.855  1.00 64.28           C  
ATOM   1558  O   SER A 213     -42.459 138.246  58.270  1.00 59.87           O  
ATOM   1559  CB  SER A 213     -39.273 138.236  57.219  1.00 62.54           C  
ATOM   1560  OG  SER A 213     -39.303 139.377  58.065  1.00 62.48           O  
ATOM   1561  N   LYS A 214     -41.333 136.291  58.384  1.00 63.45           N  
ATOM   1562  CA  LYS A 214     -42.122 135.745  59.493  1.00 62.20           C  
ATOM   1563  C   LYS A 214     -42.118 136.660  60.716  1.00 58.09           C  
ATOM   1564  O   LYS A 214     -43.173 137.030  61.242  1.00 53.46           O  
ATOM   1565  CB  LYS A 214     -41.579 134.370  59.903  1.00 71.72           C  
ATOM   1566  CG  LYS A 214     -42.615 133.242  59.949  1.00 80.97           C  
ATOM   1567  CD  LYS A 214     -43.793 133.553  60.870  1.00 88.07           C  
ATOM   1568  CE  LYS A 214     -44.892 132.501  60.724  1.00 94.32           C  
ATOM   1569  NZ  LYS A 214     -46.197 132.941  61.294  1.00 92.77           N  
ATOM   1570  N   LEU A 215     -40.920 137.025  61.157  1.00 52.77           N  
ATOM   1571  CA  LEU A 215     -40.757 137.881  62.324  1.00 45.47           C  
ATOM   1572  C   LEU A 215     -41.336 139.285  62.159  1.00 42.22           C  
ATOM   1573  O   LEU A 215     -41.983 139.806  63.072  1.00 42.60           O  
ATOM   1574  CB  LEU A 215     -39.278 137.951  62.710  1.00 39.26           C  
ATOM   1575  CG  LEU A 215     -38.928 138.795  63.931  1.00 39.43           C  
ATOM   1576  CD1 LEU A 215     -39.894 138.506  65.071  1.00 47.05           C  
ATOM   1577  CD2 LEU A 215     -37.486 138.530  64.342  1.00 37.77           C  
ATOM   1578  N   ALA A 216     -41.100 139.901  61.007  1.00 41.42           N  
ATOM   1579  CA  ALA A 216     -41.606 141.244  60.768  1.00 42.94           C  
ATOM   1580  C   ALA A 216     -43.120 141.249  60.964  1.00 44.84           C  
ATOM   1581  O   ALA A 216     -43.647 142.064  61.721  1.00 50.31           O  
ATOM   1582  CB  ALA A 216     -41.222 141.727  59.364  1.00 35.66           C  
ATOM   1583  N   ARG A 217     -43.808 140.281  60.362  1.00 44.62           N  
ATOM   1584  CA  ARG A 217     -45.260 140.196  60.499  1.00 44.36           C  
ATOM   1585  C   ARG A 217     -45.655 140.123  61.975  1.00 41.54           C  
ATOM   1586  O   ARG A 217     -46.609 140.764  62.412  1.00 43.08           O  
ATOM   1587  CB  ARG A 217     -45.817 139.008  59.705  1.00 44.37           C  
ATOM   1588  CG  ARG A 217     -46.230 139.376  58.275  1.00 53.34           C  
ATOM   1589  CD  ARG A 217     -46.835 138.207  57.503  1.00 63.82           C  
ATOM   1590  NE  ARG A 217     -45.822 137.381  56.844  1.00 75.31           N  
ATOM   1591  CZ  ARG A 217     -45.675 136.069  57.026  1.00 79.22           C  
ATOM   1592  NH1 ARG A 217     -46.463 135.407  57.865  1.00 82.50           N  
ATOM   1593  NH2 ARG A 217     -44.723 135.417  56.371  1.00 81.52           N  
ATOM   1594  N   ARG A 218     -44.877 139.381  62.748  1.00 39.01           N  
ATOM   1595  CA  ARG A 218     -45.109 139.251  64.178  1.00 41.41           C  
ATOM   1596  C   ARG A 218     -44.991 140.642  64.813  1.00 43.27           C  
ATOM   1597  O   ARG A 218     -45.831 141.044  65.622  1.00 42.81           O  
ATOM   1598  CB  ARG A 218     -44.062 138.307  64.768  1.00 44.61           C  
ATOM   1599  CG  ARG A 218     -44.062 138.214  66.274  1.00 56.50           C  
ATOM   1600  CD  ARG A 218     -45.337 137.582  66.800  1.00 62.09           C  
ATOM   1601  NE  ARG A 218     -45.233 137.316  68.232  1.00 66.32           N  
ATOM   1602  CZ  ARG A 218     -44.634 136.250  68.757  1.00 68.40           C  
ATOM   1603  NH1 ARG A 218     -44.093 135.322  67.972  1.00 70.50           N  
ATOM   1604  NH2 ARG A 218     -44.591 136.102  70.073  1.00 66.71           N  
ATOM   1605  N   VAL A 219     -43.953 141.376  64.417  1.00 39.55           N  
ATOM   1606  CA  VAL A 219     -43.708 142.721  64.919  1.00 33.83           C  
ATOM   1607  C   VAL A 219     -44.948 143.571  64.650  1.00 36.48           C  
ATOM   1608  O   VAL A 219     -45.424 144.292  65.523  1.00 41.03           O  
ATOM   1609  CB  VAL A 219     -42.470 143.359  64.218  1.00 29.87           C  
ATOM   1610  CG1 VAL A 219     -42.276 144.803  64.668  1.00 23.45           C  
ATOM   1611  CG2 VAL A 219     -41.221 142.543  64.508  1.00 15.48           C  
ATOM   1612  N   ARG A 220     -45.504 143.429  63.454  1.00 35.05           N  
ATOM   1613  CA  ARG A 220     -46.679 144.188  63.057  1.00 37.52           C  
ATOM   1614  C   ARG A 220     -47.915 143.813  63.855  1.00 42.74           C  
ATOM   1615  O   ARG A 220     -48.809 144.641  64.081  1.00 43.34           O  
ATOM   1616  CB  ARG A 220     -46.954 143.975  61.570  1.00 42.90           C  
ATOM   1617  CG  ARG A 220     -48.241 144.626  61.102  1.00 47.67           C  
ATOM   1618  CD  ARG A 220     -48.403 144.585  59.592  1.00 58.11           C  
ATOM   1619  NE  ARG A 220     -48.466 143.230  59.047  1.00 65.07           N  
ATOM   1620  CZ  ARG A 220     -49.295 142.274  59.462  1.00 63.93           C  
ATOM   1621  NH1 ARG A 220     -50.143 142.494  60.462  1.00 70.04           N  
ATOM   1622  NH2 ARG A 220     -49.264 141.081  58.879  1.00 58.24           N  
ATOM   1623  N   ASP A 221     -47.971 142.553  64.259  1.00 46.87           N  
ATOM   1624  CA  ASP A 221     -49.103 142.039  65.010  1.00 48.94           C  
ATOM   1625  C   ASP A 221     -49.039 142.274  66.503  1.00 47.47           C  
ATOM   1626  O   ASP A 221     -50.077 142.373  67.150  1.00 58.02           O  
ATOM   1627  CB  ASP A 221     -49.293 140.543  64.735  1.00 51.09           C  
ATOM   1628  CG  ASP A 221     -49.765 140.264  63.314  1.00 53.32           C  
ATOM   1629  OD1 ASP A 221     -50.562 141.064  62.777  1.00 49.38           O  
ATOM   1630  OD2 ASP A 221     -49.341 139.239  62.737  1.00 55.24           O  
ATOM   1631  N   SER A 222     -47.843 142.395  67.058  1.00 43.72           N  
ATOM   1632  CA  SER A 222     -47.741 142.587  68.494  1.00 43.62           C  
ATOM   1633  C   SER A 222     -46.763 143.657  68.970  1.00 41.98           C  
ATOM   1634  O   SER A 222     -46.323 143.635  70.121  1.00 47.86           O  
ATOM   1635  CB  SER A 222     -47.437 141.240  69.157  1.00 50.44           C  
ATOM   1636  OG  SER A 222     -46.466 140.516  68.415  1.00 55.80           O  
ATOM   1637  N   TRP A 223     -46.480 144.637  68.123  1.00 37.48           N  
ATOM   1638  CA  TRP A 223     -45.547 145.696  68.486  1.00 36.07           C  
ATOM   1639  C   TRP A 223     -45.915 146.470  69.757  1.00 38.54           C  
ATOM   1640  O   TRP A 223     -45.039 147.029  70.418  1.00 37.33           O  
ATOM   1641  CB  TRP A 223     -45.361 146.658  67.316  1.00 30.15           C  
ATOM   1642  CG  TRP A 223     -46.560 147.501  67.020  1.00 35.01           C  
ATOM   1643  CD1 TRP A 223     -47.668 147.141  66.304  1.00 37.54           C  
ATOM   1644  CD2 TRP A 223     -46.749 148.868  67.390  1.00 31.92           C  
ATOM   1645  NE1 TRP A 223     -48.530 148.208  66.198  1.00 34.24           N  
ATOM   1646  CE2 TRP A 223     -47.990 149.279  66.858  1.00 35.20           C  
ATOM   1647  CE3 TRP A 223     -45.986 149.787  68.120  1.00 38.08           C  
ATOM   1648  CZ2 TRP A 223     -48.489 150.573  67.033  1.00 39.11           C  
ATOM   1649  CZ3 TRP A 223     -46.481 151.076  68.294  1.00 44.46           C  
ATOM   1650  CH2 TRP A 223     -47.723 151.455  67.751  1.00 44.04           C  
ATOM   1651  N   GLN A 224     -47.201 146.507  70.098  1.00 41.98           N  
ATOM   1652  CA  GLN A 224     -47.661 147.217  71.296  1.00 44.11           C  
ATOM   1653  C   GLN A 224     -47.511 146.416  72.593  1.00 46.22           C  
ATOM   1654  O   GLN A 224     -47.787 146.912  73.686  1.00 48.50           O  
ATOM   1655  CB  GLN A 224     -49.113 147.650  71.135  1.00 40.48           C  
ATOM   1656  CG  GLN A 224     -49.329 148.662  70.040  1.00 41.61           C  
ATOM   1657  CD  GLN A 224     -50.673 149.339  70.150  1.00 40.47           C  
ATOM   1658  OE1 GLN A 224     -50.981 149.973  71.162  1.00 37.97           O  
ATOM   1659  NE2 GLN A 224     -51.487 149.204  69.117  1.00 41.39           N  
ATOM   1660  N   GLU A 225     -47.056 145.179  72.461  1.00 49.17           N  
ATOM   1661  CA  GLU A 225     -46.862 144.287  73.592  1.00 50.00           C  
ATOM   1662  C   GLU A 225     -45.665 144.735  74.429  1.00 46.94           C  
ATOM   1663  O   GLU A 225     -44.558 144.855  73.901  1.00 51.16           O  
ATOM   1664  CB  GLU A 225     -46.601 142.876  73.055  1.00 59.36           C  
ATOM   1665  CG  GLU A 225     -47.195 141.775  73.884  1.00 69.42           C  
ATOM   1666  CD  GLU A 225     -48.681 141.950  74.058  1.00 75.14           C  
ATOM   1667  OE1 GLU A 225     -49.370 142.130  73.032  1.00 73.59           O  
ATOM   1668  OE2 GLU A 225     -49.154 141.923  75.217  1.00 84.63           O  
ATOM   1669  N   ASP A 226     -45.860 144.964  75.725  1.00 43.06           N  
ATOM   1670  CA  ASP A 226     -44.737 145.367  76.576  1.00 43.03           C  
ATOM   1671  C   ASP A 226     -43.646 144.294  76.525  1.00 45.18           C  
ATOM   1672  O   ASP A 226     -42.457 144.604  76.546  1.00 45.30           O  
ATOM   1673  CB  ASP A 226     -45.176 145.570  78.028  1.00 45.54           C  
ATOM   1674  CG  ASP A 226     -45.890 146.892  78.258  1.00 47.77           C  
ATOM   1675  OD1 ASP A 226     -46.050 147.690  77.308  1.00 49.71           O  
ATOM   1676  OD2 ASP A 226     -46.290 147.131  79.417  1.00 48.38           O  
ATOM   1677  N   SER A 227     -44.060 143.032  76.452  1.00 47.20           N  
ATOM   1678  CA  SER A 227     -43.118 141.920  76.385  1.00 46.27           C  
ATOM   1679  C   SER A 227     -42.246 142.002  75.124  1.00 47.70           C  
ATOM   1680  O   SER A 227     -41.022 141.818  75.192  1.00 47.94           O  
ATOM   1681  CB  SER A 227     -43.877 140.596  76.414  1.00 42.62           C  
ATOM   1682  OG  SER A 227     -44.932 140.607  75.464  1.00 33.54           O  
ATOM   1683  N   LEU A 228     -42.870 142.267  73.978  1.00 38.61           N  
ATOM   1684  CA  LEU A 228     -42.127 142.379  72.727  1.00 36.86           C  
ATOM   1685  C   LEU A 228     -41.217 143.596  72.818  1.00 37.94           C  
ATOM   1686  O   LEU A 228     -40.069 143.561  72.375  1.00 39.05           O  
ATOM   1687  CB  LEU A 228     -43.068 142.536  71.528  1.00 35.95           C  
ATOM   1688  CG  LEU A 228     -42.319 142.538  70.186  1.00 38.84           C  
ATOM   1689  CD1 LEU A 228     -41.693 141.169  69.962  1.00 37.01           C  
ATOM   1690  CD2 LEU A 228     -43.230 142.904  69.025  1.00 29.64           C  
ATOM   1691  N   PHE A 229     -41.743 144.669  73.399  1.00 35.05           N  
ATOM   1692  CA  PHE A 229     -40.997 145.904  73.574  1.00 30.18           C  
ATOM   1693  C   PHE A 229     -39.697 145.609  74.323  1.00 28.34           C  
ATOM   1694  O   PHE A 229     -38.615 145.847  73.799  1.00 36.42           O  
ATOM   1695  CB  PHE A 229     -41.854 146.923  74.331  1.00 21.44           C  
ATOM   1696  CG  PHE A 229     -41.125 148.185  74.696  1.00 27.40           C  
ATOM   1697  CD1 PHE A 229     -40.893 149.172  73.744  1.00 31.82           C  
ATOM   1698  CD2 PHE A 229     -40.673 148.393  75.995  1.00 23.33           C  
ATOM   1699  CE1 PHE A 229     -40.218 150.358  74.084  1.00 35.27           C  
ATOM   1700  CE2 PHE A 229     -40.000 149.569  76.343  1.00 33.15           C  
ATOM   1701  CZ  PHE A 229     -39.772 150.554  75.387  1.00 29.45           C  
ATOM   1702  N   GLY A 230     -39.807 145.038  75.518  1.00 30.98           N  
ATOM   1703  CA  GLY A 230     -38.630 144.718  76.311  1.00 29.37           C  
ATOM   1704  C   GLY A 230     -37.794 143.593  75.729  1.00 36.78           C  
ATOM   1705  O   GLY A 230     -36.576 143.548  75.926  1.00 38.55           O  
ATOM   1706  N   TYR A 231     -38.443 142.689  74.998  1.00 33.92           N  
ATOM   1707  CA  TYR A 231     -37.758 141.560  74.381  1.00 31.47           C  
ATOM   1708  C   TYR A 231     -36.664 142.042  73.435  1.00 35.85           C  
ATOM   1709  O   TYR A 231     -35.582 141.444  73.360  1.00 39.19           O  
ATOM   1710  CB  TYR A 231     -38.753 140.693  73.607  1.00 31.92           C  
ATOM   1711  CG  TYR A 231     -38.128 139.498  72.908  1.00 36.83           C  
ATOM   1712  CD1 TYR A 231     -37.730 138.376  73.629  1.00 34.69           C  
ATOM   1713  CD2 TYR A 231     -37.938 139.487  71.524  1.00 37.52           C  
ATOM   1714  CE1 TYR A 231     -37.153 137.269  72.996  1.00 32.83           C  
ATOM   1715  CE2 TYR A 231     -37.360 138.379  70.879  1.00 38.22           C  
ATOM   1716  CZ  TYR A 231     -36.969 137.273  71.627  1.00 34.29           C  
ATOM   1717  OH  TYR A 231     -36.383 136.177  71.023  1.00 36.26           O  
ATOM   1718  N   GLN A 232     -36.940 143.129  72.722  1.00 30.41           N  
ATOM   1719  CA  GLN A 232     -35.985 143.673  71.775  1.00 27.55           C  
ATOM   1720  C   GLN A 232     -34.654 144.096  72.372  1.00 29.49           C  
ATOM   1721  O   GLN A 232     -33.625 144.027  71.698  1.00 32.12           O  
ATOM   1722  CB  GLN A 232     -36.608 144.809  70.977  1.00 28.10           C  
ATOM   1723  CG  GLN A 232     -37.601 144.317  69.945  1.00 29.16           C  
ATOM   1724  CD  GLN A 232     -38.281 145.446  69.212  1.00 33.86           C  
ATOM   1725  OE1 GLN A 232     -37.698 146.066  68.323  1.00 36.89           O  
ATOM   1726  NE2 GLN A 232     -39.516 145.729  69.589  1.00 30.08           N  
ATOM   1727  N   PHE A 233     -34.649 144.491  73.637  1.00 28.61           N  
ATOM   1728  CA  PHE A 233     -33.396 144.901  74.268  1.00 33.38           C  
ATOM   1729  C   PHE A 233     -32.417 143.736  74.391  1.00 38.85           C  
ATOM   1730  O   PHE A 233     -31.196 143.935  74.466  1.00 38.88           O  
ATOM   1731  CB  PHE A 233     -33.662 145.508  75.642  1.00 31.09           C  
ATOM   1732  CG  PHE A 233     -34.261 146.881  75.587  1.00 34.82           C  
ATOM   1733  CD1 PHE A 233     -33.516 147.956  75.107  1.00 32.67           C  
ATOM   1734  CD2 PHE A 233     -35.576 147.100  75.989  1.00 30.64           C  
ATOM   1735  CE1 PHE A 233     -34.072 149.227  75.025  1.00 29.98           C  
ATOM   1736  CE2 PHE A 233     -36.143 148.375  75.912  1.00 32.29           C  
ATOM   1737  CZ  PHE A 233     -35.387 149.439  75.427  1.00 28.91           C  
ATOM   1738  N   LEU A 234     -32.968 142.525  74.393  1.00 38.38           N  
ATOM   1739  CA  LEU A 234     -32.181 141.308  74.513  1.00 39.00           C  
ATOM   1740  C   LEU A 234     -31.875 140.634  73.188  1.00 36.67           C  
ATOM   1741  O   LEU A 234     -30.711 140.446  72.837  1.00 34.81           O  
ATOM   1742  CB  LEU A 234     -32.904 140.293  75.399  1.00 32.07           C  
ATOM   1743  CG  LEU A 234     -32.973 140.576  76.890  1.00 34.77           C  
ATOM   1744  CD1 LEU A 234     -33.932 139.602  77.543  1.00 34.50           C  
ATOM   1745  CD2 LEU A 234     -31.590 140.449  77.482  1.00 39.04           C  
ATOM   1746  N   ASN A 235     -32.922 140.287  72.446  1.00 33.24           N  
ATOM   1747  CA  ASN A 235     -32.743 139.560  71.195  1.00 39.55           C  
ATOM   1748  C   ASN A 235     -33.225 140.266  69.933  1.00 39.04           C  
ATOM   1749  O   ASN A 235     -33.436 139.626  68.892  1.00 39.52           O  
ATOM   1750  CB  ASN A 235     -33.407 138.183  71.317  1.00 42.60           C  
ATOM   1751  CG  ASN A 235     -33.027 137.460  72.610  1.00 47.05           C  
ATOM   1752  OD1 ASN A 235     -31.844 137.276  72.918  1.00 36.64           O  
ATOM   1753  ND2 ASN A 235     -34.033 137.058  73.373  1.00 34.20           N  
ATOM   1754  N   GLY A 236     -33.397 141.581  70.024  1.00 37.11           N  
ATOM   1755  CA  GLY A 236     -33.841 142.359  68.881  1.00 33.14           C  
ATOM   1756  C   GLY A 236     -32.653 142.841  68.070  1.00 30.36           C  
ATOM   1757  O   GLY A 236     -31.523 142.410  68.304  1.00 31.14           O  
ATOM   1758  N   ALA A 237     -32.892 143.782  67.165  1.00 29.43           N  
ATOM   1759  CA  ALA A 237     -31.841 144.317  66.303  1.00 30.93           C  
ATOM   1760  C   ALA A 237     -30.695 145.063  67.000  1.00 33.29           C  
ATOM   1761  O   ALA A 237     -29.641 145.249  66.388  1.00 38.71           O  
ATOM   1762  CB  ALA A 237     -32.462 145.205  65.215  1.00 29.69           C  
ATOM   1763  N   ASN A 238     -30.891 145.505  68.248  1.00 36.02           N  
ATOM   1764  CA  ASN A 238     -29.851 146.249  68.984  1.00 29.82           C  
ATOM   1765  C   ASN A 238     -29.677 145.834  70.450  1.00 31.67           C  
ATOM   1766  O   ASN A 238     -30.045 146.575  71.364  1.00 31.35           O  
ATOM   1767  CB  ASN A 238     -30.139 147.753  68.912  1.00 28.59           C  
ATOM   1768  CG  ASN A 238     -29.003 148.609  69.466  1.00 29.46           C  
ATOM   1769  OD1 ASN A 238     -29.226 149.740  69.909  1.00 24.35           O  
ATOM   1770  ND2 ASN A 238     -27.782 148.088  69.417  1.00 22.28           N  
ATOM   1771  N   PRO A 239     -29.052 144.669  70.697  1.00 34.45           N  
ATOM   1772  CA  PRO A 239     -28.834 144.180  72.067  1.00 33.05           C  
ATOM   1773  C   PRO A 239     -27.587 144.762  72.738  1.00 35.78           C  
ATOM   1774  O   PRO A 239     -27.133 144.261  73.772  1.00 34.57           O  
ATOM   1775  CB  PRO A 239     -28.670 142.683  71.848  1.00 30.76           C  
ATOM   1776  CG  PRO A 239     -27.928 142.633  70.534  1.00 30.22           C  
ATOM   1777  CD  PRO A 239     -28.657 143.651  69.699  1.00 26.93           C  
ATOM   1778  N   MET A 240     -27.061 145.842  72.171  1.00 32.45           N  
ATOM   1779  CA  MET A 240     -25.838 146.449  72.676  1.00 29.01           C  
ATOM   1780  C   MET A 240     -26.031 147.500  73.749  1.00 30.79           C  
ATOM   1781  O   MET A 240     -25.055 148.059  74.244  1.00 35.54           O  
ATOM   1782  CB  MET A 240     -25.064 147.073  71.519  1.00 19.45           C  
ATOM   1783  CG  MET A 240     -24.870 146.164  70.336  1.00 21.83           C  
ATOM   1784  SD  MET A 240     -24.188 144.558  70.796  1.00 32.97           S  
ATOM   1785  CE  MET A 240     -22.591 145.055  71.538  1.00 29.85           C  
ATOM   1786  N   LEU A 241     -27.272 147.750  74.141  1.00 28.24           N  
ATOM   1787  CA  LEU A 241     -27.526 148.792  75.121  1.00 32.89           C  
ATOM   1788  C   LEU A 241     -27.890 148.340  76.515  1.00 33.65           C  
ATOM   1789  O   LEU A 241     -27.426 148.918  77.497  1.00 31.78           O  
ATOM   1790  CB  LEU A 241     -28.619 149.713  74.600  1.00 41.69           C  
ATOM   1791  CG  LEU A 241     -28.153 151.086  74.141  1.00 44.82           C  
ATOM   1792  CD1 LEU A 241     -29.217 151.656  73.241  1.00 49.22           C  
ATOM   1793  CD2 LEU A 241     -27.882 151.997  75.351  1.00 45.64           C  
ATOM   1794  N   LEU A 242     -28.768 147.350  76.591  1.00 34.18           N  
ATOM   1795  CA  LEU A 242     -29.242 146.818  77.860  1.00 37.93           C  
ATOM   1796  C   LEU A 242     -28.110 146.413  78.797  1.00 41.91           C  
ATOM   1797  O   LEU A 242     -27.021 146.060  78.352  1.00 47.48           O  
ATOM   1798  CB  LEU A 242     -30.137 145.607  77.596  1.00 35.85           C  
ATOM   1799  CG  LEU A 242     -30.887 145.017  78.790  1.00 35.12           C  
ATOM   1800  CD1 LEU A 242     -31.934 145.995  79.279  1.00 38.21           C  
ATOM   1801  CD2 LEU A 242     -31.547 143.726  78.377  1.00 33.35           C  
ATOM   1802  N   ARG A 243     -28.368 146.502  80.098  1.00 44.07           N  
ATOM   1803  CA  ARG A 243     -27.398 146.099  81.111  1.00 45.97           C  
ATOM   1804  C   ARG A 243     -28.049 145.939  82.476  1.00 46.86           C  
ATOM   1805  O   ARG A 243     -29.071 146.566  82.767  1.00 45.66           O  
ATOM   1806  CB  ARG A 243     -26.232 147.082  81.215  1.00 42.82           C  
ATOM   1807  CG  ARG A 243     -26.599 148.473  81.681  1.00 53.44           C  
ATOM   1808  CD  ARG A 243     -25.361 149.208  82.181  1.00 61.76           C  
ATOM   1809  NE  ARG A 243     -24.184 148.922  81.359  1.00 72.66           N  
ATOM   1810  CZ  ARG A 243     -22.958 148.737  81.840  1.00 74.80           C  
ATOM   1811  NH1 ARG A 243     -22.731 148.822  83.146  1.00 80.11           N  
ATOM   1812  NH2 ARG A 243     -21.951 148.474  81.015  1.00 72.89           N  
ATOM   1813  N   ARG A 244     -27.490 145.041  83.280  1.00 51.76           N  
ATOM   1814  CA  ARG A 244     -27.982 144.791  84.627  1.00 56.23           C  
ATOM   1815  C   ARG A 244     -27.635 146.009  85.471  1.00 54.77           C  
ATOM   1816  O   ARG A 244     -26.514 146.528  85.400  1.00 55.89           O  
ATOM   1817  CB  ARG A 244     -27.348 143.516  85.209  1.00 59.88           C  
ATOM   1818  CG  ARG A 244     -27.484 143.367  86.722  1.00 68.66           C  
ATOM   1819  CD  ARG A 244     -27.150 141.966  87.181  1.00 73.98           C  
ATOM   1820  NE  ARG A 244     -28.264 141.060  86.924  1.00 85.42           N  
ATOM   1821  CZ  ARG A 244     -28.135 139.792  86.548  1.00 92.13           C  
ATOM   1822  NH1 ARG A 244     -26.929 139.266  86.364  1.00 99.36           N  
ATOM   1823  NH2 ARG A 244     -29.220 139.053  86.343  1.00 92.45           N  
ATOM   1824  N   SER A 245     -28.616 146.489  86.229  1.00 53.30           N  
ATOM   1825  CA  SER A 245     -28.428 147.653  87.080  1.00 51.82           C  
ATOM   1826  C   SER A 245     -27.697 147.264  88.364  1.00 54.96           C  
ATOM   1827  O   SER A 245     -28.074 146.294  89.037  1.00 44.47           O  
ATOM   1828  CB  SER A 245     -29.779 148.285  87.433  1.00 47.57           C  
ATOM   1829  OG  SER A 245     -30.559 148.544  86.279  1.00 50.95           O  
ATOM   1830  N   VAL A 246     -26.601 147.970  88.638  1.00 56.93           N  
ATOM   1831  CA  VAL A 246     -25.812 147.765  89.852  1.00 59.55           C  
ATOM   1832  C   VAL A 246     -26.466 148.694  90.874  1.00 59.33           C  
ATOM   1833  O   VAL A 246     -26.638 148.353  92.043  1.00 61.92           O  
ATOM   1834  CB  VAL A 246     -24.330 148.175  89.635  1.00 56.87           C  
ATOM   1835  CG1 VAL A 246     -23.598 148.279  90.962  1.00 61.51           C  
ATOM   1836  CG2 VAL A 246     -23.638 147.159  88.748  1.00 52.64           C  
ATOM   1837  N   GLN A 247     -26.860 149.865  90.389  1.00 58.28           N  
ATOM   1838  CA  GLN A 247     -27.523 150.876  91.193  1.00 60.10           C  
ATOM   1839  C   GLN A 247     -28.497 151.594  90.261  1.00 60.26           C  
ATOM   1840  O   GLN A 247     -28.435 151.432  89.034  1.00 59.30           O  
ATOM   1841  CB  GLN A 247     -26.505 151.881  91.717  1.00 58.69           C  
ATOM   1842  CG  GLN A 247     -25.825 152.655  90.608  1.00 70.44           C  
ATOM   1843  CD  GLN A 247     -25.116 153.881  91.110  1.00 77.83           C  
ATOM   1844  OE1 GLN A 247     -25.719 154.940  91.263  1.00 85.85           O  
ATOM   1845  NE2 GLN A 247     -23.825 153.749  91.372  1.00 84.37           N  
ATOM   1846  N   LEU A 248     -29.400 152.374  90.843  1.00 57.07           N  
ATOM   1847  CA  LEU A 248     -30.369 153.139  90.065  1.00 55.09           C  
ATOM   1848  C   LEU A 248     -29.601 154.244  89.335  1.00 54.50           C  
ATOM   1849  O   LEU A 248     -28.690 154.848  89.908  1.00 57.80           O  
ATOM   1850  CB  LEU A 248     -31.424 153.745  90.996  1.00 48.65           C  
ATOM   1851  CG  LEU A 248     -32.748 152.993  91.181  1.00 47.17           C  
ATOM   1852  CD1 LEU A 248     -32.548 151.490  91.281  1.00 40.59           C  
ATOM   1853  CD2 LEU A 248     -33.457 153.527  92.405  1.00 41.39           C  
ATOM   1854  N   PRO A 249     -29.899 154.468  88.039  1.00 50.25           N  
ATOM   1855  CA  PRO A 249     -29.186 155.518  87.303  1.00 43.05           C  
ATOM   1856  C   PRO A 249     -29.381 156.859  88.000  1.00 42.63           C  
ATOM   1857  O   PRO A 249     -30.479 157.164  88.467  1.00 42.61           O  
ATOM   1858  CB  PRO A 249     -29.876 155.505  85.938  1.00 43.96           C  
ATOM   1859  CG  PRO A 249     -30.328 154.086  85.790  1.00 46.79           C  
ATOM   1860  CD  PRO A 249     -30.872 153.783  87.166  1.00 48.13           C  
ATOM   1861  N   ALA A 250     -28.317 157.651  88.070  1.00 37.42           N  
ATOM   1862  CA  ALA A 250     -28.388 158.961  88.705  1.00 40.73           C  
ATOM   1863  C   ALA A 250     -29.341 159.912  87.969  1.00 42.78           C  
ATOM   1864  O   ALA A 250     -29.784 160.919  88.530  1.00 45.54           O  
ATOM   1865  CB  ALA A 250     -26.994 159.574  88.811  1.00 31.75           C  
ATOM   1866  N   ARG A 251     -29.631 159.613  86.704  1.00 41.60           N  
ATOM   1867  CA  ARG A 251     -30.545 160.452  85.936  1.00 38.55           C  
ATOM   1868  C   ARG A 251     -31.968 160.141  86.344  1.00 36.76           C  
ATOM   1869  O   ARG A 251     -32.868 160.947  86.141  1.00 39.42           O  
ATOM   1870  CB  ARG A 251     -30.381 160.241  84.427  1.00 33.86           C  
ATOM   1871  CG  ARG A 251     -30.671 158.840  83.921  1.00 31.73           C  
ATOM   1872  CD  ARG A 251     -30.759 158.824  82.399  1.00 35.54           C  
ATOM   1873  NE  ARG A 251     -31.875 159.634  81.907  1.00 40.37           N  
ATOM   1874  CZ  ARG A 251     -32.325 159.628  80.654  1.00 38.34           C  
ATOM   1875  NH1 ARG A 251     -31.752 158.874  79.728  1.00 32.81           N  
ATOM   1876  NH2 ARG A 251     -33.349 160.398  80.324  1.00 35.19           N  
ATOM   1877  N   LEU A 252     -32.169 158.958  86.910  1.00 31.21           N  
ATOM   1878  CA  LEU A 252     -33.492 158.563  87.340  1.00 35.27           C  
ATOM   1879  C   LEU A 252     -33.851 159.217  88.671  1.00 37.17           C  
ATOM   1880  O   LEU A 252     -33.668 158.618  89.733  1.00 38.89           O  
ATOM   1881  CB  LEU A 252     -33.600 157.038  87.442  1.00 29.49           C  
ATOM   1882  CG  LEU A 252     -34.972 156.514  87.884  1.00 28.96           C  
ATOM   1883  CD1 LEU A 252     -36.050 157.113  86.997  1.00 29.00           C  
ATOM   1884  CD2 LEU A 252     -35.018 154.988  87.842  1.00 21.50           C  
ATOM   1885  N   VAL A 253     -34.296 160.472  88.609  1.00 39.75           N  
ATOM   1886  CA  VAL A 253     -34.717 161.205  89.805  1.00 43.45           C  
ATOM   1887  C   VAL A 253     -36.250 161.139  89.842  1.00 46.80           C  
ATOM   1888  O   VAL A 253     -36.914 161.191  88.805  1.00 44.96           O  
ATOM   1889  CB  VAL A 253     -34.178 162.665  89.834  1.00 38.76           C  
ATOM   1890  CG1 VAL A 253     -32.687 162.675  89.516  1.00 33.55           C  
ATOM   1891  CG2 VAL A 253     -34.922 163.537  88.871  1.00 44.17           C  
ATOM   1892  N   PHE A 254     -36.815 160.997  91.033  1.00 47.11           N  
ATOM   1893  CA  PHE A 254     -38.255 160.840  91.137  1.00 46.26           C  
ATOM   1894  C   PHE A 254     -39.102 162.046  91.493  1.00 47.23           C  
ATOM   1895  O   PHE A 254     -38.742 162.846  92.358  1.00 48.75           O  
ATOM   1896  CB  PHE A 254     -38.587 159.726  92.136  1.00 43.52           C  
ATOM   1897  CG  PHE A 254     -37.873 158.432  91.871  1.00 40.78           C  
ATOM   1898  CD1 PHE A 254     -36.584 158.222  92.356  1.00 36.67           C  
ATOM   1899  CD2 PHE A 254     -38.501 157.410  91.164  1.00 38.56           C  
ATOM   1900  CE1 PHE A 254     -35.932 157.014  92.145  1.00 33.47           C  
ATOM   1901  CE2 PHE A 254     -37.862 156.200  90.948  1.00 38.24           C  
ATOM   1902  CZ  PHE A 254     -36.574 155.998  91.440  1.00 38.91           C  
ATOM   1903  N   PRO A 255     -40.210 162.234  90.764  1.00 48.11           N  
ATOM   1904  CA  PRO A 255     -41.113 163.348  91.047  1.00 49.87           C  
ATOM   1905  C   PRO A 255     -41.821 162.944  92.355  1.00 54.01           C  
ATOM   1906  O   PRO A 255     -41.784 161.767  92.744  1.00 48.95           O  
ATOM   1907  CB  PRO A 255     -42.082 163.296  89.862  1.00 46.87           C  
ATOM   1908  CG  PRO A 255     -41.230 162.783  88.757  1.00 38.83           C  
ATOM   1909  CD  PRO A 255     -40.495 161.660  89.436  1.00 44.84           C  
ATOM   1910  N   PRO A 256     -42.410 163.908  93.086  1.00 56.11           N  
ATOM   1911  CA  PRO A 256     -43.094 163.542  94.335  1.00 54.37           C  
ATOM   1912  C   PRO A 256     -44.243 162.548  94.115  1.00 53.46           C  
ATOM   1913  O   PRO A 256     -44.937 162.600  93.097  1.00 55.30           O  
ATOM   1914  CB  PRO A 256     -43.607 164.889  94.843  1.00 50.91           C  
ATOM   1915  CG  PRO A 256     -42.545 165.841  94.375  1.00 48.72           C  
ATOM   1916  CD  PRO A 256     -42.312 165.374  92.952  1.00 53.64           C  
ATOM   1917  N   GLY A 257     -44.416 161.626  95.059  1.00 54.60           N  
ATOM   1918  CA  GLY A 257     -45.484 160.644  94.956  1.00 55.40           C  
ATOM   1919  C   GLY A 257     -45.118 159.352  94.248  1.00 58.45           C  
ATOM   1920  O   GLY A 257     -45.944 158.442  94.154  1.00 56.56           O  
ATOM   1921  N   MET A 258     -43.870 159.245  93.797  1.00 60.13           N  
ATOM   1922  CA  MET A 258     -43.399 158.059  93.086  1.00 61.79           C  
ATOM   1923  C   MET A 258     -42.773 157.017  94.015  1.00 66.24           C  
ATOM   1924  O   MET A 258     -42.057 156.123  93.555  1.00 67.98           O  
ATOM   1925  CB  MET A 258     -42.367 158.459  92.028  1.00 65.02           C  
ATOM   1926  CG  MET A 258     -42.823 159.501  91.008  1.00 69.38           C  
ATOM   1927  SD  MET A 258     -43.963 158.926  89.732  1.00 64.81           S  
ATOM   1928  CE  MET A 258     -42.981 157.682  88.928  1.00 66.19           C  
ATOM   1929  N   GLU A 259     -43.043 157.114  95.314  1.00 68.07           N  
ATOM   1930  CA  GLU A 259     -42.481 156.164  96.278  1.00 68.16           C  
ATOM   1931  C   GLU A 259     -42.792 154.701  95.946  1.00 67.78           C  
ATOM   1932  O   GLU A 259     -41.913 153.842  96.040  1.00 67.41           O  
ATOM   1933  CB  GLU A 259     -42.937 156.483  97.710  1.00 66.69           C  
ATOM   1934  CG  GLU A 259     -42.236 157.677  98.368  1.00 59.97           C  
ATOM   1935  CD  GLU A 259     -42.988 158.996  98.210  1.00 61.31           C  
ATOM   1936  OE1 GLU A 259     -44.146 158.990  97.734  1.00 56.29           O  
ATOM   1937  OE2 GLU A 259     -42.418 160.044  98.580  1.00 49.96           O  
ATOM   1938  N   GLU A 260     -44.029 154.425  95.539  1.00 63.72           N  
ATOM   1939  CA  GLU A 260     -44.435 153.066  95.194  1.00 62.64           C  
ATOM   1940  C   GLU A 260     -43.507 152.453  94.134  1.00 59.35           C  
ATOM   1941  O   GLU A 260     -42.964 151.363  94.325  1.00 59.64           O  
ATOM   1942  CB  GLU A 260     -45.881 153.068  94.700  1.00 68.14           C  
ATOM   1943  CG  GLU A 260     -46.473 151.686  94.445  1.00 83.93           C  
ATOM   1944  CD  GLU A 260     -47.891 151.746  93.892  1.00 96.36           C  
ATOM   1945  OE1 GLU A 260     -48.633 152.697  94.229  1.00104.26           O  
ATOM   1946  OE2 GLU A 260     -48.269 150.841  93.116  1.00 98.23           O  
ATOM   1947  N   LEU A 261     -43.305 153.180  93.038  1.00 55.89           N  
ATOM   1948  CA  LEU A 261     -42.450 152.734  91.938  1.00 47.65           C  
ATOM   1949  C   LEU A 261     -41.024 152.533  92.437  1.00 49.00           C  
ATOM   1950  O   LEU A 261     -40.391 151.501  92.181  1.00 43.19           O  
ATOM   1951  CB  LEU A 261     -42.485 153.776  90.813  1.00 47.69           C  
ATOM   1952  CG  LEU A 261     -41.739 153.621  89.476  1.00 45.50           C  
ATOM   1953  CD1 LEU A 261     -40.435 154.384  89.476  1.00 38.29           C  
ATOM   1954  CD2 LEU A 261     -41.548 152.154  89.125  1.00 52.65           C  
ATOM   1955  N   GLN A 262     -40.542 153.518  93.183  1.00 48.61           N  
ATOM   1956  CA  GLN A 262     -39.204 153.481  93.738  1.00 47.35           C  
ATOM   1957  C   GLN A 262     -38.974 152.213  94.556  1.00 49.92           C  
ATOM   1958  O   GLN A 262     -37.883 151.646  94.528  1.00 54.46           O  
ATOM   1959  CB  GLN A 262     -38.975 154.719  94.592  1.00 44.53           C  
ATOM   1960  CG  GLN A 262     -37.564 154.857  95.101  1.00 48.37           C  
ATOM   1961  CD  GLN A 262     -37.269 156.259  95.583  1.00 60.30           C  
ATOM   1962  OE1 GLN A 262     -38.128 157.150  95.525  1.00 55.10           O  
ATOM   1963  NE2 GLN A 262     -36.041 156.474  96.046  1.00 65.49           N  
ATOM   1964  N   ALA A 263     -40.003 151.763  95.269  1.00 47.44           N  
ATOM   1965  CA  ALA A 263     -39.898 150.555  96.079  1.00 46.70           C  
ATOM   1966  C   ALA A 263     -39.788 149.357  95.162  1.00 48.90           C  
ATOM   1967  O   ALA A 263     -38.906 148.521  95.332  1.00 56.00           O  
ATOM   1968  CB  ALA A 263     -41.106 150.409  96.983  1.00 50.84           C  
ATOM   1969  N   GLN A 264     -40.672 149.290  94.173  1.00 45.55           N  
ATOM   1970  CA  GLN A 264     -40.671 148.196  93.210  1.00 45.62           C  
ATOM   1971  C   GLN A 264     -39.325 148.115  92.507  1.00 45.38           C  
ATOM   1972  O   GLN A 264     -38.859 147.025  92.157  1.00 44.75           O  
ATOM   1973  CB  GLN A 264     -41.760 148.416  92.181  1.00 47.06           C  
ATOM   1974  CG  GLN A 264     -43.120 148.557  92.787  1.00 59.03           C  
ATOM   1975  CD  GLN A 264     -44.114 149.171  91.829  1.00 70.19           C  
ATOM   1976  OE1 GLN A 264     -43.785 149.492  90.683  1.00 61.67           O  
ATOM   1977  NE2 GLN A 264     -45.341 149.351  92.298  1.00 80.40           N  
ATOM   1978  N   LEU A 265     -38.715 149.278  92.287  1.00 47.04           N  
ATOM   1979  CA  LEU A 265     -37.406 149.351  91.645  1.00 52.70           C  
ATOM   1980  C   LEU A 265     -36.345 148.783  92.583  1.00 51.08           C  
ATOM   1981  O   LEU A 265     -35.526 147.954  92.180  1.00 48.92           O  
ATOM   1982  CB  LEU A 265     -37.061 150.800  91.264  1.00 47.33           C  
ATOM   1983  CG  LEU A 265     -37.797 151.380  90.052  1.00 46.47           C  
ATOM   1984  CD1 LEU A 265     -37.410 152.827  89.852  1.00 43.93           C  
ATOM   1985  CD2 LEU A 265     -37.463 150.576  88.810  1.00 41.05           C  
ATOM   1986  N   GLU A 266     -36.388 149.218  93.841  1.00 54.54           N  
ATOM   1987  CA  GLU A 266     -35.452 148.765  94.866  1.00 55.21           C  
ATOM   1988  C   GLU A 266     -35.518 147.256  95.024  1.00 51.16           C  
ATOM   1989  O   GLU A 266     -34.487 146.591  95.139  1.00 53.76           O  
ATOM   1990  CB  GLU A 266     -35.763 149.429  96.206  1.00 64.01           C  
ATOM   1991  CG  GLU A 266     -35.395 150.906  96.274  1.00 75.76           C  
ATOM   1992  CD  GLU A 266     -33.896 151.150  96.175  1.00 83.55           C  
ATOM   1993  OE1 GLU A 266     -33.105 150.283  96.623  1.00 81.81           O  
ATOM   1994  OE2 GLU A 266     -33.509 152.221  95.655  1.00 87.10           O  
ATOM   1995  N   LYS A 267     -36.733 146.721  95.008  1.00 41.19           N  
ATOM   1996  CA  LYS A 267     -36.940 145.288  95.133  1.00 41.87           C  
ATOM   1997  C   LYS A 267     -36.180 144.570  94.031  1.00 44.83           C  
ATOM   1998  O   LYS A 267     -35.331 143.719  94.304  1.00 45.45           O  
ATOM   1999  CB  LYS A 267     -38.426 144.961  95.022  1.00 40.52           C  
ATOM   2000  CG  LYS A 267     -38.753 143.496  95.175  1.00 40.58           C  
ATOM   2001  CD  LYS A 267     -40.222 143.271  94.918  1.00 53.67           C  
ATOM   2002  CE  LYS A 267     -40.567 141.794  94.919  1.00 63.84           C  
ATOM   2003  NZ  LYS A 267     -41.992 141.592  94.518  1.00 69.63           N  
ATOM   2004  N   GLU A 268     -36.471 144.949  92.788  1.00 47.54           N  
ATOM   2005  CA  GLU A 268     -35.830 144.354  91.619  1.00 45.54           C  
ATOM   2006  C   GLU A 268     -34.315 144.513  91.638  1.00 46.91           C  
ATOM   2007  O   GLU A 268     -33.590 143.639  91.166  1.00 50.99           O  
ATOM   2008  CB  GLU A 268     -36.390 144.976  90.347  1.00 40.68           C  
ATOM   2009  CG  GLU A 268     -37.848 144.690  90.138  1.00 44.39           C  
ATOM   2010  CD  GLU A 268     -38.123 143.225  89.840  1.00 50.36           C  
ATOM   2011  OE1 GLU A 268     -37.230 142.536  89.301  1.00 52.27           O  
ATOM   2012  OE2 GLU A 268     -39.251 142.765  90.123  1.00 53.32           O  
ATOM   2013  N   LEU A 269     -33.840 145.639  92.160  1.00 47.23           N  
ATOM   2014  CA  LEU A 269     -32.408 145.902  92.243  1.00 50.97           C  
ATOM   2015  C   LEU A 269     -31.768 144.884  93.194  1.00 59.81           C  
ATOM   2016  O   LEU A 269     -30.816 144.187  92.824  1.00 56.93           O  
ATOM   2017  CB  LEU A 269     -32.164 147.320  92.765  1.00 42.65           C  
ATOM   2018  CG  LEU A 269     -30.863 148.045  92.410  1.00 39.05           C  
ATOM   2019  CD1 LEU A 269     -30.715 149.231  93.343  1.00 40.25           C  
ATOM   2020  CD2 LEU A 269     -29.650 147.150  92.532  1.00 45.94           C  
ATOM   2021  N   LYS A 270     -32.323 144.782  94.403  1.00 65.20           N  
ATOM   2022  CA  LYS A 270     -31.823 143.868  95.429  1.00 65.98           C  
ATOM   2023  C   LYS A 270     -31.818 142.423  94.941  1.00 63.81           C  
ATOM   2024  O   LYS A 270     -30.918 141.648  95.278  1.00 63.98           O  
ATOM   2025  CB  LYS A 270     -32.657 143.987  96.709  1.00 69.30           C  
ATOM   2026  CG  LYS A 270     -31.918 143.538  97.967  1.00 77.20           C  
ATOM   2027  CD  LYS A 270     -30.697 144.425  98.246  1.00 82.52           C  
ATOM   2028  CE  LYS A 270     -29.864 143.902  99.412  1.00 80.76           C  
ATOM   2029  NZ  LYS A 270     -30.666 143.793 100.661  1.00 78.25           N  
ATOM   2030  N   ALA A 271     -32.832 142.061  94.161  1.00 56.02           N  
ATOM   2031  CA  ALA A 271     -32.924 140.715  93.613  1.00 57.81           C  
ATOM   2032  C   ALA A 271     -31.983 140.555  92.419  1.00 61.53           C  
ATOM   2033  O   ALA A 271     -31.769 139.438  91.948  1.00 65.65           O  
ATOM   2034  CB  ALA A 271     -34.362 140.400  93.197  1.00 54.21           C  
ATOM   2035  N   GLY A 272     -31.442 141.672  91.926  1.00 62.19           N  
ATOM   2036  CA  GLY A 272     -30.533 141.645  90.787  1.00 56.99           C  
ATOM   2037  C   GLY A 272     -31.216 141.357  89.459  1.00 55.37           C  
ATOM   2038  O   GLY A 272     -30.600 140.830  88.533  1.00 58.73           O  
ATOM   2039  N   THR A 273     -32.501 141.672  89.367  1.00 50.58           N  
ATOM   2040  CA  THR A 273     -33.246 141.446  88.141  1.00 48.23           C  
ATOM   2041  C   THR A 273     -33.664 142.772  87.502  1.00 48.86           C  
ATOM   2042  O   THR A 273     -34.527 142.814  86.616  1.00 46.80           O  
ATOM   2043  CB  THR A 273     -34.466 140.537  88.387  1.00 46.37           C  
ATOM   2044  OG1 THR A 273     -35.109 140.917  89.608  1.00 50.50           O  
ATOM   2045  CG2 THR A 273     -34.037 139.080  88.478  1.00 42.84           C  
ATOM   2046  N   LEU A 274     -33.035 143.855  87.945  1.00 43.13           N  
ATOM   2047  CA  LEU A 274     -33.334 145.167  87.398  1.00 46.56           C  
ATOM   2048  C   LEU A 274     -32.371 145.478  86.264  1.00 48.94           C  
ATOM   2049  O   LEU A 274     -31.157 145.395  86.441  1.00 55.64           O  
ATOM   2050  CB  LEU A 274     -33.208 146.249  88.468  1.00 38.73           C  
ATOM   2051  CG  LEU A 274     -33.606 147.638  87.963  1.00 36.01           C  
ATOM   2052  CD1 LEU A 274     -35.100 147.653  87.635  1.00 28.83           C  
ATOM   2053  CD2 LEU A 274     -33.271 148.693  88.996  1.00 29.91           C  
ATOM   2054  N   PHE A 275     -32.911 145.861  85.112  1.00 49.21           N  
ATOM   2055  CA  PHE A 275     -32.096 146.198  83.948  1.00 49.13           C  
ATOM   2056  C   PHE A 275     -32.386 147.609  83.459  1.00 45.19           C  
ATOM   2057  O   PHE A 275     -33.457 148.162  83.720  1.00 43.97           O  
ATOM   2058  CB  PHE A 275     -32.316 145.190  82.821  1.00 50.65           C  
ATOM   2059  CG  PHE A 275     -31.759 143.834  83.118  1.00 54.82           C  
ATOM   2060  CD1 PHE A 275     -32.483 142.920  83.878  1.00 55.51           C  
ATOM   2061  CD2 PHE A 275     -30.493 143.477  82.666  1.00 54.21           C  
ATOM   2062  CE1 PHE A 275     -31.954 141.672  84.186  1.00 57.79           C  
ATOM   2063  CE2 PHE A 275     -29.953 142.230  82.968  1.00 54.80           C  
ATOM   2064  CZ  PHE A 275     -30.684 141.326  83.730  1.00 56.32           C  
ATOM   2065  N   GLU A 276     -31.442 148.169  82.717  1.00 39.48           N  
ATOM   2066  CA  GLU A 276     -31.585 149.522  82.218  1.00 41.13           C  
ATOM   2067  C   GLU A 276     -31.071 149.708  80.798  1.00 43.65           C  
ATOM   2068  O   GLU A 276     -30.063 149.112  80.395  1.00 47.10           O  
ATOM   2069  CB  GLU A 276     -30.831 150.478  83.139  1.00 37.30           C  
ATOM   2070  CG  GLU A 276     -29.369 150.096  83.316  1.00 40.70           C  
ATOM   2071  CD  GLU A 276     -28.607 151.062  84.192  1.00 48.03           C  
ATOM   2072  OE1 GLU A 276     -28.849 151.090  85.420  1.00 52.38           O  
ATOM   2073  OE2 GLU A 276     -27.750 151.787  83.648  1.00 51.35           O  
ATOM   2074  N   ALA A 277     -31.781 150.543  80.048  1.00 39.62           N  
ATOM   2075  CA  ALA A 277     -31.413 150.890  78.680  1.00 36.94           C  
ATOM   2076  C   ALA A 277     -31.489 152.419  78.662  1.00 31.94           C  
ATOM   2077  O   ALA A 277     -32.579 153.000  78.649  1.00 33.60           O  
ATOM   2078  CB  ALA A 277     -32.382 150.271  77.688  1.00 31.28           C  
ATOM   2079  N   ASP A 278     -30.320 153.047  78.746  1.00 28.15           N  
ATOM   2080  CA  ASP A 278     -30.166 154.500  78.797  1.00 31.45           C  
ATOM   2081  C   ASP A 278     -29.650 155.092  77.478  1.00 36.64           C  
ATOM   2082  O   ASP A 278     -28.521 154.807  77.064  1.00 34.92           O  
ATOM   2083  CB  ASP A 278     -29.194 154.830  79.938  1.00 33.58           C  
ATOM   2084  CG  ASP A 278     -29.024 156.318  80.179  1.00 40.37           C  
ATOM   2085  OD1 ASP A 278     -29.649 157.141  79.475  1.00 46.44           O  
ATOM   2086  OD2 ASP A 278     -28.248 156.662  81.098  1.00 37.68           O  
ATOM   2087  N   PHE A 279     -30.446 155.977  76.874  1.00 34.12           N  
ATOM   2088  CA  PHE A 279     -30.088 156.616  75.610  1.00 32.07           C  
ATOM   2089  C   PHE A 279     -29.581 158.044  75.811  1.00 36.88           C  
ATOM   2090  O   PHE A 279     -29.886 158.944  75.023  1.00 33.73           O  
ATOM   2091  CB  PHE A 279     -31.284 156.626  74.663  1.00 26.41           C  
ATOM   2092  CG  PHE A 279     -31.827 155.264  74.351  1.00 29.47           C  
ATOM   2093  CD1 PHE A 279     -32.705 154.630  75.227  1.00 35.89           C  
ATOM   2094  CD2 PHE A 279     -31.482 154.617  73.172  1.00 22.23           C  
ATOM   2095  CE1 PHE A 279     -33.231 153.370  74.926  1.00 34.07           C  
ATOM   2096  CE2 PHE A 279     -32.004 153.358  72.865  1.00 24.97           C  
ATOM   2097  CZ  PHE A 279     -32.877 152.735  73.739  1.00 25.04           C  
ATOM   2098  N   ALA A 280     -28.758 158.229  76.838  1.00 40.89           N  
ATOM   2099  CA  ALA A 280     -28.186 159.534  77.167  1.00 37.88           C  
ATOM   2100  C   ALA A 280     -27.299 160.057  76.048  1.00 39.59           C  
ATOM   2101  O   ALA A 280     -27.095 161.264  75.917  1.00 41.70           O  
ATOM   2102  CB  ALA A 280     -27.388 159.444  78.457  1.00 36.72           C  
ATOM   2103  N   LEU A 281     -26.779 159.137  75.242  1.00 42.50           N  
ATOM   2104  CA  LEU A 281     -25.911 159.476  74.121  1.00 41.35           C  
ATOM   2105  C   LEU A 281     -26.580 160.475  73.177  1.00 42.57           C  
ATOM   2106  O   LEU A 281     -25.911 161.311  72.574  1.00 44.41           O  
ATOM   2107  CB  LEU A 281     -25.552 158.204  73.354  1.00 36.50           C  
ATOM   2108  CG  LEU A 281     -24.599 158.329  72.165  1.00 50.16           C  
ATOM   2109  CD1 LEU A 281     -23.267 158.945  72.598  1.00 49.23           C  
ATOM   2110  CD2 LEU A 281     -24.388 156.951  71.552  1.00 46.89           C  
ATOM   2111  N   LEU A 282     -27.904 160.385  73.080  1.00 41.97           N  
ATOM   2112  CA  LEU A 282     -28.701 161.243  72.211  1.00 36.45           C  
ATOM   2113  C   LEU A 282     -28.929 162.653  72.721  1.00 38.98           C  
ATOM   2114  O   LEU A 282     -29.420 163.513  71.984  1.00 41.14           O  
ATOM   2115  CB  LEU A 282     -30.053 160.594  71.947  1.00 30.97           C  
ATOM   2116  CG  LEU A 282     -30.084 159.574  70.814  1.00 34.44           C  
ATOM   2117  CD1 LEU A 282     -31.374 158.784  70.907  1.00 31.53           C  
ATOM   2118  CD2 LEU A 282     -29.966 160.281  69.461  1.00 22.03           C  
ATOM   2119  N   ASP A 283     -28.601 162.893  73.981  1.00 38.67           N  
ATOM   2120  CA  ASP A 283     -28.802 164.210  74.552  1.00 43.36           C  
ATOM   2121  C   ASP A 283     -27.905 165.243  73.867  1.00 48.01           C  
ATOM   2122  O   ASP A 283     -26.770 164.944  73.487  1.00 47.46           O  
ATOM   2123  CB  ASP A 283     -28.541 164.170  76.058  1.00 45.46           C  
ATOM   2124  CG  ASP A 283     -29.199 165.323  76.795  1.00 55.65           C  
ATOM   2125  OD1 ASP A 283     -30.359 165.658  76.472  1.00 61.40           O  
ATOM   2126  OD2 ASP A 283     -28.565 165.891  77.709  1.00 62.58           O  
ATOM   2127  N   ASN A 284     -28.451 166.439  73.657  1.00 53.57           N  
ATOM   2128  CA  ASN A 284     -27.720 167.547  73.032  1.00 60.83           C  
ATOM   2129  C   ASN A 284     -27.325 167.361  71.577  1.00 57.82           C  
ATOM   2130  O   ASN A 284     -26.453 168.070  71.068  1.00 60.56           O  
ATOM   2131  CB  ASN A 284     -26.478 167.921  73.847  1.00 73.30           C  
ATOM   2132  CG  ASN A 284     -26.820 168.682  75.111  1.00 87.56           C  
ATOM   2133  OD1 ASN A 284     -26.141 168.547  76.134  1.00 93.41           O  
ATOM   2134  ND2 ASN A 284     -27.876 169.494  75.051  1.00 84.77           N  
ATOM   2135  N   ILE A 285     -27.976 166.424  70.904  1.00 50.76           N  
ATOM   2136  CA  ILE A 285     -27.694 166.187  69.503  1.00 42.90           C  
ATOM   2137  C   ILE A 285     -28.708 166.937  68.650  1.00 41.50           C  
ATOM   2138  O   ILE A 285     -29.908 166.920  68.926  1.00 38.49           O  
ATOM   2139  CB  ILE A 285     -27.653 164.683  69.202  1.00 40.11           C  
ATOM   2140  CG1 ILE A 285     -26.336 164.124  69.756  1.00 32.91           C  
ATOM   2141  CG2 ILE A 285     -27.814 164.421  67.706  1.00 30.33           C  
ATOM   2142  CD1 ILE A 285     -26.232 162.642  69.740  1.00 47.39           C  
ATOM   2143  N   LYS A 286     -28.195 167.682  67.679  1.00 42.39           N  
ATOM   2144  CA  LYS A 286     -29.009 168.484  66.771  1.00 40.74           C  
ATOM   2145  C   LYS A 286     -30.008 167.629  65.995  1.00 36.91           C  
ATOM   2146  O   LYS A 286     -29.611 166.741  65.237  1.00 37.61           O  
ATOM   2147  CB  LYS A 286     -28.089 169.229  65.791  1.00 47.42           C  
ATOM   2148  CG  LYS A 286     -28.736 170.358  65.004  1.00 58.33           C  
ATOM   2149  CD  LYS A 286     -29.202 171.476  65.929  1.00 73.16           C  
ATOM   2150  CE  LYS A 286     -29.800 172.634  65.141  1.00 76.43           C  
ATOM   2151  NZ  LYS A 286     -30.431 173.636  66.041  1.00 82.82           N  
ATOM   2152  N   ALA A 287     -31.298 167.885  66.198  1.00 29.50           N  
ATOM   2153  CA  ALA A 287     -32.340 167.152  65.482  1.00 30.48           C  
ATOM   2154  C   ALA A 287     -32.512 167.735  64.071  1.00 31.73           C  
ATOM   2155  O   ALA A 287     -32.346 168.940  63.844  1.00 35.06           O  
ATOM   2156  CB  ALA A 287     -33.655 167.204  66.245  1.00 26.99           C  
ATOM   2157  N   ASN A 288     -32.852 166.866  63.133  1.00 30.30           N  
ATOM   2158  CA  ASN A 288     -33.045 167.220  61.726  1.00 30.20           C  
ATOM   2159  C   ASN A 288     -34.189 168.217  61.494  1.00 32.33           C  
ATOM   2160  O   ASN A 288     -35.023 168.468  62.378  1.00 32.79           O  
ATOM   2161  CB  ASN A 288     -33.331 165.932  60.937  1.00 26.31           C  
ATOM   2162  CG  ASN A 288     -33.000 166.034  59.453  1.00 30.25           C  
ATOM   2163  OD1 ASN A 288     -33.247 165.090  58.715  1.00 35.14           O  
ATOM   2164  ND2 ASN A 288     -32.406 167.140  59.019  1.00 26.81           N  
ATOM   2165  N   VAL A 289     -34.187 168.794  60.296  1.00 28.13           N  
ATOM   2166  CA  VAL A 289     -35.198 169.733  59.827  1.00 30.14           C  
ATOM   2167  C   VAL A 289     -35.388 169.284  58.381  1.00 34.51           C  
ATOM   2168  O   VAL A 289     -34.547 169.536  57.514  1.00 35.15           O  
ATOM   2169  CB  VAL A 289     -34.704 171.193  59.863  1.00 25.00           C  
ATOM   2170  CG1 VAL A 289     -35.689 172.090  59.156  1.00 22.45           C  
ATOM   2171  CG2 VAL A 289     -34.534 171.654  61.296  1.00 24.01           C  
ATOM   2172  N   ILE A 290     -36.451 168.534  58.148  1.00 37.84           N  
ATOM   2173  CA  ILE A 290     -36.726 168.007  56.821  1.00 37.66           C  
ATOM   2174  C   ILE A 290     -37.764 168.893  56.168  1.00 37.56           C  
ATOM   2175  O   ILE A 290     -38.881 169.008  56.676  1.00 39.17           O  
ATOM   2176  CB  ILE A 290     -37.265 166.560  56.919  1.00 35.56           C  
ATOM   2177  CG1 ILE A 290     -36.278 165.696  57.705  1.00 30.88           C  
ATOM   2178  CG2 ILE A 290     -37.518 165.987  55.536  1.00 31.60           C  
ATOM   2179  CD1 ILE A 290     -36.845 164.387  58.178  1.00 26.24           C  
ATOM   2180  N   LEU A 291     -37.386 169.528  55.061  1.00 41.38           N  
ATOM   2181  CA  LEU A 291     -38.291 170.418  54.339  1.00 47.27           C  
ATOM   2182  C   LEU A 291     -38.812 171.534  55.249  1.00 43.21           C  
ATOM   2183  O   LEU A 291     -40.022 171.765  55.331  1.00 39.80           O  
ATOM   2184  CB  LEU A 291     -39.476 169.628  53.756  1.00 54.84           C  
ATOM   2185  CG  LEU A 291     -39.224 168.562  52.681  1.00 63.88           C  
ATOM   2186  CD1 LEU A 291     -40.473 167.721  52.485  1.00 57.01           C  
ATOM   2187  CD2 LEU A 291     -38.809 169.214  51.372  1.00 65.36           C  
ATOM   2188  N   TYR A 292     -37.897 172.178  55.975  1.00 38.21           N  
ATOM   2189  CA  TYR A 292     -38.228 173.292  56.875  1.00 35.99           C  
ATOM   2190  C   TYR A 292     -39.131 172.968  58.071  1.00 33.59           C  
ATOM   2191  O   TYR A 292     -39.569 173.863  58.792  1.00 40.26           O  
ATOM   2192  CB  TYR A 292     -38.790 174.464  56.065  1.00 33.42           C  
ATOM   2193  CG  TYR A 292     -37.994 174.728  54.802  1.00 34.21           C  
ATOM   2194  CD1 TYR A 292     -36.732 175.313  54.859  1.00 37.03           C  
ATOM   2195  CD2 TYR A 292     -38.479 174.339  53.560  1.00 25.96           C  
ATOM   2196  CE1 TYR A 292     -35.968 175.501  53.710  1.00 36.99           C  
ATOM   2197  CE2 TYR A 292     -37.728 174.519  52.407  1.00 37.21           C  
ATOM   2198  CZ  TYR A 292     -36.472 175.100  52.484  1.00 38.22           C  
ATOM   2199  OH  TYR A 292     -35.720 175.274  51.341  1.00 36.32           O  
ATOM   2200  N   CYS A 293     -39.395 171.686  58.282  1.00 38.61           N  
ATOM   2201  CA  CYS A 293     -40.201 171.235  59.408  1.00 37.18           C  
ATOM   2202  C   CYS A 293     -39.259 170.624  60.421  1.00 37.48           C  
ATOM   2203  O   CYS A 293     -38.374 169.835  60.068  1.00 40.42           O  
ATOM   2204  CB  CYS A 293     -41.209 170.184  58.978  1.00 32.28           C  
ATOM   2205  SG  CYS A 293     -42.432 170.817  57.847  1.00 43.19           S  
ATOM   2206  N   GLN A 294     -39.478 170.977  61.682  1.00 38.65           N  
ATOM   2207  CA  GLN A 294     -38.661 170.509  62.786  1.00 34.93           C  
ATOM   2208  C   GLN A 294     -38.923 169.050  63.136  1.00 35.91           C  
ATOM   2209  O   GLN A 294     -40.080 168.632  63.241  1.00 36.49           O  
ATOM   2210  CB  GLN A 294     -38.914 171.390  64.016  1.00 34.32           C  
ATOM   2211  CG  GLN A 294     -37.982 171.126  65.197  1.00 34.21           C  
ATOM   2212  CD  GLN A 294     -36.532 171.389  64.861  1.00 38.81           C  
ATOM   2213  OE1 GLN A 294     -36.144 172.526  64.574  1.00 38.43           O  
ATOM   2214  NE2 GLN A 294     -35.720 170.338  64.882  1.00 38.94           N  
ATOM   2215  N   GLN A 295     -37.837 168.285  63.277  1.00 30.66           N  
ATOM   2216  CA  GLN A 295     -37.900 166.873  63.655  1.00 25.57           C  
ATOM   2217  C   GLN A 295     -37.434 166.820  65.109  1.00 28.79           C  
ATOM   2218  O   GLN A 295     -36.761 167.744  65.568  1.00 28.13           O  
ATOM   2219  CB  GLN A 295     -36.991 166.027  62.764  1.00 22.21           C  
ATOM   2220  CG  GLN A 295     -37.323 166.118  61.289  1.00 16.12           C  
ATOM   2221  CD  GLN A 295     -38.797 165.894  61.013  1.00 29.88           C  
ATOM   2222  OE1 GLN A 295     -39.331 164.822  61.275  1.00 26.74           O  
ATOM   2223  NE2 GLN A 295     -39.460 166.907  60.477  1.00 30.69           N  
ATOM   2224  N   TYR A 296     -37.788 165.764  65.841  1.00 27.57           N  
ATOM   2225  CA  TYR A 296     -37.408 165.689  67.250  1.00 31.38           C  
ATOM   2226  C   TYR A 296     -36.741 164.402  67.715  1.00 33.08           C  
ATOM   2227  O   TYR A 296     -36.993 163.318  67.183  1.00 36.61           O  
ATOM   2228  CB  TYR A 296     -38.612 166.015  68.141  1.00 26.78           C  
ATOM   2229  CG  TYR A 296     -39.297 167.320  67.774  1.00 35.94           C  
ATOM   2230  CD1 TYR A 296     -40.234 167.370  66.740  1.00 28.87           C  
ATOM   2231  CD2 TYR A 296     -39.008 168.503  68.455  1.00 37.88           C  
ATOM   2232  CE1 TYR A 296     -40.863 168.553  66.395  1.00 32.14           C  
ATOM   2233  CE2 TYR A 296     -39.639 169.699  68.119  1.00 33.55           C  
ATOM   2234  CZ  TYR A 296     -40.568 169.716  67.088  1.00 36.79           C  
ATOM   2235  OH  TYR A 296     -41.222 170.886  66.765  1.00 32.37           O  
ATOM   2236  N   LEU A 297     -35.908 164.550  68.742  1.00 31.91           N  
ATOM   2237  CA  LEU A 297     -35.146 163.461  69.344  1.00 32.35           C  
ATOM   2238  C   LEU A 297     -35.376 163.423  70.839  1.00 32.39           C  
ATOM   2239  O   LEU A 297     -35.816 164.409  71.438  1.00 35.91           O  
ATOM   2240  CB  LEU A 297     -33.646 163.678  69.127  1.00 34.53           C  
ATOM   2241  CG  LEU A 297     -33.097 163.559  67.711  1.00 35.33           C  
ATOM   2242  CD1 LEU A 297     -31.633 163.953  67.681  1.00 38.25           C  
ATOM   2243  CD2 LEU A 297     -33.275 162.134  67.232  1.00 47.31           C  
ATOM   2244  N   ALA A 298     -35.058 162.285  71.443  1.00 31.57           N  
ATOM   2245  CA  ALA A 298     -35.183 162.119  72.880  1.00 29.00           C  
ATOM   2246  C   ALA A 298     -34.082 161.180  73.362  1.00 29.21           C  
ATOM   2247  O   ALA A 298     -33.617 160.320  72.614  1.00 28.50           O  
ATOM   2248  CB  ALA A 298     -36.564 161.575  73.247  1.00 19.96           C  
ATOM   2249  N   ALA A 299     -33.626 161.404  74.591  1.00 32.51           N  
ATOM   2250  CA  ALA A 299     -32.597 160.586  75.225  1.00 30.88           C  
ATOM   2251  C   ALA A 299     -33.299 159.910  76.409  1.00 28.38           C  
ATOM   2252  O   ALA A 299     -33.045 160.227  77.575  1.00 23.86           O  
ATOM   2253  CB  ALA A 299     -31.444 161.475  75.710  1.00 25.91           C  
ATOM   2254  N   PRO A 300     -34.207 158.966  76.118  1.00 30.85           N  
ATOM   2255  CA  PRO A 300     -34.918 158.299  77.205  1.00 29.70           C  
ATOM   2256  C   PRO A 300     -34.109 157.305  78.020  1.00 31.51           C  
ATOM   2257  O   PRO A 300     -32.949 157.015  77.721  1.00 33.06           O  
ATOM   2258  CB  PRO A 300     -36.077 157.621  76.474  1.00 29.22           C  
ATOM   2259  CG  PRO A 300     -35.451 157.226  75.183  1.00 32.19           C  
ATOM   2260  CD  PRO A 300     -34.647 158.446  74.806  1.00 30.17           C  
ATOM   2261  N   LEU A 301     -34.754 156.798  79.062  1.00 32.39           N  
ATOM   2262  CA  LEU A 301     -34.186 155.811  79.956  1.00 29.53           C  
ATOM   2263  C   LEU A 301     -35.346 154.867  80.184  1.00 30.77           C  
ATOM   2264  O   LEU A 301     -36.480 155.305  80.372  1.00 26.21           O  
ATOM   2265  CB  LEU A 301     -33.806 156.448  81.296  1.00 35.65           C  
ATOM   2266  CG  LEU A 301     -32.914 155.716  82.311  1.00 40.83           C  
ATOM   2267  CD1 LEU A 301     -33.319 156.164  83.701  1.00 39.44           C  
ATOM   2268  CD2 LEU A 301     -33.016 154.205  82.221  1.00 39.28           C  
ATOM   2269  N   VAL A 302     -35.075 153.577  80.093  1.00 30.91           N  
ATOM   2270  CA  VAL A 302     -36.091 152.575  80.335  1.00 29.73           C  
ATOM   2271  C   VAL A 302     -35.535 151.676  81.426  1.00 37.42           C  
ATOM   2272  O   VAL A 302     -34.340 151.362  81.428  1.00 38.33           O  
ATOM   2273  CB  VAL A 302     -36.355 151.699  79.094  1.00 25.94           C  
ATOM   2274  CG1 VAL A 302     -37.565 150.789  79.334  1.00 19.58           C  
ATOM   2275  CG2 VAL A 302     -36.567 152.564  77.873  1.00 30.06           C  
ATOM   2276  N   MET A 303     -36.374 151.349  82.400  1.00 40.10           N  
ATOM   2277  CA  MET A 303     -35.986 150.447  83.475  1.00 37.99           C  
ATOM   2278  C   MET A 303     -36.858 149.223  83.243  1.00 41.33           C  
ATOM   2279  O   MET A 303     -38.065 149.352  83.018  1.00 37.68           O  
ATOM   2280  CB  MET A 303     -36.292 151.038  84.854  1.00 32.29           C  
ATOM   2281  CG  MET A 303     -35.506 152.286  85.196  1.00 33.00           C  
ATOM   2282  SD  MET A 303     -33.737 152.084  84.933  1.00 41.19           S  
ATOM   2283  CE  MET A 303     -33.322 150.888  86.171  1.00 29.45           C  
ATOM   2284  N   LEU A 304     -36.251 148.045  83.229  1.00 38.00           N  
ATOM   2285  CA  LEU A 304     -37.014 146.830  83.014  1.00 35.18           C  
ATOM   2286  C   LEU A 304     -36.657 145.832  84.103  1.00 37.38           C  
ATOM   2287  O   LEU A 304     -35.667 146.013  84.824  1.00 32.98           O  
ATOM   2288  CB  LEU A 304     -36.715 146.240  81.633  1.00 33.38           C  
ATOM   2289  CG  LEU A 304     -36.768 147.196  80.440  1.00 31.91           C  
ATOM   2290  CD1 LEU A 304     -35.417 147.877  80.290  1.00 28.86           C  
ATOM   2291  CD2 LEU A 304     -37.118 146.435  79.173  1.00 24.45           C  
ATOM   2292  N   LYS A 305     -37.495 144.809  84.250  1.00 37.86           N  
ATOM   2293  CA  LYS A 305     -37.278 143.758  85.242  1.00 37.60           C  
ATOM   2294  C   LYS A 305     -37.302 142.397  84.553  1.00 39.48           C  
ATOM   2295  O   LYS A 305     -38.147 142.137  83.680  1.00 35.72           O  
ATOM   2296  CB  LYS A 305     -38.355 143.806  86.336  1.00 37.14           C  
ATOM   2297  CG  LYS A 305     -39.787 143.552  85.851  1.00 38.77           C  
ATOM   2298  CD  LYS A 305     -40.805 143.618  86.990  1.00 38.61           C  
ATOM   2299  CE  LYS A 305     -42.222 143.400  86.483  1.00 37.11           C  
ATOM   2300  NZ  LYS A 305     -43.220 143.565  87.564  1.00 46.13           N  
ATOM   2301  N   LEU A 306     -36.326 141.559  84.876  1.00 39.17           N  
ATOM   2302  CA  LEU A 306     -36.279 140.228  84.299  1.00 42.05           C  
ATOM   2303  C   LEU A 306     -37.152 139.340  85.188  1.00 45.64           C  
ATOM   2304  O   LEU A 306     -36.897 139.180  86.390  1.00 45.82           O  
ATOM   2305  CB  LEU A 306     -34.843 139.712  84.248  1.00 41.78           C  
ATOM   2306  CG  LEU A 306     -34.643 138.330  83.619  1.00 44.20           C  
ATOM   2307  CD1 LEU A 306     -35.162 138.302  82.173  1.00 39.76           C  
ATOM   2308  CD2 LEU A 306     -33.164 137.964  83.689  1.00 41.12           C  
ATOM   2309  N   GLN A 307     -38.215 138.810  84.604  1.00 43.98           N  
ATOM   2310  CA  GLN A 307     -39.134 137.964  85.343  1.00 50.69           C  
ATOM   2311  C   GLN A 307     -38.726 136.501  85.358  1.00 57.37           C  
ATOM   2312  O   GLN A 307     -38.101 136.013  84.418  1.00 61.51           O  
ATOM   2313  CB  GLN A 307     -40.528 138.094  84.756  1.00 43.00           C  
ATOM   2314  CG  GLN A 307     -41.058 139.493  84.793  1.00 42.71           C  
ATOM   2315  CD  GLN A 307     -42.449 139.573  84.248  1.00 42.35           C  
ATOM   2316  OE1 GLN A 307     -42.889 138.691  83.519  1.00 48.71           O  
ATOM   2317  NE2 GLN A 307     -43.161 140.631  84.599  1.00 50.25           N  
ATOM   2318  N   PRO A 308     -39.126 135.765  86.409  1.00 63.70           N  
ATOM   2319  CA  PRO A 308     -38.803 134.343  86.545  1.00 66.90           C  
ATOM   2320  C   PRO A 308     -39.275 133.519  85.342  1.00 67.80           C  
ATOM   2321  O   PRO A 308     -38.673 132.496  85.011  1.00 68.52           O  
ATOM   2322  CB  PRO A 308     -39.550 133.950  87.819  1.00 67.27           C  
ATOM   2323  CG  PRO A 308     -39.505 135.207  88.627  1.00 69.67           C  
ATOM   2324  CD  PRO A 308     -39.872 136.239  87.588  1.00 68.62           C  
ATOM   2325  N   ASP A 309     -40.338 133.971  84.679  1.00 66.30           N  
ATOM   2326  CA  ASP A 309     -40.851 133.252  83.513  1.00 65.62           C  
ATOM   2327  C   ASP A 309     -40.049 133.544  82.245  1.00 63.47           C  
ATOM   2328  O   ASP A 309     -40.414 133.096  81.161  1.00 63.41           O  
ATOM   2329  CB  ASP A 309     -42.342 133.544  83.289  1.00 68.97           C  
ATOM   2330  CG  ASP A 309     -42.603 134.955  82.800  1.00 70.51           C  
ATOM   2331  OD1 ASP A 309     -41.847 135.874  83.168  1.00 79.36           O  
ATOM   2332  OD2 ASP A 309     -43.579 135.145  82.048  1.00 72.00           O  
ATOM   2333  N   GLY A 310     -38.990 134.339  82.383  1.00 62.49           N  
ATOM   2334  CA  GLY A 310     -38.133 134.659  81.255  1.00 62.21           C  
ATOM   2335  C   GLY A 310     -38.413 135.918  80.454  1.00 59.42           C  
ATOM   2336  O   GLY A 310     -37.706 136.190  79.478  1.00 62.37           O  
ATOM   2337  N   LYS A 311     -39.426 136.687  80.841  1.00 53.75           N  
ATOM   2338  CA  LYS A 311     -39.750 137.910  80.116  1.00 49.97           C  
ATOM   2339  C   LYS A 311     -39.101 139.141  80.721  1.00 49.61           C  
ATOM   2340  O   LYS A 311     -38.896 139.217  81.934  1.00 51.48           O  
ATOM   2341  CB  LYS A 311     -41.262 138.113  80.023  1.00 45.76           C  
ATOM   2342  CG  LYS A 311     -41.958 137.062  79.175  1.00 56.32           C  
ATOM   2343  CD  LYS A 311     -43.340 137.511  78.743  1.00 57.55           C  
ATOM   2344  CE  LYS A 311     -44.232 137.792  79.930  1.00 49.20           C  
ATOM   2345  NZ  LYS A 311     -45.516 138.387  79.480  1.00 60.44           N  
ATOM   2346  N   LEU A 312     -38.713 140.071  79.854  1.00 47.70           N  
ATOM   2347  CA  LEU A 312     -38.104 141.324  80.284  1.00 45.90           C  
ATOM   2348  C   LEU A 312     -39.193 142.359  80.042  1.00 48.00           C  
ATOM   2349  O   LEU A 312     -39.536 142.662  78.891  1.00 50.57           O  
ATOM   2350  CB  LEU A 312     -36.863 141.642  79.450  1.00 38.34           C  
ATOM   2351  CG  LEU A 312     -36.008 142.828  79.906  1.00 36.29           C  
ATOM   2352  CD1 LEU A 312     -35.485 142.603  81.311  1.00 21.87           C  
ATOM   2353  CD2 LEU A 312     -34.855 143.018  78.934  1.00 36.36           C  
ATOM   2354  N   MET A 313     -39.764 142.859  81.132  1.00 43.96           N  
ATOM   2355  CA  MET A 313     -40.850 143.823  81.057  1.00 35.71           C  
ATOM   2356  C   MET A 313     -40.475 145.238  81.471  1.00 34.76           C  
ATOM   2357  O   MET A 313     -39.732 145.451  82.435  1.00 31.72           O  
ATOM   2358  CB  MET A 313     -42.020 143.334  81.903  1.00 36.41           C  
ATOM   2359  CG  MET A 313     -42.538 141.976  81.511  1.00 29.92           C  
ATOM   2360  SD  MET A 313     -43.368 142.005  79.933  1.00 51.60           S  
ATOM   2361  CE  MET A 313     -44.872 142.891  80.380  1.00 45.55           C  
ATOM   2362  N   PRO A 314     -40.991 146.229  80.737  1.00 30.25           N  
ATOM   2363  CA  PRO A 314     -40.720 147.636  81.021  1.00 30.87           C  
ATOM   2364  C   PRO A 314     -41.451 148.134  82.269  1.00 32.08           C  
ATOM   2365  O   PRO A 314     -42.662 147.948  82.412  1.00 40.41           O  
ATOM   2366  CB  PRO A 314     -41.224 148.327  79.758  1.00 31.62           C  
ATOM   2367  CG  PRO A 314     -42.361 147.447  79.314  1.00 30.39           C  
ATOM   2368  CD  PRO A 314     -41.783 146.076  79.501  1.00 26.93           C  
ATOM   2369  N   MET A 315     -40.709 148.769  83.166  1.00 33.53           N  
ATOM   2370  CA  MET A 315     -41.276 149.318  84.396  1.00 35.60           C  
ATOM   2371  C   MET A 315     -41.540 150.831  84.311  1.00 39.64           C  
ATOM   2372  O   MET A 315     -42.618 151.297  84.669  1.00 44.04           O  
ATOM   2373  CB  MET A 315     -40.350 149.036  85.577  1.00 33.73           C  
ATOM   2374  CG  MET A 315     -40.157 147.565  85.895  1.00 32.52           C  
ATOM   2375  SD  MET A 315     -38.954 147.329  87.231  1.00 48.43           S  
ATOM   2376  CE  MET A 315     -39.933 147.832  88.668  1.00 48.36           C  
ATOM   2377  N   VAL A 316     -40.553 151.598  83.858  1.00 39.64           N  
ATOM   2378  CA  VAL A 316     -40.696 153.049  83.753  1.00 38.62           C  
ATOM   2379  C   VAL A 316     -39.918 153.564  82.558  1.00 44.50           C  
ATOM   2380  O   VAL A 316     -38.903 152.972  82.162  1.00 47.15           O  
ATOM   2381  CB  VAL A 316     -40.061 153.783  84.961  1.00 41.44           C  
ATOM   2382  CG1 VAL A 316     -40.775 155.102  85.222  1.00 37.84           C  
ATOM   2383  CG2 VAL A 316     -40.032 152.907  86.180  1.00 47.48           C  
ATOM   2384  N   ILE A 317     -40.376 154.678  81.999  1.00 40.78           N  
ATOM   2385  CA  ILE A 317     -39.676 155.310  80.892  1.00 36.58           C  
ATOM   2386  C   ILE A 317     -39.577 156.799  81.184  1.00 36.51           C  
ATOM   2387  O   ILE A 317     -40.580 157.453  81.466  1.00 32.80           O  
ATOM   2388  CB  ILE A 317     -40.385 155.147  79.539  1.00 29.98           C  
ATOM   2389  CG1 ILE A 317     -40.382 153.690  79.104  1.00 26.04           C  
ATOM   2390  CG2 ILE A 317     -39.662 155.973  78.477  1.00 26.20           C  
ATOM   2391  CD1 ILE A 317     -41.065 153.472  77.770  1.00 27.05           C  
ATOM   2392  N   GLN A 318     -38.354 157.311  81.176  1.00 32.68           N  
ATOM   2393  CA  GLN A 318     -38.107 158.727  81.388  1.00 28.84           C  
ATOM   2394  C   GLN A 318     -37.690 159.222  79.997  1.00 30.81           C  
ATOM   2395  O   GLN A 318     -36.790 158.642  79.394  1.00 33.65           O  
ATOM   2396  CB  GLN A 318     -36.966 158.911  82.382  1.00 28.66           C  
ATOM   2397  CG  GLN A 318     -36.684 160.352  82.739  1.00 31.85           C  
ATOM   2398  CD  GLN A 318     -35.430 160.491  83.559  1.00 44.67           C  
ATOM   2399  OE1 GLN A 318     -35.448 161.027  84.671  1.00 51.88           O  
ATOM   2400  NE2 GLN A 318     -34.326 159.988  83.025  1.00 44.88           N  
ATOM   2401  N   LEU A 319     -38.363 160.244  79.470  1.00 30.05           N  
ATOM   2402  CA  LEU A 319     -38.047 160.762  78.138  1.00 31.82           C  
ATOM   2403  C   LEU A 319     -37.027 161.898  78.042  1.00 32.51           C  
ATOM   2404  O   LEU A 319     -36.489 162.167  76.964  1.00 29.41           O  
ATOM   2405  CB  LEU A 319     -39.322 161.173  77.427  1.00 22.53           C  
ATOM   2406  CG  LEU A 319     -40.260 160.018  77.070  1.00 28.01           C  
ATOM   2407  CD1 LEU A 319     -41.453 160.575  76.317  1.00 21.50           C  
ATOM   2408  CD2 LEU A 319     -39.542 158.979  76.224  1.00 20.22           C  
ATOM   2409  N   HIS A 320     -36.772 162.567  79.156  1.00 33.86           N  
ATOM   2410  CA  HIS A 320     -35.830 163.679  79.194  1.00 33.29           C  
ATOM   2411  C   HIS A 320     -34.833 163.468  80.324  1.00 34.25           C  
ATOM   2412  O   HIS A 320     -35.154 162.852  81.344  1.00 32.68           O  
ATOM   2413  CB  HIS A 320     -36.566 164.994  79.499  1.00 38.38           C  
ATOM   2414  CG  HIS A 320     -37.242 165.627  78.322  1.00 44.30           C  
ATOM   2415  ND1 HIS A 320     -38.580 165.448  78.049  1.00 40.64           N  
ATOM   2416  CD2 HIS A 320     -36.791 166.515  77.405  1.00 44.17           C  
ATOM   2417  CE1 HIS A 320     -38.928 166.201  77.021  1.00 45.88           C  
ATOM   2418  NE2 HIS A 320     -37.860 166.858  76.612  1.00 51.90           N  
ATOM   2419  N   LEU A 321     -33.619 163.970  80.141  1.00 36.52           N  
ATOM   2420  CA  LEU A 321     -32.628 163.895  81.201  1.00 38.86           C  
ATOM   2421  C   LEU A 321     -32.969 165.057  82.128  1.00 40.89           C  
ATOM   2422  O   LEU A 321     -33.305 166.157  81.665  1.00 40.74           O  
ATOM   2423  CB  LEU A 321     -31.216 164.069  80.659  1.00 32.89           C  
ATOM   2424  CG  LEU A 321     -30.536 162.766  80.287  1.00 28.10           C  
ATOM   2425  CD1 LEU A 321     -30.342 162.715  78.786  1.00 38.70           C  
ATOM   2426  CD2 LEU A 321     -29.216 162.668  81.012  1.00 30.18           C  
ATOM   2427  N   PRO A 322     -32.942 164.818  83.445  1.00 44.07           N  
ATOM   2428  CA  PRO A 322     -33.259 165.873  84.410  1.00 43.05           C  
ATOM   2429  C   PRO A 322     -32.246 166.983  84.319  1.00 42.20           C  
ATOM   2430  O   PRO A 322     -31.059 166.720  84.146  1.00 42.70           O  
ATOM   2431  CB  PRO A 322     -33.142 165.154  85.753  1.00 46.08           C  
ATOM   2432  CG  PRO A 322     -33.450 163.720  85.413  1.00 44.69           C  
ATOM   2433  CD  PRO A 322     -32.679 163.541  84.130  1.00 47.30           C  
ATOM   2434  N   LYS A 323     -32.721 168.221  84.359  1.00 49.71           N  
ATOM   2435  CA  LYS A 323     -31.830 169.368  84.318  1.00 49.18           C  
ATOM   2436  C   LYS A 323     -31.529 169.779  85.744  1.00 49.19           C  
ATOM   2437  O   LYS A 323     -32.395 169.722  86.622  1.00 49.52           O  
ATOM   2438  CB  LYS A 323     -32.442 170.532  83.542  1.00 52.68           C  
ATOM   2439  CG  LYS A 323     -32.222 170.425  82.051  1.00 61.73           C  
ATOM   2440  CD  LYS A 323     -31.497 171.646  81.493  1.00 71.43           C  
ATOM   2441  CE  LYS A 323     -32.384 172.884  81.490  1.00 76.33           C  
ATOM   2442  NZ  LYS A 323     -31.731 174.032  80.789  1.00 83.75           N  
ATOM   2443  N   ILE A 324     -30.276 170.131  85.983  1.00 56.24           N  
ATOM   2444  CA  ILE A 324     -29.848 170.545  87.303  1.00 58.82           C  
ATOM   2445  C   ILE A 324     -30.531 171.859  87.640  1.00 54.51           C  
ATOM   2446  O   ILE A 324     -30.619 172.758  86.802  1.00 51.91           O  
ATOM   2447  CB  ILE A 324     -28.316 170.726  87.360  1.00 63.76           C  
ATOM   2448  CG1 ILE A 324     -27.622 169.422  86.961  1.00 72.31           C  
ATOM   2449  CG2 ILE A 324     -27.884 171.126  88.761  1.00 67.73           C  
ATOM   2450  CD1 ILE A 324     -26.117 169.539  86.828  1.00 78.67           C  
ATOM   2451  N   GLY A 325     -31.081 171.929  88.846  1.00 48.55           N  
ATOM   2452  CA  GLY A 325     -31.731 173.144  89.285  1.00 44.92           C  
ATOM   2453  C   GLY A 325     -33.193 173.255  88.945  1.00 44.72           C  
ATOM   2454  O   GLY A 325     -33.822 174.259  89.270  1.00 45.69           O  
ATOM   2455  N   SER A 326     -33.747 172.234  88.306  1.00 46.18           N  
ATOM   2456  CA  SER A 326     -35.157 172.264  87.956  1.00 48.40           C  
ATOM   2457  C   SER A 326     -35.847 170.965  88.331  1.00 46.16           C  
ATOM   2458  O   SER A 326     -35.196 169.932  88.528  1.00 40.25           O  
ATOM   2459  CB  SER A 326     -35.337 172.555  86.467  1.00 44.78           C  
ATOM   2460  OG  SER A 326     -34.507 171.720  85.685  1.00 58.57           O  
ATOM   2461  N   SER A 327     -37.171 171.036  88.450  1.00 47.21           N  
ATOM   2462  CA  SER A 327     -37.991 169.883  88.804  1.00 42.85           C  
ATOM   2463  C   SER A 327     -37.711 168.730  87.850  1.00 44.05           C  
ATOM   2464  O   SER A 327     -37.315 168.944  86.706  1.00 51.94           O  
ATOM   2465  CB  SER A 327     -39.465 170.258  88.763  1.00 33.32           C  
ATOM   2466  N   PRO A 328     -37.871 167.489  88.321  1.00 41.34           N  
ATOM   2467  CA  PRO A 328     -37.622 166.332  87.461  1.00 40.96           C  
ATOM   2468  C   PRO A 328     -38.677 166.178  86.361  1.00 40.62           C  
ATOM   2469  O   PRO A 328     -39.799 166.683  86.484  1.00 42.72           O  
ATOM   2470  CB  PRO A 328     -37.677 165.172  88.451  1.00 32.90           C  
ATOM   2471  CG  PRO A 328     -38.657 165.640  89.462  1.00 36.76           C  
ATOM   2472  CD  PRO A 328     -38.233 167.060  89.681  1.00 36.58           C  
ATOM   2473  N   PRO A 329     -38.297 165.560  85.231  1.00 36.88           N  
ATOM   2474  CA  PRO A 329     -39.246 165.359  84.134  1.00 35.14           C  
ATOM   2475  C   PRO A 329     -40.162 164.208  84.535  1.00 37.47           C  
ATOM   2476  O   PRO A 329     -39.834 163.440  85.438  1.00 37.32           O  
ATOM   2477  CB  PRO A 329     -38.336 164.975  82.967  1.00 32.63           C  
ATOM   2478  CG  PRO A 329     -37.231 164.246  83.633  1.00 36.92           C  
ATOM   2479  CD  PRO A 329     -36.949 165.099  84.853  1.00 35.12           C  
ATOM   2480  N   PRO A 330     -41.322 164.070  83.877  1.00 40.70           N  
ATOM   2481  CA  PRO A 330     -42.243 162.979  84.223  1.00 40.99           C  
ATOM   2482  C   PRO A 330     -41.623 161.607  83.982  1.00 46.15           C  
ATOM   2483  O   PRO A 330     -40.637 161.472  83.235  1.00 40.94           O  
ATOM   2484  CB  PRO A 330     -43.416 163.199  83.260  1.00 39.68           C  
ATOM   2485  CG  PRO A 330     -43.353 164.666  82.955  1.00 39.69           C  
ATOM   2486  CD  PRO A 330     -41.879 164.908  82.802  1.00 38.60           C  
ATOM   2487  N   LEU A 331     -42.214 160.598  84.616  1.00 41.82           N  
ATOM   2488  CA  LEU A 331     -41.788 159.214  84.474  1.00 38.09           C  
ATOM   2489  C   LEU A 331     -43.044 158.482  84.024  1.00 42.90           C  
ATOM   2490  O   LEU A 331     -44.065 158.509  84.717  1.00 45.93           O  
ATOM   2491  CB  LEU A 331     -41.300 158.650  85.811  1.00 34.57           C  
ATOM   2492  CG  LEU A 331     -40.051 159.285  86.420  1.00 35.94           C  
ATOM   2493  CD1 LEU A 331     -39.724 158.621  87.750  1.00 27.49           C  
ATOM   2494  CD2 LEU A 331     -38.890 159.142  85.457  1.00 36.35           C  
ATOM   2495  N   PHE A 332     -42.994 157.902  82.831  1.00 42.66           N  
ATOM   2496  CA  PHE A 332     -44.133 157.181  82.276  1.00 33.54           C  
ATOM   2497  C   PHE A 332     -44.142 155.735  82.742  1.00 33.65           C  
ATOM   2498  O   PHE A 332     -43.092 155.090  82.866  1.00 31.18           O  
ATOM   2499  CB  PHE A 332     -44.149 157.319  80.759  1.00 33.20           C  
ATOM   2500  CG  PHE A 332     -44.125 158.753  80.302  1.00 32.33           C  
ATOM   2501  CD1 PHE A 332     -42.917 159.431  80.161  1.00 24.82           C  
ATOM   2502  CD2 PHE A 332     -45.309 159.444  80.061  1.00 37.35           C  
ATOM   2503  CE1 PHE A 332     -42.884 160.776  79.789  1.00 26.49           C  
ATOM   2504  CE2 PHE A 332     -45.289 160.799  79.686  1.00 35.09           C  
ATOM   2505  CZ  PHE A 332     -44.073 161.463  79.550  1.00 28.26           C  
ATOM   2506  N   LEU A 333     -45.348 155.242  82.992  1.00 29.33           N  
ATOM   2507  CA  LEU A 333     -45.566 153.918  83.528  1.00 31.78           C  
ATOM   2508  C   LEU A 333     -46.565 153.161  82.686  1.00 36.68           C  
ATOM   2509  O   LEU A 333     -47.455 153.766  82.085  1.00 37.92           O  
ATOM   2510  CB  LEU A 333     -46.146 154.057  84.935  1.00 36.18           C  
ATOM   2511  CG  LEU A 333     -45.384 154.959  85.905  1.00 36.54           C  
ATOM   2512  CD1 LEU A 333     -46.305 155.415  87.024  1.00 38.03           C  
ATOM   2513  CD2 LEU A 333     -44.166 154.225  86.437  1.00 32.46           C  
ATOM   2514  N   PRO A 334     -46.475 151.817  82.692  1.00 33.94           N  
ATOM   2515  CA  PRO A 334     -47.370 150.938  81.935  1.00 32.31           C  
ATOM   2516  C   PRO A 334     -48.817 151.165  82.351  1.00 36.39           C  
ATOM   2517  O   PRO A 334     -49.745 150.826  81.617  1.00 39.97           O  
ATOM   2518  CB  PRO A 334     -46.899 149.542  82.350  1.00 29.96           C  
ATOM   2519  CG  PRO A 334     -45.444 149.738  82.648  1.00 27.81           C  
ATOM   2520  CD  PRO A 334     -45.463 151.027  83.419  1.00 26.98           C  
ATOM   2521  N   THR A 335     -48.988 151.743  83.537  1.00 38.92           N  
ATOM   2522  CA  THR A 335     -50.294 152.023  84.113  1.00 42.78           C  
ATOM   2523  C   THR A 335     -50.962 153.303  83.620  1.00 48.93           C  
ATOM   2524  O   THR A 335     -52.169 153.486  83.815  1.00 54.61           O  
ATOM   2525  CB  THR A 335     -50.201 152.078  85.646  1.00 41.38           C  
ATOM   2526  OG1 THR A 335     -49.033 152.823  86.035  1.00 42.05           O  
ATOM   2527  CG2 THR A 335     -50.118 150.680  86.212  1.00 34.34           C  
ATOM   2528  N   ASP A 336     -50.182 154.201  83.023  1.00 45.92           N  
ATOM   2529  CA  ASP A 336     -50.723 155.459  82.512  1.00 38.72           C  
ATOM   2530  C   ASP A 336     -51.703 155.152  81.389  1.00 37.04           C  
ATOM   2531  O   ASP A 336     -51.836 153.997  80.976  1.00 39.52           O  
ATOM   2532  CB  ASP A 336     -49.596 156.358  81.987  1.00 41.68           C  
ATOM   2533  CG  ASP A 336     -48.684 156.881  83.090  1.00 50.53           C  
ATOM   2534  OD1 ASP A 336     -49.149 157.167  84.218  1.00 54.87           O  
ATOM   2535  OD2 ASP A 336     -47.485 157.036  82.811  1.00 45.27           O  
ATOM   2536  N   PRO A 337     -52.443 156.168  80.906  1.00 39.03           N  
ATOM   2537  CA  PRO A 337     -53.394 155.915  79.817  1.00 36.30           C  
ATOM   2538  C   PRO A 337     -52.680 155.252  78.629  1.00 41.87           C  
ATOM   2539  O   PRO A 337     -51.529 155.584  78.311  1.00 44.03           O  
ATOM   2540  CB  PRO A 337     -53.880 157.317  79.466  1.00 39.17           C  
ATOM   2541  CG  PRO A 337     -53.835 158.024  80.800  1.00 29.23           C  
ATOM   2542  CD  PRO A 337     -52.513 157.573  81.355  1.00 33.47           C  
ATOM   2543  N   PRO A 338     -53.366 154.331  77.940  1.00 41.62           N  
ATOM   2544  CA  PRO A 338     -52.824 153.605  76.790  1.00 41.09           C  
ATOM   2545  C   PRO A 338     -51.974 154.439  75.838  1.00 39.12           C  
ATOM   2546  O   PRO A 338     -50.841 154.073  75.534  1.00 37.73           O  
ATOM   2547  CB  PRO A 338     -54.082 153.085  76.109  1.00 43.18           C  
ATOM   2548  CG  PRO A 338     -54.959 152.781  77.277  1.00 43.97           C  
ATOM   2549  CD  PRO A 338     -54.789 154.008  78.134  1.00 40.03           C  
ATOM   2550  N   MET A 339     -52.511 155.571  75.395  1.00 38.56           N  
ATOM   2551  CA  MET A 339     -51.805 156.444  74.463  1.00 36.05           C  
ATOM   2552  C   MET A 339     -50.574 157.118  75.058  1.00 38.68           C  
ATOM   2553  O   MET A 339     -49.595 157.385  74.353  1.00 42.75           O  
ATOM   2554  CB  MET A 339     -52.765 157.484  73.895  1.00 32.19           C  
ATOM   2555  CG  MET A 339     -53.925 156.876  73.137  1.00 39.03           C  
ATOM   2556  SD  MET A 339     -53.376 155.831  71.760  1.00 45.50           S  
ATOM   2557  CE  MET A 339     -53.432 154.159  72.504  1.00 38.69           C  
ATOM   2558  N   VAL A 340     -50.625 157.384  76.358  1.00 37.31           N  
ATOM   2559  CA  VAL A 340     -49.516 158.012  77.058  1.00 36.01           C  
ATOM   2560  C   VAL A 340     -48.351 157.028  77.091  1.00 38.64           C  
ATOM   2561  O   VAL A 340     -47.233 157.361  76.692  1.00 41.12           O  
ATOM   2562  CB  VAL A 340     -49.925 158.394  78.498  1.00 33.82           C  
ATOM   2563  CG1 VAL A 340     -48.728 158.866  79.296  1.00 26.39           C  
ATOM   2564  CG2 VAL A 340     -50.979 159.470  78.457  1.00 35.78           C  
ATOM   2565  N   TRP A 341     -48.632 155.803  77.525  1.00 35.56           N  
ATOM   2566  CA  TRP A 341     -47.611 154.767  77.606  1.00 34.18           C  
ATOM   2567  C   TRP A 341     -47.115 154.366  76.217  1.00 30.67           C  
ATOM   2568  O   TRP A 341     -45.908 154.240  75.986  1.00 38.16           O  
ATOM   2569  CB  TRP A 341     -48.156 153.553  78.365  1.00 33.46           C  
ATOM   2570  CG  TRP A 341     -47.179 152.413  78.529  1.00 33.51           C  
ATOM   2571  CD1 TRP A 341     -47.359 151.119  78.125  1.00 30.00           C  
ATOM   2572  CD2 TRP A 341     -45.877 152.465  79.134  1.00 34.23           C  
ATOM   2573  NE1 TRP A 341     -46.254 150.365  78.437  1.00 31.59           N  
ATOM   2574  CE2 TRP A 341     -45.328 151.164  79.056  1.00 34.12           C  
ATOM   2575  CE3 TRP A 341     -45.117 153.482  79.730  1.00 30.76           C  
ATOM   2576  CZ2 TRP A 341     -44.055 150.854  79.551  1.00 28.65           C  
ATOM   2577  CZ3 TRP A 341     -43.849 153.171  80.223  1.00 29.66           C  
ATOM   2578  CH2 TRP A 341     -43.335 151.869  80.129  1.00 28.54           C  
ATOM   2579  N   LEU A 342     -48.042 154.207  75.283  1.00 27.29           N  
ATOM   2580  CA  LEU A 342     -47.697 153.826  73.918  1.00 27.93           C  
ATOM   2581  C   LEU A 342     -46.738 154.848  73.308  1.00 32.87           C  
ATOM   2582  O   LEU A 342     -45.724 154.481  72.718  1.00 35.14           O  
ATOM   2583  CB  LEU A 342     -48.973 153.713  73.079  1.00 25.40           C  
ATOM   2584  CG  LEU A 342     -48.922 153.097  71.682  1.00 32.18           C  
ATOM   2585  CD1 LEU A 342     -48.866 154.186  70.651  1.00 40.36           C  
ATOM   2586  CD2 LEU A 342     -47.748 152.130  71.550  1.00 33.74           C  
ATOM   2587  N   LEU A 343     -47.050 156.126  73.495  1.00 33.37           N  
ATOM   2588  CA  LEU A 343     -46.236 157.218  72.978  1.00 31.79           C  
ATOM   2589  C   LEU A 343     -44.807 157.166  73.533  1.00 30.79           C  
ATOM   2590  O   LEU A 343     -43.834 157.313  72.780  1.00 31.64           O  
ATOM   2591  CB  LEU A 343     -46.873 158.556  73.358  1.00 36.07           C  
ATOM   2592  CG  LEU A 343     -46.816 159.724  72.367  1.00 40.79           C  
ATOM   2593  CD1 LEU A 343     -47.017 160.984  73.143  1.00 28.15           C  
ATOM   2594  CD2 LEU A 343     -45.504 159.801  71.618  1.00 39.02           C  
ATOM   2595  N   ALA A 344     -44.686 157.008  74.852  1.00 23.84           N  
ATOM   2596  CA  ALA A 344     -43.381 156.937  75.497  1.00 23.46           C  
ATOM   2597  C   ALA A 344     -42.558 155.783  74.895  1.00 28.10           C  
ATOM   2598  O   ALA A 344     -41.361 155.933  74.630  1.00 32.15           O  
ATOM   2599  CB  ALA A 344     -43.542 156.772  76.988  1.00 21.86           C  
ATOM   2600  N   LYS A 345     -43.213 154.659  74.617  1.00 23.29           N  
ATOM   2601  CA  LYS A 345     -42.530 153.517  74.011  1.00 29.22           C  
ATOM   2602  C   LYS A 345     -42.058 153.829  72.582  1.00 28.08           C  
ATOM   2603  O   LYS A 345     -40.950 153.448  72.192  1.00 32.86           O  
ATOM   2604  CB  LYS A 345     -43.425 152.270  74.037  1.00 25.78           C  
ATOM   2605  CG  LYS A 345     -43.672 151.729  75.463  1.00 34.06           C  
ATOM   2606  CD  LYS A 345     -44.378 150.367  75.489  1.00 26.30           C  
ATOM   2607  CE  LYS A 345     -45.742 150.431  74.840  1.00 31.79           C  
ATOM   2608  NZ  LYS A 345     -46.424 149.119  74.879  1.00 23.00           N  
ATOM   2609  N   CYS A 346     -42.891 154.528  71.811  1.00 28.69           N  
ATOM   2610  CA  CYS A 346     -42.547 154.914  70.438  1.00 26.58           C  
ATOM   2611  C   CYS A 346     -41.303 155.780  70.460  1.00 29.36           C  
ATOM   2612  O   CYS A 346     -40.466 155.701  69.563  1.00 26.38           O  
ATOM   2613  CB  CYS A 346     -43.675 155.711  69.789  1.00 25.17           C  
ATOM   2614  SG  CYS A 346     -45.169 154.774  69.524  1.00 36.23           S  
ATOM   2615  N   TRP A 347     -41.203 156.642  71.468  1.00 31.69           N  
ATOM   2616  CA  TRP A 347     -40.033 157.499  71.588  1.00 30.57           C  
ATOM   2617  C   TRP A 347     -38.791 156.666  71.801  1.00 25.96           C  
ATOM   2618  O   TRP A 347     -37.756 156.914  71.180  1.00 28.79           O  
ATOM   2619  CB  TRP A 347     -40.209 158.514  72.711  1.00 26.97           C  
ATOM   2620  CG  TRP A 347     -40.883 159.735  72.208  1.00 35.30           C  
ATOM   2621  CD1 TRP A 347     -42.187 160.091  72.392  1.00 31.06           C  
ATOM   2622  CD2 TRP A 347     -40.305 160.744  71.368  1.00 33.33           C  
ATOM   2623  NE1 TRP A 347     -42.460 161.257  71.713  1.00 30.35           N  
ATOM   2624  CE2 TRP A 347     -41.322 161.680  71.079  1.00 33.54           C  
ATOM   2625  CE3 TRP A 347     -39.024 160.945  70.829  1.00 24.74           C  
ATOM   2626  CZ2 TRP A 347     -41.100 162.803  70.278  1.00 27.75           C  
ATOM   2627  CZ3 TRP A 347     -38.803 162.061  70.030  1.00 28.94           C  
ATOM   2628  CH2 TRP A 347     -39.837 162.976  69.764  1.00 34.18           C  
ATOM   2629  N   VAL A 348     -38.913 155.638  72.634  1.00 24.26           N  
ATOM   2630  CA  VAL A 348     -37.785 154.759  72.906  1.00 26.47           C  
ATOM   2631  C   VAL A 348     -37.428 153.989  71.626  1.00 30.42           C  
ATOM   2632  O   VAL A 348     -36.247 153.907  71.250  1.00 28.02           O  
ATOM   2633  CB  VAL A 348     -38.097 153.794  74.066  1.00 27.71           C  
ATOM   2634  CG1 VAL A 348     -36.923 152.866  74.313  1.00 27.78           C  
ATOM   2635  CG2 VAL A 348     -38.399 154.582  75.321  1.00 23.83           C  
ATOM   2636  N   ARG A 349     -38.445 153.496  70.918  1.00 23.54           N  
ATOM   2637  CA  ARG A 349     -38.209 152.756  69.678  1.00 26.19           C  
ATOM   2638  C   ARG A 349     -37.506 153.625  68.636  1.00 28.30           C  
ATOM   2639  O   ARG A 349     -36.630 153.151  67.908  1.00 33.90           O  
ATOM   2640  CB  ARG A 349     -39.515 152.207  69.105  1.00 21.79           C  
ATOM   2641  CG  ARG A 349     -40.191 151.138  69.958  1.00 27.17           C  
ATOM   2642  CD  ARG A 349     -39.251 149.984  70.300  1.00 26.49           C  
ATOM   2643  NE  ARG A 349     -38.496 149.540  69.137  1.00 29.72           N  
ATOM   2644  CZ  ARG A 349     -37.182 149.361  69.131  1.00 30.43           C  
ATOM   2645  NH1 ARG A 349     -36.489 149.511  70.247  1.00 38.61           N  
ATOM   2646  NH2 ARG A 349     -36.566 148.986  68.023  1.00 26.92           N  
ATOM   2647  N   SER A 350     -37.870 154.903  68.584  1.00 28.25           N  
ATOM   2648  CA  SER A 350     -37.260 155.837  67.639  1.00 27.45           C  
ATOM   2649  C   SER A 350     -35.796 156.106  67.987  1.00 24.76           C  
ATOM   2650  O   SER A 350     -34.926 156.077  67.104  1.00 26.28           O  
ATOM   2651  CB  SER A 350     -38.039 157.152  67.600  1.00 28.16           C  
ATOM   2652  OG  SER A 350     -37.530 158.001  66.588  1.00 24.89           O  
ATOM   2653  N   SER A 351     -35.526 156.369  69.264  1.00 24.42           N  
ATOM   2654  CA  SER A 351     -34.166 156.619  69.730  1.00 22.66           C  
ATOM   2655  C   SER A 351     -33.284 155.396  69.486  1.00 25.12           C  
ATOM   2656  O   SER A 351     -32.126 155.523  69.093  1.00 28.80           O  
ATOM   2657  CB  SER A 351     -34.171 156.969  71.218  1.00 24.08           C  
ATOM   2658  OG  SER A 351     -34.899 158.157  71.461  1.00 30.35           O  
ATOM   2659  N   ASP A 352     -33.839 154.205  69.680  1.00 25.77           N  
ATOM   2660  CA  ASP A 352     -33.074 152.981  69.470  1.00 29.57           C  
ATOM   2661  C   ASP A 352     -32.659 152.876  68.012  1.00 29.00           C  
ATOM   2662  O   ASP A 352     -31.516 152.530  67.710  1.00 33.23           O  
ATOM   2663  CB  ASP A 352     -33.901 151.751  69.876  1.00 34.41           C  
ATOM   2664  CG  ASP A 352     -33.067 150.464  69.949  1.00 32.18           C  
ATOM   2665  OD1 ASP A 352     -31.928 150.492  70.482  1.00 30.45           O  
ATOM   2666  OD2 ASP A 352     -33.564 149.420  69.474  1.00 23.49           O  
ATOM   2667  N   PHE A 353     -33.590 153.197  67.117  1.00 30.86           N  
ATOM   2668  CA  PHE A 353     -33.349 153.146  65.676  1.00 26.58           C  
ATOM   2669  C   PHE A 353     -32.152 154.008  65.310  1.00 24.13           C  
ATOM   2670  O   PHE A 353     -31.267 153.566  64.575  1.00 32.34           O  
ATOM   2671  CB  PHE A 353     -34.595 153.613  64.915  1.00 27.74           C  
ATOM   2672  CG  PHE A 353     -34.529 153.394  63.422  1.00 31.22           C  
ATOM   2673  CD1 PHE A 353     -33.606 152.510  62.863  1.00 32.51           C  
ATOM   2674  CD2 PHE A 353     -35.409 154.063  62.573  1.00 34.35           C  
ATOM   2675  CE1 PHE A 353     -33.563 152.297  61.477  1.00 34.82           C  
ATOM   2676  CE2 PHE A 353     -35.377 153.861  61.186  1.00 31.35           C  
ATOM   2677  CZ  PHE A 353     -34.454 152.977  60.638  1.00 34.16           C  
ATOM   2678  N   GLN A 354     -32.102 155.213  65.868  1.00 23.59           N  
ATOM   2679  CA  GLN A 354     -31.008 156.146  65.591  1.00 29.38           C  
ATOM   2680  C   GLN A 354     -29.682 155.600  66.106  1.00 29.05           C  
ATOM   2681  O   GLN A 354     -28.710 155.470  65.355  1.00 28.19           O  
ATOM   2682  CB  GLN A 354     -31.261 157.509  66.250  1.00 33.18           C  
ATOM   2683  CG  GLN A 354     -32.654 158.108  66.051  1.00 30.81           C  
ATOM   2684  CD  GLN A 354     -33.001 158.363  64.601  1.00 34.82           C  
ATOM   2685  OE1 GLN A 354     -32.279 159.062  63.880  1.00 36.22           O  
ATOM   2686  NE2 GLN A 354     -34.117 157.800  64.162  1.00 29.01           N  
ATOM   2687  N   VAL A 355     -29.655 155.264  67.391  1.00 30.68           N  
ATOM   2688  CA  VAL A 355     -28.448 154.744  68.032  1.00 29.47           C  
ATOM   2689  C   VAL A 355     -27.988 153.436  67.385  1.00 30.66           C  
ATOM   2690  O   VAL A 355     -26.785 153.217  67.174  1.00 29.34           O  
ATOM   2691  CB  VAL A 355     -28.660 154.584  69.556  1.00 27.03           C  
ATOM   2692  CG1 VAL A 355     -27.430 153.975  70.205  1.00 32.65           C  
ATOM   2693  CG2 VAL A 355     -28.935 155.939  70.172  1.00 25.10           C  
ATOM   2694  N   HIS A 356     -28.946 152.592  67.026  1.00 26.43           N  
ATOM   2695  CA  HIS A 356     -28.636 151.338  66.373  1.00 22.74           C  
ATOM   2696  C   HIS A 356     -27.889 151.626  65.070  1.00 26.90           C  
ATOM   2697  O   HIS A 356     -26.754 151.194  64.879  1.00 25.82           O  
ATOM   2698  CB  HIS A 356     -29.918 150.574  66.036  1.00 26.24           C  
ATOM   2699  CG  HIS A 356     -29.708 149.461  65.052  1.00 30.76           C  
ATOM   2700  ND1 HIS A 356     -29.487 149.687  63.710  1.00 28.64           N  
ATOM   2701  CD2 HIS A 356     -29.601 148.122  65.227  1.00 32.40           C  
ATOM   2702  CE1 HIS A 356     -29.242 148.540  63.104  1.00 32.22           C  
ATOM   2703  NE2 HIS A 356     -29.305 147.574  64.002  1.00 30.49           N  
ATOM   2704  N   GLU A 357     -28.537 152.359  64.172  1.00 21.27           N  
ATOM   2705  CA  GLU A 357     -27.947 152.653  62.878  1.00 24.56           C  
ATOM   2706  C   GLU A 357     -26.617 153.375  62.905  1.00 27.41           C  
ATOM   2707  O   GLU A 357     -25.679 152.997  62.198  1.00 26.73           O  
ATOM   2708  CB  GLU A 357     -28.933 153.414  62.002  1.00 20.10           C  
ATOM   2709  CG  GLU A 357     -30.143 152.600  61.603  1.00 24.75           C  
ATOM   2710  CD  GLU A 357     -29.801 151.306  60.866  1.00 30.22           C  
ATOM   2711  OE1 GLU A 357     -28.645 151.110  60.419  1.00 27.76           O  
ATOM   2712  OE2 GLU A 357     -30.715 150.471  60.731  1.00 30.02           O  
ATOM   2713  N   LEU A 358     -26.522 154.393  63.742  1.00 31.16           N  
ATOM   2714  CA  LEU A 358     -25.297 155.173  63.823  1.00 34.86           C  
ATOM   2715  C   LEU A 358     -24.174 154.543  64.645  1.00 32.98           C  
ATOM   2716  O   LEU A 358     -23.049 154.391  64.171  1.00 32.24           O  
ATOM   2717  CB  LEU A 358     -25.612 156.579  64.344  1.00 32.06           C  
ATOM   2718  CG  LEU A 358     -26.403 157.495  63.407  1.00 31.66           C  
ATOM   2719  CD1 LEU A 358     -26.910 158.700  64.183  1.00 30.79           C  
ATOM   2720  CD2 LEU A 358     -25.542 157.920  62.221  1.00 23.12           C  
ATOM   2721  N   ASN A 359     -24.488 154.149  65.867  1.00 30.23           N  
ATOM   2722  CA  ASN A 359     -23.478 153.587  66.736  1.00 32.24           C  
ATOM   2723  C   ASN A 359     -23.245 152.085  66.604  1.00 29.82           C  
ATOM   2724  O   ASN A 359     -22.149 151.661  66.251  1.00 28.97           O  
ATOM   2725  CB  ASN A 359     -23.785 153.962  68.182  1.00 42.84           C  
ATOM   2726  CG  ASN A 359     -22.650 153.627  69.117  1.00 52.81           C  
ATOM   2727  OD1 ASN A 359     -21.484 153.881  68.813  1.00 64.31           O  
ATOM   2728  ND2 ASN A 359     -22.980 153.045  70.263  1.00 58.01           N  
ATOM   2729  N   SER A 360     -24.266 151.280  66.876  1.00 25.91           N  
ATOM   2730  CA  SER A 360     -24.124 149.824  66.801  1.00 29.15           C  
ATOM   2731  C   SER A 360     -23.744 149.314  65.412  1.00 32.77           C  
ATOM   2732  O   SER A 360     -22.817 148.508  65.270  1.00 34.87           O  
ATOM   2733  CB  SER A 360     -25.409 149.120  67.267  1.00 23.22           C  
ATOM   2734  OG  SER A 360     -25.793 149.540  68.567  1.00 23.80           O  
ATOM   2735  N   HIS A 361     -24.433 149.819  64.393  1.00 29.15           N  
ATOM   2736  CA  HIS A 361     -24.209 149.398  63.022  1.00 27.49           C  
ATOM   2737  C   HIS A 361     -23.072 150.110  62.287  1.00 29.38           C  
ATOM   2738  O   HIS A 361     -22.043 149.488  62.004  1.00 35.66           O  
ATOM   2739  CB  HIS A 361     -25.519 149.505  62.241  1.00 29.34           C  
ATOM   2740  CG  HIS A 361     -25.500 148.825  60.906  1.00 27.82           C  
ATOM   2741  ND1 HIS A 361     -26.436 149.047  59.920  1.00 26.14           N  
ATOM   2742  CD2 HIS A 361     -24.625 147.927  60.385  1.00 29.26           C  
ATOM   2743  CE1 HIS A 361     -26.107 148.302  58.859  1.00 34.18           C  
ATOM   2744  NE2 HIS A 361     -25.013 147.604  59.091  1.00 34.34           N  
ATOM   2745  N   LEU A 362     -23.239 151.396  61.984  1.00 31.41           N  
ATOM   2746  CA  LEU A 362     -22.215 152.155  61.249  1.00 29.60           C  
ATOM   2747  C   LEU A 362     -20.849 152.257  61.908  1.00 27.89           C  
ATOM   2748  O   LEU A 362     -19.838 151.849  61.328  1.00 32.57           O  
ATOM   2749  CB  LEU A 362     -22.696 153.569  60.943  1.00 29.38           C  
ATOM   2750  CG  LEU A 362     -21.728 154.380  60.075  1.00 33.58           C  
ATOM   2751  CD1 LEU A 362     -21.557 153.720  58.718  1.00 26.02           C  
ATOM   2752  CD2 LEU A 362     -22.237 155.805  59.918  1.00 20.43           C  
ATOM   2753  N   LEU A 363     -20.824 152.841  63.100  1.00 24.21           N  
ATOM   2754  CA  LEU A 363     -19.590 153.037  63.850  1.00 22.72           C  
ATOM   2755  C   LEU A 363     -18.927 151.748  64.311  1.00 23.62           C  
ATOM   2756  O   LEU A 363     -17.857 151.377  63.819  1.00 25.18           O  
ATOM   2757  CB  LEU A 363     -19.844 153.945  65.050  1.00 21.74           C  
ATOM   2758  CG  LEU A 363     -18.572 154.370  65.778  1.00 28.00           C  
ATOM   2759  CD1 LEU A 363     -17.635 155.105  64.820  1.00 21.38           C  
ATOM   2760  CD2 LEU A 363     -18.940 155.255  66.951  1.00 31.19           C  
ATOM   2761  N   ARG A 364     -19.576 151.066  65.247  1.00 25.85           N  
ATOM   2762  CA  ARG A 364     -19.065 149.820  65.815  1.00 29.28           C  
ATOM   2763  C   ARG A 364     -18.848 148.681  64.824  1.00 31.06           C  
ATOM   2764  O   ARG A 364     -18.061 147.775  65.088  1.00 33.73           O  
ATOM   2765  CB  ARG A 364     -19.964 149.361  66.968  1.00 28.61           C  
ATOM   2766  CG  ARG A 364     -19.884 150.265  68.196  1.00 35.93           C  
ATOM   2767  CD  ARG A 364     -20.764 149.760  69.314  1.00 34.28           C  
ATOM   2768  NE  ARG A 364     -20.514 148.349  69.567  1.00 32.69           N  
ATOM   2769  CZ  ARG A 364     -19.563 147.895  70.367  1.00 32.67           C  
ATOM   2770  NH1 ARG A 364     -18.800 148.744  71.047  1.00 31.10           N  
ATOM   2771  NH2 ARG A 364     -19.410 146.589  70.518  1.00 34.30           N  
ATOM   2772  N   GLY A 365     -19.541 148.728  63.690  1.00 37.72           N  
ATOM   2773  CA  GLY A 365     -19.395 147.689  62.688  1.00 31.68           C  
ATOM   2774  C   GLY A 365     -18.619 148.124  61.455  1.00 37.14           C  
ATOM   2775  O   GLY A 365     -17.459 147.739  61.264  1.00 38.84           O  
ATOM   2776  N   HIS A 366     -19.225 148.989  60.649  1.00 32.95           N  
ATOM   2777  CA  HIS A 366     -18.600 149.443  59.411  1.00 32.43           C  
ATOM   2778  C   HIS A 366     -17.315 150.241  59.554  1.00 33.14           C  
ATOM   2779  O   HIS A 366     -16.305 149.928  58.915  1.00 31.19           O  
ATOM   2780  CB  HIS A 366     -19.612 150.210  58.558  1.00 28.14           C  
ATOM   2781  CG  HIS A 366     -20.672 149.338  57.962  1.00 27.22           C  
ATOM   2782  ND1 HIS A 366     -20.605 148.807  56.692  1.00 26.60           N  
ATOM   2783  CD2 HIS A 366     -21.837 148.877  58.491  1.00 30.49           C  
ATOM   2784  CE1 HIS A 366     -21.701 148.056  56.495  1.00 36.60           C  
ATOM   2785  NE2 HIS A 366     -22.486 148.060  57.556  1.00 32.93           N  
ATOM   2786  N   LEU A 367     -17.340 151.248  60.415  1.00 31.61           N  
ATOM   2787  CA  LEU A 367     -16.177 152.097  60.604  1.00 34.66           C  
ATOM   2788  C   LEU A 367     -15.005 151.397  61.292  1.00 35.92           C  
ATOM   2789  O   LEU A 367     -13.847 151.604  60.910  1.00 37.97           O  
ATOM   2790  CB  LEU A 367     -16.587 153.397  61.305  1.00 29.12           C  
ATOM   2791  CG  LEU A 367     -16.915 154.564  60.356  1.00 29.20           C  
ATOM   2792  CD1 LEU A 367     -17.545 154.094  59.048  1.00 18.69           C  
ATOM   2793  CD2 LEU A 367     -17.800 155.577  61.055  1.00 22.52           C  
ATOM   2794  N   MET A 368     -15.301 150.544  62.272  1.00 36.79           N  
ATOM   2795  CA  MET A 368     -14.255 149.799  62.974  1.00 34.01           C  
ATOM   2796  C   MET A 368     -13.547 148.881  61.993  1.00 32.32           C  
ATOM   2797  O   MET A 368     -12.316 148.882  61.898  1.00 35.72           O  
ATOM   2798  CB  MET A 368     -14.847 148.964  64.106  1.00 34.11           C  
ATOM   2799  CG  MET A 368     -15.286 149.771  65.320  1.00 34.85           C  
ATOM   2800  SD  MET A 368     -13.919 150.641  66.112  1.00 36.04           S  
ATOM   2801  CE  MET A 368     -13.038 149.294  66.917  1.00 26.29           C  
ATOM   2802  N   ALA A 369     -14.339 148.138  61.225  1.00 36.77           N  
ATOM   2803  CA  ALA A 369     -13.815 147.210  60.222  1.00 34.42           C  
ATOM   2804  C   ALA A 369     -12.888 147.925  59.260  1.00 32.85           C  
ATOM   2805  O   ALA A 369     -11.816 147.415  58.931  1.00 39.75           O  
ATOM   2806  CB  ALA A 369     -14.954 146.560  59.450  1.00 27.39           C  
ATOM   2807  N   GLU A 370     -13.296 149.113  58.823  1.00 34.09           N  
ATOM   2808  CA  GLU A 370     -12.498 149.902  57.894  1.00 32.61           C  
ATOM   2809  C   GLU A 370     -11.141 150.257  58.484  1.00 30.75           C  
ATOM   2810  O   GLU A 370     -10.129 150.243  57.781  1.00 30.48           O  
ATOM   2811  CB  GLU A 370     -13.248 151.167  57.499  1.00 34.68           C  
ATOM   2812  CG  GLU A 370     -12.520 152.007  56.470  1.00 34.90           C  
ATOM   2813  CD  GLU A 370     -13.400 153.075  55.839  1.00 41.96           C  
ATOM   2814  OE1 GLU A 370     -14.599 153.185  56.187  1.00 37.45           O  
ATOM   2815  OE2 GLU A 370     -12.886 153.806  54.972  1.00 38.82           O  
ATOM   2816  N   VAL A 371     -11.120 150.551  59.781  1.00 29.37           N  
ATOM   2817  CA  VAL A 371      -9.876 150.888  60.467  1.00 29.91           C  
ATOM   2818  C   VAL A 371      -8.952 149.687  60.394  1.00 30.50           C  
ATOM   2819  O   VAL A 371      -7.799 149.795  59.973  1.00 33.88           O  
ATOM   2820  CB  VAL A 371     -10.122 151.276  61.957  1.00 31.05           C  
ATOM   2821  CG1 VAL A 371      -8.818 151.250  62.750  1.00 26.93           C  
ATOM   2822  CG2 VAL A 371     -10.726 152.675  62.037  1.00 28.49           C  
ATOM   2823  N   PHE A 372      -9.483 148.532  60.769  1.00 29.55           N  
ATOM   2824  CA  PHE A 372      -8.710 147.299  60.747  1.00 26.42           C  
ATOM   2825  C   PHE A 372      -8.244 146.981  59.341  1.00 25.64           C  
ATOM   2826  O   PHE A 372      -7.147 146.466  59.151  1.00 27.42           O  
ATOM   2827  CB  PHE A 372      -9.548 146.137  61.276  1.00 26.36           C  
ATOM   2828  CG  PHE A 372     -10.013 146.317  62.695  1.00 29.87           C  
ATOM   2829  CD1 PHE A 372      -9.357 147.196  63.556  1.00 24.52           C  
ATOM   2830  CD2 PHE A 372     -11.126 145.621  63.164  1.00 22.14           C  
ATOM   2831  CE1 PHE A 372      -9.806 147.378  64.858  1.00 34.04           C  
ATOM   2832  CE2 PHE A 372     -11.579 145.800  64.464  1.00 18.19           C  
ATOM   2833  CZ  PHE A 372     -10.919 146.680  65.314  1.00 23.08           C  
ATOM   2834  N   THR A 373      -9.077 147.296  58.357  1.00 26.63           N  
ATOM   2835  CA  THR A 373      -8.742 147.026  56.967  1.00 28.27           C  
ATOM   2836  C   THR A 373      -7.551 147.847  56.538  1.00 30.69           C  
ATOM   2837  O   THR A 373      -6.532 147.303  56.118  1.00 29.66           O  
ATOM   2838  CB  THR A 373      -9.911 147.355  56.041  1.00 22.67           C  
ATOM   2839  OG1 THR A 373     -11.018 146.513  56.372  1.00 25.02           O  
ATOM   2840  CG2 THR A 373      -9.530 147.117  54.603  1.00 20.11           C  
ATOM   2841  N   VAL A 374      -7.679 149.159  56.667  1.00 30.42           N  
ATOM   2842  CA  VAL A 374      -6.612 150.062  56.274  1.00 34.54           C  
ATOM   2843  C   VAL A 374      -5.324 149.739  57.035  1.00 33.50           C  
ATOM   2844  O   VAL A 374      -4.270 149.533  56.432  1.00 36.23           O  
ATOM   2845  CB  VAL A 374      -7.028 151.539  56.486  1.00 33.06           C  
ATOM   2846  CG1 VAL A 374      -5.867 152.470  56.181  1.00 26.79           C  
ATOM   2847  CG2 VAL A 374      -8.229 151.878  55.598  1.00 26.96           C  
ATOM   2848  N   ALA A 375      -5.421 149.635  58.352  1.00 30.57           N  
ATOM   2849  CA  ALA A 375      -4.254 149.327  59.161  1.00 33.47           C  
ATOM   2850  C   ALA A 375      -3.570 148.041  58.676  1.00 38.12           C  
ATOM   2851  O   ALA A 375      -2.348 147.988  58.551  1.00 40.47           O  
ATOM   2852  CB  ALA A 375      -4.652 149.202  60.607  1.00 38.33           C  
ATOM   2853  N   THR A 376      -4.361 147.017  58.373  1.00 38.64           N  
ATOM   2854  CA  THR A 376      -3.817 145.753  57.894  1.00 29.78           C  
ATOM   2855  C   THR A 376      -3.084 145.926  56.572  1.00 30.57           C  
ATOM   2856  O   THR A 376      -1.930 145.515  56.445  1.00 37.47           O  
ATOM   2857  CB  THR A 376      -4.921 144.699  57.725  1.00 31.45           C  
ATOM   2858  OG1 THR A 376      -5.521 144.444  58.999  1.00 31.32           O  
ATOM   2859  CG2 THR A 376      -4.355 143.392  57.175  1.00 30.46           C  
ATOM   2860  N   MET A 377      -3.721 146.579  55.609  1.00 30.22           N  
ATOM   2861  CA  MET A 377      -3.101 146.775  54.303  1.00 33.32           C  
ATOM   2862  C   MET A 377      -1.829 147.603  54.363  1.00 37.57           C  
ATOM   2863  O   MET A 377      -0.953 147.482  53.512  1.00 41.26           O  
ATOM   2864  CB  MET A 377      -4.090 147.408  53.340  1.00 32.81           C  
ATOM   2865  CG  MET A 377      -5.355 146.597  53.179  1.00 35.62           C  
ATOM   2866  SD  MET A 377      -5.013 144.844  52.907  1.00 39.07           S  
ATOM   2867  CE  MET A 377      -4.469 144.881  51.198  1.00 34.78           C  
ATOM   2868  N   ARG A 378      -1.723 148.434  55.385  1.00 35.24           N  
ATOM   2869  CA  ARG A 378      -0.554 149.274  55.540  1.00 41.71           C  
ATOM   2870  C   ARG A 378       0.597 148.637  56.319  1.00 41.20           C  
ATOM   2871  O   ARG A 378       1.760 148.936  56.057  1.00 43.67           O  
ATOM   2872  CB  ARG A 378      -0.950 150.584  56.227  1.00 34.20           C  
ATOM   2873  CG  ARG A 378      -1.745 151.529  55.364  1.00 34.27           C  
ATOM   2874  CD  ARG A 378      -2.125 152.763  56.157  1.00 31.18           C  
ATOM   2875  NE  ARG A 378      -0.954 153.386  56.757  1.00 32.60           N  
ATOM   2876  CZ  ARG A 378      -0.096 154.161  56.100  1.00 39.00           C  
ATOM   2877  NH1 ARG A 378      -0.286 154.438  54.819  1.00 38.52           N  
ATOM   2878  NH2 ARG A 378       0.948 154.675  56.732  1.00 31.78           N  
ATOM   2879  N   CYS A 379       0.282 147.741  57.249  1.00 41.35           N  
ATOM   2880  CA  CYS A 379       1.318 147.153  58.097  1.00 41.96           C  
ATOM   2881  C   CYS A 379       1.677 145.671  57.965  1.00 41.82           C  
ATOM   2882  O   CYS A 379       2.787 145.270  58.324  1.00 44.55           O  
ATOM   2883  CB  CYS A 379       0.988 147.463  59.560  1.00 38.20           C  
ATOM   2884  SG  CYS A 379       0.552 149.197  59.869  1.00 42.12           S  
ATOM   2885  N   LEU A 380       0.752 144.850  57.484  1.00 44.02           N  
ATOM   2886  CA  LEU A 380       1.014 143.419  57.359  1.00 40.30           C  
ATOM   2887  C   LEU A 380       1.175 142.993  55.902  1.00 41.95           C  
ATOM   2888  O   LEU A 380       0.267 143.180  55.092  1.00 47.21           O  
ATOM   2889  CB  LEU A 380      -0.113 142.627  58.028  1.00 34.89           C  
ATOM   2890  CG  LEU A 380      -0.328 142.883  59.524  1.00 33.27           C  
ATOM   2891  CD1 LEU A 380      -1.558 142.132  60.009  1.00 35.66           C  
ATOM   2892  CD2 LEU A 380       0.901 142.451  60.309  1.00 30.10           C  
ATOM   2893  N   PRO A 381       2.349 142.440  55.543  1.00 38.17           N  
ATOM   2894  CA  PRO A 381       2.647 141.986  54.181  1.00 37.79           C  
ATOM   2895  C   PRO A 381       1.881 140.719  53.883  1.00 36.91           C  
ATOM   2896  O   PRO A 381       1.616 139.940  54.792  1.00 42.60           O  
ATOM   2897  CB  PRO A 381       4.140 141.669  54.245  1.00 35.52           C  
ATOM   2898  CG  PRO A 381       4.622 142.434  55.414  1.00 36.57           C  
ATOM   2899  CD  PRO A 381       3.525 142.272  56.401  1.00 35.97           C  
ATOM   2900  N   SER A 382       1.600 140.481  52.608  1.00 36.56           N  
ATOM   2901  CA  SER A 382       0.880 139.293  52.168  1.00 36.72           C  
ATOM   2902  C   SER A 382       1.424 138.010  52.787  1.00 37.90           C  
ATOM   2903  O   SER A 382       0.660 137.112  53.157  1.00 40.18           O  
ATOM   2904  CB  SER A 382       0.969 139.190  50.650  1.00 35.87           C  
ATOM   2905  OG  SER A 382       0.695 140.446  50.066  1.00 46.51           O  
ATOM   2906  N   ILE A 383       2.748 137.944  52.907  1.00 34.97           N  
ATOM   2907  CA  ILE A 383       3.430 136.777  53.458  1.00 40.45           C  
ATOM   2908  C   ILE A 383       3.187 136.598  54.957  1.00 40.84           C  
ATOM   2909  O   ILE A 383       3.287 135.490  55.487  1.00 43.42           O  
ATOM   2910  CB  ILE A 383       4.963 136.834  53.165  1.00 43.54           C  
ATOM   2911  CG1 ILE A 383       5.589 135.452  53.338  1.00 42.12           C  
ATOM   2912  CG2 ILE A 383       5.656 137.850  54.067  1.00 39.67           C  
ATOM   2913  CD1 ILE A 383       7.008 135.371  52.857  1.00 34.27           C  
ATOM   2914  N   HIS A 384       2.844 137.685  55.634  1.00 35.82           N  
ATOM   2915  CA  HIS A 384       2.599 137.617  57.057  1.00 32.65           C  
ATOM   2916  C   HIS A 384       1.391 136.757  57.429  1.00 34.93           C  
ATOM   2917  O   HIS A 384       0.303 136.899  56.856  1.00 33.74           O  
ATOM   2918  CB  HIS A 384       2.449 139.010  57.653  1.00 30.09           C  
ATOM   2919  CG  HIS A 384       2.562 139.024  59.143  1.00 35.36           C  
ATOM   2920  ND1 HIS A 384       3.688 139.473  59.798  1.00 35.53           N  
ATOM   2921  CD2 HIS A 384       1.722 138.570  60.104  1.00 29.77           C  
ATOM   2922  CE1 HIS A 384       3.539 139.291  61.098  1.00 40.01           C  
ATOM   2923  NE2 HIS A 384       2.356 138.742  61.310  1.00 34.34           N  
ATOM   2924  N   PRO A 385       1.562 135.891  58.444  1.00 35.46           N  
ATOM   2925  CA  PRO A 385       0.573 134.959  58.995  1.00 31.84           C  
ATOM   2926  C   PRO A 385      -0.747 135.654  59.290  1.00 32.74           C  
ATOM   2927  O   PRO A 385      -1.808 135.235  58.830  1.00 38.63           O  
ATOM   2928  CB  PRO A 385       1.228 134.517  60.299  1.00 32.18           C  
ATOM   2929  CG  PRO A 385       2.655 134.541  59.980  1.00 33.18           C  
ATOM   2930  CD  PRO A 385       2.840 135.781  59.176  1.00 31.07           C  
ATOM   2931  N   VAL A 386      -0.665 136.699  60.104  1.00 32.94           N  
ATOM   2932  CA  VAL A 386      -1.828 137.482  60.496  1.00 32.53           C  
ATOM   2933  C   VAL A 386      -2.550 138.067  59.276  1.00 35.11           C  
ATOM   2934  O   VAL A 386      -3.783 138.032  59.211  1.00 33.31           O  
ATOM   2935  CB  VAL A 386      -1.427 138.587  61.481  1.00 30.75           C  
ATOM   2936  CG1 VAL A 386      -2.659 139.341  61.975  1.00 32.90           C  
ATOM   2937  CG2 VAL A 386      -0.669 137.967  62.654  1.00 31.42           C  
ATOM   2938  N   PHE A 387      -1.794 138.556  58.296  1.00 27.92           N  
ATOM   2939  CA  PHE A 387      -2.419 139.092  57.099  1.00 31.90           C  
ATOM   2940  C   PHE A 387      -3.276 138.000  56.461  1.00 34.24           C  
ATOM   2941  O   PHE A 387      -4.440 138.222  56.142  1.00 40.80           O  
ATOM   2942  CB  PHE A 387      -1.377 139.564  56.087  1.00 32.44           C  
ATOM   2943  CG  PHE A 387      -1.966 139.968  54.746  1.00 33.92           C  
ATOM   2944  CD1 PHE A 387      -2.199 139.021  53.754  1.00 25.63           C  
ATOM   2945  CD2 PHE A 387      -2.269 141.297  54.474  1.00 32.05           C  
ATOM   2946  CE1 PHE A 387      -2.718 139.396  52.520  1.00 27.49           C  
ATOM   2947  CE2 PHE A 387      -2.786 141.675  53.244  1.00 23.75           C  
ATOM   2948  CZ  PHE A 387      -3.010 140.724  52.267  1.00 24.80           C  
ATOM   2949  N   LYS A 388      -2.696 136.818  56.294  1.00 32.04           N  
ATOM   2950  CA  LYS A 388      -3.409 135.698  55.693  1.00 33.99           C  
ATOM   2951  C   LYS A 388      -4.649 135.277  56.495  1.00 33.51           C  
ATOM   2952  O   LYS A 388      -5.626 134.777  55.926  1.00 38.75           O  
ATOM   2953  CB  LYS A 388      -2.464 134.509  55.529  1.00 34.47           C  
ATOM   2954  CG  LYS A 388      -1.260 134.748  54.638  1.00 36.54           C  
ATOM   2955  CD  LYS A 388      -0.371 133.503  54.639  1.00 31.32           C  
ATOM   2956  CE  LYS A 388       0.844 133.667  53.757  1.00 38.36           C  
ATOM   2957  NZ  LYS A 388       0.488 133.904  52.332  1.00 31.34           N  
ATOM   2958  N   LEU A 389      -4.595 135.458  57.813  1.00 28.74           N  
ATOM   2959  CA  LEU A 389      -5.712 135.109  58.692  1.00 32.83           C  
ATOM   2960  C   LEU A 389      -6.845 136.149  58.590  1.00 37.84           C  
ATOM   2961  O   LEU A 389      -8.033 135.808  58.595  1.00 34.78           O  
ATOM   2962  CB  LEU A 389      -5.219 135.055  60.145  1.00 32.01           C  
ATOM   2963  CG  LEU A 389      -5.841 134.096  61.172  1.00 33.14           C  
ATOM   2964  CD1 LEU A 389      -6.025 134.835  62.472  1.00 31.57           C  
ATOM   2965  CD2 LEU A 389      -7.162 133.514  60.716  1.00 28.37           C  
ATOM   2966  N   ILE A 390      -6.461 137.414  58.458  1.00 39.86           N  
ATOM   2967  CA  ILE A 390      -7.411 138.512  58.408  1.00 39.89           C  
ATOM   2968  C   ILE A 390      -8.037 138.918  57.083  1.00 38.31           C  
ATOM   2969  O   ILE A 390      -9.251 139.126  57.038  1.00 39.69           O  
ATOM   2970  CB  ILE A 390      -6.830 139.751  59.101  1.00 44.50           C  
ATOM   2971  CG1 ILE A 390      -6.618 139.443  60.582  1.00 52.90           C  
ATOM   2972  CG2 ILE A 390      -7.768 140.930  58.973  1.00 46.54           C  
ATOM   2973  CD1 ILE A 390      -6.088 140.603  61.388  1.00 60.42           C  
ATOM   2974  N   VAL A 391      -7.250 139.008  56.010  1.00 37.91           N  
ATOM   2975  CA  VAL A 391      -7.788 139.433  54.704  1.00 39.56           C  
ATOM   2976  C   VAL A 391      -9.165 138.957  54.283  1.00 37.22           C  
ATOM   2977  O   VAL A 391      -9.957 139.756  53.777  1.00 39.98           O  
ATOM   2978  CB  VAL A 391      -6.848 139.184  53.487  1.00 36.87           C  
ATOM   2979  CG1 VAL A 391      -6.082 140.430  53.174  1.00 35.66           C  
ATOM   2980  CG2 VAL A 391      -5.935 137.997  53.707  1.00 40.45           C  
ATOM   2981  N   PRO A 392      -9.476 137.659  54.465  1.00 38.44           N  
ATOM   2982  CA  PRO A 392     -10.812 137.228  54.044  1.00 36.12           C  
ATOM   2983  C   PRO A 392     -11.923 138.059  54.688  1.00 37.79           C  
ATOM   2984  O   PRO A 392     -12.914 138.415  54.041  1.00 34.52           O  
ATOM   2985  CB  PRO A 392     -10.850 135.773  54.513  1.00 30.95           C  
ATOM   2986  CG  PRO A 392      -9.424 135.342  54.364  1.00 30.22           C  
ATOM   2987  CD  PRO A 392      -8.703 136.513  54.984  1.00 31.24           C  
ATOM   2988  N   HIS A 393     -11.700 138.444  55.940  1.00 36.79           N  
ATOM   2989  CA  HIS A 393     -12.677 139.204  56.707  1.00 35.67           C  
ATOM   2990  C   HIS A 393     -12.686 140.710  56.463  1.00 36.30           C  
ATOM   2991  O   HIS A 393     -13.399 141.447  57.144  1.00 37.88           O  
ATOM   2992  CB  HIS A 393     -12.473 138.903  58.185  1.00 26.72           C  
ATOM   2993  CG  HIS A 393     -12.312 137.445  58.470  1.00 30.96           C  
ATOM   2994  ND1 HIS A 393     -13.314 136.529  58.240  1.00 29.70           N  
ATOM   2995  CD2 HIS A 393     -11.250 136.738  58.923  1.00 33.22           C  
ATOM   2996  CE1 HIS A 393     -12.876 135.320  58.536  1.00 30.44           C  
ATOM   2997  NE2 HIS A 393     -11.627 135.418  58.953  1.00 32.26           N  
ATOM   2998  N   LEU A 394     -11.924 141.164  55.476  1.00 33.10           N  
ATOM   2999  CA  LEU A 394     -11.855 142.581  55.163  1.00 33.39           C  
ATOM   3000  C   LEU A 394     -12.474 142.854  53.787  1.00 36.06           C  
ATOM   3001  O   LEU A 394     -12.619 144.009  53.372  1.00 35.46           O  
ATOM   3002  CB  LEU A 394     -10.393 143.044  55.177  1.00 31.19           C  
ATOM   3003  CG  LEU A 394      -9.520 142.708  56.394  1.00 25.36           C  
ATOM   3004  CD1 LEU A 394      -8.089 143.151  56.124  1.00 26.27           C  
ATOM   3005  CD2 LEU A 394     -10.049 143.377  57.642  1.00 23.04           C  
ATOM   3006  N   ARG A 395     -12.890 141.787  53.112  1.00 39.26           N  
ATOM   3007  CA  ARG A 395     -13.462 141.876  51.769  1.00 42.33           C  
ATOM   3008  C   ARG A 395     -14.651 142.826  51.557  1.00 42.86           C  
ATOM   3009  O   ARG A 395     -15.697 142.720  52.213  1.00 36.59           O  
ATOM   3010  CB  ARG A 395     -13.804 140.470  51.256  1.00 40.71           C  
ATOM   3011  CG  ARG A 395     -14.195 140.391  49.785  1.00 55.04           C  
ATOM   3012  CD  ARG A 395     -14.483 138.947  49.371  1.00 72.22           C  
ATOM   3013  NE  ARG A 395     -15.076 138.860  48.036  1.00 86.32           N  
ATOM   3014  CZ  ARG A 395     -14.809 137.902  47.151  1.00 92.14           C  
ATOM   3015  NH1 ARG A 395     -13.941 136.939  47.444  1.00 96.57           N  
ATOM   3016  NH2 ARG A 395     -15.404 137.912  45.962  1.00 94.07           N  
ATOM   3017  N   TYR A 396     -14.448 143.769  50.640  1.00 38.00           N  
ATOM   3018  CA  TYR A 396     -15.457 144.742  50.247  1.00 35.99           C  
ATOM   3019  C   TYR A 396     -15.854 145.804  51.269  1.00 35.63           C  
ATOM   3020  O   TYR A 396     -16.765 146.597  51.009  1.00 37.47           O  
ATOM   3021  CB  TYR A 396     -16.699 144.014  49.710  1.00 38.65           C  
ATOM   3022  CG  TYR A 396     -16.446 143.256  48.418  1.00 52.70           C  
ATOM   3023  CD1 TYR A 396     -15.395 143.621  47.565  1.00 60.05           C  
ATOM   3024  CD2 TYR A 396     -17.266 142.192  48.033  1.00 53.44           C  
ATOM   3025  CE1 TYR A 396     -15.171 142.946  46.363  1.00 60.34           C  
ATOM   3026  CE2 TYR A 396     -17.051 141.512  46.831  1.00 55.09           C  
ATOM   3027  CZ  TYR A 396     -16.002 141.897  46.004  1.00 59.28           C  
ATOM   3028  OH  TYR A 396     -15.784 141.241  44.817  1.00 64.28           O  
ATOM   3029  N   THR A 397     -15.156 145.864  52.399  1.00 32.09           N  
ATOM   3030  CA  THR A 397     -15.481 146.851  53.428  1.00 33.87           C  
ATOM   3031  C   THR A 397     -15.307 148.302  52.961  1.00 38.27           C  
ATOM   3032  O   THR A 397     -16.161 149.161  53.210  1.00 38.05           O  
ATOM   3033  CB  THR A 397     -14.659 146.612  54.712  1.00 31.84           C  
ATOM   3034  OG1 THR A 397     -14.998 145.332  55.258  1.00 28.59           O  
ATOM   3035  CG2 THR A 397     -14.936 147.699  55.752  1.00 20.02           C  
ATOM   3036  N   LEU A 398     -14.217 148.568  52.255  1.00 36.50           N  
ATOM   3037  CA  LEU A 398     -13.943 149.906  51.774  1.00 33.77           C  
ATOM   3038  C   LEU A 398     -14.958 150.360  50.725  1.00 39.22           C  
ATOM   3039  O   LEU A 398     -15.405 151.507  50.743  1.00 42.41           O  
ATOM   3040  CB  LEU A 398     -12.514 149.979  51.246  1.00 26.34           C  
ATOM   3041  CG  LEU A 398     -11.490 149.607  52.318  1.00 28.18           C  
ATOM   3042  CD1 LEU A 398     -10.065 149.810  51.815  1.00 23.26           C  
ATOM   3043  CD2 LEU A 398     -11.742 150.439  53.559  1.00 19.74           C  
ATOM   3044  N   GLU A 399     -15.359 149.453  49.841  1.00 41.43           N  
ATOM   3045  CA  GLU A 399     -16.339 149.776  48.805  1.00 34.82           C  
ATOM   3046  C   GLU A 399     -17.675 150.183  49.432  1.00 34.68           C  
ATOM   3047  O   GLU A 399     -18.196 151.264  49.155  1.00 36.73           O  
ATOM   3048  CB  GLU A 399     -16.544 148.569  47.886  1.00 41.23           C  
ATOM   3049  CG  GLU A 399     -17.711 148.706  46.906  1.00 53.49           C  
ATOM   3050  CD  GLU A 399     -17.308 149.224  45.540  1.00 56.27           C  
ATOM   3051  OE1 GLU A 399     -16.185 149.743  45.390  1.00 72.92           O  
ATOM   3052  OE2 GLU A 399     -18.119 149.108  44.605  1.00 56.80           O  
ATOM   3053  N   ILE A 400     -18.212 149.327  50.298  1.00 29.24           N  
ATOM   3054  CA  ILE A 400     -19.485 149.600  50.947  1.00 29.55           C  
ATOM   3055  C   ILE A 400     -19.450 150.879  51.783  1.00 32.05           C  
ATOM   3056  O   ILE A 400     -20.349 151.712  51.692  1.00 36.36           O  
ATOM   3057  CB  ILE A 400     -19.976 148.392  51.798  1.00 28.15           C  
ATOM   3058  CG1 ILE A 400     -21.369 148.667  52.337  1.00 34.99           C  
ATOM   3059  CG2 ILE A 400     -19.067 148.126  52.969  1.00 29.40           C  
ATOM   3060  CD1 ILE A 400     -22.378 148.905  51.259  1.00 44.72           C  
ATOM   3061  N   ASN A 401     -18.391 151.066  52.558  1.00 34.49           N  
ATOM   3062  CA  ASN A 401     -18.276 152.253  53.396  1.00 31.63           C  
ATOM   3063  C   ASN A 401     -18.179 153.519  52.557  1.00 33.70           C  
ATOM   3064  O   ASN A 401     -18.808 154.529  52.877  1.00 37.90           O  
ATOM   3065  CB  ASN A 401     -17.080 152.132  54.344  1.00 26.99           C  
ATOM   3066  CG  ASN A 401     -17.319 151.131  55.471  1.00 29.05           C  
ATOM   3067  OD1 ASN A 401     -16.450 150.917  56.317  1.00 33.73           O  
ATOM   3068  ND2 ASN A 401     -18.500 150.526  55.499  1.00 25.35           N  
ATOM   3069  N   VAL A 402     -17.415 153.463  51.470  1.00 33.25           N  
ATOM   3070  CA  VAL A 402     -17.282 154.624  50.600  1.00 31.85           C  
ATOM   3071  C   VAL A 402     -18.653 154.932  49.999  1.00 36.81           C  
ATOM   3072  O   VAL A 402     -19.067 156.090  49.954  1.00 36.70           O  
ATOM   3073  CB  VAL A 402     -16.216 154.410  49.495  1.00 30.96           C  
ATOM   3074  CG1 VAL A 402     -16.273 155.537  48.459  1.00 24.42           C  
ATOM   3075  CG2 VAL A 402     -14.828 154.384  50.120  1.00 25.12           C  
ATOM   3076  N   ARG A 403     -19.382 153.898  49.591  1.00 34.12           N  
ATOM   3077  CA  ARG A 403     -20.714 154.104  49.034  1.00 37.46           C  
ATOM   3078  C   ARG A 403     -21.644 154.713  50.086  1.00 42.86           C  
ATOM   3079  O   ARG A 403     -22.491 155.547  49.761  1.00 52.49           O  
ATOM   3080  CB  ARG A 403     -21.293 152.797  48.502  1.00 43.08           C  
ATOM   3081  CG  ARG A 403     -20.631 152.306  47.226  1.00 43.24           C  
ATOM   3082  CD  ARG A 403     -21.233 150.987  46.768  1.00 54.01           C  
ATOM   3083  NE  ARG A 403     -20.582 150.467  45.566  1.00 62.64           N  
ATOM   3084  CZ  ARG A 403     -21.208 150.233  44.416  1.00 68.26           C  
ATOM   3085  NH1 ARG A 403     -22.506 150.484  44.302  1.00 65.50           N  
ATOM   3086  NH2 ARG A 403     -20.536 149.761  43.370  1.00 72.62           N  
ATOM   3087  N   ALA A 404     -21.467 154.331  51.348  1.00 36.21           N  
ATOM   3088  CA  ALA A 404     -22.291 154.873  52.424  1.00 34.50           C  
ATOM   3089  C   ALA A 404     -22.049 156.377  52.544  1.00 37.76           C  
ATOM   3090  O   ALA A 404     -22.988 157.175  52.622  1.00 35.33           O  
ATOM   3091  CB  ALA A 404     -21.965 154.191  53.739  1.00 30.30           C  
ATOM   3092  N   ARG A 405     -20.780 156.764  52.551  1.00 42.15           N  
ATOM   3093  CA  ARG A 405     -20.422 158.172  52.655  1.00 43.93           C  
ATOM   3094  C   ARG A 405     -20.669 158.931  51.350  1.00 46.21           C  
ATOM   3095  O   ARG A 405     -20.352 160.113  51.242  1.00 50.69           O  
ATOM   3096  CB  ARG A 405     -18.973 158.320  53.117  1.00 32.10           C  
ATOM   3097  CG  ARG A 405     -18.755 157.812  54.524  1.00 34.79           C  
ATOM   3098  CD  ARG A 405     -17.343 158.058  54.992  1.00 34.08           C  
ATOM   3099  NE  ARG A 405     -16.377 157.323  54.187  1.00 39.88           N  
ATOM   3100  CZ  ARG A 405     -15.651 156.310  54.643  1.00 38.62           C  
ATOM   3101  NH1 ARG A 405     -15.773 155.920  55.903  1.00 36.03           N  
ATOM   3102  NH2 ARG A 405     -14.797 155.696  53.840  1.00 38.28           N  
ATOM   3103  N   ASN A 406     -21.259 158.255  50.370  1.00 46.97           N  
ATOM   3104  CA  ASN A 406     -21.584 158.874  49.093  1.00 51.89           C  
ATOM   3105  C   ASN A 406     -23.054 158.633  48.777  1.00 54.68           C  
ATOM   3106  O   ASN A 406     -23.404 158.190  47.679  1.00 56.24           O  
ATOM   3107  CB  ASN A 406     -20.713 158.307  47.969  1.00 60.99           C  
ATOM   3108  CG  ASN A 406     -19.370 158.983  47.879  1.00 64.51           C  
ATOM   3109  OD1 ASN A 406     -19.219 160.003  47.208  1.00 70.16           O  
ATOM   3110  ND2 ASN A 406     -18.385 158.422  48.554  1.00 68.35           N  
ATOM   3111  N   GLY A 407     -23.916 158.903  49.751  1.00 52.59           N  
ATOM   3112  CA  GLY A 407     -25.337 158.704  49.532  1.00 51.84           C  
ATOM   3113  C   GLY A 407     -26.169 158.386  50.761  1.00 50.36           C  
ATOM   3114  O   GLY A 407     -27.315 158.825  50.857  1.00 53.97           O  
ATOM   3115  N   LEU A 408     -25.607 157.641  51.709  1.00 45.62           N  
ATOM   3116  CA  LEU A 408     -26.349 157.272  52.906  1.00 40.18           C  
ATOM   3117  C   LEU A 408     -26.200 158.282  54.023  1.00 40.88           C  
ATOM   3118  O   LEU A 408     -27.193 158.860  54.478  1.00 46.05           O  
ATOM   3119  CB  LEU A 408     -25.923 155.886  53.400  1.00 44.98           C  
ATOM   3120  CG  LEU A 408     -27.039 154.905  53.775  1.00 45.88           C  
ATOM   3121  CD1 LEU A 408     -26.439 153.620  54.303  1.00 48.14           C  
ATOM   3122  CD2 LEU A 408     -27.954 155.515  54.809  1.00 46.81           C  
ATOM   3123  N   VAL A 409     -24.963 158.488  54.467  1.00 39.16           N  
ATOM   3124  CA  VAL A 409     -24.677 159.418  55.558  1.00 35.71           C  
ATOM   3125  C   VAL A 409     -24.088 160.754  55.124  1.00 37.37           C  
ATOM   3126  O   VAL A 409     -23.952 161.675  55.941  1.00 37.77           O  
ATOM   3127  CB  VAL A 409     -23.766 158.779  56.624  1.00 33.30           C  
ATOM   3128  CG1 VAL A 409     -24.518 157.686  57.341  1.00 36.45           C  
ATOM   3129  CG2 VAL A 409     -22.503 158.223  55.984  1.00 26.72           C  
ATOM   3130  N   SER A 410     -23.750 160.859  53.842  1.00 36.43           N  
ATOM   3131  CA  SER A 410     -23.195 162.090  53.284  1.00 40.70           C  
ATOM   3132  C   SER A 410     -24.208 163.218  53.435  1.00 40.01           C  
ATOM   3133  O   SER A 410     -25.410 162.967  53.587  1.00 40.45           O  
ATOM   3134  CB  SER A 410     -22.908 161.901  51.790  1.00 46.22           C  
ATOM   3135  OG  SER A 410     -24.063 161.437  51.103  1.00 36.99           O  
ATOM   3136  N   ASP A 411     -23.737 164.457  53.379  1.00 38.41           N  
ATOM   3137  CA  ASP A 411     -24.639 165.598  53.487  1.00 41.12           C  
ATOM   3138  C   ASP A 411     -25.705 165.489  52.398  1.00 40.27           C  
ATOM   3139  O   ASP A 411     -25.411 165.103  51.262  1.00 37.47           O  
ATOM   3140  CB  ASP A 411     -23.860 166.899  53.341  1.00 48.28           C  
ATOM   3141  CG  ASP A 411     -22.792 167.048  54.397  1.00 60.24           C  
ATOM   3142  OD1 ASP A 411     -23.147 167.056  55.598  1.00 71.16           O  
ATOM   3143  OD2 ASP A 411     -21.600 167.140  54.027  1.00 67.76           O  
ATOM   3144  N   PHE A 412     -26.948 165.786  52.763  1.00 37.76           N  
ATOM   3145  CA  PHE A 412     -28.072 165.714  51.832  1.00 36.20           C  
ATOM   3146  C   PHE A 412     -28.356 164.283  51.391  1.00 35.87           C  
ATOM   3147  O   PHE A 412     -29.059 164.066  50.415  1.00 38.69           O  
ATOM   3148  CB  PHE A 412     -27.823 166.603  50.611  1.00 38.11           C  
ATOM   3149  CG  PHE A 412     -27.468 168.021  50.965  1.00 49.44           C  
ATOM   3150  CD1 PHE A 412     -28.458 168.925  51.340  1.00 47.07           C  
ATOM   3151  CD2 PHE A 412     -26.138 168.433  50.995  1.00 51.23           C  
ATOM   3152  CE1 PHE A 412     -28.134 170.212  51.748  1.00 48.25           C  
ATOM   3153  CE2 PHE A 412     -25.802 169.719  51.402  1.00 52.73           C  
ATOM   3154  CZ  PHE A 412     -26.807 170.610  51.782  1.00 54.39           C  
ATOM   3155  N   GLY A 413     -27.801 163.316  52.115  1.00 36.79           N  
ATOM   3156  CA  GLY A 413     -28.014 161.915  51.798  1.00 32.76           C  
ATOM   3157  C   GLY A 413     -29.309 161.352  52.362  1.00 34.81           C  
ATOM   3158  O   GLY A 413     -30.133 162.087  52.917  1.00 35.19           O  
ATOM   3159  N   ILE A 414     -29.442 160.029  52.299  1.00 32.92           N  
ATOM   3160  CA  ILE A 414     -30.645 159.346  52.766  1.00 35.71           C  
ATOM   3161  C   ILE A 414     -30.947 159.594  54.232  1.00 34.48           C  
ATOM   3162  O   ILE A 414     -32.101 159.782  54.623  1.00 38.88           O  
ATOM   3163  CB  ILE A 414     -30.576 157.827  52.519  1.00 39.13           C  
ATOM   3164  CG1 ILE A 414     -30.307 157.534  51.043  1.00 42.32           C  
ATOM   3165  CG2 ILE A 414     -31.905 157.199  52.850  1.00 41.26           C  
ATOM   3166  CD1 ILE A 414     -30.104 156.049  50.752  1.00 52.36           C  
ATOM   3167  N   PHE A 415     -29.907 159.594  55.048  1.00 30.75           N  
ATOM   3168  CA  PHE A 415     -30.081 159.825  56.462  1.00 28.47           C  
ATOM   3169  C   PHE A 415     -30.664 161.213  56.670  1.00 32.96           C  
ATOM   3170  O   PHE A 415     -31.627 161.379  57.417  1.00 36.97           O  
ATOM   3171  CB  PHE A 415     -28.743 159.704  57.164  1.00 30.69           C  
ATOM   3172  CG  PHE A 415     -28.805 158.932  58.437  1.00 34.80           C  
ATOM   3173  CD1 PHE A 415     -28.675 157.549  58.426  1.00 31.48           C  
ATOM   3174  CD2 PHE A 415     -28.986 159.582  59.652  1.00 37.99           C  
ATOM   3175  CE1 PHE A 415     -28.724 156.822  59.604  1.00 35.31           C  
ATOM   3176  CE2 PHE A 415     -29.036 158.860  60.841  1.00 40.84           C  
ATOM   3177  CZ  PHE A 415     -28.905 157.477  60.814  1.00 37.26           C  
ATOM   3178  N   ASP A 416     -30.106 162.198  55.966  1.00 30.73           N  
ATOM   3179  CA  ASP A 416     -30.560 163.583  56.058  1.00 31.95           C  
ATOM   3180  C   ASP A 416     -31.978 163.737  55.554  1.00 33.61           C  
ATOM   3181  O   ASP A 416     -32.664 164.703  55.877  1.00 35.17           O  
ATOM   3182  CB  ASP A 416     -29.661 164.512  55.237  1.00 31.38           C  
ATOM   3183  CG  ASP A 416     -28.350 164.827  55.925  1.00 38.53           C  
ATOM   3184  OD1 ASP A 416     -27.928 164.036  56.796  1.00 38.56           O  
ATOM   3185  OD2 ASP A 416     -27.738 165.867  55.589  1.00 33.12           O  
ATOM   3186  N   GLN A 417     -32.408 162.805  54.723  1.00 32.15           N  
ATOM   3187  CA  GLN A 417     -33.740 162.888  54.164  1.00 31.87           C  
ATOM   3188  C   GLN A 417     -34.847 162.279  54.985  1.00 33.70           C  
ATOM   3189  O   GLN A 417     -36.015 162.614  54.773  1.00 34.92           O  
ATOM   3190  CB  GLN A 417     -33.757 162.276  52.774  1.00 34.45           C  
ATOM   3191  CG  GLN A 417     -33.061 163.118  51.737  1.00 47.09           C  
ATOM   3192  CD  GLN A 417     -32.903 162.365  50.445  1.00 63.55           C  
ATOM   3193  OE1 GLN A 417     -31.801 161.924  50.100  1.00 61.64           O  
ATOM   3194  NE2 GLN A 417     -34.016 162.162  49.740  1.00 62.45           N  
ATOM   3195  N   ILE A 418     -34.506 161.386  55.911  1.00 33.99           N  
ATOM   3196  CA  ILE A 418     -35.548 160.725  56.693  1.00 34.05           C  
ATOM   3197  C   ILE A 418     -35.314 160.538  58.192  1.00 29.31           C  
ATOM   3198  O   ILE A 418     -36.273 160.358  58.949  1.00 30.55           O  
ATOM   3199  CB  ILE A 418     -35.884 159.321  56.090  1.00 39.02           C  
ATOM   3200  CG1 ILE A 418     -34.720 158.359  56.292  1.00 30.34           C  
ATOM   3201  CG2 ILE A 418     -36.127 159.409  54.592  1.00 37.84           C  
ATOM   3202  CD1 ILE A 418     -35.018 156.973  55.826  1.00 33.69           C  
ATOM   3203  N   MET A 419     -34.056 160.560  58.620  1.00 24.63           N  
ATOM   3204  CA  MET A 419     -33.739 160.329  60.021  1.00 25.21           C  
ATOM   3205  C   MET A 419     -33.726 161.604  60.836  1.00 29.45           C  
ATOM   3206  O   MET A 419     -33.204 162.620  60.391  1.00 31.33           O  
ATOM   3207  CB  MET A 419     -32.396 159.615  60.139  1.00 25.15           C  
ATOM   3208  CG  MET A 419     -32.306 158.325  59.335  1.00 23.53           C  
ATOM   3209  SD  MET A 419     -33.402 156.996  59.929  1.00 33.90           S  
ATOM   3210  CE  MET A 419     -32.377 156.289  61.233  1.00 25.40           C  
ATOM   3211  N   SER A 420     -34.273 161.534  62.046  1.00 28.04           N  
ATOM   3212  CA  SER A 420     -34.324 162.688  62.931  1.00 23.70           C  
ATOM   3213  C   SER A 420     -32.937 163.116  63.380  1.00 29.99           C  
ATOM   3214  O   SER A 420     -32.773 164.237  63.873  1.00 34.25           O  
ATOM   3215  CB  SER A 420     -35.206 162.399  64.145  1.00 25.65           C  
ATOM   3216  OG  SER A 420     -34.900 161.125  64.688  1.00 37.28           O  
ATOM   3217  N   THR A 421     -31.952 162.219  63.278  1.00 31.14           N  
ATOM   3218  CA  THR A 421     -30.576 162.572  63.656  1.00 28.72           C  
ATOM   3219  C   THR A 421     -29.845 163.116  62.447  1.00 28.80           C  
ATOM   3220  O   THR A 421     -28.762 163.687  62.571  1.00 31.23           O  
ATOM   3221  CB  THR A 421     -29.760 161.382  64.205  1.00 28.60           C  
ATOM   3222  OG1 THR A 421     -29.888 160.252  63.332  1.00 31.05           O  
ATOM   3223  CG2 THR A 421     -30.203 161.027  65.608  1.00 18.93           C  
ATOM   3224  N   GLY A 422     -30.421 162.897  61.270  1.00 28.51           N  
ATOM   3225  CA  GLY A 422     -29.813 163.389  60.050  1.00 32.01           C  
ATOM   3226  C   GLY A 422     -29.697 164.905  60.074  1.00 35.98           C  
ATOM   3227  O   GLY A 422     -30.339 165.576  60.895  1.00 32.63           O  
ATOM   3228  N   GLY A 423     -28.847 165.445  59.203  1.00 30.61           N  
ATOM   3229  CA  GLY A 423     -28.669 166.884  59.130  1.00 32.40           C  
ATOM   3230  C   GLY A 423     -27.534 167.482  59.946  1.00 35.16           C  
ATOM   3231  O   GLY A 423     -27.406 168.703  60.026  1.00 34.08           O  
ATOM   3232  N   GLY A 424     -26.703 166.639  60.548  1.00 36.61           N  
ATOM   3233  CA  GLY A 424     -25.596 167.153  61.333  1.00 35.58           C  
ATOM   3234  C   GLY A 424     -25.461 166.429  62.648  1.00 35.38           C  
ATOM   3235  O   GLY A 424     -24.355 166.025  63.017  1.00 38.36           O  
ATOM   3236  N   GLY A 425     -26.588 166.254  63.339  1.00 36.50           N  
ATOM   3237  CA  GLY A 425     -26.599 165.550  64.609  1.00 35.42           C  
ATOM   3238  C   GLY A 425     -25.964 164.170  64.505  1.00 38.55           C  
ATOM   3239  O   GLY A 425     -25.192 163.781  65.376  1.00 41.30           O  
ATOM   3240  N   HIS A 426     -26.250 163.445  63.424  1.00 32.98           N  
ATOM   3241  CA  HIS A 426     -25.682 162.113  63.226  1.00 34.16           C  
ATOM   3242  C   HIS A 426     -24.163 162.105  63.366  1.00 34.39           C  
ATOM   3243  O   HIS A 426     -23.600 161.204  63.998  1.00 38.85           O  
ATOM   3244  CB  HIS A 426     -26.124 161.492  61.888  1.00 34.39           C  
ATOM   3245  CG  HIS A 426     -25.735 162.278  60.671  1.00 37.03           C  
ATOM   3246  ND1 HIS A 426     -25.449 161.677  59.463  1.00 38.81           N  
ATOM   3247  CD2 HIS A 426     -25.635 163.611  60.457  1.00 34.88           C  
ATOM   3248  CE1 HIS A 426     -25.190 162.602  58.558  1.00 31.11           C  
ATOM   3249  NE2 HIS A 426     -25.297 163.785  59.134  1.00 34.92           N  
ATOM   3250  N   VAL A 427     -23.509 163.123  62.812  1.00 28.97           N  
ATOM   3251  CA  VAL A 427     -22.062 163.229  62.908  1.00 28.91           C  
ATOM   3252  C   VAL A 427     -21.650 163.544  64.353  1.00 35.41           C  
ATOM   3253  O   VAL A 427     -20.646 163.019  64.836  1.00 38.57           O  
ATOM   3254  CB  VAL A 427     -21.508 164.301  61.966  1.00 24.26           C  
ATOM   3255  CG1 VAL A 427     -20.006 164.364  62.076  1.00 19.27           C  
ATOM   3256  CG2 VAL A 427     -21.906 163.991  60.554  1.00 16.10           C  
ATOM   3257  N   GLN A 428     -22.412 164.393  65.043  1.00 34.30           N  
ATOM   3258  CA  GLN A 428     -22.099 164.707  66.439  1.00 41.12           C  
ATOM   3259  C   GLN A 428     -22.166 163.415  67.227  1.00 39.51           C  
ATOM   3260  O   GLN A 428     -21.270 163.102  67.999  1.00 44.44           O  
ATOM   3261  CB  GLN A 428     -23.120 165.653  67.046  1.00 44.41           C  
ATOM   3262  CG  GLN A 428     -23.091 167.044  66.529  1.00 60.09           C  
ATOM   3263  CD  GLN A 428     -24.310 167.800  66.974  1.00 70.71           C  
ATOM   3264  OE1 GLN A 428     -24.901 167.491  68.007  1.00 71.42           O  
ATOM   3265  NE2 GLN A 428     -24.730 168.768  66.174  1.00 80.38           N  
ATOM   3266  N   LEU A 429     -23.242 162.664  67.022  1.00 38.19           N  
ATOM   3267  CA  LEU A 429     -23.430 161.405  67.712  1.00 42.19           C  
ATOM   3268  C   LEU A 429     -22.243 160.490  67.429  1.00 43.80           C  
ATOM   3269  O   LEU A 429     -21.696 159.882  68.348  1.00 48.39           O  
ATOM   3270  CB  LEU A 429     -24.745 160.751  67.287  1.00 35.95           C  
ATOM   3271  CG  LEU A 429     -25.180 159.534  68.112  1.00 37.41           C  
ATOM   3272  CD1 LEU A 429     -26.682 159.489  68.221  1.00 33.19           C  
ATOM   3273  CD2 LEU A 429     -24.651 158.250  67.498  1.00 36.56           C  
ATOM   3274  N   LEU A 430     -21.827 160.423  66.167  1.00 38.51           N  
ATOM   3275  CA  LEU A 430     -20.692 159.593  65.776  1.00 36.26           C  
ATOM   3276  C   LEU A 430     -19.401 160.038  66.467  1.00 38.75           C  
ATOM   3277  O   LEU A 430     -18.559 159.206  66.820  1.00 42.12           O  
ATOM   3278  CB  LEU A 430     -20.512 159.630  64.262  1.00 35.96           C  
ATOM   3279  CG  LEU A 430     -21.034 158.471  63.417  1.00 35.73           C  
ATOM   3280  CD1 LEU A 430     -22.256 157.855  64.046  1.00 39.17           C  
ATOM   3281  CD2 LEU A 430     -21.336 158.980  62.015  1.00 26.39           C  
ATOM   3282  N   GLN A 431     -19.248 161.345  66.666  1.00 38.11           N  
ATOM   3283  CA  GLN A 431     -18.059 161.884  67.324  1.00 43.32           C  
ATOM   3284  C   GLN A 431     -18.083 161.542  68.803  1.00 43.88           C  
ATOM   3285  O   GLN A 431     -17.136 160.955  69.335  1.00 50.94           O  
ATOM   3286  CB  GLN A 431     -17.986 163.396  67.157  1.00 43.99           C  
ATOM   3287  CG  GLN A 431     -17.738 163.844  65.733  1.00 59.54           C  
ATOM   3288  CD  GLN A 431     -18.102 165.305  65.506  1.00 65.70           C  
ATOM   3289  OE1 GLN A 431     -19.010 165.847  66.146  1.00 69.60           O  
ATOM   3290  NE2 GLN A 431     -17.410 165.942  64.577  1.00 61.46           N  
ATOM   3291  N   GLN A 432     -19.179 161.902  69.459  1.00 42.53           N  
ATOM   3292  CA  GLN A 432     -19.359 161.643  70.878  1.00 43.43           C  
ATOM   3293  C   GLN A 432     -19.251 160.162  71.195  1.00 41.92           C  
ATOM   3294  O   GLN A 432     -18.739 159.781  72.251  1.00 51.66           O  
ATOM   3295  CB  GLN A 432     -20.713 162.179  71.337  1.00 48.69           C  
ATOM   3296  CG  GLN A 432     -20.758 163.694  71.450  1.00 52.86           C  
ATOM   3297  CD  GLN A 432     -22.165 164.241  71.372  1.00 56.27           C  
ATOM   3298  OE1 GLN A 432     -22.446 165.117  70.560  1.00 64.07           O  
ATOM   3299  NE2 GLN A 432     -23.063 163.716  72.204  1.00 55.20           N  
ATOM   3300  N   ALA A 433     -19.706 159.333  70.263  1.00 36.40           N  
ATOM   3301  CA  ALA A 433     -19.675 157.887  70.425  1.00 32.43           C  
ATOM   3302  C   ALA A 433     -18.269 157.279  70.450  1.00 35.11           C  
ATOM   3303  O   ALA A 433     -18.054 156.241  71.069  1.00 38.08           O  
ATOM   3304  CB  ALA A 433     -20.507 157.236  69.359  1.00 27.37           C  
ATOM   3305  N   GLY A 434     -17.311 157.928  69.798  1.00 36.10           N  
ATOM   3306  CA  GLY A 434     -15.954 157.414  69.779  1.00 35.65           C  
ATOM   3307  C   GLY A 434     -15.405 157.162  71.169  1.00 39.82           C  
ATOM   3308  O   GLY A 434     -14.730 156.163  71.412  1.00 45.25           O  
ATOM   3309  N   ALA A 435     -15.747 158.042  72.101  1.00 42.65           N  
ATOM   3310  CA  ALA A 435     -15.281 157.928  73.479  1.00 48.44           C  
ATOM   3311  C   ALA A 435     -15.678 156.613  74.154  1.00 47.54           C  
ATOM   3312  O   ALA A 435     -15.061 156.198  75.128  1.00 45.62           O  
ATOM   3313  CB  ALA A 435     -15.810 159.098  74.292  1.00 49.91           C  
ATOM   3314  N   PHE A 436     -16.713 155.967  73.632  1.00 47.41           N  
ATOM   3315  CA  PHE A 436     -17.219 154.719  74.200  1.00 43.90           C  
ATOM   3316  C   PHE A 436     -16.785 153.455  73.475  1.00 40.51           C  
ATOM   3317  O   PHE A 436     -17.276 152.355  73.761  1.00 32.71           O  
ATOM   3318  CB  PHE A 436     -18.744 154.776  74.283  1.00 43.55           C  
ATOM   3319  CG  PHE A 436     -19.248 155.778  75.272  1.00 51.42           C  
ATOM   3320  CD1 PHE A 436     -19.294 157.132  74.946  1.00 55.93           C  
ATOM   3321  CD2 PHE A 436     -19.665 155.371  76.539  1.00 54.39           C  
ATOM   3322  CE1 PHE A 436     -19.747 158.070  75.866  1.00 62.86           C  
ATOM   3323  CE2 PHE A 436     -20.122 156.297  77.472  1.00 62.21           C  
ATOM   3324  CZ  PHE A 436     -20.164 157.654  77.135  1.00 66.85           C  
ATOM   3325  N   LEU A 437     -15.871 153.608  72.529  1.00 38.67           N  
ATOM   3326  CA  LEU A 437     -15.384 152.462  71.797  1.00 35.49           C  
ATOM   3327  C   LEU A 437     -14.245 151.879  72.621  1.00 40.86           C  
ATOM   3328  O   LEU A 437     -13.074 152.197  72.405  1.00 43.06           O  
ATOM   3329  CB  LEU A 437     -14.928 152.880  70.403  1.00 34.30           C  
ATOM   3330  CG  LEU A 437     -16.050 153.406  69.502  1.00 37.61           C  
ATOM   3331  CD1 LEU A 437     -15.468 153.868  68.185  1.00 38.32           C  
ATOM   3332  CD2 LEU A 437     -17.099 152.333  69.267  1.00 29.65           C  
ATOM   3333  N   THR A 438     -14.617 151.086  73.625  1.00 41.80           N  
ATOM   3334  CA  THR A 438     -13.663 150.437  74.525  1.00 34.60           C  
ATOM   3335  C   THR A 438     -13.327 149.030  74.037  1.00 35.99           C  
ATOM   3336  O   THR A 438     -14.165 148.343  73.442  1.00 33.60           O  
ATOM   3337  CB  THR A 438     -14.219 150.337  75.959  1.00 27.36           C  
ATOM   3338  OG1 THR A 438     -15.287 149.378  76.000  1.00 27.40           O  
ATOM   3339  CG2 THR A 438     -14.744 151.685  76.418  1.00 19.10           C  
ATOM   3340  N   TYR A 439     -12.107 148.593  74.319  1.00 36.06           N  
ATOM   3341  CA  TYR A 439     -11.666 147.272  73.905  1.00 33.04           C  
ATOM   3342  C   TYR A 439     -12.638 146.188  74.374  1.00 33.07           C  
ATOM   3343  O   TYR A 439     -13.137 145.415  73.564  1.00 37.02           O  
ATOM   3344  CB  TYR A 439     -10.253 147.009  74.434  1.00 32.64           C  
ATOM   3345  CG  TYR A 439      -9.609 145.751  73.907  1.00 38.19           C  
ATOM   3346  CD1 TYR A 439      -9.359 145.587  72.544  1.00 46.54           C  
ATOM   3347  CD2 TYR A 439      -9.263 144.714  74.767  1.00 44.86           C  
ATOM   3348  CE1 TYR A 439      -8.782 144.413  72.048  1.00 47.67           C  
ATOM   3349  CE2 TYR A 439      -8.686 143.538  74.283  1.00 48.03           C  
ATOM   3350  CZ  TYR A 439      -8.449 143.393  72.925  1.00 48.23           C  
ATOM   3351  OH  TYR A 439      -7.883 142.227  72.453  1.00 54.84           O  
ATOM   3352  N   ARG A 440     -12.968 146.192  75.663  1.00 36.37           N  
ATOM   3353  CA  ARG A 440     -13.874 145.196  76.243  1.00 35.73           C  
ATOM   3354  C   ARG A 440     -15.234 145.085  75.558  1.00 37.82           C  
ATOM   3355  O   ARG A 440     -15.788 143.982  75.456  1.00 44.99           O  
ATOM   3356  CB  ARG A 440     -14.101 145.467  77.732  1.00 26.03           C  
ATOM   3357  CG  ARG A 440     -12.842 145.644  78.528  1.00 32.85           C  
ATOM   3358  CD  ARG A 440     -13.123 145.611  80.017  1.00 38.79           C  
ATOM   3359  NE  ARG A 440     -12.738 144.323  80.588  1.00 48.73           N  
ATOM   3360  CZ  ARG A 440     -13.581 143.323  80.821  1.00 53.08           C  
ATOM   3361  NH1 ARG A 440     -14.866 143.463  80.550  1.00 57.44           N  
ATOM   3362  NH2 ARG A 440     -13.141 142.182  81.334  1.00 56.86           N  
ATOM   3363  N   SER A 441     -15.769 146.214  75.090  1.00 38.66           N  
ATOM   3364  CA  SER A 441     -17.082 146.227  74.438  1.00 37.23           C  
ATOM   3365  C   SER A 441     -17.104 145.459  73.123  1.00 33.53           C  
ATOM   3366  O   SER A 441     -18.178 145.135  72.608  1.00 29.39           O  
ATOM   3367  CB  SER A 441     -17.575 147.660  74.213  1.00 37.58           C  
ATOM   3368  OG  SER A 441     -16.692 148.394  73.381  1.00 32.91           O  
ATOM   3369  N   PHE A 442     -15.919 145.188  72.577  1.00 25.30           N  
ATOM   3370  CA  PHE A 442     -15.803 144.446  71.329  1.00 30.07           C  
ATOM   3371  C   PHE A 442     -15.506 142.961  71.538  1.00 32.22           C  
ATOM   3372  O   PHE A 442     -15.391 142.194  70.576  1.00 32.28           O  
ATOM   3373  CB  PHE A 442     -14.751 145.088  70.429  1.00 27.37           C  
ATOM   3374  CG  PHE A 442     -15.178 146.407  69.865  1.00 34.64           C  
ATOM   3375  CD1 PHE A 442     -15.997 146.461  68.742  1.00 31.96           C  
ATOM   3376  CD2 PHE A 442     -14.791 147.597  70.466  1.00 32.54           C  
ATOM   3377  CE1 PHE A 442     -16.422 147.681  68.229  1.00 31.68           C  
ATOM   3378  CE2 PHE A 442     -15.215 148.822  69.955  1.00 29.95           C  
ATOM   3379  CZ  PHE A 442     -16.031 148.861  68.837  1.00 26.80           C  
ATOM   3380  N   CYS A 443     -15.421 142.555  72.801  1.00 34.02           N  
ATOM   3381  CA  CYS A 443     -15.147 141.171  73.155  1.00 28.37           C  
ATOM   3382  C   CYS A 443     -16.294 140.667  74.012  1.00 31.58           C  
ATOM   3383  O   CYS A 443     -16.376 140.966  75.204  1.00 32.06           O  
ATOM   3384  CB  CYS A 443     -13.838 141.078  73.939  1.00 26.17           C  
ATOM   3385  SG  CYS A 443     -12.468 141.973  73.157  1.00 35.04           S  
ATOM   3386  N   PRO A 444     -17.200 139.890  73.412  1.00 29.51           N  
ATOM   3387  CA  PRO A 444     -18.364 139.319  74.091  1.00 32.60           C  
ATOM   3388  C   PRO A 444     -18.121 138.826  75.524  1.00 38.65           C  
ATOM   3389  O   PRO A 444     -18.838 139.232  76.441  1.00 37.36           O  
ATOM   3390  CB  PRO A 444     -18.776 138.196  73.147  1.00 22.52           C  
ATOM   3391  CG  PRO A 444     -18.520 138.806  71.828  1.00 21.75           C  
ATOM   3392  CD  PRO A 444     -17.181 139.498  71.994  1.00 24.83           C  
ATOM   3393  N   PRO A 445     -17.083 137.991  75.750  1.00 44.80           N  
ATOM   3394  CA  PRO A 445     -16.852 137.518  77.119  1.00 42.82           C  
ATOM   3395  C   PRO A 445     -16.753 138.691  78.079  1.00 45.34           C  
ATOM   3396  O   PRO A 445     -17.281 138.647  79.185  1.00 47.33           O  
ATOM   3397  CB  PRO A 445     -15.506 136.806  77.010  1.00 39.37           C  
ATOM   3398  CG  PRO A 445     -15.498 136.314  75.614  1.00 47.14           C  
ATOM   3399  CD  PRO A 445     -16.024 137.494  74.853  1.00 44.74           C  
ATOM   3400  N   ASP A 446     -16.098 139.754  77.632  1.00 44.93           N  
ATOM   3401  CA  ASP A 446     -15.927 140.940  78.453  1.00 45.61           C  
ATOM   3402  C   ASP A 446     -17.176 141.830  78.452  1.00 51.16           C  
ATOM   3403  O   ASP A 446     -17.716 142.145  79.516  1.00 49.43           O  
ATOM   3404  CB  ASP A 446     -14.678 141.697  78.002  1.00 42.99           C  
ATOM   3405  CG  ASP A 446     -13.409 140.870  78.166  1.00 44.51           C  
ATOM   3406  OD1 ASP A 446     -13.353 140.037  79.097  1.00 46.45           O  
ATOM   3407  OD2 ASP A 446     -12.469 141.044  77.365  1.00 44.64           O  
ATOM   3408  N   ASP A 447     -17.660 142.193  77.266  1.00 51.35           N  
ATOM   3409  CA  ASP A 447     -18.852 143.025  77.148  1.00 45.48           C  
ATOM   3410  C   ASP A 447     -20.039 142.429  77.898  1.00 41.32           C  
ATOM   3411  O   ASP A 447     -20.603 143.079  78.780  1.00 44.22           O  
ATOM   3412  CB  ASP A 447     -19.222 143.244  75.674  1.00 48.98           C  
ATOM   3413  CG  ASP A 447     -20.606 143.873  75.499  1.00 48.63           C  
ATOM   3414  OD1 ASP A 447     -20.783 145.068  75.824  1.00 48.78           O  
ATOM   3415  OD2 ASP A 447     -21.520 143.156  75.044  1.00 37.68           O  
ATOM   3416  N   LEU A 448     -20.409 141.195  77.556  1.00 36.78           N  
ATOM   3417  CA  LEU A 448     -21.542 140.521  78.193  1.00 36.44           C  
ATOM   3418  C   LEU A 448     -21.445 140.439  79.718  1.00 41.38           C  
ATOM   3419  O   LEU A 448     -22.465 140.445  80.417  1.00 41.90           O  
ATOM   3420  CB  LEU A 448     -21.735 139.115  77.619  1.00 36.28           C  
ATOM   3421  CG  LEU A 448     -22.542 138.931  76.332  1.00 40.65           C  
ATOM   3422  CD1 LEU A 448     -23.631 139.995  76.240  1.00 34.66           C  
ATOM   3423  CD2 LEU A 448     -21.641 139.014  75.140  1.00 45.49           C  
ATOM   3424  N   ALA A 449     -20.222 140.335  80.228  1.00 43.74           N  
ATOM   3425  CA  ALA A 449     -19.984 140.251  81.663  1.00 45.32           C  
ATOM   3426  C   ALA A 449     -20.239 141.607  82.319  1.00 45.60           C  
ATOM   3427  O   ALA A 449     -20.991 141.702  83.289  1.00 46.78           O  
ATOM   3428  CB  ALA A 449     -18.558 139.796  81.929  1.00 40.82           C  
ATOM   3429  N   ASP A 450     -19.631 142.651  81.760  1.00 44.56           N  
ATOM   3430  CA  ASP A 450     -19.775 144.018  82.262  1.00 42.36           C  
ATOM   3431  C   ASP A 450     -21.217 144.492  82.248  1.00 41.48           C  
ATOM   3432  O   ASP A 450     -21.597 145.344  83.042  1.00 41.62           O  
ATOM   3433  CB  ASP A 450     -18.949 144.992  81.420  1.00 48.92           C  
ATOM   3434  CG  ASP A 450     -17.457 144.729  81.502  1.00 58.55           C  
ATOM   3435  OD1 ASP A 450     -17.048 143.717  82.116  1.00 59.77           O  
ATOM   3436  OD2 ASP A 450     -16.688 145.544  80.941  1.00 66.53           O  
ATOM   3437  N   ARG A 451     -22.000 143.984  81.302  1.00 40.62           N  
ATOM   3438  CA  ARG A 451     -23.399 144.373  81.192  1.00 44.69           C  
ATOM   3439  C   ARG A 451     -24.338 143.427  81.943  1.00 48.12           C  
ATOM   3440  O   ARG A 451     -25.560 143.538  81.829  1.00 49.82           O  
ATOM   3441  CB  ARG A 451     -23.807 144.517  79.715  1.00 41.22           C  
ATOM   3442  CG  ARG A 451     -23.090 145.659  78.999  1.00 26.95           C  
ATOM   3443  CD  ARG A 451     -23.792 146.068  77.723  1.00 27.69           C  
ATOM   3444  NE  ARG A 451     -23.682 145.079  76.657  1.00 23.63           N  
ATOM   3445  CZ  ARG A 451     -24.700 144.692  75.896  1.00 26.87           C  
ATOM   3446  NH1 ARG A 451     -25.912 145.191  76.093  1.00 19.99           N  
ATOM   3447  NH2 ARG A 451     -24.513 143.794  74.941  1.00 34.55           N  
ATOM   3448  N   GLY A 452     -23.761 142.499  82.706  1.00 48.71           N  
ATOM   3449  CA  GLY A 452     -24.549 141.554  83.484  1.00 42.07           C  
ATOM   3450  C   GLY A 452     -25.494 140.682  82.685  1.00 42.18           C  
ATOM   3451  O   GLY A 452     -26.579 140.345  83.152  1.00 42.81           O  
ATOM   3452  N   LEU A 453     -25.088 140.310  81.479  1.00 41.61           N  
ATOM   3453  CA  LEU A 453     -25.930 139.473  80.638  1.00 45.55           C  
ATOM   3454  C   LEU A 453     -25.500 138.011  80.700  1.00 49.55           C  
ATOM   3455  O   LEU A 453     -26.204 137.120  80.222  1.00 55.98           O  
ATOM   3456  CB  LEU A 453     -25.932 139.986  79.196  1.00 40.00           C  
ATOM   3457  CG  LEU A 453     -26.435 141.418  79.013  1.00 32.00           C  
ATOM   3458  CD1 LEU A 453     -26.388 141.786  77.549  1.00 35.12           C  
ATOM   3459  CD2 LEU A 453     -27.847 141.558  79.555  1.00 30.21           C  
ATOM   3460  N   LEU A 454     -24.332 137.761  81.275  1.00 59.27           N  
ATOM   3461  CA  LEU A 454     -23.846 136.394  81.422  1.00 63.44           C  
ATOM   3462  C   LEU A 454     -24.804 135.665  82.366  1.00 63.93           C  
ATOM   3463  O   LEU A 454     -25.023 136.101  83.501  1.00 66.91           O  
ATOM   3464  CB  LEU A 454     -22.399 136.390  81.924  1.00 67.23           C  
ATOM   3465  CG  LEU A 454     -21.424 136.541  80.753  1.00 69.06           C  
ATOM   3466  CD1 LEU A 454     -19.977 136.555  81.257  1.00 68.84           C  
ATOM   3467  CD2 LEU A 454     -21.623 135.365  79.787  1.00 66.89           C  
ATOM   3468  N   GLY A 455     -25.421 134.598  81.875  1.00 60.88           N  
ATOM   3469  CA  GLY A 455     -26.343 133.844  82.706  1.00 61.99           C  
ATOM   3470  C   GLY A 455     -27.807 134.105  82.405  1.00 59.65           C  
ATOM   3471  O   GLY A 455     -28.668 133.279  82.720  1.00 64.16           O  
ATOM   3472  N   VAL A 456     -28.107 135.248  81.802  1.00 53.23           N  
ATOM   3473  CA  VAL A 456     -29.490 135.560  81.471  1.00 51.47           C  
ATOM   3474  C   VAL A 456     -29.925 134.641  80.335  1.00 53.82           C  
ATOM   3475  O   VAL A 456     -29.715 134.944  79.160  1.00 55.40           O  
ATOM   3476  CB  VAL A 456     -29.653 137.028  81.047  1.00 49.94           C  
ATOM   3477  CG1 VAL A 456     -31.115 137.326  80.765  1.00 54.59           C  
ATOM   3478  CG2 VAL A 456     -29.110 137.960  82.132  1.00 42.42           C  
ATOM   3479  N   GLU A 457     -30.535 133.518  80.698  1.00 54.28           N  
ATOM   3480  CA  GLU A 457     -30.987 132.522  79.727  1.00 57.64           C  
ATOM   3481  C   GLU A 457     -31.952 133.009  78.655  1.00 53.96           C  
ATOM   3482  O   GLU A 457     -32.180 132.313  77.666  1.00 50.04           O  
ATOM   3483  CB  GLU A 457     -31.605 131.328  80.447  1.00 64.55           C  
ATOM   3484  CG  GLU A 457     -30.625 130.528  81.282  1.00 76.58           C  
ATOM   3485  CD  GLU A 457     -31.310 129.417  82.057  1.00 81.06           C  
ATOM   3486  OE1 GLU A 457     -31.744 128.426  81.429  1.00 84.96           O  
ATOM   3487  OE2 GLU A 457     -31.423 129.542  83.295  1.00 84.25           O  
ATOM   3488  N   SER A 458     -32.562 134.171  78.875  1.00 54.51           N  
ATOM   3489  CA  SER A 458     -33.504 134.732  77.908  1.00 50.25           C  
ATOM   3490  C   SER A 458     -32.769 135.407  76.755  1.00 45.87           C  
ATOM   3491  O   SER A 458     -33.357 135.662  75.701  1.00 46.62           O  
ATOM   3492  CB  SER A 458     -34.430 135.738  78.592  1.00 48.88           C  
ATOM   3493  OG  SER A 458     -34.956 135.203  79.792  1.00 54.96           O  
ATOM   3494  N   SER A 459     -31.482 135.680  76.962  1.00 40.40           N  
ATOM   3495  CA  SER A 459     -30.648 136.338  75.967  1.00 37.47           C  
ATOM   3496  C   SER A 459     -29.948 135.373  75.018  1.00 37.15           C  
ATOM   3497  O   SER A 459     -28.852 134.883  75.294  1.00 46.20           O  
ATOM   3498  CB  SER A 459     -29.613 137.234  76.653  1.00 28.25           C  
ATOM   3499  OG  SER A 459     -28.762 137.846  75.700  1.00 35.69           O  
ATOM   3500  N   PHE A 460     -30.569 135.120  73.877  1.00 36.41           N  
ATOM   3501  CA  PHE A 460     -29.975 134.239  72.890  1.00 33.78           C  
ATOM   3502  C   PHE A 460     -28.792 134.944  72.255  1.00 38.37           C  
ATOM   3503  O   PHE A 460     -27.824 134.305  71.845  1.00 40.31           O  
ATOM   3504  CB  PHE A 460     -31.018 133.838  71.861  1.00 30.93           C  
ATOM   3505  CG  PHE A 460     -32.228 133.213  72.477  1.00 40.19           C  
ATOM   3506  CD1 PHE A 460     -32.108 132.052  73.237  1.00 38.81           C  
ATOM   3507  CD2 PHE A 460     -33.469 133.822  72.378  1.00 42.93           C  
ATOM   3508  CE1 PHE A 460     -33.194 131.514  73.892  1.00 37.81           C  
ATOM   3509  CE2 PHE A 460     -34.570 133.290  73.031  1.00 48.58           C  
ATOM   3510  CZ  PHE A 460     -34.430 132.131  73.793  1.00 47.35           C  
ATOM   3511  N   TYR A 461     -28.849 136.270  72.220  1.00 35.69           N  
ATOM   3512  CA  TYR A 461     -27.755 137.039  71.662  1.00 34.24           C  
ATOM   3513  C   TYR A 461     -26.479 136.743  72.443  1.00 33.77           C  
ATOM   3514  O   TYR A 461     -25.478 136.342  71.857  1.00 38.48           O  
ATOM   3515  CB  TYR A 461     -28.047 138.545  71.711  1.00 34.33           C  
ATOM   3516  CG  TYR A 461     -26.803 139.385  71.505  1.00 33.88           C  
ATOM   3517  CD1 TYR A 461     -26.156 139.422  70.265  1.00 27.41           C  
ATOM   3518  CD2 TYR A 461     -26.218 140.069  72.578  1.00 32.84           C  
ATOM   3519  CE1 TYR A 461     -24.959 140.108  70.104  1.00 23.05           C  
ATOM   3520  CE2 TYR A 461     -25.022 140.753  72.428  1.00 23.06           C  
ATOM   3521  CZ  TYR A 461     -24.399 140.766  71.192  1.00 24.64           C  
ATOM   3522  OH  TYR A 461     -23.203 141.419  71.055  1.00 26.16           O  
ATOM   3523  N   ALA A 462     -26.526 136.932  73.760  1.00 30.74           N  
ATOM   3524  CA  ALA A 462     -25.369 136.704  74.630  1.00 36.74           C  
ATOM   3525  C   ALA A 462     -24.805 135.297  74.481  1.00 38.03           C  
ATOM   3526  O   ALA A 462     -23.592 135.116  74.372  1.00 38.81           O  
ATOM   3527  CB  ALA A 462     -25.733 136.976  76.089  1.00 36.95           C  
ATOM   3528  N   GLN A 463     -25.692 134.311  74.448  1.00 40.50           N  
ATOM   3529  CA  GLN A 463     -25.297 132.914  74.302  1.00 46.29           C  
ATOM   3530  C   GLN A 463     -24.579 132.657  72.983  1.00 43.10           C  
ATOM   3531  O   GLN A 463     -23.453 132.151  72.961  1.00 47.86           O  
ATOM   3532  CB  GLN A 463     -26.524 132.004  74.412  1.00 52.71           C  
ATOM   3533  CG  GLN A 463     -27.167 132.003  75.794  1.00 60.71           C  
ATOM   3534  CD  GLN A 463     -28.469 131.228  75.836  1.00 64.81           C  
ATOM   3535  OE1 GLN A 463     -29.442 131.658  76.457  1.00 63.71           O  
ATOM   3536  NE2 GLN A 463     -28.495 130.078  75.173  1.00 67.41           N  
ATOM   3537  N   ASP A 464     -25.234 133.009  71.885  1.00 40.37           N  
ATOM   3538  CA  ASP A 464     -24.662 132.818  70.558  1.00 37.65           C  
ATOM   3539  C   ASP A 464     -23.387 133.641  70.361  1.00 36.70           C  
ATOM   3540  O   ASP A 464     -22.461 133.199  69.680  1.00 27.19           O  
ATOM   3541  CB  ASP A 464     -25.696 133.164  69.479  1.00 33.55           C  
ATOM   3542  CG  ASP A 464     -26.908 132.236  69.500  1.00 40.14           C  
ATOM   3543  OD1 ASP A 464     -26.942 131.284  70.314  1.00 46.50           O  
ATOM   3544  OD2 ASP A 464     -27.828 132.456  68.690  1.00 39.69           O  
ATOM   3545  N   ALA A 465     -23.336 134.816  70.986  1.00 34.75           N  
ATOM   3546  CA  ALA A 465     -22.184 135.706  70.882  1.00 35.95           C  
ATOM   3547  C   ALA A 465     -20.978 135.078  71.548  1.00 36.54           C  
ATOM   3548  O   ALA A 465     -19.866 135.149  71.027  1.00 34.96           O  
ATOM   3549  CB  ALA A 465     -22.491 137.047  71.529  1.00 34.95           C  
ATOM   3550  N   LEU A 466     -21.206 134.488  72.717  1.00 36.81           N  
ATOM   3551  CA  LEU A 466     -20.151 133.836  73.472  1.00 34.17           C  
ATOM   3552  C   LEU A 466     -19.633 132.615  72.730  1.00 37.12           C  
ATOM   3553  O   LEU A 466     -18.424 132.461  72.541  1.00 35.62           O  
ATOM   3554  CB  LEU A 466     -20.655 133.415  74.846  1.00 36.36           C  
ATOM   3555  CG  LEU A 466     -20.040 134.211  75.987  1.00 44.97           C  
ATOM   3556  CD1 LEU A 466     -18.513 134.161  75.869  1.00 50.22           C  
ATOM   3557  CD2 LEU A 466     -20.534 135.642  75.931  1.00 49.68           C  
ATOM   3558  N   ARG A 467     -20.548 131.758  72.288  1.00 35.11           N  
ATOM   3559  CA  ARG A 467     -20.157 130.550  71.573  1.00 38.33           C  
ATOM   3560  C   ARG A 467     -19.388 130.861  70.294  1.00 39.93           C  
ATOM   3561  O   ARG A 467     -18.333 130.274  70.037  1.00 42.87           O  
ATOM   3562  CB  ARG A 467     -21.373 129.681  71.251  1.00 31.53           C  
ATOM   3563  CG  ARG A 467     -20.989 128.338  70.670  1.00 39.08           C  
ATOM   3564  CD  ARG A 467     -22.186 127.446  70.449  1.00 37.66           C  
ATOM   3565  NE  ARG A 467     -21.790 126.109  70.013  1.00 43.28           N  
ATOM   3566  CZ  ARG A 467     -22.630 125.193  69.534  1.00 52.10           C  
ATOM   3567  NH1 ARG A 467     -23.923 125.465  69.401  1.00 50.79           N  
ATOM   3568  NH2 ARG A 467     -22.174 124.004  69.166  1.00 56.43           N  
ATOM   3569  N   LEU A 468     -19.900 131.804  69.510  1.00 40.17           N  
ATOM   3570  CA  LEU A 468     -19.256 132.173  68.261  1.00 36.09           C  
ATOM   3571  C   LEU A 468     -17.873 132.736  68.534  1.00 38.10           C  
ATOM   3572  O   LEU A 468     -16.928 132.452  67.790  1.00 41.89           O  
ATOM   3573  CB  LEU A 468     -20.106 133.182  67.495  1.00 33.22           C  
ATOM   3574  CG  LEU A 468     -19.988 133.247  65.967  1.00 34.05           C  
ATOM   3575  CD1 LEU A 468     -19.469 134.595  65.541  1.00 28.50           C  
ATOM   3576  CD2 LEU A 468     -19.109 132.133  65.432  1.00 38.15           C  
ATOM   3577  N   TRP A 469     -17.747 133.500  69.619  1.00 37.76           N  
ATOM   3578  CA  TRP A 469     -16.464 134.090  69.996  1.00 39.30           C  
ATOM   3579  C   TRP A 469     -15.452 132.996  70.310  1.00 44.53           C  
ATOM   3580  O   TRP A 469     -14.300 133.068  69.873  1.00 46.52           O  
ATOM   3581  CB  TRP A 469     -16.617 135.018  71.206  1.00 36.88           C  
ATOM   3582  CG  TRP A 469     -15.303 135.487  71.778  1.00 40.18           C  
ATOM   3583  CD1 TRP A 469     -14.582 134.884  72.771  1.00 40.39           C  
ATOM   3584  CD2 TRP A 469     -14.563 136.660  71.404  1.00 40.68           C  
ATOM   3585  NE1 TRP A 469     -13.444 135.607  73.040  1.00 34.45           N  
ATOM   3586  CE2 TRP A 469     -13.406 136.702  72.216  1.00 38.67           C  
ATOM   3587  CE3 TRP A 469     -14.765 137.681  70.464  1.00 33.36           C  
ATOM   3588  CZ2 TRP A 469     -12.455 137.726  72.117  1.00 36.74           C  
ATOM   3589  CZ3 TRP A 469     -13.818 138.702  70.368  1.00 37.93           C  
ATOM   3590  CH2 TRP A 469     -12.679 138.714  71.190  1.00 38.18           C  
ATOM   3591  N   GLU A 470     -15.883 131.989  71.071  1.00 47.76           N  
ATOM   3592  CA  GLU A 470     -15.009 130.873  71.436  1.00 45.91           C  
ATOM   3593  C   GLU A 470     -14.536 130.129  70.180  1.00 41.59           C  
ATOM   3594  O   GLU A 470     -13.352 129.827  70.038  1.00 33.46           O  
ATOM   3595  CB  GLU A 470     -15.716 129.898  72.397  1.00 49.82           C  
ATOM   3596  CG  GLU A 470     -16.169 130.490  73.746  1.00 60.81           C  
ATOM   3597  CD  GLU A 470     -15.048 131.198  74.528  1.00 74.72           C  
ATOM   3598  OE1 GLU A 470     -13.860 130.819  74.390  1.00 78.06           O  
ATOM   3599  OE2 GLU A 470     -15.363 132.140  75.296  1.00 77.63           O  
ATOM   3600  N   ILE A 471     -15.452 129.892  69.246  1.00 38.82           N  
ATOM   3601  CA  ILE A 471     -15.118 129.192  68.010  1.00 36.12           C  
ATOM   3602  C   ILE A 471     -14.065 129.949  67.196  1.00 40.80           C  
ATOM   3603  O   ILE A 471     -13.115 129.347  66.675  1.00 42.57           O  
ATOM   3604  CB  ILE A 471     -16.376 128.943  67.156  1.00 33.15           C  
ATOM   3605  CG1 ILE A 471     -17.354 128.051  67.923  1.00 28.56           C  
ATOM   3606  CG2 ILE A 471     -16.003 128.306  65.827  1.00 32.81           C  
ATOM   3607  CD1 ILE A 471     -18.567 127.633  67.122  1.00 30.21           C  
ATOM   3608  N   ILE A 472     -14.219 131.270  67.122  1.00 37.16           N  
ATOM   3609  CA  ILE A 472     -13.289 132.120  66.379  1.00 32.61           C  
ATOM   3610  C   ILE A 472     -11.968 132.212  67.129  1.00 31.86           C  
ATOM   3611  O   ILE A 472     -10.892 132.303  66.527  1.00 30.31           O  
ATOM   3612  CB  ILE A 472     -13.866 133.556  66.188  1.00 32.75           C  
ATOM   3613  CG1 ILE A 472     -15.153 133.498  65.358  1.00 32.98           C  
ATOM   3614  CG2 ILE A 472     -12.834 134.476  65.508  1.00 28.67           C  
ATOM   3615  CD1 ILE A 472     -15.856 134.815  65.237  1.00 24.20           C  
ATOM   3616  N   SER A 473     -12.056 132.174  68.450  1.00 34.42           N  
ATOM   3617  CA  SER A 473     -10.880 132.273  69.293  1.00 37.13           C  
ATOM   3618  C   SER A 473      -9.972 131.086  69.032  1.00 41.12           C  
ATOM   3619  O   SER A 473      -8.767 131.249  68.799  1.00 40.76           O  
ATOM   3620  CB  SER A 473     -11.291 132.318  70.762  1.00 29.61           C  
ATOM   3621  OG  SER A 473     -10.284 132.934  71.540  1.00 46.49           O  
ATOM   3622  N   ARG A 474     -10.573 129.899  69.024  1.00 44.67           N  
ATOM   3623  CA  ARG A 474      -9.844 128.663  68.789  1.00 45.53           C  
ATOM   3624  C   ARG A 474      -9.209 128.664  67.407  1.00 47.23           C  
ATOM   3625  O   ARG A 474      -8.050 128.260  67.258  1.00 51.93           O  
ATOM   3626  CB  ARG A 474     -10.750 127.441  69.003  1.00 47.09           C  
ATOM   3627  CG  ARG A 474     -11.065 127.171  70.490  1.00 42.33           C  
ATOM   3628  CD  ARG A 474     -11.755 125.829  70.724  1.00 45.69           C  
ATOM   3629  NE  ARG A 474     -13.133 125.772  70.225  1.00 50.09           N  
ATOM   3630  CZ  ARG A 474     -14.201 126.210  70.894  1.00 55.68           C  
ATOM   3631  NH1 ARG A 474     -14.071 126.772  72.094  1.00 60.41           N  
ATOM   3632  NH2 ARG A 474     -15.407 126.102  70.353  1.00 53.80           N  
ATOM   3633  N   TYR A 475      -9.947 129.158  66.412  1.00 45.23           N  
ATOM   3634  CA  TYR A 475      -9.433 129.254  65.046  1.00 42.85           C  
ATOM   3635  C   TYR A 475      -8.171 130.140  65.032  1.00 43.25           C  
ATOM   3636  O   TYR A 475      -7.109 129.716  64.560  1.00 43.81           O  
ATOM   3637  CB  TYR A 475     -10.516 129.820  64.119  1.00 38.70           C  
ATOM   3638  CG  TYR A 475     -10.081 130.118  62.690  1.00 43.09           C  
ATOM   3639  CD1 TYR A 475      -9.431 129.161  61.910  1.00 43.13           C  
ATOM   3640  CD2 TYR A 475     -10.349 131.359  62.111  1.00 42.75           C  
ATOM   3641  CE1 TYR A 475      -9.063 129.434  60.587  1.00 42.00           C  
ATOM   3642  CE2 TYR A 475      -9.987 131.642  60.794  1.00 46.06           C  
ATOM   3643  CZ  TYR A 475      -9.345 130.678  60.035  1.00 46.28           C  
ATOM   3644  OH  TYR A 475      -8.998 130.969  58.726  1.00 44.92           O  
ATOM   3645  N   VAL A 476      -8.278 131.342  65.600  1.00 44.97           N  
ATOM   3646  CA  VAL A 476      -7.156 132.281  65.659  1.00 45.30           C  
ATOM   3647  C   VAL A 476      -5.953 131.652  66.364  1.00 46.07           C  
ATOM   3648  O   VAL A 476      -4.850 131.632  65.819  1.00 46.63           O  
ATOM   3649  CB  VAL A 476      -7.569 133.609  66.366  1.00 46.39           C  
ATOM   3650  CG1 VAL A 476      -6.353 134.505  66.624  1.00 36.13           C  
ATOM   3651  CG2 VAL A 476      -8.573 134.352  65.505  1.00 39.89           C  
ATOM   3652  N   GLN A 477      -6.182 131.112  67.558  1.00 44.64           N  
ATOM   3653  CA  GLN A 477      -5.130 130.469  68.337  1.00 44.66           C  
ATOM   3654  C   GLN A 477      -4.440 129.383  67.526  1.00 45.60           C  
ATOM   3655  O   GLN A 477      -3.212 129.279  67.525  1.00 45.80           O  
ATOM   3656  CB  GLN A 477      -5.712 129.817  69.582  1.00 47.79           C  
ATOM   3657  CG  GLN A 477      -6.270 130.757  70.616  1.00 59.28           C  
ATOM   3658  CD  GLN A 477      -6.655 130.015  71.882  1.00 67.75           C  
ATOM   3659  OE1 GLN A 477      -7.803 130.060  72.321  1.00 67.07           O  
ATOM   3660  NE2 GLN A 477      -5.693 129.302  72.463  1.00 71.45           N  
ATOM   3661  N   GLY A 478      -5.248 128.558  66.867  1.00 39.73           N  
ATOM   3662  CA  GLY A 478      -4.724 127.474  66.061  1.00 41.18           C  
ATOM   3663  C   GLY A 478      -3.771 127.905  64.963  1.00 43.02           C  
ATOM   3664  O   GLY A 478      -2.794 127.209  64.673  1.00 46.90           O  
ATOM   3665  N   ILE A 479      -4.058 129.031  64.324  1.00 39.82           N  
ATOM   3666  CA  ILE A 479      -3.190 129.513  63.260  1.00 41.72           C  
ATOM   3667  C   ILE A 479      -1.996 130.267  63.846  1.00 40.49           C  
ATOM   3668  O   ILE A 479      -0.846 130.014  63.471  1.00 41.58           O  
ATOM   3669  CB  ILE A 479      -3.992 130.335  62.218  1.00 39.63           C  
ATOM   3670  CG1 ILE A 479      -4.829 129.367  61.375  1.00 39.54           C  
ATOM   3671  CG2 ILE A 479      -3.068 131.168  61.337  1.00 39.10           C  
ATOM   3672  CD1 ILE A 479      -5.597 130.004  60.252  1.00 57.59           C  
ATOM   3673  N   MET A 480      -2.259 131.123  64.828  1.00 38.48           N  
ATOM   3674  CA  MET A 480      -1.200 131.885  65.478  1.00 40.44           C  
ATOM   3675  C   MET A 480      -0.188 130.930  66.105  1.00 40.38           C  
ATOM   3676  O   MET A 480       1.023 131.160  66.047  1.00 44.02           O  
ATOM   3677  CB  MET A 480      -1.783 132.802  66.556  1.00 43.05           C  
ATOM   3678  CG  MET A 480      -2.612 133.973  66.025  1.00 40.66           C  
ATOM   3679  SD  MET A 480      -1.675 135.222  65.103  1.00 40.33           S  
ATOM   3680  CE  MET A 480      -1.326 136.432  66.379  1.00 31.02           C  
ATOM   3681  N   GLY A 481      -0.693 129.826  66.646  1.00 44.47           N  
ATOM   3682  CA  GLY A 481       0.161 128.838  67.286  1.00 49.12           C  
ATOM   3683  C   GLY A 481       1.237 128.261  66.385  1.00 50.96           C  
ATOM   3684  O   GLY A 481       2.300 127.851  66.853  1.00 49.34           O  
ATOM   3685  N   LEU A 482       0.973 128.249  65.085  1.00 50.51           N  
ATOM   3686  CA  LEU A 482       1.928 127.716  64.126  1.00 49.12           C  
ATOM   3687  C   LEU A 482       3.000 128.733  63.733  1.00 47.46           C  
ATOM   3688  O   LEU A 482       3.878 128.418  62.930  1.00 43.82           O  
ATOM   3689  CB  LEU A 482       1.197 127.250  62.867  1.00 48.38           C  
ATOM   3690  CG  LEU A 482       0.005 126.326  63.102  1.00 54.48           C  
ATOM   3691  CD1 LEU A 482      -0.767 126.120  61.809  1.00 46.29           C  
ATOM   3692  CD2 LEU A 482       0.487 125.004  63.686  1.00 62.04           C  
ATOM   3693  N   TYR A 483       2.931 129.948  64.277  1.00 42.40           N  
ATOM   3694  CA  TYR A 483       3.906 130.979  63.925  1.00 38.88           C  
ATOM   3695  C   TYR A 483       4.473 131.718  65.117  1.00 44.14           C  
ATOM   3696  O   TYR A 483       5.439 132.481  64.985  1.00 45.75           O  
ATOM   3697  CB  TYR A 483       3.289 131.997  62.966  1.00 39.76           C  
ATOM   3698  CG  TYR A 483       2.808 131.404  61.667  1.00 37.66           C  
ATOM   3699  CD1 TYR A 483       1.573 130.754  61.592  1.00 32.41           C  
ATOM   3700  CD2 TYR A 483       3.601 131.464  60.520  1.00 34.23           C  
ATOM   3701  CE1 TYR A 483       1.142 130.170  60.410  1.00 40.40           C  
ATOM   3702  CE2 TYR A 483       3.179 130.886  59.326  1.00 41.84           C  
ATOM   3703  CZ  TYR A 483       1.950 130.235  59.275  1.00 46.60           C  
ATOM   3704  OH  TYR A 483       1.543 129.625  58.103  1.00 48.67           O  
ATOM   3705  N   TYR A 484       3.839 131.550  66.269  1.00 49.03           N  
ATOM   3706  CA  TYR A 484       4.300 132.201  67.487  1.00 45.92           C  
ATOM   3707  C   TYR A 484       4.334 131.150  68.579  1.00 46.10           C  
ATOM   3708  O   TYR A 484       3.342 130.918  69.272  1.00 46.73           O  
ATOM   3709  CB  TYR A 484       3.369 133.349  67.865  1.00 42.83           C  
ATOM   3710  CG  TYR A 484       3.272 134.436  66.815  1.00 43.07           C  
ATOM   3711  CD1 TYR A 484       4.308 135.360  66.632  1.00 42.52           C  
ATOM   3712  CD2 TYR A 484       2.127 134.566  66.031  1.00 37.92           C  
ATOM   3713  CE1 TYR A 484       4.198 136.395  65.695  1.00 42.44           C  
ATOM   3714  CE2 TYR A 484       2.005 135.588  65.099  1.00 38.45           C  
ATOM   3715  CZ  TYR A 484       3.040 136.502  64.934  1.00 43.70           C  
ATOM   3716  OH  TYR A 484       2.884 137.520  64.013  1.00 38.60           O  
ATOM   3717  N   LYS A 485       5.480 130.488  68.690  1.00 48.37           N  
ATOM   3718  CA  LYS A 485       5.673 129.430  69.674  1.00 50.65           C  
ATOM   3719  C   LYS A 485       5.983 129.957  71.072  1.00 51.21           C  
ATOM   3720  O   LYS A 485       6.017 129.187  72.030  1.00 55.63           O  
ATOM   3721  CB  LYS A 485       6.792 128.488  69.219  1.00 51.71           C  
ATOM   3722  CG  LYS A 485       6.609 127.904  67.820  1.00 51.13           C  
ATOM   3723  CD  LYS A 485       5.410 126.975  67.738  1.00 51.38           C  
ATOM   3724  CE  LYS A 485       5.233 126.445  66.324  1.00 58.19           C  
ATOM   3725  NZ  LYS A 485       4.011 125.596  66.194  1.00 70.90           N  
ATOM   3726  N   THR A 486       6.214 131.263  71.188  1.00 51.57           N  
ATOM   3727  CA  THR A 486       6.531 131.879  72.476  1.00 53.19           C  
ATOM   3728  C   THR A 486       6.031 133.313  72.533  1.00 51.73           C  
ATOM   3729  O   THR A 486       5.944 133.979  71.503  1.00 49.31           O  
ATOM   3730  CB  THR A 486       8.053 131.962  72.695  1.00 57.72           C  
ATOM   3731  OG1 THR A 486       8.656 132.645  71.584  1.00 57.14           O  
ATOM   3732  CG2 THR A 486       8.667 130.574  72.869  1.00 60.38           C  
ATOM   3733  N   ASP A 487       5.767 133.810  73.738  1.00 50.22           N  
ATOM   3734  CA  ASP A 487       5.322 135.191  73.896  1.00 47.86           C  
ATOM   3735  C   ASP A 487       6.414 136.108  73.337  1.00 50.66           C  
ATOM   3736  O   ASP A 487       6.131 137.177  72.791  1.00 51.10           O  
ATOM   3737  CB  ASP A 487       5.062 135.517  75.370  1.00 43.27           C  
ATOM   3738  CG  ASP A 487       3.900 134.713  75.965  1.00 56.27           C  
ATOM   3739  OD1 ASP A 487       3.126 134.082  75.207  1.00 59.03           O  
ATOM   3740  OD2 ASP A 487       3.749 134.722  77.207  1.00 51.70           O  
ATOM   3741  N   GLU A 488       7.661 135.649  73.420  1.00 55.24           N  
ATOM   3742  CA  GLU A 488       8.795 136.419  72.919  1.00 61.02           C  
ATOM   3743  C   GLU A 488       8.683 136.591  71.404  1.00 57.14           C  
ATOM   3744  O   GLU A 488       9.005 137.657  70.868  1.00 52.36           O  
ATOM   3745  CB  GLU A 488      10.128 135.749  73.293  1.00 66.32           C  
ATOM   3746  CG  GLU A 488      10.454 135.721  74.804  1.00 77.87           C  
ATOM   3747  CD  GLU A 488       9.657 134.672  75.596  1.00 82.96           C  
ATOM   3748  OE1 GLU A 488       9.689 133.479  75.224  1.00 86.67           O  
ATOM   3749  OE2 GLU A 488       9.016 135.035  76.608  1.00 82.13           O  
ATOM   3750  N   ALA A 489       8.173 135.561  70.730  1.00 53.10           N  
ATOM   3751  CA  ALA A 489       8.003 135.595  69.281  1.00 49.65           C  
ATOM   3752  C   ALA A 489       7.077 136.730  68.860  1.00 51.12           C  
ATOM   3753  O   ALA A 489       7.346 137.414  67.865  1.00 57.31           O  
ATOM   3754  CB  ALA A 489       7.468 134.257  68.772  1.00 41.07           C  
ATOM   3755  N   VAL A 490       6.004 136.948  69.624  1.00 52.89           N  
ATOM   3756  CA  VAL A 490       5.046 138.015  69.305  1.00 50.13           C  
ATOM   3757  C   VAL A 490       5.640 139.388  69.634  1.00 48.95           C  
ATOM   3758  O   VAL A 490       5.488 140.332  68.855  1.00 46.05           O  
ATOM   3759  CB  VAL A 490       3.634 137.822  69.997  1.00 40.58           C  
ATOM   3760  CG1 VAL A 490       3.334 136.346  70.242  1.00 37.77           C  
ATOM   3761  CG2 VAL A 490       3.524 138.614  71.278  1.00 43.80           C  
ATOM   3762  N   ARG A 491       6.356 139.475  70.756  1.00 48.34           N  
ATOM   3763  CA  ARG A 491       6.991 140.720  71.182  1.00 52.65           C  
ATOM   3764  C   ARG A 491       8.001 141.227  70.159  1.00 55.09           C  
ATOM   3765  O   ARG A 491       8.096 142.430  69.902  1.00 56.35           O  
ATOM   3766  CB  ARG A 491       7.707 140.527  72.520  1.00 52.96           C  
ATOM   3767  CG  ARG A 491       6.779 140.371  73.695  1.00 72.08           C  
ATOM   3768  CD  ARG A 491       7.507 140.602  75.006  1.00 82.57           C  
ATOM   3769  NE  ARG A 491       8.119 139.390  75.542  1.00 90.08           N  
ATOM   3770  CZ  ARG A 491       7.619 138.692  76.558  1.00 93.05           C  
ATOM   3771  NH1 ARG A 491       6.491 139.075  77.144  1.00 97.06           N  
ATOM   3772  NH2 ARG A 491       8.243 137.605  76.987  1.00 92.68           N  
ATOM   3773  N   ASP A 492       8.756 140.301  69.577  1.00 55.69           N  
ATOM   3774  CA  ASP A 492       9.782 140.648  68.602  1.00 57.12           C  
ATOM   3775  C   ASP A 492       9.250 140.915  67.195  1.00 56.54           C  
ATOM   3776  O   ASP A 492      10.003 141.337  66.315  1.00 59.13           O  
ATOM   3777  CB  ASP A 492      10.854 139.552  68.547  1.00 61.92           C  
ATOM   3778  CG  ASP A 492      11.385 139.163  69.927  1.00 60.80           C  
ATOM   3779  OD1 ASP A 492      11.327 139.986  70.872  1.00 51.66           O  
ATOM   3780  OD2 ASP A 492      11.864 138.014  70.058  1.00 64.12           O  
ATOM   3781  N   ASP A 493       7.963 140.669  66.971  1.00 56.47           N  
ATOM   3782  CA  ASP A 493       7.384 140.895  65.652  1.00 51.97           C  
ATOM   3783  C   ASP A 493       7.074 142.374  65.405  1.00 52.89           C  
ATOM   3784  O   ASP A 493       5.950 142.841  65.656  1.00 47.84           O  
ATOM   3785  CB  ASP A 493       6.122 140.060  65.471  1.00 41.50           C  
ATOM   3786  CG  ASP A 493       5.656 140.015  64.029  1.00 41.57           C  
ATOM   3787  OD1 ASP A 493       5.972 140.933  63.239  1.00 39.59           O  
ATOM   3788  OD2 ASP A 493       4.964 139.043  63.681  1.00 41.63           O  
ATOM   3789  N   LEU A 494       8.052 143.081  64.839  1.00 52.66           N  
ATOM   3790  CA  LEU A 494       7.921 144.510  64.538  1.00 53.92           C  
ATOM   3791  C   LEU A 494       6.704 144.862  63.678  1.00 52.38           C  
ATOM   3792  O   LEU A 494       5.970 145.803  63.992  1.00 53.39           O  
ATOM   3793  CB  LEU A 494       9.200 145.058  63.889  1.00 51.61           C  
ATOM   3794  CG  LEU A 494      10.491 145.042  64.719  1.00 54.50           C  
ATOM   3795  CD1 LEU A 494      10.185 145.385  66.176  1.00 42.96           C  
ATOM   3796  CD2 LEU A 494      11.159 143.676  64.625  1.00 62.50           C  
ATOM   3797  N   GLU A 495       6.481 144.104  62.607  1.00 46.86           N  
ATOM   3798  CA  GLU A 495       5.341 144.355  61.730  1.00 44.39           C  
ATOM   3799  C   GLU A 495       4.034 144.229  62.504  1.00 44.83           C  
ATOM   3800  O   GLU A 495       3.164 145.098  62.424  1.00 47.83           O  
ATOM   3801  CB  GLU A 495       5.347 143.389  60.545  1.00 39.83           C  
ATOM   3802  CG  GLU A 495       6.463 143.660  59.554  1.00 28.21           C  
ATOM   3803  CD  GLU A 495       6.604 142.570  58.509  1.00 37.79           C  
ATOM   3804  OE1 GLU A 495       6.279 141.394  58.805  1.00 36.15           O  
ATOM   3805  OE2 GLU A 495       7.064 142.893  57.393  1.00 34.52           O  
ATOM   3806  N   LEU A 496       3.925 143.179  63.304  1.00 43.73           N  
ATOM   3807  CA  LEU A 496       2.725 142.953  64.091  1.00 42.12           C  
ATOM   3808  C   LEU A 496       2.560 144.116  65.059  1.00 43.23           C  
ATOM   3809  O   LEU A 496       1.464 144.663  65.201  1.00 45.43           O  
ATOM   3810  CB  LEU A 496       2.845 141.621  64.834  1.00 37.85           C  
ATOM   3811  CG  LEU A 496       1.680 140.899  65.525  1.00 41.04           C  
ATOM   3812  CD1 LEU A 496       1.745 141.121  67.014  1.00 40.89           C  
ATOM   3813  CD2 LEU A 496       0.338 141.287  64.944  1.00 35.77           C  
ATOM   3814  N   GLN A 497       3.658 144.539  65.674  1.00 44.33           N  
ATOM   3815  CA  GLN A 497       3.593 145.643  66.618  1.00 45.63           C  
ATOM   3816  C   GLN A 497       3.131 146.934  65.954  1.00 45.57           C  
ATOM   3817  O   GLN A 497       2.257 147.619  66.484  1.00 52.23           O  
ATOM   3818  CB  GLN A 497       4.932 145.845  67.336  1.00 41.58           C  
ATOM   3819  CG  GLN A 497       5.359 144.666  68.192  1.00 38.02           C  
ATOM   3820  CD  GLN A 497       4.283 144.207  69.167  1.00 41.36           C  
ATOM   3821  OE1 GLN A 497       3.482 145.004  69.654  1.00 44.71           O  
ATOM   3822  NE2 GLN A 497       4.263 142.915  69.457  1.00 39.65           N  
ATOM   3823  N   SER A 498       3.670 147.243  64.777  1.00 42.89           N  
ATOM   3824  CA  SER A 498       3.281 148.464  64.071  1.00 46.53           C  
ATOM   3825  C   SER A 498       1.806 148.394  63.691  1.00 50.43           C  
ATOM   3826  O   SER A 498       1.098 149.409  63.713  1.00 46.86           O  
ATOM   3827  CB  SER A 498       4.131 148.671  62.819  1.00 42.38           C  
ATOM   3828  OG  SER A 498       3.829 147.704  61.832  1.00 48.16           O  
ATOM   3829  N   TRP A 499       1.362 147.182  63.356  1.00 48.93           N  
ATOM   3830  CA  TRP A 499      -0.023 146.912  62.986  1.00 42.89           C  
ATOM   3831  C   TRP A 499      -0.891 147.306  64.175  1.00 40.66           C  
ATOM   3832  O   TRP A 499      -1.790 148.137  64.054  1.00 45.91           O  
ATOM   3833  CB  TRP A 499      -0.197 145.421  62.653  1.00 35.41           C  
ATOM   3834  CG  TRP A 499      -1.609 145.003  62.381  1.00 30.78           C  
ATOM   3835  CD1 TRP A 499      -2.422 145.446  61.372  1.00 30.22           C  
ATOM   3836  CD2 TRP A 499      -2.394 144.087  63.156  1.00 28.67           C  
ATOM   3837  NE1 TRP A 499      -3.669 144.869  61.479  1.00 24.69           N  
ATOM   3838  CE2 TRP A 499      -3.679 144.032  62.565  1.00 28.45           C  
ATOM   3839  CE3 TRP A 499      -2.140 143.313  64.293  1.00 27.53           C  
ATOM   3840  CZ2 TRP A 499      -4.705 143.230  63.076  1.00 23.69           C  
ATOM   3841  CZ3 TRP A 499      -3.162 142.514  64.800  1.00 28.43           C  
ATOM   3842  CH2 TRP A 499      -4.428 142.481  64.191  1.00 28.08           C  
ATOM   3843  N   CYS A 500      -0.570 146.759  65.339  1.00 40.20           N  
ATOM   3844  CA  CYS A 500      -1.311 147.065  66.553  1.00 42.71           C  
ATOM   3845  C   CYS A 500      -1.372 148.576  66.811  1.00 41.64           C  
ATOM   3846  O   CYS A 500      -2.415 149.101  67.197  1.00 39.07           O  
ATOM   3847  CB  CYS A 500      -0.681 146.355  67.749  1.00 44.31           C  
ATOM   3848  SG  CYS A 500      -1.681 146.454  69.249  1.00 43.95           S  
ATOM   3849  N   ARG A 501      -0.268 149.278  66.574  1.00 41.82           N  
ATOM   3850  CA  ARG A 501      -0.240 150.720  66.787  1.00 40.60           C  
ATOM   3851  C   ARG A 501      -1.044 151.484  65.751  1.00 38.66           C  
ATOM   3852  O   ARG A 501      -1.729 152.455  66.087  1.00 34.96           O  
ATOM   3853  CB  ARG A 501       1.188 151.248  66.796  1.00 44.16           C  
ATOM   3854  CG  ARG A 501       1.943 150.970  68.077  1.00 53.39           C  
ATOM   3855  CD  ARG A 501       3.234 151.776  68.118  1.00 62.10           C  
ATOM   3856  NE  ARG A 501       4.071 151.529  66.943  1.00 66.42           N  
ATOM   3857  CZ  ARG A 501       4.977 150.558  66.857  1.00 63.69           C  
ATOM   3858  NH1 ARG A 501       5.186 149.744  67.886  1.00 70.96           N  
ATOM   3859  NH2 ARG A 501       5.683 150.406  65.744  1.00 57.69           N  
ATOM   3860  N   GLU A 502      -0.955 151.047  64.496  1.00 40.14           N  
ATOM   3861  CA  GLU A 502      -1.666 151.689  63.392  1.00 39.33           C  
ATOM   3862  C   GLU A 502      -3.157 151.699  63.679  1.00 41.93           C  
ATOM   3863  O   GLU A 502      -3.862 152.634  63.295  1.00 38.03           O  
ATOM   3864  CB  GLU A 502      -1.410 150.955  62.076  1.00 35.98           C  
ATOM   3865  CG  GLU A 502      -1.698 151.792  60.821  1.00 43.00           C  
ATOM   3866  CD  GLU A 502      -0.598 152.809  60.506  1.00 49.03           C  
ATOM   3867  OE1 GLU A 502       0.520 152.693  61.062  1.00 55.05           O  
ATOM   3868  OE2 GLU A 502      -0.844 153.721  59.687  1.00 46.20           O  
ATOM   3869  N   ILE A 503      -3.625 150.641  64.339  1.00 40.65           N  
ATOM   3870  CA  ILE A 503      -5.028 150.493  64.715  1.00 39.24           C  
ATOM   3871  C   ILE A 503      -5.363 151.379  65.924  1.00 43.31           C  
ATOM   3872  O   ILE A 503      -6.087 152.374  65.808  1.00 42.24           O  
ATOM   3873  CB  ILE A 503      -5.361 149.000  65.059  1.00 33.09           C  
ATOM   3874  CG1 ILE A 503      -5.443 148.163  63.778  1.00 33.17           C  
ATOM   3875  CG2 ILE A 503      -6.666 148.891  65.857  1.00 32.64           C  
ATOM   3876  CD1 ILE A 503      -5.847 146.719  64.000  1.00 20.00           C  
ATOM   3877  N   THR A 504      -4.772 151.034  67.063  1.00 42.68           N  
ATOM   3878  CA  THR A 504      -4.992 151.714  68.330  1.00 41.22           C  
ATOM   3879  C   THR A 504      -4.661 153.198  68.397  1.00 46.71           C  
ATOM   3880  O   THR A 504      -5.526 154.030  68.696  1.00 44.07           O  
ATOM   3881  CB  THR A 504      -4.263 150.946  69.444  1.00 34.17           C  
ATOM   3882  OG1 THR A 504      -4.973 149.728  69.699  1.00 37.10           O  
ATOM   3883  CG2 THR A 504      -4.167 151.758  70.723  1.00 31.20           C  
ATOM   3884  N   GLU A 505      -3.412 153.532  68.119  1.00 48.92           N  
ATOM   3885  CA  GLU A 505      -2.986 154.912  68.188  1.00 51.52           C  
ATOM   3886  C   GLU A 505      -3.475 155.769  67.027  1.00 51.08           C  
ATOM   3887  O   GLU A 505      -4.042 156.845  67.241  1.00 53.06           O  
ATOM   3888  CB  GLU A 505      -1.461 154.974  68.318  1.00 59.60           C  
ATOM   3889  CG  GLU A 505      -0.953 154.484  69.679  1.00 70.08           C  
ATOM   3890  CD  GLU A 505       0.557 154.294  69.739  1.00 74.10           C  
ATOM   3891  OE1 GLU A 505       1.290 154.947  68.964  1.00 79.24           O  
ATOM   3892  OE2 GLU A 505       1.012 153.480  70.572  1.00 78.12           O  
ATOM   3893  N   ILE A 506      -3.319 155.265  65.808  1.00 47.92           N  
ATOM   3894  CA  ILE A 506      -3.707 156.010  64.614  1.00 44.16           C  
ATOM   3895  C   ILE A 506      -5.180 155.902  64.196  1.00 44.87           C  
ATOM   3896  O   ILE A 506      -5.962 156.823  64.436  1.00 48.29           O  
ATOM   3897  CB  ILE A 506      -2.760 155.666  63.443  1.00 41.40           C  
ATOM   3898  CG1 ILE A 506      -1.322 156.013  63.835  1.00 39.32           C  
ATOM   3899  CG2 ILE A 506      -3.145 156.426  62.190  1.00 36.15           C  
ATOM   3900  CD1 ILE A 506      -0.290 155.651  62.790  1.00 48.27           C  
ATOM   3901  N   GLY A 507      -5.560 154.791  63.579  1.00 42.72           N  
ATOM   3902  CA  GLY A 507      -6.935 154.618  63.139  1.00 42.00           C  
ATOM   3903  C   GLY A 507      -8.002 155.004  64.149  1.00 38.30           C  
ATOM   3904  O   GLY A 507      -8.925 155.744  63.819  1.00 36.18           O  
ATOM   3905  N   LEU A 508      -7.850 154.543  65.386  1.00 40.38           N  
ATOM   3906  CA  LEU A 508      -8.810 154.827  66.452  1.00 42.30           C  
ATOM   3907  C   LEU A 508      -8.541 156.101  67.268  1.00 42.25           C  
ATOM   3908  O   LEU A 508      -9.292 156.412  68.205  1.00 43.00           O  
ATOM   3909  CB  LEU A 508      -8.906 153.628  67.390  1.00 35.43           C  
ATOM   3910  CG  LEU A 508      -9.257 152.324  66.691  1.00 31.00           C  
ATOM   3911  CD1 LEU A 508      -9.284 151.197  67.707  1.00 28.10           C  
ATOM   3912  CD2 LEU A 508     -10.595 152.475  65.993  1.00 33.46           C  
ATOM   3913  N   GLN A 509      -7.469 156.817  66.922  1.00 37.76           N  
ATOM   3914  CA  GLN A 509      -7.089 158.065  67.592  1.00 37.41           C  
ATOM   3915  C   GLN A 509      -6.942 157.931  69.107  1.00 39.05           C  
ATOM   3916  O   GLN A 509      -7.819 158.356  69.865  1.00 42.79           O  
ATOM   3917  CB  GLN A 509      -8.100 159.181  67.286  1.00 40.34           C  
ATOM   3918  CG  GLN A 509      -8.429 159.380  65.813  1.00 40.18           C  
ATOM   3919  CD  GLN A 509      -7.398 160.206  65.070  1.00 51.33           C  
ATOM   3920  OE1 GLN A 509      -7.604 161.398  64.826  1.00 57.38           O  
ATOM   3921  NE2 GLN A 509      -6.293 159.579  64.688  1.00 48.42           N  
ATOM   3922  N   GLY A 510      -5.838 157.334  69.544  1.00 39.66           N  
ATOM   3923  CA  GLY A 510      -5.586 157.185  70.967  1.00 35.27           C  
ATOM   3924  C   GLY A 510      -6.547 156.295  71.732  1.00 39.23           C  
ATOM   3925  O   GLY A 510      -6.854 156.567  72.894  1.00 38.33           O  
ATOM   3926  N   ALA A 511      -6.948 155.183  71.124  1.00 42.99           N  
ATOM   3927  CA  ALA A 511      -7.876 154.242  71.754  1.00 42.93           C  
ATOM   3928  C   ALA A 511      -7.278 153.515  72.960  1.00 41.86           C  
ATOM   3929  O   ALA A 511      -7.958 152.726  73.610  1.00 39.30           O  
ATOM   3930  CB  ALA A 511      -8.374 153.235  70.733  1.00 46.66           C  
ATOM   3931  N   GLN A 512      -5.995 153.751  73.231  1.00 49.85           N  
ATOM   3932  CA  GLN A 512      -5.318 153.139  74.374  1.00 51.83           C  
ATOM   3933  C   GLN A 512      -6.011 153.600  75.654  1.00 57.68           C  
ATOM   3934  O   GLN A 512      -6.082 152.854  76.633  1.00 63.83           O  
ATOM   3935  CB  GLN A 512      -3.811 153.480  74.401  1.00 48.07           C  
ATOM   3936  CG  GLN A 512      -3.434 154.966  74.286  1.00 51.37           C  
ATOM   3937  CD  GLN A 512      -3.277 155.453  72.846  1.00 55.41           C  
ATOM   3938  OE1 GLN A 512      -3.904 154.936  71.923  1.00 53.36           O  
ATOM   3939  NE2 GLN A 512      -2.439 156.458  72.653  1.00 63.40           N  
ATOM   3940  N   LYS A 513      -6.572 154.812  75.611  1.00 61.51           N  
ATOM   3941  CA  LYS A 513      -7.304 155.379  76.741  1.00 60.22           C  
ATOM   3942  C   LYS A 513      -8.625 154.636  76.937  1.00 59.16           C  
ATOM   3943  O   LYS A 513      -9.184 154.639  78.033  1.00 62.29           O  
ATOM   3944  CB  LYS A 513      -7.567 156.876  76.534  1.00 65.67           C  
ATOM   3945  CG  LYS A 513      -6.359 157.771  76.789  1.00 72.13           C  
ATOM   3946  CD  LYS A 513      -5.942 158.523  75.535  1.00 82.35           C  
ATOM   3947  CE  LYS A 513      -7.046 159.450  75.035  1.00 87.40           C  
ATOM   3948  NZ  LYS A 513      -6.658 160.120  73.757  1.00 87.85           N  
ATOM   3949  N   GLN A 514      -9.116 153.997  75.874  1.00 57.15           N  
ATOM   3950  CA  GLN A 514     -10.355 153.226  75.934  1.00 51.24           C  
ATOM   3951  C   GLN A 514     -10.098 151.727  76.129  1.00 50.67           C  
ATOM   3952  O   GLN A 514     -11.007 150.912  75.968  1.00 56.01           O  
ATOM   3953  CB  GLN A 514     -11.210 153.449  74.686  1.00 56.96           C  
ATOM   3954  CG  GLN A 514     -11.988 154.754  74.658  1.00 68.43           C  
ATOM   3955  CD  GLN A 514     -11.169 155.921  74.155  1.00 73.45           C  
ATOM   3956  OE1 GLN A 514     -10.704 156.749  74.936  1.00 80.43           O  
ATOM   3957  NE2 GLN A 514     -10.993 155.997  72.843  1.00 74.44           N  
ATOM   3958  N   GLY A 515      -8.860 151.360  76.448  1.00 47.80           N  
ATOM   3959  CA  GLY A 515      -8.538 149.961  76.686  1.00 47.35           C  
ATOM   3960  C   GLY A 515      -7.897 149.162  75.563  1.00 47.46           C  
ATOM   3961  O   GLY A 515      -7.735 147.944  75.676  1.00 46.10           O  
ATOM   3962  N   PHE A 516      -7.545 149.826  74.471  1.00 44.25           N  
ATOM   3963  CA  PHE A 516      -6.923 149.136  73.358  1.00 42.45           C  
ATOM   3964  C   PHE A 516      -5.427 149.032  73.561  1.00 44.38           C  
ATOM   3965  O   PHE A 516      -4.800 149.945  74.099  1.00 47.69           O  
ATOM   3966  CB  PHE A 516      -7.234 149.841  72.041  1.00 44.01           C  
ATOM   3967  CG  PHE A 516      -8.554 149.455  71.460  1.00 43.56           C  
ATOM   3968  CD1 PHE A 516      -9.737 149.950  71.997  1.00 48.05           C  
ATOM   3969  CD2 PHE A 516      -8.619 148.581  70.385  1.00 41.50           C  
ATOM   3970  CE1 PHE A 516     -10.967 149.579  71.474  1.00 39.08           C  
ATOM   3971  CE2 PHE A 516      -9.843 148.203  69.856  1.00 40.49           C  
ATOM   3972  CZ  PHE A 516     -11.021 148.705  70.402  1.00 39.66           C  
ATOM   3973  N   PRO A 517      -4.838 147.901  73.151  1.00 46.04           N  
ATOM   3974  CA  PRO A 517      -3.405 147.629  73.270  1.00 45.66           C  
ATOM   3975  C   PRO A 517      -2.553 148.479  72.327  1.00 49.89           C  
ATOM   3976  O   PRO A 517      -2.937 148.729  71.187  1.00 49.01           O  
ATOM   3977  CB  PRO A 517      -3.312 146.155  72.880  1.00 44.32           C  
ATOM   3978  CG  PRO A 517      -4.683 145.623  73.155  1.00 47.05           C  
ATOM   3979  CD  PRO A 517      -5.539 146.717  72.634  1.00 38.56           C  
ATOM   3980  N   THR A 518      -1.402 148.929  72.811  1.00 52.71           N  
ATOM   3981  CA  THR A 518      -0.481 149.714  71.993  1.00 57.29           C  
ATOM   3982  C   THR A 518       0.640 148.802  71.483  1.00 56.91           C  
ATOM   3983  O   THR A 518       1.473 149.212  70.670  1.00 59.46           O  
ATOM   3984  CB  THR A 518       0.119 150.882  72.784  1.00 55.74           C  
ATOM   3985  OG1 THR A 518       0.254 150.504  74.161  1.00 63.47           O  
ATOM   3986  CG2 THR A 518      -0.769 152.100  72.678  1.00 57.30           C  
ATOM   3987  N   SER A 519       0.652 147.570  71.990  1.00 52.01           N  
ATOM   3988  CA  SER A 519       1.624 146.551  71.612  1.00 50.53           C  
ATOM   3989  C   SER A 519       1.071 145.216  72.097  1.00 52.11           C  
ATOM   3990  O   SER A 519       0.242 145.179  73.012  1.00 53.31           O  
ATOM   3991  CB  SER A 519       2.974 146.822  72.274  1.00 53.06           C  
ATOM   3992  OG  SER A 519       2.884 146.725  73.688  1.00 57.96           O  
ATOM   3993  N   LEU A 520       1.497 144.126  71.473  1.00 50.68           N  
ATOM   3994  CA  LEU A 520       1.033 142.801  71.868  1.00 50.82           C  
ATOM   3995  C   LEU A 520       2.223 142.084  72.503  1.00 55.33           C  
ATOM   3996  O   LEU A 520       3.230 141.835  71.834  1.00 58.59           O  
ATOM   3997  CB  LEU A 520       0.490 142.048  70.646  1.00 52.99           C  
ATOM   3998  CG  LEU A 520      -0.651 142.768  69.903  1.00 45.07           C  
ATOM   3999  CD1 LEU A 520      -0.990 142.083  68.607  1.00 35.96           C  
ATOM   4000  CD2 LEU A 520      -1.873 142.829  70.788  1.00 49.16           C  
ATOM   4001  N   GLN A 521       2.121 141.825  73.809  1.00 56.07           N  
ATOM   4002  CA  GLN A 521       3.178 141.183  74.602  1.00 57.24           C  
ATOM   4003  C   GLN A 521       3.121 139.664  74.821  1.00 54.51           C  
ATOM   4004  O   GLN A 521       4.035 139.101  75.426  1.00 56.87           O  
ATOM   4005  CB  GLN A 521       3.291 141.867  75.970  1.00 60.13           C  
ATOM   4006  CG  GLN A 521       3.555 143.362  75.913  1.00 70.65           C  
ATOM   4007  CD  GLN A 521       4.856 143.705  75.214  1.00 74.89           C  
ATOM   4008  OE1 GLN A 521       4.871 144.040  74.030  1.00 76.66           O  
ATOM   4009  NE2 GLN A 521       5.956 143.635  75.948  1.00 83.42           N  
ATOM   4010  N   SER A 522       2.065 139.000  74.362  1.00 50.82           N  
ATOM   4011  CA  SER A 522       1.957 137.553  74.540  1.00 49.08           C  
ATOM   4012  C   SER A 522       1.138 136.900  73.441  1.00 48.37           C  
ATOM   4013  O   SER A 522       0.432 137.579  72.700  1.00 52.66           O  
ATOM   4014  CB  SER A 522       1.339 137.219  75.902  1.00 47.46           C  
ATOM   4015  OG  SER A 522       0.025 137.731  76.013  1.00 48.92           O  
ATOM   4016  N   VAL A 523       1.247 135.581  73.330  1.00 48.17           N  
ATOM   4017  CA  VAL A 523       0.495 134.835  72.329  1.00 50.70           C  
ATOM   4018  C   VAL A 523      -0.989 134.964  72.658  1.00 49.56           C  
ATOM   4019  O   VAL A 523      -1.815 135.192  71.772  1.00 49.74           O  
ATOM   4020  CB  VAL A 523       0.897 133.326  72.316  1.00 54.56           C  
ATOM   4021  CG1 VAL A 523      -0.071 132.506  71.453  1.00 35.73           C  
ATOM   4022  CG2 VAL A 523       2.317 133.169  71.793  1.00 55.26           C  
ATOM   4023  N   ALA A 524      -1.314 134.860  73.943  1.00 46.76           N  
ATOM   4024  CA  ALA A 524      -2.697 134.959  74.392  1.00 44.37           C  
ATOM   4025  C   ALA A 524      -3.283 136.339  74.100  1.00 46.31           C  
ATOM   4026  O   ALA A 524      -4.453 136.454  73.724  1.00 49.44           O  
ATOM   4027  CB  ALA A 524      -2.786 134.655  75.869  1.00 43.42           C  
ATOM   4028  N   GLN A 525      -2.461 137.377  74.244  1.00 42.90           N  
ATOM   4029  CA  GLN A 525      -2.912 138.744  73.999  1.00 45.53           C  
ATOM   4030  C   GLN A 525      -3.091 139.036  72.511  1.00 46.65           C  
ATOM   4031  O   GLN A 525      -4.056 139.692  72.112  1.00 53.70           O  
ATOM   4032  CB  GLN A 525      -1.941 139.746  74.606  1.00 41.67           C  
ATOM   4033  CG  GLN A 525      -2.475 141.165  74.644  1.00 49.79           C  
ATOM   4034  CD  GLN A 525      -1.400 142.174  75.000  1.00 56.77           C  
ATOM   4035  OE1 GLN A 525      -0.216 141.851  74.991  1.00 61.93           O  
ATOM   4036  NE2 GLN A 525      -1.804 143.400  75.313  1.00 59.87           N  
ATOM   4037  N   ALA A 526      -2.153 138.568  71.695  1.00 43.83           N  
ATOM   4038  CA  ALA A 526      -2.224 138.768  70.253  1.00 39.69           C  
ATOM   4039  C   ALA A 526      -3.450 138.035  69.705  1.00 37.92           C  
ATOM   4040  O   ALA A 526      -4.199 138.581  68.886  1.00 34.15           O  
ATOM   4041  CB  ALA A 526      -0.948 138.260  69.579  1.00 39.30           C  
ATOM   4042  N   CYS A 527      -3.673 136.813  70.187  1.00 38.79           N  
ATOM   4043  CA  CYS A 527      -4.820 136.016  69.754  1.00 42.69           C  
ATOM   4044  C   CYS A 527      -6.116 136.741  70.055  1.00 43.64           C  
ATOM   4045  O   CYS A 527      -6.986 136.839  69.195  1.00 40.43           O  
ATOM   4046  CB  CYS A 527      -4.825 134.652  70.432  1.00 37.50           C  
ATOM   4047  SG  CYS A 527      -3.559 133.560  69.796  1.00 47.39           S  
ATOM   4048  N   HIS A 528      -6.202 137.293  71.262  1.00 44.54           N  
ATOM   4049  CA  HIS A 528      -7.373 138.040  71.716  1.00 45.37           C  
ATOM   4050  C   HIS A 528      -7.650 139.233  70.798  1.00 44.86           C  
ATOM   4051  O   HIS A 528      -8.801 139.512  70.451  1.00 46.93           O  
ATOM   4052  CB  HIS A 528      -7.142 138.533  73.143  1.00 44.57           C  
ATOM   4053  CG  HIS A 528      -8.391 138.950  73.855  1.00 43.20           C  
ATOM   4054  ND1 HIS A 528      -9.264 138.045  74.418  1.00 48.84           N  
ATOM   4055  CD2 HIS A 528      -8.897 140.175  74.128  1.00 42.74           C  
ATOM   4056  CE1 HIS A 528     -10.252 138.692  75.009  1.00 41.09           C  
ATOM   4057  NE2 HIS A 528     -10.054 139.986  74.846  1.00 41.24           N  
ATOM   4058  N   PHE A 529      -6.588 139.925  70.395  1.00 45.54           N  
ATOM   4059  CA  PHE A 529      -6.706 141.081  69.513  1.00 40.14           C  
ATOM   4060  C   PHE A 529      -7.170 140.692  68.107  1.00 40.22           C  
ATOM   4061  O   PHE A 529      -8.029 141.365  67.527  1.00 43.08           O  
ATOM   4062  CB  PHE A 529      -5.378 141.826  69.447  1.00 34.96           C  
ATOM   4063  CG  PHE A 529      -5.470 143.170  68.791  1.00 34.89           C  
ATOM   4064  CD1 PHE A 529      -5.954 144.263  69.492  1.00 30.66           C  
ATOM   4065  CD2 PHE A 529      -5.035 143.354  67.482  1.00 30.38           C  
ATOM   4066  CE1 PHE A 529      -5.999 145.521  68.902  1.00 33.73           C  
ATOM   4067  CE2 PHE A 529      -5.078 144.606  66.889  1.00 32.80           C  
ATOM   4068  CZ  PHE A 529      -5.562 145.693  67.602  1.00 29.89           C  
ATOM   4069  N   VAL A 530      -6.601 139.624  67.552  1.00 33.67           N  
ATOM   4070  CA  VAL A 530      -7.003 139.172  66.225  1.00 29.50           C  
ATOM   4071  C   VAL A 530      -8.448 138.668  66.275  1.00 33.33           C  
ATOM   4072  O   VAL A 530      -9.238 138.898  65.343  1.00 28.65           O  
ATOM   4073  CB  VAL A 530      -6.077 138.064  65.697  1.00 27.52           C  
ATOM   4074  CG1 VAL A 530      -6.657 137.448  64.451  1.00 34.08           C  
ATOM   4075  CG2 VAL A 530      -4.711 138.642  65.369  1.00 26.81           C  
ATOM   4076  N   THR A 531      -8.801 138.008  67.375  1.00 30.32           N  
ATOM   4077  CA  THR A 531     -10.153 137.485  67.549  1.00 35.52           C  
ATOM   4078  C   THR A 531     -11.120 138.660  67.580  1.00 35.91           C  
ATOM   4079  O   THR A 531     -12.164 138.630  66.922  1.00 33.34           O  
ATOM   4080  CB  THR A 531     -10.286 136.647  68.852  1.00 37.86           C  
ATOM   4081  OG1 THR A 531      -9.284 135.620  68.865  1.00 43.79           O  
ATOM   4082  CG2 THR A 531     -11.650 135.975  68.926  1.00 32.78           C  
ATOM   4083  N   MET A 532     -10.742 139.703  68.318  1.00 33.57           N  
ATOM   4084  CA  MET A 532     -11.545 140.913  68.433  1.00 36.83           C  
ATOM   4085  C   MET A 532     -11.815 141.492  67.037  1.00 38.96           C  
ATOM   4086  O   MET A 532     -12.960 141.777  66.690  1.00 39.66           O  
ATOM   4087  CB  MET A 532     -10.829 141.935  69.332  1.00 38.05           C  
ATOM   4088  CG  MET A 532     -11.535 143.289  69.519  1.00 37.27           C  
ATOM   4089  SD  MET A 532     -11.349 144.399  68.111  1.00 37.55           S  
ATOM   4090  CE  MET A 532      -9.694 145.000  68.363  1.00 30.06           C  
ATOM   4091  N   CYS A 533     -10.768 141.616  66.226  1.00 34.49           N  
ATOM   4092  CA  CYS A 533     -10.910 142.145  64.877  1.00 27.00           C  
ATOM   4093  C   CYS A 533     -11.823 141.264  64.043  1.00 30.39           C  
ATOM   4094  O   CYS A 533     -12.818 141.725  63.485  1.00 34.96           O  
ATOM   4095  CB  CYS A 533      -9.543 142.252  64.186  1.00 26.58           C  
ATOM   4096  SG  CYS A 533      -8.360 143.368  64.990  1.00 33.19           S  
ATOM   4097  N   ILE A 534     -11.501 139.981  63.987  1.00 31.30           N  
ATOM   4098  CA  ILE A 534     -12.277 139.046  63.191  1.00 28.77           C  
ATOM   4099  C   ILE A 534     -13.750 139.004  63.586  1.00 33.13           C  
ATOM   4100  O   ILE A 534     -14.635 138.970  62.723  1.00 26.99           O  
ATOM   4101  CB  ILE A 534     -11.644 137.650  63.231  1.00 28.71           C  
ATOM   4102  CG1 ILE A 534     -10.238 137.729  62.616  1.00 24.91           C  
ATOM   4103  CG2 ILE A 534     -12.531 136.641  62.505  1.00 22.04           C  
ATOM   4104  CD1 ILE A 534      -9.551 136.396  62.418  1.00 28.81           C  
ATOM   4105  N   PHE A 535     -14.014 139.069  64.886  1.00 34.53           N  
ATOM   4106  CA  PHE A 535     -15.378 139.034  65.378  1.00 30.88           C  
ATOM   4107  C   PHE A 535     -16.120 140.303  64.999  1.00 37.97           C  
ATOM   4108  O   PHE A 535     -17.297 140.243  64.602  1.00 36.76           O  
ATOM   4109  CB  PHE A 535     -15.402 138.872  66.891  1.00 36.90           C  
ATOM   4110  CG  PHE A 535     -16.784 138.684  67.449  1.00 43.20           C  
ATOM   4111  CD1 PHE A 535     -17.353 137.411  67.513  1.00 40.15           C  
ATOM   4112  CD2 PHE A 535     -17.534 139.780  67.877  1.00 37.88           C  
ATOM   4113  CE1 PHE A 535     -18.652 137.229  67.992  1.00 35.08           C  
ATOM   4114  CE2 PHE A 535     -18.834 139.612  68.357  1.00 30.89           C  
ATOM   4115  CZ  PHE A 535     -19.394 138.333  68.414  1.00 33.03           C  
ATOM   4116  N   THR A 536     -15.446 141.447  65.130  1.00 35.32           N  
ATOM   4117  CA  THR A 536     -16.068 142.723  64.798  1.00 38.24           C  
ATOM   4118  C   THR A 536     -16.522 142.745  63.341  1.00 33.80           C  
ATOM   4119  O   THR A 536     -17.629 143.182  63.041  1.00 38.54           O  
ATOM   4120  CB  THR A 536     -15.150 143.958  65.096  1.00 33.29           C  
ATOM   4121  OG1 THR A 536     -13.928 143.863  64.358  1.00 48.05           O  
ATOM   4122  CG2 THR A 536     -14.815 144.042  66.565  1.00 32.70           C  
ATOM   4123  N   CYS A 537     -15.709 142.179  62.454  1.00 29.75           N  
ATOM   4124  CA  CYS A 537     -16.037 142.160  61.030  1.00 33.50           C  
ATOM   4125  C   CYS A 537     -17.037 141.095  60.619  1.00 31.84           C  
ATOM   4126  O   CYS A 537     -17.419 141.040  59.451  1.00 35.70           O  
ATOM   4127  CB  CYS A 537     -14.776 141.961  60.190  1.00 30.79           C  
ATOM   4128  SG  CYS A 537     -13.465 143.129  60.532  1.00 40.71           S  
ATOM   4129  N   THR A 538     -17.442 140.236  61.547  1.00 33.03           N  
ATOM   4130  CA  THR A 538     -18.365 139.161  61.204  1.00 33.98           C  
ATOM   4131  C   THR A 538     -19.530 139.069  62.180  1.00 35.61           C  
ATOM   4132  O   THR A 538     -20.633 139.532  61.889  1.00 41.22           O  
ATOM   4133  CB  THR A 538     -17.616 137.803  61.145  1.00 31.90           C  
ATOM   4134  OG1 THR A 538     -16.949 137.577  62.392  1.00 31.58           O  
ATOM   4135  CG2 THR A 538     -16.555 137.813  60.047  1.00 26.52           C  
ATOM   4136  N   GLY A 539     -19.274 138.505  63.353  1.00 36.94           N  
ATOM   4137  CA  GLY A 539     -20.316 138.357  64.348  1.00 35.00           C  
ATOM   4138  C   GLY A 539     -20.917 139.676  64.783  1.00 33.88           C  
ATOM   4139  O   GLY A 539     -22.139 139.830  64.760  1.00 36.42           O  
ATOM   4140  N   GLN A 540     -20.062 140.631  65.148  1.00 33.03           N  
ATOM   4141  CA  GLN A 540     -20.498 141.955  65.604  1.00 32.31           C  
ATOM   4142  C   GLN A 540     -21.424 142.649  64.605  1.00 33.48           C  
ATOM   4143  O   GLN A 540     -22.493 143.131  64.979  1.00 39.36           O  
ATOM   4144  CB  GLN A 540     -19.290 142.842  65.889  1.00 25.46           C  
ATOM   4145  CG  GLN A 540     -19.630 144.212  66.437  1.00 32.02           C  
ATOM   4146  CD  GLN A 540     -19.943 144.201  67.927  1.00 36.78           C  
ATOM   4147  OE1 GLN A 540     -19.095 143.858  68.748  1.00 39.74           O  
ATOM   4148  NE2 GLN A 540     -21.149 144.607  68.282  1.00 41.64           N  
ATOM   4149  N   HIS A 541     -21.030 142.670  63.335  1.00 33.61           N  
ATOM   4150  CA  HIS A 541     -21.845 143.293  62.298  1.00 34.53           C  
ATOM   4151  C   HIS A 541     -23.106 142.497  61.979  1.00 36.29           C  
ATOM   4152  O   HIS A 541     -24.188 143.071  61.876  1.00 45.03           O  
ATOM   4153  CB  HIS A 541     -21.035 143.519  61.014  1.00 33.87           C  
ATOM   4154  CG  HIS A 541     -21.856 144.028  59.864  1.00 36.30           C  
ATOM   4155  ND1 HIS A 541     -22.135 143.294  58.734  1.00 33.01           N  
ATOM   4156  CD2 HIS A 541     -22.484 145.219  59.691  1.00 34.75           C  
ATOM   4157  CE1 HIS A 541     -22.909 144.043  57.934  1.00 39.57           C  
ATOM   4158  NE2 HIS A 541     -23.151 145.226  58.468  1.00 35.63           N  
ATOM   4159  N   SER A 542     -22.977 141.182  61.827  1.00 35.89           N  
ATOM   4160  CA  SER A 542     -24.126 140.344  61.495  1.00 33.08           C  
ATOM   4161  C   SER A 542     -25.248 140.438  62.507  1.00 31.32           C  
ATOM   4162  O   SER A 542     -26.407 140.662  62.147  1.00 36.01           O  
ATOM   4163  CB  SER A 542     -23.696 138.896  61.297  1.00 39.32           C  
ATOM   4164  OG  SER A 542     -22.864 138.800  60.147  1.00 55.55           O  
ATOM   4165  N   SER A 543     -24.890 140.342  63.778  1.00 29.59           N  
ATOM   4166  CA  SER A 543     -25.862 140.426  64.860  1.00 33.84           C  
ATOM   4167  C   SER A 543     -26.662 141.735  64.833  1.00 34.56           C  
ATOM   4168  O   SER A 543     -27.798 141.782  65.306  1.00 39.22           O  
ATOM   4169  CB  SER A 543     -25.139 140.317  66.196  1.00 28.18           C  
ATOM   4170  OG  SER A 543     -24.198 141.369  66.329  1.00 25.69           O  
ATOM   4171  N   ILE A 544     -26.058 142.792  64.295  1.00 30.11           N  
ATOM   4172  CA  ILE A 544     -26.695 144.105  64.227  1.00 29.36           C  
ATOM   4173  C   ILE A 544     -27.374 144.407  62.884  1.00 34.15           C  
ATOM   4174  O   ILE A 544     -28.401 145.095  62.839  1.00 26.05           O  
ATOM   4175  CB  ILE A 544     -25.662 145.211  64.516  1.00 25.49           C  
ATOM   4176  CG1 ILE A 544     -25.070 145.024  65.909  1.00 28.69           C  
ATOM   4177  CG2 ILE A 544     -26.292 146.579  64.382  1.00 29.45           C  
ATOM   4178  CD1 ILE A 544     -26.095 145.047  67.011  1.00 39.45           C  
ATOM   4179  N   HIS A 545     -26.806 143.882  61.802  1.00 38.14           N  
ATOM   4180  CA  HIS A 545     -27.313 144.112  60.452  1.00 35.20           C  
ATOM   4181  C   HIS A 545     -28.523 143.259  60.105  1.00 33.67           C  
ATOM   4182  O   HIS A 545     -29.544 143.760  59.632  1.00 30.69           O  
ATOM   4183  CB  HIS A 545     -26.192 143.839  59.438  1.00 32.30           C  
ATOM   4184  CG  HIS A 545     -26.530 144.235  58.033  1.00 35.77           C  
ATOM   4185  ND1 HIS A 545     -25.999 145.368  57.460  1.00 38.17           N  
ATOM   4186  CD2 HIS A 545     -27.382 143.644  57.159  1.00 33.75           C  
ATOM   4187  CE1 HIS A 545     -26.545 145.446  56.262  1.00 40.96           C  
ATOM   4188  NE2 HIS A 545     -27.389 144.424  56.035  1.00 36.44           N  
ATOM   4189  N   LEU A 546     -28.395 141.963  60.357  1.00 33.73           N  
ATOM   4190  CA  LEU A 546     -29.431 140.991  60.037  1.00 36.38           C  
ATOM   4191  C   LEU A 546     -30.851 141.267  60.520  1.00 35.94           C  
ATOM   4192  O   LEU A 546     -31.805 141.003  59.790  1.00 42.13           O  
ATOM   4193  CB  LEU A 546     -28.982 139.601  60.479  1.00 33.61           C  
ATOM   4194  CG  LEU A 546     -27.792 139.054  59.692  1.00 30.97           C  
ATOM   4195  CD1 LEU A 546     -27.304 137.746  60.308  1.00 32.84           C  
ATOM   4196  CD2 LEU A 546     -28.196 138.858  58.235  1.00 19.75           C  
ATOM   4197  N   GLY A 547     -30.993 141.811  61.725  1.00 34.45           N  
ATOM   4198  CA  GLY A 547     -32.314 142.093  62.273  1.00 28.42           C  
ATOM   4199  C   GLY A 547     -33.086 143.290  61.736  1.00 29.17           C  
ATOM   4200  O   GLY A 547     -34.286 143.413  62.005  1.00 29.85           O  
ATOM   4201  N   GLN A 548     -32.432 144.145  60.951  1.00 21.45           N  
ATOM   4202  CA  GLN A 548     -33.069 145.341  60.406  1.00 22.88           C  
ATOM   4203  C   GLN A 548     -34.363 145.075  59.668  1.00 28.97           C  
ATOM   4204  O   GLN A 548     -35.370 145.738  59.916  1.00 35.30           O  
ATOM   4205  CB  GLN A 548     -32.111 146.093  59.494  1.00 21.02           C  
ATOM   4206  CG  GLN A 548     -30.852 146.495  60.188  1.00 20.18           C  
ATOM   4207  CD  GLN A 548     -29.933 147.277  59.303  1.00 24.54           C  
ATOM   4208  OE1 GLN A 548     -28.851 146.822  58.956  1.00 37.79           O  
ATOM   4209  NE2 GLN A 548     -30.336 148.482  58.963  1.00 33.32           N  
ATOM   4210  N   LEU A 549     -34.340 144.096  58.776  1.00 33.37           N  
ATOM   4211  CA  LEU A 549     -35.523 143.741  58.004  1.00 37.77           C  
ATOM   4212  C   LEU A 549     -36.676 143.241  58.887  1.00 39.72           C  
ATOM   4213  O   LEU A 549     -37.848 143.407  58.551  1.00 41.73           O  
ATOM   4214  CB  LEU A 549     -35.163 142.663  56.977  1.00 49.94           C  
ATOM   4215  CG  LEU A 549     -35.771 142.753  55.568  1.00 59.67           C  
ATOM   4216  CD1 LEU A 549     -37.308 142.769  55.605  1.00 63.42           C  
ATOM   4217  CD2 LEU A 549     -35.241 143.995  54.867  1.00 65.07           C  
ATOM   4218  N   ASP A 550     -36.344 142.642  60.023  1.00 39.57           N  
ATOM   4219  CA  ASP A 550     -37.357 142.099  60.918  1.00 34.48           C  
ATOM   4220  C   ASP A 550     -37.995 143.089  61.864  1.00 35.62           C  
ATOM   4221  O   ASP A 550     -39.198 143.019  62.108  1.00 39.33           O  
ATOM   4222  CB  ASP A 550     -36.769 140.952  61.743  1.00 31.38           C  
ATOM   4223  CG  ASP A 550     -36.420 139.741  60.898  1.00 43.42           C  
ATOM   4224  OD1 ASP A 550     -37.115 139.484  59.892  1.00 45.35           O  
ATOM   4225  OD2 ASP A 550     -35.456 139.032  61.245  1.00 38.19           O  
ATOM   4226  N   TRP A 551     -37.196 144.010  62.396  1.00 34.87           N  
ATOM   4227  CA  TRP A 551     -37.698 144.966  63.380  1.00 34.51           C  
ATOM   4228  C   TRP A 551     -37.875 146.387  62.907  1.00 35.60           C  
ATOM   4229  O   TRP A 551     -38.644 147.144  63.492  1.00 37.52           O  
ATOM   4230  CB  TRP A 551     -36.774 144.985  64.600  1.00 33.23           C  
ATOM   4231  CG  TRP A 551     -36.489 143.627  65.147  1.00 38.06           C  
ATOM   4232  CD1 TRP A 551     -35.410 142.842  64.866  1.00 36.73           C  
ATOM   4233  CD2 TRP A 551     -37.303 142.883  66.059  1.00 35.51           C  
ATOM   4234  NE1 TRP A 551     -35.501 141.652  65.547  1.00 31.24           N  
ATOM   4235  CE2 TRP A 551     -36.653 141.651  66.288  1.00 36.12           C  
ATOM   4236  CE3 TRP A 551     -38.520 143.136  66.704  1.00 36.51           C  
ATOM   4237  CZ2 TRP A 551     -37.180 140.673  67.138  1.00 38.91           C  
ATOM   4238  CZ3 TRP A 551     -39.043 142.167  67.548  1.00 38.30           C  
ATOM   4239  CH2 TRP A 551     -38.372 140.949  67.758  1.00 40.68           C  
ATOM   4240  N   PHE A 552     -37.164 146.764  61.855  1.00 33.85           N  
ATOM   4241  CA  PHE A 552     -37.247 148.135  61.393  1.00 33.30           C  
ATOM   4242  C   PHE A 552     -38.154 148.396  60.191  1.00 37.57           C  
ATOM   4243  O   PHE A 552     -38.229 149.527  59.713  1.00 36.36           O  
ATOM   4244  CB  PHE A 552     -35.836 148.684  61.157  1.00 28.84           C  
ATOM   4245  CG  PHE A 552     -34.959 148.693  62.397  1.00 32.14           C  
ATOM   4246  CD1 PHE A 552     -35.499 148.460  63.667  1.00 27.60           C  
ATOM   4247  CD2 PHE A 552     -33.583 148.933  62.291  1.00 25.70           C  
ATOM   4248  CE1 PHE A 552     -34.684 148.464  64.813  1.00 32.23           C  
ATOM   4249  CE2 PHE A 552     -32.758 148.939  63.430  1.00 32.03           C  
ATOM   4250  CZ  PHE A 552     -33.309 148.704  64.695  1.00 32.08           C  
ATOM   4251  N   THR A 553     -38.849 147.372  59.704  1.00 38.64           N  
ATOM   4252  CA  THR A 553     -39.751 147.555  58.563  1.00 33.89           C  
ATOM   4253  C   THR A 553     -41.144 148.006  59.000  1.00 33.38           C  
ATOM   4254  O   THR A 553     -41.907 148.534  58.203  1.00 32.15           O  
ATOM   4255  CB  THR A 553     -39.866 146.288  57.743  1.00 32.75           C  
ATOM   4256  OG1 THR A 553     -39.946 145.168  58.635  1.00 44.41           O  
ATOM   4257  CG2 THR A 553     -38.668 146.155  56.829  1.00 25.22           C  
ATOM   4258  N   TRP A 554     -41.501 147.742  60.251  1.00 33.18           N  
ATOM   4259  CA  TRP A 554     -42.788 148.190  60.768  1.00 34.62           C  
ATOM   4260  C   TRP A 554     -42.475 149.529  61.452  1.00 35.98           C  
ATOM   4261  O   TRP A 554     -42.088 149.563  62.622  1.00 33.67           O  
ATOM   4262  CB  TRP A 554     -43.359 147.184  61.770  1.00 28.75           C  
ATOM   4263  CG  TRP A 554     -44.654 147.628  62.339  1.00 27.99           C  
ATOM   4264  CD1 TRP A 554     -44.917 147.912  63.642  1.00 26.84           C  
ATOM   4265  CD2 TRP A 554     -45.872 147.872  61.617  1.00 29.12           C  
ATOM   4266  NE1 TRP A 554     -46.221 148.323  63.783  1.00 29.56           N  
ATOM   4267  CE2 TRP A 554     -46.831 148.306  62.556  1.00 28.74           C  
ATOM   4268  CE3 TRP A 554     -46.245 147.765  60.268  1.00 26.68           C  
ATOM   4269  CZ2 TRP A 554     -48.141 148.633  62.192  1.00 25.61           C  
ATOM   4270  CZ3 TRP A 554     -47.544 148.089  59.907  1.00 27.01           C  
ATOM   4271  CH2 TRP A 554     -48.478 148.518  60.868  1.00 25.99           C  
ATOM   4272  N   VAL A 555     -42.661 150.623  60.719  1.00 34.41           N  
ATOM   4273  CA  VAL A 555     -42.335 151.961  61.204  1.00 33.99           C  
ATOM   4274  C   VAL A 555     -42.668 152.261  62.667  1.00 33.03           C  
ATOM   4275  O   VAL A 555     -41.829 152.795  63.393  1.00 37.04           O  
ATOM   4276  CB  VAL A 555     -42.841 153.052  60.231  1.00 35.27           C  
ATOM   4277  CG1 VAL A 555     -42.459 154.430  60.727  1.00 33.12           C  
ATOM   4278  CG2 VAL A 555     -42.215 152.834  58.860  1.00 28.48           C  
ATOM   4279  N   PRO A 556     -43.876 151.907  63.132  1.00 32.67           N  
ATOM   4280  CA  PRO A 556     -44.208 152.178  64.538  1.00 31.46           C  
ATOM   4281  C   PRO A 556     -43.182 151.590  65.527  1.00 32.07           C  
ATOM   4282  O   PRO A 556     -42.893 152.183  66.570  1.00 32.09           O  
ATOM   4283  CB  PRO A 556     -45.570 151.516  64.684  1.00 27.40           C  
ATOM   4284  CG  PRO A 556     -46.186 151.785  63.345  1.00 20.01           C  
ATOM   4285  CD  PRO A 556     -45.066 151.451  62.391  1.00 31.80           C  
ATOM   4286  N   ASN A 557     -42.613 150.440  65.179  1.00 29.88           N  
ATOM   4287  CA  ASN A 557     -41.626 149.784  66.028  1.00 26.54           C  
ATOM   4288  C   ASN A 557     -40.244 150.426  65.915  1.00 30.05           C  
ATOM   4289  O   ASN A 557     -39.372 150.175  66.740  1.00 30.73           O  
ATOM   4290  CB  ASN A 557     -41.542 148.292  65.701  1.00 24.32           C  
ATOM   4291  CG  ASN A 557     -40.564 147.555  66.599  1.00 32.05           C  
ATOM   4292  OD1 ASN A 557     -39.768 146.735  66.132  1.00 36.43           O  
ATOM   4293  ND2 ASN A 557     -40.626 147.831  67.896  1.00 35.78           N  
ATOM   4294  N   ALA A 558     -40.041 151.256  64.900  1.00 26.78           N  
ATOM   4295  CA  ALA A 558     -38.755 151.924  64.731  1.00 30.07           C  
ATOM   4296  C   ALA A 558     -38.926 153.202  63.910  1.00 27.14           C  
ATOM   4297  O   ALA A 558     -38.474 153.288  62.773  1.00 29.24           O  
ATOM   4298  CB  ALA A 558     -37.765 150.980  64.066  1.00 26.14           C  
ATOM   4299  N   PRO A 559     -39.557 154.231  64.493  1.00 26.17           N  
ATOM   4300  CA  PRO A 559     -39.774 155.495  63.773  1.00 26.36           C  
ATOM   4301  C   PRO A 559     -38.477 156.198  63.358  1.00 27.11           C  
ATOM   4302  O   PRO A 559     -37.668 156.566  64.216  1.00 28.67           O  
ATOM   4303  CB  PRO A 559     -40.572 156.336  64.782  1.00 23.38           C  
ATOM   4304  CG  PRO A 559     -41.207 155.303  65.687  1.00 27.88           C  
ATOM   4305  CD  PRO A 559     -40.102 154.301  65.857  1.00 22.66           C  
ATOM   4306  N   CYS A 560     -38.294 156.393  62.051  1.00 28.12           N  
ATOM   4307  CA  CYS A 560     -37.104 157.062  61.500  1.00 31.42           C  
ATOM   4308  C   CYS A 560     -36.973 158.497  62.020  1.00 29.39           C  
ATOM   4309  O   CYS A 560     -35.863 159.042  62.136  1.00 21.13           O  
ATOM   4310  CB  CYS A 560     -37.159 157.074  59.966  1.00 32.33           C  
ATOM   4311  SG  CYS A 560     -38.689 157.773  59.273  1.00 34.67           S  
ATOM   4312  N   THR A 561     -38.116 159.102  62.317  1.00 27.09           N  
ATOM   4313  CA  THR A 561     -38.144 160.455  62.834  1.00 32.97           C  
ATOM   4314  C   THR A 561     -39.430 160.662  63.617  1.00 31.39           C  
ATOM   4315  O   THR A 561     -40.330 159.825  63.563  1.00 28.54           O  
ATOM   4316  CB  THR A 561     -38.081 161.480  61.693  1.00 31.90           C  
ATOM   4317  OG1 THR A 561     -37.877 162.784  62.244  1.00 34.56           O  
ATOM   4318  CG2 THR A 561     -39.370 161.461  60.876  1.00 28.05           C  
ATOM   4319  N   MET A 562     -39.497 161.776  64.344  1.00 37.02           N  
ATOM   4320  CA  MET A 562     -40.668 162.143  65.143  1.00 35.83           C  
ATOM   4321  C   MET A 562     -40.990 163.598  64.833  1.00 31.11           C  
ATOM   4322  O   MET A 562     -40.101 164.449  64.817  1.00 24.71           O  
ATOM   4323  CB  MET A 562     -40.391 161.950  66.631  1.00 40.06           C  
ATOM   4324  CG  MET A 562     -40.088 160.499  67.021  1.00 38.57           C  
ATOM   4325  SD  MET A 562     -41.469 159.362  66.750  1.00 31.57           S  
ATOM   4326  CE  MET A 562     -41.904 158.972  68.440  1.00 27.36           C  
ATOM   4327  N   ARG A 563     -42.267 163.870  64.594  1.00 29.62           N  
ATOM   4328  CA  ARG A 563     -42.734 165.195  64.208  1.00 33.39           C  
ATOM   4329  C   ARG A 563     -43.194 166.155  65.308  1.00 32.75           C  
ATOM   4330  O   ARG A 563     -43.496 167.317  65.042  1.00 33.76           O  
ATOM   4331  CB  ARG A 563     -43.804 165.037  63.124  1.00 31.05           C  
ATOM   4332  CG  ARG A 563     -43.325 164.170  61.944  1.00 37.06           C  
ATOM   4333  CD  ARG A 563     -44.365 164.022  60.847  1.00 31.08           C  
ATOM   4334  NE  ARG A 563     -45.571 163.360  61.319  1.00 35.56           N  
ATOM   4335  CZ  ARG A 563     -46.797 163.702  60.957  1.00 35.54           C  
ATOM   4336  NH1 ARG A 563     -46.979 164.712  60.118  1.00 49.19           N  
ATOM   4337  NH2 ARG A 563     -47.838 163.043  61.442  1.00 42.20           N  
ATOM   4338  N   LEU A 564     -43.269 165.666  66.538  1.00 34.76           N  
ATOM   4339  CA  LEU A 564     -43.651 166.502  67.676  1.00 28.83           C  
ATOM   4340  C   LEU A 564     -42.617 166.234  68.749  1.00 29.41           C  
ATOM   4341  O   LEU A 564     -41.951 165.196  68.722  1.00 24.85           O  
ATOM   4342  CB  LEU A 564     -45.043 166.142  68.214  1.00 23.81           C  
ATOM   4343  CG  LEU A 564     -46.276 166.534  67.401  1.00 26.12           C  
ATOM   4344  CD1 LEU A 564     -47.523 166.135  68.167  1.00 24.22           C  
ATOM   4345  CD2 LEU A 564     -46.286 168.018  67.134  1.00 24.33           C  
ATOM   4346  N   PRO A 565     -42.390 167.204  69.650  1.00 30.96           N  
ATOM   4347  CA  PRO A 565     -41.398 166.968  70.705  1.00 28.84           C  
ATOM   4348  C   PRO A 565     -41.918 165.952  71.729  1.00 23.81           C  
ATOM   4349  O   PRO A 565     -43.108 165.632  71.744  1.00 27.61           O  
ATOM   4350  CB  PRO A 565     -41.189 168.372  71.300  1.00 28.17           C  
ATOM   4351  CG  PRO A 565     -42.470 169.064  71.028  1.00 28.74           C  
ATOM   4352  CD  PRO A 565     -42.849 168.605  69.651  1.00 27.84           C  
ATOM   4353  N   PRO A 566     -41.022 165.388  72.555  1.00 24.30           N  
ATOM   4354  CA  PRO A 566     -41.423 164.407  73.569  1.00 26.90           C  
ATOM   4355  C   PRO A 566     -42.368 165.040  74.606  1.00 32.04           C  
ATOM   4356  O   PRO A 566     -42.182 166.191  75.009  1.00 29.80           O  
ATOM   4357  CB  PRO A 566     -40.086 164.022  74.216  1.00 17.25           C  
ATOM   4358  CG  PRO A 566     -39.087 164.295  73.156  1.00 21.27           C  
ATOM   4359  CD  PRO A 566     -39.566 165.596  72.586  1.00 21.22           C  
ATOM   4360  N   PRO A 567     -43.368 164.279  75.074  1.00 36.01           N  
ATOM   4361  CA  PRO A 567     -44.365 164.706  76.059  1.00 35.54           C  
ATOM   4362  C   PRO A 567     -43.768 165.059  77.408  1.00 37.39           C  
ATOM   4363  O   PRO A 567     -42.816 164.429  77.872  1.00 37.63           O  
ATOM   4364  CB  PRO A 567     -45.249 163.473  76.205  1.00 33.10           C  
ATOM   4365  CG  PRO A 567     -45.118 162.813  74.898  1.00 43.87           C  
ATOM   4366  CD  PRO A 567     -43.661 162.914  74.615  1.00 40.24           C  
ATOM   4367  N   THR A 568     -44.369 166.044  78.056  1.00 35.70           N  
ATOM   4368  CA  THR A 568     -43.934 166.474  79.371  1.00 39.44           C  
ATOM   4369  C   THR A 568     -45.135 166.360  80.314  1.00 38.43           C  
ATOM   4370  O   THR A 568     -45.034 166.594  81.521  1.00 39.28           O  
ATOM   4371  CB  THR A 568     -43.347 167.908  79.326  1.00 35.57           C  
ATOM   4372  OG1 THR A 568     -44.224 168.776  78.592  1.00 37.46           O  
ATOM   4373  CG2 THR A 568     -41.985 167.887  78.643  1.00 31.26           C  
ATOM   4374  N   THR A 569     -46.253 165.919  79.746  1.00 38.07           N  
ATOM   4375  CA  THR A 569     -47.497 165.729  80.482  1.00 40.04           C  
ATOM   4376  C   THR A 569     -48.019 164.332  80.147  1.00 42.79           C  
ATOM   4377  O   THR A 569     -47.431 163.622  79.321  1.00 37.11           O  
ATOM   4378  CB  THR A 569     -48.553 166.742  80.042  1.00 37.42           C  
ATOM   4379  OG1 THR A 569     -48.870 166.518  78.661  1.00 37.38           O  
ATOM   4380  CG2 THR A 569     -48.030 168.164  80.220  1.00 26.44           C  
ATOM   4381  N   LYS A 570     -49.150 163.960  80.737  1.00 41.05           N  
ATOM   4382  CA  LYS A 570     -49.719 162.647  80.492  1.00 40.57           C  
ATOM   4383  C   LYS A 570     -51.133 162.741  79.948  1.00 42.37           C  
ATOM   4384  O   LYS A 570     -52.057 162.131  80.488  1.00 49.41           O  
ATOM   4385  CB  LYS A 570     -49.688 161.797  81.767  1.00 41.13           C  
ATOM   4386  CG  LYS A 570     -48.294 161.570  82.338  1.00 39.88           C  
ATOM   4387  CD  LYS A 570     -48.275 160.415  83.321  1.00 31.05           C  
ATOM   4388  CE  LYS A 570     -46.890 160.234  83.925  1.00 35.24           C  
ATOM   4389  NZ  LYS A 570     -46.849 159.059  84.847  1.00 36.19           N
[truncated: 69,904 more chars]
