# Supplementary material for: Predictive classification models and targets identification for betulin derivatives as Leishmania donovani inhibitors
Source: J Cheminform. 2018 Aug 17;10:40. doi: 10.1186/s13321-018-0291-x (PMC6097978; doi:10.1186/s13321-018-0291-x)
Supplement: Supplementary file 5 — Additional file 5. Zip file with all potential protein target structures protein data bank files. [file 13321_2018_291_MOESM5_ESM.zip › 1pzo.pdb]

HEADER    HYDROLASE                               14-JUL-03   1PZO              
TITLE     TEM-1 BETA-LACTAMASE IN COMPLEX WITH A NOVEL, CORE-                   
TITLE    2 DISRUPTING, ALLOSTERIC INHIBITOR                                     
COMPND    MOL_ID: 1;                                                            
COMPND   2 MOLECULE: BETA-LACTAMASE TEM;                                        
COMPND   3 CHAIN: A;                                                            
COMPND   4 SYNONYM: TEM-1; TEM-2; TEM-3; TEM-4; TEM-5; TEM-6; TEM-              
COMPND   5 8/CAZ-2; TEM-16/CAZ-7; TEM-24/CAZ-6;   IRT-4;                        
COMPND   6 PENICILLINASE; TEM BETA-LACTAMASE; AMPICILLIN RESISTANCE             
COMPND   7 PROTEIN;                                                             
COMPND   8 EC: 3.5.2.6;                                                         
COMPND   9 ENGINEERED: YES;                                                     
COMPND  10 MUTATION: YES                                                        
SOURCE    MOL_ID: 1;                                                            
SOURCE   2 ORGANISM_SCIENTIFIC: ESCHERICHIA COLI;                               
SOURCE   3 ORGANISM_TAXID: 562;                                                 
SOURCE   4 GENE: BLA;                                                           
SOURCE   5 EXPRESSION_SYSTEM: ESCHERICHIA COLI;                                 
SOURCE   6 EXPRESSION_SYSTEM_TAXID: 562;                                        
SOURCE   7 EXPRESSION_SYSTEM_VECTOR_TYPE: PLASMID;                              
SOURCE   8 EXPRESSION_SYSTEM_PLASMID: PALTER EX II-TEM-1                        
KEYWDS    BETA-LACTAMASE, NOVEL ALLOSTERIC INHIBITOR, CORE-DISRUPTION,          
KEYWDS   2 CRYSTAL STRUCTURE, HYDROLASE                                         
EXPDTA    X-RAY DIFFRACTION                                                     
AUTHOR    J.R.HORN,B.K.SHOICHET                                                 
REVDAT   2   24-FEB-09 1PZO    1       VERSN                                    
REVDAT   1   09-MAR-04 1PZO    0                                                
JRNL        AUTH   J.R.HORN,B.K.SHOICHET                                        
JRNL        TITL   ALLOSTERIC INHIBITION THROUGH CORE DISRUPTION.               
JRNL        REF    J.MOL.BIOL.                   V. 336  1283 2004              
JRNL        REFN                   ISSN 0022-2836                               
JRNL        PMID   15037085                                                     
JRNL        DOI    10.1016/J.JMB.2003.12.068                                    
REMARK   1                                                                      
REMARK   2                                                                      
REMARK   2 RESOLUTION.    1.90 ANGSTROMS.                                       
REMARK   3                                                                      
REMARK   3 REFINEMENT.                                                          
REMARK   3   PROGRAM     : REFMAC 5.1                                           
REMARK   3   AUTHORS     : MURSHUDOV,VAGIN,DODSON                               
REMARK   3                                                                      
REMARK   3    REFINEMENT TARGET : MAXIMUM LIKELIHOOD                            
REMARK   3                                                                      
REMARK   3  DATA USED IN REFINEMENT.                                            
REMARK   3   RESOLUTION RANGE HIGH (ANGSTROMS) : 1.90                           
REMARK   3   RESOLUTION RANGE LOW  (ANGSTROMS) : 20.00                          
REMARK   3   DATA CUTOFF            (SIGMA(F)) : 0.000                          
REMARK   3   COMPLETENESS FOR RANGE        (%) : 98.5                           
REMARK   3   NUMBER OF REFLECTIONS             : 17299                          
REMARK   3                                                                      
REMARK   3  FIT TO DATA USED IN REFINEMENT.                                     
REMARK   3   CROSS-VALIDATION METHOD          : THROUGHOUT                      
REMARK   3   FREE R VALUE TEST SET SELECTION  : RANDOM                          
REMARK   3   R VALUE     (WORKING + TEST SET) : 0.193                           
REMARK   3   R VALUE            (WORKING SET) : 0.191                           
REMARK   3   FREE R VALUE                     : 0.247                           
REMARK   3   FREE R VALUE TEST SET SIZE   (%) : 5.100                           
REMARK   3   FREE R VALUE TEST SET COUNT      : 937                             
REMARK   3                                                                      
REMARK   3  FIT IN THE HIGHEST RESOLUTION BIN.                                  
REMARK   3   TOTAL NUMBER OF BINS USED           : 20                           
REMARK   3   BIN RESOLUTION RANGE HIGH       (A) : 1.90                         
REMARK   3   BIN RESOLUTION RANGE LOW        (A) : 1.95                         
REMARK   3   REFLECTION IN BIN     (WORKING SET) : 1239                         
REMARK   3   BIN COMPLETENESS (WORKING+TEST) (%) : NULL                         
REMARK   3   BIN R VALUE           (WORKING SET) : 0.1880                       
REMARK   3   BIN FREE R VALUE SET COUNT          : 74                           
REMARK   3   BIN FREE R VALUE                    : 0.2460                       
REMARK   3                                                                      
REMARK   3  NUMBER OF NON-HYDROGEN ATOMS USED IN REFINEMENT.                    
REMARK   3   PROTEIN ATOMS            : 2026                                    
REMARK   3   NUCLEIC ACID ATOMS       : 0                                       
REMARK   3   HETEROGEN ATOMS          : 44                                      
REMARK   3   SOLVENT ATOMS            : 180                                     
REMARK   3                                                                      
REMARK   3  B VALUES.                                                           
REMARK   3   FROM WILSON PLOT           (A**2) : NULL                           
REMARK   3   MEAN B VALUE      (OVERALL, A**2) : 18.20                          
REMARK   3   OVERALL ANISOTROPIC B VALUE.                                       
REMARK   3    B11 (A**2) : -0.97000                                             
REMARK   3    B22 (A**2) : 1.41000                                              
REMARK   3    B33 (A**2) : -0.44000                                             
REMARK   3    B12 (A**2) : 0.00000                                              
REMARK   3    B13 (A**2) : 0.00000                                              
REMARK   3    B23 (A**2) : 0.00000                                              
REMARK   3                                                                      
REMARK   3  ESTIMATED OVERALL COORDINATE ERROR.                                 
REMARK   3   ESU BASED ON R VALUE                            (A): 0.193         
REMARK   3   ESU BASED ON FREE R VALUE                       (A): 0.173         
REMARK   3   ESU BASED ON MAXIMUM LIKELIHOOD                 (A): 0.110         
REMARK   3   ESU FOR B VALUES BASED ON MAXIMUM LIKELIHOOD (A**2): 3.667         
REMARK   3                                                                      
REMARK   3 CORRELATION COEFFICIENTS.                                            
REMARK   3   CORRELATION COEFFICIENT FO-FC      : 0.937                         
REMARK   3   CORRELATION COEFFICIENT FO-FC FREE : 0.900                         
REMARK   3                                                                      
REMARK   3  RMS DEVIATIONS FROM IDEAL VALUES        COUNT    RMS    WEIGHT      
REMARK   3   BOND LENGTHS REFINED ATOMS        (A):  2107 ; 0.023 ; 0.021       
REMARK   3   BOND LENGTHS OTHERS               (A):  NULL ;  NULL ;  NULL       
REMARK   3   BOND ANGLES REFINED ATOMS   (DEGREES):  2851 ; 1.938 ; 1.992       
REMARK   3   BOND ANGLES OTHERS          (DEGREES):  NULL ;  NULL ;  NULL       
REMARK   3   TORSION ANGLES, PERIOD 1    (DEGREES):   260 ; 6.040 ; 5.000       
REMARK   3   TORSION ANGLES, PERIOD 2    (DEGREES):  NULL ;  NULL ;  NULL       
REMARK   3   TORSION ANGLES, PERIOD 3    (DEGREES):  NULL ;  NULL ;  NULL       
REMARK   3   TORSION ANGLES, PERIOD 4    (DEGREES):  NULL ;  NULL ;  NULL       
REMARK   3   CHIRAL-CENTER RESTRAINTS       (A**3):   332 ; 0.134 ; 0.200       
REMARK   3   GENERAL PLANES REFINED ATOMS      (A):  1575 ; 0.009 ; 0.020       
REMARK   3   GENERAL PLANES OTHERS             (A):  NULL ;  NULL ;  NULL       
REMARK   3   NON-BONDED CONTACTS REFINED ATOMS (A):   969 ; 0.313 ; 0.200       
REMARK   3   NON-BONDED CONTACTS OTHERS        (A):  NULL ;  NULL ;  NULL       
REMARK   3   NON-BONDED TORSION REFINED ATOMS  (A):  NULL ;  NULL ;  NULL       
REMARK   3   NON-BONDED TORSION OTHERS         (A):  NULL ;  NULL ;  NULL       
REMARK   3   H-BOND (X...Y) REFINED ATOMS      (A):  NULL ;  NULL ;  NULL       
REMARK   3   H-BOND (X...Y) OTHERS             (A):  NULL ;  NULL ;  NULL       
REMARK   3   POTENTIAL METAL-ION REFINED ATOMS (A):  NULL ;  NULL ;  NULL       
REMARK   3   POTENTIAL METAL-ION OTHERS        (A):  NULL ;  NULL ;  NULL       
REMARK   3   SYMMETRY VDW REFINED ATOMS        (A):    70 ; 0.359 ; 0.200       
REMARK   3   SYMMETRY VDW OTHERS               (A):  NULL ;  NULL ;  NULL       
REMARK   3   SYMMETRY H-BOND REFINED ATOMS     (A):  NULL ;  NULL ;  NULL       
REMARK   3   SYMMETRY H-BOND OTHERS            (A):  NULL ;  NULL ;  NULL       
REMARK   3   SYMMETRY METAL-ION REFINED ATOMS  (A):  NULL ;  NULL ;  NULL       
REMARK   3   SYMMETRY METAL-ION OTHERS         (A):  NULL ;  NULL ;  NULL       
REMARK   3                                                                      
REMARK   3  ISOTROPIC THERMAL FACTOR RESTRAINTS.     COUNT   RMS    WEIGHT      
REMARK   3   MAIN-CHAIN BOND REFINED ATOMS  (A**2):  1304 ; 1.044 ; 1.500       
REMARK   3   MAIN-CHAIN BOND OTHER ATOMS    (A**2):  NULL ;  NULL ;  NULL       
REMARK   3   MAIN-CHAIN ANGLE REFINED ATOMS (A**2):  2093 ; 1.754 ; 2.000       
REMARK   3   SIDE-CHAIN BOND REFINED ATOMS  (A**2):   803 ; 3.461 ; 3.000       
REMARK   3   SIDE-CHAIN ANGLE REFINED ATOMS (A**2):   758 ; 5.089 ; 4.500       
REMARK   3                                                                      
REMARK   3 ANISOTROPIC THERMAL FACTOR RESTRAINTS.    COUNT   RMS   WEIGHT       
REMARK   3   RIGID-BOND RESTRAINTS          (A**2):  NULL ;  NULL ;  NULL       
REMARK   3   SPHERICITY; FREE ATOMS         (A**2):  NULL ;  NULL ;  NULL       
REMARK   3   SPHERICITY; BONDED ATOMS       (A**2):  NULL ;  NULL ;  NULL       
REMARK   3                                                                      
REMARK   3  NCS RESTRAINTS STATISTICS                                           
REMARK   3   NUMBER OF DIFFERENT NCS GROUPS : NULL                              
REMARK   3                                                                      
REMARK   3  TLS DETAILS                                                         
REMARK   3   NUMBER OF TLS GROUPS  : NULL                                       
REMARK   3                                                                      
REMARK   3  BULK SOLVENT MODELLING.                                             
REMARK   3   METHOD USED : BABINET MODEL WITH MASK                              
REMARK   3   PARAMETERS FOR MASK CALCULATION                                    
REMARK   3   VDW PROBE RADIUS   : 1.40                                          
REMARK   3   ION PROBE RADIUS   : 0.80                                          
REMARK   3   SHRINKAGE RADIUS   : 0.80                                          
REMARK   3                                                                      
REMARK   3  OTHER REFINEMENT REMARKS: NULL                                      
REMARK   4                                                                      
REMARK   4 1PZO COMPLIES WITH FORMAT V. 3.15, 01-DEC-08                         
REMARK 100                                                                      
REMARK 100 THIS ENTRY HAS BEEN PROCESSED BY RCSB ON 21-JUL-03.                  
REMARK 100 THE RCSB ID CODE IS RCSB019732.                                      
REMARK 200                                                                      
REMARK 200 EXPERIMENTAL DETAILS                                                 
REMARK 200  EXPERIMENT TYPE                : X-RAY DIFFRACTION                  
REMARK 200  DATE OF DATA COLLECTION        : 04-MAR-03                          
REMARK 200  TEMPERATURE           (KELVIN) : 100.0                              
REMARK 200  PH                             : 8.3                                
REMARK 200  NUMBER OF CRYSTALS USED        : 1                                  
REMARK 200                                                                      
REMARK 200  SYNCHROTRON              (Y/N) : Y                                  
REMARK 200  RADIATION SOURCE               : APS                                
REMARK 200  BEAMLINE                       : 5ID-B                              
REMARK 200  X-RAY GENERATOR MODEL          : NULL                               
REMARK 200  MONOCHROMATIC OR LAUE    (M/L) : M                                  
REMARK 200  WAVELENGTH OR RANGE        (A) : 0.97014                            
REMARK 200  MONOCHROMATOR                  : GRAPHITE                           
REMARK 200  OPTICS                         : MIRRORS                            
REMARK 200                                                                      
REMARK 200  DETECTOR TYPE                  : CCD                                
REMARK 200  DETECTOR MANUFACTURER          : MARRESEARCH                        
REMARK 200  INTENSITY-INTEGRATION SOFTWARE : MOSFLM                             
REMARK 200  DATA SCALING SOFTWARE          : CCP4 (SCALA)                       
REMARK 200                                                                      
REMARK 200  NUMBER OF UNIQUE REFLECTIONS   : 17299                              
REMARK 200  RESOLUTION RANGE HIGH      (A) : 1.900                              
REMARK 200  RESOLUTION RANGE LOW       (A) : 20.000                             
REMARK 200  REJECTION CRITERIA  (SIGMA(I)) : 3.000                              
REMARK 200                                                                      
REMARK 200 OVERALL.                                                             
REMARK 200  COMPLETENESS FOR RANGE     (%) : 98.9                               
REMARK 200  DATA REDUNDANCY                : 5.500                              
REMARK 200  R MERGE                    (I) : 0.07900                            
REMARK 200  R SYM                      (I) : NULL                               
REMARK 200  <I/SIGMA(I)> FOR THE DATA SET  : 6.9000                             
REMARK 200                                                                      
REMARK 200 IN THE HIGHEST RESOLUTION SHELL.                                     
REMARK 200  HIGHEST RESOLUTION SHELL, RANGE HIGH (A) : 1.90                     
REMARK 200  HIGHEST RESOLUTION SHELL, RANGE LOW  (A) : 2.09                     
REMARK 200  COMPLETENESS FOR SHELL     (%) : 99.7                               
REMARK 200  DATA REDUNDANCY IN SHELL       : 5.50                               
REMARK 200  R MERGE FOR SHELL          (I) : 0.23600                            
REMARK 200  R SYM FOR SHELL            (I) : NULL                               
REMARK 200  <I/SIGMA(I)> FOR SHELL         : 3.500                              
REMARK 200                                                                      
REMARK 200 DIFFRACTION PROTOCOL: SINGLE WAVELENGTH                              
REMARK 200 METHOD USED TO DETERMINE THE STRUCTURE: MOLECULAR REPLACEMENT        
REMARK 200 SOFTWARE USED: AMORE                                                 
REMARK 200 STARTING MODEL: NULL                                                 
REMARK 200                                                                      
REMARK 200 REMARK: NULL                                                         
REMARK 280                                                                      
REMARK 280 CRYSTAL                                                              
REMARK 280 SOLVENT CONTENT, VS   (%): 31.10                                     
REMARK 280 MATTHEWS COEFFICIENT, VM (ANGSTROMS**3/DA): 1.80                     
REMARK 280                                                                      
REMARK 280 CRYSTALLIZATION CONDITIONS: POTASSIUM PHOSPHATE BUFFER, PH 8.3,      
REMARK 280  VAPOR DIFFUSION, HANGING DROP, TEMPERATURE 295K                     
REMARK 290                                                                      
REMARK 290 CRYSTALLOGRAPHIC SYMMETRY                                            
REMARK 290 SYMMETRY OPERATORS FOR SPACE GROUP: P 21 21 21                       
REMARK 290                                                                      
REMARK 290      SYMOP   SYMMETRY                                                
REMARK 290     NNNMMM   OPERATOR                                                
REMARK 290       1555   X,Y,Z                                                   
REMARK 290       2555   -X+1/2,-Y,Z+1/2                                         
REMARK 290       3555   -X,Y+1/2,-Z+1/2                                         
REMARK 290       4555   X+1/2,-Y+1/2,-Z                                         
REMARK 290                                                                      
REMARK 290     WHERE NNN -> OPERATOR NUMBER                                     
REMARK 290           MMM -> TRANSLATION VECTOR                                  
REMARK 290                                                                      
REMARK 290 CRYSTALLOGRAPHIC SYMMETRY TRANSFORMATIONS                            
REMARK 290 THE FOLLOWING TRANSFORMATIONS OPERATE ON THE ATOM/HETATM             
REMARK 290 RECORDS IN THIS ENTRY TO PRODUCE CRYSTALLOGRAPHICALLY                
REMARK 290 RELATED MOLECULES.                                                   
REMARK 290   SMTRY1   1  1.000000  0.000000  0.000000        0.00000            
REMARK 290   SMTRY2   1  0.000000  1.000000  0.000000        0.00000            
REMARK 290   SMTRY3   1  0.000000  0.000000  1.000000        0.00000            
REMARK 290   SMTRY1   2 -1.000000  0.000000  0.000000       20.94350            
REMARK 290   SMTRY2   2  0.000000 -1.000000  0.000000        0.00000            
REMARK 290   SMTRY3   2  0.000000  0.000000  1.000000       44.34150            
REMARK 290   SMTRY1   3 -1.000000  0.000000  0.000000        0.00000            
REMARK 290   SMTRY2   3  0.000000  1.000000  0.000000       30.51900            
REMARK 290   SMTRY3   3  0.000000  0.000000 -1.000000       44.34150            
REMARK 290   SMTRY1   4  1.000000  0.000000  0.000000       20.94350            
REMARK 290   SMTRY2   4  0.000000 -1.000000  0.000000       30.51900            
REMARK 290   SMTRY3   4  0.000000  0.000000 -1.000000        0.00000            
REMARK 290                                                                      
REMARK 290 REMARK: NULL                                                         
REMARK 300                                                                      
REMARK 300 BIOMOLECULE: 1                                                       
REMARK 300 SEE REMARK 350 FOR THE AUTHOR PROVIDED AND/OR PROGRAM                
REMARK 300 GENERATED ASSEMBLY INFORMATION FOR THE STRUCTURE IN                  
REMARK 300 THIS ENTRY. THE REMARK MAY ALSO PROVIDE INFORMATION ON               
REMARK 300 BURIED SURFACE AREA.                                                 
REMARK 350                                                                      
REMARK 350 COORDINATES FOR A COMPLETE MULTIMER REPRESENTING THE KNOWN           
REMARK 350 BIOLOGICALLY SIGNIFICANT OLIGOMERIZATION STATE OF THE                
REMARK 350 MOLECULE CAN BE GENERATED BY APPLYING BIOMT TRANSFORMATIONS          
REMARK 350 GIVEN BELOW.  BOTH NON-CRYSTALLOGRAPHIC AND                          
REMARK 350 CRYSTALLOGRAPHIC OPERATIONS ARE GIVEN.                               
REMARK 350                                                                      
REMARK 350 BIOMOLECULE: 1                                                       
REMARK 350 AUTHOR DETERMINED BIOLOGICAL UNIT: MONOMERIC                         
REMARK 350 APPLY THE FOLLOWING TO CHAINS: A                                     
REMARK 350   BIOMT1   1  1.000000  0.000000  0.000000        0.00000            
REMARK 350   BIOMT2   1  0.000000  1.000000  0.000000        0.00000            
REMARK 350   BIOMT3   1  0.000000  0.000000  1.000000        0.00000            
REMARK 500                                                                      
REMARK 500 GEOMETRY AND STEREOCHEMISTRY                                         
REMARK 500 SUBTOPIC: COVALENT BOND LENGTHS                                      
REMARK 500                                                                      
REMARK 500 THE STEREOCHEMICAL PARAMETERS OF THE FOLLOWING RESIDUES              
REMARK 500 HAVE VALUES WHICH DEVIATE FROM EXPECTED VALUES BY MORE               
REMARK 500 THAN 6*RMSD (M=MODEL NUMBER; RES=RESIDUE NAME; C=CHAIN               
REMARK 500 IDENTIFIER; SSEQ=SEQUENCE NUMBER; I=INSERTION CODE).                 
REMARK 500                                                                      
REMARK 500 STANDARD TABLE:                                                      
REMARK 500 FORMAT: (10X,I3,1X,2(A3,1X,A1,I4,A1,1X,A4,3X),1X,F6.3)               
REMARK 500                                                                      
REMARK 500 EXPECTED VALUES PROTEIN: ENGH AND HUBER, 1999                        
REMARK 500 EXPECTED VALUES NUCLEIC ACID: CLOWNEY ET AL 1996                     
REMARK 500                                                                      
REMARK 500  M RES CSSEQI ATM1   RES CSSEQI ATM2   DEVIATION                     
REMARK 500    GLY A 238   C     GLU A 240   N       0.203                       
REMARK 500    PRO A 252   C     ASP A 254   N       0.206                       
REMARK 500                                                                      
REMARK 500 REMARK: NULL                                                         
REMARK 500                                                                      
REMARK 500 GEOMETRY AND STEREOCHEMISTRY                                         
REMARK 500 SUBTOPIC: COVALENT BOND ANGLES                                       
REMARK 500                                                                      
REMARK 500 THE STEREOCHEMICAL PARAMETERS OF THE FOLLOWING RESIDUES              
REMARK 500 HAVE VALUES WHICH DEVIATE FROM EXPECTED VALUES BY MORE               
REMARK 500 THAN 6*RMSD (M=MODEL NUMBER; RES=RESIDUE NAME; C=CHAIN               
REMARK 500 IDENTIFIER; SSEQ=SEQUENCE NUMBER; I=INSERTION CODE).                 
REMARK 500                                                                      
REMARK 500 STANDARD TABLE:                                                      
REMARK 500 FORMAT: (10X,I3,1X,A3,1X,A1,I4,A1,3(1X,A4,2X),12X,F5.1)              
REMARK 500                                                                      
REMARK 500 EXPECTED VALUES PROTEIN: ENGH AND HUBER, 1999                        
REMARK 500 EXPECTED VALUES NUCLEIC ACID: CLOWNEY ET AL 1996                     
REMARK 500                                                                      
REMARK 500  M RES CSSEQI ATM1   ATM2   ATM3                                     
REMARK 500    ASP A  38   CB  -  CG  -  OD2 ANGL. DEV. =   6.8 DEGREES          
REMARK 500    ASP A  50   CB  -  CG  -  OD2 ANGL. DEV. =   5.5 DEGREES          
REMARK 500    ASP A 101   CB  -  CG  -  OD2 ANGL. DEV. =   6.7 DEGREES          
REMARK 500    MET A 155   CG  -  SD  -  CE  ANGL. DEV. = -17.3 DEGREES          
REMARK 500    GLY A 238   CA  -  C   -  N   ANGL. DEV. = -13.7 DEGREES          
REMARK 500    GLU A 240   C   -  N   -  CA  ANGL. DEV. = -18.5 DEGREES          
REMARK 500    ASP A 254   CB  -  CG  -  OD2 ANGL. DEV. =   6.4 DEGREES          
REMARK 500                                                                      
REMARK 500 REMARK: NULL                                                         
REMARK 500                                                                      
REMARK 500 GEOMETRY AND STEREOCHEMISTRY                                         
REMARK 500 SUBTOPIC: TORSION ANGLES                                             
REMARK 500                                                                      
REMARK 500 TORSION ANGLES OUTSIDE THE EXPECTED RAMACHANDRAN REGIONS:            
REMARK 500 (M=MODEL NUMBER; RES=RESIDUE NAME; C=CHAIN IDENTIFIER;               
REMARK 500 SSEQ=SEQUENCE NUMBER; I=INSERTION CODE).                             
REMARK 500                                                                      
REMARK 500 STANDARD TABLE:                                                      
REMARK 500 FORMAT:(10X,I3,1X,A3,1X,A1,I4,A1,4X,F7.2,3X,F7.2)                    
REMARK 500                                                                      
REMARK 500 EXPECTED VALUES: GJ KLEYWEGT AND TA JONES (1996). PHI/PSI-           
REMARK 500 CHOLOGY: RAMACHANDRAN REVISITED. STRUCTURE 4, 1395 - 1400            
REMARK 500                                                                      
REMARK 500  M RES CSSEQI        PSI       PHI                                   
REMARK 500    MET A  69     -140.71     52.41                                   
REMARK 500    TYR A 105       73.56     58.37                                   
REMARK 500    VAL A 216      -68.84    -98.85                                   
REMARK 500                                                                      
REMARK 500 REMARK: NULL                                                         
REMARK 500                                                                      
REMARK 500 GEOMETRY AND STEREOCHEMISTRY                                         
REMARK 500 SUBTOPIC: MAIN CHAIN PLANARITY                                       
REMARK 500                                                                      
REMARK 500 THE FOLLOWING RESIDUES HAVE A PSEUDO PLANARITY                       
REMARK 500 TORSION, C(I) - CA(I) - N(I+1) - O(I), GREATER                       
REMARK 500 10.0 DEGREES. (M=MODEL NUMBER; RES=RESIDUE NAME;                     
REMARK 500 C=CHAIN IDENTIFIER; SSEQ=SEQUENCE NUMBER;                            
REMARK 500 I=INSERTION CODE).                                                   
REMARK 500                                                                      
REMARK 500  M RES CSSEQI        ANGLE                                           
REMARK 500    GLY A 238        -11.33                                           
REMARK 500                                                                      
REMARK 500 REMARK: NULL                                                         
REMARK 800                                                                      
REMARK 800 SITE                                                                 
REMARK 800 SITE_IDENTIFIER: AC1                                                 
REMARK 800 EVIDENCE_CODE: SOFTWARE                                              
REMARK 800 SITE_DESCRIPTION: BINDING SITE FOR RESIDUE CBT A 300                 
REMARK 800 SITE_IDENTIFIER: AC2                                                 
REMARK 800 EVIDENCE_CODE: SOFTWARE                                              
REMARK 800 SITE_DESCRIPTION: BINDING SITE FOR RESIDUE CBT A 301                 
REMARK 900                                                                      
REMARK 900 RELATED ENTRIES                                                      
REMARK 900 RELATED ID: 1PZP   RELATED DB: PDB                                   
DBREF  1PZO A   26   288  UNP    P62593   BLAT_ECOLI      24    286             
SEQADV 1PZO THR A  182  UNP  P62593    MET   180 ENGINEERED                     
SEQRES   1 A  263  HIS PRO GLU THR LEU VAL LYS VAL LYS ASP ALA GLU ASP          
SEQRES   2 A  263  GLN LEU GLY ALA ARG VAL GLY TYR ILE GLU LEU ASP LEU          
SEQRES   3 A  263  ASN SER GLY LYS ILE LEU GLU SER PHE ARG PRO GLU GLU          
SEQRES   4 A  263  ARG PHE PRO MET MET SER THR PHE LYS VAL LEU LEU CYS          
SEQRES   5 A  263  GLY ALA VAL LEU SER ARG VAL ASP ALA GLY GLN GLU GLN          
SEQRES   6 A  263  LEU GLY ARG ARG ILE HIS TYR SER GLN ASN ASP LEU VAL          
SEQRES   7 A  263  GLU TYR SER PRO VAL THR GLU LYS HIS LEU THR ASP GLY          
SEQRES   8 A  263  MET THR VAL ARG GLU LEU CYS SER ALA ALA ILE THR MET          
SEQRES   9 A  263  SER ASP ASN THR ALA ALA ASN LEU LEU LEU THR THR ILE          
SEQRES  10 A  263  GLY GLY PRO LYS GLU LEU THR ALA PHE LEU HIS ASN MET          
SEQRES  11 A  263  GLY ASP HIS VAL THR ARG LEU ASP ARG TRP GLU PRO GLU          
SEQRES  12 A  263  LEU ASN GLU ALA ILE PRO ASN ASP GLU ARG ASP THR THR          
SEQRES  13 A  263  THR PRO ALA ALA MET ALA THR THR LEU ARG LYS LEU LEU          
SEQRES  14 A  263  THR GLY GLU LEU LEU THR LEU ALA SER ARG GLN GLN LEU          
SEQRES  15 A  263  ILE ASP TRP MET GLU ALA ASP LYS VAL ALA GLY PRO LEU          
SEQRES  16 A  263  LEU ARG SER ALA LEU PRO ALA GLY TRP PHE ILE ALA ASP          
SEQRES  17 A  263  LYS SER GLY ALA GLY GLU ARG GLY SER ARG GLY ILE ILE          
SEQRES  18 A  263  ALA ALA LEU GLY PRO ASP GLY LYS PRO SER ARG ILE VAL          
SEQRES  19 A  263  VAL ILE TYR THR THR GLY SER GLN ALA THR MET ASP GLU          
SEQRES  20 A  263  ARG ASN ARG GLN ILE ALA GLU ILE GLY ALA SER LEU ILE          
SEQRES  21 A  263  LYS HIS TRP                                                  
HET    CBT  A 300      22                                                       
HET    CBT  A 301      22                                                       
HETNAM     CBT N,N-BIS(4-CHLOROBENZYL)-1H-1,2,3,4-TETRAAZOL-5-AMINE             
FORMUL   2  CBT    2(C15 H13 CL2 N5)                                            
FORMUL   4  HOH   *180(H2 O)                                                    
HELIX    1   1 HIS A   26  GLY A   41  1                                  16    
HELIX    2   2 THR A   71  ALA A   86  1                                  16    
HELIX    3   3 SER A   98  LEU A  102  5                                   5    
HELIX    4   4 VAL A  108  LEU A  113  5                                   6    
HELIX    5   5 VAL A  119  SER A  130  1                                  12    
HELIX    6   6 ASP A  131  GLY A  143  1                                  13    
HELIX    7   7 GLY A  143  MET A  155  1                                  13    
HELIX    8   8 PRO A  167  GLU A  171  5                                   5    
HELIX    9   9 THR A  182  GLY A  196  1                                  15    
HELIX   10  10 THR A  200  ALA A  213  1                                  14    
HELIX   11  11 ALA A  217  LEU A  225  1                                   9    
HELIX   12  12 THR A  271  HIS A  289  1                                  19    
SHEET    1   A 5 ILE A  56  PHE A  60  0                                        
SHEET    2   A 5 ARG A  43  ASP A  50 -1  N  TYR A  46   O  PHE A  60           
SHEET    3   A 5 ARG A 259  THR A 266 -1  O  ILE A 260   N  LEU A  49           
SHEET    4   A 5 ARG A 244  GLY A 251 -1  N  LEU A 250   O  ARG A 259           
SHEET    5   A 5 PHE A 230  ALA A 237 -1  N  PHE A 230   O  GLY A 251           
SHEET    1   B 2 PHE A  66  PRO A  67  0                                        
SHEET    2   B 2 THR A 180  THR A 181 -1  O  THR A 181   N  PHE A  66           
SHEET    1   C 2 ARG A  94  ILE A  95  0                                        
SHEET    2   C 2 MET A 117  THR A 118 -1  O  MET A 117   N  ILE A  95           
SSBOND   1 CYS A   77    CYS A  123                          1555   1555  2.06  
CISPEP   1 GLU A  166    PRO A  167          0         0.02                     
SITE     1 AC1 12 LEU A 220  SER A 235  GLY A 236  ALA A 237                    
SITE     2 AC1 12 ARG A 244  GLY A 245  ILE A 246  ASN A 276                    
SITE     3 AC1 12 ILE A 279  CBT A 301  HOH A 327  HOH A 448                    
SITE     1 AC2 13 ARG A 191  LYS A 192  LEU A 220  LEU A 221                    
SITE     2 AC2 13 ALA A 224  ARG A 244  ASN A 276  ILE A 279                    
SITE     3 AC2 13 ALA A 280  GLY A 283  CBT A 300  HOH A 393                    
SITE     4 AC2 13 HOH A 436                                                     
CRYST1   41.887   61.038   88.683  90.00  90.00  90.00 P 21 21 21    4          
ORIGX1      1.000000  0.000000  0.000000        0.00000                         
ORIGX2      0.000000  1.000000  0.000000        0.00000                         
ORIGX3      0.000000  0.000000  1.000000        0.00000                         
SCALE1      0.023874  0.000000  0.000000        0.00000                         
SCALE2      0.000000  0.016383  0.000000        0.00000                         
SCALE3      0.000000  0.000000  0.011276        0.00000                         
ATOM      1  N   HIS A  26       2.762   1.428  10.575  1.00 17.99           N  
ATOM      2  CA  HIS A  26       3.029   1.753   9.142  1.00 17.09           C  
ATOM      3  C   HIS A  26       4.546   1.918   9.074  1.00 15.36           C  
ATOM      4  O   HIS A  26       5.155   2.455   9.974  1.00 15.21           O  
ATOM      5  CB  HIS A  26       2.308   3.057   8.787  1.00 18.86           C  
ATOM      6  CG  HIS A  26       2.302   3.336   7.320  1.00 22.15           C  
ATOM      7  ND1 HIS A  26       3.378   3.910   6.676  1.00 24.80           N  
ATOM      8  CD2 HIS A  26       1.389   3.051   6.359  1.00 26.62           C  
ATOM      9  CE1 HIS A  26       3.126   3.974   5.380  1.00 28.43           C  
ATOM     10  NE2 HIS A  26       1.930   3.454   5.157  1.00 26.71           N  
ATOM     11  N   PRO A  27       5.183   1.425   8.025  1.00 14.64           N  
ATOM     12  CA  PRO A  27       6.630   1.524   7.936  1.00 14.17           C  
ATOM     13  C   PRO A  27       7.075   2.967   7.931  1.00 12.92           C  
ATOM     14  O   PRO A  27       8.202   3.187   8.331  1.00 13.28           O  
ATOM     15  CB  PRO A  27       6.957   0.876   6.606  1.00 14.74           C  
ATOM     16  CG  PRO A  27       5.679   0.898   5.868  1.00 12.47           C  
ATOM     17  CD  PRO A  27       4.598   0.773   6.857  1.00 14.65           C  
ATOM     18  N   GLU A  28       6.269   3.923   7.494  1.00 13.10           N  
ATOM     19  CA  GLU A  28       6.747   5.308   7.580  1.00 13.23           C  
ATOM     20  C   GLU A  28       7.103   5.739   9.003  1.00 13.67           C  
ATOM     21  O   GLU A  28       7.979   6.585   9.243  1.00 12.04           O  
ATOM     22  CB  GLU A  28       5.737   6.269   6.984  1.00 16.35           C  
ATOM     23  CG  GLU A  28       5.485   5.999   5.506  1.00 18.24           C  
ATOM     24  CD  GLU A  28       6.579   6.460   4.556  1.00 26.45           C  
ATOM     25  OE1 GLU A  28       7.521   7.133   4.987  1.00 25.33           O  
ATOM     26  OE2 GLU A  28       6.518   6.068   3.341  1.00 29.08           O  
ATOM     27  N   THR A  29       6.405   5.162   9.963  1.00 13.04           N  
ATOM     28  CA  THR A  29       6.726   5.471  11.352  1.00 12.12           C  
ATOM     29  C   THR A  29       8.092   4.885  11.753  1.00 11.66           C  
ATOM     30  O   THR A  29       8.837   5.486  12.503  1.00 11.88           O  
ATOM     31  CB  THR A  29       5.579   4.944  12.246  1.00 11.97           C  
ATOM     32  OG1 THR A  29       4.369   5.592  11.853  1.00 12.55           O  
ATOM     33  CG2 THR A  29       5.824   5.294  13.731  1.00 10.82           C  
ATOM     34  N   LEU A  30       8.440   3.702  11.265  1.00 12.46           N  
ATOM     35  CA  LEU A  30       9.784   3.158  11.538  1.00 12.37           C  
ATOM     36  C   LEU A  30      10.900   4.029  10.894  1.00 13.40           C  
ATOM     37  O   LEU A  30      12.048   4.125  11.397  1.00 13.00           O  
ATOM     38  CB  LEU A  30       9.869   1.722  10.987  1.00 13.58           C  
ATOM     39  CG  LEU A  30       8.925   0.726  11.639  1.00 13.88           C  
ATOM     40  CD1 LEU A  30       9.218  -0.660  10.946  1.00 17.46           C  
ATOM     41  CD2 LEU A  30       9.106   0.687  13.145  1.00 18.46           C  
ATOM     42  N   VAL A  31      10.573   4.707   9.808  1.00 12.05           N  
ATOM     43  CA  VAL A  31      11.515   5.705   9.336  1.00 13.42           C  
ATOM     44  C   VAL A  31      11.798   6.777  10.427  1.00 11.56           C  
ATOM     45  O   VAL A  31      12.947   7.163  10.674  1.00 11.88           O  
ATOM     46  CB  VAL A  31      10.959   6.396   8.105  1.00 13.77           C  
ATOM     47  CG1 VAL A  31      11.865   7.542   7.746  1.00 17.08           C  
ATOM     48  CG2 VAL A  31      10.897   5.358   6.915  1.00 13.38           C  
ATOM     49  N   LYS A  32      10.747   7.255  11.076  1.00 10.50           N  
ATOM     50  CA  LYS A  32      10.956   8.230  12.145  1.00 10.21           C  
ATOM     51  C   LYS A  32      11.750   7.679  13.315  1.00 11.33           C  
ATOM     52  O   LYS A  32      12.563   8.410  13.943  1.00 11.11           O  
ATOM     53  CB  LYS A  32       9.659   8.850  12.656  1.00  9.81           C  
ATOM     54  CG  LYS A  32       8.762   9.506  11.604  1.00 12.10           C  
ATOM     55  CD  LYS A  32       9.582  10.369  10.658  1.00 15.85           C  
ATOM     56  CE  LYS A  32       8.699  10.881   9.562  1.00 21.01           C  
ATOM     57  NZ  LYS A  32       9.325  12.020   8.896  1.00 20.73           N  
ATOM     58  N   VAL A  33      11.501   6.412  13.647  1.00 11.67           N  
ATOM     59  CA  VAL A  33      12.190   5.744  14.753  1.00 13.12           C  
ATOM     60  C   VAL A  33      13.684   5.610  14.451  1.00 14.89           C  
ATOM     61  O   VAL A  33      14.578   5.832  15.300  1.00 13.61           O  
ATOM     62  CB  VAL A  33      11.552   4.376  15.011  1.00 12.66           C  
ATOM     63  CG1 VAL A  33      12.371   3.536  16.111  1.00 14.28           C  
ATOM     64  CG2 VAL A  33      10.122   4.591  15.455  1.00 13.23           C  
ATOM     65  N   LYS A  34      13.968   5.226  13.220  1.00 14.19           N  
ATOM     66  CA  LYS A  34      15.357   5.202  12.752  1.00 16.16           C  
ATOM     67  C   LYS A  34      15.976   6.635  12.630  1.00 15.75           C  
ATOM     68  O   LYS A  34      17.137   6.849  12.994  1.00 15.54           O  
ATOM     69  CB  LYS A  34      15.423   4.430  11.439  1.00 16.17           C  
ATOM     70  CG  LYS A  34      16.883   4.089  11.005  1.00 20.45           C  
ATOM     71  CD  LYS A  34      17.459   5.080  10.001  1.00 24.39           C  
ATOM     72  CE  LYS A  34      18.879   4.573   9.499  1.00 25.06           C  
ATOM     73  NZ  LYS A  34      19.684   5.614   8.812  1.00 26.34           N  
ATOM     74  N   ASP A  35      15.219   7.612  12.140  1.00 15.90           N  
ATOM     75  CA  ASP A  35      15.674   9.012  12.229  1.00 17.16           C  
ATOM     76  C   ASP A  35      16.080   9.341  13.665  1.00 17.12           C  
ATOM     77  O   ASP A  35      17.103   9.982  13.904  1.00 18.16           O  
ATOM     78  CB  ASP A  35      14.556   9.981  11.824  1.00 16.40           C  
ATOM     79  CG  ASP A  35      14.349  10.057  10.339  1.00 20.72           C  
ATOM     80  OD1 ASP A  35      13.263  10.584   9.920  1.00 21.78           O  
ATOM     81  OD2 ASP A  35      15.192   9.576   9.535  1.00 20.91           O  
ATOM     82  N   ALA A  36      15.269   8.898  14.627  1.00 16.23           N  
ATOM     83  CA  ALA A  36      15.522   9.175  16.046  1.00 16.10           C  
ATOM     84  C   ALA A  36      16.810   8.554  16.529  1.00 16.94           C  
ATOM     85  O   ALA A  36      17.608   9.205  17.237  1.00 16.78           O  
ATOM     86  CB  ALA A  36      14.353   8.623  16.880  1.00 16.67           C  
ATOM     87  N   GLU A  37      17.042   7.287  16.186  1.00 17.57           N  
ATOM     88  CA  GLU A  37      18.346   6.713  16.500  1.00 18.85           C  
ATOM     89  C   GLU A  37      19.529   7.528  15.952  1.00 19.73           C  
ATOM     90  O   GLU A  37      20.564   7.624  16.651  1.00 20.65           O  
ATOM     91  CB  GLU A  37      18.493   5.248  16.024  1.00 18.34           C  
ATOM     92  CG  GLU A  37      17.681   4.278  16.829  1.00 18.06           C  
ATOM     93  CD  GLU A  37      18.224   2.845  16.801  1.00 19.07           C  
ATOM     94  OE1 GLU A  37      17.895   2.085  17.735  1.00 16.91           O  
ATOM     95  OE2 GLU A  37      18.979   2.442  15.876  1.00 18.96           O  
ATOM     96  N   ASP A  38      19.398   8.063  14.724  1.00 19.98           N  
ATOM     97  CA  ASP A  38      20.457   8.880  14.092  1.00 21.17           C  
ATOM     98  C   ASP A  38      20.720  10.174  14.846  1.00 21.23           C  
ATOM     99  O   ASP A  38      21.870  10.590  15.094  1.00 19.34           O  
ATOM    100  CB  ASP A  38      20.051   9.269  12.649  1.00 21.46           C  
ATOM    101  CG  ASP A  38      20.094   8.103  11.692  1.00 26.03           C  
ATOM    102  OD1 ASP A  38      20.550   7.044  12.171  1.00 27.98           O  
ATOM    103  OD2 ASP A  38      19.674   8.130  10.462  1.00 28.63           O  
ATOM    104  N   GLN A  39      19.638  10.869  15.114  1.00 20.48           N  
ATOM    105  CA  GLN A  39      19.740  12.241  15.584  1.00 23.26           C  
ATOM    106  C   GLN A  39      20.060  12.253  17.110  1.00 22.92           C  
ATOM    107  O   GLN A  39      20.767  13.151  17.636  1.00 22.93           O  
ATOM    108  CB  GLN A  39      18.431  12.946  15.206  1.00 23.75           C  
ATOM    109  CG  GLN A  39      18.547  13.651  13.789  1.00 30.66           C  
ATOM    110  CD  GLN A  39      17.555  13.156  12.729  1.00 38.59           C  
ATOM    111  OE1 GLN A  39      17.874  12.283  11.889  1.00 42.40           O  
ATOM    112  NE2 GLN A  39      16.376  13.755  12.717  1.00 41.76           N  
ATOM    113  N   LEU A  40      19.601  11.213  17.802  1.00 21.28           N  
ATOM    114  CA  LEU A  40      19.849  11.065  19.229  1.00 21.28           C  
ATOM    115  C   LEU A  40      21.157  10.324  19.565  1.00 21.92           C  
ATOM    116  O   LEU A  40      21.608  10.374  20.715  1.00 21.63           O  
ATOM    117  CB  LEU A  40      18.677  10.351  19.899  1.00 21.56           C  
ATOM    118  CG  LEU A  40      17.293  10.984  19.799  1.00 21.23           C  
ATOM    119  CD1 LEU A  40      16.209  10.249  20.653  1.00 21.37           C  
ATOM    120  CD2 LEU A  40      17.369  12.463  20.149  1.00 22.17           C  
ATOM    121  N   GLY A  41      21.687   9.578  18.593  1.00 21.23           N  
ATOM    122  CA  GLY A  41      22.904   8.827  18.789  1.00 21.00           C  
ATOM    123  C   GLY A  41      22.645   7.794  19.854  1.00 22.18           C  
ATOM    124  O   GLY A  41      23.463   7.594  20.757  1.00 22.13           O  
ATOM    125  N   ALA A  42      21.498   7.142  19.763  1.00 19.83           N  
ATOM    126  CA  ALA A  42      21.121   6.249  20.847  1.00 19.91           C  
ATOM    127  C   ALA A  42      20.224   5.088  20.315  1.00 19.45           C  
ATOM    128  O   ALA A  42      19.634   5.215  19.235  1.00 19.40           O  
ATOM    129  CB  ALA A  42      20.388   7.070  21.895  1.00 21.07           C  
ATOM    130  N   ARG A  43      20.119   3.990  21.078  1.00 17.49           N  
ATOM    131  CA  ARG A  43      19.196   2.901  20.806  1.00 15.79           C  
ATOM    132  C   ARG A  43      17.765   3.378  21.170  1.00 14.51           C  
ATOM    133  O   ARG A  43      17.543   3.944  22.247  1.00 12.49           O  
ATOM    134  CB  ARG A  43      19.526   1.766  21.754  1.00 16.44           C  
ATOM    135  CG  ARG A  43      19.566   0.371  21.201  1.00 19.85           C  
ATOM    136  CD  ARG A  43      20.366  -0.588  22.117  1.00 16.55           C  
ATOM    137  NE  ARG A  43      20.113  -0.303  23.515  1.00 18.29           N  
ATOM    138  CZ  ARG A  43      19.307  -1.010  24.317  1.00 15.26           C  
ATOM    139  NH1 ARG A  43      18.641  -2.083  23.883  1.00 12.51           N  
ATOM    140  NH2 ARG A  43      19.154  -0.635  25.568  1.00 16.96           N  
ATOM    141  N   VAL A  44      16.819   3.114  20.280  1.00 13.31           N  
ATOM    142  CA  VAL A  44      15.371   3.310  20.518  1.00 11.56           C  
ATOM    143  C   VAL A  44      14.675   1.986  20.282  1.00 12.55           C  
ATOM    144  O   VAL A  44      14.937   1.359  19.240  1.00 13.52           O  
ATOM    145  CB  VAL A  44      14.818   4.287  19.469  1.00 12.19           C  
ATOM    146  CG1 VAL A  44      13.237   4.475  19.645  1.00 12.92           C  
ATOM    147  CG2 VAL A  44      15.564   5.677  19.571  1.00 12.83           C  
ATOM    148  N   GLY A  45      13.787   1.553  21.214  1.00 10.85           N  
ATOM    149  CA  GLY A  45      12.920   0.383  21.007  1.00 11.25           C  
ATOM    150  C   GLY A  45      11.483   0.896  20.900  1.00 12.68           C  
ATOM    151  O   GLY A  45      11.151   1.921  21.530  1.00 10.40           O  
ATOM    152  N   TYR A  46      10.663   0.259  20.046  1.00 11.41           N  
ATOM    153  CA  TYR A  46       9.358   0.819  19.654  1.00 11.50           C  
ATOM    154  C   TYR A  46       8.461  -0.350  19.313  1.00 11.33           C  
ATOM    155  O   TYR A  46       8.882  -1.314  18.601  1.00 11.33           O  
ATOM    156  CB  TYR A  46       9.476   1.678  18.378  1.00 11.89           C  
ATOM    157  CG  TYR A  46       8.178   2.183  17.898  1.00 13.83           C  
ATOM    158  CD1 TYR A  46       7.563   3.231  18.536  1.00 16.13           C  
ATOM    159  CD2 TYR A  46       7.551   1.638  16.769  1.00 12.77           C  
ATOM    160  CE1 TYR A  46       6.324   3.730  18.106  1.00 17.77           C  
ATOM    161  CE2 TYR A  46       6.338   2.124  16.342  1.00 11.33           C  
ATOM    162  CZ  TYR A  46       5.729   3.175  17.017  1.00 15.03           C  
ATOM    163  OH  TYR A  46       4.519   3.712  16.623  1.00 15.99           O  
ATOM    164  N   ILE A  47       7.233  -0.294  19.790  1.00 10.23           N  
ATOM    165  CA  ILE A  47       6.299  -1.272  19.332  1.00  9.54           C  
ATOM    166  C   ILE A  47       4.882  -0.696  19.337  1.00 10.79           C  
ATOM    167  O   ILE A  47       4.525   0.124  20.196  1.00 11.44           O  
ATOM    168  CB  ILE A  47       6.438  -2.532  20.216  1.00  9.58           C  
ATOM    169  CG1 ILE A  47       5.986  -3.796  19.449  1.00 12.47           C  
ATOM    170  CG2 ILE A  47       5.756  -2.297  21.597  1.00 10.40           C  
ATOM    171  CD1 ILE A  47       6.093  -5.129  20.293  1.00 11.26           C  
ATOM    172  N   GLU A  48       4.082  -1.134  18.381  1.00 10.61           N  
ATOM    173  CA  GLU A  48       2.616  -0.888  18.363  1.00 11.45           C  
ATOM    174  C   GLU A  48       1.851  -2.209  18.411  1.00 11.58           C  
ATOM    175  O   GLU A  48       2.165  -3.146  17.654  1.00 11.65           O  
ATOM    176  CB  GLU A  48       2.204  -0.224  17.067  1.00 11.37           C  
ATOM    177  CG  GLU A  48       2.777   1.146  16.844  1.00 13.35           C  
ATOM    178  CD  GLU A  48       2.437   1.605  15.401  1.00 14.90           C  
ATOM    179  OE1 GLU A  48       3.284   2.283  14.794  1.00 15.28           O  
ATOM    180  OE2 GLU A  48       1.320   1.245  14.876  1.00 15.07           O  
ATOM    181  N   LEU A  49       0.839  -2.278  19.277  1.00 12.09           N  
ATOM    182  CA  LEU A  49       0.107  -3.514  19.452  1.00 13.08           C  
ATOM    183  C   LEU A  49      -1.344  -3.163  19.270  1.00 13.95           C  
ATOM    184  O   LEU A  49      -1.818  -2.188  19.886  1.00 14.57           O  
ATOM    185  CB  LEU A  49       0.297  -3.980  20.888  1.00 14.09           C  
ATOM    186  CG  LEU A  49       0.823  -5.412  21.022  1.00 17.11           C  
ATOM    187  CD1 LEU A  49       2.114  -5.716  20.197  1.00 18.65           C  
ATOM    188  CD2 LEU A  49       0.974  -5.834  22.494  1.00 16.00           C  
ATOM    189  N   ASP A  50      -2.055  -3.944  18.465  1.00 13.14           N  
ATOM    190  CA  ASP A  50      -3.509  -3.856  18.378  1.00 14.36           C  
ATOM    191  C   ASP A  50      -4.034  -4.206  19.744  1.00 14.54           C  
ATOM    192  O   ASP A  50      -3.729  -5.279  20.297  1.00 14.95           O  
ATOM    193  CB  ASP A  50      -4.060  -4.901  17.387  1.00 15.37           C  
ATOM    194  CG  ASP A  50      -5.578  -4.832  17.261  1.00 16.78           C  
ATOM    195  OD1 ASP A  50      -6.079  -3.818  16.723  1.00 20.85           O  
ATOM    196  OD2 ASP A  50      -6.347  -5.721  17.667  1.00 15.78           O  
ATOM    197  N   LEU A  51      -4.860  -3.342  20.299  1.00 13.88           N  
ATOM    198  CA  LEU A  51      -5.298  -3.569  21.679  1.00 13.65           C  
ATOM    199  C   LEU A  51      -6.291  -4.733  21.747  1.00 14.55           C  
ATOM    200  O   LEU A  51      -6.287  -5.466  22.712  1.00 14.97           O  
ATOM    201  CB  LEU A  51      -5.930  -2.283  22.282  1.00 12.02           C  
ATOM    202  CG  LEU A  51      -6.515  -2.396  23.708  1.00 13.95           C  
ATOM    203  CD1 LEU A  51      -5.399  -2.885  24.623  1.00 17.81           C  
ATOM    204  CD2 LEU A  51      -7.012  -1.051  24.240  1.00 16.25           C  
ATOM    205  N   ASN A  52      -7.140  -4.890  20.740  1.00 14.68           N  
ATOM    206  CA  ASN A  52      -8.107  -5.970  20.750  1.00 16.00           C  
ATOM    207  C   ASN A  52      -7.436  -7.365  20.690  1.00 14.77           C  
ATOM    208  O   ASN A  52      -7.663  -8.235  21.572  1.00 15.20           O  
ATOM    209  CB  ASN A  52      -9.114  -5.791  19.599  1.00 17.31           C  
ATOM    210  CG  ASN A  52     -10.288  -6.780  19.710  1.00 23.10           C  
ATOM    211  OD1 ASN A  52     -11.332  -6.446  20.254  1.00 29.84           O  
ATOM    212  ND2 ASN A  52     -10.088  -7.996  19.225  1.00 26.01           N  
ATOM    213  N   SER A  53      -6.570  -7.564  19.717  1.00 13.48           N  
ATOM    214  CA  SER A  53      -6.030  -8.910  19.479  1.00 13.56           C  
ATOM    215  C   SER A  53      -4.640  -9.148  20.044  1.00 13.30           C  
ATOM    216  O   SER A  53      -4.197 -10.300  20.192  1.00 12.88           O  
ATOM    217  CB  SER A  53      -6.013  -9.198  18.005  1.00 14.45           C  
ATOM    218  OG  SER A  53      -4.926  -8.540  17.409  1.00 16.34           O  
ATOM    219  N   GLY A  54      -3.930  -8.067  20.317  1.00 12.05           N  
ATOM    220  CA  GLY A  54      -2.512  -8.139  20.657  1.00 13.12           C  
ATOM    221  C   GLY A  54      -1.558  -8.262  19.476  1.00 13.18           C  
ATOM    222  O   GLY A  54      -0.310  -8.369  19.682  1.00 13.53           O  
ATOM    223  N   LYS A  55      -2.073  -8.259  18.256  1.00 12.17           N  
ATOM    224  CA  LYS A  55      -1.152  -8.464  17.136  1.00 13.72           C  
ATOM    225  C   LYS A  55      -0.140  -7.331  17.134  1.00 14.26           C  
ATOM    226  O   LYS A  55      -0.481  -6.169  17.418  1.00 12.44           O  
ATOM    227  CB  LYS A  55      -1.890  -8.350  15.831  1.00 15.45           C  
ATOM    228  CG  LYS A  55      -1.019  -8.716  14.612  1.00 17.63           C  
ATOM    229  CD  LYS A  55      -1.897  -8.621  13.320  1.00 23.66           C  
ATOM    230  CE  LYS A  55      -1.092  -9.036  12.042  1.00 31.82           C  
ATOM    231  NZ  LYS A  55      -1.247 -10.516  11.702  1.00 36.24           N  
ATOM    232  N   ILE A  56       1.088  -7.660  16.772  1.00 14.31           N  
ATOM    233  CA  ILE A  56       2.091  -6.594  16.652  1.00 15.61           C  
ATOM    234  C   ILE A  56       1.916  -5.886  15.317  1.00 15.70           C  
ATOM    235  O   ILE A  56       2.044  -6.548  14.245  1.00 14.26           O  
ATOM    236  CB  ILE A  56       3.516  -7.134  16.729  1.00 15.41           C  
ATOM    237  CG1 ILE A  56       3.820  -7.794  18.084  1.00 17.59           C  
ATOM    238  CG2 ILE A  56       4.496  -5.944  16.513  1.00 14.21           C  
ATOM    239  CD1 ILE A  56       5.262  -8.482  18.102  1.00 23.88           C  
ATOM    240  N   LEU A  57       1.661  -4.569  15.361  1.00 13.50           N  
ATOM    241  CA  LEU A  57       1.470  -3.773  14.125  1.00 14.09           C  
ATOM    242  C   LEU A  57       2.759  -3.205  13.502  1.00 14.16           C  
ATOM    243  O   LEU A  57       2.905  -3.168  12.251  1.00 12.38           O  
ATOM    244  CB  LEU A  57       0.510  -2.597  14.374  1.00 14.22           C  
ATOM    245  CG  LEU A  57      -0.869  -2.922  14.956  1.00 13.20           C  
ATOM    246  CD1 LEU A  57      -1.702  -1.608  15.298  1.00 16.70           C  
ATOM    247  CD2 LEU A  57      -1.701  -3.830  14.031  1.00 16.54           C  
ATOM    248  N   GLU A  58       3.688  -2.785  14.352  1.00 12.67           N  
ATOM    249  CA  GLU A  58       4.997  -2.289  13.922  1.00 12.86           C  
ATOM    250  C   GLU A  58       5.948  -2.538  15.101  1.00 12.03           C  
ATOM    251  O   GLU A  58       5.513  -2.528  16.255  1.00 11.50           O  
ATOM    252  CB  GLU A  58       4.879  -0.765  13.678  1.00 13.13           C  
ATOM    253  CG  GLU A  58       5.576  -0.228  12.452  1.00 19.15           C  
ATOM    254  CD  GLU A  58       5.304  -1.020  11.162  1.00 16.41           C  
ATOM    255  OE1 GLU A  58       4.319  -0.788  10.439  1.00 23.14           O  
ATOM    256  OE2 GLU A  58       6.118  -1.878  10.860  1.00 24.72           O  
ATOM    257  N   SER A  59       7.237  -2.736  14.836  1.00 12.51           N  
ATOM    258  CA  SER A  59       8.184  -2.933  15.943  1.00 12.62           C  
ATOM    259  C   SER A  59       9.578  -2.538  15.520  1.00 13.84           C  
ATOM    260  O   SER A  59       9.942  -2.643  14.325  1.00 14.87           O  
ATOM    261  CB  SER A  59       8.193  -4.367  16.441  1.00 12.97           C  
ATOM    262  OG  SER A  59       8.695  -5.273  15.433  1.00 14.15           O  
ATOM    263  N   PHE A  60      10.353  -2.085  16.489  1.00 13.34           N  
ATOM    264  CA  PHE A  60      11.774  -1.773  16.264  1.00 13.65           C  
ATOM    265  C   PHE A  60      12.519  -2.135  17.550  1.00 13.21           C  
ATOM    266  O   PHE A  60      12.174  -1.661  18.638  1.00 13.97           O  
ATOM    267  CB  PHE A  60      11.862  -0.296  15.901  1.00 13.37           C  
ATOM    268  CG  PHE A  60      13.167   0.164  15.361  1.00 17.43           C  
ATOM    269  CD1 PHE A  60      13.328   0.357  13.986  1.00 21.37           C  
ATOM    270  CD2 PHE A  60      14.211   0.520  16.203  1.00 16.84           C  
ATOM    271  CE1 PHE A  60      14.530   0.880  13.466  1.00 20.33           C  
ATOM    272  CE2 PHE A  60      15.361   1.058  15.706  1.00 15.97           C  
ATOM    273  CZ  PHE A  60      15.536   1.233  14.324  1.00 21.03           C  
ATOM    274  N   ARG A  61      13.493  -3.048  17.440  1.00 13.29           N  
ATOM    275  CA  ARG A  61      14.168  -3.619  18.594  1.00 13.20           C  
ATOM    276  C   ARG A  61      13.210  -4.123  19.658  1.00 13.13           C  
ATOM    277  O   ARG A  61      13.425  -3.789  20.845  1.00 12.06           O  
ATOM    278  CB  ARG A  61      15.085  -2.550  19.237  1.00 14.02           C  
ATOM    279  CG  ARG A  61      16.162  -1.978  18.255  1.00 14.83           C  
ATOM    280  CD  ARG A  61      17.203  -1.007  18.950  1.00 15.16           C  
ATOM    281  NE  ARG A  61      18.104  -0.368  17.980  1.00 11.59           N  
ATOM    282  CZ  ARG A  61      19.192  -0.935  17.444  1.00 18.00           C  
ATOM    283  NH1 ARG A  61      19.554  -2.187  17.731  1.00 17.31           N  
ATOM    284  NH2 ARG A  61      19.916  -0.269  16.571  1.00 17.10           N  
ATOM    285  N   PRO A  62      12.125  -4.847  19.286  1.00 12.07           N  
ATOM    286  CA  PRO A  62      11.068  -5.177  20.243  1.00 10.94           C  
ATOM    287  C   PRO A  62      11.462  -6.080  21.412  1.00 13.08           C  
ATOM    288  O   PRO A  62      10.785  -6.095  22.436  1.00 11.70           O  
ATOM    289  CB  PRO A  62      10.027  -5.905  19.360  1.00 12.42           C  
ATOM    290  CG  PRO A  62      10.841  -6.441  18.186  1.00 10.44           C  
ATOM    291  CD  PRO A  62      11.750  -5.270  17.913  1.00 12.05           C  
ATOM    292  N   GLU A  63      12.533  -6.850  21.247  1.00 12.71           N  
ATOM    293  CA  GLU A  63      12.898  -7.800  22.298  1.00 14.84           C  
ATOM    294  C   GLU A  63      14.206  -7.422  22.922  1.00 14.06           C  
ATOM    295  O   GLU A  63      14.785  -8.226  23.624  1.00 14.37           O  
ATOM    296  CB  GLU A  63      12.880  -9.229  21.738  1.00 14.65           C  
ATOM    297  CG  GLU A  63      11.429  -9.696  21.540  1.00 20.16           C  
ATOM    298  CD  GLU A  63      11.301 -10.959  20.691  1.00 28.56           C  
ATOM    299  OE1 GLU A  63      10.183 -11.207  20.118  1.00 30.35           O  
ATOM    300  OE2 GLU A  63      12.302 -11.700  20.600  1.00 29.78           O  
ATOM    301  N   GLU A  64      14.672  -6.175  22.700  1.00 13.43           N  
ATOM    302  CA  GLU A  64      15.871  -5.723  23.364  1.00 12.83           C  
ATOM    303  C   GLU A  64      15.483  -5.086  24.689  1.00 13.35           C  
ATOM    304  O   GLU A  64      14.421  -4.545  24.786  1.00 11.02           O  
ATOM    305  CB  GLU A  64      16.604  -4.690  22.517  1.00 13.06           C  
ATOM    306  CG  GLU A  64      17.252  -5.291  21.264  1.00 13.65           C  
ATOM    307  CD  GLU A  64      18.242  -4.327  20.624  1.00 16.63           C  
ATOM    308  OE1 GLU A  64      18.855  -3.507  21.348  1.00 16.44           O  
ATOM    309  OE2 GLU A  64      18.390  -4.338  19.392  1.00 17.36           O  
ATOM    310  N   ARG A  65      16.358  -5.100  25.694  1.00 11.95           N  
ATOM    311  CA  ARG A  65      15.941  -4.607  27.008  1.00 13.90           C  
ATOM    312  C   ARG A  65      16.264  -3.156  27.138  1.00 13.41           C  
ATOM    313  O   ARG A  65      17.252  -2.678  26.582  1.00 13.86           O  
ATOM    314  CB  ARG A  65      16.723  -5.336  28.093  1.00 13.12           C  
ATOM    315  CG  ARG A  65      16.236  -6.759  28.322  1.00 13.93           C  
ATOM    316  CD  ARG A  65      16.997  -7.483  29.464  1.00 13.21           C  
ATOM    317  NE  ARG A  65      16.416  -8.804  29.786  1.00 12.67           N  
ATOM    318  CZ  ARG A  65      15.347  -9.036  30.557  1.00 19.38           C  
ATOM    319  NH1 ARG A  65      14.688  -8.044  31.189  1.00 17.68           N  
ATOM    320  NH2 ARG A  65      14.940 -10.306  30.718  1.00 18.06           N  
ATOM    321  N   PHE A  66      15.454  -2.441  27.911  1.00 13.19           N  
ATOM    322  CA  PHE A  66      15.722  -1.032  28.217  1.00 11.29           C  
ATOM    323  C   PHE A  66      15.293  -0.812  29.686  1.00 11.29           C  
ATOM    324  O   PHE A  66      14.389  -1.460  30.175  1.00  9.95           O  
ATOM    325  CB  PHE A  66      14.869  -0.090  27.328  1.00 10.43           C  
ATOM    326  CG  PHE A  66      15.185  -0.141  25.842  1.00 10.76           C  
ATOM    327  CD1 PHE A  66      14.784  -1.178  25.066  1.00 13.66           C  
ATOM    328  CD2 PHE A  66      15.887   0.906  25.250  1.00 11.00           C  
ATOM    329  CE1 PHE A  66      15.095  -1.197  23.686  1.00 11.73           C  
ATOM    330  CE2 PHE A  66      16.174   0.910  23.920  1.00  8.22           C  
ATOM    331  CZ  PHE A  66      15.780  -0.136  23.138  1.00  7.04           C  
ATOM    332  N   PRO A  67      15.874   0.167  30.394  1.00 11.97           N  
ATOM    333  CA  PRO A  67      15.393   0.451  31.759  1.00 11.20           C  
ATOM    334  C   PRO A  67      13.912   0.890  31.744  1.00 10.99           C  
ATOM    335  O   PRO A  67      13.565   1.678  30.844  1.00 11.59           O  
ATOM    336  CB  PRO A  67      16.242   1.632  32.161  1.00 11.76           C  
ATOM    337  CG  PRO A  67      17.576   1.408  31.390  1.00 12.07           C  
ATOM    338  CD  PRO A  67      16.990   1.053  29.979  1.00 12.80           C  
ATOM    339  N   MET A  68      13.088   0.450  32.694  1.00 10.93           N  
ATOM    340  CA  MET A  68      11.671   0.871  32.733  1.00 10.78           C  
ATOM    341  C   MET A  68      11.523   2.273  33.270  1.00 11.33           C  
ATOM    342  O   MET A  68      10.574   2.996  32.931  1.00 11.38           O  
ATOM    343  CB  MET A  68      10.893   0.000  33.713  1.00 11.19           C  
ATOM    344  CG  MET A  68      10.607  -1.437  33.122  1.00 10.76           C  
ATOM    345  SD  MET A  68       9.603  -2.420  34.276  1.00 13.72           S  
ATOM    346  CE  MET A  68      10.808  -3.180  35.392  1.00 12.23           C  
ATOM    347  N   MET A  69      12.415   2.600  34.195  1.00 11.73           N  
ATOM    348  CA  MET A  69      12.292   3.840  34.965  1.00 12.44           C  
ATOM    349  C   MET A  69      10.866   3.884  35.577  1.00 11.76           C  
ATOM    350  O   MET A  69      10.340   2.869  36.007  1.00 11.71           O  
ATOM    351  CB  MET A  69      12.572   5.058  34.083  1.00 12.26           C  
ATOM    352  CG  MET A  69      13.910   4.946  33.282  1.00 12.69           C  
ATOM    353  SD  MET A  69      13.923   5.777  31.669  1.00 15.64           S  
ATOM    354  CE  MET A  69      12.717   4.669  30.784  1.00 13.07           C  
ATOM    355  N   SER A  70      10.261   5.060  35.590  1.00 12.19           N  
ATOM    356  CA  SER A  70       8.973   5.282  36.238  1.00 11.19           C  
ATOM    357  C   SER A  70       7.830   4.589  35.530  1.00 11.46           C  
ATOM    358  O   SER A  70       6.720   4.500  36.101  1.00 10.09           O  
ATOM    359  CB  SER A  70       8.676   6.785  36.370  1.00 10.14           C  
ATOM    360  OG  SER A  70       9.376   7.349  37.490  1.00 11.51           O  
ATOM    361  N   THR A  71       8.067   4.079  34.308  1.00 10.40           N  
ATOM    362  CA  THR A  71       7.036   3.303  33.675  1.00  9.39           C  
ATOM    363  C   THR A  71       6.721   2.041  34.520  1.00 10.85           C  
ATOM    364  O   THR A  71       5.596   1.529  34.416  1.00  8.47           O  
ATOM    365  CB  THR A  71       7.355   2.839  32.171  1.00  8.62           C  
ATOM    366  OG1 THR A  71       8.443   1.883  32.177  1.00  9.54           O  
ATOM    367  CG2 THR A  71       7.759   4.039  31.236  1.00  6.04           C  
ATOM    368  N   PHE A  72       7.670   1.551  35.325  1.00  9.27           N  
ATOM    369  CA  PHE A  72       7.349   0.428  36.216  1.00 10.98           C  
ATOM    370  C   PHE A  72       6.163   0.670  37.221  1.00 11.29           C  
ATOM    371  O   PHE A  72       5.586  -0.280  37.730  1.00  9.21           O  
ATOM    372  CB  PHE A  72       8.573  -0.061  37.004  1.00 10.06           C  
ATOM    373  CG  PHE A  72       8.658   0.479  38.419  1.00 10.90           C  
ATOM    374  CD1 PHE A  72       9.290   1.730  38.666  1.00  8.96           C  
ATOM    375  CD2 PHE A  72       8.182  -0.288  39.517  1.00 10.60           C  
ATOM    376  CE1 PHE A  72       9.413   2.251  39.953  1.00 11.29           C  
ATOM    377  CE2 PHE A  72       8.304   0.214  40.795  1.00 14.79           C  
ATOM    378  CZ  PHE A  72       8.928   1.466  41.045  1.00 11.42           C  
ATOM    379  N   LYS A  73       5.822   1.936  37.487  1.00  9.43           N  
ATOM    380  CA  LYS A  73       4.834   2.249  38.505  1.00  8.58           C  
ATOM    381  C   LYS A  73       3.431   1.814  38.134  1.00  8.14           C  
ATOM    382  O   LYS A  73       2.591   1.568  39.000  1.00  8.22           O  
ATOM    383  CB  LYS A  73       4.850   3.783  38.773  1.00  7.74           C  
ATOM    384  CG  LYS A  73       6.059   4.163  39.611  1.00 10.65           C  
ATOM    385  CD  LYS A  73       6.448   5.672  39.591  1.00 13.40           C  
ATOM    386  CE  LYS A  73       7.844   5.764  40.214  1.00 13.85           C  
ATOM    387  NZ  LYS A  73       8.468   7.132  39.946  1.00 15.47           N  
ATOM    388  N   VAL A  74       3.169   1.660  36.857  1.00  7.73           N  
ATOM    389  CA  VAL A  74       1.892   1.048  36.432  1.00  7.60           C  
ATOM    390  C   VAL A  74       1.827  -0.432  36.773  1.00  9.55           C  
ATOM    391  O   VAL A  74       0.800  -0.924  37.293  1.00  8.85           O  
ATOM    392  CB  VAL A  74       1.615   1.257  34.912  1.00  6.35           C  
ATOM    393  CG1 VAL A  74       0.374   0.334  34.385  1.00  7.15           C  
ATOM    394  CG2 VAL A  74       1.439   2.786  34.649  1.00  7.41           C  
ATOM    395  N   LEU A  75       2.910  -1.139  36.492  1.00  9.08           N  
ATOM    396  CA  LEU A  75       2.981  -2.534  36.915  1.00 10.35           C  
ATOM    397  C   LEU A  75       2.887  -2.762  38.425  1.00 10.00           C  
ATOM    398  O   LEU A  75       2.183  -3.649  38.872  1.00 10.01           O  
ATOM    399  CB  LEU A  75       4.278  -3.145  36.365  1.00 11.52           C  
ATOM    400  CG  LEU A  75       4.541  -2.937  34.867  1.00 13.11           C  
ATOM    401  CD1 LEU A  75       5.813  -3.721  34.512  1.00 13.17           C  
ATOM    402  CD2 LEU A  75       3.356  -3.432  33.957  1.00 12.74           C  
ATOM    403  N   LEU A  76       3.572  -1.929  39.197  1.00 10.89           N  
ATOM    404  CA  LEU A  76       3.471  -1.876  40.613  1.00 10.38           C  
ATOM    405  C   LEU A  76       2.026  -1.709  41.082  1.00 11.71           C  
ATOM    406  O   LEU A  76       1.542  -2.449  41.951  1.00  9.86           O  
ATOM    407  CB  LEU A  76       4.230  -0.645  41.077  1.00 11.20           C  
ATOM    408  CG  LEU A  76       4.229  -0.363  42.594  1.00 13.18           C  
ATOM    409  CD1 LEU A  76       4.829  -1.513  43.367  1.00 11.71           C  
ATOM    410  CD2 LEU A  76       5.026   0.898  42.872  1.00 10.91           C  
ATOM    411  N   CYS A  77       1.347  -0.675  40.579  1.00 11.85           N  
ATOM    412  CA  CYS A  77      -0.014  -0.464  41.049  1.00 11.87           C  
ATOM    413  C   CYS A  77      -0.980  -1.520  40.544  1.00 11.68           C  
ATOM    414  O   CYS A  77      -2.030  -1.695  41.128  1.00 12.65           O  
ATOM    415  CB  CYS A  77      -0.479   0.926  40.658  1.00 11.00           C  
ATOM    416  SG  CYS A  77       0.268   2.046  41.887  1.00 11.53           S  
ATOM    417  N   GLY A  78      -0.666  -2.160  39.427  1.00 11.06           N  
ATOM    418  CA  GLY A  78      -1.420  -3.338  39.025  1.00 13.10           C  
ATOM    419  C   GLY A  78      -1.284  -4.412  40.097  1.00 13.00           C  
ATOM    420  O   GLY A  78      -2.259  -5.022  40.491  1.00 13.83           O  
ATOM    421  N   ALA A  79      -0.066  -4.649  40.559  1.00 12.72           N  
ATOM    422  CA  ALA A  79       0.153  -5.687  41.575  1.00 13.22           C  
ATOM    423  C   ALA A  79      -0.544  -5.266  42.848  1.00 13.59           C  
ATOM    424  O   ALA A  79      -1.155  -6.111  43.556  1.00 13.97           O  
ATOM    425  CB  ALA A  79       1.684  -5.913  41.826  1.00 12.39           C  
ATOM    426  N   VAL A  80      -0.534  -3.962  43.148  1.00 13.43           N  
ATOM    427  CA  VAL A  80      -1.303  -3.474  44.308  1.00 13.05           C  
ATOM    428  C   VAL A  80      -2.824  -3.747  44.139  1.00 13.87           C  
ATOM    429  O   VAL A  80      -3.505  -4.252  45.052  1.00 12.82           O  
ATOM    430  CB  VAL A  80      -1.073  -1.929  44.530  1.00 13.60           C  
ATOM    431  CG1 VAL A  80      -2.128  -1.320  45.487  1.00 13.42           C  
ATOM    432  CG2 VAL A  80       0.342  -1.694  45.086  1.00 14.16           C  
ATOM    433  N   LEU A  81      -3.359  -3.455  42.956  1.00 11.97           N  
ATOM    434  CA  LEU A  81      -4.753  -3.730  42.683  1.00 13.85           C  
ATOM    435  C   LEU A  81      -5.131  -5.200  42.760  1.00 14.16           C  
ATOM    436  O   LEU A  81      -6.220  -5.529  43.265  1.00 16.76           O  
ATOM    437  CB  LEU A  81      -5.181  -3.114  41.357  1.00 11.62           C  
ATOM    438  CG  LEU A  81      -5.251  -1.596  41.332  1.00 14.87           C  
ATOM    439  CD1 LEU A  81      -5.355  -1.157  39.859  1.00 10.45           C  
ATOM    440  CD2 LEU A  81      -6.431  -1.058  42.180  1.00 13.89           C  
ATOM    441  N   SER A  82      -4.258  -6.092  42.281  1.00 15.67           N  
ATOM    442  CA  SER A  82      -4.447  -7.524  42.379  1.00 16.19           C  
ATOM    443  C   SER A  82      -4.633  -7.968  43.835  1.00 17.37           C  
ATOM    444  O   SER A  82      -5.411  -8.891  44.129  1.00 16.52           O  
ATOM    445  CB  SER A  82      -3.217  -8.235  41.857  1.00 15.86           C  
ATOM    446  OG  SER A  82      -3.474  -9.644  41.793  1.00 19.62           O  
ATOM    447  N   ARG A  83      -3.885  -7.328  44.738  1.00 17.73           N  
ATOM    448  CA  ARG A  83      -4.009  -7.568  46.193  1.00 18.90           C  
ATOM    449  C   ARG A  83      -5.309  -7.064  46.759  1.00 18.89           C  
ATOM    450  O   ARG A  83      -5.888  -7.683  47.660  1.00 21.35           O  
ATOM    451  CB  ARG A  83      -2.839  -6.888  46.954  1.00 17.47           C  
ATOM    452  CG  ARG A  83      -1.525  -7.607  46.720  1.00 19.92           C  
ATOM    453  CD  ARG A  83      -0.309  -6.941  47.326  1.00 24.82           C  
ATOM    454  NE  ARG A  83      -0.027  -7.566  48.607  1.00 35.25           N  
ATOM    455  CZ  ARG A  83      -0.407  -7.096  49.782  1.00 36.57           C  
ATOM    456  NH1 ARG A  83      -1.059  -5.951  49.881  1.00 42.43           N  
ATOM    457  NH2 ARG A  83      -0.114  -7.762  50.873  1.00 39.43           N  
ATOM    458  N   VAL A  84      -5.712  -5.891  46.310  1.00 18.98           N  
ATOM    459  CA  VAL A  84      -6.986  -5.349  46.654  1.00 19.14           C  
ATOM    460  C   VAL A  84      -8.053  -6.371  46.227  1.00 19.97           C  
ATOM    461  O   VAL A  84      -8.887  -6.752  47.070  1.00 20.67           O  
ATOM    462  CB  VAL A  84      -7.223  -4.026  45.986  1.00 18.41           C  
ATOM    463  CG1 VAL A  84      -8.658  -3.569  46.250  1.00 18.81           C  
ATOM    464  CG2 VAL A  84      -6.256  -2.999  46.541  1.00 16.53           C  
ATOM    465  N   ASP A  85      -8.014  -6.835  44.982  1.00 19.60           N  
ATOM    466  CA  ASP A  85      -9.009  -7.809  44.516  1.00 19.91           C  
ATOM    467  C   ASP A  85      -8.994  -9.106  45.346  1.00 22.09           C  
ATOM    468  O   ASP A  85     -10.040  -9.768  45.530  1.00 23.29           O  
ATOM    469  CB  ASP A  85      -8.768  -8.229  43.078  1.00 19.48           C  
ATOM    470  CG  ASP A  85      -9.010  -7.122  42.087  1.00 15.94           C  
ATOM    471  OD1 ASP A  85      -9.511  -6.021  42.427  1.00 15.92           O  
ATOM    472  OD2 ASP A  85      -8.657  -7.298  40.925  1.00 15.49           O  
ATOM    473  N   ALA A  86      -7.827  -9.487  45.820  1.00 22.05           N  
ATOM    474  CA  ALA A  86      -7.671 -10.730  46.583  1.00 23.35           C  
ATOM    475  C   ALA A  86      -7.965 -10.501  48.081  1.00 23.74           C  
ATOM    476  O   ALA A  86      -7.863 -11.445  48.901  1.00 26.58           O  
ATOM    477  CB  ALA A  86      -6.278 -11.265  46.370  1.00 23.74           C  
ATOM    478  N   GLY A  87      -8.360  -9.268  48.418  1.00 23.50           N  
ATOM    479  CA  GLY A  87      -8.632  -8.811  49.788  1.00 23.53           C  
ATOM    480  C   GLY A  87      -7.446  -8.818  50.754  1.00 23.52           C  
ATOM    481  O   GLY A  87      -7.616  -8.934  51.978  1.00 24.27           O  
ATOM    482  N   GLN A  88      -6.252  -8.719  50.194  1.00 21.65           N  
ATOM    483  CA  GLN A  88      -5.013  -8.599  50.948  1.00 22.50           C  
ATOM    484  C   GLN A  88      -4.601  -7.144  51.139  1.00 22.09           C  
ATOM    485  O   GLN A  88      -3.602  -6.872  51.845  1.00 22.32           O  
ATOM    486  CB  GLN A  88      -3.898  -9.314  50.216  1.00 21.85           C  
ATOM    487  CG  GLN A  88      -4.137 -10.799  50.035  1.00 25.55           C  
ATOM    488  CD  GLN A  88      -3.232 -11.396  48.964  1.00 32.93           C  
ATOM    489  OE1 GLN A  88      -3.226 -10.952  47.798  1.00 34.71           O  
ATOM    490  NE2 GLN A  88      -2.466 -12.405  49.339  1.00 35.88           N  
ATOM    491  N   GLU A  89      -5.325  -6.224  50.487  1.00 19.25           N  
ATOM    492  CA  GLU A  89      -5.037  -4.798  50.568  1.00 18.79           C  
ATOM    493  C   GLU A  89      -6.335  -4.038  50.475  1.00 18.98           C  
ATOM    494  O   GLU A  89      -7.316  -4.578  49.934  1.00 19.95           O  
ATOM    495  CB  GLU A  89      -4.143  -4.389  49.380  1.00 18.85           C  
ATOM    496  CG  GLU A  89      -3.662  -2.961  49.496  1.00 17.85           C  
ATOM    497  CD  GLU A  89      -2.931  -2.655  50.807  1.00 21.03           C  
ATOM    498  OE1 GLU A  89      -3.611  -2.182  51.773  1.00 19.73           O  
ATOM    499  OE2 GLU A  89      -1.691  -2.904  50.876  1.00 18.45           O  
ATOM    500  N   GLN A  90      -6.329  -2.789  50.956  1.00 18.67           N  
ATOM    501  CA  GLN A  90      -7.445  -1.868  50.908  1.00 18.42           C  
ATOM    502  C   GLN A  90      -6.908  -0.512  50.431  1.00 18.16           C  
ATOM    503  O   GLN A  90      -5.862   0.002  50.932  1.00 15.58           O  
ATOM    504  CB  GLN A  90      -8.062  -1.651  52.310  1.00 18.95           C  
ATOM    505  CG  GLN A  90      -8.531  -2.925  52.978  1.00 21.28           C  
ATOM    506  CD  GLN A  90      -7.393  -3.598  53.697  1.00 24.75           C  
ATOM    507  OE1 GLN A  90      -6.648  -2.936  54.461  1.00 26.70           O  
ATOM    508  NE2 GLN A  90      -7.204  -4.894  53.430  1.00 27.50           N  
ATOM    509  N   LEU A  91      -7.592   0.065  49.457  1.00 17.10           N  
ATOM    510  CA  LEU A  91      -7.100   1.302  48.859  1.00 16.80           C  
ATOM    511  C   LEU A  91      -7.231   2.418  49.866  1.00 17.77           C  
ATOM    512  O   LEU A  91      -6.535   3.413  49.778  1.00 17.70           O  
ATOM    513  CB  LEU A  91      -7.928   1.657  47.609  1.00 17.44           C  
ATOM    514  CG  LEU A  91      -7.786   0.676  46.468  1.00 17.31           C  
ATOM    515  CD1 LEU A  91      -8.845   0.898  45.346  1.00 15.53           C  
ATOM    516  CD2 LEU A  91      -6.377   0.852  45.896  1.00 20.09           C  
ATOM    517  N   GLY A  92      -8.153   2.281  50.822  1.00 17.26           N  
ATOM    518  CA  GLY A  92      -8.271   3.316  51.812  1.00 18.06           C  
ATOM    519  C   GLY A  92      -7.357   3.160  53.022  1.00 19.68           C  
ATOM    520  O   GLY A  92      -7.493   3.972  53.916  1.00 19.50           O  
ATOM    521  N   ARG A  93      -6.483   2.136  53.064  1.00 20.03           N  
ATOM    522  CA  ARG A  93      -5.590   1.851  54.211  1.00 20.23           C  
ATOM    523  C   ARG A  93      -4.495   2.916  54.221  1.00 20.65           C  
ATOM    524  O   ARG A  93      -3.938   3.213  53.157  1.00 20.62           O  
ATOM    525  CB  ARG A  93      -4.986   0.411  54.077  1.00 19.55           C  
ATOM    526  CG  ARG A  93      -4.109  -0.019  55.305  1.00 18.10           C  
ATOM    527  CD  ARG A  93      -3.565  -1.411  55.249  1.00 21.25           C  
ATOM    528  NE  ARG A  93      -2.533  -1.609  54.209  1.00 20.49           N  
ATOM    529  CZ  ARG A  93      -1.198  -1.593  54.420  1.00 21.89           C  
ATOM    530  NH1 ARG A  93      -0.695  -1.353  55.626  1.00 23.25           N  
ATOM    531  NH2 ARG A  93      -0.355  -1.806  53.420  1.00 19.02           N  
ATOM    532  N   ARG A  94      -4.220   3.531  55.394  1.00 20.89           N  
ATOM    533  CA  ARG A  94      -3.349   4.693  55.502  1.00 19.58           C  
ATOM    534  C   ARG A  94      -1.979   4.248  55.857  1.00 21.19           C  
ATOM    535  O   ARG A  94      -1.795   3.488  56.804  1.00 19.61           O  
ATOM    536  CB  ARG A  94      -3.818   5.695  56.574  1.00 21.32           C  
ATOM    537  CG  ARG A  94      -2.880   6.876  56.849  1.00 20.35           C  
ATOM    538  CD  ARG A  94      -3.605   8.040  57.612  1.00 23.02           C  
ATOM    539  NE  ARG A  94      -4.872   8.360  56.953  1.00 20.02           N  
ATOM    540  CZ  ARG A  94      -4.984   9.212  55.949  1.00 21.29           C  
ATOM    541  NH1 ARG A  94      -3.931   9.876  55.513  1.00 23.72           N  
ATOM    542  NH2 ARG A  94      -6.144   9.406  55.371  1.00 22.27           N  
ATOM    543  N   ILE A  95      -1.007   4.774  55.111  1.00 20.32           N  
ATOM    544  CA  ILE A  95       0.411   4.436  55.253  1.00 20.56           C  
ATOM    545  C   ILE A  95       1.175   5.628  55.797  1.00 20.16           C  
ATOM    546  O   ILE A  95       1.115   6.715  55.268  1.00 18.46           O  
ATOM    547  CB  ILE A  95       0.985   3.999  53.925  1.00 20.84           C  
ATOM    548  CG1 ILE A  95       0.391   2.635  53.573  1.00 24.62           C  
ATOM    549  CG2 ILE A  95       2.498   3.886  54.034  1.00 21.99           C  
ATOM    550  CD1 ILE A  95      -0.227   2.563  52.217  1.00 31.65           C  
ATOM    551  N   HIS A  96       1.883   5.386  56.906  1.00 20.49           N  
ATOM    552  CA  HIS A  96       2.700   6.362  57.566  1.00 21.28           C  
ATOM    553  C   HIS A  96       4.207   6.271  57.194  1.00 20.21           C  
ATOM    554  O   HIS A  96       4.728   5.193  56.969  1.00 21.39           O  
ATOM    555  CB  HIS A  96       2.474   6.140  59.059  1.00 20.41           C  
ATOM    556  CG  HIS A  96       1.032   6.237  59.442  1.00 23.35           C  
ATOM    557  ND1 HIS A  96       0.403   7.446  59.657  1.00 25.31           N  
ATOM    558  CD2 HIS A  96       0.076   5.283  59.591  1.00 23.78           C  
ATOM    559  CE1 HIS A  96      -0.865   7.231  59.967  1.00 25.65           C  
ATOM    560  NE2 HIS A  96      -1.095   5.931  59.907  1.00 24.73           N  
ATOM    561  N   TYR A  97       4.918   7.389  57.170  1.00 20.10           N  
ATOM    562  CA  TYR A  97       6.334   7.328  56.859  1.00 19.54           C  
ATOM    563  C   TYR A  97       7.061   8.528  57.440  1.00 20.93           C  
ATOM    564  O   TYR A  97       6.455   9.326  58.138  1.00 20.58           O  
ATOM    565  CB  TYR A  97       6.492   7.207  55.348  1.00 19.81           C  
ATOM    566  CG  TYR A  97       5.704   8.261  54.615  1.00 17.65           C  
ATOM    567  CD1 TYR A  97       4.349   8.106  54.339  1.00 16.06           C  
ATOM    568  CD2 TYR A  97       6.336   9.428  54.223  1.00 20.78           C  
ATOM    569  CE1 TYR A  97       3.637   9.166  53.642  1.00 17.38           C  
ATOM    570  CE2 TYR A  97       5.685  10.423  53.582  1.00 17.54           C  
ATOM    571  CZ  TYR A  97       4.341  10.286  53.281  1.00 18.32           C  
ATOM    572  OH  TYR A  97       3.738  11.317  52.600  1.00 17.79           O  
ATOM    573  N   SER A  98       8.356   8.646  57.184  1.00 19.64           N  
ATOM    574  CA  SER A  98       9.202   9.587  57.894  1.00 21.38           C  
ATOM    575  C   SER A  98      10.077  10.375  56.949  1.00 21.94           C  
ATOM    576  O   SER A  98      10.225  10.002  55.769  1.00 22.42           O  
ATOM    577  CB  SER A  98      10.080   8.821  58.912  1.00 21.35           C  
ATOM    578  OG  SER A  98       9.238   8.117  59.770  1.00 21.56           O  
ATOM    579  N   GLN A  99      10.682  11.443  57.461  1.00 23.42           N  
ATOM    580  CA  GLN A  99      11.543  12.278  56.673  1.00 25.53           C  
ATOM    581  C   GLN A  99      12.666  11.441  56.050  1.00 26.03           C  
ATOM    582  O   GLN A  99      13.152  11.750  54.936  1.00 25.97           O  
ATOM    583  CB  GLN A  99      12.100  13.479  57.480  1.00 26.60           C  
ATOM    584  CG  GLN A  99      12.413  14.705  56.541  1.00 32.16           C  
ATOM    585  CD  GLN A  99      13.025  15.924  57.249  1.00 36.77           C  
ATOM    586  OE1 GLN A  99      12.713  16.194  58.418  1.00 39.12           O  
ATOM    587  NE2 GLN A  99      13.857  16.691  56.525  1.00 38.81           N  
ATOM    588  N   ASN A 100      13.102  10.392  56.732  1.00 25.50           N  
ATOM    589  CA  ASN A 100      14.215   9.637  56.149  1.00 26.02           C  
ATOM    590  C   ASN A 100      13.774   8.591  55.101  1.00 25.44           C  
ATOM    591  O   ASN A 100      14.628   8.005  54.449  1.00 25.53           O  
ATOM    592  CB  ASN A 100      15.043   8.951  57.210  1.00 26.41           C  
ATOM    593  CG  ASN A 100      14.188   8.240  58.172  1.00 27.01           C  
ATOM    594  OD1 ASN A 100      13.673   8.860  59.099  1.00 27.47           O  
ATOM    595  ND2 ASN A 100      13.982   6.951  57.949  1.00 22.91           N  
ATOM    596  N   ASP A 101      12.462   8.356  54.972  1.00 23.09           N  
ATOM    597  CA  ASP A 101      11.904   7.585  53.839  1.00 22.82           C  
ATOM    598  C   ASP A 101      11.923   8.308  52.480  1.00 22.25           C  
ATOM    599  O   ASP A 101      11.873   7.673  51.418  1.00 21.21           O  
ATOM    600  CB  ASP A 101      10.484   7.175  54.150  1.00 22.11           C  
ATOM    601  CG  ASP A 101      10.418   6.181  55.294  1.00 26.30           C  
ATOM    602  OD1 ASP A 101      11.256   5.239  55.210  1.00 22.61           O  
ATOM    603  OD2 ASP A 101       9.588   6.242  56.284  1.00 21.86           O  
ATOM    604  N   LEU A 102      11.943   9.628  52.546  1.00 21.47           N  
ATOM    605  CA  LEU A 102      11.802  10.478  51.370  1.00 22.46           C  
ATOM    606  C   LEU A 102      13.036  10.393  50.494  1.00 23.05           C  
ATOM    607  O   LEU A 102      14.163  10.569  50.946  1.00 24.53           O  
ATOM    608  CB  LEU A 102      11.504  11.902  51.788  1.00 21.94           C  
ATOM    609  CG  LEU A 102      10.203  12.150  52.519  1.00 22.61           C  
ATOM    610  CD1 LEU A 102      10.278  13.536  53.214  1.00 26.32           C  
ATOM    611  CD2 LEU A 102       8.974  12.076  51.568  1.00 22.63           C  
ATOM    612  N   VAL A 103      12.846  10.018  49.240  1.00 22.90           N  
ATOM    613  CA  VAL A 103      13.968  10.012  48.293  1.00 22.10           C  
ATOM    614  C   VAL A 103      13.764  11.186  47.333  1.00 22.72           C  
ATOM    615  O   VAL A 103      12.753  11.890  47.407  1.00 21.52           O  
ATOM    616  CB  VAL A 103      14.083   8.687  47.440  1.00 23.06           C  
ATOM    617  CG1 VAL A 103      14.553   7.551  48.272  1.00 23.97           C  
ATOM    618  CG2 VAL A 103      12.752   8.324  46.801  1.00 17.71           C  
ATOM    619  N   GLU A 104      14.713  11.364  46.421  1.00 22.87           N  
ATOM    620  CA  GLU A 104      14.587  12.354  45.341  1.00 24.76           C  
ATOM    621  C   GLU A 104      13.260  12.248  44.588  1.00 24.68           C  
ATOM    622  O   GLU A 104      12.784  11.163  44.323  1.00 24.27           O  
ATOM    623  CB  GLU A 104      15.790  12.291  44.365  1.00 25.09           C  
ATOM    624  CG  GLU A 104      16.054  10.958  43.630  1.00 29.90           C  
ATOM    625  CD  GLU A 104      17.502  10.774  43.166  1.00 34.77           C  
ATOM    626  OE1 GLU A 104      18.450  10.984  43.977  1.00 34.77           O  
ATOM    627  OE2 GLU A 104      17.707  10.371  41.990  1.00 36.65           O  
ATOM    628  N   TYR A 105      12.700  13.409  44.270  1.00 24.82           N  
ATOM    629  CA  TYR A 105      11.477  13.578  43.509  1.00 25.51           C  
ATOM    630  C   TYR A 105      10.249  12.920  44.086  1.00 23.99           C  
ATOM    631  O   TYR A 105       9.716  11.969  43.522  1.00 23.10           O  
ATOM    632  CB  TYR A 105      11.599  13.232  42.022  1.00 26.74           C  
ATOM    633  CG  TYR A 105      10.401  13.791  41.299  1.00 31.14           C  
ATOM    634  CD1 TYR A 105      10.237  15.172  41.130  1.00 35.12           C  
ATOM    635  CD2 TYR A 105       9.394  12.950  40.838  1.00 32.88           C  
ATOM    636  CE1 TYR A 105       9.090  15.690  40.491  1.00 37.31           C  
ATOM    637  CE2 TYR A 105       8.265  13.444  40.198  1.00 37.38           C  
ATOM    638  CZ  TYR A 105       8.114  14.814  40.010  1.00 38.77           C  
ATOM    639  OH  TYR A 105       6.965  15.272  39.361  1.00 41.82           O  
ATOM    640  N   SER A 106       9.768  13.544  45.151  1.00 22.66           N  
ATOM    641  CA  SER A 106       8.643  13.059  45.896  1.00 21.46           C  
ATOM    642  C   SER A 106       7.787  14.284  46.175  1.00 20.29           C  
ATOM    643  O   SER A 106       7.613  14.683  47.317  1.00 20.54           O  
ATOM    644  CB  SER A 106       9.101  12.327  47.172  1.00 20.82           C  
ATOM    645  OG  SER A 106       9.913  11.222  46.802  1.00 19.96           O  
ATOM    646  N   PRO A 107       7.226  14.846  45.097  1.00 20.21           N  
ATOM    647  CA  PRO A 107       6.379  16.047  45.137  1.00 20.29           C  
ATOM    648  C   PRO A 107       5.097  15.949  45.994  1.00 20.87           C  
ATOM    649  O   PRO A 107       4.716  16.977  46.537  1.00 21.24           O  
ATOM    650  CB  PRO A 107       6.011  16.273  43.649  1.00 20.96           C  
ATOM    651  CG  PRO A 107       6.193  14.926  42.989  1.00 19.30           C  
ATOM    652  CD  PRO A 107       7.365  14.312  43.720  1.00 20.43           C  
ATOM    653  N   VAL A 108       4.430  14.795  46.087  1.00 18.77           N  
ATOM    654  CA  VAL A 108       3.211  14.685  46.853  1.00 19.11           C  
ATOM    655  C   VAL A 108       3.581  14.125  48.240  1.00 19.96           C  
ATOM    656  O   VAL A 108       3.148  14.689  49.270  1.00 19.82           O  
ATOM    657  CB  VAL A 108       2.133  13.742  46.196  1.00 19.56           C  
ATOM    658  CG1 VAL A 108       0.822  13.759  46.977  1.00 18.96           C  
ATOM    659  CG2 VAL A 108       1.845  14.087  44.612  1.00 18.72           C  
ATOM    660  N   THR A 109       4.418  13.085  48.279  1.00 20.52           N  
ATOM    661  CA  THR A 109       4.747  12.460  49.588  1.00 20.31           C  
ATOM    662  C   THR A 109       5.479  13.395  50.546  1.00 21.69           C  
ATOM    663  O   THR A 109       5.320  13.296  51.762  1.00 20.90           O  
ATOM    664  CB  THR A 109       5.559  11.144  49.471  1.00 19.72           C  
ATOM    665  OG1 THR A 109       6.711  11.333  48.650  1.00 21.06           O  
ATOM    666  CG2 THR A 109       4.740  10.042  48.828  1.00 17.81           C  
ATOM    667  N   GLU A 110       6.259  14.320  50.010  1.00 22.62           N  
ATOM    668  CA  GLU A 110       6.915  15.231  50.890  1.00 23.85           C  
ATOM    669  C   GLU A 110       5.926  16.139  51.609  1.00 24.39           C  
ATOM    670  O   GLU A 110       6.259  16.687  52.659  1.00 25.08           O  
ATOM    671  CB  GLU A 110       8.007  15.989  50.146  1.00 24.79           C  
ATOM    672  CG  GLU A 110       7.481  17.077  49.225  1.00 28.16           C  
ATOM    673  CD  GLU A 110       8.610  17.752  48.441  1.00 36.89           C  
ATOM    674  OE1 GLU A 110       9.748  17.195  48.389  1.00 39.33           O  
ATOM    675  OE2 GLU A 110       8.365  18.859  47.885  1.00 37.84           O  
ATOM    676  N   LYS A 111       4.699  16.262  51.101  1.00 24.56           N  
ATOM    677  CA  LYS A 111       3.699  17.131  51.715  1.00 25.51           C  
ATOM    678  C   LYS A 111       2.907  16.426  52.816  1.00 25.98           C  
ATOM    679  O   LYS A 111       2.174  17.065  53.571  1.00 25.76           O  
ATOM    680  CB  LYS A 111       2.754  17.691  50.659  1.00 26.42           C  
ATOM    681  CG  LYS A 111       3.369  18.844  49.905  1.00 27.57           C  
ATOM    682  CD  LYS A 111       2.704  19.098  48.592  1.00 33.16           C  
ATOM    683  CE  LYS A 111       2.260  20.560  48.424  1.00 36.64           C  
ATOM    684  NZ  LYS A 111       1.130  20.622  47.414  1.00 37.35           N  
ATOM    685  N   HIS A 112       3.110  15.128  52.988  1.00 25.08           N  
ATOM    686  CA  HIS A 112       2.229  14.427  53.894  1.00 25.21           C  
ATOM    687  C   HIS A 112       2.910  13.661  54.955  1.00 25.14           C  
ATOM    688  O   HIS A 112       2.391  12.651  55.374  1.00 25.94           O  
ATOM    689  CB  HIS A 112       1.277  13.525  53.128  1.00 24.45           C  
ATOM    690  CG  HIS A 112       0.423  14.283  52.183  1.00 25.84           C  
ATOM    691  ND1 HIS A 112      -0.696  14.980  52.589  1.00 28.43           N  
ATOM    692  CD2 HIS A 112       0.557  14.519  50.857  1.00 26.95           C  
ATOM    693  CE1 HIS A 112      -1.228  15.586  51.542  1.00 29.06           C  
ATOM    694  NE2 HIS A 112      -0.495  15.308  50.476  1.00 28.68           N  
ATOM    695  N   LEU A 113       4.086  14.127  55.351  1.00 25.97           N  
ATOM    696  CA  LEU A 113       4.852  13.503  56.419  1.00 27.02           C  
ATOM    697  C   LEU A 113       3.971  13.256  57.661  1.00 27.43           C  
ATOM    698  O   LEU A 113       4.015  12.154  58.246  1.00 28.49           O  
ATOM    699  CB  LEU A 113       6.123  14.309  56.773  1.00 26.76           C  
ATOM    700  CG  LEU A 113       7.271  14.075  55.795  1.00 27.83           C  
ATOM    701  CD1 LEU A 113       8.466  14.978  56.016  1.00 27.14           C  
ATOM    702  CD2 LEU A 113       7.688  12.589  55.755  1.00 22.96           C  
ATOM    703  N   THR A 114       3.161  14.248  58.048  1.00 28.22           N  
ATOM    704  CA  THR A 114       2.458  14.159  59.337  1.00 28.19           C  
ATOM    705  C   THR A 114       1.083  13.577  59.147  1.00 28.29           C  
ATOM    706  O   THR A 114       0.482  13.116  60.102  1.00 28.70           O  
ATOM    707  CB  THR A 114       2.328  15.529  60.095  1.00 28.59           C  
ATOM    708  OG1 THR A 114       1.545  16.430  59.333  1.00 30.78           O  
ATOM    709  CG2 THR A 114       3.652  16.251  60.239  1.00 27.45           C  
ATOM    710  N   ASP A 115       0.587  13.612  57.914  1.00 26.85           N  
ATOM    711  CA  ASP A 115      -0.697  13.014  57.575  1.00 27.65           C  
ATOM    712  C   ASP A 115      -0.677  11.491  57.268  1.00 25.86           C  
ATOM    713  O   ASP A 115      -1.655  10.750  57.538  1.00 23.52           O  
ATOM    714  CB  ASP A 115      -1.189  13.743  56.337  1.00 30.50           C  
ATOM    715  CG  ASP A 115      -2.671  13.724  56.219  1.00 39.03           C  
ATOM    716  OD1 ASP A 115      -3.249  12.687  56.661  1.00 50.36           O  
ATOM    717  OD2 ASP A 115      -3.347  14.704  55.728  1.00 48.02           O  
ATOM    718  N   GLY A 116       0.403  11.046  56.627  1.00 23.15           N  
ATOM    719  CA  GLY A 116       0.343   9.753  55.956  1.00 20.94           C  
ATOM    720  C   GLY A 116      -0.496   9.885  54.667  1.00 19.93           C  
ATOM    721  O   GLY A 116      -0.979  10.984  54.343  1.00 19.67           O  
ATOM    722  N   MET A 117      -0.637   8.790  53.919  1.00 18.36           N  
ATOM    723  CA  MET A 117      -1.422   8.761  52.674  1.00 16.82           C  
ATOM    724  C   MET A 117      -2.028   7.373  52.532  1.00 16.11           C  
ATOM    725  O   MET A 117      -1.406   6.373  52.940  1.00 16.86           O  
ATOM    726  CB  MET A 117      -0.522   8.980  51.422  1.00 17.36           C  
ATOM    727  CG  MET A 117       0.147  10.328  51.376  1.00 15.67           C  
ATOM    728  SD  MET A 117       1.188  10.797  49.987  1.00 19.69           S  
ATOM    729  CE  MET A 117       0.282  10.176  48.517  1.00 18.29           C  
ATOM    730  N   THR A 118      -3.180   7.280  51.880  1.00 14.00           N  
ATOM    731  CA  THR A 118      -3.782   5.991  51.671  1.00 15.46           C  
ATOM    732  C   THR A 118      -3.119   5.298  50.514  1.00 14.70           C  
ATOM    733  O   THR A 118      -2.470   5.916  49.687  1.00 14.97           O  
ATOM    734  CB  THR A 118      -5.298   6.152  51.333  1.00 16.41           C  
ATOM    735  OG1 THR A 118      -5.407   6.957  50.153  1.00 15.80           O  
ATOM    736  CG2 THR A 118      -5.985   7.021  52.429  1.00 18.26           C  
ATOM    737  N   VAL A 119      -3.400   4.019  50.389  1.00 15.19           N  
ATOM    738  CA  VAL A 119      -2.807   3.241  49.327  1.00 15.08           C  
ATOM    739  C   VAL A 119      -3.273   3.855  47.981  1.00 16.61           C  
ATOM    740  O   VAL A 119      -2.466   4.087  47.085  1.00 16.61           O  
ATOM    741  CB  VAL A 119      -3.254   1.802  49.426  1.00 14.20           C  
ATOM    742  CG1 VAL A 119      -2.957   1.084  48.115  1.00 14.87           C  
ATOM    743  CG2 VAL A 119      -2.517   1.029  50.594  1.00 14.13           C  
ATOM    744  N   ARG A 120      -4.558   4.152  47.852  1.00 13.37           N  
ATOM    745  CA  ARG A 120      -5.022   4.804  46.660  1.00 16.60           C  
ATOM    746  C   ARG A 120      -4.258   6.102  46.366  1.00 15.01           C  
ATOM    747  O   ARG A 120      -3.896   6.362  45.187  1.00 14.72           O  
ATOM    748  CB  ARG A 120      -6.533   5.036  46.859  1.00 15.85           C  
ATOM    749  CG  ARG A 120      -7.382   5.594  45.772  1.00 21.52           C  
ATOM    750  CD  ARG A 120      -8.825   5.969  46.386  1.00 20.86           C  
ATOM    751  NE  ARG A 120      -9.764   4.849  46.211  1.00 25.64           N  
ATOM    752  CZ  ARG A 120     -10.349   4.168  47.195  1.00 27.56           C  
ATOM    753  NH1 ARG A 120     -10.170   4.498  48.479  1.00 30.37           N  
ATOM    754  NH2 ARG A 120     -11.153   3.173  46.885  1.00 29.33           N  
ATOM    755  N   GLU A 121      -4.084   6.960  47.385  1.00 14.56           N  
ATOM    756  CA  GLU A 121      -3.420   8.242  47.167  1.00 14.23           C  
ATOM    757  C   GLU A 121      -1.979   7.965  46.706  1.00 15.42           C  
ATOM    758  O   GLU A 121      -1.411   8.734  45.929  1.00 15.72           O  
ATOM    759  CB  GLU A 121      -3.402   9.159  48.435  1.00 15.14           C  
ATOM    760  CG  GLU A 121      -4.752   9.853  48.713  1.00 14.32           C  
ATOM    761  CD  GLU A 121      -4.906  10.300  50.179  1.00 22.08           C  
ATOM    762  OE1 GLU A 121      -4.127   9.887  51.063  1.00 20.07           O  
ATOM    763  OE2 GLU A 121      -5.787  11.127  50.432  1.00 25.78           O  
ATOM    764  N   LEU A 122      -1.354   6.916  47.260  1.00 12.51           N  
ATOM    765  CA  LEU A 122       0.044   6.622  46.877  1.00 10.84           C  
ATOM    766  C   LEU A 122       0.106   6.192  45.398  1.00 10.55           C  
ATOM    767  O   LEU A 122       0.989   6.608  44.685  1.00 11.60           O  
ATOM    768  CB  LEU A 122       0.664   5.528  47.749  1.00  8.49           C  
ATOM    769  CG  LEU A 122       0.903   5.994  49.224  1.00 10.30           C  
ATOM    770  CD1 LEU A 122       1.266   4.841  50.219  1.00 14.72           C  
ATOM    771  CD2 LEU A 122       2.036   7.019  49.267  1.00 11.63           C  
ATOM    772  N   CYS A 123      -0.861   5.411  44.957  1.00 10.58           N  
ATOM    773  CA  CYS A 123      -0.798   4.982  43.563  1.00 13.14           C  
ATOM    774  C   CYS A 123      -1.076   6.137  42.658  1.00 12.88           C  
ATOM    775  O   CYS A 123      -0.444   6.254  41.608  1.00 13.61           O  
ATOM    776  CB  CYS A 123      -1.755   3.832  43.285  1.00 10.62           C  
ATOM    777  SG  CYS A 123      -1.008   2.171  43.505  1.00 14.16           S  
ATOM    778  N   SER A 124      -2.012   6.997  43.055  1.00 12.74           N  
ATOM    779  CA  SER A 124      -2.247   8.218  42.271  1.00 13.94           C  
ATOM    780  C   SER A 124      -0.994   9.060  42.161  1.00 14.26           C  
ATOM    781  O   SER A 124      -0.645   9.536  41.066  1.00 15.23           O  
ATOM    782  CB  SER A 124      -3.455   9.022  42.852  1.00 13.99           C  
ATOM    783  OG  SER A 124      -3.567  10.226  42.102  1.00 13.66           O  
ATOM    784  N   ALA A 125      -0.282   9.253  43.285  1.00 13.62           N  
ATOM    785  CA  ALA A 125       0.968  10.029  43.326  1.00 13.61           C  
ATOM    786  C   ALA A 125       2.082   9.391  42.447  1.00 13.57           C  
ATOM    787  O   ALA A 125       2.824  10.129  41.716  1.00 13.57           O  
ATOM    788  CB  ALA A 125       1.480  10.104  44.784  1.00 13.45           C  
ATOM    789  N   ALA A 126       2.224   8.042  42.553  1.00 12.81           N  
ATOM    790  CA  ALA A 126       3.220   7.297  41.781  1.00 12.22           C  
ATOM    791  C   ALA A 126       2.907   7.465  40.280  1.00 10.77           C  
ATOM    792  O   ALA A 126       3.796   7.786  39.506  1.00 10.77           O  
ATOM    793  CB  ALA A 126       3.202   5.800  42.098  1.00 12.44           C  
ATOM    794  N   ILE A 127       1.695   7.172  39.869  1.00 10.26           N  
ATOM    795  CA  ILE A 127       1.433   7.145  38.431  1.00 10.44           C  
ATOM    796  C   ILE A 127       1.250   8.573  37.906  1.00 13.29           C  
ATOM    797  O   ILE A 127       1.770   8.931  36.862  1.00 13.21           O  
ATOM    798  CB  ILE A 127       0.209   6.241  38.137  1.00 11.53           C  
ATOM    799  CG1 ILE A 127       0.561   4.744  38.477  1.00  9.90           C  
ATOM    800  CG2 ILE A 127      -0.278   6.410  36.665  1.00 10.93           C  
ATOM    801  CD1 ILE A 127      -0.713   3.819  38.410  1.00 10.85           C  
ATOM    802  N   THR A 128       0.446   9.387  38.582  1.00 13.69           N  
ATOM    803  CA  THR A 128       0.100  10.660  37.911  1.00 16.25           C  
ATOM    804  C   THR A 128       1.226  11.661  38.028  1.00 17.27           C  
ATOM    805  O   THR A 128       1.359  12.523  37.163  1.00 17.67           O  
ATOM    806  CB  THR A 128      -1.203  11.297  38.353  1.00 16.49           C  
ATOM    807  OG1 THR A 128      -1.107  11.786  39.708  1.00 15.61           O  
ATOM    808  CG2 THR A 128      -2.336  10.300  38.383  1.00 15.05           C  
ATOM    809  N   MET A 129       2.016  11.577  39.108  1.00 17.74           N  
ATOM    810  CA  MET A 129       3.048  12.559  39.392  1.00 17.36           C  
ATOM    811  C   MET A 129       4.471  11.985  39.452  1.00 18.12           C  
ATOM    812  O   MET A 129       5.407  12.720  39.772  1.00 18.86           O  
ATOM    813  CB  MET A 129       2.752  13.297  40.715  1.00 17.08           C  
ATOM    814  CG  MET A 129       1.436  13.974  40.746  1.00 20.54           C  
ATOM    815  SD  MET A 129       1.627  15.529  39.827  1.00 24.09           S  
ATOM    816  CE  MET A 129       3.250  16.205  40.347  1.00 27.34           C  
ATOM    817  N   SER A 130       4.653  10.694  39.141  1.00 17.78           N  
ATOM    818  CA  SER A 130       5.968  10.021  39.270  1.00 18.84           C  
ATOM    819  C   SER A 130       6.626  10.176  40.617  1.00 17.31           C  
ATOM    820  O   SER A 130       7.844  10.193  40.704  1.00 17.26           O  
ATOM    821  CB  SER A 130       7.013  10.371  38.171  1.00 19.09           C  
ATOM    822  OG  SER A 130       6.538  10.087  36.885  1.00 22.51           O  
ATOM    823  N   ASP A 131       5.818  10.258  41.664  1.00 16.05           N  
ATOM    824  CA  ASP A 131       6.377  10.334  43.030  1.00 15.89           C  
ATOM    825  C   ASP A 131       7.227   9.098  43.455  1.00 13.86           C  
ATOM    826  O   ASP A 131       6.694   8.012  43.592  1.00 12.96           O  
ATOM    827  CB  ASP A 131       5.208  10.537  44.013  1.00 15.74           C  
ATOM    828  CG  ASP A 131       5.692  10.988  45.371  1.00 16.39           C  
ATOM    829  OD1 ASP A 131       6.464  10.238  46.078  1.00 15.76           O  
ATOM    830  OD2 ASP A 131       5.345  12.120  45.760  1.00 15.68           O  
ATOM    831  N   ASN A 132       8.537   9.263  43.643  1.00 13.12           N  
ATOM    832  CA  ASN A 132       9.438   8.131  43.942  1.00 13.37           C  
ATOM    833  C   ASN A 132       9.218   7.528  45.320  1.00 13.11           C  
ATOM    834  O   ASN A 132       9.256   6.317  45.473  1.00 13.49           O  
ATOM    835  CB  ASN A 132      10.906   8.553  43.864  1.00 12.50           C  
ATOM    836  CG  ASN A 132      11.373   8.659  42.442  1.00 16.86           C  
ATOM    837  OD1 ASN A 132      10.762   8.106  41.544  1.00 13.29           O  
ATOM    838  ND2 ASN A 132      12.430   9.390  42.223  1.00 17.34           N  
ATOM    839  N   THR A 133       9.040   8.370  46.333  1.00 13.10           N  
ATOM    840  CA  THR A 133       8.846   7.801  47.683  1.00 13.24           C  
ATOM    841  C   THR A 133       7.556   6.954  47.706  1.00 12.09           C  
ATOM    842  O   THR A 133       7.509   5.902  48.337  1.00 12.29           O  
ATOM    843  CB  THR A 133       8.764   8.912  48.742  1.00 13.79           C  
ATOM    844  OG1 THR A 133       9.995   9.637  48.780  1.00 17.54           O  
ATOM    845  CG2 THR A 133       8.662   8.299  50.142  1.00 13.36           C  
ATOM    846  N   ALA A 134       6.511   7.452  47.039  1.00 11.50           N  
ATOM    847  CA  ALA A 134       5.227   6.755  46.970  1.00 11.51           C  
ATOM    848  C   ALA A 134       5.419   5.368  46.421  1.00 11.74           C  
ATOM    849  O   ALA A 134       4.915   4.388  47.003  1.00 10.55           O  
ATOM    850  CB  ALA A 134       4.132   7.566  46.152  1.00 12.14           C  
ATOM    851  N   ALA A 135       6.158   5.278  45.307  1.00 12.53           N  
ATOM    852  CA  ALA A 135       6.454   3.969  44.718  1.00 14.16           C  
ATOM    853  C   ALA A 135       7.196   3.046  45.674  1.00 13.42           C  
ATOM    854  O   ALA A 135       6.922   1.843  45.698  1.00 14.51           O  
ATOM    855  CB  ALA A 135       7.275   4.121  43.411  1.00 13.91           C  
ATOM    856  N   ASN A 136       8.195   3.584  46.389  1.00 13.46           N  
ATOM    857  CA  ASN A 136       8.868   2.806  47.432  1.00 13.96           C  
ATOM    858  C   ASN A 136       7.937   2.283  48.511  1.00 15.03           C  
ATOM    859  O   ASN A 136       8.134   1.145  48.986  1.00 14.49           O  
ATOM    860  CB  ASN A 136       9.996   3.606  48.124  1.00 13.33           C  
ATOM    861  CG  ASN A 136      11.294   3.697  47.240  1.00 18.35           C  
ATOM    862  OD1 ASN A 136      11.373   3.062  46.185  1.00 14.10           O  
ATOM    863  ND2 ASN A 136      12.267   4.522  47.660  1.00 18.02           N  
ATOM    864  N   LEU A 137       7.020   3.143  48.985  1.00 13.87           N  
ATOM    865  CA  LEU A 137       6.117   2.753  50.060  1.00 13.58           C  
ATOM    866  C   LEU A 137       5.249   1.633  49.529  1.00 13.40           C  
ATOM    867  O   LEU A 137       5.040   0.649  50.224  1.00 13.89           O  
ATOM    868  CB  LEU A 137       5.246   3.941  50.526  1.00 13.70           C  
ATOM    869  CG  LEU A 137       6.121   4.978  51.242  1.00 13.60           C  
ATOM    870  CD1 LEU A 137       5.426   6.358  51.462  1.00 16.51           C  
ATOM    871  CD2 LEU A 137       6.659   4.425  52.588  1.00 16.76           C  
ATOM    872  N   LEU A 138       4.753   1.782  48.285  1.00 11.42           N  
ATOM    873  CA  LEU A 138       3.929   0.765  47.674  1.00 10.90           C  
ATOM    874  C   LEU A 138       4.741  -0.485  47.428  1.00 10.25           C  
ATOM    875  O   LEU A 138       4.231  -1.543  47.564  1.00 12.01           O  
ATOM    876  CB  LEU A 138       3.371   1.244  46.317  1.00 11.22           C  
ATOM    877  CG  LEU A 138       2.263   2.301  46.432  1.00 12.10           C  
ATOM    878  CD1 LEU A 138       2.130   3.082  45.087  1.00  6.96           C  
ATOM    879  CD2 LEU A 138       0.937   1.683  46.868  1.00 12.33           C  
ATOM    880  N   LEU A 139       5.975  -0.372  46.973  1.00  9.93           N  
ATOM    881  CA  LEU A 139       6.809  -1.557  46.848  1.00 11.31           C  
ATOM    882  C   LEU A 139       6.887  -2.339  48.140  1.00 11.01           C  
ATOM    883  O   LEU A 139       6.772  -3.588  48.141  1.00 11.79           O  
ATOM    884  CB  LEU A 139       8.202  -1.223  46.353  1.00 11.62           C  
ATOM    885  CG  LEU A 139       8.389  -1.204  44.853  1.00 12.06           C  
ATOM    886  CD1 LEU A 139       9.752  -0.567  44.585  1.00 16.23           C  
ATOM    887  CD2 LEU A 139       8.405  -2.648  44.338  1.00 10.68           C  
ATOM    888  N   THR A 140       6.937  -1.629  49.247  1.00 12.22           N  
ATOM    889  CA  THR A 140       6.943  -2.295  50.547  1.00 13.82           C  
ATOM    890  C   THR A 140       5.661  -3.116  50.820  1.00 15.51           C  
ATOM    891  O   THR A 140       5.771  -4.340  51.191  1.00 15.82           O  
ATOM    892  CB  THR A 140       7.311  -1.348  51.705  1.00 14.31           C  
ATOM    893  OG1 THR A 140       8.681  -0.937  51.544  1.00 14.25           O  
ATOM    894  CG2 THR A 140       7.346  -2.155  53.064  1.00 16.74           C  
ATOM    895  N   THR A 141       4.489  -2.500  50.586  1.00 14.05           N  
ATOM    896  CA  THR A 141       3.222  -3.162  50.777  1.00 14.13           C  
ATOM    897  C   THR A 141       3.108  -4.496  50.043  1.00 14.21           C  
ATOM    898  O   THR A 141       2.418  -5.382  50.544  1.00 15.98           O  
ATOM    899  CB  THR A 141       2.054  -2.266  50.426  1.00 14.06           C  
ATOM    900  OG1 THR A 141       1.873  -2.214  48.999  1.00 15.85           O  
ATOM    901  CG2 THR A 141       2.314  -0.826  50.881  1.00 14.65           C  
ATOM    902  N   ILE A 142       3.729  -4.648  48.854  1.00 14.70           N  
ATOM    903  CA  ILE A 142       3.502  -5.828  48.044  1.00 13.70           C  
ATOM    904  C   ILE A 142       4.598  -6.887  48.256  1.00 15.72           C  
ATOM    905  O   ILE A 142       4.550  -7.958  47.666  1.00 16.55           O  
ATOM    906  CB  ILE A 142       3.394  -5.487  46.483  1.00 13.25           C  
ATOM    907  CG1 ILE A 142       4.712  -4.945  45.918  1.00 11.26           C  
ATOM    908  CG2 ILE A 142       2.233  -4.506  46.185  1.00 11.09           C  
ATOM    909  CD1 ILE A 142       4.865  -5.238  44.379  1.00 13.40           C  
ATOM    910  N   GLY A 143       5.617  -6.580  49.049  1.00 16.96           N  
ATOM    911  CA  GLY A 143       6.776  -7.452  49.138  1.00 17.32           C  
ATOM    912  C   GLY A 143       8.042  -7.072  48.386  1.00 16.73           C  
ATOM    913  O   GLY A 143       8.982  -7.902  48.303  1.00 14.70           O  
ATOM    914  N   GLY A 144       8.117  -5.849  47.852  1.00 15.82           N  
ATOM    915  CA  GLY A 144       9.339  -5.395  47.152  1.00 15.34           C  
ATOM    916  C   GLY A 144       9.513  -5.912  45.696  1.00 15.70           C  
ATOM    917  O   GLY A 144       8.636  -6.602  45.154  1.00 16.04           O  
ATOM    918  N   PRO A 145      10.628  -5.553  45.063  1.00 15.38           N  
ATOM    919  CA  PRO A 145      10.908  -5.870  43.645  1.00 14.32           C  
ATOM    920  C   PRO A 145      10.846  -7.342  43.378  1.00 15.60           C  
ATOM    921  O   PRO A 145      10.342  -7.740  42.326  1.00 14.57           O  
ATOM    922  CB  PRO A 145      12.348  -5.408  43.436  1.00 14.94           C  
ATOM    923  CG  PRO A 145      12.591  -4.349  44.485  1.00 14.31           C  
ATOM    924  CD  PRO A 145      11.697  -4.734  45.686  1.00 15.18           C  
ATOM    925  N   LYS A 146      11.239  -8.164  44.338  1.00 15.49           N  
ATOM    926  CA  LYS A 146      11.164  -9.603  44.055  1.00 16.85           C  
ATOM    927  C   LYS A 146       9.728 -10.037  43.867  1.00 15.32           C  
ATOM    928  O   LYS A 146       9.442 -10.868  43.018  1.00 15.81           O  
ATOM    929  CB  LYS A 146      11.815 -10.428  45.166  1.00 18.97           C  
ATOM    930  CG  LYS A 146      13.208 -10.824  44.804  1.00 25.25           C  
ATOM    931  CD  LYS A 146      13.842 -11.702  45.916  1.00 35.18           C  
ATOM    932  CE  LYS A 146      14.975 -10.905  46.648  1.00 38.14           C  
ATOM    933  NZ  LYS A 146      14.506 -10.197  47.918  1.00 35.90           N  
ATOM    934  N   GLU A 147       8.808  -9.448  44.622  1.00 16.01           N  
ATOM    935  CA  GLU A 147       7.394  -9.845  44.523  1.00 15.47           C  
ATOM    936  C   GLU A 147       6.687  -9.248  43.281  1.00 15.19           C  
ATOM    937  O   GLU A 147       5.750  -9.858  42.704  1.00 14.46           O  
ATOM    938  CB  GLU A 147       6.632  -9.498  45.778  1.00 17.26           C  
ATOM    939  CG  GLU A 147       6.727 -10.562  46.887  1.00 18.14           C  
ATOM    940  CD  GLU A 147       6.599 -12.004  46.396  1.00 22.44           C  
ATOM    941  OE1 GLU A 147       5.504 -12.437  45.967  1.00 24.05           O  
ATOM    942  OE2 GLU A 147       7.618 -12.702  46.444  1.00 30.32           O  
ATOM    943  N   LEU A 148       7.110  -8.060  42.893  1.00 13.01           N  
ATOM    944  CA  LEU A 148       6.603  -7.506  41.675  1.00 12.61           C  
ATOM    945  C   LEU A 148       7.033  -8.397  40.547  1.00 12.10           C  
ATOM    946  O   LEU A 148       6.238  -8.679  39.606  1.00 12.32           O  
ATOM    947  CB  LEU A 148       7.091  -6.049  41.450  1.00 12.15           C  
ATOM    948  CG  LEU A 148       6.591  -5.431  40.134  1.00 11.23           C  
ATOM    949  CD1 LEU A 148       5.062  -5.485  39.962  1.00 12.18           C  
ATOM    950  CD2 LEU A 148       7.058  -3.988  40.032  1.00 14.43           C  
ATOM    951  N   THR A 149       8.308  -8.763  40.532  1.00 11.73           N  
ATOM    952  CA  THR A 149       8.788  -9.668  39.477  1.00 13.45           C  
ATOM    953  C   THR A 149       8.046 -11.004  39.393  1.00 13.90           C  
ATOM    954  O   THR A 149       7.649 -11.467  38.307  1.00 14.12           O  
ATOM    955  CB  THR A 149      10.356  -9.878  39.621  1.00 13.38           C  
ATOM    956  OG1 THR A 149      10.982  -8.604  39.568  1.00 13.58           O  
ATOM    957  CG2 THR A 149      10.922 -10.548  38.338  1.00 13.45           C  
ATOM    958  N   ALA A 150       7.842 -11.637  40.541  1.00 15.47           N  
ATOM    959  CA  ALA A 150       6.999 -12.820  40.627  1.00 15.66           C  
ATOM    960  C   ALA A 150       5.568 -12.589  40.093  1.00 15.90           C  
ATOM    961  O   ALA A 150       5.025 -13.441  39.368  1.00 16.47           O  
ATOM    962  CB  ALA A 150       6.946 -13.337  42.118  1.00 17.70           C  
ATOM    963  N   PHE A 151       4.952 -11.468  40.467  1.00 13.92           N  
ATOM    964  CA  PHE A 151       3.605 -11.104  39.967  1.00 14.66           C  
ATOM    965  C   PHE A 151       3.580 -11.100  38.421  1.00 14.05           C  
ATOM    966  O   PHE A 151       2.659 -11.624  37.820  1.00 14.57           O  
ATOM    967  CB  PHE A 151       3.247  -9.703  40.454  1.00 14.43           C  
ATOM    968  CG  PHE A 151       1.994  -9.128  39.816  1.00 14.44           C  
ATOM    969  CD1 PHE A 151       0.714  -9.556  40.214  1.00 18.80           C  
ATOM    970  CD2 PHE A 151       2.107  -8.174  38.811  1.00 17.73           C  
ATOM    971  CE1 PHE A 151      -0.431  -9.038  39.629  1.00 17.17           C  
ATOM    972  CE2 PHE A 151       0.963  -7.644  38.221  1.00 18.17           C  
ATOM    973  CZ  PHE A 151      -0.291  -8.035  38.644  1.00 15.51           C  
ATOM    974  N   LEU A 152       4.612 -10.501  37.820  1.00 12.77           N  
ATOM    975  CA  LEU A 152       4.715 -10.412  36.359  1.00 13.00           C  
ATOM    976  C   LEU A 152       4.907 -11.798  35.748  1.00 13.88           C  
ATOM    977  O   LEU A 152       4.197 -12.190  34.806  1.00 13.27           O  
ATOM    978  CB  LEU A 152       5.889  -9.492  36.006  1.00 11.74           C  
ATOM    979  CG  LEU A 152       5.562  -8.011  36.380  1.00  9.67           C  
ATOM    980  CD1 LEU A 152       6.876  -7.147  36.380  1.00  8.70           C  
ATOM    981  CD2 LEU A 152       4.557  -7.401  35.351  1.00 13.43           C  
ATOM    982  N   HIS A 153       5.901 -12.523  36.255  1.00 15.30           N  
ATOM    983  CA  HIS A 153       6.111 -13.903  35.802  1.00 17.99           C  
ATOM    984  C   HIS A 153       4.789 -14.708  35.793  1.00 18.00           C  
ATOM    985  O   HIS A 153       4.469 -15.386  34.807  1.00 18.46           O  
ATOM    986  CB  HIS A 153       7.160 -14.649  36.655  1.00 18.70           C  
ATOM    987  CG  HIS A 153       7.696 -15.878  35.979  1.00 21.75           C  
ATOM    988  ND1 HIS A 153       7.058 -17.104  36.041  1.00 26.50           N  
ATOM    989  CD2 HIS A 153       8.751 -16.049  35.145  1.00 23.09           C  
ATOM    990  CE1 HIS A 153       7.724 -17.988  35.313  1.00 24.20           C  
ATOM    991  NE2 HIS A 153       8.760 -17.375  34.766  1.00 27.26           N  
ATOM    992  N   ASN A 154       4.052 -14.621  36.895  1.00 18.29           N  
ATOM    993  CA  ASN A 154       2.793 -15.334  37.097  1.00 19.08           C  
ATOM    994  C   ASN A 154       1.709 -14.895  36.126  1.00 19.12           C  
ATOM    995  O   ASN A 154       0.760 -15.610  35.954  1.00 17.61           O  
ATOM    996  CB  ASN A 154       2.358 -15.157  38.557  1.00 20.36           C  
ATOM    997  CG  ASN A 154       1.094 -15.936  38.927  1.00 26.57           C  
ATOM    998  OD1 ASN A 154      -0.007 -15.379  38.943  1.00 33.64           O  
ATOM    999  ND2 ASN A 154       1.254 -17.232  39.253  1.00 27.55           N  
ATOM   1000  N   MET A 155       1.782 -13.690  35.523  1.00 17.88           N  
ATOM   1001  CA  MET A 155       0.762 -13.347  34.505  1.00 16.83           C  
ATOM   1002  C   MET A 155       1.315 -13.421  33.116  1.00 15.24           C  
ATOM   1003  O   MET A 155       0.690 -12.921  32.190  1.00 16.39           O  
ATOM   1004  CB  MET A 155       0.074 -12.014  34.758  1.00 18.18           C  
ATOM   1005  CG  MET A 155       1.024 -11.059  35.250  1.00 19.81           C  
ATOM   1006  SD  MET A 155       1.656 -10.175  33.923  1.00 33.54           S  
ATOM   1007  CE  MET A 155       0.683  -8.957  34.537  1.00  7.38           C  
ATOM   1008  N   GLY A 156       2.478 -14.044  32.990  1.00 14.27           N  
ATOM   1009  CA  GLY A 156       2.962 -14.593  31.741  1.00 13.75           C  
ATOM   1010  C   GLY A 156       4.080 -13.728  31.151  1.00 14.69           C  
ATOM   1011  O   GLY A 156       4.535 -13.929  30.011  1.00 14.67           O  
ATOM   1012  N   ASP A 157       4.487 -12.699  31.916  1.00 12.74           N  
ATOM   1013  CA  ASP A 157       5.641 -11.886  31.517  1.00 13.78           C  
ATOM   1014  C   ASP A 157       6.917 -12.453  32.113  1.00 13.83           C  
ATOM   1015  O   ASP A 157       7.257 -12.180  33.278  1.00 15.32           O  
ATOM   1016  CB  ASP A 157       5.440 -10.391  31.930  1.00 13.86           C  
ATOM   1017  CG  ASP A 157       6.523  -9.508  31.377  1.00 13.70           C  
ATOM   1018  OD1 ASP A 157       7.558 -10.026  30.943  1.00 13.88           O  
ATOM   1019  OD2 ASP A 157       6.428  -8.271  31.340  1.00 12.70           O  
ATOM   1020  N   HIS A 158       7.662 -13.203  31.289  1.00 15.54           N  
ATOM   1021  CA  HIS A 158       8.855 -13.881  31.777  1.00 15.40           C  
ATOM   1022  C   HIS A 158      10.130 -13.083  31.532  1.00 15.99           C  
ATOM   1023  O   HIS A 158      11.211 -13.603  31.670  1.00 15.95           O  
ATOM   1024  CB  HIS A 158       8.932 -15.226  31.081  1.00 16.92           C  
ATOM   1025  CG  HIS A 158       7.878 -16.185  31.529  1.00 16.87           C  
ATOM   1026  ND1 HIS A 158       7.860 -17.518  31.134  1.00 15.24           N  
ATOM   1027  CD2 HIS A 158       6.798 -16.005  32.325  1.00 17.92           C  
ATOM   1028  CE1 HIS A 158       6.796 -18.099  31.649  1.00 18.48           C  
ATOM   1029  NE2 HIS A 158       6.147 -17.215  32.391  1.00 20.75           N  
ATOM   1030  N   VAL A 159      10.015 -11.819  31.121  1.00 14.74           N  
ATOM   1031  CA  VAL A 159      11.153 -10.984  30.688  1.00 13.74           C  
ATOM   1032  C   VAL A 159      11.364  -9.752  31.622  1.00 13.89           C  
ATOM   1033  O   VAL A 159      12.469  -9.422  32.096  1.00 14.01           O  
ATOM   1034  CB  VAL A 159      10.793 -10.427  29.265  1.00 13.89           C  
ATOM   1035  CG1 VAL A 159      11.846  -9.473  28.744  1.00 13.63           C  
ATOM   1036  CG2 VAL A 159      10.605 -11.582  28.252  1.00 17.26           C  
ATOM   1037  N   THR A 160      10.281  -9.068  31.886  1.00 12.90           N  
ATOM   1038  CA  THR A 160      10.338  -7.847  32.696  1.00 13.39           C  
ATOM   1039  C   THR A 160      10.848  -8.127  34.121  1.00 15.01           C  
ATOM   1040  O   THR A 160      10.423  -9.079  34.718  1.00 16.67           O  
ATOM   1041  CB  THR A 160       8.940  -7.202  32.699  1.00 13.82           C  
ATOM   1042  OG1 THR A 160       8.594  -6.804  31.346  1.00 11.17           O  
ATOM   1043  CG2 THR A 160       8.965  -5.890  33.576  1.00  9.73           C  
ATOM   1044  N   ARG A 161      11.779  -7.318  34.658  1.00 13.84           N  
ATOM   1045  CA  ARG A 161      12.254  -7.602  36.024  1.00 13.54           C  
ATOM   1046  C   ARG A 161      12.490  -6.313  36.753  1.00 12.62           C  
ATOM   1047  O   ARG A 161      13.062  -5.404  36.189  1.00 12.83           O  
ATOM   1048  CB  ARG A 161      13.562  -8.437  36.028  1.00 13.24           C  
ATOM   1049  CG  ARG A 161      14.524  -8.008  35.014  1.00 11.61           C  
ATOM   1050  CD  ARG A 161      15.853  -8.778  35.018  1.00 17.47           C  
ATOM   1051  NE  ARG A 161      16.609  -8.628  36.275  1.00 13.36           N  
ATOM   1052  CZ  ARG A 161      17.770  -9.228  36.445  1.00 19.36           C  
ATOM   1053  NH1 ARG A 161      18.246  -9.980  35.436  1.00 18.16           N  
ATOM   1054  NH2 ARG A 161      18.461  -9.112  37.589  1.00 18.96           N  
ATOM   1055  N   LEU A 162      12.024  -6.240  37.999  1.00 13.52           N  
ATOM   1056  CA  LEU A 162      12.412  -5.161  38.895  1.00 12.77           C  
ATOM   1057  C   LEU A 162      13.331  -5.731  39.925  1.00 13.29           C  
ATOM   1058  O   LEU A 162      13.096  -6.839  40.434  1.00 13.26           O  
ATOM   1059  CB  LEU A 162      11.213  -4.525  39.605  1.00 13.27           C  
ATOM   1060  CG  LEU A 162      11.611  -3.126  40.101  1.00 12.57           C  
ATOM   1061  CD1 LEU A 162      11.775  -2.144  38.966  1.00 14.97           C  
ATOM   1062  CD2 LEU A 162      10.612  -2.581  41.202  1.00 11.43           C  
ATOM   1063  N   ASP A 163      14.406  -5.005  40.202  1.00 14.23           N  
ATOM   1064  CA  ASP A 163      15.473  -5.517  41.091  1.00 16.14           C  
ATOM   1065  C   ASP A 163      15.786  -4.530  42.211  1.00 15.23           C  
ATOM   1066  O   ASP A 163      16.201  -4.947  43.315  1.00 15.92           O  
ATOM   1067  CB  ASP A 163      16.748  -5.747  40.252  1.00 15.07           C  
ATOM   1068  CG  ASP A 163      16.571  -6.877  39.284  1.00 18.26           C  
ATOM   1069  OD1 ASP A 163      16.137  -6.643  38.133  1.00 17.15           O  
ATOM   1070  OD2 ASP A 163      16.786  -8.036  39.618  1.00 19.40           O  
ATOM   1071  N   ARG A 164      15.576  -3.246  41.944  1.00 15.48           N  
ATOM   1072  CA  ARG A 164      15.922  -2.238  42.919  1.00 14.89           C  
ATOM   1073  C   ARG A 164      14.791  -1.295  43.227  1.00 14.49           C  
ATOM   1074  O   ARG A 164      13.700  -1.374  42.669  1.00 12.11           O  
ATOM   1075  CB  ARG A 164      17.164  -1.471  42.491  1.00 15.47           C  
ATOM   1076  CG  ARG A 164      18.390  -2.404  42.516  1.00 15.09           C  
ATOM   1077  CD  ARG A 164      19.614  -1.792  41.877  1.00 15.84           C  
ATOM   1078  NE  ARG A 164      19.371  -1.555  40.462  1.00 17.07           N  
ATOM   1079  CZ  ARG A 164      20.204  -0.926  39.647  1.00 16.11           C  
ATOM   1080  NH1 ARG A 164      21.372  -0.453  40.126  1.00 18.47           N  
ATOM   1081  NH2 ARG A 164      19.867  -0.724  38.370  1.00 10.64           N  
ATOM   1082  N   TRP A 165      15.069  -0.393  44.160  1.00 14.30           N  
ATOM   1083  CA  TRP A 165      14.058   0.475  44.670  1.00 13.65           C  
ATOM   1084  C   TRP A 165      14.384   1.873  44.064  1.00 13.31           C  
ATOM   1085  O   TRP A 165      15.382   2.065  43.349  1.00 11.69           O  
ATOM   1086  CB  TRP A 165      14.146   0.441  46.214  1.00 14.95           C  
ATOM   1087  CG  TRP A 165      13.803  -0.943  46.894  1.00 13.27           C  
ATOM   1088  CD1 TRP A 165      14.533  -2.124  46.874  1.00 12.05           C  
ATOM   1089  CD2 TRP A 165      12.654  -1.209  47.665  1.00 13.67           C  
ATOM   1090  NE1 TRP A 165      13.878  -3.105  47.588  1.00 13.67           N  
ATOM   1091  CE2 TRP A 165      12.746  -2.557  48.127  1.00 12.93           C  
ATOM   1092  CE3 TRP A 165      11.575  -0.415  48.094  1.00 13.35           C  
ATOM   1093  CZ2 TRP A 165      11.780  -3.136  48.928  1.00 14.73           C  
ATOM   1094  CZ3 TRP A 165      10.594  -1.000  48.882  1.00 15.86           C  
ATOM   1095  CH2 TRP A 165      10.702  -2.351  49.291  1.00 16.11           C  
ATOM   1096  N   GLU A 166      13.558   2.860  44.310  1.00 13.41           N  
ATOM   1097  CA  GLU A 166      13.918   4.229  43.900  1.00 13.86           C  
ATOM   1098  C   GLU A 166      14.947   4.806  44.887  1.00 14.65           C  
ATOM   1099  O   GLU A 166      14.849   4.529  46.114  1.00 12.63           O  
ATOM   1100  CB  GLU A 166      12.666   5.120  43.820  1.00 15.01           C  
ATOM   1101  CG  GLU A 166      11.608   4.669  42.781  1.00 14.84           C  
ATOM   1102  CD  GLU A 166      11.906   5.228  41.392  1.00 19.24           C  
ATOM   1103  OE1 GLU A 166      13.053   5.716  41.221  1.00 14.43           O  
ATOM   1104  OE2 GLU A 166      11.030   5.216  40.463  1.00 14.23           O  
ATOM   1105  N   PRO A 167      15.929   5.595  44.409  1.00 15.60           N  
ATOM   1106  CA  PRO A 167      16.093   5.951  42.997  1.00 15.05           C  
ATOM   1107  C   PRO A 167      17.124   5.105  42.187  1.00 14.90           C  
ATOM   1108  O   PRO A 167      17.292   5.401  41.018  1.00 15.48           O  
ATOM   1109  CB  PRO A 167      16.582   7.392  43.088  1.00 15.92           C  
ATOM   1110  CG  PRO A 167      17.438   7.381  44.347  1.00 16.53           C  
ATOM   1111  CD  PRO A 167      16.887   6.329  45.273  1.00 15.83           C  
ATOM   1112  N   GLU A 168      17.784   4.129  42.790  1.00 14.42           N  
ATOM   1113  CA  GLU A 168      18.809   3.325  42.139  1.00 15.24           C  
ATOM   1114  C   GLU A 168      18.302   2.597  40.881  1.00 15.29           C  
ATOM   1115  O   GLU A 168      19.093   2.331  39.977  1.00 14.16           O  
ATOM   1116  CB  GLU A 168      19.348   2.243  43.094  1.00 14.62           C  
ATOM   1117  CG  GLU A 168      20.173   2.781  44.268  1.00 18.90           C  
ATOM   1118  CD  GLU A 168      19.321   3.361  45.362  1.00 22.98           C  
ATOM   1119  OE1 GLU A 168      18.129   2.990  45.476  1.00 22.50           O  
ATOM   1120  OE2 GLU A 168      19.858   4.198  46.105  1.00 26.22           O  
ATOM   1121  N   LEU A 169      17.004   2.264  40.828  1.00 14.58           N  
ATOM   1122  CA  LEU A 169      16.486   1.490  39.687  1.00 14.53           C  
ATOM   1123  C   LEU A 169      16.579   2.246  38.341  1.00 14.83           C  
ATOM   1124  O   LEU A 169      16.498   1.626  37.279  1.00 13.72           O  
ATOM   1125  CB  LEU A 169      15.047   0.999  39.942  1.00 15.09           C  
ATOM   1126  CG  LEU A 169      13.988   2.110  40.042  1.00 12.91           C  
ATOM   1127  CD1 LEU A 169      13.481   2.504  38.609  1.00  9.99           C  
ATOM   1128  CD2 LEU A 169      12.840   1.590  40.901  1.00 11.49           C  
ATOM   1129  N   ASN A 170      16.833   3.560  38.378  1.00 14.77           N  
ATOM   1130  CA  ASN A 170      17.037   4.348  37.181  1.00 15.60           C  
ATOM   1131  C   ASN A 170      18.496   4.486  36.703  1.00 15.56           C  
ATOM   1132  O   ASN A 170      18.751   5.284  35.815  1.00 18.20           O  
ATOM   1133  CB  ASN A 170      16.531   5.769  37.426  1.00 15.68           C  
ATOM   1134  CG  ASN A 170      15.129   5.800  37.997  1.00 15.08           C  
ATOM   1135  OD1 ASN A 170      14.183   5.514  37.300  1.00 20.51           O  
ATOM   1136  ND2 ASN A 170      14.997   6.215  39.245  1.00 14.28           N  
ATOM   1137  N   GLU A 171      19.409   3.725  37.277  1.00 17.40           N  
ATOM   1138  CA  GLU A 171      20.857   3.869  37.005  1.00 18.05           C  
ATOM   1139  C   GLU A 171      21.230   3.676  35.531  1.00 17.97           C  
ATOM   1140  O   GLU A 171      22.200   4.275  35.022  1.00 19.10           O  
ATOM   1141  CB  GLU A 171      21.634   2.920  37.884  1.00 18.36           C  
ATOM   1142  CG  GLU A 171      23.067   3.386  38.115  1.00 22.93           C  
ATOM   1143  CD  GLU A 171      23.895   2.488  39.010  1.00 24.90           C  
ATOM   1144  OE1 GLU A 171      23.386   1.488  39.527  1.00 20.89           O  
ATOM   1145  OE2 GLU A 171      25.108   2.789  39.198  1.00 29.19           O  
ATOM   1146  N   ALA A 172      20.507   2.795  34.865  1.00 15.74           N  
ATOM   1147  CA  ALA A 172      20.681   2.574  33.437  1.00 15.60           C  
ATOM   1148  C   ALA A 172      22.117   2.323  33.034  1.00 16.34           C  
ATOM   1149  O   ALA A 172      22.570   2.908  32.066  1.00 16.87           O  
ATOM   1150  CB  ALA A 172      20.137   3.723  32.635  1.00 14.60           C  
ATOM   1151  N   ILE A 173      22.808   1.457  33.764  1.00 16.14           N  
ATOM   1152  CA  ILE A 173      24.158   0.995  33.368  1.00 17.27           C  
ATOM   1153  C   ILE A 173      24.017   0.233  32.063  1.00 18.26           C  
ATOM   1154  O   ILE A 173      23.174  -0.672  31.963  1.00 16.31           O  
ATOM   1155  CB  ILE A 173      24.758   0.030  34.437  1.00 16.88           C  
ATOM   1156  CG1 ILE A 173      24.799   0.719  35.807  1.00 18.55           C  
ATOM   1157  CG2 ILE A 173      26.212  -0.329  34.045  1.00 15.80           C  
ATOM   1158  CD1 ILE A 173      25.292  -0.227  36.897  1.00 14.34           C  
ATOM   1159  N   PRO A 174      24.815   0.599  31.063  1.00 18.48           N  
ATOM   1160  CA  PRO A 174      24.788  -0.103  29.787  1.00 19.97           C  
ATOM   1161  C   PRO A 174      24.982  -1.596  29.986  1.00 19.84           C  
ATOM   1162  O   PRO A 174      25.884  -2.038  30.721  1.00 18.54           O  
ATOM   1163  CB  PRO A 174      25.956   0.511  29.025  1.00 20.34           C  
ATOM   1164  CG  PRO A 174      26.074   1.782  29.571  1.00 20.41           C  
ATOM   1165  CD  PRO A 174      25.803   1.663  31.079  1.00 18.59           C  
ATOM   1166  N   ASN A 175      24.071  -2.350  29.389  1.00 20.44           N  
ATOM   1167  CA  ASN A 175      24.063  -3.807  29.405  1.00 21.39           C  
ATOM   1168  C   ASN A 175      23.576  -4.444  30.705  1.00 21.11           C  
ATOM   1169  O   ASN A 175      23.514  -5.657  30.828  1.00 21.47           O  
ATOM   1170  CB  ASN A 175      25.447  -4.361  28.980  1.00 23.45           C  
ATOM   1171  CG  ASN A 175      25.771  -4.052  27.519  1.00 27.14           C  
ATOM   1172  OD1 ASN A 175      24.907  -4.181  26.611  1.00 29.89           O  
ATOM   1173  ND2 ASN A 175      26.985  -3.611  27.289  1.00 30.77           N  
ATOM   1174  N   ASP A 176      23.199  -3.620  31.680  1.00 19.24           N  
ATOM   1175  CA  ASP A 176      22.677  -4.175  32.908  1.00 17.58           C  
ATOM   1176  C   ASP A 176      21.198  -4.563  32.670  1.00 17.39           C  
ATOM   1177  O   ASP A 176      20.431  -3.766  32.156  1.00 16.55           O  
ATOM   1178  CB  ASP A 176      22.822  -3.085  33.986  1.00 16.76           C  
ATOM   1179  CG  ASP A 176      22.469  -3.564  35.393  1.00 16.48           C  
ATOM   1180  OD1 ASP A 176      21.997  -4.693  35.599  1.00 19.40           O  
ATOM   1181  OD2 ASP A 176      22.628  -2.849  36.389  1.00 15.77           O  
ATOM   1182  N   GLU A 177      20.817  -5.789  33.031  1.00 16.51           N  
ATOM   1183  CA  GLU A 177      19.441  -6.272  32.905  1.00 16.86           C  
ATOM   1184  C   GLU A 177      18.539  -5.934  34.107  1.00 15.93           C  
ATOM   1185  O   GLU A 177      17.299  -6.102  34.065  1.00 15.81           O  
ATOM   1186  CB  GLU A 177      19.484  -7.809  32.642  1.00 19.78           C  
ATOM   1187  CG  GLU A 177      20.368  -8.104  31.417  1.00 20.92           C  
ATOM   1188  CD  GLU A 177      20.148  -9.468  30.728  1.00 29.56           C  
ATOM   1189  OE1 GLU A 177      19.586 -10.430  31.319  1.00 33.61           O  
ATOM   1190  OE2 GLU A 177      20.555  -9.563  29.552  1.00 31.26           O  
ATOM   1191  N   ARG A 178      19.142  -5.558  35.231  1.00 14.81           N  
ATOM   1192  CA  ARG A 178      18.309  -5.119  36.371  1.00 14.27           C  
ATOM   1193  C   ARG A 178      17.300  -4.064  35.948  1.00 13.38           C  
ATOM   1194  O   ARG A 178      17.634  -3.126  35.217  1.00 14.63           O  
ATOM   1195  CB  ARG A 178      19.157  -4.534  37.514  1.00 14.98           C  
ATOM   1196  CG  ARG A 178      20.096  -5.586  38.162  1.00 17.30           C  
ATOM   1197  CD  ARG A 178      20.965  -4.983  39.332  1.00 14.87           C  
ATOM   1198  NE  ARG A 178      21.985  -4.102  38.762  1.00 16.87           N  
ATOM   1199  CZ  ARG A 178      22.899  -3.465  39.483  1.00 18.05           C  
ATOM   1200  NH1 ARG A 178      22.921  -3.659  40.808  1.00 18.80           N  
ATOM   1201  NH2 ARG A 178      23.778  -2.646  38.893  1.00 17.26           N  
ATOM   1202  N   ASP A 179      16.077  -4.197  36.461  1.00 12.55           N  
ATOM   1203  CA  ASP A 179      15.075  -3.159  36.326  1.00 12.58           C  
ATOM   1204  C   ASP A 179      14.776  -2.828  34.869  1.00 12.15           C  
ATOM   1205  O   ASP A 179      14.471  -1.643  34.524  1.00 11.37           O  
ATOM   1206  CB  ASP A 179      15.537  -1.895  37.046  1.00 11.07           C  
ATOM   1207  CG  ASP A 179      16.007  -2.168  38.428  1.00 12.29           C  
ATOM   1208  OD1 ASP A 179      15.187  -2.666  39.252  1.00 11.62           O  
ATOM   1209  OD2 ASP A 179      17.191  -1.925  38.770  1.00 14.30           O  
ATOM   1210  N   THR A 180      14.809  -3.850  34.018  1.00 11.43           N  
ATOM   1211  CA  THR A 180      14.483  -3.625  32.607  1.00 11.01           C  
ATOM   1212  C   THR A 180      13.222  -4.369  32.135  1.00 11.78           C  
ATOM   1213  O   THR A 180      12.794  -5.375  32.720  1.00 13.32           O  
ATOM   1214  CB  THR A 180      15.620  -4.081  31.633  1.00 11.88           C  
ATOM   1215  OG1 THR A 180      15.952  -5.461  31.862  1.00 12.35           O  
ATOM   1216  CG2 THR A 180      16.941  -3.259  31.768  1.00 10.53           C  
ATOM   1217  N   THR A 181      12.700  -3.875  31.027  1.00 10.08           N  
ATOM   1218  CA  THR A 181      11.720  -4.588  30.247  1.00 11.17           C  
ATOM   1219  C   THR A 181      12.221  -4.571  28.794  1.00 10.89           C  
ATOM   1220  O   THR A 181      13.351  -4.134  28.519  1.00 11.89           O  
ATOM   1221  CB  THR A 181      10.320  -3.932  30.478  1.00 11.72           C  
ATOM   1222  OG1 THR A 181       9.259  -4.715  29.906  1.00  9.14           O  
ATOM   1223  CG2 THR A 181      10.256  -2.473  29.811  1.00 11.27           C  
ATOM   1224  N   THR A 182      11.440  -5.148  27.887  1.00 11.96           N  
ATOM   1225  CA  THR A 182      11.501  -4.867  26.463  1.00 11.08           C  
ATOM   1226  C   THR A 182      10.181  -4.240  25.965  1.00 11.07           C  
ATOM   1227  O   THR A 182       9.111  -4.425  26.578  1.00 10.72           O  
ATOM   1228  CB  THR A 182      11.739  -6.163  25.694  1.00 11.40           C  
ATOM   1229  OG1 THR A 182      10.552  -6.940  25.815  1.00 10.21           O  
ATOM   1230  CG2 THR A 182      12.850  -6.960  26.422  1.00 10.20           C  
ATOM   1231  N   PRO A 183      10.201  -3.569  24.806  1.00 10.49           N  
ATOM   1232  CA  PRO A 183       8.953  -2.990  24.300  1.00  9.79           C  
ATOM   1233  C   PRO A 183       7.906  -4.090  24.131  1.00 10.42           C  
ATOM   1234  O   PRO A 183       6.751  -3.829  24.436  1.00 11.09           O  
ATOM   1235  CB  PRO A 183       9.340  -2.424  22.897  1.00  8.93           C  
ATOM   1236  CG  PRO A 183      10.906  -2.096  23.061  1.00  8.24           C  
ATOM   1237  CD  PRO A 183      11.365  -3.276  23.936  1.00 10.99           C  
ATOM   1238  N   ALA A 184       8.291  -5.258  23.587  1.00 11.10           N  
ATOM   1239  CA  ALA A 184       7.368  -6.385  23.458  1.00 10.18           C  
ATOM   1240  C   ALA A 184       6.775  -6.928  24.781  1.00  9.43           C  
ATOM   1241  O   ALA A 184       5.563  -7.224  24.846  1.00  9.52           O  
ATOM   1242  CB  ALA A 184       7.990  -7.577  22.613  1.00 10.55           C  
ATOM   1243  N   ALA A 185       7.625  -7.109  25.787  1.00 10.07           N  
ATOM   1244  CA  ALA A 185       7.159  -7.619  27.091  1.00  9.90           C  
ATOM   1245  C   ALA A 185       6.262  -6.576  27.758  1.00 10.15           C  
ATOM   1246  O   ALA A 185       5.138  -6.895  28.149  1.00 10.24           O  
ATOM   1247  CB  ALA A 185       8.369  -8.022  28.018  1.00 10.49           C  
ATOM   1248  N   MET A 186       6.691  -5.329  27.783  1.00 10.09           N  
ATOM   1249  CA  MET A 186       5.855  -4.300  28.386  1.00 10.68           C  
ATOM   1250  C   MET A 186       4.503  -4.079  27.658  1.00 10.60           C  
ATOM   1251  O   MET A 186       3.443  -3.852  28.287  1.00  9.72           O  
ATOM   1252  CB  MET A 186       6.649  -3.008  28.389  1.00 10.19           C  
ATOM   1253  CG  MET A 186       5.906  -1.826  29.003  1.00 10.45           C  
ATOM   1254  SD  MET A 186       5.305  -1.999  30.731  1.00 12.79           S  
ATOM   1255  CE  MET A 186       6.770  -1.623  31.694  1.00 10.26           C  
ATOM   1256  N   ALA A 187       4.528  -4.080  26.332  1.00  9.91           N  
ATOM   1257  CA  ALA A 187       3.295  -3.888  25.600  1.00  9.62           C  
ATOM   1258  C   ALA A 187       2.266  -5.004  25.898  1.00 11.21           C  
ATOM   1259  O   ALA A 187       1.066  -4.709  26.111  1.00 10.76           O  
ATOM   1260  CB  ALA A 187       3.558  -3.777  24.100  1.00  8.90           C  
ATOM   1261  N   THR A 188       2.719  -6.267  25.826  1.00 10.85           N  
ATOM   1262  CA  THR A 188       1.838  -7.418  26.095  1.00 12.95           C  
ATOM   1263  C   THR A 188       1.324  -7.371  27.550  1.00 11.48           C  
ATOM   1264  O   THR A 188       0.160  -7.531  27.787  1.00 13.45           O  
ATOM   1265  CB  THR A 188       2.564  -8.724  25.790  1.00 12.02           C  
ATOM   1266  OG1 THR A 188       2.609  -8.897  24.346  1.00 15.11           O  
ATOM   1267  CG2 THR A 188       1.759  -9.920  26.297  1.00 15.24           C  
ATOM   1268  N   THR A 189       2.202  -7.084  28.499  1.00 10.93           N  
ATOM   1269  CA  THR A 189       1.800  -6.935  29.910  1.00 11.57           C  
ATOM   1270  C   THR A 189       0.721  -5.852  30.139  1.00 12.08           C  
ATOM   1271  O   THR A 189      -0.308  -6.111  30.756  1.00 12.29           O  
ATOM   1272  CB  THR A 189       3.040  -6.672  30.723  1.00 10.71           C  
ATOM   1273  OG1 THR A 189       3.788  -7.889  30.765  1.00 12.44           O  
ATOM   1274  CG2 THR A 189       2.676  -6.407  32.189  1.00 11.82           C  
ATOM   1275  N   LEU A 190       0.942  -4.670  29.594  1.00 11.82           N  
ATOM   1276  CA  LEU A 190      -0.025  -3.584  29.670  1.00 12.11           C  
ATOM   1277  C   LEU A 190      -1.374  -4.017  29.086  1.00 12.32           C  
ATOM   1278  O   LEU A 190      -2.408  -3.801  29.694  1.00 11.44           O  
ATOM   1279  CB  LEU A 190       0.500  -2.329  28.932  1.00 11.70           C  
ATOM   1280  CG  LEU A 190      -0.360  -1.072  29.162  1.00 11.43           C  
ATOM   1281  CD1 LEU A 190      -0.428  -0.804  30.672  1.00 12.18           C  
ATOM   1282  CD2 LEU A 190       0.213   0.182  28.432  1.00 12.52           C  
ATOM   1283  N   ARG A 191      -1.365  -4.614  27.895  1.00 11.44           N  
ATOM   1284  CA  ARG A 191      -2.604  -5.083  27.331  1.00 11.56           C  
ATOM   1285  C   ARG A 191      -3.332  -6.028  28.306  1.00 12.91           C  
ATOM   1286  O   ARG A 191      -4.511  -5.898  28.520  1.00 12.02           O  
ATOM   1287  CB  ARG A 191      -2.368  -5.835  26.021  1.00 11.62           C  
ATOM   1288  CG  ARG A 191      -3.660  -6.463  25.458  1.00 11.94           C  
ATOM   1289  CD  ARG A 191      -3.479  -7.000  23.995  1.00 11.04           C  
ATOM   1290  NE  ARG A 191      -4.645  -7.809  23.522  1.00 13.76           N  
ATOM   1291  CZ  ARG A 191      -4.745  -9.131  23.617  1.00 14.96           C  
ATOM   1292  NH1 ARG A 191      -3.776  -9.845  24.181  1.00 11.89           N  
ATOM   1293  NH2 ARG A 191      -5.807  -9.758  23.155  1.00 16.96           N  
ATOM   1294  N   LYS A 192      -2.621  -6.990  28.857  1.00 13.23           N  
ATOM   1295  CA  LYS A 192      -3.255  -7.957  29.738  1.00 15.57           C  
ATOM   1296  C   LYS A 192      -3.713  -7.302  30.993  1.00 16.94           C  
ATOM   1297  O   LYS A 192      -4.812  -7.624  31.475  1.00 17.35           O  
ATOM   1298  CB  LYS A 192      -2.309  -9.105  30.060  1.00 16.38           C  
ATOM   1299  CG  LYS A 192      -1.961  -9.838  28.791  1.00 15.98           C  
ATOM   1300  CD  LYS A 192      -3.230 -10.032  27.943  1.00 26.04           C  
ATOM   1301  CE  LYS A 192      -3.563 -11.550  27.795  1.00 28.92           C  
ATOM   1302  NZ  LYS A 192      -5.005 -11.999  27.777  1.00 32.16           N  
ATOM   1303  N   LEU A 193      -2.921  -6.367  31.523  1.00 16.60           N  
ATOM   1304  CA  LEU A 193      -3.381  -5.624  32.701  1.00 18.29           C  
ATOM   1305  C   LEU A 193      -4.703  -4.901  32.465  1.00 19.15           C  
ATOM   1306  O   LEU A 193      -5.617  -4.909  33.312  1.00 19.64           O  
ATOM   1307  CB  LEU A 193      -2.350  -4.599  33.186  1.00 17.77           C  
ATOM   1308  CG  LEU A 193      -1.145  -5.111  33.964  1.00 20.35           C  
ATOM   1309  CD1 LEU A 193      -0.080  -4.017  34.223  1.00 18.59           C  
ATOM   1310  CD2 LEU A 193      -1.597  -5.737  35.290  1.00 17.76           C  
ATOM   1311  N   LEU A 194      -4.783  -4.219  31.335  1.00 19.66           N  
ATOM   1312  CA  LEU A 194      -5.938  -3.394  31.057  1.00 19.67           C  
ATOM   1313  C   LEU A 194      -7.114  -4.124  30.442  1.00 19.71           C  
ATOM   1314  O   LEU A 194      -8.198  -3.592  30.501  1.00 20.41           O  
ATOM   1315  CB  LEU A 194      -5.547  -2.223  30.144  1.00 18.64           C  
ATOM   1316  CG  LEU A 194      -4.313  -1.384  30.503  1.00 18.62           C  
ATOM   1317  CD1 LEU A 194      -4.121  -0.290  29.468  1.00 19.73           C  
ATOM   1318  CD2 LEU A 194      -4.364  -0.769  31.920  1.00 21.39           C  
ATOM   1319  N   THR A 195      -6.939  -5.295  29.821  1.00 19.49           N  
ATOM   1320  CA  THR A 195      -8.058  -5.944  29.155  1.00 20.11           C  
ATOM   1321  C   THR A 195      -8.228  -7.450  29.410  1.00 21.61           C  
ATOM   1322  O   THR A 195      -9.214  -8.038  28.949  1.00 24.44           O  
ATOM   1323  CB  THR A 195      -8.000  -5.739  27.598  1.00 20.25           C  
ATOM   1324  OG1 THR A 195      -6.920  -6.489  27.071  1.00 21.80           O  
ATOM   1325  CG2 THR A 195      -7.614  -4.328  27.221  1.00 19.99           C  
ATOM   1326  N   GLY A 196      -7.324  -8.099  30.120  1.00 19.89           N  
ATOM   1327  CA  GLY A 196      -7.536  -9.492  30.414  1.00 20.67           C  
ATOM   1328  C   GLY A 196      -8.356  -9.663  31.700  1.00 20.55           C  
ATOM   1329  O   GLY A 196      -8.827  -8.698  32.268  1.00 20.53           O  
ATOM   1330  N   GLU A 197      -8.497 -10.886  32.186  1.00 21.73           N  
ATOM   1331  CA  GLU A 197      -9.216 -11.090  33.448  1.00 22.72           C  
ATOM   1332  C   GLU A 197      -8.334 -11.101  34.688  1.00 23.23           C  
ATOM   1333  O   GLU A 197      -8.806 -11.485  35.758  1.00 22.54           O  
ATOM   1334  CB  GLU A 197     -10.017 -12.403  33.396  1.00 23.90           C  
ATOM   1335  CG  GLU A 197     -10.975 -12.437  32.237  1.00 24.88           C  
ATOM   1336  CD  GLU A 197     -12.077 -11.398  32.340  1.00 27.99           C  
ATOM   1337  OE1 GLU A 197     -12.595 -11.196  33.467  1.00 29.93           O  
ATOM   1338  OE2 GLU A 197     -12.428 -10.796  31.278  1.00 31.56           O  
ATOM   1339  N   LEU A 198      -7.070 -10.654  34.568  1.00 22.89           N  
ATOM   1340  CA  LEU A 198      -6.156 -10.684  35.694  1.00 23.06           C  
ATOM   1341  C   LEU A 198      -6.704  -9.826  36.831  1.00 21.46           C  
ATOM   1342  O   LEU A 198      -6.642 -10.187  38.006  1.00 21.53           O  
ATOM   1343  CB  LEU A 198      -4.767 -10.157  35.239  1.00 23.97           C  
ATOM   1344  CG  LEU A 198      -3.523 -10.806  35.857  1.00 29.83           C  
ATOM   1345  CD1 LEU A 198      -3.140 -12.148  35.132  1.00 29.07           C  
ATOM   1346  CD2 LEU A 198      -2.337  -9.822  35.905  1.00 31.87           C  
ATOM   1347  N   LEU A 199      -7.203  -8.646  36.481  1.00 19.83           N  
ATOM   1348  CA  LEU A 199      -7.692  -7.707  37.474  1.00 17.96           C  
ATOM   1349  C   LEU A 199      -9.188  -7.691  37.320  1.00 17.77           C  
ATOM   1350  O   LEU A 199      -9.657  -7.948  36.228  1.00 18.95           O  
ATOM   1351  CB  LEU A 199      -7.170  -6.305  37.201  1.00 17.43           C  
ATOM   1352  CG  LEU A 199      -5.666  -6.153  37.376  1.00 15.55           C  
ATOM   1353  CD1 LEU A 199      -5.350  -4.620  37.245  1.00 14.83           C  
ATOM   1354  CD2 LEU A 199      -5.270  -6.712  38.784  1.00 16.39           C  
ATOM   1355  N   THR A 200      -9.918  -7.339  38.373  1.00 18.17           N  
ATOM   1356  CA  THR A 200     -11.351  -7.129  38.215  1.00 19.81           C  
ATOM   1357  C   THR A 200     -11.599  -5.958  37.294  1.00 19.78           C  
ATOM   1358  O   THR A 200     -10.700  -5.127  37.085  1.00 19.17           O  
ATOM   1359  CB  THR A 200     -12.100  -6.843  39.517  1.00 19.33           C  
ATOM   1360  OG1 THR A 200     -11.589  -5.638  40.128  1.00 20.31           O  
ATOM   1361  CG2 THR A 200     -11.917  -8.049  40.531  1.00 23.28           C  
ATOM   1362  N   LEU A 201     -12.846  -5.890  36.814  1.00 19.38           N  
ATOM   1363  CA  LEU A 201     -13.306  -4.734  36.058  1.00 20.20           C  
ATOM   1364  C   LEU A 201     -13.045  -3.483  36.816  1.00 19.30           C  
ATOM   1365  O   LEU A 201     -12.500  -2.554  36.246  1.00 20.29           O  
ATOM   1366  CB  LEU A 201     -14.799  -4.803  35.722  1.00 20.67           C  
ATOM   1367  CG  LEU A 201     -14.940  -5.601  34.448  1.00 21.58           C  
ATOM   1368  CD1 LEU A 201     -16.419  -5.909  34.180  1.00 26.98           C  
ATOM   1369  CD2 LEU A 201     -14.387  -4.736  33.312  1.00 21.92           C  
ATOM   1370  N   ALA A 202     -13.458  -3.436  38.086  1.00 19.34           N  
ATOM   1371  CA  ALA A 202     -13.255  -2.256  38.903  1.00 17.71           C  
ATOM   1372  C   ALA A 202     -11.737  -1.859  39.038  1.00 17.49           C  
ATOM   1373  O   ALA A 202     -11.368  -0.666  39.034  1.00 15.44           O  
ATOM   1374  CB  ALA A 202     -13.888  -2.469  40.273  1.00 20.07           C  
ATOM   1375  N   SER A 203     -10.888  -2.849  39.194  1.00 16.63           N  
ATOM   1376  CA  SER A 203      -9.451  -2.583  39.287  1.00 15.45           C  
ATOM   1377  C   SER A 203      -8.855  -2.121  37.935  1.00 14.88           C  
ATOM   1378  O   SER A 203      -8.021  -1.220  37.916  1.00 16.02           O  
ATOM   1379  CB  SER A 203      -8.694  -3.744  39.945  1.00 16.29           C  
ATOM   1380  OG  SER A 203      -8.959  -3.674  41.352  1.00 16.74           O  
ATOM   1381  N   ARG A 204      -9.263  -2.717  36.824  1.00 14.42           N  
ATOM   1382  CA  ARG A 204      -8.831  -2.186  35.529  1.00 13.74           C  
ATOM   1383  C   ARG A 204      -9.226  -0.775  35.394  1.00 13.50           C  
ATOM   1384  O   ARG A 204      -8.424   0.026  34.920  1.00 13.46           O  
ATOM   1385  CB  ARG A 204      -9.437  -2.924  34.339  1.00 14.59           C  
ATOM   1386  CG  ARG A 204      -8.847  -4.281  34.209  1.00 17.88           C  
ATOM   1387  CD  ARG A 204      -9.568  -5.141  33.178  1.00 18.42           C  
ATOM   1388  NE  ARG A 204     -10.205  -6.235  33.892  1.00 18.84           N  
ATOM   1389  CZ  ARG A 204     -11.214  -6.968  33.415  1.00 19.92           C  
ATOM   1390  NH1 ARG A 204     -11.683  -6.755  32.184  1.00 20.56           N  
ATOM   1391  NH2 ARG A 204     -11.691  -7.964  34.151  1.00 17.88           N  
ATOM   1392  N   GLN A 205     -10.437  -0.422  35.826  1.00 13.53           N  
ATOM   1393  CA  GLN A 205     -10.903   0.920  35.570  1.00 13.75           C  
ATOM   1394  C   GLN A 205     -10.144   1.895  36.414  1.00 14.06           C  
ATOM   1395  O   GLN A 205      -9.781   2.894  35.905  1.00 11.01           O  
ATOM   1396  CB  GLN A 205     -12.390   1.105  35.767  1.00 14.12           C  
ATOM   1397  CG  GLN A 205     -12.873   2.508  35.312  1.00 17.42           C  
ATOM   1398  CD  GLN A 205     -12.586   2.737  33.825  1.00 24.00           C  
ATOM   1399  OE1 GLN A 205     -12.913   1.900  33.001  1.00 26.87           O  
ATOM   1400  NE2 GLN A 205     -11.917   3.832  33.498  1.00 22.67           N  
ATOM   1401  N   GLN A 206      -9.866   1.573  37.694  1.00 13.80           N  
ATOM   1402  CA  GLN A 206      -9.005   2.435  38.512  1.00 12.97           C  
ATOM   1403  C   GLN A 206      -7.625   2.605  37.904  1.00 11.80           C  
ATOM   1404  O   GLN A 206      -7.039   3.684  37.958  1.00 13.15           O  
ATOM   1405  CB  GLN A 206      -8.776   1.810  39.900  1.00 12.51           C  
ATOM   1406  CG  GLN A 206      -7.914   2.743  40.693  1.00 18.49           C  
ATOM   1407  CD  GLN A 206      -8.575   4.105  40.868  1.00 20.07           C  
ATOM   1408  OE1 GLN A 206      -8.147   5.094  40.267  1.00 22.01           O  
ATOM   1409  NE2 GLN A 206      -9.561   4.167  41.731  1.00 19.72           N  
ATOM   1410  N   LEU A 207      -7.051   1.525  37.416  1.00 11.46           N  
ATOM   1411  CA  LEU A 207      -5.656   1.602  36.957  1.00 10.90           C  
ATOM   1412  C   LEU A 207      -5.654   2.498  35.709  1.00 12.60           C  
ATOM   1413  O   LEU A 207      -4.794   3.411  35.572  1.00 11.53           O  
ATOM   1414  CB  LEU A 207      -5.122   0.226  36.604  1.00 10.26           C  
ATOM   1415  CG  LEU A 207      -3.677   0.217  36.007  1.00 13.19           C  
ATOM   1416  CD1 LEU A 207      -2.673   0.790  37.048  1.00 10.06           C  
ATOM   1417  CD2 LEU A 207      -3.175  -1.168  35.606  1.00 13.49           C  
ATOM   1418  N   ILE A 208      -6.622   2.270  34.814  1.00 12.29           N  
ATOM   1419  CA  ILE A 208      -6.745   3.119  33.622  1.00 14.53           C  
ATOM   1420  C   ILE A 208      -7.068   4.605  33.945  1.00 13.48           C  
ATOM   1421  O   ILE A 208      -6.504   5.526  33.334  1.00 12.64           O  
ATOM   1422  CB  ILE A 208      -7.698   2.411  32.560  1.00 15.13           C  
ATOM   1423  CG1 ILE A 208      -7.033   2.471  31.199  1.00 21.75           C  
ATOM   1424  CG2 ILE A 208      -8.945   3.177  32.412  1.00 19.57           C  
ATOM   1425  CD1 ILE A 208      -7.998   2.473  29.880  1.00 25.63           C  
ATOM   1426  N   ASP A 209      -7.890   4.846  34.963  1.00 14.00           N  
ATOM   1427  CA  ASP A 209      -8.102   6.214  35.481  1.00 15.11           C  
ATOM   1428  C   ASP A 209      -6.810   6.933  35.933  1.00 14.32           C  
ATOM   1429  O   ASP A 209      -6.604   8.093  35.619  1.00 13.30           O  
ATOM   1430  CB  ASP A 209      -9.124   6.258  36.644  1.00 14.66           C  
ATOM   1431  CG  ASP A 209     -10.563   5.995  36.195  1.00 18.33           C  
ATOM   1432  OD1 ASP A 209     -10.865   6.088  34.980  1.00 18.58           O  
ATOM   1433  OD2 ASP A 209     -11.440   5.620  37.015  1.00 22.84           O  
ATOM   1434  N   TRP A 210      -5.967   6.256  36.702  1.00 13.14           N  
ATOM   1435  CA  TRP A 210      -4.736   6.859  37.119  1.00 12.25           C  
ATOM   1436  C   TRP A 210      -3.911   7.218  35.888  1.00 10.66           C  
ATOM   1437  O   TRP A 210      -3.378   8.293  35.833  1.00 11.06           O  
ATOM   1438  CB  TRP A 210      -3.934   5.909  37.987  1.00  9.99           C  
ATOM   1439  CG  TRP A 210      -4.495   5.789  39.405  1.00 12.52           C  
ATOM   1440  CD1 TRP A 210      -5.037   6.777  40.161  1.00  9.53           C  
ATOM   1441  CD2 TRP A 210      -4.515   4.611  40.213  1.00 10.70           C  
ATOM   1442  NE1 TRP A 210      -5.421   6.292  41.396  1.00 11.52           N  
ATOM   1443  CE2 TRP A 210      -5.070   4.973  41.474  1.00 14.32           C  
ATOM   1444  CE3 TRP A 210      -4.128   3.286  40.009  1.00 12.49           C  
ATOM   1445  CZ2 TRP A 210      -5.293   4.043  42.499  1.00 14.67           C  
ATOM   1446  CZ3 TRP A 210      -4.294   2.378  41.053  1.00 11.19           C  
ATOM   1447  CH2 TRP A 210      -4.859   2.768  42.291  1.00 12.74           C  
ATOM   1448  N   MET A 211      -3.768   6.287  34.948  1.00 10.89           N  
ATOM   1449  CA  MET A 211      -3.010   6.547  33.719  1.00 10.89           C  
ATOM   1450  C   MET A 211      -3.584   7.685  32.839  1.00 10.46           C  
ATOM   1451  O   MET A 211      -2.817   8.424  32.233  1.00 10.08           O  
ATOM   1452  CB  MET A 211      -2.888   5.300  32.887  1.00 11.70           C  
ATOM   1453  CG  MET A 211      -2.031   4.222  33.554  1.00 11.86           C  
ATOM   1454  SD  MET A 211      -1.921   2.798  32.488  1.00 12.16           S  
ATOM   1455  CE  MET A 211      -0.788   3.419  31.248  1.00 10.72           C  
ATOM   1456  N   GLU A 212      -4.901   7.816  32.773  1.00 10.99           N  
ATOM   1457  CA  GLU A 212      -5.512   8.936  31.978  1.00 12.44           C  
ATOM   1458  C   GLU A 212      -5.256  10.224  32.676  1.00 12.67           C  
ATOM   1459  O   GLU A 212      -5.318  11.288  32.054  1.00 13.71           O  
ATOM   1460  CB  GLU A 212      -7.056   8.821  31.814  1.00 11.20           C  
ATOM   1461  CG  GLU A 212      -7.521   7.529  31.187  1.00 17.61           C  
ATOM   1462  CD  GLU A 212      -9.064   7.485  31.049  1.00 26.23           C  
ATOM   1463  OE1 GLU A 212      -9.685   6.585  31.686  1.00 23.57           O  
ATOM   1464  OE2 GLU A 212      -9.616   8.377  30.348  1.00 26.45           O  
ATOM   1465  N   ALA A 213      -5.007  10.159  33.971  1.00 13.31           N  
ATOM   1466  CA  ALA A 213      -4.727  11.373  34.760  1.00 12.65           C  
ATOM   1467  C   ALA A 213      -3.251  11.710  34.911  1.00 14.07           C  
ATOM   1468  O   ALA A 213      -2.874  12.529  35.730  1.00 14.61           O  
ATOM   1469  CB  ALA A 213      -5.434  11.357  36.184  1.00 12.33           C  
ATOM   1470  N   ASP A 214      -2.387  11.134  34.106  1.00 13.45           N  
ATOM   1471  CA  ASP A 214      -0.966  11.456  34.200  1.00 14.11           C  
ATOM   1472  C   ASP A 214      -0.707  12.963  34.011  1.00 13.65           C  
ATOM   1473  O   ASP A 214      -1.174  13.543  33.036  1.00 12.61           O  
ATOM   1474  CB  ASP A 214      -0.232  10.684  33.082  1.00 15.35           C  
ATOM   1475  CG  ASP A 214       1.242  11.029  33.019  1.00 17.30           C  
ATOM   1476  OD1 ASP A 214       1.830  11.310  34.093  1.00 18.75           O  
ATOM   1477  OD2 ASP A 214       1.870  11.086  31.949  1.00 18.21           O  
ATOM   1478  N   LYS A 215       0.063  13.577  34.908  1.00 14.25           N  
ATOM   1479  CA  LYS A 215       0.269  15.058  34.880  1.00 14.50           C  
ATOM   1480  C   LYS A 215       1.576  15.414  34.221  1.00 14.67           C  
ATOM   1481  O   LYS A 215       1.907  16.600  34.000  1.00 15.00           O  
ATOM   1482  CB  LYS A 215       0.199  15.644  36.308  1.00 14.90           C  
ATOM   1483  CG  LYS A 215      -1.172  15.336  37.007  1.00 16.77           C  
ATOM   1484  CD  LYS A 215      -2.320  15.971  36.211  1.00 22.04           C  
ATOM   1485  CE  LYS A 215      -3.666  15.950  36.969  1.00 25.12           C  
ATOM   1486  NZ  LYS A 215      -4.081  14.571  37.418  1.00 25.05           N  
ATOM   1487  N   VAL A 216       2.342  14.387  33.851  1.00 13.06           N  
ATOM   1488  CA  VAL A 216       3.701  14.582  33.404  1.00 13.37           C  
ATOM   1489  C   VAL A 216       3.733  14.570  31.872  1.00 13.93           C  
ATOM   1490  O   VAL A 216       3.908  15.650  31.200  1.00 14.87           O  
ATOM   1491  CB  VAL A 216       4.686  13.515  33.976  1.00 15.29           C  
ATOM   1492  CG1 VAL A 216       6.068  13.710  33.407  1.00 14.97           C  
ATOM   1493  CG2 VAL A 216       4.721  13.524  35.567  1.00 13.30           C  
ATOM   1494  N   ALA A 217       3.482  13.406  31.293  1.00 12.75           N  
ATOM   1495  CA  ALA A 217       3.380  13.376  29.811  1.00 12.58           C  
ATOM   1496  C   ALA A 217       1.945  13.541  29.237  1.00 12.36           C  
ATOM   1497  O   ALA A 217       1.776  14.038  28.116  1.00 14.12           O  
ATOM   1498  CB  ALA A 217       4.037  12.074  29.271  1.00 13.03           C  
ATOM   1499  N   GLY A 218       0.917  13.120  29.987  1.00 12.88           N  
ATOM   1500  CA  GLY A 218      -0.461  13.124  29.478  1.00 12.90           C  
ATOM   1501  C   GLY A 218      -0.928  14.480  28.891  1.00 14.39           C  
ATOM   1502  O   GLY A 218      -1.483  14.506  27.765  1.00 14.80           O  
ATOM   1503  N   PRO A 219      -0.672  15.590  29.600  1.00 14.94           N  
ATOM   1504  CA  PRO A 219      -1.100  16.931  29.099  1.00 15.42           C  
ATOM   1505  C   PRO A 219      -0.488  17.243  27.746  1.00 14.05           C  
ATOM   1506  O   PRO A 219      -1.222  17.745  26.911  1.00 13.32           O  
ATOM   1507  CB  PRO A 219      -0.568  17.930  30.174  1.00 15.71           C  
ATOM   1508  CG  PRO A 219      -0.326  17.018  31.460  1.00 17.98           C  
ATOM   1509  CD  PRO A 219       0.148  15.687  30.839  1.00 15.10           C  
ATOM   1510  N   LEU A 220       0.780  16.863  27.511  1.00 13.80           N  
ATOM   1511  CA  LEU A 220       1.479  17.030  26.229  1.00 13.96           C  
ATOM   1512  C   LEU A 220       0.880  16.171  25.116  1.00 13.41           C  
ATOM   1513  O   LEU A 220       0.702  16.632  23.975  1.00 11.95           O  
ATOM   1514  CB  LEU A 220       2.985  16.730  26.373  1.00 14.01           C  
ATOM   1515  CG  LEU A 220       3.684  17.654  27.409  1.00 18.56           C  
ATOM   1516  CD1 LEU A 220       5.193  17.595  27.238  1.00 21.87           C  
ATOM   1517  CD2 LEU A 220       3.178  19.081  27.245  1.00 20.26           C  
ATOM   1518  N   LEU A 221       0.578  14.936  25.433  1.00 13.86           N  
ATOM   1519  CA  LEU A 221      -0.049  14.074  24.471  1.00 16.19           C  
ATOM   1520  C   LEU A 221      -1.431  14.596  24.129  1.00 16.05           C  
ATOM   1521  O   LEU A 221      -1.771  14.730  22.976  1.00 16.82           O  
ATOM   1522  CB  LEU A 221      -0.179  12.674  25.066  1.00 16.76           C  
ATOM   1523  CG  LEU A 221       1.156  12.003  25.087  1.00 18.63           C  
ATOM   1524  CD1 LEU A 221       1.156  11.005  26.288  1.00 22.01           C  
ATOM   1525  CD2 LEU A 221       1.371  11.322  23.753  1.00 20.94           C  
ATOM   1526  N   ARG A 222      -2.190  14.962  25.153  1.00 16.08           N  
ATOM   1527  CA  ARG A 222      -3.544  15.419  24.961  1.00 16.88           C  
ATOM   1528  C   ARG A 222      -3.611  16.682  24.104  1.00 15.00           C  
ATOM   1529  O   ARG A 222      -4.490  16.798  23.231  1.00 15.73           O  
ATOM   1530  CB  ARG A 222      -4.173  15.678  26.318  1.00 17.63           C  
ATOM   1531  CG  ARG A 222      -5.674  15.592  26.262  1.00 22.13           C  
ATOM   1532  CD  ARG A 222      -6.297  15.423  27.649  1.00 28.42           C  
ATOM   1533  NE  ARG A 222      -6.347  14.006  28.039  1.00 28.84           N  
ATOM   1534  CZ  ARG A 222      -5.608  13.451  28.979  1.00 30.70           C  
ATOM   1535  NH1 ARG A 222      -4.718  14.220  29.654  1.00 29.97           N  
ATOM   1536  NH2 ARG A 222      -5.771  12.133  29.249  1.00 28.68           N  
ATOM   1537  N   SER A 223      -2.708  17.625  24.356  1.00 13.82           N  
ATOM   1538  CA  SER A 223      -2.701  18.868  23.564  1.00 14.21           C  
ATOM   1539  C   SER A 223      -2.346  18.556  22.099  1.00 14.73           C  
ATOM   1540  O   SER A 223      -2.951  19.151  21.178  1.00 15.19           O  
ATOM   1541  CB  SER A 223      -1.690  19.897  24.107  1.00 12.92           C  
ATOM   1542  OG  SER A 223      -1.609  21.019  23.216  1.00 15.75           O  
ATOM   1543  N   ALA A 224      -1.367  17.663  21.863  1.00 15.92           N  
ATOM   1544  CA  ALA A 224      -0.937  17.345  20.469  1.00 15.98           C  
ATOM   1545  C   ALA A 224      -1.959  16.582  19.611  1.00 16.79           C  
ATOM   1546  O   ALA A 224      -2.048  16.790  18.374  1.00 16.14           O  
ATOM   1547  CB  ALA A 224       0.461  16.659  20.419  1.00 16.40           C  
ATOM   1548  N   LEU A 225      -2.692  15.664  20.258  1.00 16.54           N  
ATOM   1549  CA  LEU A 225      -3.581  14.753  19.558  1.00 17.71           C  
ATOM   1550  C   LEU A 225      -4.869  15.508  19.256  1.00 18.00           C  
ATOM   1551  O   LEU A 225      -5.129  16.534  19.881  1.00 17.50           O  
ATOM   1552  CB  LEU A 225      -3.894  13.552  20.446  1.00 16.30           C  
ATOM   1553  CG  LEU A 225      -2.708  12.644  20.708  1.00 18.83           C  
ATOM   1554  CD1 LEU A 225      -3.024  11.712  21.866  1.00 20.96           C  
ATOM   1555  CD2 LEU A 225      -2.332  11.845  19.439  1.00 22.10           C  
ATOM   1556  N   PRO A 226      -5.695  15.014  18.324  1.00 20.27           N  
ATOM   1557  CA  PRO A 226      -7.028  15.644  18.094  1.00 21.07           C  
ATOM   1558  C   PRO A 226      -7.916  15.512  19.302  1.00 22.52           C  
ATOM   1559  O   PRO A 226      -7.790  14.520  20.060  1.00 21.49           O  
ATOM   1560  CB  PRO A 226      -7.648  14.790  17.005  1.00 21.49           C  
ATOM   1561  CG  PRO A 226      -6.455  14.098  16.367  1.00 19.19           C  
ATOM   1562  CD  PRO A 226      -5.509  13.801  17.526  1.00 19.01           C  
ATOM   1563  N   ALA A 227      -8.807  16.488  19.469  1.00 22.34           N  
ATOM   1564  CA  ALA A 227      -9.775  16.445  20.537  1.00 22.85           C  
ATOM   1565  C   ALA A 227     -10.501  15.108  20.453  1.00 22.17           C  
ATOM   1566  O   ALA A 227     -10.586  14.447  19.392  1.00 22.91           O  
ATOM   1567  CB  ALA A 227     -10.766  17.646  20.446  1.00 23.87           C  
ATOM   1568  N   GLY A 228     -10.959  14.688  21.602  1.00 21.98           N  
ATOM   1569  CA  GLY A 228     -11.770  13.499  21.702  1.00 20.87           C  
ATOM   1570  C   GLY A 228     -10.942  12.221  21.818  1.00 19.24           C  
ATOM   1571  O   GLY A 228     -11.469  11.183  22.251  1.00 18.58           O  
ATOM   1572  N   TRP A 229      -9.669  12.268  21.433  1.00 16.72           N  
ATOM   1573  CA  TRP A 229      -8.820  11.048  21.573  1.00 16.20           C  
ATOM   1574  C   TRP A 229      -8.667  10.605  23.039  1.00 15.85           C  
ATOM   1575  O   TRP A 229      -8.560  11.432  23.971  1.00 15.85           O  
ATOM   1576  CB  TRP A 229      -7.453  11.247  20.983  1.00 14.69           C  
ATOM   1577  CG  TRP A 229      -7.477  11.010  19.571  1.00 16.27           C  
ATOM   1578  CD1 TRP A 229      -8.192  11.692  18.691  1.00 15.01           C  
ATOM   1579  CD2 TRP A 229      -6.776   9.992  18.843  1.00 17.58           C  
ATOM   1580  NE1 TRP A 229      -8.000  11.177  17.433  1.00 13.52           N  
ATOM   1581  CE2 TRP A 229      -7.115  10.139  17.505  1.00 17.47           C  
ATOM   1582  CE3 TRP A 229      -5.867   8.981  19.194  1.00 17.00           C  
ATOM   1583  CZ2 TRP A 229      -6.583   9.307  16.501  1.00 17.83           C  
ATOM   1584  CZ3 TRP A 229      -5.360   8.147  18.224  1.00 15.41           C  
ATOM   1585  CH2 TRP A 229      -5.701   8.311  16.904  1.00 13.35           C  
ATOM   1586  N   PHE A 230      -8.683   9.288  23.202  1.00 15.56           N  
ATOM   1587  CA  PHE A 230      -8.418   8.627  24.481  1.00 15.20           C  
ATOM   1588  C   PHE A 230      -6.885   8.481  24.661  1.00 14.48           C  
ATOM   1589  O   PHE A 230      -6.224   7.981  23.765  1.00 13.99           O  
ATOM   1590  CB  PHE A 230      -9.044   7.248  24.435  1.00 14.34           C  
ATOM   1591  CG  PHE A 230      -8.844   6.479  25.701  1.00 19.89           C  
ATOM   1592  CD1 PHE A 230      -7.624   5.857  25.970  1.00 16.27           C  
ATOM   1593  CD2 PHE A 230      -9.832   6.419  26.623  1.00 21.48           C  
ATOM   1594  CE1 PHE A 230      -7.395   5.213  27.155  1.00 20.09           C  
ATOM   1595  CE2 PHE A 230      -9.620   5.742  27.835  1.00 26.53           C  
ATOM   1596  CZ  PHE A 230      -8.397   5.137  28.094  1.00 22.30           C  
ATOM   1597  N   ILE A 231      -6.352   8.885  25.814  1.00 14.57           N  
ATOM   1598  CA  ILE A 231      -4.942   8.660  26.131  1.00 14.90           C  
ATOM   1599  C   ILE A 231      -4.810   8.300  27.645  1.00 14.87           C  
ATOM   1600  O   ILE A 231      -5.269   8.995  28.585  1.00 13.60           O  
ATOM   1601  CB  ILE A 231      -4.041   9.836  25.670  1.00 16.56           C  
ATOM   1602  CG1 ILE A 231      -2.542   9.703  26.033  1.00 15.84           C  
ATOM   1603  CG2 ILE A 231      -4.435  11.019  26.361  1.00 20.12           C  
ATOM   1604  CD1 ILE A 231      -1.747   8.538  25.354  1.00 23.77           C  
ATOM   1605  N   ALA A 232      -4.210   7.160  27.854  1.00 14.12           N  
ATOM   1606  CA  ALA A 232      -3.801   6.755  29.194  1.00 14.20           C  
ATOM   1607  C   ALA A 232      -2.300   6.423  29.055  1.00 13.43           C  
ATOM   1608  O   ALA A 232      -1.935   5.668  28.137  1.00 13.89           O  
ATOM   1609  CB  ALA A 232      -4.580   5.491  29.537  1.00 14.70           C  
ATOM   1610  N   ASP A 233      -1.426   6.992  29.879  1.00 11.89           N  
ATOM   1611  CA  ASP A 233       0.000   6.687  29.677  1.00 10.94           C  
ATOM   1612  C   ASP A 233       0.777   6.733  30.972  1.00  9.72           C  
ATOM   1613  O   ASP A 233       0.290   7.148  31.999  1.00 10.22           O  
ATOM   1614  CB  ASP A 233       0.597   7.728  28.742  1.00 12.40           C  
ATOM   1615  CG  ASP A 233       0.721   9.093  29.438  1.00 12.15           C  
ATOM   1616  OD1 ASP A 233       1.769   9.349  30.015  1.00 14.54           O  
ATOM   1617  OD2 ASP A 233      -0.237   9.875  29.543  1.00 14.69           O  
ATOM   1618  N   LYS A 234       2.011   6.279  30.929  1.00 10.78           N  
ATOM   1619  CA  LYS A 234       2.986   6.533  31.963  1.00 11.00           C  
ATOM   1620  C   LYS A 234       4.328   6.686  31.282  1.00 10.07           C  
ATOM   1621  O   LYS A 234       4.691   5.870  30.460  1.00  9.62           O  
ATOM   1622  CB  LYS A 234       3.066   5.368  32.979  1.00 10.56           C  
ATOM   1623  CG  LYS A 234       4.073   5.663  34.179  1.00  9.79           C  
ATOM   1624  CD  LYS A 234       3.641   6.855  35.095  1.00 17.00           C  
ATOM   1625  CE  LYS A 234       4.762   7.328  36.113  1.00 15.91           C  
ATOM   1626  NZ  LYS A 234       5.443   8.557  35.606  1.00 17.06           N  
ATOM   1627  N   SER A 235       5.054   7.748  31.630  1.00 10.72           N  
ATOM   1628  CA  SER A 235       6.443   7.967  31.125  1.00  9.70           C  
ATOM   1629  C   SER A 235       7.490   7.872  32.174  1.00  8.93           C  
ATOM   1630  O   SER A 235       7.199   7.849  33.385  1.00 10.15           O  
ATOM   1631  CB  SER A 235       6.558   9.367  30.417  1.00 11.39           C  
ATOM   1632  OG  SER A 235       6.337  10.435  31.322  1.00 10.80           O  
ATOM   1633  N   GLY A 236       8.753   7.858  31.742  1.00 10.05           N  
ATOM   1634  CA  GLY A 236       9.858   7.790  32.703  1.00 10.64           C  
ATOM   1635  C   GLY A 236      11.121   8.367  32.060  1.00 11.31           C  
ATOM   1636  O   GLY A 236      11.193   8.536  30.847  1.00  9.81           O  
ATOM   1637  N   ALA A 237      12.050   8.793  32.906  1.00 12.82           N  
ATOM   1638  CA  ALA A 237      13.343   9.278  32.468  1.00 14.93           C  
ATOM   1639  C   ALA A 237      14.337   8.866  33.527  1.00 16.98           C  
ATOM   1640  O   ALA A 237      14.019   8.806  34.739  1.00 17.94           O  
ATOM   1641  CB  ALA A 237      13.329  10.832  32.322  1.00 15.94           C  
ATOM   1642  N   GLY A 238      15.549   8.524  33.079  1.00 17.30           N  
ATOM   1643  CA  GLY A 238      16.563   8.030  33.993  1.00 17.92           C  
ATOM   1644  C   GLY A 238      17.871   8.805  33.795  1.00 17.13           C  
ATOM   1645  O   GLY A 238      17.923   9.699  32.967  1.00 17.49           O  
ATOM   1646  N   GLU A 240      18.947   7.833  34.311  1.00 25.57           N  
ATOM   1647  CA  GLU A 240      20.216   8.478  33.893  1.00 24.87           C  
ATOM   1648  C   GLU A 240      20.570   8.204  32.416  1.00 25.25           C  
ATOM   1649  O   GLU A 240      19.857   7.446  31.714  1.00 21.86           O  
ATOM   1650  CB  GLU A 240      21.328   7.980  34.822  1.00 25.33           C  
ATOM   1651  CG  GLU A 240      20.825   7.687  36.221  1.00 26.01           C  
ATOM   1652  CD  GLU A 240      21.834   7.962  37.321  1.00 29.01           C  
ATOM   1653  OE1 GLU A 240      23.006   8.281  37.004  1.00 30.32           O  
ATOM   1654  OE2 GLU A 240      21.441   7.857  38.507  1.00 29.41           O  
ATOM   1655  N   ARG A 241      21.650   8.829  31.926  1.00 24.65           N  
ATOM   1656  CA  ARG A 241      22.174   8.482  30.589  1.00 24.92           C  
ATOM   1657  C   ARG A 241      21.202   8.680  29.460  1.00 24.72           C  
ATOM   1658  O   ARG A 241      21.222   7.941  28.472  1.00 23.82           O  
ATOM   1659  CB  ARG A 241      22.693   7.033  30.604  1.00 26.63           C  
ATOM   1660  CG  ARG A 241      23.814   6.905  31.620  1.00 26.43           C  
ATOM   1661  CD  ARG A 241      24.465   5.560  31.705  1.00 33.00           C  
ATOM   1662  NE  ARG A 241      24.353   5.162  33.087  1.00 38.41           N  
ATOM   1663  CZ  ARG A 241      25.260   5.396  34.026  1.00 40.19           C  
ATOM   1664  NH1 ARG A 241      26.400   6.007  33.702  1.00 40.34           N  
ATOM   1665  NH2 ARG A 241      25.015   5.020  35.289  1.00 36.54           N  
ATOM   1666  N   GLY A 242      20.359   9.707  29.593  1.00 23.09           N  
ATOM   1667  CA  GLY A 242      19.444  10.043  28.519  1.00 22.75           C  
ATOM   1668  C   GLY A 242      18.330   9.009  28.364  1.00 21.21           C  
ATOM   1669  O   GLY A 242      17.598   9.037  27.357  1.00 21.70           O  
ATOM   1670  N   SER A 243      18.230   8.098  29.322  1.00 19.25           N  
ATOM   1671  CA  SER A 243      17.182   7.084  29.298  1.00 19.50           C  
ATOM   1672  C   SER A 243      15.805   7.713  29.539  1.00 18.61           C  
ATOM   1673  O   SER A 243      15.643   8.609  30.392  1.00 18.15           O  
ATOM   1674  CB  SER A 243      17.504   5.892  30.215  1.00 17.86           C  
ATOM   1675  OG  SER A 243      17.473   6.204  31.619  1.00 25.17           O  
ATOM   1676  N   ARG A 244      14.846   7.286  28.718  1.00 18.08           N  
ATOM   1677  CA  ARG A 244      13.454   7.740  28.784  1.00 16.65           C  
ATOM   1678  C   ARG A 244      12.514   6.723  28.165  1.00 15.21           C  
ATOM   1679  O   ARG A 244      12.933   5.842  27.444  1.00 14.48           O  
ATOM   1680  CB  ARG A 244      13.259   9.143  28.220  1.00 19.75           C  
ATOM   1681  CG  ARG A 244      13.273   9.305  26.756  1.00 23.35           C  
ATOM   1682  CD  ARG A 244      12.646  10.661  26.270  1.00 28.52           C  
ATOM   1683  NE  ARG A 244      13.285  11.848  26.875  1.00 34.31           N  
ATOM   1684  CZ  ARG A 244      12.811  13.109  26.791  1.00 29.33           C  
ATOM   1685  NH1 ARG A 244      13.445  14.111  27.385  1.00 24.07           N  
ATOM   1686  NH2 ARG A 244      11.705  13.353  26.124  1.00 33.88           N  
ATOM   1687  N   GLY A 245      11.232   6.818  28.479  1.00 13.06           N  
ATOM   1688  CA  GLY A 245      10.330   5.939  27.817  1.00 11.70           C  
ATOM   1689  C   GLY A 245       8.918   6.268  28.175  1.00 11.35           C  
ATOM   1690  O   GLY A 245       8.634   7.112  29.024  1.00 10.70           O  
ATOM   1691  N   ILE A 246       8.020   5.596  27.483  1.00 11.10           N  
ATOM   1692  CA  ILE A 246       6.625   5.797  27.737  1.00 10.05           C  
ATOM   1693  C   ILE A 246       5.850   4.570  27.299  1.00  9.38           C  
ATOM   1694  O   ILE A 246       6.143   3.926  26.261  1.00 10.69           O  
ATOM   1695  CB  ILE A 246       6.132   7.040  26.957  1.00  9.39           C  
ATOM   1696  CG1 ILE A 246       4.700   7.357  27.377  1.00 11.17           C  
ATOM   1697  CG2 ILE A 246       6.197   6.777  25.372  1.00 10.98           C  
ATOM   1698  CD1 ILE A 246       4.297   8.807  27.004  1.00 13.03           C  
ATOM   1699  N   ILE A 247       4.785   4.294  28.053  1.00  9.15           N  
ATOM   1700  CA  ILE A 247       3.814   3.316  27.637  1.00  8.83           C  
ATOM   1701  C   ILE A 247       2.449   3.980  27.510  1.00  8.91           C  
ATOM   1702  O   ILE A 247       2.108   4.867  28.280  1.00  9.21           O  
ATOM   1703  CB  ILE A 247       3.820   2.118  28.639  1.00  6.89           C  
ATOM   1704  CG1 ILE A 247       3.285   2.584  30.007  1.00  8.19           C  
ATOM   1705  CG2 ILE A 247       5.315   1.729  28.821  1.00  6.80           C  
ATOM   1706  CD1 ILE A 247       3.172   1.523  31.175  1.00 10.21           C  
ATOM   1707  N   ALA A 248       1.649   3.537  26.558  1.00  9.49           N  
ATOM   1708  CA  ALA A 248       0.390   4.256  26.302  1.00 10.27           C  
ATOM   1709  C   ALA A 248      -0.687   3.415  25.656  1.00 10.65           C  
ATOM   1710  O   ALA A 248      -0.397   2.529  24.836  1.00 10.78           O  
ATOM   1711  CB  ALA A 248       0.632   5.550  25.423  1.00  8.66           C  
ATOM   1712  N   ALA A 249      -1.931   3.677  26.035  1.00 10.71           N  
ATOM   1713  CA  ALA A 249      -3.111   3.098  25.369  1.00  9.99           C  
ATOM   1714  C   ALA A 249      -3.827   4.274  24.726  1.00 12.53           C  
ATOM   1715  O   ALA A 249      -4.189   5.244  25.428  1.00 14.38           O  
ATOM   1716  CB  ALA A 249      -4.012   2.447  26.363  1.00 10.69           C  
ATOM   1717  N   LEU A 250      -4.031   4.259  23.420  1.00 11.95           N  
ATOM   1718  CA  LEU A 250      -4.710   5.397  22.864  1.00 13.61           C  
ATOM   1719  C   LEU A 250      -5.667   5.039  21.759  1.00 13.37           C  
ATOM   1720  O   LEU A 250      -5.589   3.963  21.172  1.00 12.48           O  
ATOM   1721  CB  LEU A 250      -3.679   6.441  22.394  1.00 15.91           C  
ATOM   1722  CG  LEU A 250      -2.944   6.306  21.096  1.00 17.27           C  
ATOM   1723  CD1 LEU A 250      -1.999   7.525  20.915  1.00 21.42           C  
ATOM   1724  CD2 LEU A 250      -2.078   5.059  21.157  1.00 19.31           C  
ATOM   1725  N   GLY A 251      -6.575   5.948  21.447  1.00 13.84           N  
ATOM   1726  CA  GLY A 251      -7.335   5.761  20.211  1.00 13.37           C  
ATOM   1727  C   GLY A 251      -8.271   6.928  19.988  1.00 13.98           C  
ATOM   1728  O   GLY A 251      -8.454   7.721  20.866  1.00 12.47           O  
ATOM   1729  N   PRO A 252      -8.882   7.007  18.818  1.00 15.01           N  
ATOM   1730  CA  PRO A 252      -9.885   8.036  18.578  1.00 16.52           C  
ATOM   1731  C   PRO A 252     -11.141   7.708  19.402  1.00 17.61           C  
ATOM   1732  O   PRO A 252     -11.471   6.548  19.637  1.00 17.24           O  
ATOM   1733  CB  PRO A 252     -10.156   7.925  17.083  1.00 16.97           C  
ATOM   1734  CG  PRO A 252      -9.860   6.519  16.762  1.00 17.60           C  
ATOM   1735  CD  PRO A 252      -8.606   6.204  17.621  1.00 15.55           C  
ATOM   1736  N   ASP A 254     -11.924   9.023  19.592  1.00 24.80           N  
ATOM   1737  CA  ASP A 254     -13.336   8.928  19.910  1.00 25.31           C  
ATOM   1738  C   ASP A 254     -13.503   8.318  21.270  1.00 23.86           C  
ATOM   1739  O   ASP A 254     -14.400   7.495  21.448  1.00 23.66           O  
ATOM   1740  CB  ASP A 254     -14.071   8.073  18.868  1.00 26.93           C  
ATOM   1741  CG  ASP A 254     -14.323   8.831  17.585  1.00 33.87           C  
ATOM   1742  OD1 ASP A 254     -15.148   9.782  17.661  1.00 42.50           O  
ATOM   1743  OD2 ASP A 254     -13.744   8.594  16.479  1.00 38.94           O  
ATOM   1744  N   GLY A 255     -12.620   8.680  22.208  1.00 21.34           N  
ATOM   1745  CA  GLY A 255     -12.779   8.255  23.589  1.00 22.43           C  
ATOM   1746  C   GLY A 255     -12.589   6.776  23.938  1.00 21.95           C  
ATOM   1747  O   GLY A 255     -12.948   6.374  25.040  1.00 22.52           O  
ATOM   1748  N   LYS A 256     -12.007   5.988  23.047  1.00 20.86           N  
ATOM   1749  CA  LYS A 256     -11.778   4.572  23.342  1.00 21.39           C  
ATOM   1750  C   LYS A 256     -10.415   4.170  22.809  1.00 19.04           C  
ATOM   1751  O   LYS A 256     -10.123   4.458  21.662  1.00 18.33           O  
ATOM   1752  CB  LYS A 256     -12.792   3.699  22.616  1.00 21.81           C  
ATOM   1753  CG  LYS A 256     -12.812   2.251  23.118  1.00 27.85           C  
ATOM   1754  CD  LYS A 256     -13.929   1.432  22.389  1.00 33.38           C  
ATOM   1755  CE  LYS A 256     -15.227   1.472  23.213  1.00 38.52           C  
ATOM   1756  NZ  LYS A 256     -16.513   1.758  22.450  1.00 39.51           N  
ATOM   1757  N   PRO A 257      -9.593   3.510  23.616  1.00 18.29           N  
ATOM   1758  CA  PRO A 257      -8.254   3.125  23.125  1.00 17.22           C  
ATOM   1759  C   PRO A 257      -8.379   1.953  22.155  1.00 16.73           C  
ATOM   1760  O   PRO A 257      -9.309   1.165  22.291  1.00 17.38           O  
ATOM   1761  CB  PRO A 257      -7.479   2.806  24.389  1.00 15.84           C  
ATOM   1762  CG  PRO A 257      -8.555   2.353  25.421  1.00 19.52           C  
ATOM   1763  CD  PRO A 257      -9.823   3.120  25.023  1.00 18.71           C  
ATOM   1764  N   SER A 258      -7.498   1.866  21.161  1.00 16.74           N  
ATOM   1765  CA  SER A 258      -7.509   0.790  20.209  1.00 15.28           C  
ATOM   1766  C   SER A 258      -6.113   0.221  19.995  1.00 14.46           C  
ATOM   1767  O   SER A 258      -5.977  -0.806  19.335  1.00 14.98           O  
ATOM   1768  CB  SER A 258      -8.068   1.204  18.847  1.00 17.11           C  
ATOM   1769  OG  SER A 258      -7.268   2.235  18.265  1.00 17.50           O  
ATOM   1770  N   ARG A 259      -5.108   0.858  20.564  1.00 12.79           N  
ATOM   1771  CA  ARG A 259      -3.716   0.469  20.355  1.00 12.93           C  
ATOM   1772  C   ARG A 259      -2.874   0.728  21.616  1.00 13.04           C  
ATOM   1773  O   ARG A 259      -3.055   1.729  22.372  1.00 12.29           O  
ATOM   1774  CB  ARG A 259      -3.167   1.272  19.159  1.00 12.15           C  
ATOM   1775  CG  ARG A 259      -1.822   0.829  18.623  1.00 15.11           C  
ATOM   1776  CD  ARG A 259      -1.473   1.469  17.249  1.00 18.73           C  
ATOM   1777  NE  ARG A 259      -2.589   1.571  16.282  1.00 21.27           N  
ATOM   1778  CZ  ARG A 259      -2.478   2.043  15.017  1.00 23.58           C  
ATOM   1779  NH1 ARG A 259      -1.305   2.473  14.543  1.00 22.41           N  
ATOM   1780  NH2 ARG A 259      -3.553   2.141  14.249  1.00 24.43           N  
ATOM   1781  N   ILE A 260      -1.877  -0.126  21.814  1.00 13.24           N  
ATOM   1782  CA  ILE A 260      -0.858   0.128  22.816  1.00 12.43           C  
ATOM   1783  C   ILE A 260       0.440   0.538  22.097  1.00 12.33           C  
ATOM   1784  O   ILE A 260       0.788  -0.052  21.073  1.00 10.74           O  
ATOM   1785  CB  ILE A 260      -0.579  -1.168  23.563  1.00 13.38           C  
ATOM   1786  CG1 ILE A 260      -1.819  -1.636  24.296  1.00 15.88           C  
ATOM   1787  CG2 ILE A 260       0.760  -1.047  24.438  1.00 10.51           C  
ATOM   1788  CD1 ILE A 260      -2.006  -1.017  25.570  1.00 20.22           C  
ATOM   1789  N   VAL A 261       1.128   1.558  22.599  1.00 11.27           N  
ATOM   1790  CA  VAL A 261       2.406   1.993  21.983  1.00 11.09           C  
ATOM   1791  C   VAL A 261       3.394   2.046  23.106  1.00 11.12           C  
ATOM   1792  O   VAL A 261       3.091   2.578  24.201  1.00  9.53           O  
ATOM   1793  CB  VAL A 261       2.262   3.371  21.302  1.00 13.56           C  
ATOM   1794  CG1 VAL A 261       3.583   3.875  20.700  1.00 13.26           C  
ATOM   1795  CG2 VAL A 261       1.264   3.274  20.141  1.00 15.07           C  
ATOM   1796  N   VAL A 262       4.581   1.498  22.857  1.00 10.65           N  
ATOM   1797  CA  VAL A 262       5.640   1.524  23.829  1.00 10.92           C  
ATOM   1798  C   VAL A 262       6.921   2.047  23.181  1.00 10.88           C  
ATOM   1799  O   VAL A 262       7.301   1.570  22.090  1.00 12.30           O  
ATOM   1800  CB  VAL A 262       5.834   0.157  24.529  1.00 10.22           C  
ATOM   1801  CG1 VAL A 262       7.003   0.235  25.409  1.00 11.32           C  
ATOM   1802  CG2 VAL A 262       4.572  -0.215  25.368  1.00  7.74           C  
ATOM   1803  N   ILE A 263       7.531   3.096  23.783  1.00 11.41           N  
ATOM   1804  CA  ILE A 263       8.808   3.609  23.280  1.00 11.13           C  
ATOM   1805  C   ILE A 263       9.824   3.671  24.399  1.00 11.19           C  
ATOM   1806  O   ILE A 263       9.529   4.192  25.472  1.00 10.07           O  
ATOM   1807  CB  ILE A 263       8.655   5.046  22.658  1.00 10.16           C  
ATOM   1808  CG1 ILE A 263       7.464   5.140  21.716  1.00 11.52           C  
ATOM   1809  CG2 ILE A 263       9.932   5.468  22.005  1.00 14.14           C  
ATOM   1810  CD1 ILE A 263       7.013   6.601  21.359  1.00 11.38           C  
ATOM   1811  N   TYR A 264      11.021   3.099  24.189  1.00 11.42           N  
ATOM   1812  CA  TYR A 264      12.100   3.293  25.167  1.00 10.59           C  
ATOM   1813  C   TYR A 264      13.361   3.825  24.419  1.00 10.56           C  
ATOM   1814  O   TYR A 264      13.586   3.514  23.211  1.00  9.49           O  
ATOM   1815  CB  TYR A 264      12.454   2.012  25.921  1.00  7.81           C  
ATOM   1816  CG  TYR A 264      11.421   1.638  26.941  1.00  7.63           C  
ATOM   1817  CD1 TYR A 264      11.346   2.313  28.173  1.00  5.41           C  
ATOM   1818  CD2 TYR A 264      10.578   0.527  26.718  1.00  7.79           C  
ATOM   1819  CE1 TYR A 264      10.368   1.980  29.142  1.00  6.53           C  
ATOM   1820  CE2 TYR A 264       9.647   0.153  27.679  1.00  8.35           C  
ATOM   1821  CZ  TYR A 264       9.529   0.903  28.878  1.00 11.16           C  
ATOM   1822  OH  TYR A 264       8.566   0.456  29.768  1.00 10.50           O  
ATOM   1823  N   THR A 265      14.187   4.564  25.156  1.00 10.16           N  
ATOM   1824  CA  THR A 265      15.486   4.869  24.605  1.00 11.47           C  
ATOM   1825  C   THR A 265      16.503   4.942  25.671  1.00 13.39           C  
ATOM   1826  O   THR A 265      16.221   5.355  26.781  1.00 12.52           O  
ATOM   1827  CB  THR A 265      15.442   6.181  23.775  1.00 12.56           C  
ATOM   1828  OG1 THR A 265      16.772   6.501  23.267  1.00 13.59           O  
ATOM   1829  CG2 THR A 265      14.989   7.375  24.652  1.00  9.92           C  
ATOM   1830  N   THR A 266      17.735   4.583  25.319  1.00 14.95           N  
ATOM   1831  CA  THR A 266      18.820   4.795  26.272  1.00 16.58           C  
ATOM   1832  C   THR A 266      20.125   5.202  25.558  1.00 15.83           C  
ATOM   1833  O   THR A 266      20.233   5.025  24.353  1.00 16.66           O  
ATOM   1834  CB  THR A 266      18.895   3.581  27.313  1.00 17.43           C  
ATOM   1835  OG1 THR A 266      19.584   4.040  28.507  1.00 24.87           O  
ATOM   1836  CG2 THR A 266      19.663   2.355  26.772  1.00 19.46           C  
ATOM   1837  N   GLY A 267      21.053   5.822  26.295  1.00 15.98           N  
ATOM   1838  CA  GLY A 267      22.383   6.145  25.832  1.00 15.73           C  
ATOM   1839  C   GLY A 267      22.504   7.498  25.116  1.00 15.78           C  
ATOM   1840  O   GLY A 267      23.576   7.844  24.634  1.00 17.70           O  
ATOM   1841  N   SER A 268      21.447   8.284  25.011  1.00 13.49           N  
ATOM   1842  CA  SER A 268      21.613   9.474  24.176  1.00 15.43           C  
ATOM   1843  C   SER A 268      22.325  10.565  24.983  1.00 15.83           C  
ATOM   1844  O   SER A 268      22.042  10.684  26.158  1.00 14.75           O  
ATOM   1845  CB  SER A 268      20.254  10.018  23.718  1.00 14.88           C  
ATOM   1846  OG  SER A 268      20.384  11.256  23.017  1.00 18.80           O  
ATOM   1847  N   GLN A 269      23.245  11.324  24.375  1.00 16.63           N  
ATOM   1848  CA  GLN A 269      23.724  12.585  24.992  1.00 20.38           C  
ATOM   1849  C   GLN A 269      23.045  13.865  24.485  1.00 20.81           C  
ATOM   1850  O   GLN A 269      23.570  14.973  24.697  1.00 21.25           O  
ATOM   1851  CB  GLN A 269      25.245  12.772  24.765  1.00 21.01           C  
ATOM   1852  CG  GLN A 269      26.100  11.606  25.184  1.00 27.96           C  
ATOM   1853  CD  GLN A 269      26.838  10.937  24.003  1.00 34.70           C  
ATOM   1854  OE1 GLN A 269      27.808  11.490  23.416  1.00 32.62           O  
ATOM   1855  NE2 GLN A 269      26.387   9.743  23.669  1.00 37.22           N  
ATOM   1856  N   ALA A 270      21.918  13.724  23.803  1.00 20.64           N  
ATOM   1857  CA  ALA A 270      21.176  14.836  23.225  1.00 23.83           C  
ATOM   1858  C   ALA A 270      20.503  15.653  24.345  1.00 23.48           C  
ATOM   1859  O   ALA A 270      20.263  15.153  25.432  1.00 24.41           O  
ATOM   1860  CB  ALA A 270      20.121  14.288  22.202  1.00 23.41           C  
ATOM   1861  N   THR A 271      20.257  16.929  24.099  1.00 25.83           N  
ATOM   1862  CA  THR A 271      19.559  17.757  25.072  1.00 26.57           C  
ATOM   1863  C   THR A 271      18.148  17.230  25.191  1.00 27.01           C  
ATOM   1864  O   THR A 271      17.620  16.550  24.285  1.00 25.58           O  
ATOM   1865  CB  THR A 271      19.533  19.217  24.577  1.00 27.31           C  
ATOM   1866  OG1 THR A 271      18.891  19.252  23.275  1.00 29.42           O  
ATOM   1867  CG2 THR A 271      20.969  19.684  24.282  1.00 29.06           C  
ATOM   1868  N   MET A 272      17.519  17.526  26.301  1.00 27.35           N  
ATOM   1869  CA  MET A 272      16.127  17.135  26.440  1.00 28.73           C  
ATOM   1870  C   MET A 272      15.227  17.696  25.310  1.00 28.23           C  
ATOM   1871  O   MET A 272      14.271  17.061  24.896  1.00 27.60           O  
ATOM   1872  CB  MET A 272      15.650  17.496  27.821  1.00 30.29           C  
ATOM   1873  CG  MET A 272      16.822  17.374  28.794  1.00 36.08           C  
ATOM   1874  SD  MET A 272      16.562  16.061  29.998  1.00 49.57           S  
ATOM   1875  CE  MET A 272      18.464  15.331  30.351  1.00 41.00           C  
ATOM   1876  N   ASP A 273      15.557  18.863  24.788  1.00 27.57           N  
ATOM   1877  CA  ASP A 273      14.836  19.379  23.652  1.00 28.61           C  
ATOM   1878  C   ASP A 273      14.910  18.482  22.409  1.00 28.24           C  
ATOM   1879  O   ASP A 273      13.912  18.269  21.704  1.00 27.41           O  
ATOM   1880  CB  ASP A 273      15.385  20.747  23.286  1.00 29.69           C  
ATOM   1881  CG  ASP A 273      14.324  21.782  23.292  1.00 34.06           C  
ATOM   1882  OD1 ASP A 273      14.039  22.298  24.391  1.00 37.19           O  
ATOM   1883  OD2 ASP A 273      13.681  22.079  22.254  1.00 37.78           O  
ATOM   1884  N   GLU A 274      16.115  18.018  22.098  1.00 26.46           N  
ATOM   1885  CA  GLU A 274      16.273  17.180  20.924  1.00 26.24           C  
ATOM   1886  C   GLU A 274      15.516  15.912  21.181  1.00 23.97           C  
ATOM   1887  O   GLU A 274      14.893  15.403  20.275  1.00 24.87           O  
ATOM   1888  CB  GLU A 274      17.757  16.845  20.676  1.00 27.50           C  
ATOM   1889  CG  GLU A 274      18.668  18.061  20.584  1.00 33.09           C  
ATOM   1890  CD  GLU A 274      20.156  17.720  20.819  1.00 40.30           C  
ATOM   1891  OE1 GLU A 274      20.880  17.344  19.855  1.00 43.06           O  
ATOM   1892  OE2 GLU A 274      20.604  17.822  21.985  1.00 41.34           O  
ATOM   1893  N   ARG A 275      15.652  15.377  22.394  1.00 21.74           N  
ATOM   1894  CA  ARG A 275      14.984  14.124  22.757  1.00 21.24           C  
ATOM   1895  C   ARG A 275      13.433  14.255  22.590  1.00 21.05           C  
ATOM   1896  O   ARG A 275      12.759  13.367  22.016  1.00 19.99           O  
ATOM   1897  CB  ARG A 275      15.335  13.722  24.198  1.00 20.33           C  
ATOM   1898  CG  ARG A 275      16.760  13.079  24.422  1.00 18.53           C  
ATOM   1899  CD  ARG A 275      17.118  12.801  25.936  1.00 17.63           C  
ATOM   1900  NE  ARG A 275      17.959  13.921  26.419  1.00 24.82           N  
ATOM   1901  CZ  ARG A 275      18.158  14.287  27.678  1.00 26.03           C  
ATOM   1902  NH1 ARG A 275      18.981  15.304  27.919  1.00 28.26           N  
ATOM   1903  NH2 ARG A 275      17.541  13.660  28.682  1.00 24.07           N  
ATOM   1904  N   ASN A 276      12.880  15.362  23.094  1.00 20.50           N  
ATOM   1905  CA  ASN A 276      11.439  15.624  22.971  1.00 20.10           C  
ATOM   1906  C   ASN A 276      10.969  15.768  21.520  1.00 19.12           C  
ATOM   1907  O   ASN A 276       9.886  15.327  21.163  1.00 19.70           O  
ATOM   1908  CB  ASN A 276      11.059  16.911  23.736  1.00 20.21           C  
ATOM   1909  CG  ASN A 276      11.305  16.806  25.184  1.00 20.69           C  
ATOM   1910  OD1 ASN A 276      11.456  15.732  25.700  1.00 21.62           O  
ATOM   1911  ND2 ASN A 276      11.372  17.942  25.860  1.00 22.08           N  
ATOM   1912  N   ARG A 277      11.770  16.418  20.692  1.00 19.79           N  
ATOM   1913  CA  ARG A 277      11.392  16.670  19.306  1.00 20.96           C  
ATOM   1914  C   ARG A 277      11.338  15.369  18.524  1.00 20.38           C  
ATOM   1915  O   ARG A 277      10.513  15.172  17.584  1.00 19.19           O  
ATOM   1916  CB  ARG A 277      12.398  17.639  18.629  1.00 22.10           C  
ATOM   1917  CG  ARG A 277      11.958  19.159  18.733  1.00 28.05           C  
ATOM   1918  CD  ARG A 277      13.135  20.230  18.899  1.00 37.79           C  
ATOM   1919  NE  ARG A 277      13.400  21.056  17.701  1.00 44.20           N  
ATOM   1920  CZ  ARG A 277      13.819  22.348  17.710  1.00 46.66           C  
ATOM   1921  NH1 ARG A 277      14.009  22.997  18.861  1.00 48.42           N  
ATOM   1922  NH2 ARG A 277      14.029  23.005  16.553  1.00 46.25           N  
ATOM   1923  N   GLN A 278      12.275  14.483  18.864  1.00 19.72           N  
ATOM   1924  CA  GLN A 278      12.240  13.152  18.221  1.00 17.96           C  
ATOM   1925  C   GLN A 278      11.019  12.326  18.642  1.00 17.17           C  
ATOM   1926  O   GLN A 278      10.438  11.623  17.800  1.00 17.67           O  
ATOM   1927  CB  GLN A 278      13.560  12.392  18.475  1.00 18.37           C  
ATOM   1928  CG  GLN A 278      14.771  13.072  17.894  1.00 20.77           C  
ATOM   1929  CD  GLN A 278      14.684  13.190  16.417  1.00 27.77           C  
ATOM   1930  OE1 GLN A 278      14.180  12.285  15.740  1.00 25.33           O  
ATOM   1931  NE2 GLN A 278      15.147  14.327  15.889  1.00 28.82           N  
ATOM   1932  N   ILE A 279      10.657  12.362  19.930  1.00 16.13           N  
ATOM   1933  CA  ILE A 279       9.461  11.694  20.369  1.00 15.95           C  
ATOM   1934  C   ILE A 279       8.275  12.296  19.613  1.00 17.22           C  
ATOM   1935  O   ILE A 279       7.385  11.552  19.134  1.00 17.17           O  
ATOM   1936  CB  ILE A 279       9.210  11.771  21.884  1.00 17.72           C  
ATOM   1937  CG1 ILE A 279      10.280  11.080  22.692  1.00 18.71           C  
ATOM   1938  CG2 ILE A 279       7.852  11.092  22.251  1.00 17.68           C  
ATOM   1939  CD1 ILE A 279      10.600   9.705  22.205  1.00 21.20           C  
ATOM   1940  N   ALA A 280       8.242  13.628  19.502  1.00 15.61           N  
ATOM   1941  CA  ALA A 280       7.141  14.257  18.787  1.00 16.92           C  
ATOM   1942  C   ALA A 280       7.036  13.783  17.311  1.00 16.04           C  
ATOM   1943  O   ALA A 280       5.926  13.558  16.786  1.00 16.16           O  
ATOM   1944  CB  ALA A 280       7.179  15.853  18.942  1.00 18.57           C  
ATOM   1945  N   GLU A 281       8.170  13.571  16.648  1.00 15.75           N  
ATOM   1946  CA  GLU A 281       8.126  13.155  15.233  1.00 15.28           C  
ATOM   1947  C   GLU A 281       7.575  11.741  15.123  1.00 14.63           C  
ATOM   1948  O   GLU A 281       6.828  11.434  14.186  1.00 14.77           O  
ATOM   1949  CB  GLU A 281       9.492  13.272  14.514  1.00 14.92           C  
ATOM   1950  CG  GLU A 281       9.899  14.741  14.338  1.00 18.23           C  
ATOM   1951  CD  GLU A 281       8.822  15.533  13.632  1.00 24.74           C  
ATOM   1952  OE1 GLU A 281       8.411  15.129  12.513  1.00 26.52           O  
ATOM   1953  OE2 GLU A 281       8.363  16.547  14.191  1.00 29.10           O  
ATOM   1954  N   ILE A 282       7.952  10.908  16.075  1.00 14.09           N  
ATOM   1955  CA  ILE A 282       7.489   9.518  16.038  1.00 12.93           C  
ATOM   1956  C   ILE A 282       5.969   9.538  16.232  1.00 13.31           C  
ATOM   1957  O   ILE A 282       5.246   8.941  15.457  1.00 10.94           O  
ATOM   1958  CB  ILE A 282       8.166   8.709  17.113  1.00 11.76           C  
ATOM   1959  CG1 ILE A 282       9.672   8.638  16.798  1.00  9.70           C  
ATOM   1960  CG2 ILE A 282       7.611   7.329  17.130  1.00 11.39           C  
ATOM   1961  CD1 ILE A 282      10.437   7.991  18.026  1.00  9.56           C  
ATOM   1962  N   GLY A 283       5.496  10.267  17.254  1.00 13.49           N  
ATOM   1963  CA  GLY A 283       4.064  10.388  17.486  1.00 12.76           C  
ATOM   1964  C   GLY A 283       3.277  10.997  16.345  1.00 13.00           C  
ATOM   1965  O   GLY A 283       2.158  10.588  16.050  1.00 14.85           O  
ATOM   1966  N   ALA A 284       3.849  11.961  15.662  1.00 13.89           N  
ATOM   1967  CA  ALA A 284       3.186  12.522  14.491  1.00 13.34           C  
ATOM   1968  C   ALA A 284       2.912  11.481  13.406  1.00 12.85           C  
ATOM   1969  O   ALA A 284       1.839  11.494  12.803  1.00 11.51           O  
ATOM   1970  CB  ALA A 284       3.963  13.701  13.931  1.00 15.03           C  
ATOM   1971  N   SER A 285       3.865  10.572  13.176  1.00 12.31           N  
ATOM   1972  CA  SER A 285       3.753   9.616  12.085  1.00 10.66           C  
ATOM   1973  C   SER A 285       2.706   8.570  12.499  1.00 10.18           C  
ATOM   1974  O   SER A 285       1.872   8.140  11.702  1.00 10.11           O  
ATOM   1975  CB  SER A 285       5.127   8.985  11.775  1.00 10.96           C  
ATOM   1976  OG  SER A 285       4.940   8.118  10.695  1.00 10.09           O  
ATOM   1977  N   LEU A 286       2.747   8.201  13.778  1.00  9.97           N  
ATOM   1978  CA  LEU A 286       1.814   7.252  14.355  1.00 11.58           C  
ATOM   1979  C   LEU A 286       0.364   7.651  14.036  1.00 11.51           C  
ATOM   1980  O   LEU A 286      -0.521   6.848  13.564  1.00 11.50           O  
ATOM   1981  CB  LEU A 286       2.073   7.257  15.871  1.00 11.93           C  
ATOM   1982  CG  LEU A 286       0.962   6.575  16.664  1.00 13.61           C  
ATOM   1983  CD1 LEU A 286       1.004   5.080  16.329  1.00 13.32           C  
ATOM   1984  CD2 LEU A 286       1.279   6.822  18.068  1.00 13.81           C  
ATOM   1985  N   ILE A 287       0.090   8.917  14.281  1.00 10.63           N  
ATOM   1986  CA  ILE A 287      -1.253   9.424  14.103  1.00 11.28           C  
ATOM   1987  C   ILE A 287      -1.555   9.562  12.611  1.00 11.22           C  
ATOM   1988  O   ILE A 287      -2.681   9.234  12.139  1.00 12.85           O  
ATOM   1989  CB  ILE A 287      -1.304  10.813  14.794  1.00 10.76           C  
ATOM   1990  CG1 ILE A 287      -1.150  10.559  16.306  1.00 12.88           C  
ATOM   1991  CG2 ILE A 287      -2.574  11.503  14.504  1.00 14.16           C  
ATOM   1992  CD1 ILE A 287      -2.047   9.492  16.911  1.00 13.03           C  
ATOM   1993  N   LYS A 288      -0.582  10.049  11.872  1.00 10.96           N  
ATOM   1994  CA  LYS A 288      -0.798  10.311  10.431  1.00 13.87           C  
ATOM   1995  C   LYS A 288      -1.193   8.988   9.703  1.00 14.54           C  
ATOM   1996  O   LYS A 288      -2.089   8.944   8.841  1.00 15.39           O  
ATOM   1997  CB  LYS A 288       0.469  10.931   9.832  1.00 13.85           C  
ATOM   1998  CG  LYS A 288       0.484  11.108   8.341  1.00 14.77           C  
ATOM   1999  CD  LYS A 288       1.658  11.944   7.972  1.00 23.53           C  
ATOM   2000  CE  LYS A 288       2.570  11.250   7.024  1.00 28.63           C  
ATOM   2001  NZ  LYS A 288       4.076  11.560   7.310  1.00 35.86           N  
ATOM   2002  N   HIS A 289      -0.551   7.906  10.085  1.00 14.79           N  
ATOM   2003  CA  HIS A 289      -0.790   6.644   9.421  1.00 14.61           C  
ATOM   2004  C   HIS A 289      -1.697   5.732  10.198  1.00 15.86           C  
ATOM   2005  O   HIS A 289      -1.672   4.515   9.964  1.00 15.64           O  
ATOM   2006  CB  HIS A 289       0.558   5.979   9.137  1.00 13.03           C  
ATOM   2007  CG  HIS A 289       1.393   6.757   8.173  1.00 15.14           C  
ATOM   2008  ND1 HIS A 289       1.035   6.914   6.847  1.00 14.27           N  
ATOM   2009  CD2 HIS A 289       2.470   7.549   8.369  1.00 13.83           C  
ATOM   2010  CE1 HIS A 289       1.901   7.712   6.248  1.00 15.40           C  
ATOM   2011  NE2 HIS A 289       2.774   8.127   7.158  1.00 16.05           N  
ATOM   2012  N   TRP A 290      -2.462   6.281  11.150  1.00 16.73           N  
ATOM   2013  CA  TRP A 290      -3.319   5.472  12.041  1.00 16.65           C  
ATOM   2014  C   TRP A 290      -4.208   4.519  11.227  1.00 18.87           C  
ATOM   2015  O   TRP A 290      -4.188   3.316  11.544  1.00 16.64           O  
ATOM   2016  CB  TRP A 290      -4.249   6.358  12.887  1.00 15.82           C  
ATOM   2017  CG  TRP A 290      -4.851   5.612  14.067  1.00 16.61           C  
ATOM   2018  CD1 TRP A 290      -6.105   5.058  14.149  1.00 14.09           C  
ATOM   2019  CD2 TRP A 290      -4.227   5.379  15.316  1.00 13.57           C  
ATOM   2020  NE1 TRP A 290      -6.287   4.510  15.396  1.00 14.99           N  
ATOM   2021  CE2 TRP A 290      -5.137   4.690  16.124  1.00 12.96           C  
ATOM   2022  CE3 TRP A 290      -2.979   5.701  15.847  1.00 14.09           C  
ATOM   2023  CZ2 TRP A 290      -4.829   4.282  17.442  1.00 14.65           C  
ATOM   2024  CZ3 TRP A 290      -2.698   5.331  17.199  1.00 11.45           C  
ATOM   2025  CH2 TRP A 290      -3.609   4.622  17.955  1.00 10.18           C  
ATOM   2026  OXT TRP A 290      -4.853   5.006  10.285  1.00 19.44           O  
TER    2027      TRP A 290                                                      
HETATM 2028 CL3  CBT A 300       9.135   8.453  25.214  1.00  9.57          CL  
HETATM 2029  C29 CBT A 300       8.800   9.470  26.266  1.00 22.60           C  
HETATM 2030  C28 CBT A 300       9.645   9.652  27.390  1.00 20.23           C  
HETATM 2031  C26 CBT A 300       9.394  10.735  28.274  1.00 21.47           C  
HETATM 2032  C27 CBT A 300       7.690  10.312  26.043  1.00 21.17           C  
HETATM 2033  C25 CBT A 300       7.466  11.369  26.936  1.00 23.83           C  
HETATM 2034  C22 CBT A 300       8.287  11.595  28.049  1.00 21.80           C  
HETATM 2035  C17 CBT A 300       7.891  12.685  29.064  1.00 22.41           C  
HETATM 2036  N13 CBT A 300       9.041  13.152  29.869  1.00 27.14           N  
HETATM 2037  C16 CBT A 300       9.343  12.581  31.040  1.00 25.22           C  
HETATM 2038  N18 CBT A 300      10.285  13.025  31.884  1.00 23.83           N  
HETATM 2039  N20 CBT A 300      10.176  12.296  33.071  1.00 23.06           N  
HETATM 2040  N21 CBT A 300       9.110  11.392  32.923  1.00 20.06           N  
HETATM 2041  N19 CBT A 300       8.630  11.616  31.631  1.00 22.91           N  
HETATM 2042  C1  CBT A 300       9.845  14.285  29.350  1.00 25.74           C  
HETATM 2043  C2  CBT A 300       9.072  15.610  29.393  1.00 28.73           C  
HETATM 2044  C3  CBT A 300       8.072  15.856  30.355  1.00 28.73           C  
HETATM 2045  C5  CBT A 300       7.474  17.134  30.405  1.00 29.63           C  
HETATM 2046  C7  CBT A 300       7.817  18.178  29.527  1.00 25.52           C  
HETATM 2047 CL8  CBT A 300       7.196  19.565  29.679  1.00 17.55          CL  
HETATM 2048  C6  CBT A 300       8.776  17.917  28.548  1.00 30.63           C  
HETATM 2049  C4  CBT A 300       9.396  16.641  28.497  1.00 30.34           C  
HETATM 2050 CL3  CBT A 301       8.606  14.609  25.530  1.00  5.84          CL  
HETATM 2051  C29 CBT A 301       7.335  14.488  24.738  1.00 23.15           C  
HETATM 2052  C28 CBT A 301       7.362  14.454  23.321  1.00 22.28           C  
HETATM 2053  C26 CBT A 301       6.190  14.533  22.564  1.00 20.90           C  
HETATM 2054  C27 CBT A 301       6.098  14.566  25.429  1.00 21.38           C  
HETATM 2055  C25 CBT A 301       4.942  14.616  24.657  1.00 24.84           C  
HETATM 2056  C22 CBT A 301       4.961  14.597  23.242  1.00 24.96           C  
HETATM 2057  C17 CBT A 301       3.592  14.499  22.524  1.00 22.27           C  
HETATM 2058  N13 CBT A 301       3.487  14.741  21.078  1.00 23.16           N  
HETATM 2059  C16 CBT A 301       3.790  15.931  20.562  1.00 21.83           C  
HETATM 2060  N18 CBT A 301       3.764  16.187  19.242  1.00 21.72           N  
HETATM 2061  N20 CBT A 301       4.191  17.513  19.067  1.00 26.61           N  
HETATM 2062  N21 CBT A 301       4.480  18.039  20.330  1.00 18.52           N  
HETATM 2063  N19 CBT A 301       4.214  17.011  21.257  1.00 24.66           N  
HETATM 2064  C1  CBT A 301       2.920  13.689  20.156  1.00 21.92           C  
HETATM 2065  C2  CBT A 301       3.070  12.173  20.555  1.00 19.49           C  
HETATM 2066  C3  CBT A 301       4.286  11.607  20.937  1.00 19.62           C  
HETATM 2067  C5  CBT A 301       4.381  10.209  21.185  1.00 15.68           C  
HETATM 2068  C7  CBT A 301       3.252   9.356  21.051  1.00 18.15           C  
HETATM 2069 CL8  CBT A 301       3.432   7.837  21.210  1.00  7.18          CL  
HETATM 2070  C6  CBT A 301       2.008   9.905  20.663  1.00 15.29           C  
HETATM 2071  C4  CBT A 301       1.945  11.296  20.453  1.00 21.70           C  
HETATM 2072  O   HOH A 302      -5.791  18.525  21.457  1.00  4.24           O  
HETATM 2073  O   HOH A 303      11.721   5.880  38.387  1.00 17.44           O  
HETATM 2074  O   HOH A 304       9.655   5.690  58.540  1.00 15.20           O  
HETATM 2075  O   HOH A 305      -0.045   4.429  12.575  1.00 14.69           O  
HETATM 2076  O   HOH A 306      18.016   1.310  35.140  1.00 13.97           O  
HETATM 2077  O   HOH A 307      -2.183  20.145  27.809  1.00 12.76           O  
HETATM 2078  O   HOH A 308       3.819 -10.268  29.052  1.00 10.89           O  
HETATM 2079  O   HOH A 309      21.620  -0.201  35.897  1.00 15.90           O  
HETATM 2080  O   HOH A 310      14.491   1.107  35.572  1.00 14.65           O  
HETATM 2081  O   HOH A 311      10.894  -9.586  24.871  1.00 17.39           O  
HETATM 2082  O   HOH A 312      -0.386  -3.862  48.605  1.00 16.38           O  
HETATM 2083  O   HOH A 313       4.393  10.160  33.259  1.00 14.31           O  
HETATM 2084  O   HOH A 314       2.577   3.565  12.566  1.00 17.21           O  
HETATM 2085  O   HOH A 315      -8.007  -2.709  18.979  1.00 16.05           O  
HETATM 2086  O   HOH A 316       9.801  12.554  59.974  1.00 22.05           O  
HETATM 2087  O   HOH A 317      14.611  -7.285  19.217  1.00 15.36           O  
HETATM 2088  O   HOH A 318     -12.352  -1.551  33.179  1.00 20.07           O  
HETATM 2089  O   HOH A 319       5.301  10.310  60.191  1.00 13.36           O  
HETATM 2090  O   HOH A 320       3.188   9.635  57.733  1.00 25.79           O  
HETATM 2091  O   HOH A 321      -1.205  -9.086  25.593  1.00 24.97           O  
HETATM 2092  O   HOH A 322      13.872  -4.506  14.931  1.00 17.14           O  
HETATM 2093  O   HOH A 323     -11.309  -4.261  30.261  1.00 27.51           O  
HETATM 2094  O   HOH A 324       0.672   0.719  12.348  1.00 13.29           O  
HETATM 2095  O   HOH A 325       9.161   7.712   2.840  1.00 23.61           O  
HETATM 2096  O   HOH A 326      20.529  -1.158  31.779  1.00 15.30           O  
HETATM 2097  O   HOH A 327       8.272  10.400  35.012  1.00 33.00           O  
HETATM 2098  O   HOH A 328       0.232 -12.489  38.475  1.00 18.20           O  
HETATM 2099  O   HOH A 329      18.547   7.800  25.097  1.00 15.64           O  
HETATM 2100  O   HOH A 330       0.273  20.600  21.109  1.00 15.62           O  
HETATM 2101  O   HOH A 331      17.608  -0.275  45.572  1.00 22.61           O  
HETATM 2102  O   HOH A 332      22.950  -7.215  36.813  1.00 25.98           O  
HETATM 2103  O   HOH A 333      -6.843  -7.373  33.995  1.00 18.09           O  
HETATM 2104  O   HOH A 334      11.605   7.863  35.588  1.00 18.78           O  
HETATM 2105  O   HOH A 335      -7.138  -9.775  40.474  1.00 20.86           O  
HETATM 2106  O   HOH A 336      22.764  -7.887  33.886  1.00 23.17           O  
HETATM 2107  O   HOH A 337       7.454 -11.823  28.386  1.00 20.08           O  
HETATM 2108  O   HOH A 338      -1.602  12.322  43.292  1.00 19.90           O  
HETATM 2109  O   HOH A 339      -8.763   9.745  35.112  1.00 21.61           O  
HETATM 2110  O   HOH A 340       9.223   1.851  51.967  1.00 25.21           O  
HETATM 2111  O   HOH A 341      -6.798  15.273  22.662  1.00 19.09           O  
HETATM 2112  O   HOH A 342       0.021  13.778  12.739  1.00 14.59           O  
HETATM 2113  O   HOH A 343       1.699  19.078  23.007  1.00 16.28           O  
HETATM 2114  O   HOH A 344      14.807   3.131  28.691  1.00 17.03           O  
HETATM 2115  O   HOH A 345       9.440 -11.934  34.864  1.00 18.45           O  
HETATM 2116  O   HOH A 346      -5.203   9.598  11.962  1.00 26.51           O  
HETATM 2117  O   HOH A 347      25.170   7.841  22.570  1.00 20.82           O  
HETATM 2118  O   HOH A 348      -2.140  11.476  45.787  1.00 19.01           O  
HETATM 2119  O   HOH A 349       2.914 -15.213  28.152  1.00 16.03           O  
HETATM 2120  O   HOH A 350       5.922 -10.073  20.893  1.00 19.70           O  
HETATM 2121  O   HOH A 351      -1.871  13.243  10.919  1.00 22.93           O  
HETATM 2122  O   HOH A 352       6.661  12.756  11.841  1.00 20.55           O  
HETATM 2123  O   HOH A 353      -6.222  -9.529  26.968  1.00 31.27           O  
HETATM 2124  O   HOH A 354      19.346  -1.095  34.369  1.00 17.86           O  
HETATM 2125  O   HOH A 355      21.335  -5.127  42.661  1.00 26.30           O  
HETATM 2126  O   HOH A 356     -11.713  11.763  18.420  1.00 21.76           O  
HETATM 2127  O   HOH A 357      -8.502   9.499  27.707  1.00 36.96           O  
HETATM 2128  O   HOH A 358       5.820   6.323  60.247  1.00 21.20           O  
HETATM 2129  O   HOH A 359       5.352   9.818   8.871  1.00 27.49           O  
HETATM 2130  O   HOH A 360      13.169   4.006  56.438  1.00 22.92           O  
HETATM 2131  O   HOH A 361      17.935   8.421  54.326  1.00 32.05           O  
HETATM 2132  O   HOH A 362      12.221   8.820  38.876  1.00 24.62           O  
HETATM 2133  O   HOH A 363      -2.816  10.730  30.141  1.00 20.50           O  
HETATM 2134  O   HOH A 364      12.190  11.194  14.145  1.00 27.14           O  
HETATM 2135  O   HOH A 365     -14.565  -5.526  41.996  1.00 34.80           O  
HETATM 2136  O   HOH A 366      -6.207 -10.993  42.693  1.00 18.20           O  
HETATM 2137  O   HOH A 367      -6.321   2.854  57.748  1.00 27.38           O  
HETATM 2138  O   HOH A 368      -1.947 -13.335  31.412  1.00 31.78           O  
HETATM 2139  O   HOH A 369       5.811 -10.148  24.901  1.00 18.95           O  
HETATM 2140  O   HOH A 370      11.989  11.390   7.745  1.00 21.32           O  
HETATM 2141  O   HOH A 371      11.644  -3.304  12.185  1.00 18.17           O  
HETATM 2142  O   HOH A 372       4.715   0.632  53.150  1.00 19.97           O  
HETATM 2143  O   HOH A 373      13.472  -8.941  41.863  1.00 32.04           O  
HETATM 2144  O   HOH A 374      12.186   9.170  61.439  1.00 48.00           O  
HETATM 2145  O   HOH A 375       4.817  -4.889  10.616  1.00 22.86           O  
HETATM 2146  O   HOH A 376       7.069  -2.129   8.230  1.00 30.43           O  
HETATM 2147  O   HOH A 377       4.297  -8.240  22.073  1.00 18.73           O  
HETATM 2148  O   HOH A 378      -4.799  18.760  17.313  1.00 19.78           O  
HETATM 2149  O   HOH A 379     -10.164  -1.159  48.545  1.00 19.97           O  
HETATM 2150  O   HOH A 380      -7.274   7.981  43.114  1.00 21.73           O  
HETATM 2151  O   HOH A 381      13.172 -11.347  41.714  1.00 38.08           O  
HETATM 2152  O   HOH A 382      -5.473   1.070  16.269  1.00 20.62           O  
HETATM 2153  O   HOH A 383     -11.126   4.024  18.899  1.00 23.07           O  
HETATM 2154  O   HOH A 384      16.835  -6.128  17.917  1.00 29.74           O  
HETATM 2155  O   HOH A 385      24.809  -0.528  40.236  1.00 24.46           O  
HETATM 2156  O   HOH A 386       1.040  -4.034  10.166  1.00 27.98           O  
HETATM 2157  O   HOH A 387      11.897   5.250  50.414  1.00 20.97           O  
HETATM 2158  O   HOH A 388      22.535  -0.100  42.532  1.00 20.56           O  
HETATM 2159  O   HOH A 389      -7.882  -6.891  24.458  1.00 28.51           O  
HETATM 2160  O   HOH A 390      10.310  14.103  10.899  1.00 23.24           O  
HETATM 2161  O   HOH A 391      -8.952   3.011  15.739  1.00 24.80           O  
HETATM 2162  O   HOH A 392      -0.415  14.374  15.097  1.00 15.90           O  
HETATM 2163  O   HOH A 393       2.979  15.056  17.178  1.00 27.18           O  
HETATM 2164  O   HOH A 394     -15.326  -5.155  39.288  1.00 33.05           O  
HETATM 2165  O   HOH A 395      -6.404   9.094  45.467  1.00 21.42           O  
HETATM 2166  O   HOH A 396      19.167   2.415  13.338  1.00 30.37           O  
HETATM 2167  O   HOH A 397      -5.035  11.476  45.100  1.00 28.29           O  
HETATM 2168  O   HOH A 398      14.260 -12.513  32.978  1.00 32.98           O  
HETATM 2169  O   HOH A 399       9.623 -18.718  29.197  1.00 22.09           O  
HETATM 2170  O   HOH A 400      27.810   5.392  35.884  1.00 31.75           O  
HETATM 2171  O   HOH A 401      18.743  -6.730  25.260  1.00 24.72           O  
HETATM 2172  O   HOH A 402      -1.570 -14.558  28.717  1.00 22.90           O  
HETATM 2173  O   HOH A 403     -19.283   3.233  22.941  1.00 34.46           O  
HETATM 2174  O   HOH A 404     -11.698   4.599  30.670  1.00 27.30           O  
HETATM 2175  O   HOH A 405       2.688  -1.083  54.059  1.00 37.50           O  
HETATM 2176  O   HOH A 406      -8.613  19.460  18.446  1.00 33.11           O  
HETATM 2177  O   HOH A 407     -12.554   1.569  40.120  1.00 22.06           O  
HETATM 2178  O   HOH A 408      -5.155  -8.345  14.760  1.00 28.89           O  
HETATM 2179  O   HOH A 409       0.244  -8.630  43.596  1.00 24.31           O  
HETATM 2180  O   HOH A 410      10.264  10.338  39.285  1.00 25.29           O  
HETATM 2181  O   HOH A 411       0.781  13.024  17.243  1.00 25.22           O  
HETATM 2182  O   HOH A 412       7.355   9.282  61.598  1.00 24.47           O  
HETATM 2183  O   HOH A 413      21.107   8.777  53.169  1.00 25.99           O  
HETATM 2184  O   HOH A 414      11.543  23.853  16.215  1.00 31.09           O  
HETATM 2185  O   HOH A 415      -1.262  -4.641  52.519  1.00 39.86           O  
HETATM 2186  O   HOH A 416       6.776   1.360  54.607  1.00 27.68           O  
HETATM 2187  O   HOH A 417       2.001  -9.313  13.712  1.00 28.39           O  
HETATM 2188  O   HOH A 418       5.333  16.788  55.036  1.00 34.39           O  
HETATM 2189  O   HOH A 419       3.434  -2.659   8.733  1.00 26.56           O  
HETATM 2190  O   HOH A 420      -3.696  13.568  31.839  1.00 26.54           O  
HETATM 2191  O   HOH A 421       4.732 -16.073  39.844  1.00 41.31           O  
HETATM 2192  O   HOH A 422     -11.734   2.970  50.459  1.00 33.81           O  
HETATM 2193  O   HOH A 423      -9.842  -3.249  22.273  1.00 30.72           O  
HETATM 2194  O   HOH A 424       2.850   2.003  57.708  1.00 19.02           O  
HETATM 2195  O   HOH A 425      -3.553  11.825  53.229  1.00 23.06           O  
HETATM 2196  O   HOH A 426      -8.418   9.616  47.365  1.00 38.76           O  
HETATM 2197  O   HOH A 427      -5.222  -5.791  13.469  1.00 33.70           O  
HETATM 2198  O   HOH A 428      13.311 -10.600  25.026  1.00 20.88           O  
HETATM 2199  O   HOH A 429      24.296  10.530  21.855  1.00 29.89           O  
HETATM 2200  O   HOH A 430      -2.678  14.085  40.255  1.00 26.08           O  
HETATM 2201  O   HOH A 431     -10.450  -2.134  43.005  1.00 27.65           O  
HETATM 2202  O   HOH A 432      16.498  -4.843  46.436  1.00 23.18           O  
HETATM 2203  O   HOH A 433      -4.161  10.994   8.670  1.00 46.74           O  
HETATM 2204  O   HOH A 434      -7.910  13.599  24.519  1.00 30.06           O  
HETATM 2205  O   HOH A 435     -10.998   3.187  43.806  1.00 28.45           O  
HETATM 2206  O   HOH A 436       5.514  17.870  23.703  1.00 31.55           O  
HETATM 2207  O   HOH A 437      -7.429  -1.527  56.237  1.00 38.15           O  
HETATM 2208  O   HOH A 438      20.810  -4.544  23.549  1.00 42.44           O  
HETATM 2209  O   HOH A 439      -4.645  15.338  33.904  1.00 27.34           O  
HETATM 2210  O   HOH A 440      -1.943 -15.384  33.315  1.00 37.88           O  
HETATM 2211  O   HOH A 441      -1.294 -10.695  43.487  1.00 29.41           O  
HETATM 2212  O   HOH A 442      10.938 -14.172  20.200  1.00 35.57           O  
HETATM 2213  O   HOH A 443       3.571 -11.208  43.865  1.00 26.45           O  
HETATM 2214  O   HOH A 444      20.122  -3.928  29.314  1.00 37.91           O  
HETATM 2215  O   HOH A 445      13.816  12.512  40.113  1.00 58.44           O  
HETATM 2216  O   HOH A 446       9.336  18.031  16.386  1.00 28.24           O  
HETATM 2217  O   HOH A 447      -1.824  -0.725  58.332  1.00 37.63           O  
HETATM 2218  O   HOH A 448      11.752  12.663  35.444  1.00 32.15           O  
HETATM 2219  O   HOH A 449     -13.557   2.519  26.627  1.00 23.60           O  
HETATM 2220  O   HOH A 450       2.242 -13.063  42.419  1.00 24.98           O  
HETATM 2221  O   HOH A 451     -10.589   0.451  50.921  1.00 31.08           O  
HETATM 2222  O   HOH A 452      17.289  10.013  46.802  1.00 42.30           O  
HETATM 2223  O   HOH A 453      15.251  10.141   6.891  1.00 30.46           O  
HETATM 2224  O   HOH A 454     -11.798  -5.414  43.767  1.00 35.99           O  
HETATM 2225  O   HOH A 455     -14.641  -8.235  37.074  1.00 32.05           O  
HETATM 2226  O   HOH A 456     -10.083 -10.226  22.144  1.00 30.09           O  
HETATM 2227  O   HOH A 457      -7.201 -13.078  38.498  1.00 33.97           O  
HETATM 2228  O   HOH A 458     -11.880  -5.101  17.214  1.00 38.02           O  
HETATM 2229  O   HOH A 459       8.497  13.944  36.489  1.00 28.22           O  
HETATM 2230  O   HOH A 460      20.695  -0.503  44.914  1.00 40.61           O  
HETATM 2231  O   HOH A 461     -13.334   7.429  27.728  1.00 31.02           O  
HETATM 2232  O   HOH A 462       7.777   8.792   7.278  1.00 46.06           O  
HETATM 2233  O   HOH A 463       2.628  19.905  54.959  1.00 35.33           O  
HETATM 2234  O   HOH A 464       3.516  18.346  31.794  1.00 39.11           O  
HETATM 2235  O   HOH A 465      16.288  11.264  30.442  1.00 31.62           O  
HETATM 2236  O   HOH A 466       0.202 -12.672  27.655  1.00 14.36           O  
HETATM 2237  O   HOH A 467      -7.564  11.722  27.029  1.00 32.36           O  
HETATM 2238  O   HOH A 468      20.360   0.025  29.278  1.00 31.46           O  
HETATM 2239  O   HOH A 469      -0.032   7.176  63.578  1.00 33.91           O  
HETATM 2240  O   HOH A 470       0.155   0.216   9.057  1.00 30.53           O  
HETATM 2241  O   HOH A 471      21.339 -10.790  35.370  1.00 39.90           O  
HETATM 2242  O   HOH A 472      24.690  -8.229  31.896  1.00 47.70           O  
HETATM 2243  O   HOH A 473      10.349  17.458  58.144  1.00 41.75           O  
HETATM 2244  O   HOH A 474      14.788 -11.944  37.001  1.00 30.78           O  
HETATM 2245  O   HOH A 475      26.265   6.714  24.989  1.00 44.59           O  
HETATM 2246  O   HOH A 476      -7.908 -11.089  25.980  1.00 36.40           O  
HETATM 2247  O   HOH A 477     -10.089   5.798  52.980  1.00 48.74           O  
HETATM 2248  O   HOH A 478     -13.372   5.686  16.513  1.00 34.91           O  
HETATM 2249  O   HOH A 479     -10.692  -3.070  24.515  1.00 36.46           O  
HETATM 2250  O   HOH A 480     -11.168   0.968  42.600  1.00 34.04           O  
HETATM 2251  O   HOH A 481      22.145  -1.155  27.499  1.00 38.49           O  
CONECT  416  777                                                                
CONECT  777  416                                                                
CONECT 2028 2029                                                                
CONECT 2029 2028 2030 2032                                                      
CONECT 2030 2029 2031                                                           
CONECT 2031 2030 2034                                                           
CONECT 2032 2029 2033                                                           
CONECT 2033 2032 2034                                                           
CONECT 2034 2031 2033 2035                                                      
CONECT 2035 2034 2036                                                           
CONECT 2036 2035 2037 2042                                                      
CONECT 2037 2036 2038 2041                                                      
CONECT 2038 2037 2039                                                           
CONECT 2039 2038 2040                                                           
CONECT 2040 2039 2041                                                           
CONECT 2041 2037 2040                                                           
CONECT 2042 2036 2043                                                           
CONECT 2043 2042 2044 2049                                                      
CONECT 2044 2043 2045                                                           
CONECT 2045 2044 2046                                                           
CONECT 2046 2045 2047 2048                                                      
CONECT 2047 2046                                                                
CONECT 2048 2046 2049                                                           
CONECT 2049 2043 2048                                                           
CONECT 2050 2051                                                                
CONECT 2051 2050 2052 2054                                                      
CONECT 2052 2051 2053                                                           
CONECT 2053 2052 2056                                                           
CONECT 2054 2051 2055                                                           
CONECT 2055 2054 2056                                                           
CONECT 2056 2053 2055 2057                                                      
CONECT 2057 2056 2058                                                           
CONECT 2058 2057 2059 2064                                                      
CONECT 2059 2058 2060 2063                                                      
CONECT 2060 2059 2061                                                           
CONECT 2061 2060 2062                                                           
CONECT 2062 2061 2063                                                           
CONECT 2063 2059 2062                                                           
CONECT 2064 2058 2065                                                           
CONECT 2065 2064 2066 2071                                                      
CONECT 2066 2065 2067                                                           
CONECT 2067 2066 2068                                                           
CONECT 2068 2067 2069 2070                                                      
CONECT 2069 2068                                                                
CONECT 2070 2068 2071                                                           
CONECT 2071 2065 2070                                                           
MASTER      318    0    2   12    9    0    7    6 2250    1   46   21          
END                                                                             
