# Supplementary material for: Predictive classification models and targets identification for betulin derivatives as Leishmania donovani inhibitors
Source: J Cheminform. 2018 Aug 17;10:40. doi: 10.1186/s13321-018-0291-x (PMC6097978; doi:10.1186/s13321-018-0291-x)
Supplement: Supplementary file 5 — Additional file 5. Zip file with all potential protein target structures protein data bank files. [file 13321_2018_291_MOESM5_ESM.zip › 1qyx.pdb]

HEADER    OXIDOREDUCTASE                          12-SEP-03   1QYX              
TITLE     CRYSTAL STRUCTURE OF HUMAN ESTROGENIC 17BETA-HYDROXYSTEROID           
TITLE    2 DEHYDROGENASE COMPLEX WITH ANDROSTENEDIONE AND NADP                  
COMPND    MOL_ID: 1;                                                            
COMPND   2 MOLECULE: ESTRADIOL 17 BETA-DEHYDROGENASE 1;                         
COMPND   3 CHAIN: A;                                                            
COMPND   4 SYNONYM: 17-BETA-HSD 1, PLACENTAL 17-BETA-HYDROXYSTEROID             
COMPND   5 DEHYDROGENASE, 20 ALPHA- HYDROXYSTEROID DEHYDROGENASE, 20-ALPHA-HSD, 
COMPND   6 E2DH;                                                                
COMPND   7 EC: 1.1.1.62                                                         
SOURCE    MOL_ID: 1;                                                            
SOURCE   2 ORGANISM_SCIENTIFIC: HOMO SAPIENS;                                   
SOURCE   3 ORGANISM_COMMON: HUMAN;                                              
SOURCE   4 ORGANISM_TAXID: 9606;                                                
SOURCE   5 TISSUE: PLACENTA                                                     
KEYWDS    17BHSD1, ANDROSTENEDIONE, C19-STEROID, NADP BINDING, OXIDOREDUCTASE   
EXPDTA    X-RAY DIFFRACTION                                                     
AUTHOR    R.SHI,S.X.LIN                                                         
REVDAT   4   11-OCT-17 1QYX    1       REMARK                                   
REVDAT   3   13-JUL-11 1QYX    1       VERSN                                    
REVDAT   2   24-FEB-09 1QYX    1       VERSN                                    
REVDAT   1   03-AUG-04 1QYX    0                                                
JRNL        AUTH   R.SHI,S.X.LIN                                                
JRNL        TITL   COFACTOR HYDROGEN BONDING ONTO THE PROTEIN MAIN CHAIN IS     
JRNL        TITL 2 CONSERVED IN THE SHORT CHAIN DEHYDROGENASE/REDUCTASE FAMILY  
JRNL        TITL 3 AND CONTRIBUTES TO NICOTINAMIDE ORIENTATION.                 
JRNL        REF    J.BIOL.CHEM.                  V. 279 16778 2004              
JRNL        REFN                   ISSN 0021-9258                               
JRNL        PMID   14966133                                                     
JRNL        DOI    10.1074/JBC.M313156200                                       
REMARK   2                                                                      
REMARK   2 RESOLUTION.    1.89 ANGSTROMS.                                       
REMARK   3                                                                      
REMARK   3 REFINEMENT.                                                          
REMARK   3   PROGRAM     : REFMAC                                               
REMARK   3   AUTHORS     : MURSHUDOV,VAGIN,DODSON                               
REMARK   3                                                                      
REMARK   3  DATA USED IN REFINEMENT.                                            
REMARK   3   RESOLUTION RANGE HIGH (ANGSTROMS) : 1.89                           
REMARK   3   RESOLUTION RANGE LOW  (ANGSTROMS) : 10.00                          
REMARK   3   DATA CUTOFF            (SIGMA(F)) : 0.000                          
REMARK   3   COMPLETENESS FOR RANGE        (%) : NULL                           
REMARK   3   NUMBER OF REFLECTIONS             : 24122                          
REMARK   3                                                                      
REMARK   3  FIT TO DATA USED IN REFINEMENT.                                     
REMARK   3   CROSS-VALIDATION METHOD          : THROUGHOUT                      
REMARK   3   FREE R VALUE TEST SET SELECTION  : RANDOM                          
REMARK   3   R VALUE     (WORKING + TEST SET) : NULL                            
REMARK   3   R VALUE            (WORKING SET) : 0.186                           
REMARK   3   FREE R VALUE                     : 0.227                           
REMARK   3   FREE R VALUE TEST SET SIZE   (%) : NULL                            
REMARK   3   FREE R VALUE TEST SET COUNT      : 1230                            
REMARK   3                                                                      
REMARK   3  NUMBER OF NON-HYDROGEN ATOMS USED IN REFINEMENT.                    
REMARK   3   PROTEIN ATOMS            : 2120                                    
REMARK   3   NUCLEIC ACID ATOMS       : 0                                       
REMARK   3   HETEROGEN ATOMS          : 54                                      
REMARK   3   SOLVENT ATOMS            : 115                                     
REMARK   3                                                                      
REMARK   3  B VALUES.                                                           
REMARK   3   FROM WILSON PLOT           (A**2) : 21.40                          
REMARK   3   MEAN B VALUE      (OVERALL, A**2) : 37.70                          
REMARK   3   OVERALL ANISOTROPIC B VALUE.                                       
REMARK   3    B11 (A**2) : NULL                                                 
REMARK   3    B22 (A**2) : NULL                                                 
REMARK   3    B33 (A**2) : NULL                                                 
REMARK   3    B12 (A**2) : NULL                                                 
REMARK   3    B13 (A**2) : NULL                                                 
REMARK   3    B23 (A**2) : NULL                                                 
REMARK   3                                                                      
REMARK   3  ESTIMATED OVERALL COORDINATE ERROR.                                 
REMARK   3   ESU BASED ON R VALUE                            (A): NULL          
REMARK   3   ESU BASED ON FREE R VALUE                       (A): NULL          
REMARK   3   ESU BASED ON MAXIMUM LIKELIHOOD                 (A): NULL          
REMARK   3   ESU FOR B VALUES BASED ON MAXIMUM LIKELIHOOD (A**2): NULL          
REMARK   3                                                                      
REMARK   3  RMS DEVIATIONS FROM IDEAL VALUES.                                   
REMARK   3   DISTANCE RESTRAINTS.                    RMS    SIGMA               
REMARK   3    BOND LENGTH                     (A) : NULL  ; NULL                
REMARK   3    ANGLE DISTANCE                  (A) : NULL  ; NULL                
REMARK   3    INTRAPLANAR 1-4 DISTANCE        (A) : NULL  ; NULL                
REMARK   3    H-BOND OR METAL COORDINATION    (A) : NULL  ; NULL                
REMARK   3                                                                      
REMARK   3   PLANE RESTRAINT                  (A) : NULL  ; NULL                
REMARK   3   CHIRAL-CENTER RESTRAINT       (A**3) : NULL  ; NULL                
REMARK   3                                                                      
REMARK   3   NON-BONDED CONTACT RESTRAINTS.                                     
REMARK   3    SINGLE TORSION                  (A) : NULL  ; NULL                
REMARK   3    MULTIPLE TORSION                (A) : NULL  ; NULL                
REMARK   3    H-BOND (X...Y)                  (A) : NULL  ; NULL                
REMARK   3    H-BOND (X-H...Y)                (A) : NULL  ; NULL                
REMARK   3                                                                      
REMARK   3   CONFORMATIONAL TORSION ANGLE RESTRAINTS.                           
REMARK   3    SPECIFIED                 (DEGREES) : NULL  ; NULL                
REMARK   3    PLANAR                    (DEGREES) : NULL  ; NULL                
REMARK   3    STAGGERED                 (DEGREES) : NULL  ; NULL                
REMARK   3    TRANSVERSE                (DEGREES) : NULL  ; NULL                
REMARK   3                                                                      
REMARK   3  ISOTROPIC THERMAL FACTOR RESTRAINTS.    RMS    SIGMA                
REMARK   3   MAIN-CHAIN BOND              (A**2) : NULL  ; NULL                 
REMARK   3   MAIN-CHAIN ANGLE             (A**2) : NULL  ; NULL                 
REMARK   3   SIDE-CHAIN BOND              (A**2) : NULL  ; NULL                 
REMARK   3   SIDE-CHAIN ANGLE             (A**2) : NULL  ; NULL                 
REMARK   3                                                                      
REMARK   3  OTHER REFINEMENT REMARKS: NULL                                      
REMARK   4                                                                      
REMARK   4 1QYX COMPLIES WITH FORMAT V. 3.30, 13-JUL-11                         
REMARK 100                                                                      
REMARK 100 THIS ENTRY HAS BEEN PROCESSED BY RCSB ON 23-SEP-03.                  
REMARK 100 THE DEPOSITION ID IS D_1000020238.                                   
REMARK 200                                                                      
REMARK 200 EXPERIMENTAL DETAILS                                                 
REMARK 200  EXPERIMENT TYPE                : X-RAY DIFFRACTION                  
REMARK 200  DATE OF DATA COLLECTION        : 10-OCT-00                          
REMARK 200  TEMPERATURE           (KELVIN) : 100                                
REMARK 200  PH                             : 7.5                                
REMARK 200  NUMBER OF CRYSTALS USED        : 1                                  
REMARK 200                                                                      
REMARK 200  SYNCHROTRON              (Y/N) : Y                                  
REMARK 200  RADIATION SOURCE               : NSLS                               
REMARK 200  BEAMLINE                       : X8C                                
REMARK 200  X-RAY GENERATOR MODEL          : NULL                               
REMARK 200  MONOCHROMATIC OR LAUE    (M/L) : M                                  
REMARK 200  WAVELENGTH OR RANGE        (A) : 0.9795                             
REMARK 200  MONOCHROMATOR                  : NULL                               
REMARK 200  OPTICS                         : MIRRORS                            
REMARK 200                                                                      
REMARK 200  DETECTOR TYPE                  : CCD                                
REMARK 200  DETECTOR MANUFACTURER          : ADSC QUANTUM 4                     
REMARK 200  INTENSITY-INTEGRATION SOFTWARE : DENZO                              
REMARK 200  DATA SCALING SOFTWARE          : SCALEPACK                          
REMARK 200                                                                      
REMARK 200  NUMBER OF UNIQUE REFLECTIONS   : 24387                              
REMARK 200  RESOLUTION RANGE HIGH      (A) : 1.890                              
REMARK 200  RESOLUTION RANGE LOW       (A) : 30.000                             
REMARK 200  REJECTION CRITERIA  (SIGMA(I)) : 2.000                              
REMARK 200                                                                      
REMARK 200 OVERALL.                                                             
REMARK 200  COMPLETENESS FOR RANGE     (%) : 95.4                               
REMARK 200  DATA REDUNDANCY                : 2.700                              
REMARK 200  R MERGE                    (I) : 0.04600                            
REMARK 200  R SYM                      (I) : NULL                               
REMARK 200  <I/SIGMA(I)> FOR THE DATA SET  : NULL                               
REMARK 200                                                                      
REMARK 200 IN THE HIGHEST RESOLUTION SHELL.                                     
REMARK 200  HIGHEST RESOLUTION SHELL, RANGE HIGH (A) : 1.89                     
REMARK 200  HIGHEST RESOLUTION SHELL, RANGE LOW  (A) : 1.96                     
REMARK 200  COMPLETENESS FOR SHELL     (%) : 93.6                               
REMARK 200  DATA REDUNDANCY IN SHELL       : 2.58                               
REMARK 200  R MERGE FOR SHELL          (I) : 0.28900                            
REMARK 200  R SYM FOR SHELL            (I) : NULL                               
REMARK 200  <I/SIGMA(I)> FOR SHELL         : 2.000                              
REMARK 200                                                                      
REMARK 200 DIFFRACTION PROTOCOL: SINGLE WAVELENGTH                              
REMARK 200 METHOD USED TO DETERMINE THE STRUCTURE: FOURIER SYNTHESIS            
REMARK 200 SOFTWARE USED: RIGID BODY REFINEMENT                                 
REMARK 200 STARTING MODEL: PDB ENTRY 1JTV                                       
REMARK 200                                                                      
REMARK 200 REMARK: NULL                                                         
REMARK 280                                                                      
REMARK 280 CRYSTAL                                                              
REMARK 280 SOLVENT CONTENT, VS   (%): 46.97                                     
REMARK 280 MATTHEWS COEFFICIENT, VM (ANGSTROMS**3/DA): 2.32                     
REMARK 280                                                                      
REMARK 280 CRYSTALLIZATION CONDITIONS: PEG 4000, MAGNISUM CHLORIDE, BETA        
REMARK 280  -OCTYLGLUCOSIDE, HEPES, GLYCEROL, SOAKING WITH TESTOSTERONE AND     
REMARK 280  NADP, PH 7.5, VAPOR DIFFUSION, HANGING DROP, TEMPERATURE 300K       
REMARK 290                                                                      
REMARK 290 CRYSTALLOGRAPHIC SYMMETRY                                            
REMARK 290 SYMMETRY OPERATORS FOR SPACE GROUP: C 1 2 1                          
REMARK 290                                                                      
REMARK 290      SYMOP   SYMMETRY                                                
REMARK 290     NNNMMM   OPERATOR                                                
REMARK 290       1555   X,Y,Z                                                   
REMARK 290       2555   -X,Y,-Z                                                 
REMARK 290       3555   X+1/2,Y+1/2,Z                                           
REMARK 290       4555   -X+1/2,Y+1/2,-Z                                         
REMARK 290                                                                      
REMARK 290     WHERE NNN -> OPERATOR NUMBER                                     
REMARK 290           MMM -> TRANSLATION VECTOR                                  
REMARK 290                                                                      
REMARK 290 CRYSTALLOGRAPHIC SYMMETRY TRANSFORMATIONS                            
REMARK 290 THE FOLLOWING TRANSFORMATIONS OPERATE ON THE ATOM/HETATM             
REMARK 290 RECORDS IN THIS ENTRY TO PRODUCE CRYSTALLOGRAPHICALLY                
REMARK 290 RELATED MOLECULES.                                                   
REMARK 290   SMTRY1   1  1.000000  0.000000  0.000000        0.00000            
REMARK 290   SMTRY2   1  0.000000  1.000000  0.000000        0.00000            
REMARK 290   SMTRY3   1  0.000000  0.000000  1.000000        0.00000            
REMARK 290   SMTRY1   2 -1.000000  0.000000  0.000000        0.00000            
REMARK 290   SMTRY2   2  0.000000  1.000000  0.000000        0.00000            
REMARK 290   SMTRY3   2  0.000000  0.000000 -1.000000        0.00000            
REMARK 290   SMTRY1   3  1.000000  0.000000  0.000000       61.35000            
REMARK 290   SMTRY2   3  0.000000  1.000000  0.000000       22.01500            
REMARK 290   SMTRY3   3  0.000000  0.000000  1.000000        0.00000            
REMARK 290   SMTRY1   4 -1.000000  0.000000  0.000000       61.35000            
REMARK 290   SMTRY2   4  0.000000  1.000000  0.000000       22.01500            
REMARK 290   SMTRY3   4  0.000000  0.000000 -1.000000        0.00000            
REMARK 290                                                                      
REMARK 290 REMARK: NULL                                                         
REMARK 300                                                                      
REMARK 300 BIOMOLECULE: 1                                                       
REMARK 300 SEE REMARK 350 FOR THE AUTHOR PROVIDED AND/OR PROGRAM                
REMARK 300 GENERATED ASSEMBLY INFORMATION FOR THE STRUCTURE IN                  
REMARK 300 THIS ENTRY. THE REMARK MAY ALSO PROVIDE INFORMATION ON               
REMARK 300 BURIED SURFACE AREA.                                                 
REMARK 300 REMARK: THE SECOND PART OF THE BIOLOGICAL ASSEMBLY (HOMODIMER) IS    
REMARK 300 GENERATED BY THE TWO FOLD AXIS: -X, Y, -Z.                           
REMARK 350                                                                      
REMARK 350 COORDINATES FOR A COMPLETE MULTIMER REPRESENTING THE KNOWN           
REMARK 350 BIOLOGICALLY SIGNIFICANT OLIGOMERIZATION STATE OF THE                
REMARK 350 MOLECULE CAN BE GENERATED BY APPLYING BIOMT TRANSFORMATIONS          
REMARK 350 GIVEN BELOW.  BOTH NON-CRYSTALLOGRAPHIC AND                          
REMARK 350 CRYSTALLOGRAPHIC OPERATIONS ARE GIVEN.                               
REMARK 350                                                                      
REMARK 350 BIOMOLECULE: 1                                                       
REMARK 350 AUTHOR DETERMINED BIOLOGICAL UNIT: DIMERIC                           
REMARK 350 SOFTWARE DETERMINED QUATERNARY STRUCTURE: DIMERIC                    
REMARK 350 SOFTWARE USED: PISA,PQS                                              
REMARK 350 TOTAL BURIED SURFACE AREA: 8620 ANGSTROM**2                          
REMARK 350 SURFACE AREA OF THE COMPLEX: 21750 ANGSTROM**2                       
REMARK 350 CHANGE IN SOLVENT FREE ENERGY: -33.0 KCAL/MOL                        
REMARK 350 APPLY THE FOLLOWING TO CHAINS: A                                     
REMARK 350   BIOMT1   1  1.000000  0.000000  0.000000        0.00000            
REMARK 350   BIOMT2   1  0.000000  1.000000  0.000000        0.00000            
REMARK 350   BIOMT3   1  0.000000  0.000000  1.000000        0.00000            
REMARK 350   BIOMT1   2 -1.000000  0.000000  0.000000        0.00000            
REMARK 350   BIOMT2   2  0.000000  1.000000  0.000000        0.00000            
REMARK 350   BIOMT3   2  0.000000  0.000000 -1.000000        0.00000            
REMARK 465                                                                      
REMARK 465 MISSING RESIDUES                                                     
REMARK 465 THE FOLLOWING RESIDUES WERE NOT LOCATED IN THE                       
REMARK 465 EXPERIMENT. (M=MODEL NUMBER; RES=RESIDUE NAME; C=CHAIN               
REMARK 465 IDENTIFIER; SSSEQ=SEQUENCE NUMBER; I=INSERTION CODE.)                
REMARK 465                                                                      
REMARK 465   M RES C SSSEQI                                                     
REMARK 465     ALA A   191                                                      
REMARK 465     PHE A   192                                                      
REMARK 465     MET A   193                                                      
REMARK 465     GLU A   194                                                      
REMARK 465     LYS A   195                                                      
REMARK 465     VAL A   196                                                      
REMARK 465     LEU A   197                                                      
REMARK 465     GLY A   198                                                      
REMARK 465     ASP A   286                                                      
REMARK 465     VAL A   287                                                      
REMARK 465     PRO A   288                                                      
REMARK 465     ALA A   289                                                      
REMARK 465     LYS A   290                                                      
REMARK 465     ALA A   291                                                      
REMARK 465     GLU A   292                                                      
REMARK 465     ALA A   293                                                      
REMARK 465     GLY A   294                                                      
REMARK 465     ALA A   295                                                      
REMARK 465     GLU A   296                                                      
REMARK 465     ALA A   297                                                      
REMARK 465     GLY A   298                                                      
REMARK 465     GLY A   299                                                      
REMARK 465     GLY A   300                                                      
REMARK 465     ALA A   301                                                      
REMARK 465     GLY A   302                                                      
REMARK 465     PRO A   303                                                      
REMARK 465     GLY A   304                                                      
REMARK 465     ALA A   305                                                      
REMARK 465     GLU A   306                                                      
REMARK 465     ASP A   307                                                      
REMARK 465     GLU A   308                                                      
REMARK 465     ALA A   309                                                      
REMARK 465     GLY A   310                                                      
REMARK 465     ARG A   311                                                      
REMARK 465     SER A   312                                                      
REMARK 465     ALA A   313                                                      
REMARK 465     VAL A   314                                                      
REMARK 465     GLY A   315                                                      
REMARK 465     ASP A   316                                                      
REMARK 465     PRO A   317                                                      
REMARK 465     GLU A   318                                                      
REMARK 465     LEU A   319                                                      
REMARK 465     GLY A   320                                                      
REMARK 465     ASP A   321                                                      
REMARK 465     PRO A   322                                                      
REMARK 465     PRO A   323                                                      
REMARK 465     ALA A   324                                                      
REMARK 465     ALA A   325                                                      
REMARK 465     PRO A   326                                                      
REMARK 465     GLN A   327                                                      
REMARK 500                                                                      
REMARK 500 GEOMETRY AND STEREOCHEMISTRY                                         
REMARK 500 SUBTOPIC: COVALENT BOND ANGLES                                       
REMARK 500                                                                      
REMARK 500 THE STEREOCHEMICAL PARAMETERS OF THE FOLLOWING RESIDUES              
REMARK 500 HAVE VALUES WHICH DEVIATE FROM EXPECTED VALUES BY MORE               
REMARK 500 THAN 6*RMSD (M=MODEL NUMBER; RES=RESIDUE NAME; C=CHAIN               
REMARK 500 IDENTIFIER; SSEQ=SEQUENCE NUMBER; I=INSERTION CODE).                 
REMARK 500                                                                      
REMARK 500 STANDARD TABLE:                                                      
REMARK 500 FORMAT: (10X,I3,1X,A3,1X,A1,I4,A1,3(1X,A4,2X),12X,F5.1)              
REMARK 500                                                                      
REMARK 500 EXPECTED VALUES PROTEIN: ENGH AND HUBER, 1999                        
REMARK 500 EXPECTED VALUES NUCLEIC ACID: CLOWNEY ET AL 1996                     
REMARK 500                                                                      
REMARK 500  M RES CSSEQI ATM1   ATM2   ATM3                                     
REMARK 500    ARG A  50   NE  -  CZ  -  NH1 ANGL. DEV. =  -3.3 DEGREES          
REMARK 500    ASP A  68   CB  -  CG  -  OD1 ANGL. DEV. =   6.2 DEGREES          
REMARK 500    ARG A  76   CD  -  NE  -  CZ  ANGL. DEV. =  12.7 DEGREES          
REMARK 500    ARG A  76   NE  -  CZ  -  NH1 ANGL. DEV. =   6.2 DEGREES          
REMARK 500    ARG A  76   NE  -  CZ  -  NH2 ANGL. DEV. =  -4.9 DEGREES          
REMARK 500    ASP A 112   CB  -  CG  -  OD1 ANGL. DEV. =   5.9 DEGREES          
REMARK 500    ARG A 120   NE  -  CZ  -  NH1 ANGL. DEV. =   4.1 DEGREES          
REMARK 500    ARG A 136   NE  -  CZ  -  NH1 ANGL. DEV. =   4.1 DEGREES          
REMARK 500    ARG A 136   NE  -  CZ  -  NH2 ANGL. DEV. =  -3.6 DEGREES          
REMARK 500    ARG A 252   CG  -  CD  -  NE  ANGL. DEV. = -17.1 DEGREES          
REMARK 500    ARG A 252   NH1 -  CZ  -  NH2 ANGL. DEV. =   8.6 DEGREES          
REMARK 500    ARG A 252   NE  -  CZ  -  NH2 ANGL. DEV. =  -7.0 DEGREES          
REMARK 500    ARG A 266   NE  -  CZ  -  NH2 ANGL. DEV. =  -3.2 DEGREES          
REMARK 500                                                                      
REMARK 500 REMARK: NULL                                                         
REMARK 500                                                                      
REMARK 500 GEOMETRY AND STEREOCHEMISTRY                                         
REMARK 500 SUBTOPIC: TORSION ANGLES                                             
REMARK 500                                                                      
REMARK 500 TORSION ANGLES OUTSIDE THE EXPECTED RAMACHANDRAN REGIONS:            
REMARK 500 (M=MODEL NUMBER; RES=RESIDUE NAME; C=CHAIN IDENTIFIER;               
REMARK 500 SSEQ=SEQUENCE NUMBER; I=INSERTION CODE).                             
REMARK 500                                                                      
REMARK 500 STANDARD TABLE:                                                      
REMARK 500 FORMAT:(10X,I3,1X,A3,1X,A1,I4,A1,4X,F7.2,3X,F7.2)                    
REMARK 500                                                                      
REMARK 500 EXPECTED VALUES: GJ KLEYWEGT AND TA JONES (1996). PHI/PSI-           
REMARK 500 CHOLOGY: RAMACHANDRAN REVISITED. STRUCTURE 4, 1395 - 1400            
REMARK 500                                                                      
REMARK 500  M RES CSSEQI        PSI       PHI                                   
REMARK 500    VAL A 115      -62.93   -102.69                                   
REMARK 500                                                                      
REMARK 500 REMARK: NULL                                                         
REMARK 600                                                                      
REMARK 600 HETEROGEN                                                            
REMARK 600 SEVERAL ATOMS BELONGING TO NICOTINAMIDE PART OF HETNAM               
REMARK 600 'NAP' COULD NOT BE MODELED AND ARE MISSING FROM THE                  
REMARK 600 COORDINATES                                                          
REMARK 610                                                                      
REMARK 610 MISSING HETEROATOM                                                   
REMARK 610 THE FOLLOWING RESIDUES HAVE MISSING ATOMS (M=MODEL NUMBER;           
REMARK 610 RES=RESIDUE NAME; C=CHAIN IDENTIFIER; SSEQ=SEQUENCE NUMBER;          
REMARK 610 I=INSERTION CODE):                                                   
REMARK 610   M RES C SSEQI                                                      
REMARK 610     NAP A  361                                                       
REMARK 800                                                                      
REMARK 800 SITE                                                                 
REMARK 800 SITE_IDENTIFIER: AC1                                                 
REMARK 800 EVIDENCE_CODE: SOFTWARE                                              
REMARK 800 SITE_DESCRIPTION: BINDING SITE FOR RESIDUE ASD A 500                 
REMARK 800                                                                      
REMARK 800 SITE_IDENTIFIER: AC2                                                 
REMARK 800 EVIDENCE_CODE: SOFTWARE                                              
REMARK 800 SITE_DESCRIPTION: BINDING SITE FOR RESIDUE NAP A 361                 
REMARK 800                                                                      
REMARK 800 SITE_IDENTIFIER: AC3                                                 
REMARK 800 EVIDENCE_CODE: SOFTWARE                                              
REMARK 800 SITE_DESCRIPTION: BINDING SITE FOR RESIDUE GOL A 600                 
REMARK 900                                                                      
REMARK 900 RELATED ENTRIES                                                      
REMARK 900 RELATED ID: 1IOL   RELATED DB: PDB                                   
REMARK 900 17BHSD1-ESTRADIOL COMPLEX                                            
REMARK 900 RELATED ID: 1JTV   RELATED DB: PDB                                   
REMARK 900 17BHSD1-TESTOSTERONE COMPLEX                                         
REMARK 900 RELATED ID: 1QYV   RELATED DB: PDB                                   
REMARK 900 CRYSTAL STRUCTURE OF HUMAN ESTROGENIC 17BETA-HYDROXYSTEROID          
REMARK 900 DEHYDROGENASE COMPLEX WITH NADP                                      
REMARK 900 RELATED ID: 1QYW   RELATED DB: PDB                                   
REMARK 900 CRYSTAL STRUCTURE OF HUMAN ESTROGENIC 17BETA-HYDROXYSTEROID          
REMARK 900 DEHYDROGENASE COMLEX WITH ANDROSTANEDIONE AND NADP                   
DBREF  1QYX A    1   327  UNP    P14061   DHB1_HUMAN       1    327             
SEQRES   1 A  327  ALA ARG THR VAL VAL LEU ILE THR GLY CYS SER SER GLY          
SEQRES   2 A  327  ILE GLY LEU HIS LEU ALA VAL ARG LEU ALA SER ASP PRO          
SEQRES   3 A  327  SER GLN SER PHE LYS VAL TYR ALA THR LEU ARG ASP LEU          
SEQRES   4 A  327  LYS THR GLN GLY ARG LEU TRP GLU ALA ALA ARG ALA LEU          
SEQRES   5 A  327  ALA CYS PRO PRO GLY SER LEU GLU THR LEU GLN LEU ASP          
SEQRES   6 A  327  VAL ARG ASP SER LYS SER VAL ALA ALA ALA ARG GLU ARG          
SEQRES   7 A  327  VAL THR GLU GLY ARG VAL ASP VAL LEU VAL CYS ASN ALA          
SEQRES   8 A  327  GLY LEU GLY LEU LEU GLY PRO LEU GLU ALA LEU GLY GLU          
SEQRES   9 A  327  ASP ALA VAL ALA SER VAL LEU ASP VAL ASN VAL VAL GLY          
SEQRES  10 A  327  THR VAL ARG MET LEU GLN ALA PHE LEU PRO ASP MET LYS          
SEQRES  11 A  327  ARG ARG GLY SER GLY ARG VAL LEU VAL THR GLY SER VAL          
SEQRES  12 A  327  GLY GLY LEU MET GLY LEU PRO PHE ASN ASP VAL TYR CYS          
SEQRES  13 A  327  ALA SER LYS PHE ALA LEU GLU GLY LEU CYS GLU SER LEU          
SEQRES  14 A  327  ALA VAL LEU LEU LEU PRO PHE GLY VAL HIS LEU SER LEU          
SEQRES  15 A  327  ILE GLU CYS GLY PRO VAL HIS THR ALA PHE MET GLU LYS          
SEQRES  16 A  327  VAL LEU GLY SER PRO GLU GLU VAL LEU ASP ARG THR ASP          
SEQRES  17 A  327  ILE HIS THR PHE HIS ARG PHE TYR GLN TYR LEU ALA HIS          
SEQRES  18 A  327  SER LYS GLN VAL PHE ARG GLU ALA ALA GLN ASN PRO GLU          
SEQRES  19 A  327  GLU VAL ALA GLU VAL PHE LEU THR ALA LEU ARG ALA PRO          
SEQRES  20 A  327  LYS PRO THR LEU ARG TYR PHE THR THR GLU ARG PHE LEU          
SEQRES  21 A  327  PRO LEU LEU ARG MET ARG LEU ASP ASP PRO SER GLY SER          
SEQRES  22 A  327  ASN TYR VAL THR ALA MET HIS ARG GLU VAL PHE GLY ASP          
SEQRES  23 A  327  VAL PRO ALA LYS ALA GLU ALA GLY ALA GLU ALA GLY GLY          
SEQRES  24 A  327  GLY ALA GLY PRO GLY ALA GLU ASP GLU ALA GLY ARG SER          
SEQRES  25 A  327  ALA VAL GLY ASP PRO GLU LEU GLY ASP PRO PRO ALA ALA          
SEQRES  26 A  327  PRO GLN                                                      
HET    ASD  A 500      21                                                       
HET    NAP  A 361      27                                                       
HET    GOL  A 600       6                                                       
HETNAM     ASD 4-ANDROSTENE-3-17-DIONE                                          
HETNAM     NAP NADP NICOTINAMIDE-ADENINE-DINUCLEOTIDE PHOSPHATE                 
HETNAM     GOL GLYCEROL                                                         
HETSYN     NAP 2'-MONOPHOSPHOADENOSINE 5'-DIPHOSPHORIBOSE                       
HETSYN     GOL GLYCERIN; PROPANE-1,2,3-TRIOL                                    
FORMUL   2  ASD    C19 H26 O2                                                   
FORMUL   3  NAP    C21 H28 N7 O17 P3                                            
FORMUL   4  GOL    C3 H8 O3                                                     
FORMUL   5  HOH   *115(H2 O)                                                    
HELIX    1   1 SER A   12  SER A   24  1                                  13    
HELIX    2   2 ASP A   38  THR A   41  5                                   4    
HELIX    3   3 GLN A   42  LEU A   52  1                                  11    
HELIX    4   4 ASP A   68  ARG A   78  1                                  11    
HELIX    5   5 PRO A   98  LEU A  102  5                                   5    
HELIX    6   6 GLY A  103  VAL A  115  1                                  13    
HELIX    7   7 VAL A  115  GLY A  133  1                                  19    
HELIX    8   8 GLY A  144  LEU A  146  5                                   3    
HELIX    9   9 ASN A  152  LEU A  174  1                                  23    
HELIX   10  10 SER A  199  THR A  207  1                                   9    
HELIX   11  11 ASP A  208  ALA A  230  1                                  23    
HELIX   12  12 ASN A  232  ALA A  246  1                                  15    
HELIX   13  13 PHE A  259  ASP A  269  1                                  11    
HELIX   14  14 GLY A  272  GLY A  285  1                                  14    
SHEET    1   A 7 LEU A  59  GLN A  63  0                                        
SHEET    2   A 7 PHE A  30  LEU A  36  1  N  ALA A  34   O  GLU A  60           
SHEET    3   A 7 THR A   3  ILE A   7  1  N  VAL A   5   O  TYR A  33           
SHEET    4   A 7 VAL A  86  CYS A  89  1  O  VAL A  88   N  LEU A   6           
SHEET    5   A 7 GLY A 135  SER A 142  1  O  ARG A 136   N  LEU A  87           
SHEET    6   A 7 VAL A 178  CYS A 185  1  O  ILE A 183   N  GLY A 141           
SHEET    7   A 7 ARG A 252  PHE A 254  1  O  TYR A 253   N  GLU A 184           
SITE     1 AC1  8 VAL A 143  PRO A 187  TYR A 218  HIS A 221                    
SITE     2 AC1  8 SER A 222  PHE A 259  GLU A 282  HOH A 657                    
SITE     1 AC2 18 GLY A   9  SER A  11  SER A  12  GLY A  13                    
SITE     2 AC2 18 ARG A  37  LEU A  64  ASP A  65  VAL A  66                    
SITE     3 AC2 18 ARG A  67  ALA A  91  GLY A  92  VAL A 113                    
SITE     4 AC2 18 HOH A 601  HOH A 606  HOH A 625  HOH A 647                    
SITE     5 AC2 18 HOH A 699  HOH A 711                                          
SITE     1 AC3  7 ARG A 252  ARG A 266  ASP A 269  PRO A 270                    
SITE     2 AC3  7 HOH A 603  HOH A 610  HOH A 624                               
CRYST1  122.700   44.030   60.790  90.00  99.52  90.00 C 1 2 1       4          
ORIGX1      1.000000  0.000000  0.000000        0.00000                         
ORIGX2      0.000000  1.000000  0.000000        0.00000                         
ORIGX3      0.000000  0.000000  1.000000        0.00000                         
SCALE1      0.008150  0.000000  0.001367        0.00000                         
SCALE2      0.000000  0.022712 -0.000001        0.00000                         
SCALE3      0.000000  0.000000  0.016680        0.00000                         
ATOM      1  N   ALA A   1      30.596   1.604  23.476  1.00 63.94           N  
ATOM      2  CA  ALA A   1      29.696   0.704  22.693  1.00 59.66           C  
ATOM      3  C   ALA A   1      29.468   1.295  21.301  1.00 57.98           C  
ATOM      4  O   ALA A   1      29.274   2.500  21.151  1.00 60.94           O  
ATOM      5  CB  ALA A   1      28.358   0.499  23.369  1.00 63.59           C  
ATOM      6  N   ARG A   2      29.505   0.431  20.299  1.00 53.01           N  
ATOM      7  CA  ARG A   2      29.316   0.839  18.918  1.00 48.23           C  
ATOM      8  C   ARG A   2      27.813   0.945  18.621  1.00 44.27           C  
ATOM      9  O   ARG A   2      27.014   0.310  19.315  1.00 41.11           O  
ATOM     10  CB  ARG A   2      29.991  -0.190  18.002  1.00 48.49           C  
ATOM     11  CG  ARG A   2      31.498  -0.044  17.847  1.00 45.75           C  
ATOM     12  CD  ARG A   2      32.063  -0.943  16.749  1.00 44.36           C  
ATOM     13  NE  ARG A   2      31.919  -2.340  17.152  1.00 49.72           N  
ATOM     14  CZ  ARG A   2      32.279  -3.443  16.539  1.00 51.40           C  
ATOM     15  NH1 ARG A   2      32.850  -3.426  15.346  1.00 44.56           N  
ATOM     16  NH2 ARG A   2      32.072  -4.646  17.072  1.00 47.66           N  
ATOM     17  N   THR A   3      27.469   1.725  17.601  1.00 38.58           N  
ATOM     18  CA  THR A   3      26.053   1.795  17.179  1.00 37.57           C  
ATOM     19  C   THR A   3      25.767   0.551  16.350  1.00 35.10           C  
ATOM     20  O   THR A   3      26.413   0.392  15.310  1.00 35.92           O  
ATOM     21  CB  THR A   3      25.805   3.082  16.389  1.00 35.54           C  
ATOM     22  OG1 THR A   3      26.058   4.208  17.282  1.00 36.84           O  
ATOM     23  CG2 THR A   3      24.400   3.248  15.813  1.00 28.05           C  
ATOM     24  N   VAL A   4      24.857  -0.328  16.765  1.00 32.39           N  
ATOM     25  CA  VAL A   4      24.546  -1.527  15.991  1.00 34.45           C  
ATOM     26  C   VAL A   4      23.487  -1.191  14.931  1.00 31.51           C  
ATOM     27  O   VAL A   4      22.369  -0.765  15.223  1.00 30.32           O  
ATOM     28  CB  VAL A   4      24.028  -2.674  16.894  1.00 33.70           C  
ATOM     29  CG1 VAL A   4      23.702  -3.905  16.044  1.00 33.16           C  
ATOM     30  CG2 VAL A   4      25.122  -3.080  17.886  1.00 40.17           C  
ATOM     31  N   VAL A   5      23.816  -1.467  13.678  1.00 33.51           N  
ATOM     32  CA  VAL A   5      22.945  -1.169  12.545  1.00 33.83           C  
ATOM     33  C   VAL A   5      22.607  -2.460  11.807  1.00 31.64           C  
ATOM     34  O   VAL A   5      23.495  -3.269  11.507  1.00 31.68           O  
ATOM     35  CB  VAL A   5      23.615  -0.231  11.521  1.00 33.58           C  
ATOM     36  CG1 VAL A   5      22.611   0.248  10.458  1.00 30.02           C  
ATOM     37  CG2 VAL A   5      24.254   0.948  12.243  1.00 32.91           C  
ATOM     38  N   LEU A   6      21.315  -2.619  11.544  1.00 27.24           N  
ATOM     39  CA  LEU A   6      20.895  -3.768  10.753  1.00 28.98           C  
ATOM     40  C   LEU A   6      20.175  -3.220   9.508  1.00 25.68           C  
ATOM     41  O   LEU A   6      19.240  -2.422   9.638  1.00 26.48           O  
ATOM     42  CB  LEU A   6      20.045  -4.758  11.530  1.00 29.30           C  
ATOM     43  CG  LEU A   6      19.691  -6.007  10.723  1.00 31.33           C  
ATOM     44  CD1 LEU A   6      19.587  -7.240  11.637  1.00 36.83           C  
ATOM     45  CD2 LEU A   6      18.347  -5.806  10.004  1.00 31.58           C  
ATOM     46  N   ILE A   7      20.677  -3.599   8.332  1.00 24.72           N  
ATOM     47  CA  ILE A   7      20.111  -3.095   7.078  1.00 26.78           C  
ATOM     48  C   ILE A   7      19.570  -4.240   6.228  1.00 27.36           C  
ATOM     49  O   ILE A   7      20.250  -5.265   6.008  1.00 25.96           O  
ATOM     50  CB  ILE A   7      21.208  -2.322   6.266  1.00 26.61           C  
ATOM     51  CG1 ILE A   7      21.881  -1.205   7.056  1.00 26.96           C  
ATOM     52  CG2 ILE A   7      20.583  -1.753   4.990  1.00 25.05           C  
ATOM     53  CD1 ILE A   7      23.213  -0.676   6.478  1.00 21.87           C  
ATOM     54  N   THR A   8      18.386  -4.083   5.628  1.00 26.53           N  
ATOM     55  CA  THR A   8      17.883  -5.148   4.725  1.00 24.70           C  
ATOM     56  C   THR A   8      18.178  -4.752   3.274  1.00 26.33           C  
ATOM     57  O   THR A   8      18.332  -3.556   2.943  1.00 26.81           O  
ATOM     58  CB  THR A   8      16.375  -5.383   4.874  1.00 23.60           C  
ATOM     59  OG1 THR A   8      15.668  -4.142   4.586  1.00 24.28           O  
ATOM     60  CG2 THR A   8      16.011  -5.741   6.343  1.00 24.25           C  
ATOM     61  N   GLY A   9      18.282  -5.747   2.400  1.00 25.43           N  
ATOM     62  CA  GLY A   9      18.475  -5.530   0.951  1.00 24.54           C  
ATOM     63  C   GLY A   9      19.858  -4.986   0.626  1.00 27.32           C  
ATOM     64  O   GLY A   9      19.957  -3.962  -0.057  1.00 27.90           O  
ATOM     65  N   CYS A  10      20.920  -5.660   1.055  1.00 26.42           N  
ATOM     66  CA  CYS A  10      22.259  -5.063   0.832  1.00 25.43           C  
ATOM     67  C   CYS A  10      23.029  -5.622  -0.338  1.00 28.75           C  
ATOM     68  O   CYS A  10      24.224  -5.316  -0.439  1.00 29.14           O  
ATOM     69  CB  CYS A  10      23.052  -5.193   2.149  1.00 23.82           C  
ATOM     70  SG  CYS A  10      22.458  -4.146   3.504  1.00 26.19           S  
ATOM     71  N   SER A  11      22.419  -6.356  -1.249  1.00 27.78           N  
ATOM     72  CA  SER A  11      23.133  -6.980  -2.355  1.00 32.99           C  
ATOM     73  C   SER A  11      23.582  -5.983  -3.390  1.00 36.32           C  
ATOM     74  O   SER A  11      24.581  -6.230  -4.093  1.00 31.19           O  
ATOM     75  CB  SER A  11      22.308  -8.147  -2.957  1.00 29.76           C  
ATOM     76  OG  SER A  11      21.127  -7.631  -3.542  1.00 42.29           O  
ATOM     77  N   SER A  12      22.916  -4.816  -3.475  1.00 33.61           N  
ATOM     78  CA  SER A  12      23.335  -3.793  -4.415  1.00 32.65           C  
ATOM     79  C   SER A  12      22.666  -2.467  -4.023  1.00 33.51           C  
ATOM     80  O   SER A  12      21.935  -2.381  -3.039  1.00 30.99           O  
ATOM     81  CB  SER A  12      22.832  -4.095  -5.843  1.00 30.58           C  
ATOM     82  OG  SER A  12      21.433  -4.347  -5.708  1.00 39.61           O  
ATOM     83  N   GLY A  13      22.899  -1.473  -4.862  1.00 33.96           N  
ATOM     84  CA  GLY A  13      22.213  -0.212  -4.700  1.00 33.56           C  
ATOM     85  C   GLY A  13      22.449   0.463  -3.373  1.00 30.19           C  
ATOM     86  O   GLY A  13      23.523   0.501  -2.778  1.00 30.15           O  
ATOM     87  N   ILE A  14      21.392   1.156  -2.928  1.00 26.27           N  
ATOM     88  CA  ILE A  14      21.477   1.962  -1.739  1.00 26.05           C  
ATOM     89  C   ILE A  14      21.939   1.157  -0.547  1.00 27.52           C  
ATOM     90  O   ILE A  14      22.734   1.608   0.296  1.00 25.69           O  
ATOM     91  CB  ILE A  14      20.076   2.629  -1.488  1.00 25.27           C  
ATOM     92  CG1 ILE A  14      19.819   3.629  -2.618  1.00 27.76           C  
ATOM     93  CG2 ILE A  14      20.065   3.266  -0.102  1.00 31.85           C  
ATOM     94  CD1 ILE A  14      18.379   4.164  -2.644  1.00 35.73           C  
ATOM     95  N   GLY A  15      21.285  -0.002  -0.335  1.00 25.92           N  
ATOM     96  CA  GLY A  15      21.625  -0.804   0.862  1.00 23.47           C  
ATOM     97  C   GLY A  15      23.093  -1.234   0.861  1.00 26.63           C  
ATOM     98  O   GLY A  15      23.732  -1.156   1.913  1.00 25.20           O  
ATOM     99  N   LEU A  16      23.617  -1.658  -0.288  1.00 25.62           N  
ATOM    100  CA  LEU A  16      25.043  -1.998  -0.349  1.00 29.04           C  
ATOM    101  C   LEU A  16      25.931  -0.774  -0.042  1.00 27.02           C  
ATOM    102  O   LEU A  16      26.798  -0.923   0.831  1.00 28.30           O  
ATOM    103  CB  LEU A  16      25.465  -2.522  -1.707  1.00 26.97           C  
ATOM    104  CG  LEU A  16      26.922  -3.000  -1.850  1.00 29.40           C  
ATOM    105  CD1 LEU A  16      26.976  -4.045  -2.943  1.00 38.68           C  
ATOM    106  CD2 LEU A  16      27.795  -1.808  -2.270  1.00 33.68           C  
ATOM    107  N   HIS A  17      25.657   0.385  -0.642  1.00 23.23           N  
ATOM    108  CA  HIS A  17      26.503   1.560  -0.396  1.00 24.02           C  
ATOM    109  C   HIS A  17      26.414   2.075   1.006  1.00 23.76           C  
ATOM    110  O   HIS A  17      27.386   2.518   1.629  1.00 25.42           O  
ATOM    111  CB  HIS A  17      26.216   2.661  -1.473  1.00 24.02           C  
ATOM    112  CG  HIS A  17      26.639   2.205  -2.832  1.00 29.28           C  
ATOM    113  ND1 HIS A  17      27.898   2.481  -3.358  1.00 37.77           N  
ATOM    114  CD2 HIS A  17      25.994   1.456  -3.763  1.00 37.14           C  
ATOM    115  CE1 HIS A  17      27.960   1.914  -4.557  1.00 37.89           C  
ATOM    116  NE2 HIS A  17      26.833   1.293  -4.837  1.00 37.49           N  
ATOM    117  N   LEU A  18      25.219   2.030   1.614  1.00 24.88           N  
ATOM    118  CA  LEU A  18      25.035   2.491   2.982  1.00 25.66           C  
ATOM    119  C   LEU A  18      25.754   1.569   3.949  1.00 23.27           C  
ATOM    120  O   LEU A  18      26.417   2.018   4.900  1.00 25.00           O  
ATOM    121  CB  LEU A  18      23.510   2.553   3.330  1.00 23.97           C  
ATOM    122  CG  LEU A  18      23.255   2.900   4.800  1.00 26.85           C  
ATOM    123  CD1 LEU A  18      23.782   4.299   5.157  1.00 32.81           C  
ATOM    124  CD2 LEU A  18      21.731   2.887   5.087  1.00 27.29           C  
ATOM    125  N   ALA A  19      25.626   0.252   3.803  1.00 24.69           N  
ATOM    126  CA  ALA A  19      26.318  -0.684   4.668  1.00 23.47           C  
ATOM    127  C   ALA A  19      27.857  -0.438   4.641  1.00 22.97           C  
ATOM    128  O   ALA A  19      28.456  -0.409   5.727  1.00 24.54           O  
ATOM    129  CB  ALA A  19      26.096  -2.123   4.176  1.00 23.86           C  
ATOM    130  N   VAL A  20      28.450  -0.247   3.468  1.00 24.87           N  
ATOM    131  CA  VAL A  20      29.908  -0.022   3.493  1.00 28.39           C  
ATOM    132  C   VAL A  20      30.308   1.380   3.898  1.00 30.57           C  
ATOM    133  O   VAL A  20      31.360   1.487   4.541  1.00 31.17           O  
ATOM    134  CB  VAL A  20      30.615  -0.423   2.195  1.00 32.43           C  
ATOM    135  CG1 VAL A  20      30.419  -1.941   2.046  1.00 28.19           C  
ATOM    136  CG2 VAL A  20      30.094   0.306   0.986  1.00 28.76           C  
ATOM    137  N   ARG A  21      29.450   2.376   3.659  1.00 27.54           N  
ATOM    138  CA  ARG A  21      29.734   3.720   4.170  1.00 28.03           C  
ATOM    139  C   ARG A  21      29.792   3.679   5.698  1.00 28.91           C  
ATOM    140  O   ARG A  21      30.630   4.325   6.332  1.00 28.51           O  
ATOM    141  CB  ARG A  21      28.563   4.667   3.764  1.00 23.48           C  
ATOM    142  CG  ARG A  21      28.570   6.014   4.467  1.00 24.61           C  
ATOM    143  CD  ARG A  21      29.859   6.831   4.144  1.00 31.21           C  
ATOM    144  NE  ARG A  21      29.772   8.104   4.876  1.00 30.43           N  
ATOM    145  CZ  ARG A  21      30.162   8.327   6.119  1.00 35.57           C  
ATOM    146  NH1 ARG A  21      30.738   7.378   6.866  1.00 33.86           N  
ATOM    147  NH2 ARG A  21      30.010   9.539   6.664  1.00 32.30           N  
ATOM    148  N   LEU A  22      28.812   2.992   6.332  1.00 27.72           N  
ATOM    149  CA  LEU A  22      28.762   2.967   7.789  1.00 26.16           C  
ATOM    150  C   LEU A  22      29.914   2.119   8.347  1.00 26.16           C  
ATOM    151  O   LEU A  22      30.602   2.598   9.240  1.00 30.13           O  
ATOM    152  CB  LEU A  22      27.423   2.353   8.307  1.00 25.54           C  
ATOM    153  CG  LEU A  22      26.202   3.269   8.046  1.00 26.85           C  
ATOM    154  CD1 LEU A  22      24.896   2.527   8.337  1.00 30.34           C  
ATOM    155  CD2 LEU A  22      26.279   4.556   8.868  1.00 29.93           C  
ATOM    156  N   ALA A  23      30.175   0.974   7.750  1.00 28.33           N  
ATOM    157  CA  ALA A  23      31.218   0.080   8.308  1.00 30.44           C  
ATOM    158  C   ALA A  23      32.616   0.686   8.191  1.00 31.11           C  
ATOM    159  O   ALA A  23      33.416   0.513   9.094  1.00 30.48           O  
ATOM    160  CB  ALA A  23      31.138  -1.259   7.613  1.00 23.83           C  
ATOM    161  N   SER A  24      32.865   1.454   7.143  1.00 30.51           N  
ATOM    162  CA  SER A  24      34.135   2.094   6.870  1.00 28.94           C  
ATOM    163  C   SER A  24      34.275   3.462   7.519  1.00 31.34           C  
ATOM    164  O   SER A  24      35.333   4.087   7.373  1.00 30.58           O  
ATOM    165  CB  SER A  24      34.331   2.199   5.345  1.00 31.02           C  
ATOM    166  OG  SER A  24      33.436   3.111   4.747  1.00 29.21           O  
ATOM    167  N   ASP A  25      33.249   3.932   8.243  1.00 28.70           N  
ATOM    168  CA  ASP A  25      33.397   5.266   8.866  1.00 31.40           C  
ATOM    169  C   ASP A  25      34.718   5.385   9.606  1.00 35.56           C  
ATOM    170  O   ASP A  25      35.061   4.580  10.501  1.00 35.09           O  
ATOM    171  CB  ASP A  25      32.215   5.452   9.824  1.00 31.70           C  
ATOM    172  CG  ASP A  25      32.096   6.894  10.290  1.00 38.25           C  
ATOM    173  OD1 ASP A  25      31.687   7.728   9.488  1.00 36.60           O  
ATOM    174  OD2 ASP A  25      32.418   7.149  11.451  1.00 42.76           O  
ATOM    175  N   PRO A  26      35.434   6.480   9.378  1.00 37.15           N  
ATOM    176  CA  PRO A  26      36.719   6.730  10.044  1.00 39.54           C  
ATOM    177  C   PRO A  26      36.614   6.660  11.547  1.00 38.22           C  
ATOM    178  O   PRO A  26      37.474   6.105  12.240  1.00 40.65           O  
ATOM    179  CB  PRO A  26      37.147   8.093   9.479  1.00 40.85           C  
ATOM    180  CG  PRO A  26      36.473   8.187   8.146  1.00 40.04           C  
ATOM    181  CD  PRO A  26      35.105   7.549   8.392  1.00 38.33           C  
ATOM    182  N   SER A  27      35.538   7.062  12.203  1.00 38.63           N  
ATOM    183  CA  SER A  27      35.357   6.942  13.640  1.00 38.23           C  
ATOM    184  C   SER A  27      35.135   5.522  14.164  1.00 39.57           C  
ATOM    185  O   SER A  27      35.108   5.351  15.390  1.00 37.87           O  
ATOM    186  CB  SER A  27      34.118   7.759  14.049  1.00 37.90           C  
ATOM    187  OG  SER A  27      32.970   7.004  13.635  1.00 48.34           O  
ATOM    188  N   GLN A  28      34.868   4.531  13.305  1.00 34.12           N  
ATOM    189  CA  GLN A  28      34.606   3.164  13.750  1.00 39.19           C  
ATOM    190  C   GLN A  28      33.468   3.081  14.753  1.00 36.83           C  
ATOM    191  O   GLN A  28      33.440   2.230  15.638  1.00 42.03           O  
ATOM    192  CB  GLN A  28      35.882   2.494  14.326  1.00 44.76           C  
ATOM    193  CG  GLN A  28      37.045   2.419  13.354  1.00 50.91           C  
ATOM    194  CD  GLN A  28      38.368   2.043  14.008  1.00 60.92           C  
ATOM    195  OE1 GLN A  28      38.901   0.937  13.916  1.00 58.48           O  
ATOM    196  NE2 GLN A  28      38.975   2.999  14.711  1.00 57.74           N  
ATOM    197  N   SER A  29      32.463   3.928  14.647  1.00 39.61           N  
ATOM    198  CA  SER A  29      31.365   3.967  15.592  1.00 41.71           C  
ATOM    199  C   SER A  29      30.285   2.919  15.245  1.00 37.26           C  
ATOM    200  O   SER A  29      29.461   2.767  16.133  1.00 41.19           O  
ATOM    201  CB  SER A  29      30.562   5.266  15.621  1.00 43.93           C  
ATOM    202  OG  SER A  29      31.174   6.462  15.248  1.00 52.49           O  
ATOM    203  N   PHE A  30      30.312   2.357  14.051  1.00 35.77           N  
ATOM    204  CA  PHE A  30      29.200   1.466  13.683  1.00 35.23           C  
ATOM    205  C   PHE A  30      29.548   0.014  13.480  1.00 33.34           C  
ATOM    206  O   PHE A  30      30.571  -0.359  12.912  1.00 35.66           O  
ATOM    207  CB  PHE A  30      28.599   1.972  12.351  1.00 28.20           C  
ATOM    208  CG  PHE A  30      28.141   3.407  12.333  1.00 32.43           C  
ATOM    209  CD1 PHE A  30      26.920   3.770  12.874  1.00 33.15           C  
ATOM    210  CD2 PHE A  30      28.921   4.399  11.746  1.00 29.91           C  
ATOM    211  CE1 PHE A  30      26.486   5.085  12.873  1.00 33.74           C  
ATOM    212  CE2 PHE A  30      28.514   5.720  11.742  1.00 35.12           C  
ATOM    213  CZ  PHE A  30      27.284   6.059  12.313  1.00 34.54           C  
ATOM    214  N   LYS A  31      28.663  -0.874  13.924  1.00 32.90           N  
ATOM    215  CA  LYS A  31      28.817  -2.314  13.641  1.00 30.95           C  
ATOM    216  C   LYS A  31      27.656  -2.598  12.692  1.00 29.62           C  
ATOM    217  O   LYS A  31      26.523  -2.268  13.094  1.00 29.69           O  
ATOM    218  CB  LYS A  31      28.692  -3.147  14.922  1.00 32.96           C  
ATOM    219  CG  LYS A  31      28.411  -4.618  14.795  1.00 34.67           C  
ATOM    220  CD  LYS A  31      29.474  -5.378  14.054  1.00 38.39           C  
ATOM    221  CE  LYS A  31      29.063  -6.872  13.942  1.00 39.60           C  
ATOM    222  NZ  LYS A  31      29.149  -7.477  15.318  1.00 41.86           N  
ATOM    223  N   VAL A  32      27.922  -3.088  11.495  1.00 30.26           N  
ATOM    224  CA  VAL A  32      26.803  -3.261  10.552  1.00 29.61           C  
ATOM    225  C   VAL A  32      26.479  -4.717  10.258  1.00 29.37           C  
ATOM    226  O   VAL A  32      27.354  -5.490   9.849  1.00 28.08           O  
ATOM    227  CB  VAL A  32      27.170  -2.581   9.210  1.00 34.89           C  
ATOM    228  CG1 VAL A  32      26.100  -2.737   8.126  1.00 29.36           C  
ATOM    229  CG2 VAL A  32      27.520  -1.108   9.464  1.00 27.76           C  
ATOM    230  N   TYR A  33      25.189  -5.058  10.390  1.00 27.03           N  
ATOM    231  CA  TYR A  33      24.692  -6.333   9.943  1.00 28.86           C  
ATOM    232  C   TYR A  33      24.007  -6.047   8.578  1.00 28.94           C  
ATOM    233  O   TYR A  33      22.892  -5.455   8.506  1.00 29.23           O  
ATOM    234  CB  TYR A  33      23.693  -7.008  10.885  1.00 28.84           C  
ATOM    235  CG  TYR A  33      24.321  -7.488  12.178  1.00 30.73           C  
ATOM    236  CD1 TYR A  33      24.443  -6.631  13.260  1.00 35.73           C  
ATOM    237  CD2 TYR A  33      24.812  -8.780  12.310  1.00 35.46           C  
ATOM    238  CE1 TYR A  33      25.013  -7.043  14.452  1.00 36.40           C  
ATOM    239  CE2 TYR A  33      25.397  -9.217  13.489  1.00 34.48           C  
ATOM    240  CZ  TYR A  33      25.497  -8.345  14.545  1.00 38.23           C  
ATOM    241  OH  TYR A  33      26.087  -8.722  15.746  1.00 38.59           O  
ATOM    242  N   ALA A  34      24.689  -6.391   7.522  1.00 27.15           N  
ATOM    243  CA  ALA A  34      24.171  -6.234   6.159  1.00 30.08           C  
ATOM    244  C   ALA A  34      23.418  -7.506   5.785  1.00 31.89           C  
ATOM    245  O   ALA A  34      23.996  -8.603   5.614  1.00 31.88           O  
ATOM    246  CB  ALA A  34      25.333  -5.936   5.217  1.00 27.97           C  
ATOM    247  N   THR A  35      22.081  -7.391   5.581  1.00 26.82           N  
ATOM    248  CA  THR A  35      21.336  -8.612   5.260  1.00 26.36           C  
ATOM    249  C   THR A  35      20.943  -8.674   3.814  1.00 27.83           C  
ATOM    250  O   THR A  35      20.899  -7.660   3.143  1.00 28.79           O  
ATOM    251  CB  THR A  35      20.099  -8.824   6.154  1.00 30.52           C  
ATOM    252  OG1 THR A  35      19.018  -7.981   5.761  1.00 31.33           O  
ATOM    253  CG2 THR A  35      20.410  -8.485   7.604  1.00 34.24           C  
ATOM    254  N   LEU A  36      20.850  -9.916   3.319  1.00 27.91           N  
ATOM    255  CA  LEU A  36      20.587 -10.163   1.912  1.00 26.90           C  
ATOM    256  C   LEU A  36      19.605 -11.328   1.833  1.00 28.72           C  
ATOM    257  O   LEU A  36      19.648 -12.244   2.660  1.00 28.39           O  
ATOM    258  CB  LEU A  36      21.878 -10.566   1.176  1.00 31.15           C  
ATOM    259  CG  LEU A  36      23.057  -9.576   1.098  1.00 36.38           C  
ATOM    260  CD1 LEU A  36      23.973  -9.749   2.291  1.00 45.45           C  
ATOM    261  CD2 LEU A  36      23.878  -9.818  -0.157  1.00 46.68           C  
ATOM    262  N   ARG A  37      18.723 -11.328   0.850  1.00 32.34           N  
ATOM    263  CA  ARG A  37      17.797 -12.449   0.695  1.00 34.43           C  
ATOM    264  C   ARG A  37      18.521 -13.723   0.309  1.00 35.57           C  
ATOM    265  O   ARG A  37      18.145 -14.803   0.754  1.00 36.68           O  
ATOM    266  CB  ARG A  37      16.784 -12.100  -0.397  1.00 37.31           C  
ATOM    267  CG  ARG A  37      15.682 -13.178  -0.416  1.00 44.19           C  
ATOM    268  CD  ARG A  37      14.954 -13.068  -1.737  1.00 49.07           C  
ATOM    269  NE  ARG A  37      15.582 -13.757  -2.849  0.01 47.30           N  
ATOM    270  CZ  ARG A  37      14.982 -13.940  -4.023  0.01 47.59           C  
ATOM    271  NH1 ARG A  37      13.751 -13.491  -4.236  0.01 47.28           N  
ATOM    272  NH2 ARG A  37      15.619 -14.581  -4.993  0.01 47.20           N  
ATOM    273  N   ASP A  38      19.542 -13.643  -0.553  1.00 32.19           N  
ATOM    274  CA  ASP A  38      20.291 -14.809  -0.984  1.00 32.94           C  
ATOM    275  C   ASP A  38      21.791 -14.502  -0.804  1.00 32.98           C  
ATOM    276  O   ASP A  38      22.318 -13.630  -1.499  1.00 30.18           O  
ATOM    277  CB  ASP A  38      20.092 -15.149  -2.465  1.00 31.70           C  
ATOM    278  CG  ASP A  38      18.636 -15.390  -2.828  1.00 43.23           C  
ATOM    279  OD1 ASP A  38      18.117 -14.806  -3.790  1.00 46.21           O  
ATOM    280  OD2 ASP A  38      17.974 -16.196  -2.163  1.00 46.62           O  
ATOM    281  N   LEU A  39      22.442 -15.170   0.123  1.00 33.39           N  
ATOM    282  CA  LEU A  39      23.886 -14.952   0.344  1.00 37.25           C  
ATOM    283  C   LEU A  39      24.728 -15.210  -0.894  1.00 33.92           C  
ATOM    284  O   LEU A  39      25.829 -14.643  -0.981  1.00 36.14           O  
ATOM    285  CB  LEU A  39      24.408 -15.841   1.476  1.00 39.51           C  
ATOM    286  CG  LEU A  39      24.021 -15.378   2.882  1.00 36.63           C  
ATOM    287  CD1 LEU A  39      24.386 -16.498   3.851  1.00 42.84           C  
ATOM    288  CD2 LEU A  39      24.620 -14.043   3.254  1.00 46.36           C  
ATOM    289  N   LYS A  40      24.304 -15.925  -1.927  1.00 29.34           N  
ATOM    290  CA  LYS A  40      25.101 -16.031  -3.140  1.00 31.58           C  
ATOM    291  C   LYS A  40      25.323 -14.674  -3.810  1.00 32.55           C  
ATOM    292  O   LYS A  40      26.240 -14.533  -4.644  1.00 29.67           O  
ATOM    293  CB  LYS A  40      24.501 -17.005  -4.140  1.00 40.55           C  
ATOM    294  CG  LYS A  40      23.162 -16.557  -4.717  1.00 41.45           C  
ATOM    295  CD  LYS A  40      22.789 -17.431  -5.914  1.00 43.68           C  
ATOM    296  CE  LYS A  40      22.254 -18.786  -5.486  1.00 45.91           C  
ATOM    297  NZ  LYS A  40      22.383 -19.758  -6.631  1.00 50.77           N  
ATOM    298  N   THR A  41      24.554 -13.639  -3.482  1.00 28.49           N  
ATOM    299  CA  THR A  41      24.716 -12.324  -4.079  1.00 28.83           C  
ATOM    300  C   THR A  41      25.614 -11.431  -3.232  1.00 30.43           C  
ATOM    301  O   THR A  41      25.741 -10.243  -3.581  1.00 30.24           O  
ATOM    302  CB  THR A  41      23.333 -11.586  -4.227  1.00 30.64           C  
ATOM    303  OG1 THR A  41      22.895 -11.279  -2.887  1.00 30.15           O  
ATOM    304  CG2 THR A  41      22.322 -12.493  -4.911  1.00 30.05           C  
ATOM    305  N   GLN A  42      26.305 -11.913  -2.202  1.00 28.91           N  
ATOM    306  CA  GLN A  42      27.104 -11.026  -1.358  1.00 31.72           C  
ATOM    307  C   GLN A  42      28.475 -10.575  -1.877  1.00 31.97           C  
ATOM    308  O   GLN A  42      29.097  -9.795  -1.153  1.00 31.68           O  
ATOM    309  CB  GLN A  42      27.382 -11.749  -0.037  1.00 32.24           C  
ATOM    310  CG  GLN A  42      28.292 -12.984  -0.135  1.00 30.32           C  
ATOM    311  CD  GLN A  42      28.345 -13.685   1.204  1.00 34.31           C  
ATOM    312  OE1 GLN A  42      28.313 -14.904   1.347  1.00 38.22           O  
ATOM    313  NE2 GLN A  42      28.401 -12.869   2.245  1.00 29.84           N  
ATOM    314  N   GLY A  43      28.915 -11.009  -3.042  1.00 30.82           N  
ATOM    315  CA  GLY A  43      30.251 -10.709  -3.545  1.00 31.37           C  
ATOM    316  C   GLY A  43      30.489  -9.220  -3.780  1.00 33.32           C  
ATOM    317  O   GLY A  43      31.513  -8.735  -3.296  1.00 29.63           O  
ATOM    318  N   ARG A  44      29.545  -8.507  -4.392  1.00 33.17           N  
ATOM    319  CA  ARG A  44      29.724  -7.073  -4.625  1.00 38.35           C  
ATOM    320  C   ARG A  44      29.836  -6.315  -3.309  1.00 34.45           C  
ATOM    321  O   ARG A  44      30.605  -5.362  -3.195  1.00 34.02           O  
ATOM    322  CB  ARG A  44      28.610  -6.433  -5.451  1.00 43.85           C  
ATOM    323  CG  ARG A  44      28.635  -6.683  -6.946  1.00 50.39           C  
ATOM    324  CD  ARG A  44      27.685  -5.699  -7.619  0.01 48.76           C  
ATOM    325  NE  ARG A  44      27.731  -5.721  -9.072  0.01 49.70           N  
ATOM    326  CZ  ARG A  44      26.982  -4.949  -9.855  0.01 50.12           C  
ATOM    327  NH1 ARG A  44      26.119  -4.086  -9.334  0.01 50.40           N  
ATOM    328  NH2 ARG A  44      27.095  -5.042 -11.173  0.01 50.40           N  
ATOM    329  N   LEU A  45      29.071  -6.763  -2.312  1.00 32.53           N  
ATOM    330  CA  LEU A  45      29.188  -6.086  -1.015  1.00 31.66           C  
ATOM    331  C   LEU A  45      30.606  -6.296  -0.476  1.00 32.95           C  
ATOM    332  O   LEU A  45      31.168  -5.294  -0.054  1.00 32.00           O  
ATOM    333  CB  LEU A  45      28.171  -6.649  -0.022  1.00 28.48           C  
ATOM    334  CG  LEU A  45      28.244  -6.206   1.425  1.00 33.04           C  
ATOM    335  CD1 LEU A  45      27.848  -4.727   1.611  1.00 32.23           C  
ATOM    336  CD2 LEU A  45      27.320  -7.036   2.278  1.00 32.85           C  
ATOM    337  N   TRP A  46      31.149  -7.521  -0.476  1.00 27.43           N  
ATOM    338  CA  TRP A  46      32.505  -7.745   0.021  1.00 27.99           C  
ATOM    339  C   TRP A  46      33.553  -7.062  -0.847  1.00 27.32           C  
ATOM    340  O   TRP A  46      34.576  -6.655  -0.301  1.00 32.59           O  
ATOM    341  CB  TRP A  46      32.853  -9.272   0.154  1.00 24.44           C  
ATOM    342  CG  TRP A  46      32.087  -9.802   1.352  1.00 28.30           C  
ATOM    343  CD1 TRP A  46      31.064 -10.714   1.298  1.00 31.02           C  
ATOM    344  CD2 TRP A  46      32.229  -9.417   2.725  1.00 25.10           C  
ATOM    345  NE1 TRP A  46      30.558 -10.905   2.570  1.00 30.76           N  
ATOM    346  CE2 TRP A  46      31.278 -10.135   3.455  1.00 33.51           C  
ATOM    347  CE3 TRP A  46      33.041  -8.495   3.396  1.00 29.53           C  
ATOM    348  CZ2 TRP A  46      31.139 -10.011   4.841  1.00 35.89           C  
ATOM    349  CZ3 TRP A  46      32.926  -8.387   4.779  1.00 28.97           C  
ATOM    350  CH2 TRP A  46      31.946  -9.118   5.469  1.00 32.29           C  
ATOM    351  N   GLU A  47      33.396  -6.967  -2.156  1.00 28.09           N  
ATOM    352  CA  GLU A  47      34.340  -6.214  -2.978  1.00 31.12           C  
ATOM    353  C   GLU A  47      34.311  -4.714  -2.624  1.00 35.34           C  
ATOM    354  O   GLU A  47      35.380  -4.134  -2.442  1.00 34.43           O  
ATOM    355  CB  GLU A  47      33.960  -6.398  -4.452  1.00 35.52           C  
ATOM    356  CG  GLU A  47      34.923  -5.719  -5.429  1.00 43.65           C  
ATOM    357  CD  GLU A  47      34.332  -5.525  -6.809  1.00 46.30           C  
ATOM    358  OE1 GLU A  47      34.977  -4.911  -7.682  1.00 57.73           O  
ATOM    359  OE2 GLU A  47      33.209  -5.969  -7.100  1.00 49.24           O  
ATOM    360  N   ALA A  48      33.127  -4.128  -2.362  1.00 31.82           N  
ATOM    361  CA  ALA A  48      33.035  -2.710  -2.011  1.00 31.70           C  
ATOM    362  C   ALA A  48      33.604  -2.476  -0.612  1.00 31.52           C  
ATOM    363  O   ALA A  48      34.259  -1.462  -0.368  1.00 32.62           O  
ATOM    364  CB  ALA A  48      31.563  -2.250  -2.064  1.00 29.79           C  
ATOM    365  N   ALA A  49      33.369  -3.431   0.289  1.00 27.72           N  
ATOM    366  CA  ALA A  49      33.851  -3.364   1.647  1.00 25.19           C  
ATOM    367  C   ALA A  49      35.385  -3.367   1.679  1.00 31.42           C  
ATOM    368  O   ALA A  49      35.981  -2.634   2.458  1.00 30.85           O  
ATOM    369  CB  ALA A  49      33.359  -4.544   2.494  1.00 26.43           C  
ATOM    370  N   ARG A  50      36.009  -4.227   0.855  1.00 31.93           N  
ATOM    371  CA  ARG A  50      37.476  -4.250   0.808  1.00 34.09           C  
ATOM    372  C   ARG A  50      38.034  -2.934   0.250  1.00 36.14           C  
ATOM    373  O   ARG A  50      39.038  -2.417   0.761  1.00 35.06           O  
ATOM    374  CB  ARG A  50      37.888  -5.391  -0.141  1.00 34.13           C  
ATOM    375  CG  ARG A  50      39.421  -5.477  -0.349  1.00 35.02           C  
ATOM    376  CD  ARG A  50      39.984  -6.347   0.771  1.00 43.78           C  
ATOM    377  NE  ARG A  50      40.062  -5.638   2.052  1.00 41.49           N  
ATOM    378  CZ  ARG A  50      41.005  -4.720   2.280  1.00 50.15           C  
ATOM    379  NH1 ARG A  50      41.875  -4.492   1.301  1.00 51.32           N  
ATOM    380  NH2 ARG A  50      41.096  -4.084   3.435  1.00 47.63           N  
ATOM    381  N   ALA A  51      37.371  -2.352  -0.727  1.00 32.60           N  
ATOM    382  CA  ALA A  51      37.768  -1.131  -1.406  1.00 37.75           C  
ATOM    383  C   ALA A  51      37.703   0.073  -0.469  1.00 38.86           C  
ATOM    384  O   ALA A  51      38.535   0.965  -0.616  1.00 36.38           O  
ATOM    385  CB  ALA A  51      36.923  -0.855  -2.663  1.00 31.44           C  
ATOM    386  N   LEU A  52      36.815   0.081   0.524  1.00 35.80           N  
ATOM    387  CA  LEU A  52      36.740   1.159   1.492  1.00 34.46           C  
ATOM    388  C   LEU A  52      37.479   0.765   2.764  1.00 34.31           C  
ATOM    389  O   LEU A  52      37.463   1.441   3.788  1.00 35.16           O  
ATOM    390  CB  LEU A  52      35.289   1.491   1.832  1.00 29.31           C  
ATOM    391  CG  LEU A  52      34.503   2.128   0.673  1.00 43.94           C  
ATOM    392  CD1 LEU A  52      33.032   2.245   1.041  1.00 43.76           C  
ATOM    393  CD2 LEU A  52      35.042   3.510   0.354  1.00 38.10           C  
ATOM    394  N   ALA A  53      38.126  -0.389   2.700  1.00 35.27           N  
ATOM    395  CA  ALA A  53      38.893  -0.933   3.796  1.00 36.38           C  
ATOM    396  C   ALA A  53      38.088  -1.027   5.074  1.00 37.06           C  
ATOM    397  O   ALA A  53      38.589  -0.602   6.109  1.00 33.19           O  
ATOM    398  CB  ALA A  53      40.171  -0.117   4.055  1.00 35.99           C  
ATOM    399  N   CYS A  54      36.886  -1.631   5.072  1.00 32.20           N  
ATOM    400  CA  CYS A  54      36.177  -1.722   6.335  1.00 32.58           C  
ATOM    401  C   CYS A  54      36.974  -2.625   7.281  1.00 36.29           C  
ATOM    402  O   CYS A  54      37.384  -3.729   6.911  1.00 36.59           O  
ATOM    403  CB  CYS A  54      34.777  -2.335   6.129  1.00 32.84           C  
ATOM    404  SG  CYS A  54      33.726  -1.446   4.948  1.00 29.94           S  
ATOM    405  N   PRO A  55      37.192  -2.202   8.508  1.00 36.24           N  
ATOM    406  CA  PRO A  55      37.938  -2.993   9.471  1.00 36.21           C  
ATOM    407  C   PRO A  55      37.266  -4.345   9.708  1.00 39.21           C  
ATOM    408  O   PRO A  55      36.042  -4.483   9.717  1.00 36.42           O  
ATOM    409  CB  PRO A  55      37.951  -2.145  10.743  1.00 36.44           C  
ATOM    410  CG  PRO A  55      37.484  -0.760  10.353  1.00 35.29           C  
ATOM    411  CD  PRO A  55      36.771  -0.871   9.031  1.00 36.47           C  
ATOM    412  N   PRO A  56      38.059  -5.363  10.050  1.00 37.59           N  
ATOM    413  CA  PRO A  56      37.571  -6.678  10.406  1.00 38.96           C  
ATOM    414  C   PRO A  56      36.574  -6.615  11.529  1.00 34.92           C  
ATOM    415  O   PRO A  56      36.827  -5.968  12.554  1.00 37.49           O  
ATOM    416  CB  PRO A  56      38.862  -7.411  10.869  1.00 38.18           C  
ATOM    417  CG  PRO A  56      39.937  -6.726  10.071  1.00 36.74           C  
ATOM    418  CD  PRO A  56      39.551  -5.269  10.100  1.00 35.17           C  
ATOM    419  N   GLY A  57      35.400  -7.227  11.451  1.00 34.78           N  
ATOM    420  CA  GLY A  57      34.378  -7.158  12.467  1.00 34.41           C  
ATOM    421  C   GLY A  57      33.489  -5.910  12.363  1.00 37.83           C  
ATOM    422  O   GLY A  57      32.553  -5.778  13.177  1.00 38.28           O  
ATOM    423  N   SER A  58      33.668  -5.000  11.424  1.00 34.65           N  
ATOM    424  CA  SER A  58      32.809  -3.830  11.283  1.00 34.99           C  
ATOM    425  C   SER A  58      31.542  -4.164  10.463  1.00 35.32           C  
ATOM    426  O   SER A  58      30.513  -3.510  10.563  1.00 33.83           O  
ATOM    427  CB  SER A  58      33.525  -2.678  10.583  1.00 30.09           C  
ATOM    428  OG  SER A  58      33.869  -3.001   9.231  1.00 31.46           O  
ATOM    429  N   LEU A  59      31.601  -5.188   9.635  1.00 31.85           N  
ATOM    430  CA  LEU A  59      30.629  -5.653   8.713  1.00 27.85           C  
ATOM    431  C   LEU A  59      30.444  -7.164   8.704  1.00 32.72           C  
ATOM    432  O   LEU A  59      31.386  -7.960   8.598  1.00 32.32           O  
ATOM    433  CB  LEU A  59      31.061  -5.365   7.260  1.00 28.99           C  
ATOM    434  CG  LEU A  59      30.065  -5.500   6.124  1.00 32.71           C  
ATOM    435  CD1 LEU A  59      28.790  -4.701   6.362  1.00 28.78           C  
ATOM    436  CD2 LEU A  59      30.753  -5.136   4.809  1.00 28.59           C  
ATOM    437  N   GLU A  60      29.172  -7.536   8.863  1.00 31.67           N  
ATOM    438  CA  GLU A  60      28.807  -8.958   8.823  1.00 35.73           C  
ATOM    439  C   GLU A  60      27.586  -9.129   7.929  1.00 35.29           C  
ATOM    440  O   GLU A  60      26.730  -8.231   7.906  1.00 39.45           O  
ATOM    441  CB  GLU A  60      28.493  -9.464  10.228  1.00 34.72           C  
ATOM    442  CG  GLU A  60      29.611  -9.336  11.241  1.00 42.81           C  
ATOM    443  CD  GLU A  60      30.868 -10.126  10.924  1.00 51.47           C  
ATOM    444  OE1 GLU A  60      30.883 -11.097  10.135  1.00 51.25           O  
ATOM    445  OE2 GLU A  60      31.925  -9.760  11.477  1.00 49.61           O  
ATOM    446  N   THR A  61      27.479 -10.265   7.228  1.00 32.93           N  
ATOM    447  CA  THR A  61      26.322 -10.508   6.424  1.00 28.63           C  
ATOM    448  C   THR A  61      25.481 -11.622   7.041  1.00 34.08           C  
ATOM    449  O   THR A  61      26.014 -12.602   7.591  1.00 33.82           O  
ATOM    450  CB  THR A  61      26.683 -10.960   4.985  1.00 35.72           C  
ATOM    451  OG1 THR A  61      27.606 -12.036   5.109  1.00 34.62           O  
ATOM    452  CG2 THR A  61      27.296  -9.831   4.179  1.00 31.12           C  
ATOM    453  N   LEU A  62      24.177 -11.460   6.946  1.00 30.42           N  
ATOM    454  CA  LEU A  62      23.208 -12.451   7.403  1.00 31.36           C  
ATOM    455  C   LEU A  62      22.250 -12.664   6.238  1.00 31.45           C  
ATOM    456  O   LEU A  62      21.933 -11.655   5.587  1.00 30.07           O  
ATOM    457  CB  LEU A  62      22.337 -11.939   8.558  1.00 31.74           C  
ATOM    458  CG  LEU A  62      23.086 -11.469   9.813  1.00 37.37           C  
ATOM    459  CD1 LEU A  62      22.152 -10.897  10.839  1.00 32.81           C  
ATOM    460  CD2 LEU A  62      23.900 -12.624  10.412  1.00 34.44           C  
ATOM    461  N   GLN A  63      21.703 -13.860   6.080  1.00 28.23           N  
ATOM    462  CA  GLN A  63      20.676 -14.149   5.132  1.00 30.11           C  
ATOM    463  C   GLN A  63      19.365 -13.710   5.832  1.00 31.62           C  
ATOM    464  O   GLN A  63      19.125 -14.032   7.001  1.00 32.30           O  
ATOM    465  CB  GLN A  63      20.656 -15.667   4.847  1.00 31.55           C  
ATOM    466  CG  GLN A  63      19.858 -15.945   3.569  1.00 42.71           C  
ATOM    467  CD  GLN A  63      19.673 -17.424   3.307  1.00 60.30           C  
ATOM    468  OE1 GLN A  63      20.299 -18.285   3.946  1.00 68.09           O  
ATOM    469  NE2 GLN A  63      18.837 -17.772   2.329  1.00 63.42           N  
ATOM    470  N   LEU A  64      18.520 -12.969   5.147  1.00 32.60           N  
ATOM    471  CA  LEU A  64      17.263 -12.507   5.758  1.00 32.64           C  
ATOM    472  C   LEU A  64      16.277 -12.313   4.609  1.00 34.58           C  
ATOM    473  O   LEU A  64      16.473 -11.392   3.826  1.00 38.06           O  
ATOM    474  CB  LEU A  64      17.470 -11.206   6.547  1.00 30.07           C  
ATOM    475  CG  LEU A  64      16.354 -10.679   7.449  1.00 38.51           C  
ATOM    476  CD1 LEU A  64      16.812  -9.539   8.376  1.00 34.77           C  
ATOM    477  CD2 LEU A  64      15.213 -10.178   6.578  1.00 40.10           C  
ATOM    478  N   ASP A  65      15.250 -13.137   4.540  1.00 32.67           N  
ATOM    479  CA  ASP A  65      14.250 -12.967   3.473  1.00 32.08           C  
ATOM    480  C   ASP A  65      13.068 -12.285   4.149  1.00 31.07           C  
ATOM    481  O   ASP A  65      12.441 -12.924   5.023  1.00 29.91           O  
ATOM    482  CB  ASP A  65      13.949 -14.375   2.941  1.00 40.90           C  
ATOM    483  CG  ASP A  65      12.639 -14.444   2.175  1.00 53.74           C  
ATOM    484  OD1 ASP A  65      12.261 -13.429   1.543  1.00 43.33           O  
ATOM    485  OD2 ASP A  65      11.953 -15.494   2.275  1.00 60.78           O  
ATOM    486  N   VAL A  66      12.740 -11.026   3.816  1.00 31.65           N  
ATOM    487  CA  VAL A  66      11.652 -10.345   4.517  1.00 30.12           C  
ATOM    488  C   VAL A  66      10.275 -10.917   4.185  1.00 30.02           C  
ATOM    489  O   VAL A  66       9.308 -10.530   4.817  1.00 29.66           O  
ATOM    490  CB  VAL A  66      11.651  -8.806   4.333  1.00 30.96           C  
ATOM    491  CG1 VAL A  66      12.964  -8.194   4.820  1.00 32.37           C  
ATOM    492  CG2 VAL A  66      11.380  -8.466   2.866  1.00 28.78           C  
ATOM    493  N   ARG A  67      10.084 -11.851   3.283  1.00 31.63           N  
ATOM    494  CA  ARG A  67       8.816 -12.535   3.045  1.00 33.90           C  
ATOM    495  C   ARG A  67       8.543 -13.580   4.126  1.00 35.55           C  
ATOM    496  O   ARG A  67       7.425 -14.093   4.245  1.00 35.88           O  
ATOM    497  CB  ARG A  67       8.889 -13.230   1.668  1.00 30.50           C  
ATOM    498  CG  ARG A  67       9.077 -12.194   0.545  1.00 35.49           C  
ATOM    499  CD  ARG A  67       9.250 -12.848  -0.814  1.00 32.66           C  
ATOM    500  NE  ARG A  67      10.487 -13.642  -0.814  1.00 50.78           N  
ATOM    501  CZ  ARG A  67      10.947 -14.332  -1.859  1.00 54.58           C  
ATOM    502  NH1 ARG A  67      10.311 -14.373  -3.030  1.00 52.47           N  
ATOM    503  NH2 ARG A  67      12.085 -14.991  -1.725  1.00 47.49           N  
ATOM    504  N   ASP A  68       9.552 -13.905   4.942  1.00 32.09           N  
ATOM    505  CA  ASP A  68       9.421 -15.018   5.913  1.00 34.42           C  
ATOM    506  C   ASP A  68       9.772 -14.618   7.314  1.00 32.32           C  
ATOM    507  O   ASP A  68      10.920 -14.361   7.682  1.00 34.52           O  
ATOM    508  CB  ASP A  68      10.345 -16.123   5.384  1.00 39.63           C  
ATOM    509  CG  ASP A  68      10.536 -17.360   6.232  1.00 43.07           C  
ATOM    510  OD1 ASP A  68      10.053 -17.518   7.352  1.00 43.22           O  
ATOM    511  OD2 ASP A  68      11.241 -18.261   5.717  1.00 48.97           O  
ATOM    512  N   SER A  69       8.763 -14.593   8.183  1.00 32.50           N  
ATOM    513  CA  SER A  69       8.930 -14.185   9.571  1.00 33.48           C  
ATOM    514  C   SER A  69       9.889 -15.081  10.345  1.00 34.84           C  
ATOM    515  O   SER A  69      10.501 -14.533  11.252  1.00 34.37           O  
ATOM    516  CB  SER A  69       7.560 -14.099  10.260  1.00 34.14           C  
ATOM    517  OG  SER A  69       6.865 -15.307  10.100  1.00 45.46           O  
ATOM    518  N   LYS A  70      10.108 -16.334   9.932  1.00 37.00           N  
ATOM    519  CA  LYS A  70      11.113 -17.172  10.567  1.00 39.39           C  
ATOM    520  C   LYS A  70      12.518 -16.683  10.209  1.00 37.03           C  
ATOM    521  O   LYS A  70      13.420 -16.817  11.054  1.00 35.62           O  
ATOM    522  CB  LYS A  70      10.981 -18.650  10.153  1.00 40.27           C  
ATOM    523  CG  LYS A  70       9.663 -19.326  10.606  1.00 42.51           C  
ATOM    524  CD  LYS A  70       9.738 -20.800  10.216  1.00 53.33           C  
ATOM    525  CE  LYS A  70       8.402 -21.497  10.042  1.00 53.31           C  
ATOM    526  NZ  LYS A  70       7.735 -21.659  11.371  1.00 60.38           N  
ATOM    527  N   SER A  71      12.743 -16.253   8.973  1.00 31.24           N  
ATOM    528  CA  SER A  71      14.042 -15.743   8.527  1.00 30.72           C  
ATOM    529  C   SER A  71      14.326 -14.426   9.260  1.00 33.18           C  
ATOM    530  O   SER A  71      15.410 -14.171   9.782  1.00 33.88           O  
ATOM    531  CB  SER A  71      14.059 -15.576   6.999  1.00 29.78           C  
ATOM    532  OG  SER A  71      15.299 -14.963   6.564  1.00 31.78           O  
ATOM    533  N   VAL A  72      13.291 -13.615   9.502  1.00 32.79           N  
ATOM    534  CA  VAL A  72      13.373 -12.347  10.205  1.00 33.17           C  
ATOM    535  C   VAL A  72      13.775 -12.652  11.648  1.00 37.51           C  
ATOM    536  O   VAL A  72      14.800 -12.115  12.071  1.00 33.83           O  
ATOM    537  CB  VAL A  72      12.069 -11.520  10.135  1.00 30.24           C  
ATOM    538  CG1 VAL A  72      12.088 -10.363  11.109  1.00 32.87           C  
ATOM    539  CG2 VAL A  72      11.795 -11.021   8.721  1.00 31.99           C  
ATOM    540  N   ALA A  73      13.085 -13.576  12.314  1.00 36.47           N  
ATOM    541  CA  ALA A  73      13.437 -13.953  13.684  1.00 37.61           C  
ATOM    542  C   ALA A  73      14.827 -14.557  13.845  1.00 37.42           C  
ATOM    543  O   ALA A  73      15.557 -14.222  14.800  1.00 39.30           O  
ATOM    544  CB  ALA A  73      12.366 -14.951  14.198  1.00 36.00           C  
ATOM    545  N   ALA A  74      15.287 -15.406  12.941  1.00 34.61           N  
ATOM    546  CA  ALA A  74      16.608 -16.006  13.037  1.00 37.56           C  
ATOM    547  C   ALA A  74      17.738 -14.995  12.784  1.00 40.94           C  
ATOM    548  O   ALA A  74      18.815 -15.110  13.392  1.00 42.00           O  
ATOM    549  CB  ALA A  74      16.733 -17.170  12.062  1.00 37.72           C  
ATOM    550  N   ALA A  75      17.515 -13.955  11.979  1.00 39.25           N  
ATOM    551  CA  ALA A  75      18.517 -12.913  11.774  1.00 39.28           C  
ATOM    552  C   ALA A  75      18.559 -12.044  13.025  1.00 38.56           C  
ATOM    553  O   ALA A  75      19.646 -11.666  13.502  1.00 37.54           O  
ATOM    554  CB  ALA A  75      18.279 -12.105  10.508  1.00 37.09           C  
ATOM    555  N   ARG A  76      17.414 -11.785  13.648  1.00 36.08           N  
ATOM    556  CA  ARG A  76      17.387 -11.011  14.882  1.00 38.21           C  
ATOM    557  C   ARG A  76      18.215 -11.721  15.970  1.00 41.45           C  
ATOM    558  O   ARG A  76      19.024 -11.146  16.685  1.00 40.84           O  
ATOM    559  CB  ARG A  76      15.967 -10.799  15.390  1.00 34.77           C  
ATOM    560  CG  ARG A  76      15.891  -9.929  16.643  1.00 41.04           C  
ATOM    561  CD  ARG A  76      14.450  -9.894  17.164  1.00 45.75           C  
ATOM    562  NE  ARG A  76      14.102 -11.275  17.493  1.00 65.71           N  
ATOM    563  CZ  ARG A  76      13.101 -12.092  17.238  1.00 68.07           C  
ATOM    564  NH1 ARG A  76      12.022 -11.819  16.513  1.00 63.07           N  
ATOM    565  NH2 ARG A  76      13.226 -13.328  17.741  1.00 69.22           N  
ATOM    566  N   GLU A  77      18.084 -13.042  16.023  1.00 41.17           N  
ATOM    567  CA  GLU A  77      18.799 -13.838  16.997  1.00 44.97           C  
ATOM    568  C   GLU A  77      20.300 -13.811  16.738  1.00 43.17           C  
ATOM    569  O   GLU A  77      21.052 -13.894  17.704  1.00 44.66           O  
ATOM    570  CB  GLU A  77      18.183 -15.232  16.984  1.00 49.94           C  
ATOM    571  CG  GLU A  77      17.135 -15.542  18.003  1.00 67.34           C  
ATOM    572  CD  GLU A  77      15.924 -14.698  18.240  1.00 78.79           C  
ATOM    573  OE1 GLU A  77      15.828 -13.493  17.921  1.00 86.14           O  
ATOM    574  OE2 GLU A  77      14.949 -15.268  18.812  1.00 85.51           O  
ATOM    575  N   ARG A  78      20.794 -13.632  15.521  1.00 41.55           N  
ATOM    576  CA  ARG A  78      22.201 -13.594  15.199  1.00 39.09           C  
ATOM    577  C   ARG A  78      22.853 -12.268  15.565  1.00 36.38           C  
ATOM    578  O   ARG A  78      24.064 -12.177  15.400  1.00 40.48           O  
ATOM    579  CB  ARG A  78      22.470 -13.899  13.715  1.00 42.08           C  
ATOM    580  CG  ARG A  78      22.024 -15.258  13.249  1.00 53.04           C  
ATOM    581  CD  ARG A  78      23.115 -16.304  13.134  1.00 59.32           C  
ATOM    582  NE  ARG A  78      24.403 -15.731  12.765  1.00 69.41           N  
ATOM    583  CZ  ARG A  78      25.160 -15.985  11.712  1.00 72.69           C  
ATOM    584  NH1 ARG A  78      24.800 -16.851  10.780  1.00 77.00           N  
ATOM    585  NH2 ARG A  78      26.315 -15.338  11.582  1.00 78.09           N  
ATOM    586  N   VAL A  79      22.118 -11.276  16.040  1.00 37.70           N  
ATOM    587  CA  VAL A  79      22.665  -9.982  16.446  1.00 38.91           C  
ATOM    588  C   VAL A  79      23.268 -10.224  17.836  1.00 43.18           C  
ATOM    589  O   VAL A  79      22.576 -10.145  18.836  1.00 40.92           O  
ATOM    590  CB  VAL A  79      21.591  -8.897  16.428  1.00 40.36           C  
ATOM    591  CG1 VAL A  79      22.032  -7.598  17.078  1.00 37.71           C  
ATOM    592  CG2 VAL A  79      21.141  -8.662  14.968  1.00 39.47           C  
ATOM    593  N   THR A  80      24.568 -10.500  17.859  1.00 45.50           N  
ATOM    594  CA  THR A  80      25.282 -10.861  19.082  1.00 50.02           C  
ATOM    595  C   THR A  80      25.220  -9.809  20.167  1.00 51.70           C  
ATOM    596  O   THR A  80      25.026 -10.212  21.327  1.00 53.98           O  
ATOM    597  CB  THR A  80      26.739 -11.265  18.823  1.00 46.07           C  
ATOM    598  OG1 THR A  80      27.445 -10.172  18.223  1.00 50.89           O  
ATOM    599  CG2 THR A  80      26.793 -12.409  17.831  1.00 49.60           C  
ATOM    600  N   GLU A  81      25.136  -8.522  19.847  1.00 46.69           N  
ATOM    601  CA  GLU A  81      24.992  -7.504  20.877  1.00 44.49           C  
ATOM    602  C   GLU A  81      23.654  -7.538  21.594  1.00 44.36           C  
ATOM    603  O   GLU A  81      23.497  -6.800  22.579  1.00 43.36           O  
ATOM    604  CB  GLU A  81      25.223  -6.097  20.297  1.00 38.18           C  
ATOM    605  CG  GLU A  81      26.595  -5.973  19.654  1.00 37.53           C  
ATOM    606  CD  GLU A  81      26.788  -6.540  18.270  1.00 44.64           C  
ATOM    607  OE1 GLU A  81      25.862  -7.118  17.661  1.00 39.03           O  
ATOM    608  OE2 GLU A  81      27.917  -6.429  17.723  1.00 41.94           O  
ATOM    609  N   GLY A  82      22.634  -8.202  21.062  1.00 43.38           N  
ATOM    610  CA  GLY A  82      21.336  -8.241  21.756  1.00 43.69           C  
ATOM    611  C   GLY A  82      20.592  -6.932  21.695  1.00 45.41           C  
ATOM    612  O   GLY A  82      19.738  -6.644  22.531  1.00 45.11           O  
ATOM    613  N   ARG A  83      20.933  -6.072  20.722  1.00 42.74           N  
ATOM    614  CA  ARG A  83      20.254  -4.808  20.567  1.00 38.88           C  
ATOM    615  C   ARG A  83      20.512  -4.330  19.118  1.00 34.76           C  
ATOM    616  O   ARG A  83      21.489  -4.777  18.514  1.00 34.68           O  
ATOM    617  CB  ARG A  83      20.586  -3.679  21.529  1.00 38.77           C  
ATOM    618  CG  ARG A  83      21.949  -3.042  21.356  1.00 47.16           C  
ATOM    619  CD  ARG A  83      22.051  -1.680  22.030  1.00 47.47           C  
ATOM    620  NE  ARG A  83      23.233  -0.958  21.582  1.00 50.72           N  
ATOM    621  CZ  ARG A  83      24.491  -1.354  21.622  1.00 53.47           C  
ATOM    622  NH1 ARG A  83      24.871  -2.521  22.131  1.00 56.77           N  
ATOM    623  NH2 ARG A  83      25.445  -0.564  21.145  1.00 56.88           N  
ATOM    624  N   VAL A  84      19.579  -3.509  18.653  1.00 32.76           N  
ATOM    625  CA  VAL A  84      19.740  -2.935  17.305  1.00 33.95           C  
ATOM    626  C   VAL A  84      19.472  -1.456  17.532  1.00 34.01           C  
ATOM    627  O   VAL A  84      18.375  -1.088  17.907  1.00 38.21           O  
ATOM    628  CB  VAL A  84      18.874  -3.552  16.204  1.00 31.68           C  
ATOM    629  CG1 VAL A  84      18.823  -2.610  14.975  1.00 36.32           C  
ATOM    630  CG2 VAL A  84      19.391  -4.881  15.718  1.00 30.00           C  
ATOM    631  N   ASP A  85      20.501  -0.619  17.373  1.00 34.14           N  
ATOM    632  CA  ASP A  85      20.335   0.800  17.564  1.00 33.54           C  
ATOM    633  C   ASP A  85      19.678   1.474  16.361  1.00 31.81           C  
ATOM    634  O   ASP A  85      18.961   2.467  16.505  1.00 32.06           O  
ATOM    635  CB  ASP A  85      21.702   1.489  17.823  1.00 35.21           C  
ATOM    636  CG  ASP A  85      22.294   0.924  19.121  1.00 38.63           C  
ATOM    637  OD1 ASP A  85      21.663   1.185  20.147  1.00 38.53           O  
ATOM    638  OD2 ASP A  85      23.324   0.224  19.108  1.00 38.00           O  
ATOM    639  N   VAL A  86      20.027   1.026  15.168  1.00 31.25           N  
ATOM    640  CA  VAL A  86      19.533   1.635  13.942  1.00 29.10           C  
ATOM    641  C   VAL A  86      19.065   0.512  13.014  1.00 27.48           C  
ATOM    642  O   VAL A  86      19.820  -0.384  12.638  1.00 30.66           O  
ATOM    643  CB  VAL A  86      20.559   2.467  13.171  1.00 33.17           C  
ATOM    644  CG1 VAL A  86      19.928   3.044  11.887  1.00 30.38           C  
ATOM    645  CG2 VAL A  86      21.143   3.621  13.991  1.00 29.51           C  
ATOM    646  N   LEU A  87      17.774   0.547  12.680  1.00 26.92           N  
ATOM    647  CA  LEU A  87      17.213  -0.441  11.745  1.00 25.09           C  
ATOM    648  C   LEU A  87      16.927   0.257  10.425  1.00 25.66           C  
ATOM    649  O   LEU A  87      16.230   1.291  10.433  1.00 24.84           O  
ATOM    650  CB  LEU A  87      15.899  -1.019  12.316  1.00 28.63           C  
ATOM    651  CG  LEU A  87      15.064  -1.892  11.360  1.00 26.81           C  
ATOM    652  CD1 LEU A  87      15.826  -3.174  11.044  1.00 30.82           C  
ATOM    653  CD2 LEU A  87      13.677  -2.226  11.960  1.00 27.72           C  
ATOM    654  N   VAL A  88      17.436  -0.254   9.325  1.00 25.97           N  
ATOM    655  CA  VAL A  88      17.220   0.332   8.000  1.00 25.02           C  
ATOM    656  C   VAL A  88      16.430  -0.626   7.113  1.00 24.92           C  
ATOM    657  O   VAL A  88      16.930  -1.699   6.769  1.00 26.51           O  
ATOM    658  CB  VAL A  88      18.549   0.702   7.298  1.00 26.02           C  
ATOM    659  CG1 VAL A  88      18.234   1.398   5.947  1.00 26.83           C  
ATOM    660  CG2 VAL A  88      19.343   1.629   8.218  1.00 22.65           C  
ATOM    661  N   CYS A  89      15.144  -0.306   6.885  1.00 22.66           N  
ATOM    662  CA  CYS A  89      14.240  -1.112   6.074  1.00 24.40           C  
ATOM    663  C   CYS A  89      14.321  -0.552   4.652  1.00 25.19           C  
ATOM    664  O   CYS A  89      13.755   0.475   4.281  1.00 25.79           O  
ATOM    665  CB  CYS A  89      12.772  -1.015   6.604  1.00 28.69           C  
ATOM    666  SG  CYS A  89      12.569  -1.681   8.291  1.00 27.48           S  
ATOM    667  N   ASN A  90      15.116  -1.236   3.835  1.00 25.25           N  
ATOM    668  CA  ASN A  90      15.510  -0.860   2.505  1.00 27.07           C  
ATOM    669  C   ASN A  90      15.204  -1.919   1.478  1.00 26.62           C  
ATOM    670  O   ASN A  90      15.089  -1.537   0.332  1.00 31.78           O  
ATOM    671  CB  ASN A  90      17.060  -0.590   2.518  1.00 26.74           C  
ATOM    672  CG  ASN A  90      17.605  -0.427   1.121  1.00 31.03           C  
ATOM    673  OD1 ASN A  90      17.359   0.618   0.488  1.00 26.74           O  
ATOM    674  ND2 ASN A  90      18.242  -1.507   0.619  1.00 27.72           N  
ATOM    675  N   ALA A  91      15.046  -3.194   1.832  1.00 25.79           N  
ATOM    676  CA  ALA A  91      14.707  -4.260   0.905  1.00 30.74           C  
ATOM    677  C   ALA A  91      13.515  -3.839   0.052  1.00 32.44           C  
ATOM    678  O   ALA A  91      12.531  -3.344   0.621  1.00 32.97           O  
ATOM    679  CB  ALA A  91      14.311  -5.513   1.711  1.00 29.88           C  
ATOM    680  N   GLY A  92      13.585  -4.017  -1.278  1.00 33.04           N  
ATOM    681  CA  GLY A  92      12.429  -3.594  -2.064  1.00 33.68           C  
ATOM    682  C   GLY A  92      12.498  -4.108  -3.500  1.00 34.73           C  
ATOM    683  O   GLY A  92      13.594  -4.426  -3.929  1.00 34.36           O  
ATOM    684  N   LEU A  93      11.364  -4.210  -4.132  1.00 29.06           N  
ATOM    685  CA  LEU A  93      11.169  -4.589  -5.501  1.00 30.58           C  
ATOM    686  C   LEU A  93      10.470  -3.527  -6.347  1.00 31.77           C  
ATOM    687  O   LEU A  93       9.561  -2.866  -5.855  1.00 29.69           O  
ATOM    688  CB  LEU A  93      10.171  -5.753  -5.521  1.00 27.06           C  
ATOM    689  CG  LEU A  93      10.700  -7.097  -5.023  1.00 35.90           C  
ATOM    690  CD1 LEU A  93       9.603  -8.125  -5.229  1.00 37.94           C  
ATOM    691  CD2 LEU A  93      11.990  -7.483  -5.760  1.00 38.11           C  
ATOM    692  N   GLY A  94      10.839  -3.470  -7.631  1.00 30.39           N  
ATOM    693  CA  GLY A  94      10.155  -2.543  -8.524  1.00 31.57           C  
ATOM    694  C   GLY A  94       9.189  -3.413  -9.327  1.00 30.11           C  
ATOM    695  O   GLY A  94       9.280  -4.631  -9.329  1.00 32.21           O  
ATOM    696  N   LEU A  95       8.300  -2.795 -10.065  1.00 34.12           N  
ATOM    697  CA  LEU A  95       7.415  -3.506 -10.968  1.00 32.17           C  
ATOM    698  C   LEU A  95       6.955  -2.482 -12.005  1.00 36.72           C  
ATOM    699  O   LEU A  95       6.311  -1.478 -11.642  1.00 33.79           O  
ATOM    700  CB  LEU A  95       6.225  -4.164 -10.265  1.00 37.91           C  
ATOM    701  CG  LEU A  95       5.413  -5.143 -11.111  1.00 33.96           C  
ATOM    702  CD1 LEU A  95       6.299  -6.230 -11.689  1.00 31.72           C  
ATOM    703  CD2 LEU A  95       4.292  -5.797 -10.268  1.00 32.56           C  
ATOM    704  N   LEU A  96       7.306  -2.800 -13.276  1.00 32.62           N  
ATOM    705  CA  LEU A  96       7.010  -1.802 -14.315  1.00 32.55           C  
ATOM    706  C   LEU A  96       6.235  -2.440 -15.463  1.00 32.10           C  
ATOM    707  O   LEU A  96       6.606  -3.524 -15.900  1.00 35.70           O  
ATOM    708  CB  LEU A  96       8.347  -1.270 -14.811  1.00 38.74           C  
ATOM    709  CG  LEU A  96       8.461   0.002 -15.617  1.00 45.44           C  
ATOM    710  CD1 LEU A  96       8.087   1.239 -14.821  1.00 40.03           C  
ATOM    711  CD2 LEU A  96       9.911   0.163 -16.132  1.00 47.38           C  
ATOM    712  N   GLY A  97       5.160  -1.837 -15.892  1.00 31.75           N  
ATOM    713  CA  GLY A  97       4.423  -2.358 -17.042  1.00 32.50           C  
ATOM    714  C   GLY A  97       2.951  -1.999 -16.972  1.00 33.51           C  
ATOM    715  O   GLY A  97       2.507  -1.482 -15.958  1.00 28.55           O  
ATOM    716  N   PRO A  98       2.229  -2.225 -18.062  1.00 33.00           N  
ATOM    717  CA  PRO A  98       0.783  -2.008 -18.110  1.00 32.25           C  
ATOM    718  C   PRO A  98       0.180  -2.801 -16.951  1.00 30.41           C  
ATOM    719  O   PRO A  98       0.517  -4.010 -16.836  1.00 30.43           O  
ATOM    720  CB  PRO A  98       0.416  -2.708 -19.449  1.00 32.15           C  
ATOM    721  CG  PRO A  98       1.656  -2.510 -20.308  1.00 31.56           C  
ATOM    722  CD  PRO A  98       2.752  -2.887 -19.316  1.00 31.65           C  
ATOM    723  N   LEU A  99      -0.726  -2.251 -16.163  1.00 32.85           N  
ATOM    724  CA  LEU A  99      -1.312  -3.038 -15.055  1.00 29.78           C  
ATOM    725  C   LEU A  99      -1.859  -4.398 -15.444  1.00 30.02           C  
ATOM    726  O   LEU A  99      -1.550  -5.421 -14.810  1.00 31.20           O  
ATOM    727  CB  LEU A  99      -2.465  -2.234 -14.407  1.00 31.09           C  
ATOM    728  CG  LEU A  99      -2.982  -2.889 -13.087  1.00 34.38           C  
ATOM    729  CD1 LEU A  99      -1.993  -2.618 -11.953  1.00 30.97           C  
ATOM    730  CD2 LEU A  99      -4.347  -2.324 -12.732  1.00 39.63           C  
ATOM    731  N   GLU A 100      -2.542  -4.536 -16.582  1.00 33.01           N  
ATOM    732  CA  GLU A 100      -3.141  -5.767 -17.041  1.00 36.58           C  
ATOM    733  C   GLU A 100      -2.111  -6.767 -17.574  1.00 38.52           C  
ATOM    734  O   GLU A 100      -2.427  -7.946 -17.752  1.00 35.99           O  
ATOM    735  CB  GLU A 100      -4.236  -5.535 -18.089  1.00 40.01           C  
ATOM    736  CG  GLU A 100      -3.841  -4.869 -19.381  1.00 40.84           C  
ATOM    737  CD  GLU A 100      -3.741  -3.368 -19.353  1.00 43.99           C  
ATOM    738  OE1 GLU A 100      -3.692  -2.741 -18.276  1.00 39.07           O  
ATOM    739  OE2 GLU A 100      -3.685  -2.720 -20.424  1.00 46.59           O  
ATOM    740  N   ALA A 101      -0.886  -6.312 -17.786  1.00 36.30           N  
ATOM    741  CA  ALA A 101       0.196  -7.209 -18.204  1.00 35.93           C  
ATOM    742  C   ALA A 101       0.978  -7.776 -17.040  1.00 36.65           C  
ATOM    743  O   ALA A 101       1.803  -8.691 -17.221  1.00 39.43           O  
ATOM    744  CB  ALA A 101       1.138  -6.434 -19.135  1.00 35.75           C  
ATOM    745  N   LEU A 102       0.756  -7.338 -15.796  1.00 34.42           N  
ATOM    746  CA  LEU A 102       1.494  -7.832 -14.636  1.00 32.64           C  
ATOM    747  C   LEU A 102       0.935  -9.133 -14.101  1.00 34.25           C  
ATOM    748  O   LEU A 102      -0.277  -9.256 -13.983  1.00 33.30           O  
ATOM    749  CB  LEU A 102       1.439  -6.788 -13.500  1.00 33.36           C  
ATOM    750  CG  LEU A 102       1.839  -5.383 -13.931  1.00 36.44           C  
ATOM    751  CD1 LEU A 102       1.603  -4.403 -12.783  1.00 33.49           C  
ATOM    752  CD2 LEU A 102       3.306  -5.366 -14.381  1.00 33.28           C  
ATOM    753  N   GLY A 103       1.786 -10.104 -13.766  1.00 30.94           N  
ATOM    754  CA  GLY A 103       1.281 -11.372 -13.260  1.00 34.94           C  
ATOM    755  C   GLY A 103       0.819 -11.144 -11.823  1.00 36.65           C  
ATOM    756  O   GLY A 103       1.335 -10.306 -11.062  1.00 34.84           O  
ATOM    757  N   GLU A 104      -0.187 -11.905 -11.462  1.00 30.68           N  
ATOM    758  CA  GLU A 104      -0.785 -11.844 -10.150  1.00 34.14           C  
ATOM    759  C   GLU A 104       0.222 -12.113  -9.051  1.00 35.38           C  
ATOM    760  O   GLU A 104       0.190 -11.486  -8.001  1.00 34.97           O  
ATOM    761  CB  GLU A 104      -1.909 -12.914 -10.105  1.00 37.51           C  
ATOM    762  CG  GLU A 104      -2.574 -12.930  -8.744  1.00 43.92           C  
ATOM    763  CD  GLU A 104      -3.905 -13.676  -8.841  1.00 47.77           C  
ATOM    764  OE1 GLU A 104      -4.222 -14.148  -9.945  1.00 49.26           O  
ATOM    765  OE2 GLU A 104      -4.560 -13.709  -7.786  1.00 42.81           O  
ATOM    766  N   ASP A 105       1.087 -13.098  -9.274  1.00 36.98           N  
ATOM    767  CA  ASP A 105       2.170 -13.411  -8.362  1.00 38.23           C  
ATOM    768  C   ASP A 105       3.149 -12.241  -8.255  1.00 33.07           C  
ATOM    769  O   ASP A 105       3.599 -12.015  -7.155  1.00 34.29           O  
ATOM    770  CB  ASP A 105       2.942 -14.648  -8.846  1.00 47.14           C  
ATOM    771  CG  ASP A 105       2.060 -15.883  -8.730  1.00 59.29           C  
ATOM    772  OD1 ASP A 105       1.080 -15.813  -7.966  1.00 64.07           O  
ATOM    773  OD2 ASP A 105       2.364 -16.890  -9.414  1.00 68.17           O  
ATOM    774  N   ALA A 106       3.508 -11.590  -9.349  1.00 31.20           N  
ATOM    775  CA  ALA A 106       4.444 -10.476  -9.319  1.00 32.79           C  
ATOM    776  C   ALA A 106       3.820  -9.362  -8.448  1.00 32.09           C  
ATOM    777  O   ALA A 106       4.534  -8.740  -7.682  1.00 28.34           O  
ATOM    778  CB  ALA A 106       4.773  -9.963 -10.717  1.00 31.80           C  
ATOM    779  N   VAL A 107       2.519  -9.074  -8.677  1.00 28.08           N  
ATOM    780  CA  VAL A 107       1.849  -8.062  -7.878  1.00 26.78           C  
ATOM    781  C   VAL A 107       1.927  -8.401  -6.389  1.00 27.17           C  
ATOM    782  O   VAL A 107       2.254  -7.558  -5.534  1.00 28.07           O  
ATOM    783  CB  VAL A 107       0.360  -7.890  -8.311  1.00 28.84           C  
ATOM    784  CG1 VAL A 107      -0.394  -6.939  -7.378  1.00 24.72           C  
ATOM    785  CG2 VAL A 107       0.369  -7.308  -9.718  1.00 26.48           C  
ATOM    786  N   ALA A 108       1.498  -9.614  -6.024  1.00 28.42           N  
ATOM    787  CA  ALA A 108       1.477 -10.057  -4.639  1.00 30.53           C  
ATOM    788  C   ALA A 108       2.879  -9.980  -4.043  1.00 30.52           C  
ATOM    789  O   ALA A 108       3.036  -9.534  -2.892  1.00 27.85           O  
ATOM    790  CB  ALA A 108       0.862 -11.462  -4.451  1.00 31.91           C  
ATOM    791  N   SER A 109       3.935 -10.402  -4.754  1.00 29.75           N  
ATOM    792  CA  SER A 109       5.294 -10.297  -4.302  1.00 30.52           C  
ATOM    793  C   SER A 109       5.784  -8.890  -4.005  1.00 26.69           C  
ATOM    794  O   SER A 109       6.465  -8.687  -3.006  1.00 30.38           O  
ATOM    795  CB  SER A 109       6.311 -10.787  -5.398  1.00 33.58           C  
ATOM    796  OG  SER A 109       5.991 -12.162  -5.465  1.00 38.36           O  
ATOM    797  N   VAL A 110       5.457  -7.935  -4.874  1.00 26.16           N  
ATOM    798  CA  VAL A 110       5.896  -6.554  -4.608  1.00 29.01           C  
ATOM    799  C   VAL A 110       5.298  -6.058  -3.291  1.00 29.38           C  
ATOM    800  O   VAL A 110       6.040  -5.537  -2.447  1.00 27.38           O  
ATOM    801  CB  VAL A 110       5.526  -5.621  -5.772  1.00 31.00           C  
ATOM    802  CG1 VAL A 110       5.618  -4.150  -5.353  1.00 33.36           C  
ATOM    803  CG2 VAL A 110       6.444  -5.972  -6.934  1.00 30.86           C  
ATOM    804  N   LEU A 111       4.007  -6.343  -3.109  1.00 25.00           N  
ATOM    805  CA  LEU A 111       3.397  -5.902  -1.829  1.00 28.27           C  
ATOM    806  C   LEU A 111       3.935  -6.657  -0.631  1.00 25.52           C  
ATOM    807  O   LEU A 111       4.073  -6.091   0.450  1.00 25.45           O  
ATOM    808  CB  LEU A 111       1.873  -6.042  -1.869  1.00 29.63           C  
ATOM    809  CG  LEU A 111       1.021  -4.882  -2.374  1.00 41.60           C  
ATOM    810  CD1 LEU A 111       1.639  -3.497  -2.146  1.00 38.93           C  
ATOM    811  CD2 LEU A 111       0.639  -4.985  -3.826  1.00 34.65           C  
ATOM    812  N   ASP A 112       4.149  -7.968  -0.777  1.00 24.81           N  
ATOM    813  CA  ASP A 112       4.642  -8.766   0.333  1.00 27.22           C  
ATOM    814  C   ASP A 112       6.061  -8.366   0.741  1.00 27.78           C  
ATOM    815  O   ASP A 112       6.398  -8.365   1.910  1.00 29.04           O  
ATOM    816  CB  ASP A 112       4.615 -10.247  -0.085  1.00 31.36           C  
ATOM    817  CG  ASP A 112       4.841 -11.158   1.100  1.00 33.37           C  
ATOM    818  OD1 ASP A 112       4.458 -10.903   2.272  1.00 33.12           O  
ATOM    819  OD2 ASP A 112       5.452 -12.209   0.851  1.00 34.23           O  
ATOM    820  N   VAL A 113       6.954  -8.134  -0.204  1.00 25.89           N  
ATOM    821  CA  VAL A 113       8.306  -7.691   0.123  1.00 24.52           C  
ATOM    822  C   VAL A 113       8.325  -6.226   0.598  1.00 26.72           C  
ATOM    823  O   VAL A 113       8.866  -5.958   1.668  1.00 27.65           O  
ATOM    824  CB  VAL A 113       9.251  -7.783  -1.096  1.00 27.12           C  
ATOM    825  CG1 VAL A 113      10.635  -7.168  -0.807  1.00 28.90           C  
ATOM    826  CG2 VAL A 113       9.462  -9.268  -1.386  1.00 30.29           C  
ATOM    827  N   ASN A 114       7.731  -5.343  -0.184  1.00 21.15           N  
ATOM    828  CA  ASN A 114       7.897  -3.894   0.106  1.00 26.75           C  
ATOM    829  C   ASN A 114       7.103  -3.449   1.348  1.00 25.20           C  
ATOM    830  O   ASN A 114       7.598  -2.598   2.093  1.00 27.60           O  
ATOM    831  CB  ASN A 114       7.459  -3.031  -1.067  1.00 23.99           C  
ATOM    832  CG  ASN A 114       8.330  -3.157  -2.321  1.00 27.74           C  
ATOM    833  OD1 ASN A 114       9.307  -3.915  -2.375  1.00 32.72           O  
ATOM    834  ND2 ASN A 114       7.952  -2.416  -3.343  1.00 23.12           N  
ATOM    835  N   VAL A 115       5.909  -3.948   1.506  1.00 25.49           N  
ATOM    836  CA  VAL A 115       4.996  -3.559   2.573  1.00 27.11           C  
ATOM    837  C   VAL A 115       4.960  -4.606   3.678  1.00 23.78           C  
ATOM    838  O   VAL A 115       5.355  -4.214   4.778  1.00 25.25           O  
ATOM    839  CB  VAL A 115       3.534  -3.287   2.118  1.00 27.95           C  
ATOM    840  CG1 VAL A 115       2.738  -2.595   3.218  1.00 22.43           C  
ATOM    841  CG2 VAL A 115       3.573  -2.441   0.845  1.00 26.84           C  
ATOM    842  N   VAL A 116       4.521  -5.848   3.417  1.00 24.96           N  
ATOM    843  CA  VAL A 116       4.476  -6.786   4.544  1.00 25.33           C  
ATOM    844  C   VAL A 116       5.827  -7.096   5.139  1.00 27.62           C  
ATOM    845  O   VAL A 116       5.993  -7.154   6.372  1.00 27.28           O  
ATOM    846  CB  VAL A 116       3.662  -8.059   4.184  1.00 28.46           C  
ATOM    847  CG1 VAL A 116       3.412  -8.884   5.455  1.00 23.19           C  
ATOM    848  CG2 VAL A 116       2.338  -7.666   3.538  1.00 26.57           C  
ATOM    849  N   GLY A 117       6.873  -7.168   4.315  1.00 26.54           N  
ATOM    850  CA  GLY A 117       8.224  -7.382   4.832  1.00 29.49           C  
ATOM    851  C   GLY A 117       8.686  -6.253   5.744  1.00 28.05           C  
ATOM    852  O   GLY A 117       9.303  -6.522   6.775  1.00 26.77           O  
ATOM    853  N   THR A 118       8.293  -4.994   5.433  1.00 24.96           N  
ATOM    854  CA  THR A 118       8.654  -3.939   6.380  1.00 24.39           C  
ATOM    855  C   THR A 118       7.859  -4.090   7.669  1.00 26.93           C  
ATOM    856  O   THR A 118       8.393  -3.820   8.763  1.00 24.28           O  
ATOM    857  CB  THR A 118       8.358  -2.586   5.696  1.00 30.60           C  
ATOM    858  OG1 THR A 118       9.171  -2.612   4.513  1.00 35.80           O  
ATOM    859  CG2 THR A 118       8.612  -1.415   6.621  1.00 28.28           C  
ATOM    860  N   VAL A 119       6.583  -4.467   7.487  1.00 26.25           N  
ATOM    861  CA  VAL A 119       5.791  -4.712   8.731  1.00 28.01           C  
ATOM    862  C   VAL A 119       6.471  -5.808   9.542  1.00 27.45           C  
ATOM    863  O   VAL A 119       6.630  -5.637  10.762  1.00 26.30           O  
ATOM    864  CB  VAL A 119       4.324  -5.093   8.458  1.00 26.09           C  
ATOM    865  CG1 VAL A 119       3.609  -5.481   9.782  1.00 24.47           C  
ATOM    866  CG2 VAL A 119       3.553  -3.895   7.856  1.00 25.28           C  
ATOM    867  N   ARG A 120       6.887  -6.920   8.938  1.00 25.79           N  
ATOM    868  CA  ARG A 120       7.540  -7.995   9.687  1.00 28.04           C  
ATOM    869  C   ARG A 120       8.831  -7.538  10.396  1.00 30.95           C  
ATOM    870  O   ARG A 120       9.072  -7.936  11.533  1.00 28.85           O  
ATOM    871  CB  ARG A 120       7.863  -9.157   8.782  1.00 27.39           C  
ATOM    872  CG  ARG A 120       6.759  -9.950   8.119  1.00 32.42           C  
ATOM    873  CD  ARG A 120       7.350 -11.199   7.385  1.00 31.31           C  
ATOM    874  NE  ARG A 120       6.222 -11.777   6.660  1.00 32.70           N  
ATOM    875  CZ  ARG A 120       5.799 -11.508   5.438  1.00 30.19           C  
ATOM    876  NH1 ARG A 120       6.403 -10.664   4.599  1.00 27.70           N  
ATOM    877  NH2 ARG A 120       4.692 -12.104   5.008  1.00 28.53           N  
ATOM    878  N   MET A 121       9.634  -6.634   9.818  1.00 29.72           N  
ATOM    879  CA  MET A 121      10.837  -6.116  10.453  1.00 24.26           C  
ATOM    880  C   MET A 121      10.459  -5.285  11.676  1.00 23.89           C  
ATOM    881  O   MET A 121      11.047  -5.443  12.751  1.00 26.87           O  
ATOM    882  CB  MET A 121      11.653  -5.247   9.465  1.00 24.65           C  
ATOM    883  CG  MET A 121      12.220  -6.033   8.270  1.00 28.01           C  
ATOM    884  SD  MET A 121      13.311  -7.394   8.777  1.00 27.54           S  
ATOM    885  CE  MET A 121      14.634  -6.417   9.539  1.00 26.88           C  
ATOM    886  N   LEU A 122       9.439  -4.424  11.525  1.00 24.83           N  
ATOM    887  CA  LEU A 122       8.989  -3.533  12.582  1.00 27.98           C  
ATOM    888  C   LEU A 122       8.381  -4.322  13.744  1.00 30.86           C  
ATOM    889  O   LEU A 122       8.703  -4.037  14.895  1.00 28.55           O  
ATOM    890  CB  LEU A 122       8.023  -2.467  12.045  1.00 26.31           C  
ATOM    891  CG  LEU A 122       8.630  -1.416  11.119  1.00 29.16           C  
ATOM    892  CD1 LEU A 122       7.503  -0.601  10.437  1.00 31.00           C  
ATOM    893  CD2 LEU A 122       9.560  -0.509  11.934  1.00 30.79           C  
ATOM    894  N   GLN A 123       7.626  -5.396  13.483  1.00 31.47           N  
ATOM    895  CA  GLN A 123       7.060  -6.212  14.547  1.00 33.20           C  
ATOM    896  C   GLN A 123       8.198  -6.898  15.296  1.00 34.56           C  
ATOM    897  O   GLN A 123       8.166  -6.951  16.527  1.00 39.21           O  
ATOM    898  CB  GLN A 123       6.082  -7.274  13.983  1.00 25.64           C  
ATOM    899  CG  GLN A 123       4.856  -6.588  13.353  1.00 29.85           C  
ATOM    900  CD  GLN A 123       3.908  -7.656  12.845  1.00 34.97           C  
ATOM    901  OE1 GLN A 123       4.347  -8.579  12.148  1.00 38.18           O  
ATOM    902  NE2 GLN A 123       2.624  -7.563  13.177  1.00 35.29           N  
ATOM    903  N   ALA A 124       9.192  -7.412  14.592  1.00 34.12           N  
ATOM    904  CA  ALA A 124      10.304  -8.080  15.222  1.00 37.23           C  
ATOM    905  C   ALA A 124      11.241  -7.136  15.975  1.00 37.78           C  
ATOM    906  O   ALA A 124      11.746  -7.564  17.030  1.00 38.70           O  
ATOM    907  CB  ALA A 124      11.109  -8.861  14.181  1.00 30.13           C  
ATOM    908  N   PHE A 125      11.447  -5.905  15.518  1.00 32.55           N  
ATOM    909  CA  PHE A 125      12.452  -5.042  16.120  1.00 32.96           C  
ATOM    910  C   PHE A 125      11.910  -3.901  16.923  1.00 31.72           C  
ATOM    911  O   PHE A 125      12.626  -3.468  17.822  1.00 36.05           O  
ATOM    912  CB  PHE A 125      13.471  -4.474  15.061  1.00 31.78           C  
ATOM    913  CG  PHE A 125      14.357  -5.575  14.529  1.00 30.32           C  
ATOM    914  CD1 PHE A 125      15.594  -5.790  15.142  1.00 38.70           C  
ATOM    915  CD2 PHE A 125      14.017  -6.373  13.470  1.00 29.64           C  
ATOM    916  CE1 PHE A 125      16.432  -6.792  14.725  1.00 32.50           C  
ATOM    917  CE2 PHE A 125      14.846  -7.399  13.026  1.00 31.99           C  
ATOM    918  CZ  PHE A 125      16.071  -7.585  13.644  1.00 34.68           C  
ATOM    919  N   LEU A 126      10.723  -3.340  16.697  1.00 29.47           N  
ATOM    920  CA  LEU A 126      10.197  -2.246  17.442  1.00 33.55           C  
ATOM    921  C   LEU A 126      10.006  -2.482  18.944  1.00 33.82           C  
ATOM    922  O   LEU A 126      10.373  -1.599  19.710  1.00 37.24           O  
ATOM    923  CB  LEU A 126       8.858  -1.686  16.918  1.00 36.13           C  
ATOM    924  CG  LEU A 126       8.817  -0.685  15.784  1.00 37.16           C  
ATOM    925  CD1 LEU A 126       7.351  -0.294  15.481  1.00 33.05           C  
ATOM    926  CD2 LEU A 126       9.572   0.618  16.059  1.00 37.64           C  
ATOM    927  N   PRO A 127       9.423  -3.564  19.391  1.00 36.79           N  
ATOM    928  CA  PRO A 127       9.144  -3.772  20.823  1.00 37.78           C  
ATOM    929  C   PRO A 127      10.333  -3.533  21.727  1.00 40.69           C  
ATOM    930  O   PRO A 127      10.250  -2.749  22.697  1.00 38.56           O  
ATOM    931  CB  PRO A 127       8.591  -5.183  20.868  1.00 38.66           C  
ATOM    932  CG  PRO A 127       7.851  -5.289  19.541  1.00 39.42           C  
ATOM    933  CD  PRO A 127       8.827  -4.635  18.551  1.00 37.46           C  
ATOM    934  N   ASP A 128      11.510  -4.047  21.388  1.00 38.11           N  
ATOM    935  CA  ASP A 128      12.720  -3.814  22.156  1.00 40.70           C  
ATOM    936  C   ASP A 128      13.167  -2.359  22.139  1.00 43.52           C  
ATOM    937  O   ASP A 128      13.707  -1.824  23.121  1.00 42.13           O  
ATOM    938  CB  ASP A 128      13.813  -4.731  21.600  1.00 49.80           C  
ATOM    939  CG  ASP A 128      14.980  -4.919  22.537  1.00 61.18           C  
ATOM    940  OD1 ASP A 128      15.850  -4.036  22.625  1.00 66.09           O  
ATOM    941  OD2 ASP A 128      15.059  -5.987  23.178  1.00 71.95           O  
ATOM    942  N   MET A 129      12.904  -1.638  21.038  1.00 38.71           N  
ATOM    943  CA  MET A 129      13.254  -0.226  20.977  1.00 38.44           C  
ATOM    944  C   MET A 129      12.297   0.533  21.885  1.00 39.53           C  
ATOM    945  O   MET A 129      12.637   1.497  22.611  1.00 39.29           O  
ATOM    946  CB  MET A 129      13.123   0.243  19.517  1.00 34.52           C  
ATOM    947  CG  MET A 129      14.247  -0.329  18.635  1.00 33.85           C  
ATOM    948  SD  MET A 129      14.076   0.470  16.983  1.00 30.27           S  
ATOM    949  CE  MET A 129      15.506  -0.314  16.213  1.00 28.60           C  
ATOM    950  N   LYS A 130      11.021   0.118  21.807  1.00 39.19           N  
ATOM    951  CA  LYS A 130      10.040   0.832  22.664  1.00 42.76           C  
ATOM    952  C   LYS A 130      10.382   0.604  24.132  1.00 42.67           C  
ATOM    953  O   LYS A 130      10.269   1.503  24.954  1.00 43.47           O  
ATOM    954  CB  LYS A 130       8.608   0.403  22.322  1.00 37.24           C  
ATOM    955  CG  LYS A 130       8.131   1.033  21.004  1.00 40.91           C  
ATOM    956  CD  LYS A 130       6.967   0.220  20.412  1.00 45.84           C  
ATOM    957  CE  LYS A 130       5.602   0.713  20.823  1.00 45.06           C  
ATOM    958  NZ  LYS A 130       4.505  -0.295  20.615  1.00 44.33           N  
ATOM    959  N   ARG A 131      10.774  -0.616  24.484  1.00 43.74           N  
ATOM    960  CA  ARG A 131      11.072  -0.892  25.905  1.00 48.61           C  
ATOM    961  C   ARG A 131      12.298  -0.145  26.385  1.00 48.97           C  
ATOM    962  O   ARG A 131      12.294   0.422  27.486  1.00 50.73           O  
ATOM    963  CB  ARG A 131      11.110  -2.384  26.149  1.00 50.46           C  
ATOM    964  CG  ARG A 131      12.396  -3.153  26.072  0.01 50.18           C  
ATOM    965  CD  ARG A 131      12.412  -4.198  24.976  0.01 50.77           C  
ATOM    966  NE  ARG A 131      11.215  -5.028  24.928  0.01 51.04           N  
ATOM    967  CZ  ARG A 131      11.128  -6.200  24.308  0.01 51.20           C  
ATOM    968  NH1 ARG A 131      12.178  -6.710  23.677  0.01 51.18           N  
ATOM    969  NH2 ARG A 131       9.985  -6.873  24.320  0.01 51.27           N  
ATOM    970  N   ARG A 132      13.343  -0.022  25.572  1.00 48.06           N  
ATOM    971  CA  ARG A 132      14.549   0.723  25.964  1.00 45.17           C  
ATOM    972  C   ARG A 132      14.321   2.214  25.888  1.00 46.39           C  
ATOM    973  O   ARG A 132      15.054   3.029  26.482  1.00 47.65           O  
ATOM    974  CB  ARG A 132      15.690   0.219  25.081  1.00 50.37           C  
ATOM    975  CG  ARG A 132      16.958   1.024  24.974  0.01 48.05           C  
ATOM    976  CD  ARG A 132      17.915   0.431  23.948  0.01 48.01           C  
ATOM    977  NE  ARG A 132      17.252   0.101  22.692  0.01 47.36           N  
ATOM    978  CZ  ARG A 132      17.777   0.262  21.484  0.01 47.06           C  
ATOM    979  NH1 ARG A 132      18.994   0.772  21.339  0.01 47.16           N  
ATOM    980  NH2 ARG A 132      17.083  -0.076  20.405  0.01 46.48           N  
ATOM    981  N   GLY A 133      13.323   2.648  25.111  1.00 43.16           N  
ATOM    982  CA  GLY A 133      13.059   4.066  24.913  1.00 41.41           C  
ATOM    983  C   GLY A 133      14.083   4.683  23.960  1.00 42.26           C  
ATOM    984  O   GLY A 133      14.382   5.874  24.040  1.00 39.95           O  
ATOM    985  N   SER A 134      14.632   3.893  23.025  1.00 41.74           N  
ATOM    986  CA  SER A 134      15.577   4.490  22.091  1.00 38.04           C  
ATOM    987  C   SER A 134      15.710   3.580  20.862  1.00 37.03           C  
ATOM    988  O   SER A 134      15.462   2.385  20.913  1.00 35.22           O  
ATOM    989  CB  SER A 134      16.930   4.783  22.741  1.00 40.74           C  
ATOM    990  OG  SER A 134      17.722   3.617  22.819  1.00 44.17           O  
ATOM    991  N   GLY A 135      16.088   4.186  19.755  1.00 32.32           N  
ATOM    992  CA  GLY A 135      16.268   3.386  18.532  1.00 33.72           C  
ATOM    993  C   GLY A 135      15.841   4.284  17.372  1.00 32.97           C  
ATOM    994  O   GLY A 135      15.048   5.209  17.515  1.00 32.92           O  
ATOM    995  N   ARG A 136      16.463   4.003  16.227  1.00 33.26           N  
ATOM    996  CA  ARG A 136      16.203   4.764  15.033  1.00 33.10           C  
ATOM    997  C   ARG A 136      15.822   3.774  13.929  1.00 31.65           C  
ATOM    998  O   ARG A 136      16.434   2.728  13.746  1.00 32.92           O  
ATOM    999  CB  ARG A 136      17.392   5.567  14.538  1.00 31.11           C  
ATOM   1000  CG  ARG A 136      18.085   6.496  15.504  1.00 43.39           C  
ATOM   1001  CD  ARG A 136      17.246   7.717  15.833  1.00 43.69           C  
ATOM   1002  NE  ARG A 136      18.029   8.619  16.694  1.00 49.99           N  
ATOM   1003  CZ  ARG A 136      18.607   9.752  16.345  1.00 46.49           C  
ATOM   1004  NH1 ARG A 136      18.548  10.282  15.125  1.00 37.01           N  
ATOM   1005  NH2 ARG A 136      19.269  10.409  17.302  1.00 50.91           N  
ATOM   1006  N   VAL A 137      14.740   4.165  13.238  1.00 29.40           N  
ATOM   1007  CA  VAL A 137      14.309   3.327  12.123  1.00 29.49           C  
ATOM   1008  C   VAL A 137      14.346   4.223  10.884  1.00 28.83           C  
ATOM   1009  O   VAL A 137      13.757   5.319  10.895  1.00 27.35           O  
ATOM   1010  CB  VAL A 137      12.912   2.731  12.325  1.00 34.66           C  
ATOM   1011  CG1 VAL A 137      12.551   1.888  11.096  1.00 26.34           C  
ATOM   1012  CG2 VAL A 137      12.870   1.846  13.567  1.00 31.21           C  
ATOM   1013  N   LEU A 138      15.091   3.800   9.870  1.00 26.70           N  
ATOM   1014  CA  LEU A 138      15.109   4.570   8.616  1.00 24.86           C  
ATOM   1015  C   LEU A 138      14.467   3.685   7.571  1.00 25.34           C  
ATOM   1016  O   LEU A 138      14.790   2.493   7.457  1.00 26.54           O  
ATOM   1017  CB  LEU A 138      16.553   4.918   8.159  1.00 24.98           C  
ATOM   1018  CG  LEU A 138      17.404   5.639   9.238  1.00 27.86           C  
ATOM   1019  CD1 LEU A 138      18.813   5.881   8.674  1.00 25.42           C  
ATOM   1020  CD2 LEU A 138      16.735   6.946   9.676  1.00 30.96           C  
ATOM   1021  N   VAL A 139      13.580   4.201   6.737  1.00 27.89           N  
ATOM   1022  CA  VAL A 139      12.920   3.390   5.701  1.00 25.63           C  
ATOM   1023  C   VAL A 139      13.216   4.006   4.353  1.00 24.26           C  
ATOM   1024  O   VAL A 139      13.008   5.207   4.185  1.00 25.34           O  
ATOM   1025  CB  VAL A 139      11.393   3.341   5.942  1.00 28.69           C  
ATOM   1026  CG1 VAL A 139      10.594   2.593   4.875  1.00 23.43           C  
ATOM   1027  CG2 VAL A 139      11.135   2.690   7.310  1.00 28.53           C  
ATOM   1028  N   THR A 140      13.701   3.219   3.389  1.00 24.50           N  
ATOM   1029  CA  THR A 140      13.955   3.845   2.091  1.00 25.58           C  
ATOM   1030  C   THR A 140      12.612   4.143   1.425  1.00 26.64           C  
ATOM   1031  O   THR A 140      11.816   3.201   1.230  1.00 24.35           O  
ATOM   1032  CB  THR A 140      14.749   2.905   1.169  1.00 27.75           C  
ATOM   1033  OG1 THR A 140      15.909   2.466   1.855  1.00 26.40           O  
ATOM   1034  CG2 THR A 140      15.086   3.645  -0.123  1.00 27.95           C  
ATOM   1035  N   GLY A 141      12.380   5.391   1.063  1.00 24.28           N  
ATOM   1036  CA  GLY A 141      11.104   5.741   0.405  1.00 25.31           C  
ATOM   1037  C   GLY A 141      11.459   6.113  -1.019  1.00 27.91           C  
ATOM   1038  O   GLY A 141      12.611   6.010  -1.442  1.00 29.02           O  
ATOM   1039  N   SER A 142      10.506   6.636  -1.774  1.00 28.01           N  
ATOM   1040  CA  SER A 142      10.714   6.997  -3.177  1.00 27.97           C  
ATOM   1041  C   SER A 142       9.828   8.180  -3.513  1.00 30.12           C  
ATOM   1042  O   SER A 142       8.726   8.296  -2.946  1.00 31.51           O  
ATOM   1043  CB  SER A 142      10.230   5.813  -4.031  1.00 32.67           C  
ATOM   1044  OG  SER A 142      10.090   6.105  -5.401  1.00 34.68           O  
ATOM   1045  N   VAL A 143      10.174   8.874  -4.599  1.00 30.59           N  
ATOM   1046  CA  VAL A 143       9.262   9.928  -5.095  1.00 30.58           C  
ATOM   1047  C   VAL A 143       7.963   9.249  -5.541  1.00 27.65           C  
ATOM   1048  O   VAL A 143       6.886   9.839  -5.567  1.00 30.66           O  
ATOM   1049  CB  VAL A 143       9.899  10.688  -6.278  1.00 37.48           C  
ATOM   1050  CG1 VAL A 143      10.443   9.722  -7.302  1.00 38.17           C  
ATOM   1051  CG2 VAL A 143       8.908  11.627  -6.981  1.00 39.14           C  
ATOM   1052  N   GLY A 144       8.021   8.014  -5.986  1.00 25.57           N  
ATOM   1053  CA  GLY A 144       6.888   7.170  -6.368  1.00 27.15           C  
ATOM   1054  C   GLY A 144       5.979   6.829  -5.158  1.00 23.96           C  
ATOM   1055  O   GLY A 144       4.874   6.290  -5.310  1.00 23.85           O  
ATOM   1056  N   GLY A 145       6.392   7.057  -3.923  1.00 23.99           N  
ATOM   1057  CA  GLY A 145       5.555   6.938  -2.740  1.00 21.67           C  
ATOM   1058  C   GLY A 145       4.828   8.244  -2.405  1.00 25.54           C  
ATOM   1059  O   GLY A 145       3.908   8.261  -1.581  1.00 23.77           O  
ATOM   1060  N   LEU A 146       5.164   9.321  -3.082  1.00 24.56           N  
ATOM   1061  CA  LEU A 146       4.583  10.656  -2.844  1.00 26.91           C  
ATOM   1062  C   LEU A 146       3.689  11.142  -3.979  1.00 24.70           C  
ATOM   1063  O   LEU A 146       2.853  12.051  -3.824  1.00 25.53           O  
ATOM   1064  CB  LEU A 146       5.803  11.604  -2.710  1.00 28.70           C  
ATOM   1065  CG  LEU A 146       6.794  11.295  -1.586  1.00 33.21           C  
ATOM   1066  CD1 LEU A 146       7.905  12.358  -1.505  1.00 35.93           C  
ATOM   1067  CD2 LEU A 146       6.027  11.260  -0.258  1.00 27.48           C  
ATOM   1068  N   MET A 147       3.877  10.551  -5.157  1.00 25.71           N  
ATOM   1069  CA  MET A 147       3.055  10.906  -6.330  1.00 24.52           C  
ATOM   1070  C   MET A 147       2.987   9.729  -7.283  1.00 27.70           C  
ATOM   1071  O   MET A 147       3.978   8.976  -7.410  1.00 27.28           O  
ATOM   1072  CB  MET A 147       3.598  12.168  -7.049  1.00 24.70           C  
ATOM   1073  CG  MET A 147       4.983  11.899  -7.673  1.00 28.97           C  
ATOM   1074  SD  MET A 147       5.789  13.460  -8.218  1.00 28.24           S  
ATOM   1075  CE  MET A 147       6.175  14.144  -6.649  1.00 31.54           C  
ATOM   1076  N   GLY A 148       1.832   9.536  -7.922  1.00 28.13           N  
ATOM   1077  CA  GLY A 148       1.592   8.363  -8.786  1.00 26.69           C  
ATOM   1078  C   GLY A 148       2.312   8.442 -10.133  1.00 28.97           C  
ATOM   1079  O   GLY A 148       2.366   9.504 -10.750  1.00 29.13           O  
ATOM   1080  N   LEU A 149       2.952   7.356 -10.576  1.00 25.38           N  
ATOM   1081  CA  LEU A 149       3.683   7.350 -11.845  1.00 28.79           C  
ATOM   1082  C   LEU A 149       3.102   6.297 -12.776  1.00 26.49           C  
ATOM   1083  O   LEU A 149       2.894   5.156 -12.402  1.00 27.42           O  
ATOM   1084  CB  LEU A 149       5.160   7.108 -11.567  1.00 30.16           C  
ATOM   1085  CG  LEU A 149       5.835   7.892 -10.429  1.00 35.31           C  
ATOM   1086  CD1 LEU A 149       7.228   7.328 -10.124  1.00 31.83           C  
ATOM   1087  CD2 LEU A 149       5.944   9.376 -10.752  1.00 31.93           C  
ATOM   1088  N   PRO A 150       2.813   6.670 -14.015  1.00 27.17           N  
ATOM   1089  CA  PRO A 150       2.205   5.808 -14.997  1.00 28.91           C  
ATOM   1090  C   PRO A 150       3.078   4.606 -15.233  1.00 29.21           C  
ATOM   1091  O   PRO A 150       4.326   4.697 -15.141  1.00 29.87           O  
ATOM   1092  CB  PRO A 150       2.038   6.735 -16.208  1.00 33.40           C  
ATOM   1093  CG  PRO A 150       3.135   7.735 -16.059  1.00 31.24           C  
ATOM   1094  CD  PRO A 150       3.124   8.033 -14.563  1.00 30.09           C  
ATOM   1095  N   PHE A 151       2.433   3.447 -15.412  1.00 26.51           N  
ATOM   1096  CA  PHE A 151       3.080   2.167 -15.597  1.00 28.17           C  
ATOM   1097  C   PHE A 151       3.862   1.695 -14.379  1.00 29.63           C  
ATOM   1098  O   PHE A 151       4.576   0.697 -14.442  1.00 29.73           O  
ATOM   1099  CB  PHE A 151       4.031   2.177 -16.844  1.00 26.03           C  
ATOM   1100  CG  PHE A 151       3.238   2.421 -18.113  1.00 30.33           C  
ATOM   1101  CD1 PHE A 151       2.430   1.421 -18.624  1.00 32.12           C  
ATOM   1102  CD2 PHE A 151       3.260   3.636 -18.761  1.00 30.09           C  
ATOM   1103  CE1 PHE A 151       1.709   1.576 -19.773  1.00 32.26           C  
ATOM   1104  CE2 PHE A 151       2.516   3.814 -19.928  1.00 31.75           C  
ATOM   1105  CZ  PHE A 151       1.749   2.795 -20.465  1.00 29.54           C  
ATOM   1106  N   ASN A 152       3.751   2.348 -13.235  1.00 27.91           N  
ATOM   1107  CA  ASN A 152       4.337   1.947 -11.973  1.00 26.92           C  
ATOM   1108  C   ASN A 152       3.199   1.828 -10.937  1.00 29.65           C  
ATOM   1109  O   ASN A 152       3.462   2.004  -9.758  1.00 27.37           O  
ATOM   1110  CB  ASN A 152       5.268   3.019 -11.406  1.00 27.87           C  
ATOM   1111  CG  ASN A 152       6.594   3.088 -12.172  1.00 37.54           C  
ATOM   1112  OD1 ASN A 152       7.572   2.554 -11.657  1.00 36.69           O  
ATOM   1113  ND2 ASN A 152       6.597   3.680 -13.352  1.00 29.95           N  
ATOM   1114  N   ASP A 153       2.008   1.486 -11.352  1.00 28.19           N  
ATOM   1115  CA  ASP A 153       0.843   1.426 -10.455  1.00 27.76           C  
ATOM   1116  C   ASP A 153       1.070   0.644  -9.182  1.00 28.94           C  
ATOM   1117  O   ASP A 153       0.705   1.122  -8.097  1.00 26.21           O  
ATOM   1118  CB  ASP A 153      -0.353   0.846 -11.219  1.00 29.84           C  
ATOM   1119  CG  ASP A 153      -0.468   1.433 -12.620  1.00 37.19           C  
ATOM   1120  OD1 ASP A 153      -0.884   2.579 -12.816  1.00 34.61           O  
ATOM   1121  OD2 ASP A 153      -0.154   0.752 -13.609  1.00 44.53           O  
ATOM   1122  N   VAL A 154       1.617  -0.551  -9.285  1.00 26.84           N  
ATOM   1123  CA  VAL A 154       1.796  -1.417  -8.098  1.00 29.50           C  
ATOM   1124  C   VAL A 154       2.998  -1.003  -7.301  1.00 29.95           C  
ATOM   1125  O   VAL A 154       3.020  -1.005  -6.067  1.00 27.42           O  
ATOM   1126  CB  VAL A 154       1.809  -2.899  -8.513  1.00 30.76           C  
ATOM   1127  CG1 VAL A 154       2.086  -3.786  -7.310  1.00 30.27           C  
ATOM   1128  CG2 VAL A 154       0.477  -3.247  -9.150  1.00 29.77           C  
ATOM   1129  N   TYR A 155       4.089  -0.611  -7.987  1.00 27.05           N  
ATOM   1130  CA  TYR A 155       5.258  -0.111  -7.296  1.00 26.13           C  
ATOM   1131  C   TYR A 155       4.813   1.117  -6.493  1.00 26.92           C  
ATOM   1132  O   TYR A 155       5.151   1.258  -5.310  1.00 24.36           O  
ATOM   1133  CB  TYR A 155       6.386   0.259  -8.284  1.00 27.94           C  
ATOM   1134  CG  TYR A 155       7.555   0.950  -7.614  1.00 27.70           C  
ATOM   1135  CD1 TYR A 155       8.481   0.234  -6.896  1.00 29.08           C  
ATOM   1136  CD2 TYR A 155       7.723   2.315  -7.728  1.00 28.29           C  
ATOM   1137  CE1 TYR A 155       9.570   0.833  -6.294  1.00 28.41           C  
ATOM   1138  CE2 TYR A 155       8.772   2.981  -7.107  1.00 28.93           C  
ATOM   1139  CZ  TYR A 155       9.679   2.207  -6.404  1.00 30.37           C  
ATOM   1140  OH  TYR A 155      10.729   2.825  -5.775  1.00 37.63           O  
ATOM   1141  N   CYS A 156       4.110   2.065  -7.150  1.00 24.96           N  
ATOM   1142  CA  CYS A 156       3.661   3.263  -6.415  1.00 25.21           C  
ATOM   1143  C   CYS A 156       2.738   2.852  -5.261  1.00 25.18           C  
ATOM   1144  O   CYS A 156       2.806   3.407  -4.141  1.00 25.74           O  
ATOM   1145  CB  CYS A 156       2.929   4.208  -7.384  1.00 23.44           C  
ATOM   1146  SG  CYS A 156       4.196   5.071  -8.464  1.00 23.37           S  
ATOM   1147  N   ALA A 157       1.823   1.910  -5.539  1.00 23.34           N  
ATOM   1148  CA  ALA A 157       0.936   1.418  -4.471  1.00 26.22           C  
ATOM   1149  C   ALA A 157       1.741   1.042  -3.258  1.00 23.71           C  
ATOM   1150  O   ALA A 157       1.432   1.418  -2.117  1.00 23.81           O  
ATOM   1151  CB  ALA A 157       0.090   0.219  -4.914  1.00 23.92           C  
ATOM   1152  N   SER A 158       2.823   0.259  -3.430  1.00 21.94           N  
ATOM   1153  CA  SER A 158       3.654  -0.231  -2.350  1.00 24.02           C  
ATOM   1154  C   SER A 158       4.423   0.891  -1.688  1.00 27.58           C  
ATOM   1155  O   SER A 158       4.558   0.812  -0.458  1.00 22.61           O  
ATOM   1156  CB  SER A 158       4.597  -1.369  -2.878  1.00 26.31           C  
ATOM   1157  OG  SER A 158       5.749  -0.798  -3.437  1.00 24.32           O  
ATOM   1158  N   LYS A 159       4.902   1.956  -2.379  1.00 25.10           N  
ATOM   1159  CA  LYS A 159       5.669   3.020  -1.757  1.00 24.09           C  
ATOM   1160  C   LYS A 159       4.710   4.004  -1.025  1.00 20.95           C  
ATOM   1161  O   LYS A 159       5.070   4.493   0.054  1.00 20.74           O  
ATOM   1162  CB  LYS A 159       6.535   3.799  -2.780  1.00 22.67           C  
ATOM   1163  CG ALYS A 159       7.488   2.929  -3.599  0.50 29.87           C  
ATOM   1164  CG BLYS A 159       7.508   2.834  -3.506  0.50 31.15           C  
ATOM   1165  CD ALYS A 159       8.388   2.027  -2.786  0.50 30.15           C  
ATOM   1166  CD BLYS A 159       8.569   2.442  -2.485  0.50 31.56           C  
ATOM   1167  CE ALYS A 159       9.167   2.663  -1.648  0.50 27.99           C  
ATOM   1168  CE BLYS A 159       9.135   1.040  -2.689  0.50 31.92           C  
ATOM   1169  NZ ALYS A 159      10.548   2.052  -1.487  0.50 34.47           N  
ATOM   1170  NZ BLYS A 159      10.281   0.869  -1.745  0.50 29.92           N  
ATOM   1171  N   PHE A 160       3.521   4.258  -1.565  1.00 20.46           N  
ATOM   1172  CA  PHE A 160       2.520   5.065  -0.874  1.00 25.25           C  
ATOM   1173  C   PHE A 160       2.127   4.306   0.411  1.00 24.36           C  
ATOM   1174  O   PHE A 160       1.953   4.883   1.484  1.00 23.10           O  
ATOM   1175  CB  PHE A 160       1.240   5.184  -1.719  1.00 24.57           C  
ATOM   1176  CG  PHE A 160       1.160   6.378  -2.649  1.00 21.16           C  
ATOM   1177  CD1 PHE A 160       2.028   6.523  -3.714  1.00 19.38           C  
ATOM   1178  CD2 PHE A 160       0.185   7.332  -2.437  1.00 20.09           C  
ATOM   1179  CE1 PHE A 160       1.968   7.614  -4.559  1.00 25.74           C  
ATOM   1180  CE2 PHE A 160       0.082   8.428  -3.279  1.00 24.78           C  
ATOM   1181  CZ  PHE A 160       0.961   8.563  -4.342  1.00 27.05           C  
ATOM   1182  N   ALA A 161       2.028   2.967   0.286  1.00 25.50           N  
ATOM   1183  CA  ALA A 161       1.691   2.136   1.450  1.00 27.36           C  
ATOM   1184  C   ALA A 161       2.685   2.375   2.555  1.00 27.16           C  
ATOM   1185  O   ALA A 161       2.284   2.508   3.724  1.00 25.12           O  
ATOM   1186  CB  ALA A 161       1.544   0.638   1.115  1.00 22.82           C  
ATOM   1187  N   LEU A 162       4.010   2.459   2.293  1.00 25.14           N  
ATOM   1188  CA  LEU A 162       5.018   2.730   3.286  1.00 23.04           C  
ATOM   1189  C   LEU A 162       4.849   4.098   3.869  1.00 24.02           C  
ATOM   1190  O   LEU A 162       5.122   4.266   5.084  1.00 25.96           O  
ATOM   1191  CB  LEU A 162       6.497   2.667   2.774  1.00 27.31           C  
ATOM   1192  CG  LEU A 162       7.043   1.309   2.382  1.00 35.89           C  
ATOM   1193  CD1 LEU A 162       8.515   1.476   1.929  1.00 33.71           C  
ATOM   1194  CD2 LEU A 162       7.019   0.329   3.536  1.00 33.98           C  
ATOM   1195  N   GLU A 163       4.477   5.096   3.072  1.00 24.23           N  
ATOM   1196  CA  GLU A 163       4.223   6.418   3.665  1.00 24.21           C  
ATOM   1197  C   GLU A 163       3.101   6.284   4.740  1.00 25.03           C  
ATOM   1198  O   GLU A 163       3.289   6.841   5.825  1.00 25.24           O  
ATOM   1199  CB  GLU A 163       3.716   7.418   2.636  1.00 21.58           C  
ATOM   1200  CG  GLU A 163       4.793   7.634   1.523  1.00 24.59           C  
ATOM   1201  CD  GLU A 163       5.913   8.520   2.027  1.00 27.11           C  
ATOM   1202  OE1 GLU A 163       5.676   9.556   2.664  1.00 25.29           O  
ATOM   1203  OE2 GLU A 163       7.108   8.222   1.751  1.00 26.90           O  
ATOM   1204  N   GLY A 164       1.999   5.613   4.461  1.00 23.12           N  
ATOM   1205  CA  GLY A 164       0.900   5.552   5.433  1.00 22.00           C  
ATOM   1206  C   GLY A 164       1.282   4.690   6.631  1.00 24.38           C  
ATOM   1207  O   GLY A 164       0.998   5.081   7.775  1.00 23.19           O  
ATOM   1208  N   LEU A 165       2.046   3.616   6.396  1.00 23.25           N  
ATOM   1209  CA  LEU A 165       2.519   2.791   7.510  1.00 24.72           C  
ATOM   1210  C   LEU A 165       3.370   3.622   8.455  1.00 27.40           C  
ATOM   1211  O   LEU A 165       3.168   3.602   9.680  1.00 24.29           O  
ATOM   1212  CB  LEU A 165       3.412   1.638   6.964  1.00 27.94           C  
ATOM   1213  CG  LEU A 165       4.107   0.759   8.004  1.00 28.60           C  
ATOM   1214  CD1 LEU A 165       3.061   0.092   8.891  1.00 34.72           C  
ATOM   1215  CD2 LEU A 165       4.997  -0.294   7.308  1.00 26.12           C  
ATOM   1216  N   CYS A 166       4.413   4.288   7.930  1.00 23.80           N  
ATOM   1217  CA  CYS A 166       5.343   5.038   8.738  1.00 24.80           C  
ATOM   1218  C   CYS A 166       4.767   6.255   9.437  1.00 27.92           C  
ATOM   1219  O   CYS A 166       5.071   6.455  10.623  1.00 25.16           O  
ATOM   1220  CB  CYS A 166       6.588   5.521   7.899  1.00 26.08           C  
ATOM   1221  SG  CYS A 166       7.545   4.031   7.434  1.00 27.36           S  
ATOM   1222  N   GLU A 167       3.903   6.975   8.711  1.00 27.24           N  
ATOM   1223  CA  GLU A 167       3.261   8.155   9.315  1.00 25.67           C  
ATOM   1224  C   GLU A 167       2.344   7.738  10.453  1.00 28.42           C  
ATOM   1225  O   GLU A 167       2.425   8.319  11.542  1.00 27.81           O  
ATOM   1226  CB  GLU A 167       2.530   8.901   8.217  1.00 26.60           C  
ATOM   1227  CG  GLU A 167       2.133  10.330   8.542  1.00 31.14           C  
ATOM   1228  CD  GLU A 167       1.694  11.061   7.296  1.00 34.41           C  
ATOM   1229  OE1 GLU A 167       0.471  11.221   7.094  1.00 28.83           O  
ATOM   1230  OE2 GLU A 167       2.515  11.512   6.472  1.00 31.26           O  
ATOM   1231  N   SER A 168       1.594   6.662  10.275  1.00 28.38           N  
ATOM   1232  CA  SER A 168       0.711   6.145  11.342  1.00 25.44           C  
ATOM   1233  C   SER A 168       1.560   5.772  12.534  1.00 27.22           C  
ATOM   1234  O   SER A 168       1.197   6.127  13.654  1.00 28.66           O  
ATOM   1235  CB  SER A 168      -0.085   4.904  10.880  1.00 23.38           C  
ATOM   1236  OG  SER A 168      -0.868   5.303   9.741  1.00 21.92           O  
ATOM   1237  N   LEU A 169       2.673   5.049  12.353  1.00 26.35           N  
ATOM   1238  CA  LEU A 169       3.526   4.668  13.470  1.00 29.72           C  
ATOM   1239  C   LEU A 169       4.199   5.883  14.086  1.00 31.08           C  
ATOM   1240  O   LEU A 169       4.307   5.907  15.323  1.00 30.63           O  
ATOM   1241  CB  LEU A 169       4.623   3.680  13.055  1.00 27.82           C  
ATOM   1242  CG  LEU A 169       4.165   2.237  12.832  1.00 35.57           C  
ATOM   1243  CD1 LEU A 169       5.207   1.508  11.984  1.00 34.24           C  
ATOM   1244  CD2 LEU A 169       3.945   1.549  14.168  1.00 35.26           C  
ATOM   1245  N   ALA A 170       4.638   6.836  13.261  1.00 27.44           N  
ATOM   1246  CA  ALA A 170       5.261   8.023  13.834  1.00 32.54           C  
ATOM   1247  C   ALA A 170       4.349   8.760  14.824  1.00 32.89           C  
ATOM   1248  O   ALA A 170       4.881   9.318  15.794  1.00 33.91           O  
ATOM   1249  CB  ALA A 170       5.722   9.038  12.792  1.00 30.77           C  
ATOM   1250  N   VAL A 171       3.054   8.871  14.545  1.00 32.44           N  
ATOM   1251  CA  VAL A 171       2.154   9.596  15.464  1.00 33.43           C  
ATOM   1252  C   VAL A 171       2.186   8.935  16.836  1.00 35.48           C  
ATOM   1253  O   VAL A 171       2.081   9.622  17.854  1.00 37.70           O  
ATOM   1254  CB  VAL A 171       0.732   9.642  14.901  1.00 34.02           C  
ATOM   1255  CG1 VAL A 171      -0.293  10.263  15.863  1.00 34.81           C  
ATOM   1256  CG2 VAL A 171       0.705  10.381  13.553  1.00 29.06           C  
ATOM   1257  N   LEU A 172       2.239   7.592  16.898  1.00 35.22           N  
ATOM   1258  CA  LEU A 172       2.300   6.900  18.170  1.00 36.25           C  
ATOM   1259  C   LEU A 172       3.673   6.939  18.826  1.00 40.81           C  
ATOM   1260  O   LEU A 172       3.810   7.199  20.023  1.00 36.68           O  
ATOM   1261  CB  LEU A 172       1.851   5.448  17.986  1.00 31.55           C  
ATOM   1262  CG  LEU A 172       2.067   4.542  19.202  1.00 38.45           C  
ATOM   1263  CD1 LEU A 172       1.183   4.966  20.385  1.00 33.04           C  
ATOM   1264  CD2 LEU A 172       1.864   3.087  18.824  1.00 36.22           C  
ATOM   1265  N   LEU A 173       4.749   6.731  18.056  1.00 40.58           N  
ATOM   1266  CA  LEU A 173       6.096   6.682  18.583  1.00 38.03           C  
ATOM   1267  C   LEU A 173       6.654   8.000  19.090  1.00 39.44           C  
ATOM   1268  O   LEU A 173       7.672   7.978  19.782  1.00 41.54           O  
ATOM   1269  CB  LEU A 173       7.032   6.070  17.537  1.00 37.90           C  
ATOM   1270  CG  LEU A 173       6.817   4.611  17.134  1.00 37.86           C  
ATOM   1271  CD1 LEU A 173       7.862   4.206  16.075  1.00 37.57           C  
ATOM   1272  CD2 LEU A 173       6.926   3.646  18.303  1.00 40.34           C  
ATOM   1273  N   LEU A 174       6.033   9.136  18.844  1.00 41.37           N  
ATOM   1274  CA  LEU A 174       6.531  10.446  19.216  1.00 42.11           C  
ATOM   1275  C   LEU A 174       7.088  10.523  20.625  1.00 44.78           C  
ATOM   1276  O   LEU A 174       8.264  10.853  20.765  1.00 46.47           O  
ATOM   1277  CB  LEU A 174       5.494  11.524  18.879  1.00 44.04           C  
ATOM   1278  CG  LEU A 174       5.923  12.987  19.042  1.00 47.34           C  
ATOM   1279  CD1 LEU A 174       7.210  13.303  18.295  1.00 45.30           C  
ATOM   1280  CD2 LEU A 174       4.826  13.950  18.593  1.00 47.33           C  
ATOM   1281  N   PRO A 175       6.349  10.192  21.676  1.00 45.48           N  
ATOM   1282  CA  PRO A 175       6.835  10.236  23.048  1.00 45.91           C  
ATOM   1283  C   PRO A 175       7.614   9.035  23.561  1.00 47.15           C  
ATOM   1284  O   PRO A 175       8.056   9.011  24.718  1.00 47.73           O  
ATOM   1285  CB  PRO A 175       5.534  10.316  23.852  1.00 44.61           C  
ATOM   1286  CG  PRO A 175       4.549   9.547  23.039  1.00 47.05           C  
ATOM   1287  CD  PRO A 175       4.907   9.821  21.589  1.00 43.49           C  
ATOM   1288  N   PHE A 176       7.776   7.952  22.803  1.00 47.02           N  
ATOM   1289  CA  PHE A 176       8.517   6.770  23.215  1.00 44.48           C  
ATOM   1290  C   PHE A 176      10.036   6.913  23.085  1.00 42.14           C  
ATOM   1291  O   PHE A 176      10.794   6.025  23.539  1.00 41.23           O  
ATOM   1292  CB  PHE A 176       8.091   5.565  22.338  1.00 43.16           C  
ATOM   1293  CG  PHE A 176       6.789   4.923  22.734  1.00 41.09           C  
ATOM   1294  CD1 PHE A 176       5.574   5.462  22.346  1.00 49.56           C  
ATOM   1295  CD2 PHE A 176       6.794   3.771  23.507  1.00 41.33           C  
ATOM   1296  CE1 PHE A 176       4.379   4.862  22.735  1.00 48.23           C  
ATOM   1297  CE2 PHE A 176       5.613   3.161  23.887  1.00 44.49           C  
ATOM   1298  CZ  PHE A 176       4.403   3.714  23.496  1.00 44.25           C  
ATOM   1299  N   GLY A 177      10.534   7.924  22.382  1.00 39.78           N  
ATOM   1300  CA  GLY A 177      12.005   8.002  22.178  1.00 40.02           C  
ATOM   1301  C   GLY A 177      12.468   7.211  20.939  1.00 40.77           C  
ATOM   1302  O   GLY A 177      13.661   7.167  20.626  1.00 38.04           O  
ATOM   1303  N   VAL A 178      11.570   6.516  20.254  1.00 38.32           N  
ATOM   1304  CA  VAL A 178      11.909   5.757  19.046  1.00 38.34           C  
ATOM   1305  C   VAL A 178      11.638   6.653  17.843  1.00 38.60           C  
ATOM   1306  O   VAL A 178      10.563   7.199  17.706  1.00 38.69           O  
ATOM   1307  CB  VAL A 178      11.109   4.462  18.949  1.00 39.76           C  
ATOM   1308  CG1 VAL A 178      11.476   3.644  17.715  1.00 34.22           C  
ATOM   1309  CG2 VAL A 178      11.350   3.647  20.226  1.00 35.50           C  
ATOM   1310  N   HIS A 179      12.633   6.861  16.982  1.00 35.96           N  
ATOM   1311  CA  HIS A 179      12.498   7.789  15.863  1.00 35.98           C  
ATOM   1312  C   HIS A 179      12.376   7.095  14.515  1.00 33.16           C  
ATOM   1313  O   HIS A 179      13.249   6.250  14.251  1.00 36.35           O  
ATOM   1314  CB  HIS A 179      13.792   8.639  15.839  1.00 41.25           C  
ATOM   1315  CG  HIS A 179      13.958   9.336  17.161  1.00 47.03           C  
ATOM   1316  ND1 HIS A 179      13.140  10.379  17.543  1.00 47.69           N  
ATOM   1317  CD2 HIS A 179      14.827   9.122  18.178  1.00 51.61           C  
ATOM   1318  CE1 HIS A 179      13.506  10.807  18.736  1.00 47.52           C  
ATOM   1319  NE2 HIS A 179      14.523  10.053  19.143  1.00 54.37           N  
ATOM   1320  N   LEU A 180      11.305   7.390  13.790  1.00 30.40           N  
ATOM   1321  CA  LEU A 180      11.141   6.757  12.482  1.00 30.79           C  
ATOM   1322  C   LEU A 180      11.226   7.772  11.378  1.00 29.19           C  
ATOM   1323  O   LEU A 180      10.673   8.888  11.459  1.00 29.52           O  
ATOM   1324  CB  LEU A 180       9.833   5.961  12.362  1.00 35.26           C  
ATOM   1325  CG  LEU A 180       9.766   5.043  11.130  1.00 37.87           C  
ATOM   1326  CD1 LEU A 180       8.876   3.850  11.374  1.00 51.28           C  
ATOM   1327  CD2 LEU A 180       9.217   5.829   9.930  1.00 45.01           C  
ATOM   1328  N   SER A 181      11.988   7.452  10.306  1.00 25.25           N  
ATOM   1329  CA  SER A 181      12.118   8.444   9.236  1.00 27.95           C  
ATOM   1330  C   SER A 181      12.158   7.743   7.875  1.00 28.81           C  
ATOM   1331  O   SER A 181      12.787   6.692   7.780  1.00 29.08           O  
ATOM   1332  CB  SER A 181      13.439   9.243   9.304  1.00 25.98           C  
ATOM   1333  OG  SER A 181      13.513  10.040  10.467  1.00 31.85           O  
ATOM   1334  N   LEU A 182      11.554   8.356   6.879  1.00 27.47           N  
ATOM   1335  CA  LEU A 182      11.598   7.905   5.491  1.00 26.31           C  
ATOM   1336  C   LEU A 182      12.661   8.749   4.777  1.00 25.98           C  
ATOM   1337  O   LEU A 182      12.715   9.976   5.014  1.00 27.09           O  
ATOM   1338  CB  LEU A 182      10.248   8.223   4.777  1.00 25.06           C  
ATOM   1339  CG  LEU A 182       9.125   7.319   5.301  1.00 25.83           C  
ATOM   1340  CD1 LEU A 182       7.756   8.024   5.347  1.00 28.03           C  
ATOM   1341  CD2 LEU A 182       9.069   6.076   4.404  1.00 27.65           C  
ATOM   1342  N   ILE A 183      13.460   8.080   3.977  1.00 23.15           N  
ATOM   1343  CA  ILE A 183      14.467   8.772   3.176  1.00 26.80           C  
ATOM   1344  C   ILE A 183      13.947   8.746   1.732  1.00 25.88           C  
ATOM   1345  O   ILE A 183      13.796   7.675   1.101  1.00 24.97           O  
ATOM   1346  CB  ILE A 183      15.851   8.106   3.324  1.00 27.00           C  
ATOM   1347  CG1 ILE A 183      16.287   7.924   4.767  1.00 30.82           C  
ATOM   1348  CG2 ILE A 183      16.847   8.945   2.514  1.00 28.53           C  
ATOM   1349  CD1 ILE A 183      16.338   9.170   5.638  1.00 35.33           C  
ATOM   1350  N   GLU A 184      13.433   9.902   1.287  1.00 25.65           N  
ATOM   1351  CA  GLU A 184      12.743   9.990   0.008  1.00 29.35           C  
ATOM   1352  C   GLU A 184      13.727  10.193  -1.154  1.00 28.55           C  
ATOM   1353  O   GLU A 184      14.251  11.279  -1.391  1.00 26.80           O  
ATOM   1354  CB  GLU A 184      11.657  11.085  -0.018  1.00 25.21           C  
ATOM   1355  CG  GLU A 184      10.743  11.044   1.209  1.00 26.88           C  
ATOM   1356  CD  GLU A 184       9.713   9.897   1.189  1.00 28.61           C  
ATOM   1357  OE1 GLU A 184       9.818   8.973   0.383  1.00 26.83           O  
ATOM   1358  OE2 GLU A 184       8.789   9.941   2.009  1.00 25.78           O  
ATOM   1359  N   CYS A 185      13.890   9.117  -1.933  1.00 25.81           N  
ATOM   1360  CA  CYS A 185      14.833   9.076  -3.041  1.00 27.00           C  
ATOM   1361  C   CYS A 185      14.189   9.320  -4.392  1.00 33.24           C  
ATOM   1362  O   CYS A 185      13.107   8.803  -4.695  1.00 35.00           O  
ATOM   1363  CB  CYS A 185      15.530   7.646  -3.096  1.00 26.91           C  
ATOM   1364  SG  CYS A 185      16.340   7.196  -1.533  1.00 33.08           S  
ATOM   1365  N   GLY A 186      14.866  10.061  -5.280  1.00 32.31           N  
ATOM   1366  CA  GLY A 186      14.542  10.167  -6.692  1.00 31.43           C  
ATOM   1367  C   GLY A 186      15.315   9.027  -7.344  1.00 34.82           C  
ATOM   1368  O   GLY A 186      15.817   8.186  -6.601  1.00 35.08           O  
ATOM   1369  N   PRO A 187      15.583   9.070  -8.651  1.00 33.86           N  
ATOM   1370  CA  PRO A 187      16.370   8.063  -9.337  1.00 33.12           C  
ATOM   1371  C   PRO A 187      17.809   8.113  -8.842  1.00 33.19           C  
ATOM   1372  O   PRO A 187      18.328   9.201  -8.499  1.00 30.46           O  
ATOM   1373  CB  PRO A 187      16.289   8.510 -10.808  1.00 35.64           C  
ATOM   1374  CG  PRO A 187      16.037   9.977 -10.729  1.00 36.68           C  
ATOM   1375  CD  PRO A 187      15.074  10.133  -9.556  1.00 35.72           C  
ATOM   1376  N   VAL A 188      18.414   6.960  -8.706  1.00 33.24           N  
ATOM   1377  CA  VAL A 188      19.739   6.769  -8.143  1.00 39.26           C  
ATOM   1378  C   VAL A 188      20.552   5.871  -9.073  1.00 41.11           C  
ATOM   1379  O   VAL A 188      19.994   4.866  -9.520  1.00 41.75           O  
ATOM   1380  CB  VAL A 188      19.644   6.052  -6.768  1.00 35.91           C  
ATOM   1381  CG1 VAL A 188      21.039   5.818  -6.190  1.00 40.72           C  
ATOM   1382  CG2 VAL A 188      18.794   6.782  -5.746  1.00 35.18           C  
ATOM   1383  N   HIS A 189      21.819   6.164  -9.346  1.00 38.71           N  
ATOM   1384  CA  HIS A 189      22.638   5.278 -10.168  1.00 46.77           C  
ATOM   1385  C   HIS A 189      22.929   4.025  -9.349  1.00 49.15           C  
ATOM   1386  O   HIS A 189      23.538   4.173  -8.290  1.00 51.73           O  
ATOM   1387  CB  HIS A 189      24.048   5.845 -10.426  1.00 46.74           C  
ATOM   1388  CG  HIS A 189      24.066   6.925 -11.450  1.00 55.45           C  
ATOM   1389  ND1 HIS A 189      23.702   6.669 -12.759  1.00 58.68           N  
ATOM   1390  CD2 HIS A 189      24.400   8.235 -11.381  1.00 55.73           C  
ATOM   1391  CE1 HIS A 189      23.811   7.782 -13.462  1.00 57.92           C  
ATOM   1392  NE2 HIS A 189      24.237   8.743 -12.655  1.00 61.08           N  
ATOM   1393  N   THR A 190      22.411   2.881  -9.732  1.00 55.84           N  
ATOM   1394  CA  THR A 190      22.639   1.648  -8.981  1.00 60.35           C  
ATOM   1395  C   THR A 190      22.932   0.527  -9.990  1.00 62.61           C  
ATOM   1396  O   THR A 190      24.045   0.533 -10.534  1.00 63.06           O  
ATOM   1397  CB  THR A 190      21.482   1.198  -8.081  1.00 57.34           C  
ATOM   1398  OG1 THR A 190      20.298   1.161  -8.877  1.00 68.44           O  
ATOM   1399  CG2 THR A 190      21.217   2.130  -6.906  1.00 60.63           C  
ATOM   1400  N   SER A 199      10.237  -8.575 -22.027  1.00 57.44           N  
ATOM   1401  CA  SER A 199      10.392  -8.552 -23.484  1.00 56.73           C  
ATOM   1402  C   SER A 199       9.203  -7.766 -24.019  1.00 54.46           C  
ATOM   1403  O   SER A 199       8.077  -7.983 -23.554  1.00 53.60           O  
ATOM   1404  CB  SER A 199      10.389  -9.965 -24.072  1.00 57.67           C  
ATOM   1405  OG  SER A 199       9.201 -10.642 -23.685  1.00 63.25           O  
ATOM   1406  N   PRO A 200       9.433  -6.937 -25.026  1.00 53.98           N  
ATOM   1407  CA  PRO A 200       8.376  -6.142 -25.640  1.00 51.22           C  
ATOM   1408  C   PRO A 200       7.235  -7.060 -26.055  1.00 52.27           C  
ATOM   1409  O   PRO A 200       6.045  -6.846 -25.846  1.00 50.04           O  
ATOM   1410  CB  PRO A 200       9.069  -5.443 -26.785  1.00 52.66           C  
ATOM   1411  CG  PRO A 200      10.520  -5.377 -26.390  1.00 53.98           C  
ATOM   1412  CD  PRO A 200      10.768  -6.651 -25.617  1.00 55.13           C  
ATOM   1413  N   GLU A 201       7.596  -8.187 -26.646  1.00 53.44           N  
ATOM   1414  CA  GLU A 201       6.711  -9.241 -27.085  1.00 55.50           C  
ATOM   1415  C   GLU A 201       5.801  -9.772 -25.993  1.00 54.19           C  
ATOM   1416  O   GLU A 201       4.619  -9.985 -26.285  1.00 56.22           O  
ATOM   1417  CB  GLU A 201       7.533 -10.399 -27.671  0.01 53.89           C  
ATOM   1418  CG  GLU A 201       8.482 -10.026 -28.790  0.01 53.49           C  
ATOM   1419  CD  GLU A 201       9.846  -9.543 -28.347  0.01 53.09           C  
ATOM   1420  OE1 GLU A 201      10.106  -9.460 -27.129  0.01 52.90           O  
ATOM   1421  OE2 GLU A 201      10.681  -9.240 -29.228  0.01 52.98           O  
ATOM   1422  N   GLU A 202       6.259 -10.022 -24.761  1.00 53.36           N  
ATOM   1423  CA  GLU A 202       5.272 -10.540 -23.787  1.00 49.25           C  
ATOM   1424  C   GLU A 202       4.333  -9.425 -23.344  1.00 47.30           C  
ATOM   1425  O   GLU A 202       3.138  -9.688 -23.127  1.00 47.73           O  
ATOM   1426  CB  GLU A 202       5.899 -11.306 -22.637  0.01 50.49           C  
ATOM   1427  CG  GLU A 202       5.969 -12.809 -22.881  0.01 51.35           C  
ATOM   1428  CD  GLU A 202       4.619 -13.446 -23.155  0.01 51.91           C  
ATOM   1429  OE1 GLU A 202       4.553 -14.361 -24.003  0.01 52.22           O  
ATOM   1430  OE2 GLU A 202       3.622 -13.032 -22.528  0.01 52.33           O  
ATOM   1431  N   VAL A 203       4.827  -8.184 -23.298  1.00 43.75           N  
ATOM   1432  CA  VAL A 203       3.961  -7.066 -22.905  1.00 41.89           C  
ATOM   1433  C   VAL A 203       2.928  -6.809 -23.979  1.00 41.58           C  
ATOM   1434  O   VAL A 203       1.771  -6.523 -23.707  1.00 39.72           O  
ATOM   1435  CB  VAL A 203       4.769  -5.794 -22.594  1.00 45.03           C  
ATOM   1436  CG1 VAL A 203       3.866  -4.625 -22.211  1.00 40.03           C  
ATOM   1437  CG2 VAL A 203       5.760  -6.090 -21.458  1.00 46.26           C  
ATOM   1438  N   LEU A 204       3.356  -6.854 -25.257  1.00 41.60           N  
ATOM   1439  CA  LEU A 204       2.422  -6.655 -26.363  1.00 43.03           C  
ATOM   1440  C   LEU A 204       1.324  -7.701 -26.386  1.00 43.02           C  
ATOM   1441  O   LEU A 204       0.154  -7.327 -26.557  1.00 45.09           O  
ATOM   1442  CB  LEU A 204       3.165  -6.614 -27.709  1.00 50.01           C  
ATOM   1443  CG  LEU A 204       2.249  -6.412 -28.932  1.00 51.93           C  
ATOM   1444  CD1 LEU A 204       1.508  -5.097 -28.851  1.00 46.66           C  
ATOM   1445  CD2 LEU A 204       3.072  -6.494 -30.222  1.00 54.24           C  
ATOM   1446  N   ASP A 205       1.613  -8.955 -26.031  1.00 45.43           N  
ATOM   1447  CA  ASP A 205       0.575  -9.982 -25.932  1.00 47.64           C  
ATOM   1448  C   ASP A 205      -0.440  -9.732 -24.831  1.00 48.79           C  
ATOM   1449  O   ASP A 205      -1.571 -10.225 -24.913  1.00 48.93           O  
ATOM   1450  CB  ASP A 205       1.244 -11.346 -25.690  1.00 50.41           C  
ATOM   1451  CG  ASP A 205       0.376 -12.550 -25.965  0.01 49.03           C  
ATOM   1452  OD1 ASP A 205      -0.869 -12.483 -25.966  0.01 49.22           O  
ATOM   1453  OD2 ASP A 205       0.961 -13.637 -26.195  0.01 49.12           O  
ATOM   1454  N   ARG A 206      -0.088  -8.973 -23.777  1.00 48.30           N  
ATOM   1455  CA  ARG A 206      -1.041  -8.780 -22.688  1.00 45.40           C  
ATOM   1456  C   ARG A 206      -1.692  -7.418 -22.673  1.00 45.05           C  
ATOM   1457  O   ARG A 206      -2.419  -7.129 -21.707  1.00 49.13           O  
ATOM   1458  CB  ARG A 206      -0.363  -9.033 -21.339  1.00 48.32           C  
ATOM   1459  CG  ARG A 206       0.463 -10.299 -21.258  1.00 51.23           C  
ATOM   1460  CD  ARG A 206       0.904 -10.572 -19.835  1.00 60.24           C  
ATOM   1461  NE  ARG A 206       2.036 -11.481 -19.733  1.00 65.45           N  
ATOM   1462  CZ  ARG A 206       2.506 -11.882 -18.551  1.00 74.65           C  
ATOM   1463  NH1 ARG A 206       1.926 -11.452 -17.434  1.00 75.86           N  
ATOM   1464  NH2 ARG A 206       3.544 -12.713 -18.491  1.00 76.72           N  
ATOM   1465  N   THR A 207      -1.457  -6.560 -23.659  1.00 43.10           N  
ATOM   1466  CA  THR A 207      -2.153  -5.257 -23.601  1.00 42.68           C  
ATOM   1467  C   THR A 207      -2.583  -4.776 -24.969  1.00 39.96           C  
ATOM   1468  O   THR A 207      -2.310  -5.471 -25.944  1.00 47.15           O  
ATOM   1469  CB  THR A 207      -1.277  -4.219 -22.862  1.00 43.67           C  
ATOM   1470  OG1 THR A 207      -2.088  -3.065 -22.600  1.00 41.01           O  
ATOM   1471  CG2 THR A 207      -0.086  -3.822 -23.697  1.00 43.04           C  
ATOM   1472  N   ASP A 208      -3.226  -3.641 -25.111  1.00 39.13           N  
ATOM   1473  CA  ASP A 208      -3.579  -3.132 -26.439  1.00 41.72           C  
ATOM   1474  C   ASP A 208      -2.416  -2.373 -27.068  1.00 43.40           C  
ATOM   1475  O   ASP A 208      -1.499  -1.890 -26.383  1.00 41.44           O  
ATOM   1476  CB  ASP A 208      -4.806  -2.240 -26.338  1.00 42.80           C  
ATOM   1477  CG  ASP A 208      -4.543  -1.060 -25.430  1.00 43.67           C  
ATOM   1478  OD1 ASP A 208      -4.605  -1.211 -24.184  1.00 42.05           O  
ATOM   1479  OD2 ASP A 208      -4.258   0.019 -25.996  1.00 45.19           O  
ATOM   1480  N   ILE A 209      -2.477  -2.180 -28.401  1.00 40.93           N  
ATOM   1481  CA  ILE A 209      -1.429  -1.454 -29.090  1.00 38.62           C  
ATOM   1482  C   ILE A 209      -1.244  -0.036 -28.586  1.00 37.70           C  
ATOM   1483  O   ILE A 209      -0.090   0.435 -28.540  1.00 38.05           O  
ATOM   1484  CB  ILE A 209      -1.643  -1.451 -30.623  1.00 42.48           C  
ATOM   1485  CG1 ILE A 209      -0.406  -0.874 -31.313  1.00 38.76           C  
ATOM   1486  CG2 ILE A 209      -2.893  -0.680 -30.994  1.00 39.91           C  
ATOM   1487  CD1 ILE A 209       0.749  -1.858 -31.368  1.00 41.16           C  
ATOM   1488  N   HIS A 210      -2.274   0.706 -28.212  1.00 36.36           N  
ATOM   1489  CA  HIS A 210      -2.099   2.061 -27.712  1.00 40.54           C  
ATOM   1490  C   HIS A 210      -1.379   2.110 -26.366  1.00 38.67           C  
ATOM   1491  O   HIS A 210      -0.624   3.045 -26.100  1.00 35.20           O  
ATOM   1492  CB  HIS A 210      -3.493   2.728 -27.556  1.00 43.84           C  
ATOM   1493  CG  HIS A 210      -4.269   2.543 -28.824  1.00 51.05           C  
ATOM   1494  ND1 HIS A 210      -3.890   3.174 -30.008  1.00 51.88           N  
ATOM   1495  CD2 HIS A 210      -5.345   1.776 -29.107  1.00 51.39           C  
ATOM   1496  CE1 HIS A 210      -4.746   2.811 -30.949  1.00 55.97           C  
ATOM   1497  NE2 HIS A 210      -5.635   1.968 -30.435  1.00 54.51           N  
ATOM   1498  N   THR A 211      -1.789   1.223 -25.446  1.00 36.33           N  
ATOM   1499  CA  THR A 211      -1.138   1.176 -24.131  1.00 34.11           C  
ATOM   1500  C   THR A 211       0.344   0.849 -24.326  1.00 33.54           C  
ATOM   1501  O   THR A 211       1.233   1.440 -23.718  1.00 32.85           O  
ATOM   1502  CB  THR A 211      -1.813   0.152 -23.191  1.00 36.18           C  
ATOM   1503  OG1 THR A 211      -3.144   0.621 -22.878  1.00 36.86           O  
ATOM   1504  CG2 THR A 211      -1.062   0.079 -21.850  1.00 28.20           C  
ATOM   1505  N   PHE A 212       0.623  -0.088 -25.213  1.00 31.69           N  
ATOM   1506  CA  PHE A 212       1.994  -0.492 -25.519  1.00 35.19           C  
ATOM   1507  C   PHE A 212       2.814   0.693 -26.002  1.00 34.88           C  
ATOM   1508  O   PHE A 212       3.968   0.890 -25.581  1.00 35.00           O  
ATOM   1509  CB  PHE A 212       1.973  -1.602 -26.554  1.00 35.07           C  
ATOM   1510  CG  PHE A 212       3.333  -2.131 -26.892  1.00 44.04           C  
ATOM   1511  CD1 PHE A 212       3.911  -3.115 -26.106  1.00 42.69           C  
ATOM   1512  CD2 PHE A 212       4.043  -1.613 -27.962  1.00 38.45           C  
ATOM   1513  CE1 PHE A 212       5.165  -3.611 -26.420  1.00 42.45           C  
ATOM   1514  CE2 PHE A 212       5.301  -2.105 -28.257  1.00 42.51           C  
ATOM   1515  CZ  PHE A 212       5.854  -3.109 -27.489  1.00 40.00           C  
ATOM   1516  N   HIS A 213       2.229   1.478 -26.894  1.00 36.89           N  
ATOM   1517  CA  HIS A 213       2.908   2.664 -27.445  1.00 38.28           C  
ATOM   1518  C   HIS A 213       3.174   3.671 -26.354  1.00 35.54           C  
ATOM   1519  O   HIS A 213       4.219   4.319 -26.273  1.00 35.90           O  
ATOM   1520  CB  HIS A 213       1.999   3.240 -28.535  1.00 42.54           C  
ATOM   1521  CG  HIS A 213       2.436   4.584 -29.020  1.00 53.80           C  
ATOM   1522  ND1 HIS A 213       3.402   4.761 -30.002  1.00 61.85           N  
ATOM   1523  CD2 HIS A 213       2.039   5.823 -28.639  1.00 55.21           C  
ATOM   1524  CE1 HIS A 213       3.539   6.070 -30.195  1.00 57.84           C  
ATOM   1525  NE2 HIS A 213       2.748   6.728 -29.377  1.00 57.07           N  
ATOM   1526  N   ARG A 214       2.212   3.866 -25.448  1.00 34.27           N  
ATOM   1527  CA  ARG A 214       2.373   4.770 -24.312  1.00 32.24           C  
ATOM   1528  C   ARG A 214       3.457   4.241 -23.376  1.00 28.13           C  
ATOM   1529  O   ARG A 214       4.210   5.031 -22.798  1.00 30.87           O  
ATOM   1530  CB  ARG A 214       1.054   4.943 -23.554  1.00 34.41           C  
ATOM   1531  CG  ARG A 214      -0.021   5.688 -24.336  1.00 36.28           C  
ATOM   1532  CD  ARG A 214       0.372   7.129 -24.599  1.00 44.32           C  
ATOM   1533  NE  ARG A 214      -0.779   7.947 -25.018  1.00 49.87           N  
ATOM   1534  CZ  ARG A 214      -0.665   9.240 -25.323  1.00 47.93           C  
ATOM   1535  NH1 ARG A 214       0.509   9.861 -25.296  1.00 47.68           N  
ATOM   1536  NH2 ARG A 214      -1.740   9.932 -25.675  1.00 47.11           N  
ATOM   1537  N   PHE A 215       3.591   2.935 -23.232  1.00 28.52           N  
ATOM   1538  CA  PHE A 215       4.616   2.364 -22.379  1.00 29.58           C  
ATOM   1539  C   PHE A 215       5.983   2.721 -22.954  1.00 35.20           C  
ATOM   1540  O   PHE A 215       6.898   3.110 -22.219  1.00 35.08           O  
ATOM   1541  CB  PHE A 215       4.423   0.860 -22.208  1.00 32.30           C  
ATOM   1542  CG  PHE A 215       5.371   0.143 -21.276  1.00 30.82           C  
ATOM   1543  CD1 PHE A 215       5.705   0.700 -20.036  1.00 31.14           C  
ATOM   1544  CD2 PHE A 215       5.841  -1.114 -21.578  1.00 35.47           C  
ATOM   1545  CE1 PHE A 215       6.555   0.003 -19.184  1.00 31.87           C  
ATOM   1546  CE2 PHE A 215       6.669  -1.824 -20.729  1.00 37.91           C  
ATOM   1547  CZ  PHE A 215       7.015  -1.258 -19.510  1.00 33.06           C  
ATOM   1548  N   TYR A 216       6.101   2.596 -24.289  1.00 36.69           N  
ATOM   1549  CA  TYR A 216       7.353   2.965 -24.977  1.00 36.23           C  
ATOM   1550  C   TYR A 216       7.705   4.403 -24.669  1.00 31.92           C  
ATOM   1551  O   TYR A 216       8.856   4.712 -24.394  1.00 36.29           O  
ATOM   1552  CB  TYR A 216       7.182   2.857 -26.514  1.00 41.26           C  
ATOM   1553  CG  TYR A 216       8.363   3.380 -27.314  1.00 40.92           C  
ATOM   1554  CD1 TYR A 216       8.498   4.716 -27.655  1.00 43.73           C  
ATOM   1555  CD2 TYR A 216       9.356   2.484 -27.721  1.00 44.31           C  
ATOM   1556  CE1 TYR A 216       9.582   5.190 -28.375  1.00 46.10           C  
ATOM   1557  CE2 TYR A 216      10.444   2.941 -28.448  1.00 46.57           C  
ATOM   1558  CZ  TYR A 216      10.556   4.282 -28.757  1.00 50.17           C  
ATOM   1559  OH  TYR A 216      11.658   4.692 -29.481  1.00 53.36           O  
ATOM   1560  N   GLN A 217       6.739   5.308 -24.815  1.00 30.09           N  
ATOM   1561  CA  GLN A 217       6.957   6.711 -24.528  1.00 32.17           C  
ATOM   1562  C   GLN A 217       7.378   6.916 -23.068  1.00 34.95           C  
ATOM   1563  O   GLN A 217       8.267   7.716 -22.828  1.00 33.35           O  
ATOM   1564  CB  GLN A 217       5.715   7.548 -24.763  1.00 32.53           C  
ATOM   1565  CG  GLN A 217       5.265   7.703 -26.204  1.00 44.40           C  
ATOM   1566  CD  GLN A 217       4.015   8.558 -26.316  1.00 49.90           C  
ATOM   1567  OE1 GLN A 217       3.042   8.422 -25.567  1.00 47.03           O  
ATOM   1568  NE2 GLN A 217       3.973   9.483 -27.277  1.00 52.09           N  
ATOM   1569  N   TYR A 218       6.705   6.245 -22.122  1.00 36.18           N  
ATOM   1570  CA  TYR A 218       7.105   6.397 -20.714  1.00 35.90           C  
ATOM   1571  C   TYR A 218       8.566   5.987 -20.561  1.00 33.09           C  
ATOM   1572  O   TYR A 218       9.345   6.637 -19.880  1.00 34.77           O  
ATOM   1573  CB  TYR A 218       6.187   5.575 -19.766  1.00 31.63           C  
ATOM   1574  CG  TYR A 218       6.863   5.379 -18.395  1.00 30.06           C  
ATOM   1575  CD1 TYR A 218       6.771   6.339 -17.395  1.00 34.09           C  
ATOM   1576  CD2 TYR A 218       7.631   4.256 -18.181  1.00 33.03           C  
ATOM   1577  CE1 TYR A 218       7.419   6.141 -16.170  1.00 31.69           C  
ATOM   1578  CE2 TYR A 218       8.295   4.080 -16.990  1.00 33.11           C  
ATOM   1579  CZ  TYR A 218       8.181   5.025 -15.994  1.00 31.02           C  
ATOM   1580  OH  TYR A 218       8.871   4.758 -14.829  1.00 37.37           O  
ATOM   1581  N   LEU A 219       8.953   4.844 -21.097  1.00 31.70           N  
ATOM   1582  CA  LEU A 219      10.277   4.276 -21.011  1.00 34.37           C  
ATOM   1583  C   LEU A 219      11.323   5.213 -21.608  1.00 36.83           C  
ATOM   1584  O   LEU A 219      12.359   5.459 -20.972  1.00 37.82           O  
ATOM   1585  CB  LEU A 219      10.391   2.913 -21.696  1.00 33.64           C  
ATOM   1586  CG  LEU A 219       9.674   1.748 -21.022  1.00 40.53           C  
ATOM   1587  CD1 LEU A 219       9.698   0.508 -21.903  1.00 42.42           C  
ATOM   1588  CD2 LEU A 219      10.281   1.410 -19.659  1.00 42.19           C  
ATOM   1589  N   ALA A 220      11.005   5.812 -22.756  1.00 36.96           N  
ATOM   1590  CA  ALA A 220      11.984   6.752 -23.359  1.00 39.97           C  
ATOM   1591  C   ALA A 220      12.101   7.990 -22.484  1.00 40.76           C  
ATOM   1592  O   ALA A 220      13.169   8.569 -22.239  1.00 37.26           O  
ATOM   1593  CB  ALA A 220      11.518   7.065 -24.780  1.00 33.43           C  
ATOM   1594  N   HIS A 221      10.959   8.455 -21.937  1.00 40.28           N  
ATOM   1595  CA  HIS A 221      11.004   9.609 -21.034  1.00 39.16           C  
ATOM   1596  C   HIS A 221      11.792   9.318 -19.762  1.00 37.99           C  
ATOM   1597  O   HIS A 221      12.592  10.117 -19.287  1.00 36.84           O  
ATOM   1598  CB  HIS A 221       9.578  10.020 -20.640  1.00 39.33           C  
ATOM   1599  CG  HIS A 221       9.572  11.089 -19.595  1.00 44.17           C  
ATOM   1600  ND1 HIS A 221       9.864  12.402 -19.881  1.00 43.46           N  
ATOM   1601  CD2 HIS A 221       9.312  11.028 -18.261  1.00 43.76           C  
ATOM   1602  CE1 HIS A 221       9.801  13.106 -18.760  1.00 42.20           C  
ATOM   1603  NE2 HIS A 221       9.456  12.303 -17.778  1.00 42.66           N  
ATOM   1604  N   SER A 222      11.602   8.146 -19.179  1.00 38.13           N  
ATOM   1605  CA  SER A 222      12.225   7.697 -17.940  1.00 38.92           C  
ATOM   1606  C   SER A 222      13.739   7.596 -18.021  1.00 39.24           C  
ATOM   1607  O   SER A 222      14.502   8.052 -17.168  1.00 37.19           O  
ATOM   1608  CB  SER A 222      11.582   6.319 -17.648  1.00 44.76           C  
ATOM   1609  OG  SER A 222      11.880   5.894 -16.346  1.00 52.34           O  
ATOM   1610  N   LYS A 223      14.222   7.041 -19.136  1.00 38.93           N  
ATOM   1611  CA  LYS A 223      15.643   6.872 -19.419  1.00 37.17           C  
ATOM   1612  C   LYS A 223      16.292   8.240 -19.509  1.00 37.62           C  
ATOM   1613  O   LYS A 223      17.377   8.368 -18.965  1.00 39.94           O  
ATOM   1614  CB  LYS A 223      15.894   6.096 -20.719  1.00 42.55           C  
ATOM   1615  CG  LYS A 223      15.448   4.644 -20.642  0.01 41.55           C  
ATOM   1616  CD  LYS A 223      15.961   3.827 -21.813  0.01 42.74           C  
ATOM   1617  CE  LYS A 223      15.281   4.204 -23.118  0.01 42.94           C  
ATOM   1618  NZ  LYS A 223      15.816   3.424 -24.268  0.01 43.57           N  
ATOM   1619  N   GLN A 224      15.635   9.223 -20.088  1.00 36.39           N  
ATOM   1620  CA  GLN A 224      16.080  10.592 -20.169  1.00 38.66           C  
ATOM   1621  C   GLN A 224      16.128  11.297 -18.820  1.00 39.93           C  
ATOM   1622  O   GLN A 224      17.095  12.007 -18.505  1.00 36.05           O  
ATOM   1623  CB  GLN A 224      15.171  11.383 -21.116  1.00 45.52           C  
ATOM   1624  CG  GLN A 224      15.590  12.800 -21.430  1.00 59.84           C  
ATOM   1625  CD  GLN A 224      14.968  13.278 -22.735  1.00 73.43           C  
ATOM   1626  OE1 GLN A 224      15.101  12.649 -23.793  1.00 73.32           O  
ATOM   1627  NE2 GLN A 224      14.269  14.410 -22.667  1.00 75.95           N  
ATOM   1628  N   VAL A 225      15.091  11.100 -17.989  1.00 36.45           N  
ATOM   1629  CA  VAL A 225      15.138  11.673 -16.644  1.00 36.64           C  
ATOM   1630  C   VAL A 225      16.280  11.032 -15.878  1.00 35.34           C  
ATOM   1631  O   VAL A 225      17.015  11.719 -15.154  1.00 39.35           O  
ATOM   1632  CB  VAL A 225      13.805  11.492 -15.886  1.00 42.04           C  
ATOM   1633  CG1 VAL A 225      13.956  11.803 -14.401  1.00 40.97           C  
ATOM   1634  CG2 VAL A 225      12.777  12.391 -16.568  1.00 36.93           C  
ATOM   1635  N   PHE A 226      16.458   9.722 -16.002  1.00 33.22           N  
ATOM   1636  CA  PHE A 226      17.491   9.002 -15.266  1.00 34.87           C  
ATOM   1637  C   PHE A 226      18.878   9.493 -15.650  1.00 42.84           C  
ATOM   1638  O   PHE A 226      19.686   9.861 -14.797  1.00 44.21           O  
ATOM   1639  CB  PHE A 226      17.382   7.500 -15.543  1.00 39.87           C  
ATOM   1640  CG  PHE A 226      18.248   6.672 -14.629  1.00 45.29           C  
ATOM   1641  CD1 PHE A 226      17.760   6.335 -13.379  1.00 39.57           C  
ATOM   1642  CD2 PHE A 226      19.522   6.261 -14.989  1.00 52.05           C  
ATOM   1643  CE1 PHE A 226      18.532   5.590 -12.507  1.00 45.40           C  
ATOM   1644  CE2 PHE A 226      20.309   5.508 -14.127  1.00 49.80           C  
ATOM   1645  CZ  PHE A 226      19.790   5.177 -12.883  1.00 45.22           C  
ATOM   1646  N   ARG A 227      19.143   9.567 -16.955  1.00 43.56           N  
ATOM   1647  CA  ARG A 227      20.397  10.066 -17.505  1.00 46.82           C  
ATOM   1648  C   ARG A 227      20.736  11.483 -17.035  1.00 46.13           C  
ATOM   1649  O   ARG A 227      21.903  11.806 -16.790  1.00 47.40           O  
ATOM   1650  CB  ARG A 227      20.340  10.049 -19.039  1.00 47.49           C  
ATOM   1651  CG  ARG A 227      20.161   8.672 -19.653  0.01 49.15           C  
ATOM   1652  CD  ARG A 227      20.227   8.767 -21.171  0.01 50.56           C  
ATOM   1653  NE  ARG A 227      20.019   7.476 -21.812  0.01 52.12           N  
ATOM   1654  CZ  ARG A 227      20.091   7.258 -23.119  0.01 52.99           C  
ATOM   1655  NH1 ARG A 227      20.370   8.245 -23.961  0.01 53.51           N  
ATOM   1656  NH2 ARG A 227      19.882   6.036 -23.594  0.01 53.46           N  
ATOM   1657  N   GLU A 228      19.757  12.343 -16.862  1.00 44.47           N  
ATOM   1658  CA  GLU A 228      19.925  13.695 -16.399  1.00 44.90           C  
ATOM   1659  C   GLU A 228      19.867  13.882 -14.889  1.00 47.20           C  
ATOM   1660  O   GLU A 228      20.491  14.833 -14.409  1.00 44.77           O  
ATOM   1661  CB  GLU A 228      18.795  14.589 -16.946  1.00 44.35           C  
ATOM   1662  CG  GLU A 228      18.870  14.823 -18.444  0.01 42.51           C  
ATOM   1663  CD  GLU A 228      17.633  15.464 -19.038  0.01 41.72           C  
ATOM   1664  OE1 GLU A 228      16.715  15.845 -18.283  0.01 41.09           O  
ATOM   1665  OE2 GLU A 228      17.573  15.589 -20.281  0.01 41.21           O  
ATOM   1666  N   ALA A 229      19.074  13.094 -14.155  1.00 42.74           N  
ATOM   1667  CA  ALA A 229      18.907  13.368 -12.737  1.00 37.80           C  
ATOM   1668  C   ALA A 229      19.298  12.274 -11.767  1.00 34.67           C  
ATOM   1669  O   ALA A 229      19.198  12.545 -10.555  1.00 35.48           O  
ATOM   1670  CB  ALA A 229      17.425  13.720 -12.491  1.00 43.12           C  
ATOM   1671  N   ALA A 230      19.765  11.121 -12.227  1.00 33.75           N  
ATOM   1672  CA  ALA A 230      20.112  10.088 -11.239  1.00 34.26           C  
ATOM   1673  C   ALA A 230      21.238  10.560 -10.327  1.00 35.28           C  
ATOM   1674  O   ALA A 230      22.262  11.085 -10.803  1.00 31.83           O  
ATOM   1675  CB  ALA A 230      20.434   8.780 -11.967  1.00 31.39           C  
ATOM   1676  N   GLN A 231      21.090  10.356  -9.018  1.00 31.56           N  
ATOM   1677  CA  GLN A 231      22.137  10.771  -8.087  1.00 34.48           C  
ATOM   1678  C   GLN A 231      23.118   9.627  -7.816  1.00 36.30           C  
ATOM   1679  O   GLN A 231      22.703   8.469  -7.891  1.00 36.69           O  
ATOM   1680  CB  GLN A 231      21.543  11.163  -6.722  1.00 34.83           C  
ATOM   1681  CG  GLN A 231      20.778  12.483  -6.700  1.00 35.58           C  
ATOM   1682  CD  GLN A 231      20.124  12.693  -5.352  1.00 38.16           C  
ATOM   1683  OE1 GLN A 231      19.073  12.101  -5.075  1.00 32.39           O  
ATOM   1684  NE2 GLN A 231      20.709  13.496  -4.471  1.00 35.29           N  
ATOM   1685  N   ASN A 232      24.350   9.947  -7.449  1.00 32.20           N  
ATOM   1686  CA  ASN A 232      25.289   8.886  -7.054  1.00 38.27           C  
ATOM   1687  C   ASN A 232      24.759   8.219  -5.795  1.00 35.37           C  
ATOM   1688  O   ASN A 232      24.281   8.927  -4.892  1.00 34.35           O  
ATOM   1689  CB  ASN A 232      26.624   9.593  -6.653  1.00 37.37           C  
ATOM   1690  CG  ASN A 232      27.465  10.020  -7.817  1.00 55.42           C  
ATOM   1691  OD1 ASN A 232      28.405  10.801  -7.654  1.00 52.67           O  
ATOM   1692  ND2 ASN A 232      27.172   9.492  -9.012  1.00 61.52           N  
ATOM   1693  N   PRO A 233      24.965   6.926  -5.565  1.00 37.94           N  
ATOM   1694  CA  PRO A 233      24.521   6.272  -4.344  1.00 36.30           C  
ATOM   1695  C   PRO A 233      25.241   6.755  -3.089  1.00 33.35           C  
ATOM   1696  O   PRO A 233      24.692   6.642  -1.980  1.00 31.56           O  
ATOM   1697  CB  PRO A 233      24.763   4.783  -4.574  1.00 38.84           C  
ATOM   1698  CG  PRO A 233      25.704   4.729  -5.739  1.00 40.53           C  
ATOM   1699  CD  PRO A 233      25.551   5.986  -6.547  1.00 38.30           C  
ATOM   1700  N   GLU A 234      26.468   7.304  -3.239  1.00 29.69           N  
ATOM   1701  CA  GLU A 234      27.180   7.845  -2.091  1.00 31.80           C  
ATOM   1702  C   GLU A 234      26.461   9.085  -1.523  1.00 30.89           C  
ATOM   1703  O   GLU A 234      26.476   9.340  -0.321  1.00 32.33           O  
ATOM   1704  CB  GLU A 234      28.601   8.298  -2.473  1.00 34.86           C  
ATOM   1705  CG  GLU A 234      29.557   7.206  -2.911  1.00 40.08           C  
ATOM   1706  CD  GLU A 234      29.363   6.465  -4.206  1.00 51.36           C  
ATOM   1707  OE1 GLU A 234      30.090   5.466  -4.503  1.00 45.67           O  
ATOM   1708  OE2 GLU A 234      28.496   6.826  -5.041  1.00 46.99           O  
ATOM   1709  N   GLU A 235      25.908   9.910  -2.411  1.00 28.88           N  
ATOM   1710  CA  GLU A 235      25.174  11.106  -1.993  1.00 32.09           C  
ATOM   1711  C   GLU A 235      23.879  10.708  -1.282  1.00 28.31           C  
ATOM   1712  O   GLU A 235      23.583  11.306  -0.263  1.00 28.32           O  
ATOM   1713  CB  GLU A 235      24.839  11.957  -3.238  1.00 29.96           C  
ATOM   1714  CG  GLU A 235      24.383  13.384  -2.902  1.00 40.17           C  
ATOM   1715  CD  GLU A 235      24.512  14.309  -4.110  1.00 45.80           C  
ATOM   1716  OE1 GLU A 235      23.858  14.109  -5.147  1.00 45.29           O  
ATOM   1717  OE2 GLU A 235      25.316  15.265  -4.110  1.00 52.76           O  
ATOM   1718  N   VAL A 236      23.175   9.706  -1.843  1.00 28.36           N  
ATOM   1719  CA  VAL A 236      21.913   9.253  -1.227  1.00 26.11           C  
ATOM   1720  C   VAL A 236      22.225   8.630   0.111  1.00 26.59           C  
ATOM   1721  O   VAL A 236      21.596   8.899   1.161  1.00 28.71           O  
ATOM   1722  CB  VAL A 236      21.191   8.262  -2.172  1.00 27.35           C  
ATOM   1723  CG1 VAL A 236      20.052   7.498  -1.529  1.00 27.03           C  
ATOM   1724  CG2 VAL A 236      20.736   8.996  -3.440  1.00 27.54           C  
ATOM   1725  N   ALA A 237      23.244   7.729   0.144  1.00 28.80           N  
ATOM   1726  CA  ALA A 237      23.620   7.101   1.403  1.00 30.15           C  
ATOM   1727  C   ALA A 237      23.919   8.126   2.456  1.00 29.15           C  
ATOM   1728  O   ALA A 237      23.596   7.965   3.633  1.00 31.47           O  
ATOM   1729  CB  ALA A 237      24.880   6.199   1.203  1.00 29.48           C  
ATOM   1730  N   GLU A 238      24.565   9.256   2.164  1.00 28.57           N  
ATOM   1731  CA  GLU A 238      24.848  10.294   3.166  1.00 31.13           C  
ATOM   1732  C   GLU A 238      23.617  10.953   3.772  1.00 29.90           C  
ATOM   1733  O   GLU A 238      23.611  11.438   4.913  1.00 31.64           O  
ATOM   1734  CB  GLU A 238      25.764  11.345   2.521  1.00 31.99           C  
ATOM   1735  CG  GLU A 238      26.735  11.965   3.497  1.00 32.48           C  
ATOM   1736  CD  GLU A 238      27.633  11.091   4.269  1.00 29.52           C  
ATOM   1737  OE1 GLU A 238      28.123  10.026   3.779  1.00 29.17           O  
ATOM   1738  OE2 GLU A 238      27.891  11.407   5.438  1.00 30.44           O  
ATOM   1739  N   VAL A 239      22.486  10.936   3.060  1.00 28.48           N  
ATOM   1740  CA  VAL A 239      21.244  11.490   3.646  1.00 29.95           C  
ATOM   1741  C   VAL A 239      20.798  10.551   4.765  1.00 24.72           C  
ATOM   1742  O   VAL A 239      20.301  10.995   5.821  1.00 28.99           O  
ATOM   1743  CB  VAL A 239      20.133  11.626   2.577  1.00 31.29           C  
ATOM   1744  CG1 VAL A 239      18.916  12.297   3.198  1.00 27.80           C  
ATOM   1745  CG2 VAL A 239      20.629  12.467   1.390  1.00 26.84           C  
ATOM   1746  N   PHE A 240      21.001   9.232   4.561  1.00 25.18           N  
ATOM   1747  CA  PHE A 240      20.677   8.322   5.691  1.00 24.15           C  
ATOM   1748  C   PHE A 240      21.458   8.697   6.942  1.00 27.43           C  
ATOM   1749  O   PHE A 240      20.974   8.728   8.094  1.00 25.01           O  
ATOM   1750  CB  PHE A 240      20.944   6.884   5.276  1.00 21.81           C  
ATOM   1751  CG  PHE A 240      19.931   6.256   4.330  1.00 26.30           C  
ATOM   1752  CD1 PHE A 240      19.891   6.585   2.991  1.00 26.70           C  
ATOM   1753  CD2 PHE A 240      19.010   5.337   4.835  1.00 27.02           C  
ATOM   1754  CE1 PHE A 240      18.991   6.001   2.127  1.00 26.98           C  
ATOM   1755  CE2 PHE A 240      18.105   4.749   3.950  1.00 24.83           C  
ATOM   1756  CZ  PHE A 240      18.077   5.063   2.617  1.00 25.47           C  
ATOM   1757  N   LEU A 241      22.768   8.933   6.806  1.00 26.02           N  
ATOM   1758  CA  LEU A 241      23.661   9.298   7.900  1.00 27.67           C  
ATOM   1759  C   LEU A 241      23.238  10.587   8.563  1.00 28.38           C  
ATOM   1760  O   LEU A 241      23.266  10.754   9.787  1.00 30.29           O  
ATOM   1761  CB  LEU A 241      25.095   9.518   7.367  1.00 37.11           C  
ATOM   1762  CG  LEU A 241      26.064   8.343   7.274  1.00 38.38           C  
ATOM   1763  CD1 LEU A 241      26.715   8.125   8.624  1.00 49.11           C  
ATOM   1764  CD2 LEU A 241      25.374   7.094   6.743  1.00 36.43           C  
ATOM   1765  N   THR A 242      22.893  11.566   7.717  1.00 28.56           N  
ATOM   1766  CA  THR A 242      22.351  12.827   8.282  1.00 31.12           C  
ATOM   1767  C   THR A 242      21.141  12.580   9.142  1.00 31.57           C  
ATOM   1768  O   THR A 242      20.994  13.095  10.269  1.00 31.35           O  
ATOM   1769  CB  THR A 242      22.078  13.835   7.165  1.00 39.32           C  
ATOM   1770  OG1 THR A 242      23.306  14.146   6.480  1.00 43.68           O  
ATOM   1771  CG2 THR A 242      21.433  15.121   7.661  1.00 39.15           C  
ATOM   1772  N   ALA A 243      20.191  11.746   8.726  1.00 30.31           N  
ATOM   1773  CA  ALA A 243      18.979  11.493   9.497  1.00 29.44           C  
ATOM   1774  C   ALA A 243      19.360  10.772  10.778  1.00 31.39           C  
ATOM   1775  O   ALA A 243      18.794  11.009  11.843  1.00 32.16           O  
ATOM   1776  CB  ALA A 243      17.977  10.657   8.692  1.00 28.64           C  
ATOM   1777  N   LEU A 244      20.307   9.834  10.679  1.00 34.60           N  
ATOM   1778  CA  LEU A 244      20.808   9.105  11.808  1.00 40.14           C  
ATOM   1779  C   LEU A 244      21.416   9.952  12.914  1.00 42.73           C  
ATOM   1780  O   LEU A 244      21.245   9.560  14.065  1.00 44.51           O  
ATOM   1781  CB  LEU A 244      21.945   8.131  11.386  1.00 42.46           C  
ATOM   1782  CG  LEU A 244      21.415   6.773  10.944  1.00 48.15           C  
ATOM   1783  CD1 LEU A 244      22.577   5.791  10.795  1.00 37.81           C  
ATOM   1784  CD2 LEU A 244      20.315   6.340  11.904  1.00 42.08           C  
ATOM   1785  N   ARG A 245      22.127  11.008  12.539  1.00 42.32           N  
ATOM   1786  CA  ARG A 245      22.776  11.836  13.549  1.00 47.73           C  
ATOM   1787  C   ARG A 245      21.933  13.010  14.020  1.00 47.41           C  
ATOM   1788  O   ARG A 245      22.387  13.785  14.867  1.00 48.90           O  
ATOM   1789  CB  ARG A 245      24.107  12.338  12.957  1.00 49.91           C  
ATOM   1790  CG  ARG A 245      25.036  11.177  12.633  1.00 52.53           C  
ATOM   1791  CD  ARG A 245      26.304  11.616  11.925  1.00 63.25           C  
ATOM   1792  NE  ARG A 245      26.103  12.711  10.992  1.00 67.97           N  
ATOM   1793  CZ  ARG A 245      26.780  12.893   9.861  1.00 60.72           C  
ATOM   1794  NH1 ARG A 245      27.715  12.035   9.503  1.00 61.27           N  
ATOM   1795  NH2 ARG A 245      26.473  13.945   9.119  1.00 64.50           N  
ATOM   1796  N   ALA A 246      20.744  13.207  13.433  1.00 44.77           N  
ATOM   1797  CA  ALA A 246      19.940  14.361  13.880  1.00 40.63           C  
ATOM   1798  C   ALA A 246      19.413  14.027  15.255  1.00 41.00           C  
ATOM   1799  O   ALA A 246      18.914  12.914  15.497  1.00 39.34           O  
ATOM   1800  CB  ALA A 246      18.871  14.622  12.816  1.00 34.78           C  
ATOM   1801  N   PRO A 247      19.559  14.923  16.230  1.00 44.00           N  
ATOM   1802  CA  PRO A 247      19.027  14.714  17.566  1.00 44.85           C  
ATOM   1803  C   PRO A 247      17.516  14.575  17.567  1.00 43.59           C  
ATOM   1804  O   PRO A 247      16.993  13.692  18.278  1.00 47.51           O  
ATOM   1805  CB  PRO A 247      19.470  15.920  18.392  1.00 45.31           C  
ATOM   1806  CG  PRO A 247      20.140  16.846  17.464  1.00 45.11           C  
ATOM   1807  CD  PRO A 247      20.168  16.262  16.074  1.00 45.99           C  
ATOM   1808  N   LYS A 248      16.797  15.328  16.750  1.00 41.90           N  
ATOM   1809  CA  LYS A 248      15.313  15.163  16.671  1.00 42.82           C  
ATOM   1810  C   LYS A 248      14.950  15.067  15.193  1.00 38.19           C  
ATOM   1811  O   LYS A 248      14.737  16.049  14.472  1.00 36.56           O  
ATOM   1812  CB  LYS A 248      14.557  16.301  17.335  1.00 52.85           C  
ATOM   1813  CG  LYS A 248      14.632  16.395  18.848  1.00 62.63           C  
ATOM   1814  CD  LYS A 248      13.848  17.580  19.388  1.00 69.69           C  
ATOM   1815  CE  LYS A 248      14.404  18.117  20.694  1.00 71.82           C  
ATOM   1816  NZ  LYS A 248      13.744  19.382  21.138  1.00 69.26           N  
ATOM   1817  N   PRO A 249      15.092  13.852  14.660  1.00 37.89           N  
ATOM   1818  CA  PRO A 249      14.883  13.636  13.238  1.00 36.09           C  
ATOM   1819  C   PRO A 249      13.434  13.898  12.812  1.00 35.02           C  
ATOM   1820  O   PRO A 249      12.471  13.654  13.542  1.00 36.80           O  
ATOM   1821  CB  PRO A 249      15.259  12.172  13.049  1.00 35.75           C  
ATOM   1822  CG  PRO A 249      15.319  11.533  14.382  1.00 36.36           C  
ATOM   1823  CD  PRO A 249      15.403  12.616  15.412  1.00 36.10           C  
ATOM   1824  N   THR A 250      13.238  14.364  11.604  1.00 33.44           N  
ATOM   1825  CA  THR A 250      11.890  14.565  11.070  1.00 35.30           C  
ATOM   1826  C   THR A 250      11.403  13.239  10.493  1.00 31.25           C  
ATOM   1827  O   THR A 250      12.146  12.233  10.330  1.00 31.48           O  
ATOM   1828  CB  THR A 250      11.839  15.692  10.022  1.00 41.39           C  
ATOM   1829  OG1 THR A 250      12.753  15.411   8.938  1.00 38.59           O  
ATOM   1830  CG2 THR A 250      12.269  16.998  10.690  1.00 39.39           C  
ATOM   1831  N   LEU A 251      10.120  13.180  10.217  1.00 29.21           N  
ATOM   1832  CA  LEU A 251       9.531  11.978   9.614  1.00 27.89           C  
ATOM   1833  C   LEU A 251      10.089  11.776   8.213  1.00 27.78           C  
ATOM   1834  O   LEU A 251      10.246  10.612   7.783  1.00 28.75           O  
ATOM   1835  CB  LEU A 251       7.993  12.084   9.585  1.00 27.84           C  
ATOM   1836  CG  LEU A 251       7.244  11.052   8.750  1.00 28.55           C  
ATOM   1837  CD1 LEU A 251       7.470   9.650   9.366  1.00 25.02           C  
ATOM   1838  CD2 LEU A 251       5.722  11.321   8.627  1.00 22.51           C  
ATOM   1839  N   ARG A 252      10.351  12.828   7.449  1.00 27.19           N  
ATOM   1840  CA  ARG A 252      10.864  12.599   6.087  1.00 27.34           C  
ATOM   1841  C   ARG A 252      12.073  13.419   5.705  1.00 30.79           C  
ATOM   1842  O   ARG A 252      12.089  14.614   6.016  1.00 32.81           O  
ATOM   1843  CB  ARG A 252       9.749  13.050   5.125  1.00 28.01           C  
ATOM   1844  CG  ARG A 252       8.761  12.077   4.664  1.00 36.02           C  
ATOM   1845  CD  ARG A 252       7.860  12.606   3.507  1.00 31.08           C  
ATOM   1846  NE  ARG A 252       6.679  11.829   3.911  1.00 26.93           N  
ATOM   1847  CZ  ARG A 252       5.782  12.131   4.805  1.00 32.18           C  
ATOM   1848  NH1 ARG A 252       5.850  13.327   5.408  1.00 32.41           N  
ATOM   1849  NH2 ARG A 252       4.911  11.164   5.017  1.00 25.56           N  
ATOM   1850  N   TYR A 253      13.021  12.841   4.977  1.00 29.35           N  
ATOM   1851  CA  TYR A 253      14.207  13.521   4.478  1.00 28.30           C  
ATOM   1852  C   TYR A 253      14.098  13.386   2.969  1.00 30.03           C  
ATOM   1853  O   TYR A 253      13.474  12.421   2.519  1.00 33.00           O  
ATOM   1854  CB  TYR A 253      15.541  12.947   4.999  1.00 25.09           C  
ATOM   1855  CG  TYR A 253      15.742  13.256   6.478  1.00 29.27           C  
ATOM   1856  CD1 TYR A 253      16.509  14.362   6.853  1.00 32.99           C  
ATOM   1857  CD2 TYR A 253      15.083  12.540   7.467  1.00 27.25           C  
ATOM   1858  CE1 TYR A 253      16.658  14.706   8.194  1.00 30.10           C  
ATOM   1859  CE2 TYR A 253      15.204  12.875   8.814  1.00 32.24           C  
ATOM   1860  CZ  TYR A 253      16.008  13.974   9.146  1.00 35.89           C  
ATOM   1861  OH  TYR A 253      16.135  14.338  10.473  1.00 40.24           O  
ATOM   1862  N   PHE A 254      14.516  14.328   2.151  1.00 27.20           N  
ATOM   1863  CA  PHE A 254      14.448  14.249   0.715  1.00 28.66           C  
ATOM   1864  C   PHE A 254      15.894  14.262   0.205  1.00 30.92           C  
ATOM   1865  O   PHE A 254      16.677  15.135   0.602  1.00 33.25           O  
ATOM   1866  CB  PHE A 254      13.712  15.504   0.151  1.00 30.39           C  
ATOM   1867  CG  PHE A 254      12.237  15.433   0.521  1.00 31.88           C  
ATOM   1868  CD1 PHE A 254      11.352  14.734  -0.270  1.00 33.34           C  
ATOM   1869  CD2 PHE A 254      11.783  16.028   1.678  1.00 34.66           C  
ATOM   1870  CE1 PHE A 254       9.995  14.658   0.065  1.00 29.43           C  
ATOM   1871  CE2 PHE A 254      10.444  15.939   2.045  1.00 40.45           C  
ATOM   1872  CZ  PHE A 254       9.559  15.246   1.233  1.00 35.44           C  
ATOM   1873  N   THR A 255      16.268  13.304  -0.639  1.00 28.89           N  
ATOM   1874  CA  THR A 255      17.618  13.245  -1.152  1.00 28.67           C  
ATOM   1875  C   THR A 255      17.865  14.349  -2.180  1.00 33.00           C  
ATOM   1876  O   THR A 255      19.027  14.662  -2.516  1.00 29.42           O  
ATOM   1877  CB  THR A 255      18.003  11.885  -1.739  1.00 25.54           C  
ATOM   1878  OG1 THR A 255      17.395  11.707  -3.034  1.00 29.67           O  
ATOM   1879  CG2 THR A 255      17.671  10.766  -0.778  1.00 27.49           C  
ATOM   1880  N   THR A 256      16.803  14.937  -2.709  1.00 33.77           N  
ATOM   1881  CA  THR A 256      16.875  15.985  -3.710  1.00 32.86           C  
ATOM   1882  C   THR A 256      15.648  16.909  -3.614  1.00 37.18           C  
ATOM   1883  O   THR A 256      14.589  16.468  -3.153  1.00 32.72           O  
ATOM   1884  CB  THR A 256      16.910  15.454  -5.146  1.00 39.28           C  
ATOM   1885  OG1 THR A 256      16.906  16.583  -6.043  1.00 37.21           O  
ATOM   1886  CG2 THR A 256      15.746  14.512  -5.474  1.00 36.67           C  
ATOM   1887  N   GLU A 257      15.818  18.092  -4.210  1.00 33.87           N  
ATOM   1888  CA  GLU A 257      14.722  19.058  -4.260  1.00 39.57           C  
ATOM   1889  C   GLU A 257      14.072  19.041  -5.642  1.00 34.65           C  
ATOM   1890  O   GLU A 257      13.014  19.611  -5.849  1.00 36.56           O  
ATOM   1891  CB  GLU A 257      15.206  20.481  -3.924  1.00 41.23           C  
ATOM   1892  CG  GLU A 257      15.330  20.762  -2.429  1.00 52.26           C  
ATOM   1893  CD  GLU A 257      15.464  22.240  -2.107  1.00 65.77           C  
ATOM   1894  OE1 GLU A 257      16.172  22.960  -2.851  1.00 69.54           O  
ATOM   1895  OE2 GLU A 257      14.867  22.729  -1.116  1.00 69.66           O  
ATOM   1896  N   ARG A 258      14.542  18.222  -6.571  1.00 36.63           N  
ATOM   1897  CA  ARG A 258      14.042  18.247  -7.935  1.00 38.32           C  
ATOM   1898  C   ARG A 258      12.542  18.032  -8.148  1.00 45.23           C  
ATOM   1899  O   ARG A 258      11.980  18.550  -9.128  1.00 40.85           O  
ATOM   1900  CB  ARG A 258      14.811  17.141  -8.663  1.00 41.50           C  
ATOM   1901  CG  ARG A 258      14.799  17.229 -10.170  1.00 51.88           C  
ATOM   1902  CD  ARG A 258      15.097  15.848 -10.753  1.00 57.44           C  
ATOM   1903  NE  ARG A 258      14.671  15.762 -12.149  1.00 63.43           N  
ATOM   1904  CZ  ARG A 258      15.241  16.413 -13.154  1.00 71.90           C  
ATOM   1905  NH1 ARG A 258      16.287  17.210 -12.942  1.00 72.17           N  
ATOM   1906  NH2 ARG A 258      14.742  16.228 -14.377  1.00 75.86           N  
ATOM   1907  N   PHE A 259      11.910  17.148  -7.363  1.00 43.44           N  
ATOM   1908  CA  PHE A 259      10.498  16.819  -7.556  1.00 44.24           C  
ATOM   1909  C   PHE A 259       9.569  17.575  -6.635  1.00 45.01           C  
ATOM   1910  O   PHE A 259       8.338  17.505  -6.806  1.00 46.63           O  
ATOM   1911  CB APHE A 259      10.303  15.286  -7.404  0.50 37.32           C  
ATOM   1912  CB BPHE A 259      10.302  15.295  -7.414  0.50 38.09           C  
ATOM   1913  CG APHE A 259      11.143  14.520  -8.386  0.50 36.01           C  
ATOM   1914  CG BPHE A 259      10.798  14.690  -6.137  0.50 35.67           C  
ATOM   1915  CD1APHE A 259      12.343  13.934  -8.004  0.50 35.89           C  
ATOM   1916  CD1BPHE A 259      10.106  14.856  -4.945  0.50 37.45           C  
ATOM   1917  CD2APHE A 259      10.756  14.423  -9.712  0.50 35.48           C  
ATOM   1918  CD2BPHE A 259      11.966  13.929  -6.118  0.50 38.42           C  
ATOM   1919  CE1APHE A 259      13.125  13.255  -8.924  0.50 32.92           C  
ATOM   1920  CE1BPHE A 259      10.557  14.300  -3.759  0.50 30.80           C  
ATOM   1921  CE2APHE A 259      11.533  13.743 -10.627  0.50 40.79           C  
ATOM   1922  CE2BPHE A 259      12.417  13.348  -4.942  0.50 32.48           C  
ATOM   1923  CZ APHE A 259      12.722  13.147 -10.238  0.50 38.21           C  
ATOM   1924  CZ BPHE A 259      11.722  13.540  -3.764  0.50 37.35           C  
ATOM   1925  N   LEU A 260      10.054  18.441  -5.746  1.00 45.71           N  
ATOM   1926  CA  LEU A 260       9.211  19.195  -4.816  1.00 49.03           C  
ATOM   1927  C   LEU A 260       8.162  20.068  -5.501  1.00 51.27           C  
ATOM   1928  O   LEU A 260       6.994  20.055  -5.098  1.00 51.53           O  
ATOM   1929  CB  LEU A 260       9.957  19.959  -3.732  1.00 49.54           C  
ATOM   1930  CG  LEU A 260      10.775  19.193  -2.689  1.00 54.42           C  
ATOM   1931  CD1 LEU A 260      11.612  20.175  -1.861  1.00 51.45           C  
ATOM   1932  CD2 LEU A 260       9.929  18.357  -1.741  1.00 51.76           C  
ATOM   1933  N   PRO A 261       8.476  20.779  -6.573  1.00 51.90           N  
ATOM   1934  CA  PRO A 261       7.476  21.537  -7.312  1.00 51.04           C  
ATOM   1935  C   PRO A 261       6.343  20.624  -7.763  1.00 49.46           C  
ATOM   1936  O   PRO A 261       5.176  20.984  -7.511  1.00 49.34           O  
ATOM   1937  CB  PRO A 261       8.261  22.152  -8.465  1.00 52.05           C  
ATOM   1938  CG  PRO A 261       9.655  22.281  -7.915  1.00 52.77           C  
ATOM   1939  CD  PRO A 261       9.837  20.984  -7.125  1.00 51.96           C  
ATOM   1940  N   LEU A 262       6.599  19.461  -8.363  1.00 48.28           N  
ATOM   1941  CA  LEU A 262       5.519  18.522  -8.718  1.00 47.30           C  
ATOM   1942  C   LEU A 262       4.771  18.118  -7.440  1.00 46.37           C  
ATOM   1943  O   LEU A 262       3.532  18.178  -7.374  1.00 48.72           O  
ATOM   1944  CB  LEU A 262       5.923  17.277  -9.470  1.00 49.16           C  
ATOM   1945  CG  LEU A 262       6.202  17.342 -10.969  1.00 56.66           C  
ATOM   1946  CD1 LEU A 262       7.195  16.247 -11.351  1.00 50.06           C  
ATOM   1947  CD2 LEU A 262       4.936  17.224 -11.818  1.00 54.15           C  
ATOM   1948  N   LEU A 263       5.514  17.790  -6.385  1.00 42.89           N  
ATOM   1949  CA  LEU A 263       4.921  17.462  -5.116  1.00 42.22           C  
ATOM   1950  C   LEU A 263       3.967  18.549  -4.632  1.00 44.42           C  
ATOM   1951  O   LEU A 263       2.875  18.201  -4.180  1.00 42.06           O  
ATOM   1952  CB  LEU A 263       5.953  17.216  -4.006  1.00 39.62           C  
ATOM   1953  CG  LEU A 263       5.427  16.794  -2.640  1.00 43.87           C  
ATOM   1954  CD1 LEU A 263       4.577  15.534  -2.754  1.00 45.41           C  
ATOM   1955  CD2 LEU A 263       6.574  16.547  -1.658  1.00 48.21           C  
ATOM   1956  N   ARG A 264       4.400  19.811  -4.625  1.00 45.87           N  
ATOM   1957  CA  ARG A 264       3.599  20.927  -4.132  1.00 47.09           C  
ATOM   1958  C   ARG A 264       2.314  21.159  -4.919  1.00 45.65           C  
ATOM   1959  O   ARG A 264       1.260  21.405  -4.351  1.00 47.01           O  
ATOM   1960  CB  ARG A 264       4.436  22.227  -4.121  1.00 51.89           C  
ATOM   1961  CG  ARG A 264       5.396  22.285  -2.941  1.00 62.06           C  
ATOM   1962  CD  ARG A 264       4.662  22.651  -1.654  1.00 73.00           C  
ATOM   1963  NE  ARG A 264       5.582  22.907  -0.552  1.00 77.29           N  
ATOM   1964  CZ  ARG A 264       5.276  23.373   0.650  1.00 78.15           C  
ATOM   1965  NH1 ARG A 264       4.019  23.664   0.952  1.00 81.35           N  
ATOM   1966  NH2 ARG A 264       6.222  23.559   1.566  1.00 78.57           N  
ATOM   1967  N   MET A 265       2.371  21.044  -6.234  1.00 47.48           N  
ATOM   1968  CA  MET A 265       1.230  21.117  -7.117  1.00 48.39           C  
ATOM   1969  C   MET A 265       0.193  20.036  -6.799  1.00 47.70           C  
ATOM   1970  O   MET A 265      -1.019  20.193  -6.854  1.00 42.22           O  
ATOM   1971  CB  MET A 265       1.712  20.865  -8.543  1.00 50.82           C  
ATOM   1972  CG  MET A 265       0.618  20.304  -9.454  1.00 58.05           C  
ATOM   1973  SD  MET A 265       1.192  20.146 -11.138  1.00 71.85           S  
ATOM   1974  CE  MET A 265       1.717  21.832 -11.483  1.00 69.48           C  
ATOM   1975  N   ARG A 266       0.715  18.811  -6.601  1.00 46.68           N  
ATOM   1976  CA  ARG A 266      -0.127  17.691  -6.240  1.00 44.82           C  
ATOM   1977  C   ARG A 266      -0.798  18.019  -4.908  1.00 44.64           C  
ATOM   1978  O   ARG A 266      -2.025  17.984  -4.747  1.00 44.68           O  
ATOM   1979  CB  ARG A 266       0.775  16.452  -6.087  1.00 47.23           C  
ATOM   1980  CG  ARG A 266      -0.003  15.239  -5.665  1.00 36.99           C  
ATOM   1981  CD  ARG A 266       0.908  14.032  -5.331  1.00 33.73           C  
ATOM   1982  NE  ARG A 266      -0.055  12.970  -5.018  1.00 31.67           N  
ATOM   1983  CZ  ARG A 266      -0.660  12.715  -3.882  1.00 30.55           C  
ATOM   1984  NH1 ARG A 266      -0.390  13.373  -2.760  1.00 33.43           N  
ATOM   1985  NH2 ARG A 266      -1.616  11.762  -3.896  1.00 28.63           N  
ATOM   1986  N   LEU A 267       0.019  18.465  -3.945  1.00 45.09           N  
ATOM   1987  CA  LEU A 267      -0.511  18.737  -2.613  1.00 50.82           C  
ATOM   1988  C   LEU A 267      -1.410  19.956  -2.509  1.00 51.40           C  
ATOM   1989  O   LEU A 267      -2.228  20.004  -1.583  1.00 53.46           O  
ATOM   1990  CB  LEU A 267       0.604  18.797  -1.560  1.00 58.07           C  
ATOM   1991  CG  LEU A 267       1.560  17.587  -1.508  1.00 58.04           C  
ATOM   1992  CD1 LEU A 267       2.559  17.726  -0.355  1.00 56.84           C  
ATOM   1993  CD2 LEU A 267       0.756  16.299  -1.361  1.00 57.94           C  
ATOM   1994  N   ASP A 268      -1.349  20.896  -3.428  1.00 51.43           N  
ATOM   1995  CA  ASP A 268      -2.202  22.082  -3.402  1.00 49.79           C  
ATOM   1996  C   ASP A 268      -3.527  21.937  -4.131  1.00 49.93           C  
ATOM   1997  O   ASP A 268      -4.368  22.856  -4.110  1.00 49.83           O  
ATOM   1998  CB  ASP A 268      -1.383  23.207  -4.045  1.00 53.68           C  
ATOM   1999  CG  ASP A 268      -0.140  23.525  -3.226  0.01 51.73           C  
ATOM   2000  OD1 ASP A 268      -0.071  23.138  -2.040  0.01 51.92           O  
ATOM   2001  OD2 ASP A 268       0.777  24.167  -3.779  0.01 51.66           O  
ATOM   2002  N   ASP A 269      -3.723  20.843  -4.880  1.00 43.44           N  
ATOM   2003  CA  ASP A 269      -5.016  20.627  -5.533  1.00 41.84           C  
ATOM   2004  C   ASP A 269      -5.460  19.214  -5.155  1.00 39.95           C  
ATOM   2005  O   ASP A 269      -5.212  18.277  -5.916  1.00 33.50           O  
ATOM   2006  CB  ASP A 269      -5.029  20.799  -7.042  1.00 46.11           C  
ATOM   2007  CG  ASP A 269      -6.294  20.385  -7.765  1.00 40.70           C  
ATOM   2008  OD1 ASP A 269      -7.390  20.205  -7.183  1.00 38.53           O  
ATOM   2009  OD2 ASP A 269      -6.242  20.204  -8.999  1.00 43.49           O  
ATOM   2010  N   PRO A 270      -6.098  19.089  -4.012  1.00 40.16           N  
ATOM   2011  CA  PRO A 270      -6.638  17.852  -3.503  1.00 43.09           C  
ATOM   2012  C   PRO A 270      -7.574  17.119  -4.442  1.00 38.43           C  
ATOM   2013  O   PRO A 270      -7.516  15.875  -4.357  1.00 39.67           O  
ATOM   2014  CB  PRO A 270      -7.379  18.224  -2.205  1.00 42.44           C  
ATOM   2015  CG  PRO A 270      -6.644  19.460  -1.763  1.00 45.76           C  
ATOM   2016  CD  PRO A 270      -6.413  20.199  -3.052  1.00 44.00           C  
ATOM   2017  N   SER A 271      -8.232  17.721  -5.417  1.00 34.82           N  
ATOM   2018  CA  SER A 271      -9.027  17.013  -6.404  1.00 33.89           C  
ATOM   2019  C   SER A 271      -8.138  16.102  -7.252  1.00 33.43           C  
ATOM   2020  O   SER A 271      -8.659  15.211  -7.935  1.00 29.46           O  
ATOM   2021  CB  SER A 271      -9.823  17.941  -7.333  1.00 38.97           C  
ATOM   2022  OG  SER A 271      -8.988  18.486  -8.384  1.00 38.70           O  
ATOM   2023  N   GLY A 272      -6.835  16.387  -7.332  1.00 34.97           N  
ATOM   2024  CA  GLY A 272      -5.879  15.607  -8.101  1.00 34.06           C  
ATOM   2025  C   GLY A 272      -5.804  15.981  -9.568  1.00 37.59           C  
ATOM   2026  O   GLY A 272      -4.972  15.492 -10.320  1.00 38.39           O  
ATOM   2027  N   SER A 273      -6.715  16.795 -10.086  1.00 38.29           N  
ATOM   2028  CA  SER A 273      -6.753  17.191 -11.490  1.00 36.66           C  
ATOM   2029  C   SER A 273      -5.528  17.922 -12.025  1.00 36.62           C  
ATOM   2030  O   SER A 273      -5.143  17.637 -13.182  1.00 37.57           O  
ATOM   2031  CB  SER A 273      -8.023  18.089 -11.589  1.00 45.97           C  
ATOM   2032  OG  SER A 273      -7.966  18.838 -12.778  1.00 51.98           O  
ATOM   2033  N   ASN A 274      -4.944  18.838 -11.250  1.00 31.63           N  
ATOM   2034  CA  ASN A 274      -3.743  19.527 -11.726  1.00 37.22           C  
ATOM   2035  C   ASN A 274      -2.568  18.550 -11.852  1.00 37.76           C  
ATOM   2036  O   ASN A 274      -1.839  18.572 -12.845  1.00 39.39           O  
ATOM   2037  CB  ASN A 274      -3.336  20.678 -10.818  1.00 33.20           C  
ATOM   2038  CG  ASN A 274      -4.317  21.862 -10.959  1.00 43.50           C  
ATOM   2039  OD1 ASN A 274      -5.168  21.953 -11.847  1.00 40.83           O  
ATOM   2040  ND2 ASN A 274      -4.192  22.823 -10.048  1.00 36.31           N  
ATOM   2041  N   TYR A 275      -2.430  17.680 -10.846  1.00 35.58           N  
ATOM   2042  CA  TYR A 275      -1.369  16.684 -10.854  1.00 34.32           C  
ATOM   2043  C   TYR A 275      -1.490  15.760 -12.045  1.00 34.24           C  
ATOM   2044  O   TYR A 275      -0.539  15.525 -12.811  1.00 36.72           O  
ATOM   2045  CB  TYR A 275      -1.275  15.901  -9.519  1.00 32.71           C  
ATOM   2046  CG  TYR A 275      -0.165  14.861  -9.685  1.00 28.69           C  
ATOM   2047  CD1 TYR A 275       1.162  15.255  -9.603  1.00 33.29           C  
ATOM   2048  CD2 TYR A 275      -0.497  13.545  -9.990  1.00 31.72           C  
ATOM   2049  CE1 TYR A 275       2.192  14.334  -9.788  1.00 29.64           C  
ATOM   2050  CE2 TYR A 275       0.542  12.625 -10.196  1.00 27.51           C  
ATOM   2051  CZ  TYR A 275       1.838  13.036 -10.098  1.00 27.74           C  
ATOM   2052  OH  TYR A 275       2.832  12.085 -10.283  1.00 30.86           O  
ATOM   2053  N   VAL A 276      -2.678  15.177 -12.225  1.00 33.10           N  
ATOM   2054  CA  VAL A 276      -2.870  14.243 -13.332  1.00 35.77           C  
ATOM   2055  C   VAL A 276      -2.503  14.899 -14.653  1.00 37.73           C  
ATOM   2056  O   VAL A 276      -1.787  14.276 -15.454  1.00 35.82           O  
ATOM   2057  CB  VAL A 276      -4.285  13.645 -13.312  1.00 37.53           C  
ATOM   2058  CG1 VAL A 276      -4.571  12.812 -14.534  1.00 33.68           C  
ATOM   2059  CG2 VAL A 276      -4.431  12.787 -12.033  1.00 31.65           C  
ATOM   2060  N   THR A 277      -3.030  16.098 -14.919  1.00 35.59           N  
ATOM   2061  CA  THR A 277      -2.714  16.785 -16.170  1.00 36.88           C  
ATOM   2062  C   THR A 277      -1.222  17.073 -16.306  1.00 34.72           C  
ATOM   2063  O   THR A 277      -0.652  16.806 -17.387  1.00 35.52           O  
ATOM   2064  CB  THR A 277      -3.519  18.110 -16.218  1.00 44.08           C  
ATOM   2065  OG1 THR A 277      -4.911  17.759 -16.188  1.00 48.49           O  
ATOM   2066  CG2 THR A 277      -3.206  18.902 -17.476  1.00 42.15           C  
ATOM   2067  N   ALA A 278      -0.619  17.663 -15.282  1.00 35.34           N  
ATOM   2068  CA  ALA A 278       0.811  17.994 -15.321  1.00 35.17           C  
ATOM   2069  C   ALA A 278       1.699  16.785 -15.510  1.00 36.81           C  
ATOM   2070  O   ALA A 278       2.609  16.799 -16.343  1.00 35.51           O  
ATOM   2071  CB  ALA A 278       1.218  18.772 -14.084  1.00 33.75           C  
ATOM   2072  N   MET A 279       1.424  15.673 -14.819  1.00 36.66           N  
ATOM   2073  CA  MET A 279       2.249  14.467 -14.985  1.00 34.10           C  
ATOM   2074  C   MET A 279       1.981  13.838 -16.341  1.00 33.51           C  
ATOM   2075  O   MET A 279       2.927  13.367 -16.993  1.00 33.18           O  
ATOM   2076  CB  MET A 279       2.056  13.531 -13.777  1.00 34.71           C  
ATOM   2077  CG  MET A 279       2.925  12.255 -13.806  1.00 34.24           C  
ATOM   2078  SD  MET A 279       4.710  12.672 -13.935  1.00 34.24           S  
ATOM   2079  CE  MET A 279       4.925  13.642 -12.482  1.00 34.75           C  
ATOM   2080  N   HIS A 280       0.756  13.859 -16.883  1.00 33.25           N  
ATOM   2081  CA  HIS A 280       0.549  13.266 -18.208  1.00 34.41           C  
ATOM   2082  C   HIS A 280       1.387  14.057 -19.237  1.00 39.78           C  
ATOM   2083  O   HIS A 280       2.084  13.478 -20.081  1.00 37.86           O  
ATOM   2084  CB  HIS A 280      -0.932  13.269 -18.568  1.00 32.04           C  
ATOM   2085  CG  HIS A 280      -1.197  12.536 -19.847  1.00 35.62           C  
ATOM   2086  ND1 HIS A 280      -1.070  13.150 -21.086  1.00 41.79           N  
ATOM   2087  CD2 HIS A 280      -1.564  11.261 -20.090  1.00 34.01           C  
ATOM   2088  CE1 HIS A 280      -1.324  12.280 -22.029  1.00 36.83           C  
ATOM   2089  NE2 HIS A 280      -1.640  11.109 -21.454  1.00 44.95           N  
ATOM   2090  N   ARG A 281       1.343  15.396 -19.157  1.00 37.45           N  
ATOM   2091  CA  ARG A 281       2.155  16.200 -20.062  1.00 39.40           C  
ATOM   2092  C   ARG A 281       3.640  15.988 -19.811  1.00 41.22           C  
ATOM   2093  O   ARG A 281       4.411  15.909 -20.770  1.00 42.37           O  
ATOM   2094  CB  ARG A 281       1.880  17.709 -19.890  1.00 47.34           C  
ATOM   2095  CG  ARG A 281       0.502  18.047 -20.447  1.00 60.95           C  
ATOM   2096  CD  ARG A 281       0.418  19.481 -20.949  1.00 69.07           C  
ATOM   2097  NE  ARG A 281      -0.537  19.584 -22.044  1.00 73.92           N  
ATOM   2098  CZ  ARG A 281      -1.847  19.393 -22.007  1.00 77.55           C  
ATOM   2099  NH1 ARG A 281      -2.475  19.078 -20.881  1.00 76.85           N  
ATOM   2100  NH2 ARG A 281      -2.549  19.532 -23.132  1.00 76.47           N  
ATOM   2101  N   GLU A 282       4.081  15.966 -18.542  1.00 41.59           N  
ATOM   2102  CA  GLU A 282       5.515  15.731 -18.288  1.00 41.96           C  
ATOM   2103  C   GLU A 282       5.982  14.433 -18.916  1.00 41.56           C  
ATOM   2104  O   GLU A 282       7.048  14.403 -19.522  1.00 43.70           O  
ATOM   2105  CB  GLU A 282       5.805  15.697 -16.794  1.00 45.21           C  
ATOM   2106  CG  GLU A 282       7.078  15.034 -16.331  1.00 56.52           C  
ATOM   2107  CD  GLU A 282       8.297  15.926 -16.304  1.00 64.18           C  
ATOM   2108  OE1 GLU A 282       8.141  17.143 -16.047  1.00 69.78           O  
ATOM   2109  OE2 GLU A 282       9.417  15.404 -16.540  1.00 68.38           O  
ATOM   2110  N   VAL A 283       5.262  13.328 -18.773  1.00 37.74           N  
ATOM   2111  CA  VAL A 283       5.722  12.042 -19.314  1.00 39.39           C  
ATOM   2112  C   VAL A 283       5.463  11.898 -20.806  1.00 43.16           C  
ATOM   2113  O   VAL A 283       6.300  11.334 -21.532  1.00 46.82           O  
ATOM   2114  CB  VAL A 283       5.031  10.877 -18.565  1.00 34.11           C  
ATOM   2115  CG1 VAL A 283       5.321   9.509 -19.174  1.00 31.68           C  
ATOM   2116  CG2 VAL A 283       5.467  10.854 -17.099  1.00 37.66           C  
ATOM   2117  N   PHE A 284       4.264  12.262 -21.256  1.00 42.55           N  
ATOM   2118  CA  PHE A 284       3.890  11.998 -22.641  1.00 46.60           C  
ATOM   2119  C   PHE A 284       4.006  13.223 -23.531  1.00 50.21           C  
ATOM   2120  O   PHE A 284       3.667  13.148 -24.717  1.00 55.22           O  
ATOM   2121  CB  PHE A 284       2.466  11.396 -22.657  1.00 44.23           C  
ATOM   2122  CG  PHE A 284       2.328  10.130 -21.842  1.00 43.09           C  
ATOM   2123  CD1 PHE A 284       2.863   8.930 -22.275  1.00 40.76           C  
ATOM   2124  CD2 PHE A 284       1.662  10.147 -20.617  1.00 41.52           C  
ATOM   2125  CE1 PHE A 284       2.748   7.778 -21.533  1.00 39.08           C  
ATOM   2126  CE2 PHE A 284       1.523   9.003 -19.865  1.00 35.65           C  
ATOM   2127  CZ  PHE A 284       2.080   7.803 -20.307  1.00 38.18           C  
ATOM   2128  N   GLY A 285       4.452  14.353 -23.017  1.00 50.76           N  
ATOM   2129  CA  GLY A 285       4.608  15.555 -23.844  1.00 56.67           C  
ATOM   2130  C   GLY A 285       3.361  15.855 -24.659  1.00 56.88           C  
ATOM   2131  O   GLY A 285       2.257  15.494 -24.173  1.00 60.22           O  
TER    2132      GLY A 285                                                      
HETATM 2133  C1  ASD A 500      12.682   6.637 -13.328  1.00 63.53           C  
HETATM 2134  C10 ASD A 500      11.623   7.125 -12.309  1.00 63.02           C  
HETATM 2135  C11 ASD A 500      10.700   8.254 -14.312  1.00 60.55           C  
HETATM 2136  C12 ASD A 500      10.098   9.498 -14.894  1.00 60.92           C  
HETATM 2137  C13 ASD A 500       9.219  10.412 -13.931  1.00 60.45           C  
HETATM 2138  C14 ASD A 500       9.969  10.570 -12.638  1.00 59.96           C  
HETATM 2139  C15 ASD A 500       9.077  11.487 -11.771  1.00 58.88           C  
HETATM 2140  C16 ASD A 500       8.910  12.608 -12.839  1.00 60.40           C  
HETATM 2141  C17 ASD A 500       8.968  11.889 -14.224  1.00 60.24           C  
HETATM 2142  C18 ASD A 500       7.793   9.823 -14.030  1.00 58.72           C  
HETATM 2143  C19 ASD A 500      10.403   6.169 -12.202  1.00 64.73           C  
HETATM 2144  C2  ASD A 500      13.472   5.436 -12.876  1.00 63.81           C  
HETATM 2145  C3  ASD A 500      13.954   5.587 -11.455  1.00 64.24           C  
HETATM 2146  C4  ASD A 500      13.304   6.495 -10.510  1.00 64.17           C  
HETATM 2147  C5  ASD A 500      12.206   7.228 -10.895  1.00 63.70           C  
HETATM 2148  C6  ASD A 500      11.519   8.186  -9.957  1.00 62.10           C  
HETATM 2149  C7  ASD A 500      11.286   9.566 -10.644  1.00 61.84           C  
HETATM 2150  C8  ASD A 500      10.402   9.308 -11.928  1.00 60.77           C  
HETATM 2151  C9  ASD A 500      11.242   8.513 -12.880  1.00 61.65           C  
HETATM 2152  O1  ASD A 500      14.913   4.913 -11.146  1.00 68.21           O  
HETATM 2153  O2  ASD A 500       8.809  12.565 -15.225  1.00 60.57           O  
HETATM 2154  PA  NAP A 361      18.087  -2.153  -5.487  0.75 62.61           P  
HETATM 2155  O1A NAP A 361      17.086  -2.847  -6.329  0.75 62.52           O  
HETATM 2156  O2A NAP A 361      19.525  -2.258  -5.878  0.75 60.16           O  
HETATM 2157  O5B NAP A 361      17.721  -2.516  -3.999  0.75 58.15           O  
HETATM 2158  C5B NAP A 361      16.780  -3.392  -3.546  0.75 49.17           C  
HETATM 2159  C4B NAP A 361      17.358  -4.414  -2.582  0.75 43.03           C  
HETATM 2160  O4B NAP A 361      16.246  -5.089  -2.057  0.75 43.64           O  
HETATM 2161  C3B NAP A 361      18.217  -5.493  -3.289  0.75 42.91           C  
HETATM 2162  O3B NAP A 361      19.337  -5.767  -2.438  0.75 46.04           O  
HETATM 2163  C2B NAP A 361      17.275  -6.677  -3.301  0.01 41.66           C  
HETATM 2164  O2B NAP A 361      17.963  -7.929  -3.382  0.01 40.18           O  
HETATM 2165  C1B NAP A 361      16.493  -6.488  -1.983  0.75 41.97           C  
HETATM 2166  N9A NAP A 361      15.412  -7.431  -1.864  0.75 40.05           N  
HETATM 2167  C8A NAP A 361      14.447  -7.836  -2.760  0.75 39.83           C  
HETATM 2168  N7A NAP A 361      13.626  -8.812  -2.222  0.75 37.91           N  
HETATM 2169  C5A NAP A 361      14.144  -9.000  -0.976  0.75 35.62           C  
HETATM 2170  C6A NAP A 361      13.743  -9.911  -0.006  0.75 36.13           C  
HETATM 2171  N6A NAP A 361      12.703 -10.743  -0.205  0.75 30.91           N  
HETATM 2172  N1A NAP A 361      14.411  -9.973   1.254  0.75 32.80           N  
HETATM 2173  C2A NAP A 361      15.453  -9.131   1.410  0.75 40.38           C  
HETATM 2174  N3A NAP A 361      15.899  -8.281   0.445  0.75 39.09           N  
HETATM 2175  C4A NAP A 361      15.241  -8.178  -0.782  0.75 37.68           C  
HETATM 2176  O3  NAP A 361      17.533  -0.645  -5.662  0.75 61.60           O  
HETATM 2177  P2B NAP A 361      18.094  -8.847  -4.733  0.01 39.34           P  
HETATM 2178  O1X NAP A 361      18.412  -7.828  -5.845  0.01 39.14           O  
HETATM 2179  O2X NAP A 361      19.156  -9.851  -4.423  0.01 39.18           O  
HETATM 2180  O3X NAP A 361      16.695  -9.440  -4.948  0.01 39.15           O  
HETATM 2181  C1  GOL A 600      -3.779  15.656  -2.636  1.00 45.99           C  
HETATM 2182  O1  GOL A 600      -3.449  15.585  -4.213  1.00 43.17           O  
HETATM 2183  C2  GOL A 600      -4.720  14.875  -1.959  1.00 48.12           C  
HETATM 2184  O2  GOL A 600      -5.966  15.177  -2.332  1.00 48.49           O  
HETATM 2185  C3  GOL A 600      -4.166  14.317  -1.018  1.00 47.61           C  
HETATM 2186  O3  GOL A 600      -2.950  13.318  -0.800  1.00 48.35           O  
HETATM 2187  O   HOH A 601      19.267  -8.513  -0.932  1.00 25.45           O  
HETATM 2188  O   HOH A 602       3.587  -1.441 -11.179  1.00 28.82           O  
HETATM 2189  O   HOH A 603       3.471  13.998   6.699  1.00 34.32           O  
HETATM 2190  O   HOH A 604      27.835 -12.423  -5.391  1.00 30.59           O  
HETATM 2191  O   HOH A 605       8.844   0.030 -10.625  1.00 34.39           O  
HETATM 2192  O   HOH A 606      19.378  -1.437  -2.102  1.00 27.88           O  
HETATM 2193  O   HOH A 607      14.755   8.503  12.477  1.00 33.44           O  
HETATM 2194  O   HOH A 608       7.821   6.145  -0.171  1.00 30.38           O  
HETATM 2195  O   HOH A 609      17.341   8.839  12.884  1.00 34.10           O  
HETATM 2196  O   HOH A 610      -3.387  10.891  -1.674  1.00 30.68           O  
HETATM 2197  O   HOH A 611      -0.975   0.723 -16.145  1.00 34.31           O  
HETATM 2198  O   HOH A 612      17.589  -8.567   3.620  1.00 34.02           O  
HETATM 2199  O   HOH A 613       1.882   9.678  -0.162  1.00 31.17           O  
HETATM 2200  O   HOH A 614      15.189  16.779   3.585  1.00 32.21           O  
HETATM 2201  O   HOH A 615      34.166  -7.306   8.625  1.00 34.56           O  
HETATM 2202  O   HOH A 616      11.819   0.504   1.899  1.00 35.97           O  
HETATM 2203  O   HOH A 617       1.731  -0.901 -13.447  1.00 32.56           O  
HETATM 2204  O   HOH A 618      29.717 -12.014   7.877  1.00 38.13           O  
HETATM 2205  O   HOH A 619      -3.361   0.140 -17.819  1.00 48.51           O  
HETATM 2206  O   HOH A 620      12.911  17.125   5.437  1.00 39.47           O  
HETATM 2207  O   HOH A 621      -0.312   3.607 -15.058  1.00 31.13           O  
HETATM 2208  O   HOH A 622      26.469  -7.855  -2.975  1.00 33.74           O  
HETATM 2209  O   HOH A 623      -3.499  18.109  -8.103  1.00 35.11           O  
HETATM 2210  O   HOH A 624       2.305  13.454  -1.677  1.00 39.01           O  
HETATM 2211  O   HOH A 625      20.075 -11.199  -2.192  1.00 30.55           O  
HETATM 2212  O   HOH A 626      35.414   1.909  10.313  1.00 34.85           O  
HETATM 2213  O   HOH A 627      12.033  -6.437  19.418  1.00 39.87           O  
HETATM 2214  O   HOH A 628      24.838  12.691  -7.220  1.00 41.20           O  
HETATM 2215  O   HOH A 629      17.394  11.262  -6.864  1.00 36.23           O  
HETATM 2216  O   HOH A 630      -6.327 -15.479  -7.211  1.00 43.61           O  
HETATM 2217  O   HOH A 631      -3.687   7.286 -26.024  1.00 57.16           O  
HETATM 2218  O   HOH A 632      17.047  -3.160  20.273  1.00 39.24           O  
HETATM 2219  O   HOH A 633      12.898  -4.034   5.016  1.00 32.83           O  
HETATM 2220  O   HOH A 634      25.881  16.098  -6.608  1.00 36.75           O  
HETATM 2221  O   HOH A 635      31.966   2.365  11.802  1.00 37.11           O  
HETATM 2222  O   HOH A 636      23.094  14.662   3.712  1.00 39.73           O  
HETATM 2223  O   HOH A 637      28.828 -15.960  -1.948  1.00 42.54           O  
HETATM 2224  O   HOH A 638       5.395 -14.252   2.402  1.00 36.62           O  
HETATM 2225  O   HOH A 639      32.153  -6.864  15.492  1.00 52.13           O  
HETATM 2226  O   HOH A 640      10.218  -1.045   0.138  1.00 38.97           O  
HETATM 2227  O   HOH A 641      25.966  12.760   6.875  1.00 41.98           O  
HETATM 2228  O   HOH A 642      10.896  -4.920   3.273  1.00 38.99           O  
HETATM 2229  O   HOH A 643      29.102   4.118  -0.033  1.00 49.55           O  
HETATM 2230  O   HOH A 644       8.327 -10.460  12.251  1.00 36.35           O  
HETATM 2231  O   HOH A 645      28.483 -16.493   3.487  1.00 51.71           O  
HETATM 2232  O   HOH A 646      37.726  -4.671  -3.732  1.00 35.48           O  
HETATM 2233  O   HOH A 647      12.204 -11.155  -2.871  1.00 51.54           O  
HETATM 2234  O   HOH A 648      28.610   8.914   1.409  1.00 37.44           O  
HETATM 2235  O   HOH A 649      12.237  16.142  -4.774  0.50 40.15           O  
HETATM 2236  O   HOH A 650       1.722 -11.132   2.401  1.00 47.83           O  
HETATM 2237  O   HOH A 651      30.044   6.623   0.687  1.00 37.21           O  
HETATM 2238  O   HOH A 652      -4.587  -3.750 -29.720  1.00 52.77           O  
HETATM 2239  O   HOH A 653      11.288   3.447 -15.311  1.00 46.18           O  
HETATM 2240  O   HOH A 654      43.184  -2.471   4.278  1.00 47.46           O  
HETATM 2241  O   HOH A 655      15.387  -4.192  18.144  1.00 41.04           O  
HETATM 2242  O   HOH A 656      22.449 -15.832   8.067  1.00 41.08           O  
HETATM 2243  O   HOH A 657      16.381   4.790  -8.822  1.00 46.80           O  
HETATM 2244  O   HOH A 658      28.375 -16.129  -4.827  1.00 39.38           O  
HETATM 2245  O   HOH A 659      17.274  13.326  -8.591  1.00 47.23           O  
HETATM 2246  O   HOH A 660      12.022  -2.297   3.185  1.00 43.87           O  
HETATM 2247  O   HOH A 661       9.849 -12.483  13.154  1.00 41.26           O  
HETATM 2248  O   HOH A 662       5.812 -10.996  11.614  1.00 44.35           O  
HETATM 2249  O   HOH A 663       6.002 -13.352  -1.851  1.00 48.99           O  
HETATM 2250  O   HOH A 664      24.227  13.672   0.986  1.00 40.59           O  
HETATM 2251  O   HOH A 665      19.081  16.299   1.144  1.00 43.88           O  
HETATM 2252  O   HOH A 666       9.314  -4.582 -13.980  1.00 45.14           O  
HETATM 2253  O   HOH A 667      20.141  15.850   3.406  1.00 50.44           O  
HETATM 2254  O   HOH A 668      19.543 -17.567  14.407  1.00 49.59           O  
HETATM 2255  O   HOH A 669       9.368  18.816  -9.935  1.00 49.74           O  
HETATM 2256  O   HOH A 670      20.522 -15.661   9.806  1.00 43.94           O  
HETATM 2257  O   HOH A 671      29.271  13.214   6.980  1.00 44.85           O  
HETATM 2258  O   HOH A 672      27.160  -9.409  -5.835  1.00 51.60           O  
HETATM 2259  O   HOH A 673      19.390   2.946  20.306  1.00 51.39           O  
HETATM 2260  O   HOH A 674      15.440  -6.777  18.973  1.00 50.98           O  
HETATM 2261  O   HOH A 675      23.318 -19.633  -9.287  1.00 43.99           O  
HETATM 2262  O   HOH A 676      22.320 -18.156  -2.312  1.00 48.49           O  
HETATM 2263  O   HOH A 677      -4.474  -9.575 -16.428  1.00 60.86           O  
HETATM 2264  O   HOH A 678      17.698 -15.494   8.800  1.00 44.39           O  
HETATM 2265  O   HOH A 679      10.385 -12.072  -4.523  1.00 60.50           O  
HETATM 2266  O   HOH A 680       8.973   8.208  15.438  1.00 45.96           O  
HETATM 2267  O   HOH A 681      40.597   1.233  -2.481  1.00 57.71           O  
HETATM 2268  O   HOH A 682      19.681   4.623  18.151  1.00 56.23           O  
HETATM 2269  O   HOH A 683      27.323 -14.630   6.100  1.00 56.58           O  
HETATM 2270  O   HOH A 684      25.088  -7.776  -6.419  1.00 49.40           O  
HETATM 2271  O   HOH A 685      26.018 -13.442  14.256  1.00 67.08           O  
HETATM 2272  O   HOH A 686      13.312   7.496  26.152  1.00 56.94           O  
HETATM 2273  O   HOH A 687       2.009   8.180  21.906  1.00 50.40           O  
HETATM 2274  O   HOH A 688       0.089  15.412 -22.703  1.00 61.93           O  
HETATM 2275  O   HOH A 689      13.168  -4.926  -8.524  1.00 49.16           O  
HETATM 2276  O   HOH A 690      -2.049  22.506  -7.969  1.00 45.00           O  
HETATM 2277  O   HOH A 691      -5.829  -3.021 -22.336  1.00 47.41           O  
HETATM 2278  O   HOH A 692     -10.449  19.975 -10.070  1.00 48.31           O  
HETATM 2279  O   HOH A 693       3.627   9.200 -30.809  1.00 56.57           O  
HETATM 2280  O   HOH A 694      21.720  15.796  10.905  1.00 57.95           O  
HETATM 2281  O   HOH A 695      24.019   4.454  19.587  1.00 59.98           O  
HETATM 2282  O   HOH A 696      -8.839  15.224 -11.536  1.00 58.26           O  
HETATM 2283  O   HOH A 697       7.746 -13.341  -3.535  1.00 43.69           O  
HETATM 2284  O   HOH A 698       0.633 -14.840 -11.746  1.00 48.38           O  
HETATM 2285  O   HOH A 699      20.612  -9.574  -6.300  1.00 57.48           O  
HETATM 2286  O   HOH A 700      21.366 -17.557   0.990  1.00 53.37           O  
HETATM 2287  O   HOH A 701      29.924  -4.699  18.858  1.00 57.65           O  
HETATM 2288  O   HOH A 702      31.338  -3.770  -5.417  1.00 59.71           O  
HETATM 2289  O   HOH A 703       2.337 -13.764   5.744  1.00 62.20           O  
HETATM 2290  O   HOH A 704      25.468 -16.155   7.426  1.00 65.66           O  
HETATM 2291  O   HOH A 705      20.570 -18.037  11.792  1.00 62.78           O  
HETATM 2292  O   HOH A 706      10.662  10.879  13.557  1.00 57.38           O  
HETATM 2293  O   HOH A 707       7.477  10.313  15.724  1.00 42.96           O  
HETATM 2294  O   HOH A 708      37.096  -6.202  -8.568  1.00 72.65           O  
HETATM 2295  O   HOH A 709      -1.852  21.116 -14.433  1.00 48.67           O  
HETATM 2296  O   HOH A 710      17.143  16.860  10.839  1.00 48.99           O  
HETATM 2297  O   HOH A 711      18.755   0.792  -4.186  1.00 30.22           O  
HETATM 2298  O   HOH A 712      16.734   0.553  -2.191  1.00 39.28           O  
HETATM 2299  O   HOH A 713      14.032   4.066  -3.653  1.00 58.50           O  
HETATM 2300  O   HOH A 714      15.272   5.101  -6.133  1.00 60.85           O  
HETATM 2301  O   HOH A 715      12.883  -0.005  -0.592  1.00 53.44           O  
CONECT 2133 2134 2144                                                           
CONECT 2134 2133 2143 2147 2151                                                 
CONECT 2135 2136 2151                                                           
CONECT 2136 2135 2137                                                           
CONECT 2137 2136 2138 2141 2142                                                 
CONECT 2138 2137 2139 2150                                                      
CONECT 2139 2138 2140                                                           
CONECT 2140 2139 2141                                                           
CONECT 2141 2137 2140 2153                                                      
CONECT 2142 2137                                                                
CONECT 2143 2134                                                                
CONECT 2144 2133 2145                                                           
CONECT 2145 2144 2146 2152                                                      
CONECT 2146 2145 2147                                                           
CONECT 2147 2134 2146 2148                                                      
CONECT 2148 2147 2149                                                           
CONECT 2149 2148 2150                                                           
CONECT 2150 2138 2149 2151                                                      
CONECT 2151 2134 2135 2150                                                      
CONECT 2152 2145                                                                
CONECT 2153 2141                                                                
CONECT 2154 2155 2156 2157 2176                                                 
CONECT 2155 2154                                                                
CONECT 2156 2154                                                                
CONECT 2157 2154 2158                                                           
CONECT 2158 2157 2159                                                           
CONECT 2159 2158 2160 2161                                                      
CONECT 2160 2159 2165                                                           
CONECT 2161 2159 2162 2163                                                      
CONECT 2162 2161                                                                
CONECT 2163 2161 2164 2165                                                      
CONECT 2164 2163 2177                                                           
CONECT 2165 2160 2163 2166                                                      
CONECT 2166 2165 2167 2175                                                      
CONECT 2167 2166 2168                                                           
CONECT 2168 2167 2169                                                           
CONECT 2169 2168 2170 2175                                                      
CONECT 2170 2169 2171 2172                                                      
CONECT 2171 2170                                                                
CONECT 2172 2170 2173                                                           
CONECT 2173 2172 2174                                                           
CONECT 2174 2173 2175                                                           
CONECT 2175 2166 2169 2174                                                      
CONECT 2176 2154                                                                
CONECT 2177 2164 2178 2179 2180                                                 
CONECT 2178 2177                                                                
CONECT 2179 2177                                                                
CONECT 2180 2177                                                                
CONECT 2181 2182 2183                                                           
CONECT 2182 2181                                                                
CONECT 2183 2181 2184 2185                                                      
CONECT 2184 2183                                                                
CONECT 2185 2183 2186                                                           
CONECT 2186 2185                                                                
MASTER      341    0    3   14    7    0    9    6 2289    1   54   26          
END                                                                             
