# Supplementary material for: Predictive classification models and targets identification for betulin derivatives as Leishmania donovani inhibitors
Source: J Cheminform. 2018 Aug 17;10:40. doi: 10.1186/s13321-018-0291-x (PMC6097978; doi:10.1186/s13321-018-0291-x)
Supplement: Supplementary file 5 — Additional file 5. Zip file with all potential protein target structures protein data bank files. [file 13321_2018_291_MOESM5_ESM.zip › 1zhx.pdb]

HEADER    LIPID BINDING PROTEIN                   26-APR-05   1ZHX              
TITLE     STRUCTURE OF YEAST OXYSTEROL BINDING PROTEIN OSH4 IN                  
TITLE    2 COMPLEX WITH 25-HYDROXYCHOLESTEROL                                   
COMPND    MOL_ID: 1;                                                            
COMPND   2 MOLECULE: KES1 PROTEIN;                                              
COMPND   3 CHAIN: A;                                                            
COMPND   4 SYNONYM: OXYSTEROL-BINDING PROTEIN HOMOLOG 4;                        
COMPND   5 ENGINEERED: YES                                                      
SOURCE    MOL_ID: 1;                                                            
SOURCE   2 ORGANISM_SCIENTIFIC: SACCHAROMYCES CEREVISIAE;                       
SOURCE   3 ORGANISM_COMMON: BAKER'S YEAST;                                      
SOURCE   4 ORGANISM_TAXID: 4932;                                                
SOURCE   5 GENE: OSH4;                                                          
SOURCE   6 EXPRESSION_SYSTEM: ESCHERICHIA COLI BL21(DE3);                       
SOURCE   7 EXPRESSION_SYSTEM_TAXID: 469008;                                     
SOURCE   8 EXPRESSION_SYSTEM_STRAIN: BL21(DE3);                                 
SOURCE   9 EXPRESSION_SYSTEM_VECTOR_TYPE: PLASMID;                              
SOURCE  10 EXPRESSION_SYSTEM_PLASMID: MODIFIED PGEX4T                           
KEYWDS    OXYSTEROL,STEROL BINDING PROTEIN, LIPID BINDING PROTEIN               
EXPDTA    X-RAY DIFFRACTION                                                     
AUTHOR    Y.J.IM,S.RAYCHAUDHURI,W.A.PRINZ,J.H.HURLEY                            
REVDAT   3   24-FEB-09 1ZHX    1       VERSN                                    
REVDAT   2   14-MAR-06 1ZHX    1       JRNL                                     
REVDAT   1   06-SEP-05 1ZHX    0                                                
JRNL        AUTH   Y.J.IM,S.RAYCHAUDHURI,W.A.PRINZ,J.H.HURLEY                   
JRNL        TITL   STRUCTURAL MECHANISM FOR STEROL SENSING AND                  
JRNL        TITL 2 TRANSPORT BY OSBP-RELATED PROTEINS                           
JRNL        REF    NATURE                        V. 437   154 2005              
JRNL        REFN                   ISSN 0028-0836                               
JRNL        PMID   16136145                                                     
JRNL        DOI    10.1038/NATURE03923                                          
REMARK   1                                                                      
REMARK   2                                                                      
REMARK   2 RESOLUTION.    1.50 ANGSTROMS.                                       
REMARK   3                                                                      
REMARK   3 REFINEMENT.                                                          
REMARK   3   PROGRAM     : CNS 1.1                                              
REMARK   3   AUTHORS     : BRUNGER,ADAMS,CLORE,DELANO,GROS,GROSSE-              
REMARK   3               : KUNSTLEVE,JIANG,KUSZEWSKI,NILGES, PANNU,             
REMARK   3               : READ,RICE,SIMONSON,WARREN                            
REMARK   3                                                                      
REMARK   3  REFINEMENT TARGET : ENGH & HUBER                                    
REMARK   3                                                                      
REMARK   3  DATA USED IN REFINEMENT.                                            
REMARK   3   RESOLUTION RANGE HIGH (ANGSTROMS) : 1.50                           
REMARK   3   RESOLUTION RANGE LOW  (ANGSTROMS) : 47.11                          
REMARK   3   DATA CUTOFF            (SIGMA(F)) : 0.000                          
REMARK   3   DATA CUTOFF HIGH         (ABS(F)) : 1180787.180                    
REMARK   3   DATA CUTOFF LOW          (ABS(F)) : 0.0000                         
REMARK   3   COMPLETENESS (WORKING+TEST)   (%) : 95.4                           
REMARK   3   NUMBER OF REFLECTIONS             : 76573                          
REMARK   3                                                                      
REMARK   3  FIT TO DATA USED IN REFINEMENT.                                     
REMARK   3   CROSS-VALIDATION METHOD          : THROUGHOUT                      
REMARK   3   FREE R VALUE TEST SET SELECTION  : RANDOM                          
REMARK   3   R VALUE            (WORKING SET) : 0.220                           
REMARK   3   FREE R VALUE                     : 0.233                           
REMARK   3   FREE R VALUE TEST SET SIZE   (%) : 5.100                           
REMARK   3   FREE R VALUE TEST SET COUNT      : 3886                            
REMARK   3   ESTIMATED ERROR OF FREE R VALUE  : 0.004                           
REMARK   3                                                                      
REMARK   3  FIT IN THE HIGHEST RESOLUTION BIN.                                  
REMARK   3   TOTAL NUMBER OF BINS USED           : 6                            
REMARK   3   BIN RESOLUTION RANGE HIGH       (A) : 1.50                         
REMARK   3   BIN RESOLUTION RANGE LOW        (A) : 1.59                         
REMARK   3   BIN COMPLETENESS (WORKING+TEST) (%) : 85.90                        
REMARK   3   REFLECTIONS IN BIN    (WORKING SET) : 10808                        
REMARK   3   BIN R VALUE           (WORKING SET) : 0.2790                       
REMARK   3   BIN FREE R VALUE                    : 0.3040                       
REMARK   3   BIN FREE R VALUE TEST SET SIZE  (%) : 5.30                         
REMARK   3   BIN FREE R VALUE TEST SET COUNT     : 606                          
REMARK   3   ESTIMATED ERROR OF BIN FREE R VALUE : 0.012                        
REMARK   3                                                                      
REMARK   3  NUMBER OF NON-HYDROGEN ATOMS USED IN REFINEMENT.                    
REMARK   3   PROTEIN ATOMS            : 3515                                    
REMARK   3   NUCLEIC ACID ATOMS       : 0                                       
REMARK   3   HETEROGEN ATOMS          : 29                                      
REMARK   3   SOLVENT ATOMS            : 265                                     
REMARK   3                                                                      
REMARK   3  B VALUES.                                                           
REMARK   3   FROM WILSON PLOT           (A**2) : 22.70                          
REMARK   3   MEAN B VALUE      (OVERALL, A**2) : 24.40                          
REMARK   3   OVERALL ANISOTROPIC B VALUE.                                       
REMARK   3    B11 (A**2) : 4.81000                                              
REMARK   3    B22 (A**2) : 1.68000                                              
REMARK   3    B33 (A**2) : -6.49000                                             
REMARK   3    B12 (A**2) : 0.00000                                              
REMARK   3    B13 (A**2) : 0.37000                                              
REMARK   3    B23 (A**2) : 0.00000                                              
REMARK   3                                                                      
REMARK   3  ESTIMATED COORDINATE ERROR.                                         
REMARK   3   ESD FROM LUZZATI PLOT        (A) : 0.20                            
REMARK   3   ESD FROM SIGMAA              (A) : 0.12                            
REMARK   3   LOW RESOLUTION CUTOFF        (A) : 5.00                            
REMARK   3                                                                      
REMARK   3  CROSS-VALIDATED ESTIMATED COORDINATE ERROR.                         
REMARK   3   ESD FROM C-V LUZZATI PLOT    (A) : 0.22                            
REMARK   3   ESD FROM C-V SIGMAA          (A) : 0.16                            
REMARK   3                                                                      
REMARK   3  RMS DEVIATIONS FROM IDEAL VALUES.                                   
REMARK   3   BOND LENGTHS                 (A) : 0.005                           
REMARK   3   BOND ANGLES            (DEGREES) : 1.20                            
REMARK   3   DIHEDRAL ANGLES        (DEGREES) : 22.80                           
REMARK   3   IMPROPER ANGLES        (DEGREES) : 0.79                            
REMARK   3                                                                      
REMARK   3  ISOTROPIC THERMAL MODEL : RESTRAINED                                
REMARK   3                                                                      
REMARK   3  ISOTROPIC THERMAL FACTOR RESTRAINTS.    RMS    SIGMA                
REMARK   3   MAIN-CHAIN BOND              (A**2) : NULL  ; NULL                 
REMARK   3   MAIN-CHAIN ANGLE             (A**2) : NULL  ; NULL                 
REMARK   3   SIDE-CHAIN BOND              (A**2) : NULL  ; NULL                 
REMARK   3   SIDE-CHAIN ANGLE             (A**2) : NULL  ; NULL                 
REMARK   3                                                                      
REMARK   3  BULK SOLVENT MODELING.                                              
REMARK   3   METHOD USED : FLAT MODEL                                           
REMARK   3   KSOL        : 0.38                                                 
REMARK   3   BSOL        : 40.87                                                
REMARK   3                                                                      
REMARK   3  NCS MODEL : NULL                                                    
REMARK   3                                                                      
REMARK   3  NCS RESTRAINTS.                         RMS   SIGMA/WEIGHT          
REMARK   3   GROUP  1  POSITIONAL            (A) : NULL  ; NULL                 
REMARK   3   GROUP  1  B-FACTOR           (A**2) : NULL  ; NULL                 
REMARK   3                                                                      
REMARK   3  PARAMETER FILE  1  : PROTEIN_REP.PARAM                              
REMARK   3  PARAMETER FILE  2  : WATER_REP.PARAM                                
REMARK   3  PARAMETER FILE  3  : 25HC.PAR                                       
REMARK   3  PARAMETER FILE  4  : NULL                                           
REMARK   3  TOPOLOGY FILE  1   : PROTEIN.TOP                                    
REMARK   3  TOPOLOGY FILE  2   : WATER.TOP                                      
REMARK   3  TOPOLOGY FILE  3   : 25HC.PAR                                       
REMARK   3  TOPOLOGY FILE  4   : NULL                                           
REMARK   3                                                                      
REMARK   3  OTHER REFINEMENT REMARKS: NULL                                      
REMARK   4                                                                      
REMARK   4 1ZHX COMPLIES WITH FORMAT V. 3.15, 01-DEC-08                         
REMARK 100                                                                      
REMARK 100 THIS ENTRY HAS BEEN PROCESSED BY RCSB ON 10-MAY-05.                  
REMARK 100 THE RCSB ID CODE IS RCSB032743.                                      
REMARK 200                                                                      
REMARK 200 EXPERIMENTAL DETAILS                                                 
REMARK 200  EXPERIMENT TYPE                : X-RAY DIFFRACTION                  
REMARK 200  DATE OF DATA COLLECTION        : 26-AUG-04                          
REMARK 200  TEMPERATURE           (KELVIN) : 298.0                              
REMARK 200  PH                             : 6.5                                
REMARK 200  NUMBER OF CRYSTALS USED        : 1                                  
REMARK 200                                                                      
REMARK 200  SYNCHROTRON              (Y/N) : Y                                  
REMARK 200  RADIATION SOURCE               : NSLS                               
REMARK 200  BEAMLINE                       : X25                                
REMARK 200  X-RAY GENERATOR MODEL          : NULL                               
REMARK 200  MONOCHROMATIC OR LAUE    (M/L) : M                                  
REMARK 200  WAVELENGTH OR RANGE        (A) : 1.000                              
REMARK 200  MONOCHROMATOR                  : SI 111 CHANNEL                     
REMARK 200  OPTICS                         : NULL                               
REMARK 200                                                                      
REMARK 200  DETECTOR TYPE                  : CCD                                
REMARK 200  DETECTOR MANUFACTURER          : ADSC QUANTUM 315                   
REMARK 200  INTENSITY-INTEGRATION SOFTWARE : HKL-2000                           
REMARK 200  DATA SCALING SOFTWARE          : SCALEPACK                          
REMARK 200                                                                      
REMARK 200  NUMBER OF UNIQUE REFLECTIONS   : 78130                              
REMARK 200  RESOLUTION RANGE HIGH      (A) : 1.500                              
REMARK 200  RESOLUTION RANGE LOW       (A) : 50.000                             
REMARK 200  REJECTION CRITERIA  (SIGMA(I)) : 3.000                              
REMARK 200                                                                      
REMARK 200 OVERALL.                                                             
REMARK 200  COMPLETENESS FOR RANGE     (%) : 97.6                               
REMARK 200  DATA REDUNDANCY                : 4.000                              
REMARK 200  R MERGE                    (I) : 0.04700                            
REMARK 200  R SYM                      (I) : NULL                               
REMARK 200  <I/SIGMA(I)> FOR THE DATA SET  : 54.7000                            
REMARK 200                                                                      
REMARK 200 IN THE HIGHEST RESOLUTION SHELL.                                     
REMARK 200  HIGHEST RESOLUTION SHELL, RANGE HIGH (A) : 1.50                     
REMARK 200  HIGHEST RESOLUTION SHELL, RANGE LOW  (A) : 1.55                     
REMARK 200  COMPLETENESS FOR SHELL     (%) : 92.5                               
REMARK 200  DATA REDUNDANCY IN SHELL       : NULL                               
REMARK 200  R MERGE FOR SHELL          (I) : 0.20000                            
REMARK 200  R SYM FOR SHELL            (I) : NULL                               
REMARK 200  <I/SIGMA(I)> FOR SHELL         : 7.900                              
REMARK 200                                                                      
REMARK 200 DIFFRACTION PROTOCOL: SINGLE WAVELENGTH                              
REMARK 200 METHOD USED TO DETERMINE THE STRUCTURE: MIR                          
REMARK 200 SOFTWARE USED: SOLVE                                                 
REMARK 200 STARTING MODEL: NULL                                                 
REMARK 200                                                                      
REMARK 200 REMARK: NULL                                                         
REMARK 280                                                                      
REMARK 280 CRYSTAL                                                              
REMARK 280 SOLVENT CONTENT, VS   (%): 51.80                                     
REMARK 280 MATTHEWS COEFFICIENT, VM (ANGSTROMS**3/DA): 2.60                     
REMARK 280                                                                      
REMARK 280 CRYSTALLIZATION CONDITIONS: PEG 20000, MES, PH 6.5, VAPOR            
REMARK 280  DIFFUSION, HANGING DROP, TEMPERATURE 298.0K                         
REMARK 290                                                                      
REMARK 290 CRYSTALLOGRAPHIC SYMMETRY                                            
REMARK 290 SYMMETRY OPERATORS FOR SPACE GROUP: C 1 2 1                          
REMARK 290                                                                      
REMARK 290      SYMOP   SYMMETRY                                                
REMARK 290     NNNMMM   OPERATOR                                                
REMARK 290       1555   X,Y,Z                                                   
REMARK 290       2555   -X,Y,-Z                                                 
REMARK 290       3555   X+1/2,Y+1/2,Z                                           
REMARK 290       4555   -X+1/2,Y+1/2,-Z                                         
REMARK 290                                                                      
REMARK 290     WHERE NNN -> OPERATOR NUMBER                                     
REMARK 290           MMM -> TRANSLATION VECTOR                                  
REMARK 290                                                                      
REMARK 290 CRYSTALLOGRAPHIC SYMMETRY TRANSFORMATIONS                            
REMARK 290 THE FOLLOWING TRANSFORMATIONS OPERATE ON THE ATOM/HETATM             
REMARK 290 RECORDS IN THIS ENTRY TO PRODUCE CRYSTALLOGRAPHICALLY                
REMARK 290 RELATED MOLECULES.                                                   
REMARK 290   SMTRY1   1  1.000000  0.000000  0.000000        0.00000            
REMARK 290   SMTRY2   1  0.000000  1.000000  0.000000        0.00000            
REMARK 290   SMTRY3   1  0.000000  0.000000  1.000000        0.00000            
REMARK 290   SMTRY1   2 -1.000000  0.000000  0.000000        0.00000            
REMARK 290   SMTRY2   2  0.000000  1.000000  0.000000        0.00000            
REMARK 290   SMTRY3   2  0.000000  0.000000 -1.000000        0.00000            
REMARK 290   SMTRY1   3  1.000000  0.000000  0.000000       41.30000            
REMARK 290   SMTRY2   3  0.000000  1.000000  0.000000       47.58500            
REMARK 290   SMTRY3   3  0.000000  0.000000  1.000000        0.00000            
REMARK 290   SMTRY1   4 -1.000000  0.000000  0.000000       41.30000            
REMARK 290   SMTRY2   4  0.000000  1.000000  0.000000       47.58500            
REMARK 290   SMTRY3   4  0.000000  0.000000 -1.000000        0.00000            
REMARK 290                                                                      
REMARK 290 REMARK: NULL                                                         
REMARK 300                                                                      
REMARK 300 BIOMOLECULE: 1                                                       
REMARK 300 SEE REMARK 350 FOR THE AUTHOR PROVIDED AND/OR PROGRAM                
REMARK 300 GENERATED ASSEMBLY INFORMATION FOR THE STRUCTURE IN                  
REMARK 300 THIS ENTRY. THE REMARK MAY ALSO PROVIDE INFORMATION ON               
REMARK 300 BURIED SURFACE AREA.                                                 
REMARK 350                                                                      
REMARK 350 COORDINATES FOR A COMPLETE MULTIMER REPRESENTING THE KNOWN           
REMARK 350 BIOLOGICALLY SIGNIFICANT OLIGOMERIZATION STATE OF THE                
REMARK 350 MOLECULE CAN BE GENERATED BY APPLYING BIOMT TRANSFORMATIONS          
REMARK 350 GIVEN BELOW.  BOTH NON-CRYSTALLOGRAPHIC AND                          
REMARK 350 CRYSTALLOGRAPHIC OPERATIONS ARE GIVEN.                               
REMARK 350                                                                      
REMARK 350 BIOMOLECULE: 1                                                       
REMARK 350 AUTHOR DETERMINED BIOLOGICAL UNIT: MONOMERIC                         
REMARK 350 APPLY THE FOLLOWING TO CHAINS: A                                     
REMARK 350   BIOMT1   1  1.000000  0.000000  0.000000        0.00000            
REMARK 350   BIOMT2   1  0.000000  1.000000  0.000000        0.00000            
REMARK 350   BIOMT3   1  0.000000  0.000000  1.000000        0.00000            
REMARK 465                                                                      
REMARK 465 MISSING RESIDUES                                                     
REMARK 465 THE FOLLOWING RESIDUES WERE NOT LOCATED IN THE                       
REMARK 465 EXPERIMENT. (M=MODEL NUMBER; RES=RESIDUE NAME; C=CHAIN               
REMARK 465 IDENTIFIER; SSSEQ=SEQUENCE NUMBER; I=INSERTION CODE.)                
REMARK 465                                                                      
REMARK 465   M RES C SSSEQI                                                     
REMARK 465     GLY A    -3                                                      
REMARK 465     ALA A    -2                                                      
REMARK 500                                                                      
REMARK 500 GEOMETRY AND STEREOCHEMISTRY                                         
REMARK 500 SUBTOPIC: TORSION ANGLES                                             
REMARK 500                                                                      
REMARK 500 TORSION ANGLES OUTSIDE THE EXPECTED RAMACHANDRAN REGIONS:            
REMARK 500 (M=MODEL NUMBER; RES=RESIDUE NAME; C=CHAIN IDENTIFIER;               
REMARK 500 SSEQ=SEQUENCE NUMBER; I=INSERTION CODE).                             
REMARK 500                                                                      
REMARK 500 STANDARD TABLE:                                                      
REMARK 500 FORMAT:(10X,I3,1X,A3,1X,A1,I4,A1,4X,F7.2,3X,F7.2)                    
REMARK 500                                                                      
REMARK 500 EXPECTED VALUES: GJ KLEYWEGT AND TA JONES (1996). PHI/PSI-           
REMARK 500 CHOLOGY: RAMACHANDRAN REVISITED. STRUCTURE 4, 1395 - 1400            
REMARK 500                                                                      
REMARK 500  M RES CSSEQI        PSI       PHI                                   
REMARK 500    ALA A  47       36.81   -147.81                                   
REMARK 500    CYS A  68       80.36   -152.46                                   
REMARK 500    ASP A  71       85.98   -161.17                                   
REMARK 500    LYS A 190     -116.97     62.01                                   
REMARK 500    ARG A 236      -90.95     67.50                                   
REMARK 500    TYR A 238      -46.73    102.66                                   
REMARK 500    ALA A 280     -122.51     52.57                                   
REMARK 500    THR A 370       77.88   -119.23                                   
REMARK 500    LYS A 380      -73.70    -47.98                                   
REMARK 500    ASP A 381       40.97    -82.29                                   
REMARK 500    ASP A 413       55.84     39.02                                   
REMARK 500                                                                      
REMARK 500 REMARK: NULL                                                         
REMARK 800                                                                      
REMARK 800 SITE                                                                 
REMARK 800 SITE_IDENTIFIER: AC1                                                 
REMARK 800 EVIDENCE_CODE: SOFTWARE                                              
REMARK 800 SITE_DESCRIPTION: BINDING SITE FOR RESIDUE HC3 A 1001                
REMARK 900                                                                      
REMARK 900 RELATED ENTRIES                                                      
REMARK 900 RELATED ID: 1ZHT   RELATED DB: PDB                                   
REMARK 900 RELATED ID: 1ZHW   RELATED DB: PDB                                   
REMARK 900 RELATED ID: 1ZHY   RELATED DB: PDB                                   
REMARK 900 RELATED ID: 1ZHZ   RELATED DB: PDB                                   
REMARK 900 RELATED ID: 1ZI7   RELATED DB: PDB                                   
DBREF  1ZHX A    2   434  UNP    P35844   KES1_YEAST       2    434             
SEQADV 1ZHX GLY A   -3  UNP  P35844              CLONING ARTIFACT               
SEQADV 1ZHX ALA A   -2  UNP  P35844              CLONING ARTIFACT               
SEQADV 1ZHX MET A   -1  UNP  P35844              CLONING ARTIFACT               
SEQADV 1ZHX ASP A    0  UNP  P35844              CLONING ARTIFACT               
SEQADV 1ZHX PRO A    1  UNP  P35844              CLONING ARTIFACT               
SEQRES   1 A  438  GLY ALA MET ASP PRO SER GLN TYR ALA SER SER SER SER          
SEQRES   2 A  438  TRP THR SER PHE LEU LYS SER ILE ALA SER PHE ASN GLY          
SEQRES   3 A  438  ASP LEU SER SER LEU SER ALA PRO PRO PHE ILE LEU SER          
SEQRES   4 A  438  PRO ILE SER LEU THR GLU PHE SER GLN TYR TRP ALA GLU          
SEQRES   5 A  438  HIS PRO GLU LEU PHE LEU GLU PRO SER PHE ILE ASN ASP          
SEQRES   6 A  438  ASP ASN TYR LYS GLU HIS CYS LEU ILE ASP PRO GLU VAL          
SEQRES   7 A  438  GLU SER PRO GLU LEU ALA ARG MET LEU ALA VAL THR LYS          
SEQRES   8 A  438  TRP PHE ILE SER THR LEU LYS SER GLN TYR CYS SER ARG          
SEQRES   9 A  438  ASN GLU SER LEU GLY SER GLU LYS LYS PRO LEU ASN PRO          
SEQRES  10 A  438  PHE LEU GLY GLU LEU PHE VAL GLY LYS TRP GLU ASN LYS          
SEQRES  11 A  438  GLU HIS PRO GLU PHE GLY GLU THR VAL LEU LEU SER GLU          
SEQRES  12 A  438  GLN VAL SER HIS HIS PRO PRO VAL THR ALA PHE SER ILE          
SEQRES  13 A  438  PHE ASN ASP LYS ASN LYS VAL LYS LEU GLN GLY TYR ASN          
SEQRES  14 A  438  GLN ILE LYS ALA SER PHE THR LYS SER LEU MET LEU THR          
SEQRES  15 A  438  VAL LYS GLN PHE GLY HIS THR MET LEU ASP ILE LYS ASP          
SEQRES  16 A  438  GLU SER TYR LEU VAL THR PRO PRO PRO LEU HIS ILE GLU          
SEQRES  17 A  438  GLY ILE LEU VAL ALA SER PRO PHE VAL GLU LEU GLU GLY          
SEQRES  18 A  438  LYS SER TYR ILE GLN SER SER THR GLY LEU LEU CYS VAL          
SEQRES  19 A  438  ILE GLU PHE SER GLY ARG GLY TYR PHE SER GLY LYS LYS          
SEQRES  20 A  438  ASN SER PHE LYS ALA ARG ILE TYR LYS ASP SER LYS ASP          
SEQRES  21 A  438  SER LYS ASP LYS GLU LYS ALA LEU TYR THR ILE SER GLY          
SEQRES  22 A  438  GLN TRP SER GLY SER SER LYS ILE ILE LYS ALA ASN LYS          
SEQRES  23 A  438  LYS GLU GLU SER ARG LEU PHE TYR ASP ALA ALA ARG ILE          
SEQRES  24 A  438  PRO ALA GLU HIS LEU ASN VAL LYS PRO LEU GLU GLU GLN          
SEQRES  25 A  438  HIS PRO LEU GLU SER ARG LYS ALA TRP TYR ASP VAL ALA          
SEQRES  26 A  438  GLY ALA ILE LYS LEU GLY ASP PHE ASN LEU ILE ALA LYS          
SEQRES  27 A  438  THR LYS THR GLU LEU GLU GLU THR GLN ARG GLU LEU ARG          
SEQRES  28 A  438  LYS GLU GLU GLU ALA LYS GLY ILE SER TRP GLN ARG ARG          
SEQRES  29 A  438  TRP PHE LYS ASP PHE ASP TYR SER VAL THR PRO GLU GLU          
SEQRES  30 A  438  GLY ALA LEU VAL PRO GLU LYS ASP ASP THR PHE LEU LYS          
SEQRES  31 A  438  LEU ALA SER ALA LEU ASN LEU SER THR LYS ASN ALA PRO          
SEQRES  32 A  438  SER GLY THR LEU VAL GLY ASP LYS GLU ASP ARG LYS GLU          
SEQRES  33 A  438  ASP LEU SER SER ILE HIS TRP ARG PHE GLN ARG GLU LEU          
SEQRES  34 A  438  TRP ASP GLU GLU LYS GLU ILE VAL LEU                          
HET    HC3  A1001      29                                                       
HETNAM     HC3 25-HYDROXYCHOLESTEROL                                            
HETSYN     HC3 (3BETA)-CHOLEST-5-ENE-3,25-DIOL                                  
FORMUL   2  HC3    C27 H46 O2                                                   
FORMUL   3  HOH   *265(H2 O)                                                    
HELIX    1   1 ASP A    0  TYR A    4  5                                   5    
HELIX    2   2 SER A    7  SER A   16  1                                  10    
HELIX    3   3 ASP A   23  LEU A   27  5                                   5    
HELIX    4   4 PRO A   30  PHE A   32  5                                   3    
HELIX    5   5 THR A   40  ALA A   47  5                                   8    
HELIX    6   6 HIS A   49  GLU A   55  1                                   7    
HELIX    7   7 PRO A   56  ILE A   59  5                                   4    
HELIX    8   8 ASN A   63  HIS A   67  5                                   5    
HELIX    9   9 SER A   76  GLY A  105  1                                  30    
HELIX   10  10 LYS A  255  ALA A  263  5                                   9    
HELIX   11  11 LYS A  282  SER A  286  5                                   5    
HELIX   12  12 PRO A  304  GLN A  308  5                                   5    
HELIX   13  13 GLU A  312  TRP A  317  1                                   6    
HELIX   14  14 TRP A  317  GLY A  327  1                                  11    
HELIX   15  15 ASP A  328  GLY A  354  1                                  27    
HELIX   16  16 ASP A  382  ASN A  392  1                                  11    
HELIX   17  17 ASP A  406  LYS A  411  5                                   6    
HELIX   18  18 GLN A  422  GLU A  428  1                                   7    
SHEET    1   A 2 LEU A  34  SER A  38  0                                        
SHEET    2   A 2 LYS A 109  LEU A 111  1  O  LYS A 109   N  SER A  35           
SHEET    1   B 7 LEU A 118  TRP A 123  0                                        
SHEET    2   B 7 THR A 134  SER A 142 -1  O  THR A 134   N  TRP A 123           
SHEET    3   B 7 VAL A 147  ASN A 154 -1  O  ALA A 149   N  GLU A 139           
SHEET    4   B 7 VAL A 159  PHE A 171 -1  O  VAL A 159   N  ASN A 154           
SHEET    5   B 7 LEU A 177  PHE A 182 -1  O  THR A 178   N  SER A 170           
SHEET    6   B 7 LEU A 201  GLU A 204 -1  O  LEU A 201   N  VAL A 179           
SHEET    7   B 7 PHE A 212  LEU A 215 -1  O  PHE A 212   N  GLU A 204           
SHEET    1   C12 LEU A 118  TRP A 123  0                                        
SHEET    2   C12 THR A 134  SER A 142 -1  O  THR A 134   N  TRP A 123           
SHEET    3   C12 VAL A 147  ASN A 154 -1  O  ALA A 149   N  GLU A 139           
SHEET    4   C12 VAL A 159  PHE A 171 -1  O  VAL A 159   N  ASN A 154           
SHEET    5   C12 THR A 185  ILE A 189 -1  O  ASP A 188   N  LYS A 160           
SHEET    6   C12 GLU A 192  THR A 197 -1  O  VAL A 196   N  THR A 185           
SHEET    7   C12 LYS A 218  SER A 223 -1  O  GLN A 222   N  LEU A 195           
SHEET    8   C12 LEU A 228  SER A 234 -1  O  ILE A 231   N  SER A 219           
SHEET    9   C12 SER A 245  TYR A 251 -1  O  LYS A 247   N  GLU A 232           
SHEET   10   C12 TYR A 265  GLN A 270 -1  O  ILE A 267   N  ALA A 248           
SHEET   11   C12 SER A 274  LYS A 279 -1  O  LYS A 276   N  SER A 268           
SHEET   12   C12 ARG A 287  ASP A 291 -1  O  PHE A 289   N  SER A 275           
SHEET    1   D 2 PHE A 362  ASP A 366  0                                        
SHEET    2   D 2 ILE A 417  PHE A 421 -1  O  HIS A 418   N  PHE A 365           
CISPEP   1 HIS A  144    PRO A  145          0         0.09                     
SITE     1 AC1 12 PHE A  13  LEU A  24  GLN A  96  TYR A  97                    
SITE     2 AC1 12 ARG A 100  GLU A 107  LYS A 109  ASN A 165                    
SITE     3 AC1 12 GLN A 181  HOH A1003  HOH A1013  HOH A1266                    
CRYST1   82.600   95.170   65.570  90.00  96.81  90.00 C 1 2 1       4          
ORIGX1      1.000000  0.000000  0.000000        0.00000                         
ORIGX2      0.000000  1.000000  0.000000        0.00000                         
ORIGX3      0.000000  0.000000  1.000000        0.00000                         
SCALE1      0.012107  0.000000  0.001446        0.00000                         
SCALE2      0.000000  0.010508  0.000000        0.00000                         
SCALE3      0.000000  0.000000  0.015359        0.00000                         
ATOM      1  N   MET A  -1      42.685  36.623  10.614  1.00 29.44           N  
ATOM      2  CA  MET A  -1      42.037  35.315  10.317  1.00 27.52           C  
ATOM      3  C   MET A  -1      41.407  34.715  11.572  1.00 26.00           C  
ATOM      4  O   MET A  -1      41.593  35.222  12.679  1.00 25.46           O  
ATOM      5  CB  MET A  -1      43.069  34.341   9.729  1.00 28.75           C  
ATOM      6  CG  MET A  -1      44.244  34.015  10.647  1.00 29.07           C  
ATOM      7  SD  MET A  -1      45.552  33.059   9.823  1.00 28.84           S  
ATOM      8  CE  MET A  -1      46.640  34.372   9.266  1.00 29.64           C  
ATOM      9  N   ASP A   0      40.642  33.644  11.385  1.00 22.93           N  
ATOM     10  CA  ASP A   0      39.997  32.947  12.493  1.00 22.78           C  
ATOM     11  C   ASP A   0      41.078  32.082  13.132  1.00 20.65           C  
ATOM     12  O   ASP A   0      41.971  31.608  12.445  1.00 19.43           O  
ATOM     13  CB  ASP A   0      38.871  32.053  11.966  1.00 23.26           C  
ATOM     14  CG  ASP A   0      38.110  31.355  13.074  1.00 25.37           C  
ATOM     15  OD1 ASP A   0      37.281  32.015  13.732  1.00 28.01           O  
ATOM     16  OD2 ASP A   0      38.345  30.148  13.295  1.00 27.96           O  
ATOM     17  N   PRO A   1      41.017  31.871  14.457  1.00 20.68           N  
ATOM     18  CA  PRO A   1      42.043  31.042  15.095  1.00 20.81           C  
ATOM     19  C   PRO A   1      42.199  29.654  14.466  1.00 19.31           C  
ATOM     20  O   PRO A   1      43.281  29.069  14.506  1.00 18.84           O  
ATOM     21  CB  PRO A   1      41.577  30.983  16.547  1.00 20.48           C  
ATOM     22  CG  PRO A   1      40.958  32.339  16.736  1.00 20.98           C  
ATOM     23  CD  PRO A   1      40.136  32.486  15.467  1.00 20.55           C  
ATOM     24  N   SER A   2      41.124  29.134  13.876  1.00 19.19           N  
ATOM     25  CA  SER A   2      41.175  27.818  13.244  1.00 20.23           C  
ATOM     26  C   SER A   2      42.088  27.823  12.022  1.00 19.65           C  
ATOM     27  O   SER A   2      42.460  26.762  11.513  1.00 21.38           O  
ATOM     28  CB  SER A   2      39.770  27.367  12.824  1.00 20.10           C  
ATOM     29  OG  SER A   2      39.242  28.216  11.818  1.00 22.17           O  
ATOM     30  N   GLN A   3      42.452  29.018  11.565  1.00 19.71           N  
ATOM     31  CA  GLN A   3      43.311  29.185  10.394  1.00 19.22           C  
ATOM     32  C   GLN A   3      44.784  29.439  10.731  1.00 19.60           C  
ATOM     33  O   GLN A   3      45.650  29.342   9.862  1.00 20.76           O  
ATOM     34  CB  GLN A   3      42.791  30.344   9.538  1.00 19.71           C  
ATOM     35  CG  GLN A   3      41.392  30.130   8.977  1.00 21.50           C  
ATOM     36  CD  GLN A   3      40.884  31.328   8.197  1.00 24.87           C  
ATOM     37  OE1 GLN A   3      40.676  32.408   8.753  1.00 26.86           O  
ATOM     38  NE2 GLN A   3      40.676  31.141   6.897  1.00 26.78           N  
ATOM     39  N   TYR A   4      45.066  29.758  11.991  1.00 18.83           N  
ATOM     40  CA  TYR A   4      46.432  30.052  12.432  1.00 18.67           C  
ATOM     41  C   TYR A   4      47.495  29.005  12.113  1.00 18.01           C  
ATOM     42  O   TYR A   4      48.517  29.301  11.500  1.00 18.15           O  
ATOM     43  CB  TYR A   4      46.483  30.253  13.949  1.00 17.48           C  
ATOM     44  CG  TYR A   4      45.786  31.464  14.519  1.00 18.77           C  
ATOM     45  CD1 TYR A   4      45.689  31.619  15.902  1.00 18.79           C  
ATOM     46  CD2 TYR A   4      45.224  32.450  13.704  1.00 17.31           C  
ATOM     47  CE1 TYR A   4      45.055  32.710  16.462  1.00 18.98           C  
ATOM     48  CE2 TYR A   4      44.582  33.560  14.262  1.00 18.84           C  
ATOM     49  CZ  TYR A   4      44.504  33.679  15.643  1.00 17.52           C  
ATOM     50  OH  TYR A   4      43.879  34.761  16.225  1.00 21.82           O  
ATOM     51  N   ALA A   5      47.255  27.783  12.570  1.00 17.26           N  
ATOM     52  CA  ALA A   5      48.217  26.703  12.415  1.00 19.29           C  
ATOM     53  C   ALA A   5      48.718  26.428  11.009  1.00 19.88           C  
ATOM     54  O   ALA A   5      49.901  26.160  10.822  1.00 21.64           O  
ATOM     55  CB  ALA A   5      47.657  25.422  13.028  1.00 20.26           C  
ATOM     56  N   SER A   6      47.828  26.498  10.024  1.00 18.94           N  
ATOM     57  CA  SER A   6      48.213  26.221   8.644  1.00 20.85           C  
ATOM     58  C   SER A   6      48.603  27.466   7.858  1.00 20.09           C  
ATOM     59  O   SER A   6      49.007  27.377   6.697  1.00 20.20           O  
ATOM     60  CB  SER A   6      47.072  25.501   7.923  1.00 20.57           C  
ATOM     61  OG  SER A   6      45.899  26.294   7.897  1.00 24.69           O  
ATOM     62  N   SER A   7      48.497  28.627   8.493  1.00 18.88           N  
ATOM     63  CA  SER A   7      48.817  29.886   7.829  1.00 17.66           C  
ATOM     64  C   SER A   7      50.277  29.996   7.397  1.00 18.64           C  
ATOM     65  O   SER A   7      51.173  29.387   7.992  1.00 17.82           O  
ATOM     66  CB  SER A   7      48.490  31.065   8.747  1.00 18.39           C  
ATOM     67  OG  SER A   7      49.445  31.170   9.797  1.00 17.33           O  
ATOM     68  N   SER A   8      50.512  30.789   6.356  1.00 18.40           N  
ATOM     69  CA  SER A   8      51.858  31.012   5.860  1.00 17.15           C  
ATOM     70  C   SER A   8      52.704  31.617   6.974  1.00 17.29           C  
ATOM     71  O   SER A   8      53.853  31.227   7.182  1.00 16.83           O  
ATOM     72  CB  SER A   8      51.832  31.978   4.673  1.00 17.90           C  
ATOM     73  OG  SER A   8      51.122  31.421   3.586  1.00 17.80           O  
ATOM     74  N   SER A   9      52.125  32.572   7.693  1.00 17.89           N  
ATOM     75  CA  SER A   9      52.841  33.233   8.774  1.00 17.46           C  
ATOM     76  C   SER A   9      53.295  32.264   9.849  1.00 17.29           C  
ATOM     77  O   SER A   9      54.439  32.321  10.296  1.00 17.72           O  
ATOM     78  CB  SER A   9      51.963  34.308   9.414  1.00 18.49           C  
ATOM     79  OG  SER A   9      51.720  35.365   8.505  1.00 21.24           O  
ATOM     80  N   TRP A  10      52.409  31.372  10.274  1.00 17.65           N  
ATOM     81  CA  TRP A  10      52.802  30.436  11.319  1.00 16.49           C  
ATOM     82  C   TRP A  10      53.826  29.429  10.814  1.00 18.41           C  
ATOM     83  O   TRP A  10      54.756  29.069  11.537  1.00 18.64           O  
ATOM     84  CB  TRP A  10      51.587  29.704  11.885  1.00 16.28           C  
ATOM     85  CG  TRP A  10      51.866  29.093  13.224  1.00 17.43           C  
ATOM     86  CD1 TRP A  10      51.921  27.766  13.528  1.00 17.34           C  
ATOM     87  CD2 TRP A  10      52.181  29.799  14.432  1.00 17.00           C  
ATOM     88  NE1 TRP A  10      52.258  27.598  14.857  1.00 17.91           N  
ATOM     89  CE2 TRP A  10      52.421  28.832  15.431  1.00 17.62           C  
ATOM     90  CE3 TRP A  10      52.283  31.156  14.766  1.00 18.62           C  
ATOM     91  CZ2 TRP A  10      52.757  29.179  16.743  1.00 17.39           C  
ATOM     92  CZ3 TRP A  10      52.620  31.501  16.072  1.00 19.34           C  
ATOM     93  CH2 TRP A  10      52.852  30.514  17.042  1.00 17.38           C  
ATOM     94  N   THR A  11      53.666  28.982   9.572  1.00 19.38           N  
ATOM     95  CA  THR A  11      54.597  28.015   9.005  1.00 20.06           C  
ATOM     96  C   THR A  11      55.994  28.631   8.965  1.00 19.70           C  
ATOM     97  O   THR A  11      56.981  27.974   9.303  1.00 21.26           O  
ATOM     98  CB  THR A  11      54.161  27.599   7.586  1.00 21.02           C  
ATOM     99  OG1 THR A  11      52.816  27.105   7.632  1.00 23.71           O  
ATOM    100  CG2 THR A  11      55.063  26.501   7.046  1.00 23.22           C  
ATOM    101  N   SER A  12      56.073  29.899   8.574  1.00 18.73           N  
ATOM    102  CA  SER A  12      57.348  30.599   8.516  1.00 19.77           C  
ATOM    103  C   SER A  12      57.923  30.715   9.921  1.00 20.51           C  
ATOM    104  O   SER A  12      59.122  30.525  10.124  1.00 21.69           O  
ATOM    105  CB  SER A  12      57.167  31.989   7.902  1.00 20.69           C  
ATOM    106  OG  SER A  12      56.812  31.883   6.532  1.00 21.18           O  
ATOM    107  N   PHE A  13      57.063  31.015  10.892  1.00 19.76           N  
ATOM    108  CA  PHE A  13      57.504  31.130  12.276  1.00 20.91           C  
ATOM    109  C   PHE A  13      58.100  29.817  12.779  1.00 20.37           C  
ATOM    110  O   PHE A  13      59.171  29.809  13.379  1.00 21.59           O  
ATOM    111  CB  PHE A  13      56.337  31.527  13.187  1.00 20.16           C  
ATOM    112  CG  PHE A  13      56.629  31.348  14.656  1.00 21.19           C  
ATOM    113  CD1 PHE A  13      57.507  32.201  15.317  1.00 23.79           C  
ATOM    114  CD2 PHE A  13      56.045  30.304  15.370  1.00 21.06           C  
ATOM    115  CE1 PHE A  13      57.800  32.015  16.670  1.00 24.11           C  
ATOM    116  CE2 PHE A  13      56.333  30.109  16.723  1.00 23.25           C  
ATOM    117  CZ  PHE A  13      57.211  30.965  17.372  1.00 23.81           C  
ATOM    118  N   LEU A  14      57.403  28.710  12.544  1.00 20.17           N  
ATOM    119  CA  LEU A  14      57.883  27.410  13.006  1.00 21.30           C  
ATOM    120  C   LEU A  14      59.225  27.034  12.388  1.00 23.75           C  
ATOM    121  O   LEU A  14      60.076  26.441  13.049  1.00 23.90           O  
ATOM    122  CB  LEU A  14      56.842  26.326  12.710  1.00 20.64           C  
ATOM    123  CG  LEU A  14      55.519  26.463  13.471  1.00 20.31           C  
ATOM    124  CD1 LEU A  14      54.583  25.337  13.067  1.00 20.16           C  
ATOM    125  CD2 LEU A  14      55.771  26.439  14.981  1.00 20.14           C  
ATOM    126  N   LYS A  15      59.420  27.388  11.124  1.00 26.35           N  
ATOM    127  CA  LYS A  15      60.671  27.072  10.446  1.00 30.13           C  
ATOM    128  C   LYS A  15      61.848  27.843  11.029  1.00 31.80           C  
ATOM    129  O   LYS A  15      62.988  27.375  10.983  1.00 34.47           O  
ATOM    130  CB  LYS A  15      60.551  27.363   8.948  1.00 31.11           C  
ATOM    131  CG  LYS A  15      59.655  26.388   8.208  1.00 33.88           C  
ATOM    132  CD  LYS A  15      59.654  26.661   6.713  1.00 36.03           C  
ATOM    133  CE  LYS A  15      58.866  25.603   5.962  1.00 37.65           C  
ATOM    134  NZ  LYS A  15      59.459  24.248   6.134  1.00 38.79           N  
ATOM    135  N   SER A  16      61.574  29.021  11.580  1.00 32.48           N  
ATOM    136  CA  SER A  16      62.625  29.847  12.161  1.00 33.89           C  
ATOM    137  C   SER A  16      63.061  29.339  13.531  1.00 34.44           C  
ATOM    138  O   SER A  16      64.048  29.817  14.088  1.00 35.02           O  
ATOM    139  CB  SER A  16      62.155  31.299  12.286  1.00 33.80           C  
ATOM    140  OG  SER A  16      61.159  31.433  13.285  1.00 34.81           O  
ATOM    141  N   ILE A  17      62.325  28.376  14.078  1.00 34.61           N  
ATOM    142  CA  ILE A  17      62.665  27.824  15.385  1.00 34.39           C  
ATOM    143  C   ILE A  17      63.883  26.915  15.296  1.00 36.20           C  
ATOM    144  O   ILE A  17      64.706  26.874  16.210  1.00 35.92           O  
ATOM    145  CB  ILE A  17      61.488  27.024  15.983  1.00 33.18           C  
ATOM    146  CG1 ILE A  17      60.333  27.973  16.312  1.00 31.60           C  
ATOM    147  CG2 ILE A  17      61.943  26.279  17.235  1.00 32.78           C  
ATOM    148  CD1 ILE A  17      59.107  27.281  16.872  1.00 31.68           C  
ATOM    149  N   ALA A  18      63.993  26.187  14.190  1.00 37.14           N  
ATOM    150  CA  ALA A  18      65.117  25.281  13.988  1.00 38.87           C  
ATOM    151  C   ALA A  18      66.435  26.038  14.099  1.00 39.12           C  
ATOM    152  O   ALA A  18      67.476  25.451  14.397  1.00 40.50           O  
ATOM    153  CB  ALA A  18      65.010  24.614  12.621  1.00 39.26           C  
ATOM    154  N   SER A  19      66.381  27.347  13.868  1.00 39.76           N  
ATOM    155  CA  SER A  19      67.569  28.190  13.928  1.00 39.57           C  
ATOM    156  C   SER A  19      67.557  29.129  15.131  1.00 39.20           C  
ATOM    157  O   SER A  19      68.275  30.130  15.149  1.00 39.50           O  
ATOM    158  CB  SER A  19      67.684  29.014  12.644  1.00 40.68           C  
ATOM    159  OG  SER A  19      67.659  28.177  11.500  1.00 43.66           O  
ATOM    160  N   PHE A  20      66.745  28.809  16.133  1.00 38.06           N  
ATOM    161  CA  PHE A  20      66.654  29.641  17.329  1.00 36.88           C  
ATOM    162  C   PHE A  20      68.036  29.891  17.925  1.00 36.98           C  
ATOM    163  O   PHE A  20      68.806  28.954  18.139  1.00 36.36           O  
ATOM    164  CB  PHE A  20      65.751  28.975  18.369  1.00 35.12           C  
ATOM    165  CG  PHE A  20      65.529  29.807  19.601  1.00 33.30           C  
ATOM    166  CD1 PHE A  20      65.119  31.132  19.496  1.00 32.96           C  
ATOM    167  CD2 PHE A  20      65.707  29.260  20.867  1.00 32.62           C  
ATOM    168  CE1 PHE A  20      64.889  31.901  20.633  1.00 32.18           C  
ATOM    169  CE2 PHE A  20      65.479  30.022  22.012  1.00 32.80           C  
ATOM    170  CZ  PHE A  20      65.068  31.347  21.892  1.00 31.59           C  
ATOM    171  N   ASN A  21      68.338  31.157  18.200  1.00 37.26           N  
ATOM    172  CA  ASN A  21      69.634  31.537  18.754  1.00 37.69           C  
ATOM    173  C   ASN A  21      69.639  31.762  20.263  1.00 37.61           C  
ATOM    174  O   ASN A  21      70.668  32.125  20.833  1.00 37.65           O  
ATOM    175  CB  ASN A  21      70.146  32.804  18.064  1.00 38.66           C  
ATOM    176  CG  ASN A  21      69.184  33.970  18.198  1.00 40.35           C  
ATOM    177  OD1 ASN A  21      68.681  34.253  19.285  1.00 40.55           O  
ATOM    178  ND2 ASN A  21      68.932  34.659  17.091  1.00 41.66           N  
ATOM    179  N   GLY A  22      68.497  31.555  20.910  1.00 36.57           N  
ATOM    180  CA  GLY A  22      68.432  31.750  22.347  1.00 35.89           C  
ATOM    181  C   GLY A  22      67.673  33.001  22.746  1.00 34.94           C  
ATOM    182  O   GLY A  22      67.231  33.128  23.887  1.00 35.75           O  
ATOM    183  N   ASP A  23      67.527  33.930  21.807  1.00 33.74           N  
ATOM    184  CA  ASP A  23      66.810  35.175  22.065  1.00 31.89           C  
ATOM    185  C   ASP A  23      65.420  35.073  21.442  1.00 30.16           C  
ATOM    186  O   ASP A  23      65.276  35.120  20.223  1.00 28.60           O  
ATOM    187  CB  ASP A  23      67.562  36.355  21.448  1.00 33.87           C  
ATOM    188  CG  ASP A  23      67.032  37.695  21.919  1.00 35.90           C  
ATOM    189  OD1 ASP A  23      65.797  37.882  21.927  1.00 37.44           O  
ATOM    190  OD2 ASP A  23      67.854  38.565  22.277  1.00 38.47           O  
ATOM    191  N   LEU A  24      64.400  34.940  22.281  1.00 28.88           N  
ATOM    192  CA  LEU A  24      63.030  34.813  21.794  1.00 29.21           C  
ATOM    193  C   LEU A  24      62.568  35.974  20.918  1.00 29.98           C  
ATOM    194  O   LEU A  24      61.675  35.811  20.086  1.00 29.07           O  
ATOM    195  CB  LEU A  24      62.072  34.641  22.975  1.00 29.14           C  
ATOM    196  CG  LEU A  24      62.139  33.293  23.697  1.00 27.54           C  
ATOM    197  CD1 LEU A  24      61.271  33.339  24.945  1.00 29.59           C  
ATOM    198  CD2 LEU A  24      61.676  32.182  22.762  1.00 28.81           C  
ATOM    199  N   SER A  25      63.177  37.141  21.094  1.00 31.86           N  
ATOM    200  CA  SER A  25      62.800  38.313  20.308  1.00 32.95           C  
ATOM    201  C   SER A  25      63.297  38.258  18.864  1.00 33.65           C  
ATOM    202  O   SER A  25      62.970  39.126  18.055  1.00 33.84           O  
ATOM    203  CB  SER A  25      63.318  39.583  20.985  1.00 34.56           C  
ATOM    204  OG  SER A  25      62.725  39.748  22.262  1.00 37.73           O  
ATOM    205  N   SER A  26      64.081  37.236  18.538  1.00 33.60           N  
ATOM    206  CA  SER A  26      64.611  37.094  17.185  1.00 33.64           C  
ATOM    207  C   SER A  26      63.638  36.352  16.275  1.00 33.87           C  
ATOM    208  O   SER A  26      63.780  36.372  15.052  1.00 34.36           O  
ATOM    209  CB  SER A  26      65.949  36.347  17.215  1.00 34.06           C  
ATOM    210  OG  SER A  26      65.783  35.018  17.684  1.00 34.68           O  
ATOM    211  N   LEU A  27      62.649  35.699  16.876  1.00 32.98           N  
ATOM    212  CA  LEU A  27      61.661  34.936  16.118  1.00 33.18           C  
ATOM    213  C   LEU A  27      60.621  35.826  15.443  1.00 33.06           C  
ATOM    214  O   LEU A  27      60.253  36.878  15.967  1.00 34.06           O  
ATOM    215  CB  LEU A  27      60.964  33.932  17.039  1.00 33.47           C  
ATOM    216  CG  LEU A  27      61.897  32.975  17.788  1.00 34.20           C  
ATOM    217  CD1 LEU A  27      61.077  32.045  18.663  1.00 33.64           C  
ATOM    218  CD2 LEU A  27      62.734  32.182  16.793  1.00 34.70           C  
ATOM    219  N   SER A  28      60.153  35.392  14.277  1.00 32.22           N  
ATOM    220  CA  SER A  28      59.155  36.137  13.517  1.00 31.53           C  
ATOM    221  C   SER A  28      57.750  35.794  13.998  1.00 30.75           C  
ATOM    222  O   SER A  28      57.092  34.911  13.446  1.00 31.92           O  
ATOM    223  CB  SER A  28      59.273  35.806  12.029  1.00 32.93           C  
ATOM    224  OG  SER A  28      58.977  34.439  11.788  1.00 35.04           O  
ATOM    225  N   ALA A  29      57.291  36.498  15.026  1.00 28.62           N  
ATOM    226  CA  ALA A  29      55.962  36.256  15.574  1.00 25.54           C  
ATOM    227  C   ALA A  29      54.896  37.026  14.798  1.00 22.54           C  
ATOM    228  O   ALA A  29      54.930  38.252  14.724  1.00 23.36           O  
ATOM    229  CB  ALA A  29      55.930  36.647  17.046  1.00 26.28           C  
ATOM    230  N   PRO A  30      53.934  36.306  14.201  1.00 21.62           N  
ATOM    231  CA  PRO A  30      52.855  36.927  13.427  1.00 20.66           C  
ATOM    232  C   PRO A  30      51.978  37.805  14.317  1.00 19.71           C  
ATOM    233  O   PRO A  30      51.856  37.557  15.512  1.00 17.82           O  
ATOM    234  CB  PRO A  30      52.077  35.726  12.889  1.00 21.97           C  
ATOM    235  CG  PRO A  30      53.102  34.629  12.846  1.00 23.54           C  
ATOM    236  CD  PRO A  30      53.852  34.838  14.133  1.00 20.86           C  
ATOM    237  N   PRO A  31      51.351  38.839  13.741  1.00 18.27           N  
ATOM    238  CA  PRO A  31      50.489  39.732  14.520  1.00 18.01           C  
ATOM    239  C   PRO A  31      49.442  39.016  15.381  1.00 17.01           C  
ATOM    240  O   PRO A  31      49.162  39.436  16.509  1.00 15.49           O  
ATOM    241  CB  PRO A  31      49.852  40.610  13.446  1.00 20.16           C  
ATOM    242  CG  PRO A  31      50.959  40.751  12.450  1.00 18.81           C  
ATOM    243  CD  PRO A  31      51.514  39.335  12.361  1.00 20.10           C  
ATOM    244  N   PHE A  32      48.872  37.927  14.871  1.00 16.37           N  
ATOM    245  CA  PHE A  32      47.846  37.237  15.642  1.00 16.30           C  
ATOM    246  C   PHE A  32      48.329  36.600  16.935  1.00 16.57           C  
ATOM    247  O   PHE A  32      47.520  36.264  17.795  1.00 16.70           O  
ATOM    248  CB  PHE A  32      47.096  36.201  14.775  1.00 18.28           C  
ATOM    249  CG  PHE A  32      47.926  35.024  14.329  1.00 19.31           C  
ATOM    250  CD1 PHE A  32      48.334  34.047  15.234  1.00 21.30           C  
ATOM    251  CD2 PHE A  32      48.234  34.857  12.981  1.00 21.16           C  
ATOM    252  CE1 PHE A  32      49.032  32.918  14.798  1.00 22.24           C  
ATOM    253  CE2 PHE A  32      48.929  33.735  12.536  1.00 22.32           C  
ATOM    254  CZ  PHE A  32      49.326  32.765  13.445  1.00 23.02           C  
ATOM    255  N   ILE A  33      49.640  36.461  17.097  1.00 15.73           N  
ATOM    256  CA  ILE A  33      50.169  35.852  18.313  1.00 15.84           C  
ATOM    257  C   ILE A  33      50.805  36.893  19.239  1.00 16.69           C  
ATOM    258  O   ILE A  33      51.438  36.547  20.236  1.00 16.39           O  
ATOM    259  CB  ILE A  33      51.194  34.729  17.969  1.00 16.83           C  
ATOM    260  CG1 ILE A  33      51.241  33.696  19.096  1.00 17.79           C  
ATOM    261  CG2 ILE A  33      52.579  35.313  17.740  1.00 16.11           C  
ATOM    262  CD1 ILE A  33      49.954  32.912  19.249  1.00 20.95           C  
ATOM    263  N   LEU A  34      50.620  38.171  18.920  1.00 15.43           N  
ATOM    264  CA  LEU A  34      51.186  39.240  19.742  1.00 15.02           C  
ATOM    265  C   LEU A  34      50.228  39.754  20.807  1.00 15.09           C  
ATOM    266  O   LEU A  34      49.031  39.875  20.571  1.00 17.62           O  
ATOM    267  CB  LEU A  34      51.596  40.422  18.865  1.00 15.05           C  
ATOM    268  CG  LEU A  34      52.636  40.152  17.784  1.00 16.91           C  
ATOM    269  CD1 LEU A  34      52.948  41.457  17.069  1.00 19.00           C  
ATOM    270  CD2 LEU A  34      53.899  39.574  18.408  1.00 18.21           C  
ATOM    271  N   SER A  35      50.777  40.060  21.979  1.00 15.92           N  
ATOM    272  CA  SER A  35      50.006  40.616  23.079  1.00 16.19           C  
ATOM    273  C   SER A  35      50.413  42.076  23.218  1.00 16.74           C  
ATOM    274  O   SER A  35      51.573  42.428  23.004  1.00 16.33           O  
ATOM    275  CB  SER A  35      50.321  39.899  24.388  1.00 15.67           C  
ATOM    276  OG  SER A  35      49.896  40.691  25.487  1.00 17.00           O  
ATOM    277  N   PRO A  36      49.461  42.948  23.570  1.00 16.26           N  
ATOM    278  CA  PRO A  36      49.757  44.375  23.736  1.00 17.91           C  
ATOM    279  C   PRO A  36      50.198  44.699  25.166  1.00 17.74           C  
ATOM    280  O   PRO A  36      50.303  45.870  25.540  1.00 21.78           O  
ATOM    281  CB  PRO A  36      48.429  45.031  23.390  1.00 18.87           C  
ATOM    282  CG  PRO A  36      47.445  44.053  23.984  1.00 18.37           C  
ATOM    283  CD  PRO A  36      48.005  42.714  23.538  1.00 17.96           C  
ATOM    284  N   ILE A  37      50.466  43.660  25.952  1.00 18.34           N  
ATOM    285  CA  ILE A  37      50.870  43.816  27.352  1.00 18.62           C  
ATOM    286  C   ILE A  37      52.360  43.565  27.542  1.00 18.01           C  
ATOM    287  O   ILE A  37      52.885  42.531  27.133  1.00 19.13           O  
ATOM    288  CB  ILE A  37      50.107  42.825  28.270  1.00 19.80           C  
ATOM    289  CG1 ILE A  37      48.601  42.930  28.020  1.00 20.27           C  
ATOM    290  CG2 ILE A  37      50.416  43.122  29.742  1.00 19.07           C  
ATOM    291  CD1 ILE A  37      47.796  41.839  28.710  1.00 23.86           C  
ATOM    292  N   SER A  38      53.042  44.511  28.178  1.00 16.05           N  
ATOM    293  CA  SER A  38      54.471  44.374  28.431  1.00 15.84           C  
ATOM    294  C   SER A  38      54.735  43.509  29.656  1.00 15.39           C  
ATOM    295  O   SER A  38      53.922  43.461  30.580  1.00 15.97           O  
ATOM    296  CB  SER A  38      55.091  45.749  28.660  1.00 16.69           C  
ATOM    297  OG  SER A  38      56.391  45.620  29.204  1.00 17.28           O  
ATOM    298  N   LEU A  39      55.886  42.840  29.670  1.00 15.85           N  
ATOM    299  CA  LEU A  39      56.264  41.992  30.790  1.00 15.32           C  
ATOM    300  C   LEU A  39      56.433  42.753  32.104  1.00 14.36           C  
ATOM    301  O   LEU A  39      56.405  42.149  33.173  1.00 14.49           O  
ATOM    302  CB  LEU A  39      57.550  41.218  30.462  1.00 16.99           C  
ATOM    303  CG  LEU A  39      57.272  39.985  29.596  1.00 16.72           C  
ATOM    304  CD1 LEU A  39      58.545  39.499  28.923  1.00 16.75           C  
ATOM    305  CD2 LEU A  39      56.657  38.894  30.467  1.00 17.74           C  
ATOM    306  N   THR A  40      56.623  44.071  32.042  1.00 14.67           N  
ATOM    307  CA  THR A  40      56.767  44.823  33.286  1.00 16.13           C  
ATOM    308  C   THR A  40      55.447  44.791  34.048  1.00 16.32           C  
ATOM    309  O   THR A  40      55.416  44.985  35.264  1.00 16.48           O  
ATOM    310  CB  THR A  40      57.162  46.291  33.038  1.00 17.36           C  
ATOM    311  OG1 THR A  40      56.147  46.939  32.263  1.00 19.40           O  
ATOM    312  CG2 THR A  40      58.496  46.362  32.316  1.00 18.51           C  
ATOM    313  N   GLU A  41      54.353  44.547  33.332  1.00 14.80           N  
ATOM    314  CA  GLU A  41      53.038  44.475  33.967  1.00 14.90           C  
ATOM    315  C   GLU A  41      52.807  43.178  34.735  1.00 15.18           C  
ATOM    316  O   GLU A  41      51.961  43.121  35.631  1.00 16.06           O  
ATOM    317  CB  GLU A  41      51.919  44.614  32.927  1.00 16.66           C  
ATOM    318  CG  GLU A  41      51.677  46.029  32.446  1.00 18.21           C  
ATOM    319  CD  GLU A  41      50.282  46.210  31.879  1.00 18.10           C  
ATOM    320  OE1 GLU A  41      49.322  45.683  32.490  1.00 20.03           O  
ATOM    321  OE2 GLU A  41      50.136  46.888  30.839  1.00 19.26           O  
ATOM    322  N   PHE A  42      53.557  42.136  34.394  1.00 15.53           N  
ATOM    323  CA  PHE A  42      53.370  40.838  35.040  1.00 14.40           C  
ATOM    324  C   PHE A  42      53.599  40.825  36.551  1.00 14.36           C  
ATOM    325  O   PHE A  42      53.128  39.928  37.254  1.00 14.42           O  
ATOM    326  CB  PHE A  42      54.251  39.789  34.349  1.00 13.68           C  
ATOM    327  CG  PHE A  42      53.709  39.312  33.023  1.00 14.53           C  
ATOM    328  CD1 PHE A  42      53.259  40.216  32.059  1.00 14.76           C  
ATOM    329  CD2 PHE A  42      53.658  37.950  32.737  1.00 14.14           C  
ATOM    330  CE1 PHE A  42      52.763  39.767  30.830  1.00 13.44           C  
ATOM    331  CE2 PHE A  42      53.167  37.494  31.516  1.00 15.52           C  
ATOM    332  CZ  PHE A  42      52.720  38.397  30.562  1.00 13.82           C  
ATOM    333  N   SER A  43      54.315  41.825  37.052  1.00 15.30           N  
ATOM    334  CA  SER A  43      54.578  41.916  38.480  1.00 14.31           C  
ATOM    335  C   SER A  43      53.275  42.039  39.267  1.00 14.30           C  
ATOM    336  O   SER A  43      53.197  41.615  40.421  1.00 14.68           O  
ATOM    337  CB  SER A  43      55.473  43.121  38.771  1.00 15.13           C  
ATOM    338  OG  SER A  43      56.681  43.027  38.031  1.00 15.16           O  
ATOM    339  N   GLN A  44      52.242  42.586  38.635  1.00 13.90           N  
ATOM    340  CA  GLN A  44      50.963  42.754  39.323  1.00 14.62           C  
ATOM    341  C   GLN A  44      50.306  41.433  39.712  1.00 13.50           C  
ATOM    342  O   GLN A  44      49.467  41.391  40.615  1.00 13.76           O  
ATOM    343  CB  GLN A  44      49.991  43.577  38.463  1.00 14.53           C  
ATOM    344  CG  GLN A  44      49.358  42.845  37.280  1.00 16.47           C  
ATOM    345  CD  GLN A  44      48.757  43.817  36.272  1.00 20.76           C  
ATOM    346  OE1 GLN A  44      49.403  44.196  35.293  1.00 25.15           O  
ATOM    347  NE2 GLN A  44      47.533  44.241  36.519  1.00 21.39           N  
ATOM    348  N   TYR A  45      50.702  40.356  39.044  1.00 12.54           N  
ATOM    349  CA  TYR A  45      50.124  39.041  39.298  1.00 12.61           C  
ATOM    350  C   TYR A  45      50.461  38.462  40.665  1.00 13.56           C  
ATOM    351  O   TYR A  45      49.934  37.420  41.046  1.00 14.65           O  
ATOM    352  CB  TYR A  45      50.561  38.058  38.202  1.00 12.30           C  
ATOM    353  CG  TYR A  45      50.139  38.434  36.794  1.00 14.15           C  
ATOM    354  CD1 TYR A  45      48.878  38.974  36.535  1.00 15.16           C  
ATOM    355  CD2 TYR A  45      50.986  38.196  35.712  1.00 13.85           C  
ATOM    356  CE1 TYR A  45      48.471  39.264  35.232  1.00 15.28           C  
ATOM    357  CE2 TYR A  45      50.590  38.481  34.410  1.00 16.12           C  
ATOM    358  CZ  TYR A  45      49.334  39.011  34.175  1.00 14.86           C  
ATOM    359  OH  TYR A  45      48.943  39.269  32.877  1.00 16.55           O  
ATOM    360  N   TRP A  46      51.346  39.126  41.402  1.00 14.04           N  
ATOM    361  CA  TRP A  46      51.691  38.650  42.736  1.00 12.49           C  
ATOM    362  C   TRP A  46      50.677  39.050  43.818  1.00 13.64           C  
ATOM    363  O   TRP A  46      50.745  38.538  44.934  1.00 14.11           O  
ATOM    364  CB  TRP A  46      53.080  39.157  43.152  1.00 13.97           C  
ATOM    365  CG  TRP A  46      54.226  38.428  42.496  1.00 12.79           C  
ATOM    366  CD1 TRP A  46      54.899  38.801  41.371  1.00 14.17           C  
ATOM    367  CD2 TRP A  46      54.829  37.204  42.938  1.00 13.36           C  
ATOM    368  NE1 TRP A  46      55.891  37.885  41.082  1.00 14.36           N  
ATOM    369  CE2 TRP A  46      55.868  36.896  42.029  1.00 14.23           C  
ATOM    370  CE3 TRP A  46      54.594  36.338  44.014  1.00 14.46           C  
ATOM    371  CZ2 TRP A  46      56.670  35.758  42.167  1.00 14.93           C  
ATOM    372  CZ3 TRP A  46      55.393  35.205  44.150  1.00 16.23           C  
ATOM    373  CH2 TRP A  46      56.418  34.930  43.230  1.00 15.60           C  
ATOM    374  N   ALA A  47      49.724  39.933  43.506  1.00 13.16           N  
ATOM    375  CA  ALA A  47      48.782  40.354  44.544  1.00 13.61           C  
ATOM    376  C   ALA A  47      47.357  40.699  44.101  1.00 14.17           C  
ATOM    377  O   ALA A  47      46.724  41.606  44.666  1.00 14.14           O  
ATOM    378  CB  ALA A  47      49.377  41.525  45.311  1.00 15.44           C  
ATOM    379  N   GLU A  48      46.834  39.963  43.127  1.00 15.32           N  
ATOM    380  CA  GLU A  48      45.484  40.223  42.637  1.00 14.93           C  
ATOM    381  C   GLU A  48      44.358  39.721  43.536  1.00 15.59           C  
ATOM    382  O   GLU A  48      43.184  39.776  43.167  1.00 16.03           O  
ATOM    383  CB  GLU A  48      45.314  39.686  41.214  1.00 16.42           C  
ATOM    384  CG  GLU A  48      46.118  40.487  40.203  1.00 15.88           C  
ATOM    385  CD  GLU A  48      45.712  40.225  38.771  1.00 16.96           C  
ATOM    386  OE1 GLU A  48      45.586  41.207  38.010  1.00 20.00           O  
ATOM    387  OE2 GLU A  48      45.527  39.049  38.396  1.00 17.79           O  
ATOM    388  N   HIS A  49      44.721  39.223  44.713  1.00 16.14           N  
ATOM    389  CA  HIS A  49      43.752  38.788  45.713  1.00 15.66           C  
ATOM    390  C   HIS A  49      44.231  39.487  46.975  1.00 16.12           C  
ATOM    391  O   HIS A  49      44.914  38.906  47.819  1.00 15.79           O  
ATOM    392  CB  HIS A  49      43.747  37.265  45.851  1.00 16.52           C  
ATOM    393  CG  HIS A  49      43.117  36.579  44.680  1.00 17.44           C  
ATOM    394  ND1 HIS A  49      43.843  35.900  43.726  1.00 20.12           N  
ATOM    395  CD2 HIS A  49      41.831  36.556  44.258  1.00 16.18           C  
ATOM    396  CE1 HIS A  49      43.032  35.490  42.766  1.00 17.80           C  
ATOM    397  NE2 HIS A  49      41.806  35.875  43.066  1.00 21.97           N  
ATOM    398  N   PRO A  50      43.891  40.778  47.102  1.00 16.18           N  
ATOM    399  CA  PRO A  50      44.272  41.623  48.233  1.00 16.66           C  
ATOM    400  C   PRO A  50      44.076  41.027  49.615  1.00 16.66           C  
ATOM    401  O   PRO A  50      44.940  41.170  50.476  1.00 18.19           O  
ATOM    402  CB  PRO A  50      43.432  42.884  48.020  1.00 17.35           C  
ATOM    403  CG  PRO A  50      43.317  42.954  46.537  1.00 17.09           C  
ATOM    404  CD  PRO A  50      43.019  41.521  46.174  1.00 16.63           C  
ATOM    405  N   GLU A  51      42.947  40.362  49.819  1.00 17.99           N  
ATOM    406  CA  GLU A  51      42.642  39.768  51.113  1.00 18.20           C  
ATOM    407  C   GLU A  51      43.592  38.623  51.453  1.00 17.81           C  
ATOM    408  O   GLU A  51      43.924  38.421  52.618  1.00 17.98           O  
ATOM    409  CB  GLU A  51      41.188  39.271  51.149  1.00 19.25           C  
ATOM    410  CG  GLU A  51      40.963  37.917  50.496  1.00 23.50           C  
ATOM    411  CD  GLU A  51      40.799  37.988  48.990  1.00 26.29           C  
ATOM    412  OE1 GLU A  51      41.257  38.971  48.371  1.00 28.20           O  
ATOM    413  OE2 GLU A  51      40.213  37.043  48.420  1.00 29.75           O  
ATOM    414  N   LEU A  52      44.034  37.874  50.447  1.00 16.08           N  
ATOM    415  CA  LEU A  52      44.951  36.763  50.707  1.00 14.89           C  
ATOM    416  C   LEU A  52      46.376  37.271  50.930  1.00 15.17           C  
ATOM    417  O   LEU A  52      47.127  36.710  51.729  1.00 13.71           O  
ATOM    418  CB  LEU A  52      44.913  35.757  49.553  1.00 13.95           C  
ATOM    419  CG  LEU A  52      43.554  35.071  49.333  1.00 13.84           C  
ATOM    420  CD1 LEU A  52      43.652  34.118  48.161  1.00 16.68           C  
ATOM    421  CD2 LEU A  52      43.118  34.317  50.584  1.00 16.77           C  
ATOM    422  N   PHE A  53      46.744  38.337  50.226  1.00 15.36           N  
ATOM    423  CA  PHE A  53      48.068  38.936  50.367  1.00 16.14           C  
ATOM    424  C   PHE A  53      48.261  39.474  51.786  1.00 16.26           C  
ATOM    425  O   PHE A  53      49.323  39.308  52.383  1.00 16.48           O  
ATOM    426  CB  PHE A  53      48.216  40.077  49.349  1.00 15.73           C  
ATOM    427  CG  PHE A  53      49.546  40.791  49.397  1.00 14.98           C  
ATOM    428  CD1 PHE A  53      50.723  40.135  49.053  1.00 15.21           C  
ATOM    429  CD2 PHE A  53      49.613  42.138  49.748  1.00 16.12           C  
ATOM    430  CE1 PHE A  53      51.943  40.807  49.051  1.00 15.01           C  
ATOM    431  CE2 PHE A  53      50.830  42.821  49.751  1.00 17.26           C  
ATOM    432  CZ  PHE A  53      52.002  42.152  49.399  1.00 16.22           C  
ATOM    433  N   LEU A  54      47.217  40.095  52.333  1.00 17.03           N  
ATOM    434  CA  LEU A  54      47.294  40.686  53.664  1.00 16.52           C  
ATOM    435  C   LEU A  54      46.905  39.801  54.842  1.00 17.32           C  
ATOM    436  O   LEU A  54      47.304  40.085  55.968  1.00 18.13           O  
ATOM    437  CB  LEU A  54      46.442  41.958  53.708  1.00 17.19           C  
ATOM    438  CG  LEU A  54      46.817  43.041  52.693  1.00 16.44           C  
ATOM    439  CD1 LEU A  54      45.811  44.183  52.772  1.00 17.15           C  
ATOM    440  CD2 LEU A  54      48.230  43.543  52.960  1.00 17.92           C  
ATOM    441  N   GLU A  55      46.151  38.733  54.591  1.00 16.82           N  
ATOM    442  CA  GLU A  55      45.684  37.851  55.669  1.00 16.48           C  
ATOM    443  C   GLU A  55      46.702  37.474  56.742  1.00 17.87           C  
ATOM    444  O   GLU A  55      46.393  37.529  57.927  1.00 17.40           O  
ATOM    445  CB  GLU A  55      45.062  36.575  55.087  1.00 18.09           C  
ATOM    446  CG  GLU A  55      44.561  35.568  56.133  1.00 19.38           C  
ATOM    447  CD  GLU A  55      43.544  36.142  57.115  1.00 23.37           C  
ATOM    448  OE1 GLU A  55      42.986  37.232  56.863  1.00 22.58           O  
ATOM    449  OE2 GLU A  55      43.291  35.483  58.147  1.00 23.84           O  
ATOM    450  N   PRO A  56      47.926  37.088  56.351  1.00 16.27           N  
ATOM    451  CA  PRO A  56      48.930  36.713  57.356  1.00 17.43           C  
ATOM    452  C   PRO A  56      49.208  37.771  58.424  1.00 18.50           C  
ATOM    453  O   PRO A  56      49.523  37.434  59.571  1.00 18.51           O  
ATOM    454  CB  PRO A  56      50.168  36.408  56.511  1.00 18.43           C  
ATOM    455  CG  PRO A  56      49.579  35.910  55.223  1.00 18.07           C  
ATOM    456  CD  PRO A  56      48.443  36.876  54.986  1.00 15.90           C  
ATOM    457  N   SER A  57      49.086  39.044  58.052  1.00 18.51           N  
ATOM    458  CA  SER A  57      49.346  40.145  58.979  1.00 17.60           C  
ATOM    459  C   SER A  57      48.282  40.295  60.061  1.00 19.36           C  
ATOM    460  O   SER A  57      48.504  40.993  61.045  1.00 20.61           O  
ATOM    461  CB  SER A  57      49.462  41.471  58.222  1.00 19.23           C  
ATOM    462  OG  SER A  57      48.186  41.956  57.839  1.00 21.47           O  
ATOM    463  N   PHE A  58      47.131  39.658  59.876  1.00 18.32           N  
ATOM    464  CA  PHE A  58      46.045  39.743  60.856  1.00 19.33           C  
ATOM    465  C   PHE A  58      46.035  38.572  61.831  1.00 20.10           C  
ATOM    466  O   PHE A  58      45.217  38.533  62.746  1.00 20.17           O  
ATOM    467  CB  PHE A  58      44.691  39.811  60.142  1.00 19.76           C  
ATOM    468  CG  PHE A  58      44.534  41.017  59.268  1.00 22.67           C  
ATOM    469  CD1 PHE A  58      44.557  42.294  59.818  1.00 25.25           C  
ATOM    470  CD2 PHE A  58      44.386  40.881  57.893  1.00 25.32           C  
ATOM    471  CE1 PHE A  58      44.436  43.423  59.007  1.00 26.65           C  
ATOM    472  CE2 PHE A  58      44.264  42.003  57.075  1.00 25.96           C  
ATOM    473  CZ  PHE A  58      44.290  43.272  57.635  1.00 25.02           C  
ATOM    474  N   ILE A  59      46.950  37.628  61.637  1.00 17.81           N  
ATOM    475  CA  ILE A  59      47.042  36.442  62.488  1.00 17.55           C  
ATOM    476  C   ILE A  59      48.076  36.653  63.602  1.00 17.39           C  
ATOM    477  O   ILE A  59      49.250  36.924  63.336  1.00 17.74           O  
ATOM    478  CB  ILE A  59      47.437  35.206  61.633  1.00 15.85           C  
ATOM    479  CG1 ILE A  59      46.412  35.005  60.512  1.00 16.47           C  
ATOM    480  CG2 ILE A  59      47.514  33.953  62.499  1.00 17.64           C  
ATOM    481  CD1 ILE A  59      46.747  33.871  59.554  1.00 17.25           C  
ATOM    482  N   ASN A  60      47.636  36.535  64.855  1.00 17.07           N  
ATOM    483  CA  ASN A  60      48.529  36.719  66.002  1.00 18.87           C  
ATOM    484  C   ASN A  60      48.314  35.657  67.086  1.00 17.75           C  
ATOM    485  O   ASN A  60      47.475  34.773  66.942  1.00 17.36           O  
ATOM    486  CB  ASN A  60      48.349  38.128  66.592  1.00 19.05           C  
ATOM    487  CG  ASN A  60      46.905  38.436  66.955  1.00 20.31           C  
ATOM    488  OD1 ASN A  60      46.299  37.750  67.772  1.00 18.92           O  
ATOM    489  ND2 ASN A  60      46.348  39.479  66.342  1.00 21.62           N  
ATOM    490  N   ASP A  61      49.078  35.751  68.173  1.00 18.45           N  
ATOM    491  CA  ASP A  61      48.986  34.782  69.265  1.00 19.47           C  
ATOM    492  C   ASP A  61      47.621  34.710  69.941  1.00 18.04           C  
ATOM    493  O   ASP A  61      47.279  33.698  70.558  1.00 17.82           O  
ATOM    494  CB  ASP A  61      50.032  35.094  70.340  1.00 20.33           C  
ATOM    495  CG  ASP A  61      51.455  34.869  69.865  1.00 24.47           C  
ATOM    496  OD1 ASP A  61      51.646  34.425  68.713  1.00 25.87           O  
ATOM    497  OD2 ASP A  61      52.386  35.135  70.657  1.00 27.49           O  
ATOM    498  N   ASP A  62      46.834  35.774  69.821  1.00 19.09           N  
ATOM    499  CA  ASP A  62      45.532  35.811  70.471  1.00 18.48           C  
ATOM    500  C   ASP A  62      44.327  35.512  69.585  1.00 18.16           C  
ATOM    501  O   ASP A  62      43.192  35.517  70.064  1.00 19.53           O  
ATOM    502  CB  ASP A  62      45.353  37.172  71.152  1.00 18.70           C  
ATOM    503  CG  ASP A  62      46.358  37.395  72.259  1.00 23.21           C  
ATOM    504  OD1 ASP A  62      46.259  36.704  73.294  1.00 24.37           O  
ATOM    505  OD2 ASP A  62      47.255  38.246  72.090  1.00 25.83           O  
ATOM    506  N   ASN A  63      44.552  35.233  68.303  1.00 18.27           N  
ATOM    507  CA  ASN A  63      43.422  34.960  67.416  1.00 16.16           C  
ATOM    508  C   ASN A  63      43.686  33.939  66.319  1.00 16.82           C  
ATOM    509  O   ASN A  63      42.793  33.647  65.527  1.00 16.90           O  
ATOM    510  CB  ASN A  63      42.970  36.259  66.735  1.00 17.24           C  
ATOM    511  CG  ASN A  63      43.988  36.773  65.715  1.00 19.58           C  
ATOM    512  OD1 ASN A  63      44.908  36.055  65.324  1.00 17.79           O  
ATOM    513  ND2 ASN A  63      43.814  38.014  65.271  1.00 20.58           N  
ATOM    514  N   TYR A  64      44.889  33.377  66.280  1.00 16.65           N  
ATOM    515  CA  TYR A  64      45.238  32.469  65.187  1.00 17.16           C  
ATOM    516  C   TYR A  64      44.301  31.308  64.882  1.00 17.61           C  
ATOM    517  O   TYR A  64      44.119  30.960  63.712  1.00 16.99           O  
ATOM    518  CB  TYR A  64      46.684  31.972  65.350  1.00 18.12           C  
ATOM    519  CG  TYR A  64      46.915  30.955  66.441  1.00 18.86           C  
ATOM    520  CD1 TYR A  64      46.932  29.590  66.154  1.00 18.94           C  
ATOM    521  CD2 TYR A  64      47.128  31.357  67.760  1.00 19.20           C  
ATOM    522  CE1 TYR A  64      47.161  28.641  67.157  1.00 19.00           C  
ATOM    523  CE2 TYR A  64      47.354  30.422  68.766  1.00 19.73           C  
ATOM    524  CZ  TYR A  64      47.369  29.070  68.460  1.00 20.99           C  
ATOM    525  OH  TYR A  64      47.594  28.149  69.458  1.00 20.65           O  
ATOM    526  N   LYS A  65      43.689  30.710  65.899  1.00 18.59           N  
ATOM    527  CA  LYS A  65      42.781  29.593  65.661  1.00 19.51           C  
ATOM    528  C   LYS A  65      41.495  30.020  64.954  1.00 21.44           C  
ATOM    529  O   LYS A  65      40.754  29.182  64.433  1.00 22.28           O  
ATOM    530  CB  LYS A  65      42.454  28.887  66.982  1.00 21.84           C  
ATOM    531  CG  LYS A  65      43.684  28.294  67.664  1.00 21.70           C  
ATOM    532  CD  LYS A  65      43.356  27.626  68.997  1.00 24.71           C  
ATOM    533  CE  LYS A  65      42.574  26.340  68.813  1.00 26.56           C  
ATOM    534  NZ  LYS A  65      42.378  25.640  70.119  1.00 29.22           N  
ATOM    535  N   GLU A  66      41.244  31.326  64.937  1.00 21.33           N  
ATOM    536  CA  GLU A  66      40.060  31.889  64.288  1.00 22.87           C  
ATOM    537  C   GLU A  66      40.424  32.327  62.868  1.00 22.70           C  
ATOM    538  O   GLU A  66      39.572  32.810  62.114  1.00 23.74           O  
ATOM    539  CB  GLU A  66      39.552  33.095  65.083  1.00 26.08           C  
ATOM    540  CG  GLU A  66      39.352  32.806  66.564  1.00 29.95           C  
ATOM    541  CD  GLU A  66      39.146  34.063  67.390  1.00 34.01           C  
ATOM    542  OE1 GLU A  66      39.127  33.954  68.634  1.00 37.30           O  
ATOM    543  OE2 GLU A  66      39.003  35.157  66.800  1.00 35.62           O  
ATOM    544  N   HIS A  67      41.695  32.158  62.515  1.00 20.97           N  
ATOM    545  CA  HIS A  67      42.197  32.530  61.194  1.00 20.57           C  
ATOM    546  C   HIS A  67      42.823  31.347  60.473  1.00 19.98           C  
ATOM    547  O   HIS A  67      43.903  31.460  59.887  1.00 20.67           O  
ATOM    548  CB  HIS A  67      43.227  33.650  61.316  1.00 20.46           C  
ATOM    549  CG  HIS A  67      42.633  34.975  61.670  1.00 20.88           C  
ATOM    550  ND1 HIS A  67      42.294  35.916  60.721  1.00 21.25           N  
ATOM    551  CD2 HIS A  67      42.280  35.501  62.866  1.00 21.96           C  
ATOM    552  CE1 HIS A  67      41.761  36.966  61.318  1.00 22.42           C  
ATOM    553  NE2 HIS A  67      41.740  36.740  62.620  1.00 23.07           N  
ATOM    554  N   CYS A  68      42.147  30.208  60.532  1.00 19.48           N  
ATOM    555  CA  CYS A  68      42.618  29.008  59.858  1.00 21.31           C  
ATOM    556  C   CYS A  68      41.396  28.169  59.534  1.00 21.76           C  
ATOM    557  O   CYS A  68      41.069  27.213  60.239  1.00 20.94           O  
ATOM    558  CB  CYS A  68      43.585  28.225  60.747  1.00 19.37           C  
ATOM    559  SG  CYS A  68      44.582  27.047  59.816  1.00 22.37           S  
ATOM    560  N   LEU A  69      40.723  28.544  58.452  1.00 20.86           N  
ATOM    561  CA  LEU A  69      39.510  27.869  58.026  1.00 22.11           C  
ATOM    562  C   LEU A  69      39.601  26.359  57.884  1.00 21.47           C  
ATOM    563  O   LEU A  69      38.687  25.645  58.292  1.00 22.95           O  
ATOM    564  CB  LEU A  69      39.008  28.470  56.710  1.00 24.10           C  
ATOM    565  CG  LEU A  69      38.576  29.937  56.777  1.00 26.31           C  
ATOM    566  CD1 LEU A  69      38.032  30.368  55.425  1.00 27.82           C  
ATOM    567  CD2 LEU A  69      37.515  30.115  57.856  1.00 28.50           C  
ATOM    568  N   ILE A  70      40.695  25.862  57.318  1.00 21.47           N  
ATOM    569  CA  ILE A  70      40.816  24.424  57.140  1.00 21.36           C  
ATOM    570  C   ILE A  70      41.247  23.657  58.383  1.00 20.96           C  
ATOM    571  O   ILE A  70      41.238  22.427  58.382  1.00 20.69           O  
ATOM    572  CB  ILE A  70      41.751  24.078  55.948  1.00 20.97           C  
ATOM    573  CG1 ILE A  70      43.111  24.764  56.098  1.00 23.12           C  
ATOM    574  CG2 ILE A  70      41.081  24.494  54.641  1.00 22.44           C  
ATOM    575  CD1 ILE A  70      44.034  24.092  57.090  1.00 23.70           C  
ATOM    576  N   ASP A  71      41.603  24.374  59.446  1.00 20.51           N  
ATOM    577  CA  ASP A  71      42.014  23.717  60.684  1.00 20.37           C  
ATOM    578  C   ASP A  71      41.947  24.628  61.905  1.00 20.95           C  
ATOM    579  O   ASP A  71      42.939  25.255  62.281  1.00 20.90           O  
ATOM    580  CB  ASP A  71      43.431  23.153  60.545  1.00 21.88           C  
ATOM    581  CG  ASP A  71      43.864  22.370  61.769  1.00 21.86           C  
ATOM    582  OD1 ASP A  71      42.988  22.008  62.583  1.00 22.67           O  
ATOM    583  OD2 ASP A  71      45.075  22.112  61.914  1.00 22.40           O  
ATOM    584  N   PRO A  72      40.765  24.712  62.536  1.00 22.80           N  
ATOM    585  CA  PRO A  72      40.570  25.546  63.725  1.00 23.10           C  
ATOM    586  C   PRO A  72      41.399  25.026  64.898  1.00 24.12           C  
ATOM    587  O   PRO A  72      41.431  25.637  65.966  1.00 24.07           O  
ATOM    588  CB  PRO A  72      39.068  25.437  63.981  1.00 23.47           C  
ATOM    589  CG  PRO A  72      38.507  25.225  62.601  1.00 24.91           C  
ATOM    590  CD  PRO A  72      39.473  24.214  62.032  1.00 23.32           C  
ATOM    591  N   GLU A  73      42.058  23.888  64.692  1.00 24.02           N  
ATOM    592  CA  GLU A  73      42.904  23.288  65.719  1.00 24.04           C  
ATOM    593  C   GLU A  73      44.380  23.362  65.330  1.00 21.82           C  
ATOM    594  O   GLU A  73      45.211  22.602  65.837  1.00 22.57           O  
ATOM    595  CB  GLU A  73      42.495  21.832  65.961  1.00 27.64           C  
ATOM    596  CG  GLU A  73      41.149  21.681  66.651  1.00 32.88           C  
ATOM    597  CD  GLU A  73      40.769  20.230  66.883  1.00 37.07           C  
ATOM    598  OE1 GLU A  73      41.592  19.482  67.457  1.00 39.67           O  
ATOM    599  OE2 GLU A  73      39.646  19.839  66.498  1.00 39.51           O  
ATOM    600  N   VAL A  74      44.701  24.286  64.426  1.00 18.87           N  
ATOM    601  CA  VAL A  74      46.073  24.479  63.975  1.00 19.79           C  
ATOM    602  C   VAL A  74      46.974  24.650  65.208  1.00 19.85           C  
ATOM    603  O   VAL A  74      46.605  25.311  66.182  1.00 20.51           O  
ATOM    604  CB  VAL A  74      46.159  25.708  63.013  1.00 18.96           C  
ATOM    605  CG1 VAL A  74      45.804  26.991  63.751  1.00 19.98           C  
ATOM    606  CG2 VAL A  74      47.539  25.802  62.406  1.00 18.90           C  
ATOM    607  N   GLU A  75      48.150  24.036  65.150  1.00 19.77           N  
ATOM    608  CA  GLU A  75      49.109  24.019  66.255  1.00 23.28           C  
ATOM    609  C   GLU A  75      49.735  25.330  66.726  1.00 21.80           C  
ATOM    610  O   GLU A  75      50.046  25.474  67.910  1.00 23.01           O  
ATOM    611  CB  GLU A  75      50.227  23.025  65.911  1.00 25.25           C  
ATOM    612  CG  GLU A  75      51.226  22.757  67.025  1.00 32.53           C  
ATOM    613  CD  GLU A  75      50.581  22.159  68.257  1.00 35.70           C  
ATOM    614  OE1 GLU A  75      49.764  21.223  68.111  1.00 38.26           O  
ATOM    615  OE2 GLU A  75      50.900  22.617  69.373  1.00 38.86           O  
ATOM    616  N   SER A  76      49.925  26.287  65.824  1.00 20.23           N  
ATOM    617  CA  SER A  76      50.561  27.541  66.206  1.00 19.18           C  
ATOM    618  C   SER A  76      50.239  28.666  65.245  1.00 18.85           C  
ATOM    619  O   SER A  76      49.786  28.426  64.125  1.00 18.22           O  
ATOM    620  CB  SER A  76      52.079  27.368  66.224  1.00 18.36           C  
ATOM    621  OG  SER A  76      52.567  27.198  64.896  1.00 20.30           O  
ATOM    622  N   PRO A  77      50.473  29.916  65.672  1.00 18.28           N  
ATOM    623  CA  PRO A  77      50.194  31.045  64.785  1.00 18.15           C  
ATOM    624  C   PRO A  77      51.190  31.039  63.625  1.00 19.04           C  
ATOM    625  O   PRO A  77      50.877  31.495  62.530  1.00 20.22           O  
ATOM    626  CB  PRO A  77      50.341  32.263  65.706  1.00 19.70           C  
ATOM    627  CG  PRO A  77      51.295  31.783  66.775  1.00 19.61           C  
ATOM    628  CD  PRO A  77      50.812  30.378  67.032  1.00 18.20           C  
ATOM    629  N   GLU A  78      52.387  30.508  63.864  1.00 18.29           N  
ATOM    630  CA  GLU A  78      53.400  30.440  62.810  1.00 19.50           C  
ATOM    631  C   GLU A  78      52.886  29.536  61.688  1.00 19.14           C  
ATOM    632  O   GLU A  78      53.044  29.845  60.504  1.00 17.48           O  
ATOM    633  CB  GLU A  78      54.717  29.864  63.348  1.00 20.50           C  
ATOM    634  CG  GLU A  78      55.484  30.752  64.322  1.00 23.53           C  
ATOM    635  CD  GLU A  78      54.794  30.917  65.664  1.00 23.45           C  
ATOM    636  OE1 GLU A  78      54.121  29.967  66.113  1.00 23.75           O  
ATOM    637  OE2 GLU A  78      54.943  31.993  66.279  1.00 29.33           O  
ATOM    638  N   LEU A  79      52.275  28.417  62.066  1.00 17.83           N  
ATOM    639  CA  LEU A  79      51.739  27.472  61.094  1.00 18.35           C  
ATOM    640  C   LEU A  79      50.492  28.040  60.414  1.00 17.60           C  
ATOM    641  O   LEU A  79      50.274  27.830  59.215  1.00 16.07           O  
ATOM    642  CB  LEU A  79      51.424  26.137  61.782  1.00 20.61           C  
ATOM    643  CG  LEU A  79      51.025  24.947  60.905  1.00 18.60           C  
ATOM    644  CD1 LEU A  79      52.079  24.716  59.824  1.00 21.49           C  
ATOM    645  CD2 LEU A  79      50.870  23.704  61.777  1.00 22.25           C  
ATOM    646  N   ALA A  80      49.671  28.768  61.167  1.00 17.26           N  
ATOM    647  CA  ALA A  80      48.474  29.362  60.576  1.00 15.64           C  
ATOM    648  C   ALA A  80      48.910  30.355  59.502  1.00 16.59           C  
ATOM    649  O   ALA A  80      48.290  30.448  58.440  1.00 15.34           O  
ATOM    650  CB  ALA A  80      47.645  30.073  61.644  1.00 17.38           C  
ATOM    651  N   ARG A  81      49.973  31.101  59.783  1.00 15.66           N  
ATOM    652  CA  ARG A  81      50.483  32.065  58.819  1.00 14.30           C  
ATOM    653  C   ARG A  81      51.134  31.379  57.620  1.00 16.11           C  
ATOM    654  O   ARG A  81      51.061  31.894  56.506  1.00 15.31           O  
ATOM    655  CB  ARG A  81      51.460  33.042  59.488  1.00 16.34           C  
ATOM    656  CG  ARG A  81      50.747  34.077  60.369  1.00 15.27           C  
ATOM    657  CD  ARG A  81      51.662  35.229  60.769  1.00 16.17           C  
ATOM    658  NE  ARG A  81      52.752  34.809  61.650  1.00 17.78           N  
ATOM    659  CZ  ARG A  81      52.669  34.734  62.976  1.00 18.85           C  
ATOM    660  NH1 ARG A  81      51.544  35.055  63.600  1.00 19.48           N  
ATOM    661  NH2 ARG A  81      53.718  34.330  63.680  1.00 18.53           N  
ATOM    662  N   MET A  82      51.766  30.225  57.830  1.00 15.01           N  
ATOM    663  CA  MET A  82      52.370  29.528  56.690  1.00 14.88           C  
ATOM    664  C   MET A  82      51.256  29.008  55.787  1.00 16.61           C  
ATOM    665  O   MET A  82      51.388  29.012  54.562  1.00 14.66           O  
ATOM    666  CB  MET A  82      53.255  28.360  57.146  1.00 16.14           C  
ATOM    667  CG  MET A  82      53.727  27.456  55.985  1.00 16.50           C  
ATOM    668  SD  MET A  82      54.632  28.285  54.638  1.00 18.30           S  
ATOM    669  CE  MET A  82      56.286  28.272  55.305  1.00 17.08           C  
ATOM    670  N   LEU A  83      50.157  28.556  56.381  1.00 15.73           N  
ATOM    671  CA  LEU A  83      49.038  28.065  55.587  1.00 16.18           C  
ATOM    672  C   LEU A  83      48.443  29.221  54.781  1.00 16.52           C  
ATOM    673  O   LEU A  83      48.048  29.049  53.627  1.00 16.91           O  
ATOM    674  CB  LEU A  83      47.975  27.433  56.491  1.00 16.13           C  
ATOM    675  CG  LEU A  83      48.313  26.025  57.002  1.00 16.08           C  
ATOM    676  CD1 LEU A  83      47.424  25.658  58.174  1.00 16.44           C  
ATOM    677  CD2 LEU A  83      48.143  25.018  55.874  1.00 17.25           C  
ATOM    678  N   ALA A  84      48.400  30.405  55.387  1.00 15.52           N  
ATOM    679  CA  ALA A  84      47.862  31.580  54.710  1.00 15.34           C  
ATOM    680  C   ALA A  84      48.783  32.037  53.584  1.00 15.42           C  
ATOM    681  O   ALA A  84      48.312  32.416  52.507  1.00 14.62           O  
ATOM    682  CB  ALA A  84      47.645  32.712  55.716  1.00 14.16           C  
ATOM    683  N   VAL A  85      50.091  32.012  53.829  1.00 14.62           N  
ATOM    684  CA  VAL A  85      51.052  32.411  52.798  1.00 13.19           C  
ATOM    685  C   VAL A  85      50.978  31.408  51.642  1.00 15.42           C  
ATOM    686  O   VAL A  85      51.067  31.789  50.474  1.00 13.62           O  
ATOM    687  CB  VAL A  85      52.499  32.470  53.364  1.00 14.00           C  
ATOM    688  CG1 VAL A  85      53.498  32.657  52.228  1.00 15.38           C  
ATOM    689  CG2 VAL A  85      52.625  33.628  54.355  1.00 15.27           C  
ATOM    690  N   THR A  86      50.807  30.128  51.965  1.00 15.29           N  
ATOM    691  CA  THR A  86      50.702  29.108  50.927  1.00 14.01           C  
ATOM    692  C   THR A  86      49.438  29.323  50.092  1.00 14.15           C  
ATOM    693  O   THR A  86      49.482  29.208  48.866  1.00 14.72           O  
ATOM    694  CB  THR A  86      50.694  27.690  51.535  1.00 14.97           C  
ATOM    695  OG1 THR A  86      51.957  27.446  52.170  1.00 15.17           O  
ATOM    696  CG2 THR A  86      50.485  26.636  50.453  1.00 16.87           C  
ATOM    697  N   LYS A  87      48.322  29.651  50.741  1.00 13.72           N  
ATOM    698  CA  LYS A  87      47.080  29.887  50.003  1.00 13.71           C  
ATOM    699  C   LYS A  87      47.266  31.104  49.099  1.00 14.13           C  
ATOM    700  O   LYS A  87      46.826  31.109  47.941  1.00 13.85           O  
ATOM    701  CB  LYS A  87      45.912  30.119  50.965  1.00 14.08           C  
ATOM    702  CG  LYS A  87      44.552  30.179  50.275  1.00 14.71           C  
ATOM    703  CD  LYS A  87      43.428  30.297  51.296  1.00 16.09           C  
ATOM    704  CE  LYS A  87      42.066  30.345  50.611  1.00 15.87           C  
ATOM    705  NZ  LYS A  87      40.972  30.526  51.619  1.00 18.85           N  
ATOM    706  N   TRP A  88      47.914  32.139  49.618  1.00 13.62           N  
ATOM    707  CA  TRP A  88      48.173  33.319  48.807  1.00 12.90           C  
ATOM    708  C   TRP A  88      49.028  32.936  47.592  1.00 13.21           C  
ATOM    709  O   TRP A  88      48.712  33.293  46.459  1.00 13.30           O  
ATOM    710  CB  TRP A  88      48.904  34.391  49.627  1.00 13.96           C  
ATOM    711  CG  TRP A  88      49.616  35.394  48.764  1.00 13.28           C  
ATOM    712  CD1 TRP A  88      49.052  36.376  47.998  1.00 14.01           C  
ATOM    713  CD2 TRP A  88      51.027  35.450  48.506  1.00 12.22           C  
ATOM    714  NE1 TRP A  88      50.022  37.035  47.275  1.00 12.27           N  
ATOM    715  CE2 TRP A  88      51.243  36.486  47.568  1.00 13.04           C  
ATOM    716  CE3 TRP A  88      52.128  34.720  48.974  1.00 13.29           C  
ATOM    717  CZ2 TRP A  88      52.519  36.812  47.086  1.00 13.37           C  
ATOM    718  CZ3 TRP A  88      53.398  35.044  48.495  1.00 13.30           C  
ATOM    719  CH2 TRP A  88      53.580  36.082  47.560  1.00 14.32           C  
ATOM    720  N   PHE A  89      50.113  32.201  47.819  1.00 13.52           N  
ATOM    721  CA  PHE A  89      50.977  31.823  46.708  1.00 13.00           C  
ATOM    722  C   PHE A  89      50.219  31.045  45.635  1.00 13.35           C  
ATOM    723  O   PHE A  89      50.340  31.335  44.443  1.00 12.99           O  
ATOM    724  CB  PHE A  89      52.173  30.998  47.201  1.00 12.83           C  
ATOM    725  CG  PHE A  89      53.036  30.485  46.086  1.00 13.64           C  
ATOM    726  CD1 PHE A  89      53.738  31.367  45.276  1.00 14.51           C  
ATOM    727  CD2 PHE A  89      53.090  29.125  45.806  1.00 15.22           C  
ATOM    728  CE1 PHE A  89      54.488  30.902  44.189  1.00 16.78           C  
ATOM    729  CE2 PHE A  89      53.837  28.651  44.723  1.00 16.30           C  
ATOM    730  CZ  PHE A  89      54.532  29.544  43.919  1.00 16.30           C  
ATOM    731  N   ILE A  90      49.444  30.053  46.046  1.00 12.63           N  
ATOM    732  CA  ILE A  90      48.670  29.277  45.089  1.00 13.49           C  
ATOM    733  C   ILE A  90      47.714  30.200  44.328  1.00 12.96           C  
ATOM    734  O   ILE A  90      47.539  30.047  43.122  1.00 13.22           O  
ATOM    735  CB  ILE A  90      47.872  28.147  45.795  1.00 14.31           C  
ATOM    736  CG1 ILE A  90      48.842  27.120  46.402  1.00 15.12           C  
ATOM    737  CG2 ILE A  90      46.905  27.490  44.817  1.00 15.70           C  
ATOM    738  CD1 ILE A  90      49.784  26.474  45.399  1.00 17.24           C  
ATOM    739  N   SER A  91      47.130  31.179  45.022  1.00 11.98           N  
ATOM    740  CA  SER A  91      46.183  32.099  44.373  1.00 13.48           C  
ATOM    741  C   SER A  91      46.825  32.957  43.288  1.00 13.61           C  
ATOM    742  O   SER A  91      46.135  33.442  42.395  1.00 13.83           O  
ATOM    743  CB  SER A  91      45.494  33.013  45.405  1.00 12.87           C  
ATOM    744  OG  SER A  91      46.293  34.129  45.771  1.00 14.05           O  
ATOM    745  N   THR A  92      48.137  33.145  43.346  1.00 12.22           N  
ATOM    746  CA  THR A  92      48.803  33.962  42.331  1.00 11.26           C  
ATOM    747  C   THR A  92      48.996  33.231  41.013  1.00 11.75           C  
ATOM    748  O   THR A  92      49.104  33.861  39.960  1.00 12.87           O  
ATOM    749  CB  THR A  92      50.228  34.419  42.757  1.00 12.81           C  
ATOM    750  OG1 THR A  92      51.118  33.290  42.759  1.00 13.51           O  
ATOM    751  CG2 THR A  92      50.201  35.063  44.129  1.00 14.01           C  
ATOM    752  N   LEU A  93      49.032  31.903  41.068  1.00 12.91           N  
ATOM    753  CA  LEU A  93      49.301  31.111  39.879  1.00 12.55           C  
ATOM    754  C   LEU A  93      48.353  31.291  38.696  1.00 12.06           C  
ATOM    755  O   LEU A  93      48.811  31.388  37.559  1.00 11.95           O  
ATOM    756  CB  LEU A  93      49.428  29.634  40.274  1.00 13.21           C  
ATOM    757  CG  LEU A  93      50.472  29.401  41.384  1.00 13.28           C  
ATOM    758  CD1 LEU A  93      50.465  27.938  41.778  1.00 16.77           C  
ATOM    759  CD2 LEU A  93      51.856  29.840  40.926  1.00 14.92           C  
ATOM    760  N   LYS A  94      47.049  31.361  38.946  1.00 12.90           N  
ATOM    761  CA  LYS A  94      46.115  31.552  37.843  1.00 13.52           C  
ATOM    762  C   LYS A  94      46.375  32.910  37.182  1.00 13.53           C  
ATOM    763  O   LYS A  94      46.318  33.034  35.958  1.00 14.79           O  
ATOM    764  CB  LYS A  94      44.667  31.470  38.335  1.00 15.25           C  
ATOM    765  CG  LYS A  94      43.639  31.578  37.210  1.00 19.71           C  
ATOM    766  CD  LYS A  94      42.207  31.510  37.732  1.00 21.25           C  
ATOM    767  CE  LYS A  94      41.204  31.721  36.603  1.00 26.49           C  
ATOM    768  NZ  LYS A  94      39.795  31.633  37.087  1.00 28.81           N  
ATOM    769  N   SER A  95      46.676  33.925  37.986  1.00 14.29           N  
ATOM    770  CA  SER A  95      46.949  35.257  37.440  1.00 12.98           C  
ATOM    771  C   SER A  95      48.221  35.239  36.603  1.00 14.28           C  
ATOM    772  O   SER A  95      48.257  35.721  35.467  1.00 14.38           O  
ATOM    773  CB  SER A  95      47.140  36.282  38.569  1.00 17.27           C  
ATOM    774  OG  SER A  95      45.938  36.523  39.280  1.00 20.70           O  
ATOM    775  N   GLN A  96      49.278  34.686  37.183  1.00 12.59           N  
ATOM    776  CA  GLN A  96      50.568  34.632  36.513  1.00 12.95           C  
ATOM    777  C   GLN A  96      50.555  33.872  35.198  1.00 11.98           C  
ATOM    778  O   GLN A  96      51.106  34.327  34.194  1.00 13.43           O  
ATOM    779  CB  GLN A  96      51.607  33.928  37.399  1.00 11.85           C  
ATOM    780  CG  GLN A  96      51.899  34.561  38.743  1.00 14.47           C  
ATOM    781  CD  GLN A  96      52.964  35.635  38.691  1.00 15.39           C  
ATOM    782  OE1 GLN A  96      53.529  36.001  39.728  1.00 18.90           O  
ATOM    783  NE2 GLN A  96      53.246  36.148  37.505  1.00 13.15           N  
ATOM    784  N   TYR A  97      49.916  32.708  35.213  1.00 13.47           N  
ATOM    785  CA  TYR A  97      49.974  31.821  34.061  1.00 14.38           C  
ATOM    786  C   TYR A  97      48.753  31.586  33.175  1.00 16.35           C  
ATOM    787  O   TYR A  97      48.872  30.928  32.138  1.00 16.79           O  
ATOM    788  CB  TYR A  97      50.546  30.478  34.552  1.00 15.68           C  
ATOM    789  CG  TYR A  97      51.837  30.648  35.340  1.00 14.74           C  
ATOM    790  CD1 TYR A  97      51.888  30.397  36.718  1.00 14.48           C  
ATOM    791  CD2 TYR A  97      52.992  31.128  34.720  1.00 14.19           C  
ATOM    792  CE1 TYR A  97      53.057  30.634  37.453  1.00 14.23           C  
ATOM    793  CE2 TYR A  97      54.160  31.365  35.444  1.00 13.44           C  
ATOM    794  CZ  TYR A  97      54.187  31.122  36.805  1.00 14.17           C  
ATOM    795  OH  TYR A  97      55.338  31.406  37.509  1.00 15.51           O  
ATOM    796  N   CYS A  98      47.600  32.134  33.549  1.00 15.78           N  
ATOM    797  CA  CYS A  98      46.381  31.938  32.760  1.00 17.60           C  
ATOM    798  C   CYS A  98      45.707  33.216  32.279  1.00 16.34           C  
ATOM    799  O   CYS A  98      44.777  33.154  31.477  1.00 17.67           O  
ATOM    800  CB  CYS A  98      45.337  31.174  33.575  1.00 18.36           C  
ATOM    801  SG  CYS A  98      45.863  29.579  34.193  1.00 23.94           S  
ATOM    802  N   SER A  99      46.155  34.368  32.764  1.00 16.57           N  
ATOM    803  CA  SER A  99      45.512  35.623  32.397  1.00 16.16           C  
ATOM    804  C   SER A  99      45.376  35.913  30.910  1.00 17.17           C  
ATOM    805  O   SER A  99      44.330  36.405  30.484  1.00 17.78           O  
ATOM    806  CB  SER A  99      46.201  36.795  33.105  1.00 16.70           C  
ATOM    807  OG  SER A  99      45.985  36.710  34.507  1.00 17.32           O  
ATOM    808  N   ARG A 100      46.404  35.620  30.114  1.00 16.54           N  
ATOM    809  CA  ARG A 100      46.306  35.888  28.680  1.00 16.71           C  
ATOM    810  C   ARG A 100      45.380  34.902  27.975  1.00 18.68           C  
ATOM    811  O   ARG A 100      44.714  35.261  27.007  1.00 18.94           O  
ATOM    812  CB  ARG A 100      47.686  35.881  28.013  1.00 17.91           C  
ATOM    813  CG  ARG A 100      48.509  37.149  28.263  1.00 15.81           C  
ATOM    814  CD  ARG A 100      49.007  37.212  29.699  1.00 15.08           C  
ATOM    815  NE  ARG A 100      49.773  36.012  30.012  1.00 15.30           N  
ATOM    816  CZ  ARG A 100      50.072  35.610  31.241  1.00 14.32           C  
ATOM    817  NH1 ARG A 100      49.671  36.318  32.288  1.00 15.28           N  
ATOM    818  NH2 ARG A 100      50.757  34.487  31.421  1.00 14.15           N  
ATOM    819  N   ASN A 101      45.327  33.662  28.442  1.00 18.20           N  
ATOM    820  CA  ASN A 101      44.430  32.707  27.803  1.00 19.96           C  
ATOM    821  C   ASN A 101      43.008  33.226  27.902  1.00 20.33           C  
ATOM    822  O   ASN A 101      42.218  33.090  26.970  1.00 22.08           O  
ATOM    823  CB  ASN A 101      44.529  31.331  28.460  1.00 21.54           C  
ATOM    824  CG  ASN A 101      45.780  30.595  28.055  1.00 23.78           C  
ATOM    825  OD1 ASN A 101      46.864  30.893  28.534  1.00 26.58           O  
ATOM    826  ND2 ASN A 101      45.638  29.639  27.140  1.00 28.34           N  
ATOM    827  N   GLU A 102      42.695  33.847  29.032  1.00 21.91           N  
ATOM    828  CA  GLU A 102      41.365  34.384  29.263  1.00 23.78           C  
ATOM    829  C   GLU A 102      41.088  35.683  28.520  1.00 23.76           C  
ATOM    830  O   GLU A 102      40.041  35.835  27.894  1.00 25.86           O  
ATOM    831  CB  GLU A 102      41.153  34.610  30.761  1.00 25.29           C  
ATOM    832  CG  GLU A 102      41.308  33.354  31.594  1.00 30.57           C  
ATOM    833  CD  GLU A 102      41.033  33.598  33.062  1.00 34.32           C  
ATOM    834  OE1 GLU A 102      41.726  34.447  33.664  1.00 35.50           O  
ATOM    835  OE2 GLU A 102      40.122  32.940  33.610  1.00 38.40           O  
ATOM    836  N   SER A 103      42.030  36.616  28.571  1.00 22.27           N  
ATOM    837  CA  SER A 103      41.834  37.911  27.932  1.00 21.87           C  
ATOM    838  C   SER A 103      42.192  37.999  26.452  1.00 21.62           C  
ATOM    839  O   SER A 103      41.663  38.855  25.737  1.00 23.56           O  
ATOM    840  CB  SER A 103      42.616  38.980  28.697  1.00 21.66           C  
ATOM    841  OG  SER A 103      44.013  38.763  28.572  1.00 24.17           O  
ATOM    842  N   LEU A 104      43.078  37.124  25.989  1.00 19.28           N  
ATOM    843  CA  LEU A 104      43.507  37.161  24.595  1.00 19.74           C  
ATOM    844  C   LEU A 104      43.115  35.939  23.776  1.00 20.29           C  
ATOM    845  O   LEU A 104      43.136  35.989  22.543  1.00 22.75           O  
ATOM    846  CB  LEU A 104      45.027  37.341  24.521  1.00 18.86           C  
ATOM    847  CG  LEU A 104      45.635  38.492  25.327  1.00 20.29           C  
ATOM    848  CD1 LEU A 104      47.140  38.498  25.112  1.00 20.38           C  
ATOM    849  CD2 LEU A 104      45.024  39.824  24.906  1.00 20.02           C  
ATOM    850  N   GLY A 105      42.775  34.843  24.447  1.00 20.16           N  
ATOM    851  CA  GLY A 105      42.391  33.634  23.733  1.00 20.19           C  
ATOM    852  C   GLY A 105      43.426  32.526  23.802  1.00 19.52           C  
ATOM    853  O   GLY A 105      43.134  31.367  23.507  1.00 20.44           O  
ATOM    854  N   SER A 106      44.650  32.884  24.181  1.00 18.76           N  
ATOM    855  CA  SER A 106      45.731  31.915  24.318  1.00 17.79           C  
ATOM    856  C   SER A 106      46.914  32.669  24.883  1.00 16.10           C  
ATOM    857  O   SER A 106      46.856  33.887  25.045  1.00 16.14           O  
ATOM    858  CB  SER A 106      46.125  31.321  22.955  1.00 16.62           C  
ATOM    859  OG  SER A 106      46.854  32.257  22.164  1.00 19.84           O  
ATOM    860  N   GLU A 107      47.982  31.954  25.209  1.00 16.77           N  
ATOM    861  CA  GLU A 107      49.160  32.647  25.674  1.00 16.52           C  
ATOM    862  C   GLU A 107      49.672  33.301  24.391  1.00 18.95           C  
ATOM    863  O   GLU A 107      49.505  32.751  23.291  1.00 20.09           O  
ATOM    864  CB  GLU A 107      50.198  31.668  26.239  1.00 16.91           C  
ATOM    865  CG  GLU A 107      51.369  32.382  26.897  1.00 17.46           C  
ATOM    866  CD  GLU A 107      50.913  33.325  27.994  1.00 17.46           C  
ATOM    867  OE1 GLU A 107      50.531  32.828  29.075  1.00 18.63           O  
ATOM    868  OE2 GLU A 107      50.923  34.558  27.769  1.00 16.92           O  
ATOM    869  N   LYS A 108      50.247  34.489  24.514  1.00 18.31           N  
ATOM    870  CA  LYS A 108      50.775  35.189  23.353  1.00 17.62           C  
ATOM    871  C   LYS A 108      52.120  35.804  23.686  1.00 17.71           C  
ATOM    872  O   LYS A 108      52.562  35.763  24.837  1.00 18.84           O  
ATOM    873  CB  LYS A 108      49.794  36.265  22.876  1.00 19.42           C  
ATOM    874  CG  LYS A 108      48.526  35.674  22.260  1.00 19.40           C  
ATOM    875  CD  LYS A 108      47.733  36.697  21.467  1.00 20.70           C  
ATOM    876  CE  LYS A 108      46.538  36.042  20.785  1.00 21.59           C  
ATOM    877  NZ  LYS A 108      45.808  37.004  19.908  1.00 24.19           N  
ATOM    878  N   LYS A 109      52.782  36.357  22.677  1.00 16.72           N  
ATOM    879  CA  LYS A 109      54.084  36.965  22.897  1.00 16.96           C  
ATOM    880  C   LYS A 109      53.918  38.328  23.555  1.00 16.53           C  
ATOM    881  O   LYS A 109      53.309  39.228  22.984  1.00 17.26           O  
ATOM    882  CB  LYS A 109      54.838  37.130  21.575  1.00 16.99           C  
ATOM    883  CG  LYS A 109      56.202  37.773  21.754  1.00 17.78           C  
ATOM    884  CD  LYS A 109      56.874  38.068  20.423  1.00 20.09           C  
ATOM    885  CE  LYS A 109      58.121  38.921  20.637  1.00 22.77           C  
ATOM    886  NZ  LYS A 109      58.702  39.384  19.348  1.00 24.23           N  
ATOM    887  N   PRO A 110      54.443  38.492  24.776  1.00 17.50           N  
ATOM    888  CA  PRO A 110      54.321  39.780  25.459  1.00 17.93           C  
ATOM    889  C   PRO A 110      55.316  40.776  24.878  1.00 17.45           C  
ATOM    890  O   PRO A 110      56.258  40.396  24.178  1.00 18.63           O  
ATOM    891  CB  PRO A 110      54.643  39.423  26.902  1.00 19.65           C  
ATOM    892  CG  PRO A 110      55.714  38.400  26.743  1.00 20.42           C  
ATOM    893  CD  PRO A 110      55.203  37.529  25.594  1.00 19.09           C  
ATOM    894  N   LEU A 111      55.098  42.058  25.146  1.00 16.27           N  
ATOM    895  CA  LEU A 111      56.029  43.061  24.657  1.00 15.23           C  
ATOM    896  C   LEU A 111      57.303  42.931  25.484  1.00 14.59           C  
ATOM    897  O   LEU A 111      57.249  42.772  26.704  1.00 16.17           O  
ATOM    898  CB  LEU A 111      55.436  44.464  24.813  1.00 16.68           C  
ATOM    899  CG  LEU A 111      54.211  44.778  23.948  1.00 18.81           C  
ATOM    900  CD1 LEU A 111      53.588  46.088  24.400  1.00 18.74           C  
ATOM    901  CD2 LEU A 111      54.629  44.847  22.480  1.00 18.78           C  
ATOM    902  N   ASN A 112      58.444  42.972  24.802  1.00 15.40           N  
ATOM    903  CA  ASN A 112      59.755  42.888  25.445  1.00 15.51           C  
ATOM    904  C   ASN A 112      60.015  44.298  25.982  1.00 15.60           C  
ATOM    905  O   ASN A 112      60.229  45.228  25.208  1.00 17.47           O  
ATOM    906  CB  ASN A 112      60.806  42.520  24.396  1.00 14.67           C  
ATOM    907  CG  ASN A 112      62.180  42.282  24.993  1.00 17.04           C  
ATOM    908  OD1 ASN A 112      63.196  42.398  24.299  1.00 21.72           O  
ATOM    909  ND2 ASN A 112      62.225  41.937  26.271  1.00 15.99           N  
ATOM    910  N   PRO A 113      60.018  44.473  27.314  1.00 15.05           N  
ATOM    911  CA  PRO A 113      60.241  45.805  27.890  1.00 16.06           C  
ATOM    912  C   PRO A 113      61.536  46.507  27.523  1.00 17.03           C  
ATOM    913  O   PRO A 113      62.557  45.863  27.281  1.00 18.82           O  
ATOM    914  CB  PRO A 113      60.165  45.561  29.399  1.00 15.11           C  
ATOM    915  CG  PRO A 113      59.386  44.278  29.526  1.00 15.43           C  
ATOM    916  CD  PRO A 113      59.931  43.460  28.377  1.00 14.50           C  
ATOM    917  N   PHE A 114      61.488  47.833  27.473  1.00 16.37           N  
ATOM    918  CA  PHE A 114      62.698  48.591  27.198  1.00 16.06           C  
ATOM    919  C   PHE A 114      63.357  48.872  28.540  1.00 16.78           C  
ATOM    920  O   PHE A 114      62.692  48.896  29.582  1.00 17.52           O  
ATOM    921  CB  PHE A 114      62.402  49.910  26.460  1.00 16.35           C  
ATOM    922  CG  PHE A 114      61.405  50.805  27.152  1.00 15.76           C  
ATOM    923  CD1 PHE A 114      60.044  50.683  26.890  1.00 16.15           C  
ATOM    924  CD2 PHE A 114      61.832  51.788  28.040  1.00 17.06           C  
ATOM    925  CE1 PHE A 114      59.117  51.530  27.503  1.00 17.23           C  
ATOM    926  CE2 PHE A 114      60.915  52.641  28.659  1.00 17.86           C  
ATOM    927  CZ  PHE A 114      59.553  52.511  28.390  1.00 18.15           C  
ATOM    928  N   LEU A 115      64.670  49.065  28.515  1.00 15.67           N  
ATOM    929  CA  LEU A 115      65.429  49.346  29.724  1.00 15.38           C  
ATOM    930  C   LEU A 115      64.917  50.623  30.380  1.00 15.71           C  
ATOM    931  O   LEU A 115      64.838  51.674  29.742  1.00 17.77           O  
ATOM    932  CB  LEU A 115      66.916  49.506  29.383  1.00 16.72           C  
ATOM    933  CG  LEU A 115      67.842  49.860  30.551  1.00 18.72           C  
ATOM    934  CD1 LEU A 115      67.844  48.734  31.581  1.00 19.89           C  
ATOM    935  CD2 LEU A 115      69.248  50.089  30.024  1.00 19.57           C  
ATOM    936  N   GLY A 116      64.566  50.523  31.660  1.00 17.29           N  
ATOM    937  CA  GLY A 116      64.074  51.681  32.384  1.00 17.43           C  
ATOM    938  C   GLY A 116      62.561  51.775  32.457  1.00 18.89           C  
ATOM    939  O   GLY A 116      62.017  52.613  33.183  1.00 19.67           O  
ATOM    940  N   GLU A 117      61.877  50.922  31.702  1.00 17.44           N  
ATOM    941  CA  GLU A 117      60.418  50.920  31.693  1.00 17.40           C  
ATOM    942  C   GLU A 117      59.863  50.732  33.102  1.00 16.00           C  
ATOM    943  O   GLU A 117      60.369  49.922  33.881  1.00 16.22           O  
ATOM    944  CB  GLU A 117      59.911  49.795  30.795  1.00 16.46           C  
ATOM    945  CG  GLU A 117      58.409  49.812  30.558  1.00 17.54           C  
ATOM    946  CD  GLU A 117      57.984  48.703  29.626  1.00 18.04           C  
ATOM    947  OE1 GLU A 117      58.738  48.425  28.673  1.00 15.88           O  
ATOM    948  OE2 GLU A 117      56.899  48.121  29.840  1.00 17.93           O  
ATOM    949  N   LEU A 118      58.805  51.474  33.408  1.00 15.69           N  
ATOM    950  CA  LEU A 118      58.175  51.407  34.719  1.00 17.22           C  
ATOM    951  C   LEU A 118      56.696  51.058  34.614  1.00 16.22           C  
ATOM    952  O   LEU A 118      56.046  51.363  33.620  1.00 16.77           O  
ATOM    953  CB  LEU A 118      58.285  52.766  35.422  1.00 16.79           C  
ATOM    954  CG  LEU A 118      59.670  53.394  35.592  1.00 17.79           C  
ATOM    955  CD1 LEU A 118      59.507  54.793  36.188  1.00 18.90           C  
ATOM    956  CD2 LEU A 118      60.534  52.521  36.482  1.00 18.40           C  
ATOM    957  N   PHE A 119      56.173  50.400  35.641  1.00 16.30           N  
ATOM    958  CA  PHE A 119      54.748  50.107  35.693  1.00 16.58           C  
ATOM    959  C   PHE A 119      54.376  50.252  37.159  1.00 16.12           C  
ATOM    960  O   PHE A 119      54.915  49.554  38.020  1.00 16.64           O  
ATOM    961  CB  PHE A 119      54.417  48.696  35.206  1.00 15.57           C  
ATOM    962  CG  PHE A 119      52.933  48.414  35.180  1.00 14.69           C  
ATOM    963  CD1 PHE A 119      52.085  49.148  34.352  1.00 15.46           C  
ATOM    964  CD2 PHE A 119      52.379  47.446  36.012  1.00 15.48           C  
ATOM    965  CE1 PHE A 119      50.709  48.924  34.357  1.00 15.05           C  
ATOM    966  CE2 PHE A 119      51.002  47.214  36.024  1.00 16.38           C  
ATOM    967  CZ  PHE A 119      50.166  47.952  35.199  1.00 15.30           C  
ATOM    968  N   VAL A 120      53.482  51.190  37.445  1.00 15.66           N  
ATOM    969  CA  VAL A 120      53.073  51.422  38.822  1.00 16.54           C  
ATOM    970  C   VAL A 120      51.564  51.548  38.947  1.00 15.11           C  
ATOM    971  O   VAL A 120      50.867  51.902  37.995  1.00 15.23           O  
ATOM    972  CB  VAL A 120      53.731  52.702  39.404  1.00 17.31           C  
ATOM    973  CG1 VAL A 120      55.244  52.641  39.213  1.00 17.85           C  
ATOM    974  CG2 VAL A 120      53.147  53.949  38.752  1.00 19.11           C  
ATOM    975  N   GLY A 121      51.068  51.250  40.140  1.00 15.14           N  
ATOM    976  CA  GLY A 121      49.644  51.331  40.390  1.00 15.73           C  
ATOM    977  C   GLY A 121      49.389  51.001  41.841  1.00 15.60           C  
ATOM    978  O   GLY A 121      50.330  50.883  42.628  1.00 16.42           O  
ATOM    979  N   LYS A 122      48.123  50.839  42.199  1.00 17.28           N  
ATOM    980  CA  LYS A 122      47.783  50.534  43.579  1.00 17.36           C  
ATOM    981  C   LYS A 122      46.435  49.853  43.706  1.00 18.62           C  
ATOM    982  O   LYS A 122      45.555  50.033  42.868  1.00 18.47           O  
ATOM    983  CB  LYS A 122      47.742  51.833  44.393  1.00 19.66           C  
ATOM    984  CG  LYS A 122      46.717  52.828  43.854  1.00 24.39           C  
ATOM    985  CD  LYS A 122      46.734  54.164  44.581  1.00 28.89           C  
ATOM    986  CE  LYS A 122      45.806  55.159  43.892  1.00 29.80           C  
ATOM    987  NZ  LYS A 122      45.818  56.505  44.534  1.00 33.38           N  
ATOM    988  N   TRP A 123      46.294  49.050  44.753  1.00 18.40           N  
ATOM    989  CA  TRP A 123      45.022  48.413  45.061  1.00 19.10           C  
ATOM    990  C   TRP A 123      44.541  49.294  46.209  1.00 18.89           C  
ATOM    991  O   TRP A 123      45.127  49.297  47.293  1.00 18.93           O  
ATOM    992  CB  TRP A 123      45.223  46.972  45.540  1.00 16.22           C  
ATOM    993  CG  TRP A 123      45.493  45.991  44.433  1.00 14.92           C  
ATOM    994  CD1 TRP A 123      44.566  45.316  43.687  1.00 14.83           C  
ATOM    995  CD2 TRP A 123      46.775  45.562  43.965  1.00 15.43           C  
ATOM    996  NE1 TRP A 123      45.194  44.488  42.787  1.00 17.42           N  
ATOM    997  CE2 TRP A 123      46.551  44.621  42.938  1.00 14.90           C  
ATOM    998  CE3 TRP A 123      48.092  45.882  44.316  1.00 15.91           C  
ATOM    999  CZ2 TRP A 123      47.600  43.994  42.256  1.00 15.09           C  
ATOM   1000  CZ3 TRP A 123      49.136  45.259  43.639  1.00 14.81           C  
ATOM   1001  CH2 TRP A 123      48.881  44.324  42.620  1.00 16.31           C  
ATOM   1002  N   GLU A 124      43.500  50.076  45.960  1.00 19.86           N  
ATOM   1003  CA  GLU A 124      42.983  50.980  46.979  1.00 21.86           C  
ATOM   1004  C   GLU A 124      42.241  50.277  48.114  1.00 21.75           C  
ATOM   1005  O   GLU A 124      42.161  50.805  49.225  1.00 22.42           O  
ATOM   1006  CB  GLU A 124      42.085  52.031  46.320  1.00 23.50           C  
ATOM   1007  CG  GLU A 124      42.816  52.884  45.288  1.00 28.67           C  
ATOM   1008  CD  GLU A 124      41.989  54.056  44.790  1.00 32.12           C  
ATOM   1009  OE1 GLU A 124      40.906  53.830  44.211  1.00 34.00           O  
ATOM   1010  OE2 GLU A 124      42.428  55.209  44.980  1.00 35.52           O  
ATOM   1011  N   ASN A 125      41.713  49.087  47.836  1.00 21.88           N  
ATOM   1012  CA  ASN A 125      40.983  48.309  48.836  1.00 21.40           C  
ATOM   1013  C   ASN A 125      39.924  49.163  49.535  1.00 24.07           C  
ATOM   1014  O   ASN A 125      39.794  49.138  50.760  1.00 23.41           O  
ATOM   1015  CB  ASN A 125      41.955  47.732  49.871  1.00 20.80           C  
ATOM   1016  CG  ASN A 125      42.948  46.757  49.260  1.00 19.93           C  
ATOM   1017  OD1 ASN A 125      42.571  45.871  48.495  1.00 20.43           O  
ATOM   1018  ND2 ASN A 125      44.221  46.909  49.608  1.00 17.89           N  
ATOM   1019  N   LYS A 126      39.160  49.906  48.741  1.00 26.24           N  
ATOM   1020  CA  LYS A 126      38.122  50.784  49.271  1.00 28.82           C  
ATOM   1021  C   LYS A 126      37.068  50.081  50.123  1.00 29.08           C  
ATOM   1022  O   LYS A 126      36.566  50.657  51.087  1.00 30.61           O  
ATOM   1023  CB  LYS A 126      37.431  51.533  48.129  1.00 30.19           C  
ATOM   1024  CG  LYS A 126      38.342  52.486  47.369  1.00 33.13           C  
ATOM   1025  CD  LYS A 126      37.573  53.279  46.319  1.00 36.48           C  
ATOM   1026  CE  LYS A 126      36.530  54.188  46.957  1.00 38.62           C  
ATOM   1027  NZ  LYS A 126      35.782  54.987  45.945  1.00 41.17           N  
ATOM   1028  N   GLU A 127      36.730  48.846  49.769  1.00 29.81           N  
ATOM   1029  CA  GLU A 127      35.724  48.093  50.514  1.00 30.73           C  
ATOM   1030  C   GLU A 127      36.234  47.564  51.852  1.00 31.01           C  
ATOM   1031  O   GLU A 127      35.459  47.036  52.650  1.00 31.16           O  
ATOM   1032  CB  GLU A 127      35.208  46.919  49.674  1.00 32.55           C  
ATOM   1033  CG  GLU A 127      34.455  47.321  48.419  1.00 37.14           C  
ATOM   1034  CD  GLU A 127      35.328  48.059  47.428  1.00 38.81           C  
ATOM   1035  OE1 GLU A 127      36.368  47.500  47.021  1.00 41.29           O  
ATOM   1036  OE2 GLU A 127      34.973  49.197  47.055  1.00 40.72           O  
ATOM   1037  N   HIS A 128      37.532  47.709  52.097  1.00 29.91           N  
ATOM   1038  CA  HIS A 128      38.135  47.227  53.337  1.00 29.34           C  
ATOM   1039  C   HIS A 128      39.103  48.249  53.922  1.00 28.88           C  
ATOM   1040  O   HIS A 128      40.308  48.178  53.690  1.00 27.31           O  
ATOM   1041  CB  HIS A 128      38.878  45.916  53.072  1.00 30.56           C  
ATOM   1042  CG  HIS A 128      38.003  44.825  52.542  1.00 31.96           C  
ATOM   1043  ND1 HIS A 128      37.098  44.147  53.331  1.00 33.53           N  
ATOM   1044  CD2 HIS A 128      37.878  44.309  51.297  1.00 32.72           C  
ATOM   1045  CE1 HIS A 128      36.455  43.259  52.594  1.00 33.12           C  
ATOM   1046  NE2 HIS A 128      36.909  43.337  51.356  1.00 34.04           N  
ATOM   1047  N   PRO A 129      38.587  49.209  54.705  1.00 28.15           N  
ATOM   1048  CA  PRO A 129      39.431  50.241  55.314  1.00 27.41           C  
ATOM   1049  C   PRO A 129      40.572  49.701  56.174  1.00 26.26           C  
ATOM   1050  O   PRO A 129      41.611  50.346  56.304  1.00 26.86           O  
ATOM   1051  CB  PRO A 129      38.430  51.077  56.117  1.00 28.71           C  
ATOM   1052  CG  PRO A 129      37.349  50.090  56.452  1.00 30.01           C  
ATOM   1053  CD  PRO A 129      37.191  49.338  55.156  1.00 30.15           C  
ATOM   1054  N   GLU A 130      40.383  48.521  56.757  1.00 25.75           N  
ATOM   1055  CA  GLU A 130      41.417  47.929  57.597  1.00 25.57           C  
ATOM   1056  C   GLU A 130      42.611  47.474  56.753  1.00 23.42           C  
ATOM   1057  O   GLU A 130      43.713  47.293  57.272  1.00 22.88           O  
ATOM   1058  CB  GLU A 130      40.859  46.735  58.380  1.00 27.64           C  
ATOM   1059  CG  GLU A 130      40.446  45.552  57.514  1.00 31.06           C  
ATOM   1060  CD  GLU A 130      39.009  45.633  57.030  1.00 34.03           C  
ATOM   1061  OE1 GLU A 130      38.585  46.713  56.569  1.00 35.45           O  
ATOM   1062  OE2 GLU A 130      38.303  44.604  57.101  1.00 37.58           O  
ATOM   1063  N   PHE A 131      42.383  47.293  55.455  1.00 22.83           N  
ATOM   1064  CA  PHE A 131      43.444  46.854  54.543  1.00 21.93           C  
ATOM   1065  C   PHE A 131      44.458  47.945  54.236  1.00 21.74           C  
ATOM   1066  O   PHE A 131      45.660  47.740  54.365  1.00 20.71           O  
ATOM   1067  CB  PHE A 131      42.855  46.373  53.213  1.00 20.91           C  
ATOM   1068  CG  PHE A 131      42.251  44.995  53.259  1.00 21.41           C  
ATOM   1069  CD1 PHE A 131      42.015  44.346  54.467  1.00 22.12           C  
ATOM   1070  CD2 PHE A 131      41.889  44.356  52.077  1.00 20.97           C  
ATOM   1071  CE1 PHE A 131      41.425  43.085  54.491  1.00 22.82           C  
ATOM   1072  CE2 PHE A 131      41.300  43.100  52.091  1.00 22.15           C  
ATOM   1073  CZ  PHE A 131      41.066  42.461  53.304  1.00 22.42           C  
ATOM   1074  N   GLY A 132      43.969  49.109  53.830  1.00 21.39           N  
ATOM   1075  CA  GLY A 132      44.865  50.187  53.477  1.00 20.49           C  
ATOM   1076  C   GLY A 132      45.279  50.008  52.029  1.00 19.96           C  
ATOM   1077  O   GLY A 132      44.978  48.989  51.410  1.00 21.06           O  
ATOM   1078  N   GLU A 133      45.975  51.004  51.497  1.00 18.36           N  
ATOM   1079  CA  GLU A 133      46.434  51.002  50.117  1.00 19.42           C  
ATOM   1080  C   GLU A 133      47.633  50.077  49.913  1.00 18.92           C  
ATOM   1081  O   GLU A 133      48.550  50.059  50.727  1.00 19.45           O  
ATOM   1082  CB  GLU A 133      46.811  52.435  49.737  1.00 22.30           C  
ATOM   1083  CG  GLU A 133      47.250  52.655  48.310  1.00 26.64           C  
ATOM   1084  CD  GLU A 133      47.744  54.076  48.097  1.00 29.01           C  
ATOM   1085  OE1 GLU A 133      48.870  54.393  48.540  1.00 31.13           O  
ATOM   1086  OE2 GLU A 133      46.998  54.882  47.507  1.00 32.75           O  
ATOM   1087  N   THR A 134      47.608  49.296  48.834  1.00 18.07           N  
ATOM   1088  CA  THR A 134      48.726  48.407  48.516  1.00 17.06           C  
ATOM   1089  C   THR A 134      49.322  48.901  47.200  1.00 16.66           C  
ATOM   1090  O   THR A 134      48.636  48.968  46.180  1.00 17.88           O  
ATOM   1091  CB  THR A 134      48.269  46.942  48.390  1.00 16.25           C  
ATOM   1092  OG1 THR A 134      47.793  46.485  49.662  1.00 16.95           O  
ATOM   1093  CG2 THR A 134      49.437  46.051  47.963  1.00 17.57           C  
ATOM   1094  N   VAL A 135      50.605  49.238  47.250  1.00 17.04           N  
ATOM   1095  CA  VAL A 135      51.334  49.791  46.116  1.00 16.04           C  
ATOM   1096  C   VAL A 135      52.162  48.791  45.317  1.00 15.73           C  
ATOM   1097  O   VAL A 135      52.792  47.899  45.888  1.00 16.25           O  
ATOM   1098  CB  VAL A 135      52.305  50.898  46.609  1.00 16.92           C  
ATOM   1099  CG1 VAL A 135      53.098  51.466  45.439  1.00 17.93           C  
ATOM   1100  CG2 VAL A 135      51.528  51.992  47.343  1.00 17.59           C  
ATOM   1101  N   LEU A 136      52.142  48.951  43.994  1.00 16.24           N  
ATOM   1102  CA  LEU A 136      52.952  48.129  43.091  1.00 15.80           C  
ATOM   1103  C   LEU A 136      53.938  49.015  42.346  1.00 15.27           C  
ATOM   1104  O   LEU A 136      53.552  50.018  41.743  1.00 14.99           O  
ATOM   1105  CB  LEU A 136      52.109  47.397  42.030  1.00 16.56           C  
ATOM   1106  CG  LEU A 136      52.961  46.853  40.853  1.00 16.90           C  
ATOM   1107  CD1 LEU A 136      53.884  45.739  41.342  1.00 19.81           C  
ATOM   1108  CD2 LEU A 136      52.069  46.333  39.727  1.00 18.11           C  
ATOM   1109  N   LEU A 137      55.213  48.640  42.409  1.00 15.50           N  
ATOM   1110  CA  LEU A 137      56.271  49.328  41.678  1.00 15.21           C  
ATOM   1111  C   LEU A 137      56.980  48.231  40.893  1.00 15.74           C  
ATOM   1112  O   LEU A 137      57.421  47.236  41.465  1.00 15.88           O  
ATOM   1113  CB  LEU A 137      57.281  49.983  42.616  1.00 15.73           C  
ATOM   1114  CG  LEU A 137      56.766  51.035  43.595  1.00 15.63           C  
ATOM   1115  CD1 LEU A 137      57.962  51.558  44.390  1.00 16.82           C  
ATOM   1116  CD2 LEU A 137      56.061  52.168  42.863  1.00 18.92           C  
ATOM   1117  N   SER A 138      57.069  48.406  39.581  1.00 14.69           N  
ATOM   1118  CA  SER A 138      57.729  47.429  38.729  1.00 15.07           C  
ATOM   1119  C   SER A 138      58.653  48.195  37.783  1.00 15.84           C  
ATOM   1120  O   SER A 138      58.254  49.200  37.184  1.00 15.76           O  
ATOM   1121  CB  SER A 138      56.677  46.638  37.947  1.00 16.32           C  
ATOM   1122  OG  SER A 138      57.269  45.573  37.220  1.00 16.53           O  
ATOM   1123  N   GLU A 139      59.894  47.732  37.664  1.00 15.24           N  
ATOM   1124  CA  GLU A 139      60.865  48.395  36.798  1.00 16.66           C  
ATOM   1125  C   GLU A 139      61.711  47.405  36.001  1.00 15.82           C  
ATOM   1126  O   GLU A 139      62.153  46.382  36.527  1.00 15.98           O  
ATOM   1127  CB  GLU A 139      61.784  49.302  37.637  1.00 18.44           C  
ATOM   1128  CG  GLU A 139      63.019  49.791  36.890  1.00 20.15           C  
ATOM   1129  CD  GLU A 139      63.844  50.798  37.682  1.00 21.78           C  
ATOM   1130  OE1 GLU A 139      63.749  50.808  38.928  1.00 22.07           O  
ATOM   1131  OE2 GLU A 139      64.600  51.571  37.055  1.00 21.81           O  
ATOM   1132  N   GLN A 140      61.929  47.717  34.728  1.00 15.19           N  
ATOM   1133  CA  GLN A 140      62.756  46.870  33.875  1.00 16.58           C  
ATOM   1134  C   GLN A 140      64.197  47.267  34.172  1.00 16.96           C  
ATOM   1135  O   GLN A 140      64.679  48.297  33.694  1.00 19.10           O  
ATOM   1136  CB  GLN A 140      62.441  47.119  32.404  1.00 17.16           C  
ATOM   1137  CG  GLN A 140      62.959  46.031  31.488  1.00 17.15           C  
ATOM   1138  CD  GLN A 140      62.288  44.699  31.752  1.00 17.67           C  
ATOM   1139  OE1 GLN A 140      61.344  44.612  32.539  1.00 17.39           O  
ATOM   1140  NE2 GLN A 140      62.763  43.653  31.085  1.00 16.42           N  
ATOM   1141  N   VAL A 141      64.879  46.453  34.966  1.00 17.67           N  
ATOM   1142  CA  VAL A 141      66.252  46.762  35.344  1.00 17.93           C  
ATOM   1143  C   VAL A 141      67.302  46.279  34.351  1.00 19.10           C  
ATOM   1144  O   VAL A 141      68.485  46.584  34.499  1.00 20.38           O  
ATOM   1145  CB  VAL A 141      66.568  46.222  36.758  1.00 17.08           C  
ATOM   1146  CG1 VAL A 141      65.692  46.940  37.785  1.00 17.71           C  
ATOM   1147  CG2 VAL A 141      66.328  44.721  36.826  1.00 17.60           C  
ATOM   1148  N   SER A 142      66.872  45.522  33.345  1.00 18.21           N  
ATOM   1149  CA  SER A 142      67.780  45.041  32.307  1.00 18.63           C  
ATOM   1150  C   SER A 142      66.987  44.677  31.059  1.00 18.79           C  
ATOM   1151  O   SER A 142      65.855  44.203  31.152  1.00 18.05           O  
ATOM   1152  CB  SER A 142      68.573  43.822  32.786  1.00 20.28           C  
ATOM   1153  OG  SER A 142      69.512  43.409  31.799  1.00 19.51           O  
ATOM   1154  N   HIS A 143      67.584  44.924  29.897  1.00 18.68           N  
ATOM   1155  CA  HIS A 143      66.967  44.618  28.604  1.00 19.50           C  
ATOM   1156  C   HIS A 143      67.746  43.477  27.950  1.00 18.99           C  
ATOM   1157  O   HIS A 143      67.176  42.634  27.260  1.00 19.82           O  
ATOM   1158  CB  HIS A 143      67.004  45.859  27.702  1.00 19.49           C  
ATOM   1159  CG  HIS A 143      66.535  45.614  26.300  1.00 20.52           C  
ATOM   1160  ND1 HIS A 143      65.221  45.338  25.987  1.00 19.59           N  
ATOM   1161  CD2 HIS A 143      67.208  45.612  25.124  1.00 21.99           C  
ATOM   1162  CE1 HIS A 143      65.105  45.179  24.681  1.00 21.08           C  
ATOM   1163  NE2 HIS A 143      66.295  45.341  24.133  1.00 22.49           N  
ATOM   1164  N   HIS A 144      69.055  43.459  28.188  1.00 21.11           N  
ATOM   1165  CA  HIS A 144      69.940  42.437  27.635  1.00 22.08           C  
ATOM   1166  C   HIS A 144      70.677  41.750  28.791  1.00 21.51           C  
ATOM   1167  O   HIS A 144      71.773  42.159  29.172  1.00 23.74           O  
ATOM   1168  CB  HIS A 144      70.958  43.091  26.693  1.00 24.99           C  
ATOM   1169  CG  HIS A 144      71.703  42.122  25.826  1.00 27.27           C  
ATOM   1170  ND1 HIS A 144      71.151  41.554  24.697  1.00 29.66           N  
ATOM   1171  CD2 HIS A 144      72.962  41.630  25.916  1.00 28.93           C  
ATOM   1172  CE1 HIS A 144      72.038  40.758  24.127  1.00 29.11           C  
ATOM   1173  NE2 HIS A 144      73.145  40.786  24.847  1.00 28.60           N  
ATOM   1174  N   PRO A 145      70.081  40.696  29.369  1.00 20.55           N  
ATOM   1175  CA  PRO A 145      68.788  40.100  29.031  1.00 19.39           C  
ATOM   1176  C   PRO A 145      67.642  40.794  29.761  1.00 18.61           C  
ATOM   1177  O   PRO A 145      67.861  41.648  30.617  1.00 19.64           O  
ATOM   1178  CB  PRO A 145      68.959  38.666  29.495  1.00 21.61           C  
ATOM   1179  CG  PRO A 145      69.699  38.859  30.777  1.00 20.77           C  
ATOM   1180  CD  PRO A 145      70.745  39.914  30.431  1.00 21.69           C  
ATOM   1181  N   PRO A 146      66.398  40.430  29.428  1.00 18.21           N  
ATOM   1182  CA  PRO A 146      65.248  41.048  30.091  1.00 17.43           C  
ATOM   1183  C   PRO A 146      65.176  40.664  31.567  1.00 17.40           C  
ATOM   1184  O   PRO A 146      65.202  39.478  31.910  1.00 16.83           O  
ATOM   1185  CB  PRO A 146      64.059  40.492  29.308  1.00 17.65           C  
ATOM   1186  CG  PRO A 146      64.639  40.241  27.942  1.00 18.39           C  
ATOM   1187  CD  PRO A 146      65.969  39.626  28.271  1.00 18.58           C  
ATOM   1188  N   VAL A 147      65.105  41.670  32.436  1.00 16.11           N  
ATOM   1189  CA  VAL A 147      64.986  41.427  33.870  1.00 15.77           C  
ATOM   1190  C   VAL A 147      64.026  42.450  34.451  1.00 15.41           C  
ATOM   1191  O   VAL A 147      64.191  43.647  34.240  1.00 15.96           O  
ATOM   1192  CB  VAL A 147      66.335  41.568  34.615  1.00 15.28           C  
ATOM   1193  CG1 VAL A 147      66.136  41.237  36.094  1.00 17.10           C  
ATOM   1194  CG2 VAL A 147      67.377  40.642  34.007  1.00 17.39           C  
ATOM   1195  N   THR A 148      63.016  41.966  35.167  1.00 14.87           N  
ATOM   1196  CA  THR A 148      62.026  42.835  35.790  1.00 15.59           C  
ATOM   1197  C   THR A 148      62.132  42.710  37.302  1.00 15.53           C  
ATOM   1198  O   THR A 148      62.149  41.602  37.830  1.00 15.44           O  
ATOM   1199  CB  THR A 148      60.590  42.440  35.392  1.00 14.45           C  
ATOM   1200  OG1 THR A 148      60.480  42.405  33.970  1.00 15.51           O  
ATOM   1201  CG2 THR A 148      59.584  43.460  35.936  1.00 14.83           C  
ATOM   1202  N   ALA A 149      62.213  43.852  37.984  1.00 14.76           N  
ATOM   1203  CA  ALA A 149      62.283  43.887  39.443  1.00 15.23           C  
ATOM   1204  C   ALA A 149      60.985  44.529  39.937  1.00 14.71           C  
ATOM   1205  O   ALA A 149      60.403  45.381  39.265  1.00 16.25           O  
ATOM   1206  CB  ALA A 149      63.478  44.706  39.894  1.00 17.20           C  
ATOM   1207  N   PHE A 150      60.538  44.134  41.121  1.00 15.07           N  
ATOM   1208  CA  PHE A 150      59.284  44.670  41.625  1.00 14.23           C  
ATOM   1209  C   PHE A 150      59.163  44.658  43.136  1.00 15.09           C  
ATOM   1210  O   PHE A 150      59.880  43.943  43.840  1.00 15.67           O  
ATOM   1211  CB  PHE A 150      58.127  43.846  41.052  1.00 13.95           C  
ATOM   1212  CG  PHE A 150      58.345  42.359  41.168  1.00 14.05           C  
ATOM   1213  CD1 PHE A 150      58.989  41.664  40.149  1.00 16.13           C  
ATOM   1214  CD2 PHE A 150      57.973  41.667  42.320  1.00 16.52           C  
ATOM   1215  CE1 PHE A 150      59.266  40.301  40.274  1.00 15.53           C  
ATOM   1216  CE2 PHE A 150      58.246  40.298  42.455  1.00 14.94           C  
ATOM   1217  CZ  PHE A 150      58.897  39.617  41.425  1.00 14.91           C  
ATOM   1218  N   SER A 151      58.238  45.473  43.623  1.00 15.54           N  
ATOM   1219  CA  SER A 151      57.928  45.514  45.033  1.00 15.65           C  
ATOM   1220  C   SER A 151      56.448  45.849  45.167  1.00 14.98           C  
ATOM   1221  O   SER A 151      55.921  46.685  44.438  1.00 15.69           O  
ATOM   1222  CB  SER A 151      58.759  46.561  45.776  1.00 16.13           C  
ATOM   1223  OG  SER A 151      58.504  46.456  47.174  1.00 18.15           O  
ATOM   1224  N   ILE A 152      55.781  45.155  46.080  1.00 14.11           N  
ATOM   1225  CA  ILE A 152      54.369  45.388  46.358  1.00 14.84           C  
ATOM   1226  C   ILE A 152      54.321  45.550  47.867  1.00 15.32           C  
ATOM   1227  O   ILE A 152      54.723  44.654  48.607  1.00 15.54           O  
ATOM   1228  CB  ILE A 152      53.494  44.192  45.923  1.00 15.32           C  
ATOM   1229  CG1 ILE A 152      53.549  44.036  44.401  1.00 15.12           C  
ATOM   1230  CG2 ILE A 152      52.058  44.413  46.370  1.00 15.81           C  
ATOM   1231  CD1 ILE A 152      52.802  42.813  43.875  1.00 15.89           C  
ATOM   1232  N   PHE A 153      53.842  46.698  48.335  1.00 14.72           N  
ATOM   1233  CA  PHE A 153      53.827  46.918  49.771  1.00 16.17           C  
ATOM   1234  C   PHE A 153      52.591  47.600  50.321  1.00 15.56           C  
ATOM   1235  O   PHE A 153      51.974  48.442  49.668  1.00 16.47           O  
ATOM   1236  CB  PHE A 153      55.087  47.698  50.181  1.00 17.45           C  
ATOM   1237  CG  PHE A 153      55.324  48.949  49.374  1.00 18.10           C  
ATOM   1238  CD1 PHE A 153      54.818  50.179  49.788  1.00 18.66           C  
ATOM   1239  CD2 PHE A 153      56.052  48.892  48.190  1.00 19.12           C  
ATOM   1240  CE1 PHE A 153      55.040  51.334  49.025  1.00 17.78           C  
ATOM   1241  CE2 PHE A 153      56.275  50.033  47.427  1.00 19.17           C  
ATOM   1242  CZ  PHE A 153      55.770  51.257  47.843  1.00 19.18           C  
ATOM   1243  N   ASN A 154      52.245  47.200  51.540  1.00 17.26           N  
ATOM   1244  CA  ASN A 154      51.101  47.730  52.273  1.00 17.13           C  
ATOM   1245  C   ASN A 154      51.680  48.260  53.587  1.00 15.21           C  
ATOM   1246  O   ASN A 154      51.973  47.492  54.504  1.00 16.49           O  
ATOM   1247  CB  ASN A 154      50.087  46.603  52.516  1.00 17.51           C  
ATOM   1248  CG  ASN A 154      48.864  47.063  53.282  1.00 19.03           C  
ATOM   1249  OD1 ASN A 154      48.878  47.133  54.510  1.00 18.62           O  
ATOM   1250  ND2 ASN A 154      47.796  47.378  52.558  1.00 16.83           N  
ATOM   1251  N   ASP A 155      51.854  49.579  53.659  1.00 17.99           N  
ATOM   1252  CA  ASP A 155      52.421  50.223  54.840  1.00 18.46           C  
ATOM   1253  C   ASP A 155      51.563  50.078  56.090  1.00 20.00           C  
ATOM   1254  O   ASP A 155      52.086  49.881  57.187  1.00 21.37           O  
ATOM   1255  CB  ASP A 155      52.661  51.718  54.582  1.00 20.45           C  
ATOM   1256  CG  ASP A 155      53.781  51.977  53.588  1.00 23.59           C  
ATOM   1257  OD1 ASP A 155      54.549  51.040  53.282  1.00 23.80           O  
ATOM   1258  OD2 ASP A 155      53.904  53.133  53.121  1.00 23.45           O  
ATOM   1259  N   LYS A 156      50.248  50.173  55.926  1.00 19.90           N  
ATOM   1260  CA  LYS A 156      49.334  50.073  57.061  1.00 19.41           C  
ATOM   1261  C   LYS A 156      49.486  48.789  57.867  1.00 20.19           C  
ATOM   1262  O   LYS A 156      49.520  48.823  59.102  1.00 21.45           O  
ATOM   1263  CB  LYS A 156      47.885  50.198  56.589  1.00 20.97           C  
ATOM   1264  CG  LYS A 156      46.858  50.198  57.722  1.00 22.21           C  
ATOM   1265  CD  LYS A 156      45.459  50.435  57.187  1.00 22.86           C  
ATOM   1266  CE  LYS A 156      44.433  50.538  58.313  1.00 26.62           C  
ATOM   1267  NZ  LYS A 156      44.696  51.693  59.216  1.00 32.28           N  
ATOM   1268  N   ASN A 157      49.587  47.659  57.177  1.00 19.27           N  
ATOM   1269  CA  ASN A 157      49.707  46.377  57.856  1.00 18.57           C  
ATOM   1270  C   ASN A 157      51.109  45.773  57.850  1.00 19.23           C  
ATOM   1271  O   ASN A 157      51.308  44.642  58.296  1.00 19.91           O  
ATOM   1272  CB  ASN A 157      48.690  45.404  57.268  1.00 19.78           C  
ATOM   1273  CG  ASN A 157      47.265  45.816  57.582  1.00 20.47           C  
ATOM   1274  OD1 ASN A 157      46.796  45.655  58.712  1.00 22.67           O  
ATOM   1275  ND2 ASN A 157      46.578  46.375  56.594  1.00 20.55           N  
ATOM   1276  N   LYS A 158      52.073  46.544  57.358  1.00 19.79           N  
ATOM   1277  CA  LYS A 158      53.470  46.126  57.308  1.00 19.99           C  
ATOM   1278  C   LYS A 158      53.684  44.827  56.538  1.00 19.52           C  
ATOM   1279  O   LYS A 158      54.390  43.924  56.996  1.00 20.91           O  
ATOM   1280  CB  LYS A 158      54.024  45.990  58.729  1.00 22.22           C  
ATOM   1281  CG  LYS A 158      53.709  47.193  59.599  1.00 27.17           C  
ATOM   1282  CD  LYS A 158      54.230  47.028  61.013  1.00 29.75           C  
ATOM   1283  CE  LYS A 158      53.613  48.074  61.924  1.00 32.19           C  
ATOM   1284  NZ  LYS A 158      53.781  49.443  61.365  1.00 34.16           N  
ATOM   1285  N   VAL A 159      53.054  44.735  55.374  1.00 18.10           N  
ATOM   1286  CA  VAL A 159      53.211  43.566  54.523  1.00 17.63           C  
ATOM   1287  C   VAL A 159      53.934  44.073  53.288  1.00 18.54           C  
ATOM   1288  O   VAL A 159      53.424  44.937  52.571  1.00 19.68           O  
ATOM   1289  CB  VAL A 159      51.849  42.967  54.120  1.00 17.81           C  
ATOM   1290  CG1 VAL A 159      52.059  41.798  53.150  1.00 18.24           C  
ATOM   1291  CG2 VAL A 159      51.110  42.484  55.358  1.00 17.47           C  
ATOM   1292  N   LYS A 160      55.140  43.569  53.057  1.00 18.39           N  
ATOM   1293  CA  LYS A 160      55.898  44.006  51.895  1.00 18.77           C  
ATOM   1294  C   LYS A 160      56.523  42.844  51.149  1.00 18.82           C  
ATOM   1295  O   LYS A 160      56.979  41.865  51.740  1.00 19.05           O  
ATOM   1296  CB  LYS A 160      56.966  45.026  52.297  1.00 22.23           C  
ATOM   1297  CG  LYS A 160      57.967  44.550  53.320  1.00 25.91           C  
ATOM   1298  CD  LYS A 160      58.817  45.721  53.782  1.00 28.51           C  
ATOM   1299  CE  LYS A 160      59.810  45.306  54.849  1.00 30.69           C  
ATOM   1300  NZ  LYS A 160      60.582  46.480  55.347  1.00 34.25           N  
ATOM   1301  N   LEU A 161      56.522  42.970  49.830  1.00 15.89           N  
ATOM   1302  CA  LEU A 161      57.051  41.955  48.942  1.00 16.51           C  
ATOM   1303  C   LEU A 161      58.008  42.594  47.952  1.00 14.43           C  
ATOM   1304  O   LEU A 161      57.778  43.707  47.490  1.00 15.27           O  
ATOM   1305  CB  LEU A 161      55.884  41.300  48.190  1.00 16.69           C  
ATOM   1306  CG  LEU A 161      56.135  40.337  47.024  1.00 17.29           C  
ATOM   1307  CD1 LEU A 161      54.905  39.471  46.825  1.00 17.68           C  
ATOM   1308  CD2 LEU A 161      56.459  41.106  45.743  1.00 18.04           C  
ATOM   1309  N   GLN A 162      59.100  41.901  47.644  1.00 15.72           N  
ATOM   1310  CA  GLN A 162      60.038  42.404  46.651  1.00 15.91           C  
ATOM   1311  C   GLN A 162      60.651  41.208  45.947  1.00 14.70           C  
ATOM   1312  O   GLN A 162      60.783  40.129  46.526  1.00 16.85           O  
ATOM   1313  CB  GLN A 162      61.149  43.251  47.281  1.00 17.56           C  
ATOM   1314  CG  GLN A 162      62.149  42.477  48.120  1.00 19.86           C  
ATOM   1315  CD  GLN A 162      63.384  43.298  48.426  1.00 21.83           C  
ATOM   1316  OE1 GLN A 162      63.691  43.572  49.587  1.00 27.13           O  
ATOM   1317  NE2 GLN A 162      64.097  43.704  47.383  1.00 20.76           N  
ATOM   1318  N   GLY A 163      61.012  41.399  44.689  1.00 15.38           N  
ATOM   1319  CA  GLY A 163      61.622  40.314  43.955  1.00 16.07           C  
ATOM   1320  C   GLY A 163      62.006  40.737  42.561  1.00 15.02           C  
ATOM   1321  O   GLY A 163      61.854  41.896  42.173  1.00 16.31           O  
ATOM   1322  N   TYR A 164      62.550  39.792  41.807  1.00 14.70           N  
ATOM   1323  CA  TYR A 164      62.914  40.077  40.433  1.00 15.52           C  
ATOM   1324  C   TYR A 164      62.784  38.791  39.637  1.00 14.93           C  
ATOM   1325  O   TYR A 164      62.755  37.698  40.202  1.00 15.63           O  
ATOM   1326  CB  TYR A 164      64.330  40.657  40.341  1.00 16.60           C  
ATOM   1327  CG  TYR A 164      65.451  39.667  40.515  1.00 16.41           C  
ATOM   1328  CD1 TYR A 164      66.018  39.028  39.411  1.00 17.40           C  
ATOM   1329  CD2 TYR A 164      65.970  39.392  41.776  1.00 18.09           C  
ATOM   1330  CE1 TYR A 164      67.075  38.147  39.561  1.00 17.52           C  
ATOM   1331  CE2 TYR A 164      67.027  38.510  41.937  1.00 17.44           C  
ATOM   1332  CZ  TYR A 164      67.574  37.892  40.824  1.00 18.91           C  
ATOM   1333  OH  TYR A 164      68.619  37.014  40.982  1.00 18.92           O  
ATOM   1334  N   ASN A 165      62.699  38.933  38.321  1.00 15.32           N  
ATOM   1335  CA  ASN A 165      62.516  37.783  37.459  1.00 15.24           C  
ATOM   1336  C   ASN A 165      63.210  37.910  36.117  1.00 13.58           C  
ATOM   1337  O   ASN A 165      63.324  38.997  35.558  1.00 14.74           O  
ATOM   1338  CB  ASN A 165      61.011  37.576  37.223  1.00 15.61           C  
ATOM   1339  CG  ASN A 165      60.708  36.401  36.313  1.00 15.88           C  
ATOM   1340  OD1 ASN A 165      60.704  36.525  35.083  1.00 17.00           O  
ATOM   1341  ND2 ASN A 165      60.450  35.252  36.915  1.00 16.22           N  
ATOM   1342  N   GLN A 166      63.680  36.769  35.625  1.00 16.36           N  
ATOM   1343  CA  GLN A 166      64.293  36.668  34.305  1.00 17.14           C  
ATOM   1344  C   GLN A 166      64.183  35.206  33.901  1.00 15.63           C  
ATOM   1345  O   GLN A 166      63.950  34.332  34.744  1.00 15.30           O  
ATOM   1346  CB  GLN A 166      65.747  37.149  34.299  1.00 19.38           C  
ATOM   1347  CG  GLN A 166      66.699  36.418  35.191  1.00 21.45           C  
ATOM   1348  CD  GLN A 166      68.086  37.037  35.150  1.00 24.33           C  
ATOM   1349  OE1 GLN A 166      68.748  37.035  34.113  1.00 25.26           O  
ATOM   1350  NE2 GLN A 166      68.521  37.586  36.275  1.00 27.27           N  
ATOM   1351  N   ILE A 167      64.318  34.933  32.610  1.00 16.53           N  
ATOM   1352  CA  ILE A 167      64.191  33.562  32.144  1.00 15.92           C  
ATOM   1353  C   ILE A 167      65.250  33.191  31.130  1.00 15.99           C  
ATOM   1354  O   ILE A 167      65.966  34.044  30.609  1.00 19.32           O  
ATOM   1355  CB  ILE A 167      62.825  33.306  31.439  1.00 15.82           C  
ATOM   1356  CG1 ILE A 167      62.720  34.168  30.174  1.00 18.09           C  
ATOM   1357  CG2 ILE A 167      61.669  33.608  32.388  1.00 15.50           C  
ATOM   1358  CD1 ILE A 167      61.488  33.882  29.323  1.00 19.13           C  
ATOM   1359  N   LYS A 168      65.334  31.890  30.887  1.00 17.41           N  
ATOM   1360  CA  LYS A 168      66.204  31.320  29.870  1.00 19.35           C  
ATOM   1361  C   LYS A 168      65.274  30.326  29.187  1.00 20.36           C  
ATOM   1362  O   LYS A 168      64.652  29.496  29.850  1.00 21.44           O  
ATOM   1363  CB  LYS A 168      67.416  30.612  30.486  1.00 21.57           C  
ATOM   1364  CG  LYS A 168      68.481  31.587  30.957  1.00 27.18           C  
ATOM   1365  CD  LYS A 168      69.802  30.900  31.240  1.00 31.17           C  
ATOM   1366  CE  LYS A 168      70.881  31.925  31.550  1.00 33.76           C  
ATOM   1367  NZ  LYS A 168      72.168  31.278  31.921  1.00 36.05           N  
ATOM   1368  N   ALA A 169      65.153  30.430  27.868  1.00 20.95           N  
ATOM   1369  CA  ALA A 169      64.260  29.547  27.130  1.00 20.34           C  
ATOM   1370  C   ALA A 169      64.948  28.799  26.003  1.00 21.32           C  
ATOM   1371  O   ALA A 169      65.957  29.247  25.462  1.00 22.57           O  
ATOM   1372  CB  ALA A 169      63.088  30.347  26.574  1.00 23.15           C  
ATOM   1373  N   SER A 170      64.385  27.649  25.659  1.00 20.11           N  
ATOM   1374  CA  SER A 170      64.919  26.828  24.582  1.00 21.19           C  
ATOM   1375  C   SER A 170      63.802  25.956  24.033  1.00 19.47           C  
ATOM   1376  O   SER A 170      62.844  25.639  24.739  1.00 20.58           O  
ATOM   1377  CB  SER A 170      66.061  25.948  25.095  1.00 23.60           C  
ATOM   1378  OG  SER A 170      65.603  25.037  26.075  1.00 30.96           O  
ATOM   1379  N   PHE A 171      63.915  25.578  22.766  1.00 19.11           N  
ATOM   1380  CA  PHE A 171      62.909  24.727  22.150  1.00 19.44           C  
ATOM   1381  C   PHE A 171      63.425  23.303  22.022  1.00 20.55           C  
ATOM   1382  O   PHE A 171      64.598  23.086  21.725  1.00 22.40           O  
ATOM   1383  CB  PHE A 171      62.545  25.214  20.744  1.00 19.15           C  
ATOM   1384  CG  PHE A 171      61.809  26.519  20.711  1.00 17.11           C  
ATOM   1385  CD1 PHE A 171      62.505  27.722  20.673  1.00 19.31           C  
ATOM   1386  CD2 PHE A 171      60.415  26.544  20.686  1.00 17.94           C  
ATOM   1387  CE1 PHE A 171      61.823  28.939  20.605  1.00 19.07           C  
ATOM   1388  CE2 PHE A 171      59.720  27.756  20.620  1.00 20.01           C  
ATOM   1389  CZ  PHE A 171      60.427  28.954  20.578  1.00 18.42           C  
ATOM   1390  N   THR A 172      62.546  22.337  22.253  1.00 20.20           N  
ATOM   1391  CA  THR A 172      62.913  20.936  22.097  1.00 22.16           C  
ATOM   1392  C   THR A 172      62.653  20.633  20.625  1.00 23.15           C  
ATOM   1393  O   THR A 172      62.109  21.469  19.902  1.00 23.10           O  
ATOM   1394  CB  THR A 172      62.024  20.018  22.954  1.00 21.83           C  
ATOM   1395  OG1 THR A 172      60.658  20.172  22.556  1.00 20.41           O  
ATOM   1396  CG2 THR A 172      62.151  20.375  24.430  1.00 22.59           C  
ATOM   1397  N   LYS A 173      63.034  19.446  20.172  1.00 24.42           N  
ATOM   1398  CA  LYS A 173      62.811  19.092  18.777  1.00 26.50           C  
ATOM   1399  C   LYS A 173      61.319  18.982  18.481  1.00 25.43           C  
ATOM   1400  O   LYS A 173      60.886  19.174  17.343  1.00 26.46           O  
ATOM   1401  CB  LYS A 173      63.520  17.778  18.446  1.00 29.68           C  
ATOM   1402  CG  LYS A 173      65.035  17.873  18.552  1.00 33.90           C  
ATOM   1403  CD  LYS A 173      65.707  16.546  18.233  1.00 37.33           C  
ATOM   1404  CE  LYS A 173      67.219  16.654  18.367  1.00 38.95           C  
ATOM   1405  NZ  LYS A 173      67.905  15.370  18.050  1.00 41.11           N  
ATOM   1406  N   SER A 174      60.533  18.689  19.514  1.00 23.95           N  
ATOM   1407  CA  SER A 174      59.087  18.559  19.371  1.00 23.69           C  
ATOM   1408  C   SER A 174      58.401  19.921  19.440  1.00 21.69           C  
ATOM   1409  O   SER A 174      57.177  20.006  19.469  1.00 23.61           O  
ATOM   1410  CB  SER A 174      58.525  17.653  20.470  1.00 24.88           C  
ATOM   1411  OG  SER A 174      58.713  18.237  21.747  1.00 28.34           O  
ATOM   1412  N   LEU A 175      59.204  20.980  19.480  1.00 21.48           N  
ATOM   1413  CA  LEU A 175      58.697  22.351  19.530  1.00 21.24           C  
ATOM   1414  C   LEU A 175      58.115  22.779  20.871  1.00 22.08           C  
ATOM   1415  O   LEU A 175      57.290  23.693  20.936  1.00 23.16           O  
ATOM   1416  CB  LEU A 175      57.652  22.570  18.434  1.00 23.24           C  
ATOM   1417  CG  LEU A 175      58.107  22.179  17.028  1.00 24.55           C  
ATOM   1418  CD1 LEU A 175      57.045  22.592  16.023  1.00 25.82           C  
ATOM   1419  CD2 LEU A 175      59.434  22.848  16.714  1.00 23.26           C  
ATOM   1420  N   MET A 176      58.528  22.109  21.937  1.00 21.17           N  
ATOM   1421  CA  MET A 176      58.071  22.479  23.266  1.00 22.41           C  
ATOM   1422  C   MET A 176      58.997  23.623  23.676  1.00 20.18           C  
ATOM   1423  O   MET A 176      60.211  23.537  23.484  1.00 20.83           O  
ATOM   1424  CB  MET A 176      58.247  21.304  24.230  1.00 24.28           C  
ATOM   1425  CG  MET A 176      57.702  21.552  25.623  1.00 26.33           C  
ATOM   1426  SD  MET A 176      55.907  21.508  25.661  1.00 30.52           S  
ATOM   1427  CE  MET A 176      55.624  19.774  26.052  1.00 28.26           C  
ATOM   1428  N   LEU A 177      58.438  24.708  24.205  1.00 20.05           N  
ATOM   1429  CA  LEU A 177      59.278  25.812  24.640  1.00 18.82           C  
ATOM   1430  C   LEU A 177      59.529  25.613  26.126  1.00 18.03           C  
ATOM   1431  O   LEU A 177      58.615  25.732  26.942  1.00 19.37           O  
ATOM   1432  CB  LEU A 177      58.598  27.161  24.387  1.00 21.02           C  
ATOM   1433  CG  LEU A 177      59.389  28.392  24.844  1.00 21.93           C  
ATOM   1434  CD1 LEU A 177      60.767  28.435  24.186  1.00 23.16           C  
ATOM   1435  CD2 LEU A 177      58.590  29.640  24.493  1.00 25.66           C  
ATOM   1436  N   THR A 178      60.770  25.278  26.455  1.00 17.37           N  
ATOM   1437  CA  THR A 178      61.189  25.041  27.829  1.00 19.73           C  
ATOM   1438  C   THR A 178      61.633  26.360  28.435  1.00 17.35           C  
ATOM   1439  O   THR A 178      62.462  27.064  27.865  1.00 19.43           O  
ATOM   1440  CB  THR A 178      62.375  24.058  27.875  1.00 22.66           C  
ATOM   1441  OG1 THR A 178      62.001  22.830  27.240  1.00 27.84           O  
ATOM   1442  CG2 THR A 178      62.785  23.782  29.316  1.00 24.50           C  
ATOM   1443  N   VAL A 179      61.077  26.694  29.594  1.00 17.79           N  
ATOM   1444  CA  VAL A 179      61.424  27.943  30.257  1.00 18.67           C  
ATOM   1445  C   VAL A 179      61.923  27.734  31.677  1.00 19.09           C  
ATOM   1446  O   VAL A 179      61.275  27.072  32.488  1.00 20.39           O  
ATOM   1447  CB  VAL A 179      60.211  28.906  30.320  1.00 17.91           C  
ATOM   1448  CG1 VAL A 179      60.610  30.210  31.017  1.00 19.10           C  
ATOM   1449  CG2 VAL A 179      59.692  29.194  28.919  1.00 19.49           C  
ATOM   1450  N   LYS A 180      63.091  28.294  31.967  1.00 17.81           N  
ATOM   1451  CA  LYS A 180      63.648  28.223  33.306  1.00 18.25           C  
ATOM   1452  C   LYS A 180      63.573  29.633  33.871  1.00 15.26           C  
ATOM   1453  O   LYS A 180      64.064  30.582  33.255  1.00 17.24           O  
ATOM   1454  CB  LYS A 180      65.108  27.775  33.280  1.00 20.73           C  
ATOM   1455  CG  LYS A 180      65.323  26.368  32.750  1.00 25.14           C  
ATOM   1456  CD  LYS A 180      66.785  25.966  32.879  1.00 29.11           C  
ATOM   1457  CE  LYS A 180      67.022  24.561  32.352  1.00 33.01           C  
ATOM   1458  NZ  LYS A 180      68.458  24.171  32.455  1.00 36.36           N  
ATOM   1459  N   GLN A 181      62.933  29.769  35.027  1.00 16.33           N  
ATOM   1460  CA  GLN A 181      62.840  31.067  35.664  1.00 15.57           C  
ATOM   1461  C   GLN A 181      64.050  31.230  36.561  1.00 15.55           C  
ATOM   1462  O   GLN A 181      64.604  30.247  37.063  1.00 16.54           O  
ATOM   1463  CB  GLN A 181      61.559  31.185  36.501  1.00 15.09           C  
ATOM   1464  CG  GLN A 181      60.289  31.072  35.666  1.00 14.77           C  
ATOM   1465  CD  GLN A 181      59.061  31.642  36.359  1.00 14.65           C  
ATOM   1466  OE1 GLN A 181      59.000  32.837  36.658  1.00 15.81           O  
ATOM   1467  NE2 GLN A 181      58.072  30.791  36.608  1.00 15.30           N  
ATOM   1468  N   PHE A 182      64.465  32.480  36.720  1.00 15.65           N  
ATOM   1469  CA  PHE A 182      65.587  32.852  37.572  1.00 16.70           C  
ATOM   1470  C   PHE A 182      65.064  33.975  38.451  1.00 16.90           C  
ATOM   1471  O   PHE A 182      64.183  34.738  38.042  1.00 17.19           O  
ATOM   1472  CB  PHE A 182      66.773  33.362  36.748  1.00 17.68           C  
ATOM   1473  CG  PHE A 182      67.501  32.288  35.991  1.00 19.87           C  
ATOM   1474  CD1 PHE A 182      66.923  31.685  34.877  1.00 20.27           C  
ATOM   1475  CD2 PHE A 182      68.775  31.889  36.389  1.00 18.97           C  
ATOM   1476  CE1 PHE A 182      67.606  30.699  34.168  1.00 21.32           C  
ATOM   1477  CE2 PHE A 182      69.468  30.903  35.688  1.00 21.57           C  
ATOM   1478  CZ  PHE A 182      68.883  30.308  34.577  1.00 20.90           C  
ATOM   1479  N   GLY A 183      65.613  34.071  39.654  1.00 16.27           N  
ATOM   1480  CA  GLY A 183      65.181  35.086  40.592  1.00 18.01           C  
ATOM   1481  C   GLY A 183      64.410  34.467  41.738  1.00 16.69           C  
ATOM   1482  O   GLY A 183      64.239  33.252  41.826  1.00 17.33           O  
ATOM   1483  N   HIS A 184      63.949  35.322  42.641  1.00 17.76           N  
ATOM   1484  CA  HIS A 184      63.186  34.878  43.790  1.00 17.11           C  
ATOM   1485  C   HIS A 184      62.430  36.077  44.321  1.00 15.58           C  
ATOM   1486  O   HIS A 184      62.688  37.214  43.923  1.00 16.11           O  
ATOM   1487  CB  HIS A 184      64.109  34.317  44.881  1.00 17.26           C  
ATOM   1488  CG  HIS A 184      65.232  35.233  45.252  1.00 17.94           C  
ATOM   1489  ND1 HIS A 184      66.471  35.176  44.647  1.00 17.18           N  
ATOM   1490  CD2 HIS A 184      65.290  36.261  46.130  1.00 19.15           C  
ATOM   1491  CE1 HIS A 184      67.241  36.133  45.135  1.00 19.79           C  
ATOM   1492  NE2 HIS A 184      66.547  36.807  46.036  1.00 20.54           N  
ATOM   1493  N   THR A 185      61.510  35.815  45.236  1.00 14.54           N  
ATOM   1494  CA  THR A 185      60.692  36.871  45.817  1.00 15.76           C  
ATOM   1495  C   THR A 185      60.644  36.706  47.327  1.00 16.93           C  
ATOM   1496  O   THR A 185      60.567  35.589  47.837  1.00 16.95           O  
ATOM   1497  CB  THR A 185      59.267  36.820  45.219  1.00 17.21           C  
ATOM   1498  OG1 THR A 185      59.316  37.258  43.857  1.00 17.00           O  
ATOM   1499  CG2 THR A 185      58.311  37.713  45.997  1.00 17.04           C  
ATOM   1500  N   MET A 186      60.715  37.826  48.041  1.00 15.85           N  
ATOM   1501  CA  MET A 186      60.665  37.794  49.493  1.00 17.92           C  
ATOM   1502  C   MET A 186      59.448  38.537  50.017  1.00 17.23           C  
ATOM   1503  O   MET A 186      59.163  39.659  49.607  1.00 18.40           O  
ATOM   1504  CB  MET A 186      61.937  38.394  50.081  1.00 18.35           C  
ATOM   1505  CG  MET A 186      63.162  37.548  49.812  1.00 23.17           C  
ATOM   1506  SD  MET A 186      64.613  38.232  50.602  1.00 26.24           S  
ATOM   1507  CE  MET A 186      65.033  39.542  49.457  1.00 27.63           C  
ATOM   1508  N   LEU A 187      58.734  37.885  50.923  1.00 17.38           N  
ATOM   1509  CA  LEU A 187      57.534  38.447  51.526  1.00 17.90           C  
ATOM   1510  C   LEU A 187      57.750  38.657  53.015  1.00 18.08           C  
ATOM   1511  O   LEU A 187      58.090  37.720  53.737  1.00 19.14           O  
ATOM   1512  CB  LEU A 187      56.354  37.499  51.321  1.00 19.60           C  
ATOM   1513  CG  LEU A 187      55.047  37.817  52.053  1.00 18.67           C  
ATOM   1514  CD1 LEU A 187      54.373  39.022  51.419  1.00 21.01           C  
ATOM   1515  CD2 LEU A 187      54.134  36.599  51.989  1.00 21.31           C  
ATOM   1516  N   ASP A 188      57.566  39.891  53.468  1.00 18.69           N  
ATOM   1517  CA  ASP A 188      57.717  40.205  54.880  1.00 19.98           C  
ATOM   1518  C   ASP A 188      56.349  40.492  55.487  1.00 19.94           C  
ATOM   1519  O   ASP A 188      55.602  41.335  54.986  1.00 20.65           O  
ATOM   1520  CB  ASP A 188      58.622  41.426  55.061  1.00 23.19           C  
ATOM   1521  CG  ASP A 188      60.052  41.155  54.646  1.00 28.45           C  
ATOM   1522  OD1 ASP A 188      60.683  40.259  55.243  1.00 32.69           O  
ATOM   1523  OD2 ASP A 188      60.549  41.837  53.725  1.00 32.80           O  
ATOM   1524  N   ILE A 189      56.017  39.766  56.548  1.00 18.82           N  
ATOM   1525  CA  ILE A 189      54.754  39.957  57.258  1.00 19.30           C  
ATOM   1526  C   ILE A 189      55.210  40.444  58.632  1.00 21.11           C  
ATOM   1527  O   ILE A 189      55.540  39.641  59.509  1.00 21.57           O  
ATOM   1528  CB  ILE A 189      53.975  38.629  57.414  1.00 18.77           C  
ATOM   1529  CG1 ILE A 189      53.784  37.953  56.049  1.00 19.44           C  
ATOM   1530  CG2 ILE A 189      52.623  38.895  58.072  1.00 20.13           C  
ATOM   1531  CD1 ILE A 189      52.950  38.756  55.068  1.00 21.15           C  
ATOM   1532  N   LYS A 190      55.233  41.760  58.805  1.00 23.24           N  
ATOM   1533  CA  LYS A 190      55.708  42.363  60.040  1.00 25.68           C  
ATOM   1534  C   LYS A 190      57.172  41.956  60.175  1.00 25.56           C  
ATOM   1535  O   LYS A 190      57.979  42.311  59.317  1.00 26.34           O  
ATOM   1536  CB  LYS A 190      54.872  41.899  61.235  1.00 27.15           C  
ATOM   1537  CG  LYS A 190      53.419  42.352  61.131  1.00 29.84           C  
ATOM   1538  CD  LYS A 190      52.649  42.149  62.422  1.00 33.32           C  
ATOM   1539  CE  LYS A 190      51.167  42.417  62.206  1.00 34.25           C  
ATOM   1540  NZ  LYS A 190      50.918  43.741  61.569  1.00 36.06           N  
ATOM   1541  N   ASP A 191      57.526  41.204  61.213  1.00 26.24           N  
ATOM   1542  CA  ASP A 191      58.923  40.802  61.380  1.00 26.87           C  
ATOM   1543  C   ASP A 191      59.224  39.383  60.896  1.00 26.33           C  
ATOM   1544  O   ASP A 191      60.356  38.909  61.001  1.00 27.05           O  
ATOM   1545  CB  ASP A 191      59.341  40.944  62.847  1.00 30.83           C  
ATOM   1546  CG  ASP A 191      59.262  42.379  63.335  1.00 33.88           C  
ATOM   1547  OD1 ASP A 191      59.782  43.274  62.634  1.00 36.13           O  
ATOM   1548  OD2 ASP A 191      58.687  42.611  64.419  1.00 36.49           O  
ATOM   1549  N   GLU A 192      58.208  38.719  60.359  1.00 23.77           N  
ATOM   1550  CA  GLU A 192      58.337  37.350  59.865  1.00 21.24           C  
ATOM   1551  C   GLU A 192      58.591  37.403  58.360  1.00 21.44           C  
ATOM   1552  O   GLU A 192      57.984  38.208  57.654  1.00 23.88           O  
ATOM   1553  CB  GLU A 192      57.044  36.593  60.161  1.00 21.06           C  
ATOM   1554  CG  GLU A 192      57.149  35.081  60.169  1.00 21.43           C  
ATOM   1555  CD  GLU A 192      55.932  34.452  60.815  1.00 22.68           C  
ATOM   1556  OE1 GLU A 192      54.920  34.245  60.118  1.00 22.69           O  
ATOM   1557  OE2 GLU A 192      55.979  34.187  62.035  1.00 22.45           O  
ATOM   1558  N   SER A 193      59.484  36.554  57.864  1.00 17.98           N  
ATOM   1559  CA  SER A 193      59.786  36.571  56.438  1.00 19.09           C  
ATOM   1560  C   SER A 193      59.577  35.246  55.735  1.00 18.05           C  
ATOM   1561  O   SER A 193      59.620  34.176  56.348  1.00 17.43           O  
ATOM   1562  CB  SER A 193      61.224  37.033  56.206  1.00 20.91           C  
ATOM   1563  OG  SER A 193      61.411  38.364  56.648  1.00 29.53           O  
ATOM   1564  N   TYR A 194      59.350  35.344  54.428  1.00 18.41           N  
ATOM   1565  CA  TYR A 194      59.127  34.186  53.576  1.00 17.83           C  
ATOM   1566  C   TYR A 194      59.888  34.351  52.267  1.00 16.81           C  
ATOM   1567  O   TYR A 194      59.855  35.413  51.645  1.00 19.16           O  
ATOM   1568  CB  TYR A 194      57.636  34.020  53.274  1.00 16.65           C  
ATOM   1569  CG  TYR A 194      56.801  33.741  54.494  1.00 16.24           C  
ATOM   1570  CD1 TYR A 194      56.430  34.772  55.359  1.00 16.61           C  
ATOM   1571  CD2 TYR A 194      56.435  32.439  54.823  1.00 15.49           C  
ATOM   1572  CE1 TYR A 194      55.718  34.499  56.532  1.00 16.07           C  
ATOM   1573  CE2 TYR A 194      55.727  32.155  55.988  1.00 16.80           C  
ATOM   1574  CZ  TYR A 194      55.375  33.187  56.837  1.00 17.99           C  
ATOM   1575  OH  TYR A 194      54.701  32.882  57.992  1.00 19.70           O  
ATOM   1576  N   LEU A 195      60.584  33.295  51.859  1.00 15.93           N  
ATOM   1577  CA  LEU A 195      61.339  33.310  50.610  1.00 15.93           C  
ATOM   1578  C   LEU A 195      60.606  32.388  49.646  1.00 14.75           C  
ATOM   1579  O   LEU A 195      60.391  31.215  49.948  1.00 15.56           O  
ATOM   1580  CB  LEU A 195      62.766  32.798  50.841  1.00 15.17           C  
ATOM   1581  CG  LEU A 195      63.636  32.565  49.600  1.00 16.15           C  
ATOM   1582  CD1 LEU A 195      63.784  33.848  48.809  1.00 16.72           C  
ATOM   1583  CD2 LEU A 195      65.005  32.042  50.038  1.00 18.51           C  
ATOM   1584  N   VAL A 196      60.226  32.931  48.491  1.00 15.17           N  
ATOM   1585  CA  VAL A 196      59.495  32.177  47.474  1.00 15.35           C  
ATOM   1586  C   VAL A 196      60.292  32.046  46.170  1.00 13.98           C  
ATOM   1587  O   VAL A 196      60.849  33.018  45.671  1.00 15.48           O  
ATOM   1588  CB  VAL A 196      58.150  32.872  47.141  1.00 15.30           C  
ATOM   1589  CG1 VAL A 196      57.356  32.031  46.145  1.00 19.29           C  
ATOM   1590  CG2 VAL A 196      57.351  33.094  48.415  1.00 16.88           C  
ATOM   1591  N   THR A 197      60.336  30.837  45.622  1.00 15.21           N  
ATOM   1592  CA  THR A 197      61.049  30.618  44.369  1.00 15.74           C  
ATOM   1593  C   THR A 197      60.060  30.166  43.294  1.00 15.62           C  
ATOM   1594  O   THR A 197      59.317  29.205  43.493  1.00 16.63           O  
ATOM   1595  CB  THR A 197      62.182  29.555  44.533  1.00 16.31           C  
ATOM   1596  OG1 THR A 197      61.637  28.296  44.945  1.00 16.45           O  
ATOM   1597  CG2 THR A 197      63.198  30.025  45.574  1.00 19.44           C  
ATOM   1598  N   PRO A 198      60.027  30.873  42.150  1.00 15.30           N  
ATOM   1599  CA  PRO A 198      59.116  30.525  41.053  1.00 17.13           C  
ATOM   1600  C   PRO A 198      59.508  29.195  40.411  1.00 16.45           C  
ATOM   1601  O   PRO A 198      60.678  28.805  40.436  1.00 17.72           O  
ATOM   1602  CB  PRO A 198      59.253  31.709  40.098  1.00 16.61           C  
ATOM   1603  CG  PRO A 198      60.663  32.179  40.338  1.00 18.66           C  
ATOM   1604  CD  PRO A 198      60.768  32.109  41.843  1.00 16.36           C  
ATOM   1605  N   PRO A 199      58.538  28.485  39.818  1.00 17.05           N  
ATOM   1606  CA  PRO A 199      58.841  27.196  39.195  1.00 16.64           C  
ATOM   1607  C   PRO A 199      59.198  27.250  37.719  1.00 16.79           C  
ATOM   1608  O   PRO A 199      58.950  28.239  37.038  1.00 17.89           O  
ATOM   1609  CB  PRO A 199      57.550  26.428  39.402  1.00 18.39           C  
ATOM   1610  CG  PRO A 199      56.531  27.493  39.084  1.00 19.07           C  
ATOM   1611  CD  PRO A 199      57.082  28.740  39.797  1.00 17.37           C  
ATOM   1612  N   PRO A 200      59.808  26.176  37.210  1.00 17.41           N  
ATOM   1613  CA  PRO A 200      60.152  26.162  35.791  1.00 16.80           C  
ATOM   1614  C   PRO A 200      58.827  25.873  35.081  1.00 17.35           C  
ATOM   1615  O   PRO A 200      57.846  25.479  35.718  1.00 17.97           O  
ATOM   1616  CB  PRO A 200      61.142  25.006  35.689  1.00 18.95           C  
ATOM   1617  CG  PRO A 200      60.668  24.063  36.766  1.00 18.73           C  
ATOM   1618  CD  PRO A 200      60.331  24.987  37.908  1.00 18.18           C  
ATOM   1619  N   LEU A 201      58.779  26.077  33.774  1.00 17.31           N  
ATOM   1620  CA  LEU A 201      57.545  25.820  33.051  1.00 17.06           C  
ATOM   1621  C   LEU A 201      57.832  25.542  31.589  1.00 17.15           C  
ATOM   1622  O   LEU A 201      58.956  25.692  31.126  1.00 17.03           O  
ATOM   1623  CB  LEU A 201      56.614  27.036  33.163  1.00 19.67           C  
ATOM   1624  CG  LEU A 201      57.128  28.361  32.584  1.00 17.66           C  
ATOM   1625  CD1 LEU A 201      56.828  28.446  31.090  1.00 19.96           C  
ATOM   1626  CD2 LEU A 201      56.448  29.524  33.294  1.00 21.31           C  
ATOM   1627  N   HIS A 202      56.809  25.112  30.870  1.00 17.65           N  
ATOM   1628  CA  HIS A 202      56.972  24.895  29.449  1.00 18.30           C  
ATOM   1629  C   HIS A 202      55.729  25.393  28.738  1.00 18.45           C  
ATOM   1630  O   HIS A 202      54.643  25.470  29.322  1.00 17.68           O  
ATOM   1631  CB  HIS A 202      57.246  23.421  29.109  1.00 19.94           C  
ATOM   1632  CG  HIS A 202      56.210  22.465  29.610  1.00 24.79           C  
ATOM   1633  ND1 HIS A 202      56.197  21.993  30.904  1.00 27.39           N  
ATOM   1634  CD2 HIS A 202      55.174  21.863  28.980  1.00 26.34           C  
ATOM   1635  CE1 HIS A 202      55.200  21.139  31.050  1.00 28.65           C  
ATOM   1636  NE2 HIS A 202      54.563  21.042  29.896  1.00 28.99           N  
ATOM   1637  N   ILE A 203      55.906  25.774  27.483  1.00 16.25           N  
ATOM   1638  CA  ILE A 203      54.803  26.275  26.686  1.00 16.99           C  
ATOM   1639  C   ILE A 203      54.395  25.194  25.695  1.00 16.64           C  
ATOM   1640  O   ILE A 203      55.190  24.788  24.842  1.00 17.61           O  
ATOM   1641  CB  ILE A 203      55.211  27.547  25.916  1.00 16.93           C  
ATOM   1642  CG1 ILE A 203      55.817  28.575  26.878  1.00 21.66           C  
ATOM   1643  CG2 ILE A 203      54.003  28.136  25.206  1.00 18.31           C  
ATOM   1644  CD1 ILE A 203      54.882  29.040  27.974  1.00 20.60           C  
ATOM   1645  N   GLU A 204      53.167  24.715  25.833  1.00 16.50           N  
ATOM   1646  CA  GLU A 204      52.634  23.694  24.942  1.00 18.96           C  
ATOM   1647  C   GLU A 204      51.791  24.373  23.873  1.00 18.62           C  
ATOM   1648  O   GLU A 204      51.556  25.581  23.932  1.00 18.20           O  
ATOM   1649  CB  GLU A 204      51.766  22.707  25.725  1.00 21.41           C  
ATOM   1650  CG  GLU A 204      52.529  21.929  26.786  1.00 26.79           C  
ATOM   1651  CD  GLU A 204      51.687  20.854  27.442  1.00 31.22           C  
ATOM   1652  OE1 GLU A 204      51.063  20.058  26.708  1.00 35.06           O  
ATOM   1653  OE2 GLU A 204      51.656  20.798  28.690  1.00 33.39           O  
ATOM   1654  N   GLY A 205      51.353  23.591  22.890  1.00 20.16           N  
ATOM   1655  CA  GLY A 205      50.506  24.115  21.830  1.00 20.62           C  
ATOM   1656  C   GLY A 205      51.131  24.997  20.767  1.00 20.35           C  
ATOM   1657  O   GLY A 205      50.412  25.684  20.044  1.00 20.12           O  
ATOM   1658  N   ILE A 206      52.454  24.987  20.653  1.00 19.31           N  
ATOM   1659  CA  ILE A 206      53.113  25.815  19.651  1.00 21.49           C  
ATOM   1660  C   ILE A 206      52.814  25.351  18.229  1.00 22.43           C  
ATOM   1661  O   ILE A 206      52.504  26.168  17.361  1.00 21.66           O  
ATOM   1662  CB  ILE A 206      54.641  25.854  19.888  1.00 21.65           C  
ATOM   1663  CG1 ILE A 206      54.925  26.658  21.161  1.00 23.69           C  
ATOM   1664  CG2 ILE A 206      55.357  26.464  18.676  1.00 23.12           C  
ATOM   1665  CD1 ILE A 206      56.389  26.863  21.465  1.00 26.77           C  
ATOM   1666  N   LEU A 207      52.897  24.046  17.991  1.00 22.84           N  
ATOM   1667  CA  LEU A 207      52.631  23.503  16.661  1.00 22.77           C  
ATOM   1668  C   LEU A 207      51.242  23.890  16.159  1.00 22.32           C  
ATOM   1669  O   LEU A 207      51.075  24.245  14.991  1.00 23.37           O  
ATOM   1670  CB  LEU A 207      52.761  21.975  16.673  1.00 23.98           C  
ATOM   1671  CG  LEU A 207      52.499  21.264  15.339  1.00 26.78           C  
ATOM   1672  CD1 LEU A 207      53.466  21.775  14.276  1.00 27.33           C  
ATOM   1673  CD2 LEU A 207      52.656  19.760  15.523  1.00 28.38           C  
ATOM   1674  N   VAL A 208      50.249  23.833  17.042  1.00 22.36           N  
ATOM   1675  CA  VAL A 208      48.874  24.159  16.666  1.00 22.69           C  
ATOM   1676  C   VAL A 208      48.489  25.634  16.803  1.00 21.27           C  
ATOM   1677  O   VAL A 208      47.322  25.994  16.644  1.00 22.12           O  
ATOM   1678  CB  VAL A 208      47.869  23.300  17.465  1.00 23.32           C  
ATOM   1679  CG1 VAL A 208      48.002  21.834  17.056  1.00 23.88           C  
ATOM   1680  CG2 VAL A 208      48.120  23.456  18.956  1.00 23.81           C  
ATOM   1681  N   ALA A 209      49.470  26.482  17.097  1.00 20.73           N  
ATOM   1682  CA  ALA A 209      49.254  27.921  17.234  1.00 20.72           C  
ATOM   1683  C   ALA A 209      48.266  28.332  18.324  1.00 20.13           C  
ATOM   1684  O   ALA A 209      47.516  29.299  18.169  1.00 22.22           O  
ATOM   1685  CB  ALA A 209      48.820  28.511  15.890  1.00 21.17           C  
ATOM   1686  N   SER A 210      48.267  27.598  19.430  1.00 19.87           N  
ATOM   1687  CA  SER A 210      47.392  27.909  20.555  1.00 18.45           C  
ATOM   1688  C   SER A 210      48.228  27.618  21.794  1.00 19.01           C  
ATOM   1689  O   SER A 210      47.998  26.639  22.507  1.00 20.09           O  
ATOM   1690  CB  SER A 210      46.140  27.028  20.534  1.00 20.36           C  
ATOM   1691  OG  SER A 210      45.219  27.449  21.528  1.00 21.52           O  
ATOM   1692  N   PRO A 211      49.221  28.475  22.057  1.00 18.23           N  
ATOM   1693  CA  PRO A 211      50.122  28.327  23.205  1.00 17.81           C  
ATOM   1694  C   PRO A 211      49.450  28.414  24.566  1.00 16.32           C  
ATOM   1695  O   PRO A 211      48.465  29.126  24.748  1.00 17.41           O  
ATOM   1696  CB  PRO A 211      51.123  29.472  23.021  1.00 18.43           C  
ATOM   1697  CG  PRO A 211      51.043  29.801  21.563  1.00 18.71           C  
ATOM   1698  CD  PRO A 211      49.581  29.663  21.264  1.00 17.97           C  
ATOM   1699  N   PHE A 212      49.987  27.667  25.523  1.00 18.07           N  
ATOM   1700  CA  PHE A 212      49.485  27.727  26.882  1.00 17.75           C  
ATOM   1701  C   PHE A 212      50.573  27.233  27.818  1.00 15.99           C  
ATOM   1702  O   PHE A 212      51.400  26.399  27.457  1.00 15.85           O  
ATOM   1703  CB  PHE A 212      48.171  26.941  27.051  1.00 20.52           C  
ATOM   1704  CG  PHE A 212      48.305  25.458  26.907  1.00 21.64           C  
ATOM   1705  CD1 PHE A 212      48.675  24.666  27.992  1.00 22.69           C  
ATOM   1706  CD2 PHE A 212      48.012  24.842  25.696  1.00 24.24           C  
ATOM   1707  CE1 PHE A 212      48.746  23.275  27.870  1.00 25.99           C  
ATOM   1708  CE2 PHE A 212      48.080  23.455  25.563  1.00 25.53           C  
ATOM   1709  CZ  PHE A 212      48.447  22.672  26.654  1.00 26.13           C  
ATOM   1710  N   VAL A 213      50.576  27.785  29.020  1.00 16.66           N  
ATOM   1711  CA  VAL A 213      51.571  27.448  30.018  1.00 16.62           C  
ATOM   1712  C   VAL A 213      51.199  26.282  30.910  1.00 15.76           C  
ATOM   1713  O   VAL A 213      50.051  26.137  31.324  1.00 17.14           O  
ATOM   1714  CB  VAL A 213      51.831  28.657  30.959  1.00 17.69           C  
ATOM   1715  CG1 VAL A 213      52.791  28.265  32.083  1.00 19.77           C  
ATOM   1716  CG2 VAL A 213      52.380  29.818  30.170  1.00 18.04           C  
ATOM   1717  N   GLU A 214      52.192  25.446  31.192  1.00 16.59           N  
ATOM   1718  CA  GLU A 214      52.013  24.353  32.138  1.00 16.32           C  
ATOM   1719  C   GLU A 214      53.234  24.426  33.036  1.00 16.91           C  
ATOM   1720  O   GLU A 214      54.355  24.628  32.565  1.00 18.50           O  
ATOM   1721  CB  GLU A 214      51.955  22.983  31.470  1.00 19.28           C  
ATOM   1722  CG  GLU A 214      51.688  21.857  32.481  1.00 20.47           C  
ATOM   1723  CD  GLU A 214      50.432  22.091  33.319  1.00 21.51           C  
ATOM   1724  OE1 GLU A 214      50.463  22.913  34.265  1.00 21.64           O  
ATOM   1725  OE2 GLU A 214      49.398  21.458  33.029  1.00 23.43           O  
ATOM   1726  N   LEU A 215      53.017  24.283  34.335  1.00 16.46           N  
ATOM   1727  CA  LEU A 215      54.120  24.346  35.274  1.00 15.88           C  
ATOM   1728  C   LEU A 215      54.711  22.964  35.512  1.00 16.55           C  
ATOM   1729  O   LEU A 215      54.037  21.949  35.330  1.00 18.84           O  
ATOM   1730  CB  LEU A 215      53.641  24.943  36.602  1.00 16.40           C  
ATOM   1731  CG  LEU A 215      52.977  26.326  36.536  1.00 16.38           C  
ATOM   1732  CD1 LEU A 215      52.574  26.744  37.946  1.00 14.75           C  
ATOM   1733  CD2 LEU A 215      53.921  27.352  35.915  1.00 16.80           C  
ATOM   1734  N   GLU A 216      55.977  22.943  35.912  1.00 17.33           N  
ATOM   1735  CA  GLU A 216      56.675  21.700  36.213  1.00 18.97           C  
ATOM   1736  C   GLU A 216      57.636  21.982  37.366  1.00 19.99           C  
ATOM   1737  O   GLU A 216      57.686  23.099  37.886  1.00 19.57           O  
ATOM   1738  CB  GLU A 216      57.449  21.215  34.980  1.00 22.44           C  
ATOM   1739  CG  GLU A 216      58.547  22.159  34.523  1.00 26.72           C  
ATOM   1740  CD  GLU A 216      59.212  21.711  33.235  1.00 29.83           C  
ATOM   1741  OE1 GLU A 216      58.535  21.683  32.187  1.00 31.41           O  
ATOM   1742  OE2 GLU A 216      60.415  21.384  33.271  1.00 33.15           O  
ATOM   1743  N   GLY A 217      58.387  20.971  37.780  1.00 19.15           N  
ATOM   1744  CA  GLY A 217      59.339  21.175  38.854  1.00 18.51           C  
ATOM   1745  C   GLY A 217      58.748  21.517  40.206  1.00 18.57           C  
ATOM   1746  O   GLY A 217      57.667  21.059  40.561  1.00 20.03           O  
ATOM   1747  N   LYS A 218      59.470  22.339  40.958  1.00 18.19           N  
ATOM   1748  CA  LYS A 218      59.044  22.713  42.297  1.00 18.82           C  
ATOM   1749  C   LYS A 218      59.252  24.179  42.627  1.00 17.28           C  
ATOM   1750  O   LYS A 218      60.066  24.866  42.016  1.00 18.20           O  
ATOM   1751  CB  LYS A 218      59.829  21.908  43.338  1.00 22.74           C  
ATOM   1752  CG  LYS A 218      59.789  20.403  43.179  1.00 26.03           C  
ATOM   1753  CD  LYS A 218      60.676  19.743  44.226  1.00 30.12           C  
ATOM   1754  CE  LYS A 218      60.671  18.228  44.091  1.00 32.36           C  
ATOM   1755  NZ  LYS A 218      61.550  17.583  45.109  1.00 34.85           N  
ATOM   1756  N   SER A 219      58.491  24.632  43.617  1.00 16.47           N  
ATOM   1757  CA  SER A 219      58.600  25.980  44.157  1.00 15.75           C  
ATOM   1758  C   SER A 219      58.762  25.779  45.656  1.00 14.82           C  
ATOM   1759  O   SER A 219      58.279  24.798  46.215  1.00 17.23           O  
ATOM   1760  CB  SER A 219      57.334  26.804  43.906  1.00 16.35           C  
ATOM   1761  OG  SER A 219      57.342  27.378  42.615  1.00 16.24           O  
ATOM   1762  N   TYR A 220      59.451  26.706  46.304  1.00 15.56           N  
ATOM   1763  CA  TYR A 220      59.635  26.615  47.743  1.00 16.08           C  
ATOM   1764  C   TYR A 220      59.160  27.889  48.408  1.00 15.55           C  
ATOM   1765  O   TYR A 220      59.223  28.961  47.814  1.00 15.88           O  
ATOM   1766  CB  TYR A 220      61.115  26.447  48.109  1.00 16.50           C  
ATOM   1767  CG  TYR A 220      61.775  25.211  47.559  1.00 17.21           C  
ATOM   1768  CD1 TYR A 220      62.635  25.294  46.468  1.00 18.78           C  
ATOM   1769  CD2 TYR A 220      61.545  23.960  48.130  1.00 18.15           C  
ATOM   1770  CE1 TYR A 220      63.256  24.160  45.952  1.00 20.22           C  
ATOM   1771  CE2 TYR A 220      62.161  22.816  47.619  1.00 20.24           C  
ATOM   1772  CZ  TYR A 220      63.013  22.927  46.531  1.00 21.00           C  
ATOM   1773  OH  TYR A 220      63.622  21.806  46.009  1.00 22.21           O  
ATOM   1774  N   ILE A 221      58.685  27.746  49.642  1.00 15.70           N  
ATOM   1775  CA  ILE A 221      58.285  28.879  50.466  1.00 14.60           C  
ATOM   1776  C   ILE A 221      58.976  28.606  51.805  1.00 14.20           C  
ATOM   1777  O   ILE A 221      58.507  27.791  52.598  1.00 15.94           O  
ATOM   1778  CB  ILE A 221      56.761  28.966  50.699  1.00 15.60           C  
ATOM   1779  CG1 ILE A 221      56.024  29.074  49.361  1.00 15.97           C  
ATOM   1780  CG2 ILE A 221      56.444  30.209  51.540  1.00 17.66           C  
ATOM   1781  CD1 ILE A 221      54.504  29.125  49.502  1.00 15.67           C  
ATOM   1782  N   GLN A 222      60.101  29.276  52.034  1.00 14.50           N  
ATOM   1783  CA  GLN A 222      60.859  29.094  53.269  1.00 15.96           C  
ATOM   1784  C   GLN A 222      60.613  30.266  54.207  1.00 14.61           C  
ATOM   1785  O   GLN A 222      60.871  31.406  53.850  1.00 16.98           O  
ATOM   1786  CB  GLN A 222      62.358  28.997  52.968  1.00 15.64           C  
ATOM   1787  CG  GLN A 222      63.249  28.933  54.224  1.00 17.44           C  
ATOM   1788  CD  GLN A 222      63.079  27.644  55.007  1.00 18.53           C  
ATOM   1789  OE1 GLN A 222      63.371  26.557  54.504  1.00 19.91           O  
ATOM   1790  NE2 GLN A 222      62.601  27.756  56.244  1.00 19.48           N  
ATOM   1791  N   SER A 223      60.135  29.970  55.413  1.00 16.96           N  
ATOM   1792  CA  SER A 223      59.868  31.021  56.392  1.00 17.72           C  
ATOM   1793  C   SER A 223      60.969  31.173  57.431  1.00 19.58           C  
ATOM   1794  O   SER A 223      61.723  30.237  57.694  1.00 20.08           O  
ATOM   1795  CB  SER A 223      58.553  30.753  57.119  1.00 18.50           C  
ATOM   1796  OG  SER A 223      58.310  31.767  58.082  1.00 19.74           O  
ATOM   1797  N   SER A 224      61.041  32.364  58.018  1.00 19.84           N  
ATOM   1798  CA  SER A 224      62.019  32.668  59.058  1.00 19.96           C  
ATOM   1799  C   SER A 224      61.686  31.867  60.317  1.00 19.86           C  
ATOM   1800  O   SER A 224      62.507  31.772  61.234  1.00 21.32           O  
ATOM   1801  CB  SER A 224      61.995  34.168  59.370  1.00 20.09           C  
ATOM   1802  OG  SER A 224      60.681  34.588  59.706  1.00 20.85           O  
ATOM   1803  N   THR A 225      60.482  31.305  60.359  1.00 20.14           N  
ATOM   1804  CA  THR A 225      60.014  30.496  61.484  1.00 20.46           C  
ATOM   1805  C   THR A 225      60.566  29.078  61.368  1.00 21.50           C  
ATOM   1806  O   THR A 225      60.374  28.250  62.263  1.00 23.93           O  
ATOM   1807  CB  THR A 225      58.486  30.357  61.486  1.00 20.69           C  
ATOM   1808  OG1 THR A 225      58.080  29.693  60.281  1.00 19.68           O  
ATOM   1809  CG2 THR A 225      57.818  31.716  61.562  1.00 21.09           C  
ATOM   1810  N   GLY A 226      61.232  28.806  60.250  1.00 20.97           N  
ATOM   1811  CA  GLY A 226      61.779  27.482  60.019  1.00 20.77           C  
ATOM   1812  C   GLY A 226      60.867  26.635  59.147  1.00 21.53           C  
ATOM   1813  O   GLY A 226      61.331  25.735  58.443  1.00 20.49           O  
ATOM   1814  N   LEU A 227      59.566  26.920  59.184  1.00 19.21           N  
ATOM   1815  CA  LEU A 227      58.600  26.173  58.386  1.00 18.50           C  
ATOM   1816  C   LEU A 227      58.914  26.289  56.898  1.00 17.30           C  
ATOM   1817  O   LEU A 227      59.376  27.329  56.427  1.00 18.21           O  
ATOM   1818  CB  LEU A 227      57.179  26.677  58.659  1.00 19.55           C  
ATOM   1819  CG  LEU A 227      56.677  26.464  60.094  1.00 20.04           C  
ATOM   1820  CD1 LEU A 227      55.294  27.077  60.243  1.00 19.65           C  
ATOM   1821  CD2 LEU A 227      56.633  24.981  60.412  1.00 21.20           C  
ATOM   1822  N   LEU A 228      58.660  25.207  56.168  1.00 17.54           N  
ATOM   1823  CA  LEU A 228      58.925  25.160  54.738  1.00 17.94           C  
ATOM   1824  C   LEU A 228      57.807  24.488  53.968  1.00 16.11           C  
ATOM   1825  O   LEU A 228      57.308  23.435  54.361  1.00 16.56           O  
ATOM   1826  CB  LEU A 228      60.225  24.392  54.471  1.00 18.15           C  
ATOM   1827  CG  LEU A 228      60.510  24.023  53.007  1.00 19.15           C  
ATOM   1828  CD1 LEU A 228      60.863  25.268  52.221  1.00 19.54           C  
ATOM   1829  CD2 LEU A 228      61.654  23.018  52.948  1.00 21.52           C  
ATOM   1830  N   CYS A 229      57.399  25.109  52.867  1.00 17.13           N  
ATOM   1831  CA  CYS A 229      56.382  24.509  52.024  1.00 16.78           C  
ATOM   1832  C   CYS A 229      57.057  24.130  50.707  1.00 14.51           C  
ATOM   1833  O   CYS A 229      57.776  24.936  50.114  1.00 17.01           O  
ATOM   1834  CB  CYS A 229      55.235  25.488  51.756  1.00 16.76           C  
ATOM   1835  SG  CYS A 229      53.908  24.783  50.745  1.00 18.15           S  
ATOM   1836  N   VAL A 230      56.857  22.887  50.282  1.00 15.13           N  
ATOM   1837  CA  VAL A 230      57.432  22.401  49.031  1.00 16.39           C  
ATOM   1838  C   VAL A 230      56.265  22.104  48.097  1.00 15.39           C  
ATOM   1839  O   VAL A 230      55.417  21.261  48.394  1.00 16.16           O  
ATOM   1840  CB  VAL A 230      58.266  21.114  49.243  1.00 16.52           C  
ATOM   1841  CG1 VAL A 230      58.885  20.681  47.921  1.00 18.00           C  
ATOM   1842  CG2 VAL A 230      59.358  21.355  50.277  1.00 18.61           C  
ATOM   1843  N   ILE A 231      56.221  22.820  46.978  1.00 15.91           N  
ATOM   1844  CA  ILE A 231      55.146  22.657  46.008  1.00 15.86           C  
ATOM   1845  C   ILE A 231      55.660  22.019  44.715  1.00 15.60           C  
ATOM   1846  O   ILE A 231      56.569  22.545  44.076  1.00 17.79           O  
ATOM   1847  CB  ILE A 231      54.492  24.019  45.664  1.00 16.57           C  
ATOM   1848  CG1 ILE A 231      54.045  24.742  46.938  1.00 18.16           C  
ATOM   1849  CG2 ILE A 231      53.290  23.805  44.755  1.00 17.41           C  
ATOM   1850  CD1 ILE A 231      55.087  25.677  47.521  1.00 22.61           C  
ATOM   1851  N   GLU A 232      55.067  20.890  44.341  1.00 15.45           N  
ATOM   1852  CA  GLU A 232      55.451  20.172  43.123  1.00 16.77           C  
ATOM   1853  C   GLU A 232      54.361  20.331  42.071  1.00 17.10           C  
ATOM   1854  O   GLU A 232      53.184  20.123  42.361  1.00 19.01           O  
ATOM   1855  CB  GLU A 232      55.636  18.689  43.430  1.00 19.59           C  
ATOM   1856  CG  GLU A 232      56.644  18.413  44.521  1.00 24.34           C  
ATOM   1857  CD  GLU A 232      56.703  16.947  44.882  1.00 28.40           C  
ATOM   1858  OE1 GLU A 232      57.100  16.139  44.018  1.00 31.08           O  
ATOM   1859  OE2 GLU A 232      56.347  16.603  46.028  1.00 30.62           O  
ATOM   1860  N   PHE A 233      54.756  20.681  40.848  1.00 18.78           N  
ATOM   1861  CA  PHE A 233      53.796  20.882  39.762  1.00 18.36           C  
ATOM   1862  C   PHE A 233      53.825  19.808  38.685  1.00 20.07           C  
ATOM   1863  O   PHE A 233      54.879  19.264  38.368  1.00 21.15           O  
ATOM   1864  CB  PHE A 233      54.035  22.238  39.093  1.00 17.48           C  
ATOM   1865  CG  PHE A 233      53.873  23.401  40.019  1.00 17.18           C  
ATOM   1866  CD1 PHE A 233      54.987  24.036  40.558  1.00 17.49           C  
ATOM   1867  CD2 PHE A 233      52.607  23.851  40.368  1.00 16.95           C  
ATOM   1868  CE1 PHE A 233      54.840  25.109  41.437  1.00 18.10           C  
ATOM   1869  CE2 PHE A 233      52.448  24.923  41.247  1.00 15.26           C  
ATOM   1870  CZ  PHE A 233      53.569  25.551  41.781  1.00 15.19           C  
ATOM   1871  N   SER A 234      52.656  19.518  38.121  1.00 22.50           N  
ATOM   1872  CA  SER A 234      52.529  18.525  37.055  1.00 26.03           C  
ATOM   1873  C   SER A 234      51.272  18.819  36.237  1.00 28.84           C  
ATOM   1874  O   SER A 234      50.453  19.649  36.628  1.00 26.68           O  
ATOM   1875  CB  SER A 234      52.448  17.115  37.649  1.00 27.59           C  
ATOM   1876  OG  SER A 234      51.344  16.993  38.528  1.00 33.74           O  
ATOM   1877  N   GLY A 235      51.113  18.140  35.104  1.00 32.41           N  
ATOM   1878  CA  GLY A 235      49.940  18.377  34.279  1.00 38.83           C  
ATOM   1879  C   GLY A 235      49.520  17.201  33.417  1.00 43.36           C  
ATOM   1880  O   GLY A 235      50.320  16.306  33.145  1.00 44.02           O  
ATOM   1881  N   ARG A 236      48.260  17.213  32.984  1.00 47.27           N  
ATOM   1882  CA  ARG A 236      47.708  16.152  32.146  1.00 51.53           C  
ATOM   1883  C   ARG A 236      47.597  14.836  32.901  1.00 52.89           C  
ATOM   1884  O   ARG A 236      46.581  14.548  33.537  1.00 52.98           O  
ATOM   1885  CB  ARG A 236      48.577  15.936  30.904  1.00 53.39           C  
ATOM   1886  CG  ARG A 236      48.130  16.688  29.668  1.00 56.21           C  
ATOM   1887  CD  ARG A 236      48.972  16.264  28.477  1.00 58.72           C  
ATOM   1888  NE  ARG A 236      48.467  16.792  27.214  1.00 60.86           N  
ATOM   1889  CZ  ARG A 236      49.018  16.540  26.031  1.00 61.74           C  
ATOM   1890  NH1 ARG A 236      50.093  15.768  25.948  1.00 62.27           N  
ATOM   1891  NH2 ARG A 236      48.494  17.059  24.929  1.00 62.42           N  
ATOM   1892  N   GLY A 237      48.655  14.039  32.813  1.00 53.68           N  
ATOM   1893  CA  GLY A 237      48.677  12.756  33.483  1.00 55.15           C  
ATOM   1894  C   GLY A 237      50.061  12.427  33.999  1.00 55.95           C  
ATOM   1895  O   GLY A 237      51.003  13.190  33.786  1.00 56.65           O  
ATOM   1896  N   TYR A 238      50.165  11.284  34.673  1.00 56.08           N  
ATOM   1897  CA  TYR A 238      51.401  10.770  35.265  1.00 56.00           C  
ATOM   1898  C   TYR A 238      51.402  11.008  36.773  1.00 55.31           C  
ATOM   1899  O   TYR A 238      51.708  10.099  37.544  1.00 55.52           O  
ATOM   1900  CB  TYR A 238      52.650  11.374  34.581  1.00 56.90           C  
ATOM   1901  CG  TYR A 238      53.483  12.360  35.385  1.00 57.82           C  
ATOM   1902  CD1 TYR A 238      54.141  11.971  36.555  1.00 57.59           C  
ATOM   1903  CD2 TYR A 238      53.655  13.672  34.942  1.00 57.96           C  
ATOM   1904  CE1 TYR A 238      54.948  12.863  37.260  1.00 57.77           C  
ATOM   1905  CE2 TYR A 238      54.460  14.570  35.637  1.00 58.23           C  
ATOM   1906  CZ  TYR A 238      55.104  14.160  36.794  1.00 58.15           C  
ATOM   1907  OH  TYR A 238      55.907  15.043  37.478  1.00 57.77           O  
ATOM   1908  N   PHE A 239      51.050  12.216  37.200  1.00 54.24           N  
ATOM   1909  CA  PHE A 239      51.005  12.497  38.629  1.00 53.29           C  
ATOM   1910  C   PHE A 239      49.647  13.057  39.037  1.00 51.68           C  
ATOM   1911  O   PHE A 239      49.414  13.355  40.209  1.00 51.04           O  
ATOM   1912  CB  PHE A 239      52.110  13.475  39.034  1.00 55.08           C  
ATOM   1913  CG  PHE A 239      52.522  13.345  40.475  1.00 56.88           C  
ATOM   1914  CD1 PHE A 239      53.097  12.164  40.937  1.00 57.57           C  
ATOM   1915  CD2 PHE A 239      52.312  14.384  41.376  1.00 57.50           C  
ATOM   1916  CE1 PHE A 239      53.456  12.016  42.277  1.00 57.98           C  
ATOM   1917  CE2 PHE A 239      52.666  14.247  42.720  1.00 58.26           C  
ATOM   1918  CZ  PHE A 239      53.239  13.059  43.170  1.00 57.93           C  
ATOM   1919  N   SER A 240      48.754  13.193  38.063  1.00 49.29           N  
ATOM   1920  CA  SER A 240      47.414  13.706  38.316  1.00 47.61           C  
ATOM   1921  C   SER A 240      46.508  13.436  37.124  1.00 46.25           C  
ATOM   1922  O   SER A 240      46.981  13.221  36.007  1.00 45.07           O  
ATOM   1923  CB  SER A 240      47.459  15.211  38.591  1.00 48.07           C  
ATOM   1924  OG  SER A 240      46.157  15.720  38.828  1.00 47.44           O  
ATOM   1925  N   GLY A 241      45.202  13.449  37.367  1.00 44.41           N  
ATOM   1926  CA  GLY A 241      44.255  13.201  36.299  1.00 42.55           C  
ATOM   1927  C   GLY A 241      43.877  14.450  35.529  1.00 41.09           C  
ATOM   1928  O   GLY A 241      43.090  14.380  34.585  1.00 40.86           O  
ATOM   1929  N   LYS A 242      44.430  15.596  35.920  1.00 39.49           N  
ATOM   1930  CA  LYS A 242      44.114  16.846  35.238  1.00 37.40           C  
ATOM   1931  C   LYS A 242      45.270  17.841  35.144  1.00 35.20           C  
ATOM   1932  O   LYS A 242      46.232  17.784  35.910  1.00 33.61           O  
ATOM   1933  CB  LYS A 242      42.910  17.510  35.911  1.00 40.06           C  
ATOM   1934  CG  LYS A 242      41.603  16.754  35.708  1.00 42.40           C  
ATOM   1935  CD  LYS A 242      40.431  17.452  36.378  1.00 44.96           C  
ATOM   1936  CE  LYS A 242      40.574  17.452  37.890  1.00 46.21           C  
ATOM   1937  NZ  LYS A 242      39.400  18.089  38.550  1.00 47.90           N  
ATOM   1938  N   LYS A 243      45.155  18.755  34.185  1.00 31.78           N  
ATOM   1939  CA  LYS A 243      46.160  19.784  33.937  1.00 29.97           C  
ATOM   1940  C   LYS A 243      46.259  20.774  35.096  1.00 25.86           C  
ATOM   1941  O   LYS A 243      45.380  20.824  35.955  1.00 25.79           O  
ATOM   1942  CB  LYS A 243      45.797  20.555  32.669  1.00 31.97           C  
ATOM   1943  CG  LYS A 243      44.497  21.340  32.803  1.00 33.72           C  
ATOM   1944  CD  LYS A 243      44.208  22.176  31.569  1.00 35.53           C  
ATOM   1945  CE  LYS A 243      42.960  23.018  31.762  1.00 37.07           C  
ATOM   1946  NZ  LYS A 243      42.648  23.825  30.548  1.00 39.43           N  
ATOM   1947  N   ASN A 244      47.332  21.564  35.102  1.00 23.32           N  
ATOM   1948  CA  ASN A 244      47.546  22.583  36.131  1.00 21.51           C  
ATOM   1949  C   ASN A 244      47.441  22.016  37.537  1.00 20.74           C  
ATOM   1950  O   ASN A 244      46.830  22.638  38.408  1.00 19.52           O  
ATOM   1951  CB  ASN A 244      46.507  23.698  35.995  1.00 23.12           C  
ATOM   1952  CG  ASN A 244      46.536  24.372  34.641  1.00 24.04           C  
ATOM   1953  OD1 ASN A 244      45.592  25.070  34.273  1.00 27.31           O  
ATOM   1954  ND2 ASN A 244      47.619  24.180  33.897  1.00 23.97           N  
ATOM   1955  N   SER A 245      48.027  20.848  37.771  1.00 19.64           N  
ATOM   1956  CA  SER A 245      47.944  20.241  39.091  1.00 19.27           C  
ATOM   1957  C   SER A 245      49.178  20.469  39.949  1.00 18.49           C  
ATOM   1958  O   SER A 245      50.249  20.824  39.457  1.00 18.25           O  
ATOM   1959  CB  SER A 245      47.675  18.740  38.959  1.00 21.67           C  
ATOM   1960  OG  SER A 245      46.407  18.515  38.363  1.00 25.09           O  
ATOM   1961  N   PHE A 246      49.012  20.270  41.250  1.00 17.25           N  
ATOM   1962  CA  PHE A 246      50.123  20.443  42.170  1.00 16.97           C  
ATOM   1963  C   PHE A 246      49.878  19.668  43.446  1.00 16.97           C  
ATOM   1964  O   PHE A 246      48.770  19.219  43.726  1.00 17.10           O  
ATOM   1965  CB  PHE A 246      50.301  21.923  42.528  1.00 18.46           C  
ATOM   1966  CG  PHE A 246      49.270  22.440  43.494  1.00 16.77           C  
ATOM   1967  CD1 PHE A 246      49.518  22.450  44.867  1.00 16.98           C  
ATOM   1968  CD2 PHE A 246      48.036  22.889  43.033  1.00 17.06           C  
ATOM   1969  CE1 PHE A 246      48.544  22.901  45.766  1.00 17.81           C  
ATOM   1970  CE2 PHE A 246      47.064  23.336  43.914  1.00 15.60           C  
ATOM   1971  CZ  PHE A 246      47.316  23.344  45.290  1.00 17.85           C  
ATOM   1972  N   LYS A 247      50.946  19.512  44.211  1.00 17.84           N  
ATOM   1973  CA  LYS A 247      50.874  18.866  45.505  1.00 19.46           C  
ATOM   1974  C   LYS A 247      51.836  19.683  46.351  1.00 18.67           C  
ATOM   1975  O   LYS A 247      52.994  19.867  45.981  1.00 19.57           O  
ATOM   1976  CB  LYS A 247      51.325  17.407  45.431  1.00 21.27           C  
ATOM   1977  CG  LYS A 247      50.936  16.609  46.662  1.00 27.63           C  
ATOM   1978  CD  LYS A 247      51.029  15.112  46.417  1.00 31.60           C  
ATOM   1979  CE  LYS A 247      50.375  14.335  47.548  1.00 35.03           C  
ATOM   1980  NZ  LYS A 247      50.438  12.864  47.321  1.00 36.84           N  
ATOM   1981  N   ALA A 248      51.343  20.207  47.467  1.00 18.52           N  
ATOM   1982  CA  ALA A 248      52.177  21.009  48.349  1.00 17.95           C  
ATOM   1983  C   ALA A 248      52.240  20.347  49.717  1.00 17.87           C  
ATOM   1984  O   ALA A 248      51.235  19.836  50.213  1.00 21.37           O  
ATOM   1985  CB  ALA A 248      51.608  22.420  48.474  1.00 17.20           C  
ATOM   1986  N   ARG A 249      53.427  20.344  50.317  1.00 16.81           N  
ATOM   1987  CA  ARG A 249      53.600  19.757  51.640  1.00 17.20           C  
ATOM   1988  C   ARG A 249      54.296  20.757  52.545  1.00 15.32           C  
ATOM   1989  O   ARG A 249      55.272  21.387  52.153  1.00 15.37           O  
ATOM   1990  CB  ARG A 249      54.421  18.464  51.551  1.00 18.11           C  
ATOM   1991  CG  ARG A 249      53.695  17.331  50.833  1.00 19.44           C  
ATOM   1992  CD  ARG A 249      54.496  16.035  50.884  1.00 24.65           C  
ATOM   1993  NE  ARG A 249      53.838  14.936  50.182  1.00 26.94           N  
ATOM   1994  CZ  ARG A 249      53.811  14.790  48.860  1.00 28.72           C  
ATOM   1995  NH1 ARG A 249      54.409  15.673  48.073  1.00 28.96           N  
ATOM   1996  NH2 ARG A 249      53.183  13.752  48.324  1.00 31.13           N  
ATOM   1997  N   ILE A 250      53.775  20.910  53.758  1.00 16.94           N  
ATOM   1998  CA  ILE A 250      54.371  21.833  54.715  1.00 16.88           C  
ATOM   1999  C   ILE A 250      55.093  21.029  55.782  1.00 16.85           C  
ATOM   2000  O   ILE A 250      54.535  20.086  56.342  1.00 18.82           O  
ATOM   2001  CB  ILE A 250      53.302  22.722  55.370  1.00 17.42           C  
ATOM   2002  CG1 ILE A 250      52.667  23.621  54.302  1.00 18.24           C  
ATOM   2003  CG2 ILE A 250      53.936  23.568  56.466  1.00 19.45           C  
ATOM   2004  CD1 ILE A 250      51.400  24.329  54.744  1.00 18.89           C  
ATOM   2005  N   TYR A 251      56.337  21.412  56.042  1.00 17.49           N  
ATOM   2006  CA  TYR A 251      57.173  20.731  57.025  1.00 20.46           C  
ATOM   2007  C   TYR A 251      57.615  21.671  58.137  1.00 22.32           C  
ATOM   2008  O   TYR A 251      57.635  22.887  57.961  1.00 20.25           O  
ATOM   2009  CB  TYR A 251      58.419  20.158  56.346  1.00 21.80           C  
ATOM   2010  CG  TYR A 251      58.132  19.180  55.231  1.00 21.90           C  
ATOM   2011  CD1 TYR A 251      57.964  19.615  53.916  1.00 21.36           C  
ATOM   2012  CD2 TYR A 251      58.029  17.818  55.493  1.00 21.76           C  
ATOM   2013  CE1 TYR A 251      57.707  18.707  52.887  1.00 21.61           C  
ATOM   2014  CE2 TYR A 251      57.768  16.905  54.476  1.00 22.26           C  
ATOM   2015  CZ  TYR A 251      57.610  17.356  53.177  1.00 22.43           C  
ATOM   2016  OH  TYR A 251      57.360  16.449  52.170  1.00 23.45           O  
ATOM   2017  N   LYS A 252      57.986  21.095  59.277  1.00 24.60           N  
ATOM   2018  CA  LYS A 252      58.448  21.880  60.414  1.00 27.75           C  
ATOM   2019  C   LYS A 252      59.752  22.587  60.065  1.00 29.19           C  
ATOM   2020  O   LYS A 252      60.037  23.672  60.573  1.00 29.11           O  
ATOM   2021  CB  LYS A 252      58.659  20.976  61.633  1.00 29.96           C  
ATOM   2022  CG  LYS A 252      57.377  20.369  62.179  1.00 33.72           C  
ATOM   2023  CD  LYS A 252      57.636  19.592  63.462  1.00 36.85           C  
ATOM   2024  CE  LYS A 252      56.342  19.064  64.059  1.00 38.74           C  
ATOM   2025  NZ  LYS A 252      55.404  20.169  64.410  1.00 42.26           N  
ATOM   2026  N   ASP A 253      60.541  21.965  59.193  1.00 31.83           N  
ATOM   2027  CA  ASP A 253      61.814  22.532  58.759  1.00 33.69           C  
ATOM   2028  C   ASP A 253      62.356  21.813  57.527  1.00 34.54           C  
ATOM   2029  O   ASP A 253      61.854  20.758  57.140  1.00 33.84           O  
ATOM   2030  CB  ASP A 253      62.841  22.469  59.893  1.00 35.87           C  
ATOM   2031  CG  ASP A 253      62.979  21.079  60.478  1.00 37.78           C  
ATOM   2032  OD1 ASP A 253      63.250  20.132  59.709  1.00 39.49           O  
ATOM   2033  OD2 ASP A 253      62.819  20.936  61.708  1.00 39.26           O  
ATOM   2034  N   SER A 254      63.385  22.393  56.917  1.00 35.97           N  
ATOM   2035  CA  SER A 254      63.999  21.830  55.719  1.00 38.23           C  
ATOM   2036  C   SER A 254      64.438  20.378  55.893  1.00 38.63           C  
ATOM   2037  O   SER A 254      64.313  19.573  54.972  1.00 39.48           O  
ATOM   2038  CB  SER A 254      65.200  22.681  55.301  1.00 39.00           C  
ATOM   2039  OG  SER A 254      65.776  22.194  54.102  1.00 43.01           O  
ATOM   2040  N   LYS A 255      64.957  20.046  57.071  1.00 38.40           N  
ATOM   2041  CA  LYS A 255      65.408  18.685  57.343  1.00 39.20           C  
ATOM   2042  C   LYS A 255      64.271  17.687  57.161  1.00 37.94           C  
ATOM   2043  O   LYS A 255      64.444  16.637  56.545  1.00 38.13           O  
ATOM   2044  CB  LYS A 255      65.953  18.585  58.770  1.00 41.36           C  
ATOM   2045  CG  LYS A 255      67.155  19.474  59.035  1.00 43.97           C  
ATOM   2046  CD  LYS A 255      67.589  19.397  60.490  1.00 46.04           C  
ATOM   2047  CE  LYS A 255      68.778  20.305  60.761  1.00 47.58           C  
ATOM   2048  NZ  LYS A 255      69.195  20.262  62.191  1.00 48.52           N  
ATOM   2049  N   ASP A 256      63.106  18.026  57.703  1.00 35.96           N  
ATOM   2050  CA  ASP A 256      61.933  17.168  57.611  1.00 34.76           C  
ATOM   2051  C   ASP A 256      61.429  16.977  56.186  1.00 33.79           C  
ATOM   2052  O   ASP A 256      60.834  15.946  55.874  1.00 32.67           O  
ATOM   2053  CB  ASP A 256      60.804  17.737  58.471  1.00 35.81           C  
ATOM   2054  CG  ASP A 256      60.958  17.391  59.935  1.00 37.05           C  
ATOM   2055  OD1 ASP A 256      62.103  17.426  60.433  1.00 38.74           O  
ATOM   2056  OD2 ASP A 256      59.936  17.093  60.588  1.00 35.66           O  
ATOM   2057  N   SER A 257      61.668  17.963  55.324  1.00 33.08           N  
ATOM   2058  CA  SER A 257      61.209  17.891  53.939  1.00 32.74           C  
ATOM   2059  C   SER A 257      61.866  16.754  53.161  1.00 33.64           C  
ATOM   2060  O   SER A 257      61.508  16.492  52.013  1.00 33.53           O  
ATOM   2061  CB  SER A 257      61.460  19.222  53.215  1.00 31.58           C  
ATOM   2062  OG  SER A 257      62.833  19.410  52.914  1.00 31.36           O  
ATOM   2063  N   LYS A 258      62.828  16.085  53.791  1.00 34.33           N  
ATOM   2064  CA  LYS A 258      63.526  14.967  53.162  1.00 34.96           C  
ATOM   2065  C   LYS A 258      62.701  13.694  53.324  1.00 33.99           C  
ATOM   2066  O   LYS A 258      62.985  12.674  52.697  1.00 34.04           O  
ATOM   2067  CB  LYS A 258      64.898  14.762  53.813  1.00 36.49           C  
ATOM   2068  CG  LYS A 258      65.798  15.987  53.801  1.00 38.64           C  
ATOM   2069  CD  LYS A 258      66.179  16.396  52.389  1.00 40.76           C  
ATOM   2070  CE  LYS A 258      67.109  17.597  52.405  1.00 42.22           C  
ATOM   2071  NZ  LYS A 258      67.505  18.011  51.032  1.00 44.36           N  
ATOM   2072  N   ASP A 259      61.682  13.765  54.175  1.00 32.63           N  
ATOM   2073  CA  ASP A 259      60.804  12.629  54.447  1.00 31.67           C  
ATOM   2074  C   ASP A 259      59.347  13.066  54.294  1.00 31.23           C  
ATOM   2075  O   ASP A 259      58.786  13.698  55.191  1.00 29.99           O  
ATOM   2076  CB  ASP A 259      61.035  12.128  55.875  1.00 32.83           C  
ATOM   2077  CG  ASP A 259      60.332  10.814  56.160  1.00 33.77           C  
ATOM   2078  OD1 ASP A 259      59.237  10.580  55.607  1.00 34.68           O  
ATOM   2079  OD2 ASP A 259      60.872  10.016  56.955  1.00 36.43           O  
ATOM   2080  N   LYS A 260      58.735  12.727  53.164  1.00 30.45           N  
ATOM   2081  CA  LYS A 260      57.346  13.098  52.912  1.00 30.99           C  
ATOM   2082  C   LYS A 260      56.400  12.712  54.049  1.00 30.34           C  
ATOM   2083  O   LYS A 260      55.382  13.370  54.266  1.00 30.05           O  
ATOM   2084  CB  LYS A 260      56.848  12.461  51.609  1.00 32.12           C  
ATOM   2085  CG  LYS A 260      57.336  13.134  50.330  1.00 35.71           C  
ATOM   2086  CD  LYS A 260      58.836  12.989  50.139  1.00 38.87           C  
ATOM   2087  CE  LYS A 260      59.267  13.538  48.784  1.00 40.82           C  
ATOM   2088  NZ  LYS A 260      60.736  13.404  48.564  1.00 42.49           N  
ATOM   2089  N   GLU A 261      56.735  11.651  54.777  1.00 29.47           N  
ATOM   2090  CA  GLU A 261      55.893  11.188  55.876  1.00 29.89           C  
ATOM   2091  C   GLU A 261      55.843  12.195  57.022  1.00 27.76           C  
ATOM   2092  O   GLU A 261      54.958  12.129  57.873  1.00 28.05           O  
ATOM   2093  CB  GLU A 261      56.401   9.840  56.400  1.00 32.72           C  
ATOM   2094  CG  GLU A 261      55.386   9.077  57.238  1.00 37.31           C  
ATOM   2095  CD  GLU A 261      55.923   7.753  57.750  1.00 40.63           C  
ATOM   2096  OE1 GLU A 261      56.469   6.975  56.937  1.00 40.99           O  
ATOM   2097  OE2 GLU A 261      55.792   7.488  58.965  1.00 42.29           O  
ATOM   2098  N   LYS A 262      56.790  13.129  57.038  1.00 26.76           N  
ATOM   2099  CA  LYS A 262      56.843  14.135  58.093  1.00 26.04           C  
ATOM   2100  C   LYS A 262      56.021  15.381  57.769  1.00 24.81           C  
ATOM   2101  O   LYS A 262      55.993  16.329  58.551  1.00 25.67           O  
ATOM   2102  CB  LYS A 262      58.297  14.536  58.369  1.00 27.83           C  
ATOM   2103  CG  LYS A 262      59.172  13.395  58.889  1.00 30.98           C  
ATOM   2104  CD  LYS A 262      60.589  13.869  59.182  1.00 32.63           C  
ATOM   2105  CE  LYS A 262      61.486  12.720  59.629  1.00 35.03           C  
ATOM   2106  NZ  LYS A 262      61.000  12.083  60.884  1.00 36.19           N  
ATOM   2107  N   ALA A 263      55.347  15.379  56.625  1.00 23.18           N  
ATOM   2108  CA  ALA A 263      54.536  16.534  56.232  1.00 20.76           C  
ATOM   2109  C   ALA A 263      53.419  16.807  57.239  1.00 20.86           C  
ATOM   2110  O   ALA A 263      52.682  15.897  57.611  1.00 21.61           O  
ATOM   2111  CB  ALA A 263      53.942  16.299  54.844  1.00 21.82           C  
ATOM   2112  N   LEU A 264      53.297  18.061  57.674  1.00 19.22           N  
ATOM   2113  CA  LEU A 264      52.258  18.444  58.627  1.00 20.05           C  
ATOM   2114  C   LEU A 264      50.908  18.521  57.918  1.00 18.76           C  
ATOM   2115  O   LEU A 264      49.867  18.208  58.499  1.00 19.37           O  
ATOM   2116  CB  LEU A 264      52.592  19.797  59.257  1.00 19.90           C  
ATOM   2117  CG  LEU A 264      53.955  19.901  59.943  1.00 19.93           C  
ATOM   2118  CD1 LEU A 264      54.113  21.287  60.538  1.00 19.39           C  
ATOM   2119  CD2 LEU A 264      54.073  18.833  61.033  1.00 22.90           C  
ATOM   2120  N   TYR A 265      50.939  18.967  56.664  1.00 19.11           N  
ATOM   2121  CA  TYR A 265      49.743  19.059  55.830  1.00 17.95           C  
ATOM   2122  C   TYR A 265      50.138  18.728  54.403  1.00 17.49           C  
ATOM   2123  O   TYR A 265      51.283  18.937  54.006  1.00 18.17           O  
ATOM   2124  CB  TYR A 265      49.142  20.472  55.807  1.00 18.15           C  
ATOM   2125  CG  TYR A 265      48.648  21.001  57.123  1.00 15.94           C  
ATOM   2126  CD1 TYR A 265      49.502  21.692  57.974  1.00 18.09           C  
ATOM   2127  CD2 TYR A 265      47.319  20.838  57.504  1.00 15.46           C  
ATOM   2128  CE1 TYR A 265      49.043  22.215  59.177  1.00 18.67           C  
ATOM   2129  CE2 TYR A 265      46.847  21.358  58.710  1.00 17.99           C  
ATOM   2130  CZ  TYR A 265      47.715  22.044  59.535  1.00 17.18           C  
ATOM   2131  OH  TYR A 265      47.253  22.575  60.716  1.00 20.27           O  
ATOM   2132  N   THR A 266      49.176  18.221  53.641  1.00 18.17           N  
ATOM   2133  CA  THR A 266      49.393  17.896  52.241  1.00 18.31           C  
ATOM   2134  C   THR A 266      48.218  18.473  51.462  1.00 16.81           C  
ATOM   2135  O   THR A 266      47.058  18.167  51.745  1.00 17.65           O  
ATOM   2136  CB  THR A 266      49.476  16.373  52.022  1.00 19.38           C  
ATOM   2137  OG1 THR A 266      50.554  15.849  52.806  1.00 22.05           O  
ATOM   2138  CG2 THR A 266      49.743  16.054  50.545  1.00 20.85           C  
ATOM   2139  N   ILE A 267      48.535  19.327  50.496  1.00 15.77           N  
ATOM   2140  CA  ILE A 267      47.526  19.982  49.670  1.00 17.14           C  
ATOM   2141  C   ILE A 267      47.651  19.456  48.250  1.00 17.24           C  
ATOM   2142  O   ILE A 267      48.752  19.358  47.722  1.00 18.01           O  
ATOM   2143  CB  ILE A 267      47.746  21.503  49.659  1.00 16.66           C  
ATOM   2144  CG1 ILE A 267      47.772  22.035  51.096  1.00 20.21           C  
ATOM   2145  CG2 ILE A 267      46.647  22.176  48.833  1.00 17.42           C  
ATOM   2146  CD1 ILE A 267      48.340  23.435  51.227  1.00 20.65           C  
ATOM   2147  N   SER A 268      46.527  19.115  47.631  1.00 17.89           N  
ATOM   2148  CA  SER A 268      46.566  18.599  46.271  1.00 19.98           C  
ATOM   2149  C   SER A 268      45.359  19.025  45.455  1.00 18.76           C  
ATOM   2150  O   SER A 268      44.244  19.121  45.972  1.00 18.94           O  
ATOM   2151  CB  SER A 268      46.654  17.072  46.289  1.00 21.13           C  
ATOM   2152  OG  SER A 268      45.506  16.507  46.895  1.00 26.32           O  
ATOM   2153  N   GLY A 269      45.595  19.270  44.171  1.00 17.07           N  
ATOM   2154  CA  GLY A 269      44.521  19.676  43.287  1.00 16.83           C  
ATOM   2155  C   GLY A 269      45.061  20.488  42.128  1.00 15.31           C  
ATOM   2156  O   GLY A 269      46.216  20.334  41.733  1.00 17.10           O  
ATOM   2157  N   GLN A 270      44.222  21.361  41.586  1.00 17.15           N  
ATOM   2158  CA  GLN A 270      44.613  22.202  40.464  1.00 17.72           C  
ATOM   2159  C   GLN A 270      44.718  23.640  40.934  1.00 17.13           C  
ATOM   2160  O   GLN A 270      43.804  24.148  41.588  1.00 17.39           O  
ATOM   2161  CB  GLN A 270      43.572  22.108  39.347  1.00 20.92           C  
ATOM   2162  CG  GLN A 270      43.467  20.735  38.708  1.00 25.45           C  
ATOM   2163  CD  GLN A 270      42.411  20.681  37.624  1.00 30.40           C  
ATOM   2164  OE1 GLN A 270      41.219  20.833  37.893  1.00 33.36           O  
ATOM   2165  NE2 GLN A 270      42.844  20.470  36.387  1.00 32.63           N  
ATOM   2166  N   TRP A 271      45.831  24.295  40.611  1.00 16.84           N  
ATOM   2167  CA  TRP A 271      45.997  25.682  41.016  1.00 17.31           C  
ATOM   2168  C   TRP A 271      45.107  26.635  40.217  1.00 19.14           C  
ATOM   2169  O   TRP A 271      44.914  27.784  40.613  1.00 19.87           O  
ATOM   2170  CB  TRP A 271      47.466  26.120  40.936  1.00 17.37           C  
ATOM   2171  CG  TRP A 271      48.205  25.715  39.703  1.00 16.83           C  
ATOM   2172  CD1 TRP A 271      49.010  24.623  39.551  1.00 17.67           C  
ATOM   2173  CD2 TRP A 271      48.231  26.407  38.450  1.00 17.35           C  
ATOM   2174  NE1 TRP A 271      49.539  24.591  38.285  1.00 16.75           N  
ATOM   2175  CE2 TRP A 271      49.075  25.676  37.586  1.00 16.66           C  
ATOM   2176  CE3 TRP A 271      47.623  27.577  37.972  1.00 18.11           C  
ATOM   2177  CZ2 TRP A 271      49.327  26.076  36.269  1.00 18.00           C  
ATOM   2178  CZ3 TRP A 271      47.873  27.974  36.667  1.00 16.37           C  
ATOM   2179  CH2 TRP A 271      48.718  27.227  35.829  1.00 17.58           C  
ATOM   2180  N   SER A 272      44.559  26.159  39.101  1.00 20.17           N  
ATOM   2181  CA  SER A 272      43.657  26.977  38.290  1.00 20.16           C  
ATOM   2182  C   SER A 272      42.220  26.571  38.607  1.00 21.08           C  
ATOM   2183  O   SER A 272      41.267  27.058  37.991  1.00 23.35           O  
ATOM   2184  CB  SER A 272      43.932  26.766  36.800  1.00 19.93           C  
ATOM   2185  OG  SER A 272      43.842  25.394  36.469  1.00 21.29           O  
ATOM   2186  N   GLY A 273      42.075  25.673  39.577  1.00 19.33           N  
ATOM   2187  CA  GLY A 273      40.765  25.198  39.979  1.00 19.39           C  
ATOM   2188  C   GLY A 273      40.690  24.969  41.477  1.00 18.48           C  
ATOM   2189  O   GLY A 273      41.032  25.853  42.260  1.00 18.65           O  
ATOM   2190  N   SER A 274      40.260  23.778  41.878  1.00 18.81           N  
ATOM   2191  CA  SER A 274      40.130  23.463  43.293  1.00 18.76           C  
ATOM   2192  C   SER A 274      41.212  22.528  43.814  1.00 18.26           C  
ATOM   2193  O   SER A 274      41.752  21.694  43.081  1.00 17.46           O  
ATOM   2194  CB  SER A 274      38.755  22.847  43.562  1.00 21.88           C  
ATOM   2195  OG  SER A 274      38.560  21.696  42.763  1.00 28.52           O  
ATOM   2196  N   SER A 275      41.531  22.687  45.092  1.00 18.05           N  
ATOM   2197  CA  SER A 275      42.520  21.843  45.743  1.00 17.73           C  
ATOM   2198  C   SER A 275      42.047  21.557  47.158  1.00 17.76           C  
ATOM   2199  O   SER A 275      41.341  22.368  47.763  1.00 18.71           O  
ATOM   2200  CB  SER A 275      43.890  22.522  45.757  1.00 18.03           C  
ATOM   2201  OG  SER A 275      43.821  23.787  46.376  1.00 17.18           O  
ATOM   2202  N   LYS A 276      42.434  20.394  47.672  1.00 18.48           N  
ATOM   2203  CA  LYS A 276      42.043  19.970  49.008  1.00 19.52           C  
ATOM   2204  C   LYS A 276      43.265  19.865  49.902  1.00 16.94           C  
ATOM   2205  O   LYS A 276      44.394  19.802  49.422  1.00 19.19           O  
ATOM   2206  CB  LYS A 276      41.355  18.606  48.942  1.00 20.35           C  
ATOM   2207  CG  LYS A 276      42.289  17.474  48.523  1.00 25.09           C  
ATOM   2208  CD  LYS A 276      41.565  16.141  48.434  1.00 28.40           C  
ATOM   2209  CE  LYS A 276      42.524  15.030  48.035  1.00 30.48           C  
ATOM   2210  NZ  LYS A 276      41.834  13.721  47.869  1.00 33.35           N  
ATOM   2211  N   ILE A 277      43.027  19.845  51.207  1.00 17.03           N  
ATOM   2212  CA  ILE A 277      44.104  19.741  52.170  1.00 17.57           C  
ATOM   2213  C   ILE A 277      43.816  18.629  53.175  1.00 18.13           C  
ATOM   2214  O   ILE A 277      42.676  18.428  53.599  1.00 20.06           O  
ATOM   2215  CB  ILE A 277      44.320  21.088  52.906  1.00 16.14           C  
ATOM   2216  CG1 ILE A 277      45.526  20.990  53.848  1.00 17.41           C  
ATOM   2217  CG2 ILE A 277      43.061  21.475  53.673  1.00 17.37           C  
ATOM   2218  CD1 ILE A 277      46.012  22.336  54.356  1.00 17.58           C  
ATOM   2219  N   ILE A 278      44.866  17.890  53.518  1.00 18.86           N  
ATOM   2220  CA  ILE A 278      44.784  16.797  54.477  1.00 21.09           C  
ATOM   2221  C   ILE A 278      45.792  17.100  55.578  1.00 19.40           C  
ATOM   2222  O   ILE A 278      46.913  17.531  55.301  1.00 20.40           O  
ATOM   2223  CB  ILE A 278      45.149  15.444  53.814  1.00 20.89           C  
ATOM   2224  CG1 ILE A 278      44.117  15.098  52.738  1.00 23.17           C  
ATOM   2225  CG2 ILE A 278      45.216  14.341  54.867  1.00 24.48           C  
ATOM   2226  CD1 ILE A 278      44.483  13.883  51.901  1.00 24.51           C  
ATOM   2227  N   LYS A 279      45.393  16.892  56.828  1.00 21.60           N  
ATOM   2228  CA  LYS A 279      46.295  17.134  57.946  1.00 22.75           C  
ATOM   2229  C   LYS A 279      46.941  15.804  58.310  1.00 25.32           C  
ATOM   2230  O   LYS A 279      46.256  14.788  58.419  1.00 24.49           O  
ATOM   2231  CB  LYS A 279      45.524  17.686  59.142  1.00 22.83           C  
ATOM   2232  CG  LYS A 279      46.399  18.054  60.332  1.00 23.63           C  
ATOM   2233  CD  LYS A 279      45.564  18.700  61.429  1.00 24.58           C  
ATOM   2234  CE  LYS A 279      46.435  19.211  62.560  1.00 25.35           C  
ATOM   2235  NZ  LYS A 279      45.609  19.901  63.593  1.00 25.30           N  
ATOM   2236  N   ALA A 280      48.259  15.816  58.479  1.00 27.32           N  
ATOM   2237  CA  ALA A 280      48.998  14.607  58.818  1.00 32.23           C  
ATOM   2238  C   ALA A 280      48.653  13.508  57.819  1.00 35.25           C  
ATOM   2239  O   ALA A 280      48.822  13.684  56.611  1.00 36.20           O  
ATOM   2240  CB  ALA A 280      48.652  14.164  60.234  1.00 31.58           C  
ATOM   2241  N   ASN A 281      48.157  12.382  58.321  1.00 39.25           N  
ATOM   2242  CA  ASN A 281      47.795  11.260  57.463  1.00 43.04           C  
ATOM   2243  C   ASN A 281      46.297  10.972  57.517  1.00 44.36           C  
ATOM   2244  O   ASN A 281      45.848   9.904  57.103  1.00 44.73           O  
ATOM   2245  CB  ASN A 281      48.572  10.011  57.884  1.00 44.88           C  
ATOM   2246  CG  ASN A 281      50.070  10.243  57.924  1.00 47.18           C  
ATOM   2247  OD1 ASN A 281      50.685  10.586  56.913  1.00 49.42           O  
ATOM   2248  ND2 ASN A 281      50.667  10.060  59.097  1.00 48.14           N  
ATOM   2249  N   LYS A 282      45.528  11.930  58.026  1.00 45.66           N  
ATOM   2250  CA  LYS A 282      44.082  11.773  58.134  1.00 47.49           C  
ATOM   2251  C   LYS A 282      43.428  12.036  56.778  1.00 48.42           C  
ATOM   2252  O   LYS A 282      42.642  12.970  56.621  1.00 48.20           O  
ATOM   2253  CB  LYS A 282      43.530  12.742  59.182  1.00 48.52           C  
ATOM   2254  CG  LYS A 282      44.323  12.764  60.483  1.00 50.23           C  
ATOM   2255  CD  LYS A 282      44.460  11.373  61.087  1.00 52.36           C  
ATOM   2256  CE  LYS A 282      45.333  11.398  62.332  1.00 53.42           C  
ATOM   2257  NZ  LYS A 282      45.529  10.036  62.906  1.00 54.37           N  
ATOM   2258  N   LYS A 283      43.759  11.190  55.808  1.00 49.12           N  
ATOM   2259  CA  LYS A 283      43.248  11.305  54.447  1.00 49.86           C  
ATOM   2260  C   LYS A 283      41.723  11.290  54.342  1.00 50.05           C  
ATOM   2261  O   LYS A 283      41.155  11.840  53.397  1.00 50.41           O  
ATOM   2262  CB  LYS A 283      43.830  10.178  53.592  1.00 50.84           C  
ATOM   2263  CG  LYS A 283      45.347  10.083  53.664  1.00 52.45           C  
ATOM   2264  CD  LYS A 283      45.871   8.870  52.915  1.00 53.58           C  
ATOM   2265  CE  LYS A 283      47.382   8.757  53.051  1.00 54.50           C  
ATOM   2266  NZ  LYS A 283      47.923   7.581  52.316  1.00 55.42           N  
ATOM   2267  N   GLU A 284      41.065  10.661  55.309  1.00 49.88           N  
ATOM   2268  CA  GLU A 284      39.608  10.567  55.307  1.00 49.25           C  
ATOM   2269  C   GLU A 284      38.920  11.860  55.737  1.00 47.74           C  
ATOM   2270  O   GLU A 284      37.691  11.936  55.758  1.00 47.56           O  
ATOM   2271  CB  GLU A 284      39.158   9.426  56.226  1.00 51.42           C  
ATOM   2272  CG  GLU A 284      39.644   8.048  55.803  1.00 54.35           C  
ATOM   2273  CD  GLU A 284      38.984   7.561  54.527  1.00 55.90           C  
ATOM   2274  OE1 GLU A 284      37.749   7.378  54.529  1.00 57.49           O  
ATOM   2275  OE2 GLU A 284      39.700   7.360  53.522  1.00 56.87           O  
ATOM   2276  N   GLU A 285      39.707  12.877  56.075  1.00 45.03           N  
ATOM   2277  CA  GLU A 285      39.142  14.146  56.518  1.00 42.66           C  
ATOM   2278  C   GLU A 285      39.618  15.343  55.698  1.00 39.96           C  
ATOM   2279  O   GLU A 285      39.906  16.403  56.254  1.00 38.97           O  
ATOM   2280  CB  GLU A 285      39.478  14.375  57.995  1.00 44.09           C  
ATOM   2281  CG  GLU A 285      38.952  13.292  58.926  1.00 46.37           C  
ATOM   2282  CD  GLU A 285      39.397  13.483  60.366  1.00 47.81           C  
ATOM   2283  OE1 GLU A 285      39.023  12.649  61.219  1.00 48.71           O  
ATOM   2284  OE2 GLU A 285      40.118  14.465  60.646  1.00 47.67           O  
ATOM   2285  N   SER A 286      39.689  15.182  54.381  1.00 36.31           N  
ATOM   2286  CA  SER A 286      40.135  16.274  53.520  1.00 33.10           C  
ATOM   2287  C   SER A 286      39.111  17.405  53.497  1.00 30.69           C  
ATOM   2288  O   SER A 286      37.913  17.179  53.668  1.00 30.22           O  
ATOM   2289  CB  SER A 286      40.370  15.774  52.091  1.00 33.35           C  
ATOM   2290  OG  SER A 286      39.148  15.461  51.447  1.00 34.83           O  
ATOM   2291  N   ARG A 287      39.598  18.623  53.281  1.00 27.51           N  
ATOM   2292  CA  ARG A 287      38.752  19.811  53.227  1.00 26.72           C  
ATOM   2293  C   ARG A 287      39.194  20.696  52.065  1.00 24.46           C  
ATOM   2294  O   ARG A 287      40.347  20.647  51.646  1.00 22.31           O  
ATOM   2295  CB  ARG A 287      38.873  20.605  54.530  1.00 28.97           C  
ATOM   2296  CG  ARG A 287      38.459  19.834  55.770  1.00 34.25           C  
ATOM   2297  CD  ARG A 287      38.630  20.676  57.023  1.00 38.18           C  
ATOM   2298  NE  ARG A 287      38.145  19.979  58.212  1.00 41.28           N  
ATOM   2299  CZ  ARG A 287      38.157  20.492  59.438  1.00 43.06           C  
ATOM   2300  NH1 ARG A 287      38.631  21.712  59.646  1.00 44.84           N  
ATOM   2301  NH2 ARG A 287      37.691  19.783  60.458  1.00 44.60           N  
ATOM   2302  N   LEU A 288      38.273  21.500  51.544  1.00 22.60           N  
ATOM   2303  CA  LEU A 288      38.593  22.408  50.443  1.00 21.66           C  
ATOM   2304  C   LEU A 288      39.614  23.435  50.925  1.00 20.73           C  
ATOM   2305  O   LEU A 288      39.422  24.065  51.964  1.00 23.31           O  
ATOM   2306  CB  LEU A 288      37.332  23.132  49.969  1.00 21.57           C  
ATOM   2307  CG  LEU A 288      37.516  24.147  48.838  1.00 22.89           C  
ATOM   2308  CD1 LEU A 288      37.973  23.436  47.574  1.00 23.07           C  
ATOM   2309  CD2 LEU A 288      36.201  24.879  48.599  1.00 23.70           C  
ATOM   2310  N   PHE A 289      40.691  23.608  50.166  1.00 19.15           N  
ATOM   2311  CA  PHE A 289      41.740  24.556  50.533  1.00 17.02           C  
ATOM   2312  C   PHE A 289      41.608  25.857  49.746  1.00 17.05           C  
ATOM   2313  O   PHE A 289      41.664  26.952  50.310  1.00 16.91           O  
ATOM   2314  CB  PHE A 289      43.118  23.941  50.276  1.00 18.40           C  
ATOM   2315  CG  PHE A 289      44.263  24.853  50.621  1.00 16.39           C  
ATOM   2316  CD1 PHE A 289      44.569  25.140  51.950  1.00 17.72           C  
ATOM   2317  CD2 PHE A 289      45.033  25.435  49.615  1.00 17.59           C  
ATOM   2318  CE1 PHE A 289      45.628  25.994  52.271  1.00 19.00           C  
ATOM   2319  CE2 PHE A 289      46.093  26.289  49.928  1.00 17.83           C  
ATOM   2320  CZ  PHE A 289      46.389  26.567  51.260  1.00 18.02           C  
ATOM   2321  N   TYR A 290      41.433  25.732  48.437  1.00 16.90           N  
ATOM   2322  CA  TYR A 290      41.297  26.905  47.588  1.00 16.76           C  
ATOM   2323  C   TYR A 290      40.600  26.531  46.291  1.00 16.95           C  
ATOM   2324  O   TYR A 290      40.862  25.471  45.726  1.00 18.03           O  
ATOM   2325  CB  TYR A 290      42.678  27.495  47.266  1.00 15.91           C  
ATOM   2326  CG  TYR A 290      42.633  28.751  46.407  1.00 15.99           C  
ATOM   2327  CD1 TYR A 290      42.071  29.932  46.895  1.00 17.23           C  
ATOM   2328  CD2 TYR A 290      43.148  28.754  45.108  1.00 16.04           C  
ATOM   2329  CE1 TYR A 290      42.020  31.083  46.111  1.00 16.39           C  
ATOM   2330  CE2 TYR A 290      43.102  29.914  44.312  1.00 16.43           C  
ATOM   2331  CZ  TYR A 290      42.534  31.066  44.828  1.00 15.65           C  
ATOM   2332  OH  TYR A 290      42.454  32.213  44.067  1.00 16.81           O  
ATOM   2333  N   ASP A 291      39.697  27.399  45.840  1.00 17.20           N  
ATOM   2334  CA  ASP A 291      38.988  27.202  44.577  1.00 18.29           C  
ATOM   2335  C   ASP A 291      39.147  28.507  43.806  1.00 18.04           C  
ATOM   2336  O   ASP A 291      38.474  29.498  44.088  1.00 18.90           O  
ATOM   2337  CB  ASP A 291      37.503  26.894  44.812  1.00 18.16           C  
ATOM   2338  CG  ASP A 291      36.756  26.619  43.517  1.00 22.04           C  
ATOM   2339  OD1 ASP A 291      35.594  26.167  43.578  1.00 24.00           O  
ATOM   2340  OD2 ASP A 291      37.333  26.858  42.435  1.00 21.87           O  
ATOM   2341  N   ALA A 292      40.062  28.499  42.844  1.00 17.97           N  
ATOM   2342  CA  ALA A 292      40.361  29.674  42.040  1.00 18.94           C  
ATOM   2343  C   ALA A 292      39.162  30.239  41.289  1.00 21.00           C  
ATOM   2344  O   ALA A 292      39.140  31.422  40.949  1.00 22.66           O  
ATOM   2345  CB  ALA A 292      41.480  29.348  41.062  1.00 18.89           C  
ATOM   2346  N   ALA A 293      38.169  29.398  41.031  1.00 20.57           N  
ATOM   2347  CA  ALA A 293      36.983  29.830  40.297  1.00 23.63           C  
ATOM   2348  C   ALA A 293      36.000  30.676  41.106  1.00 24.00           C  
ATOM   2349  O   ALA A 293      35.227  31.447  40.531  1.00 25.12           O  
ATOM   2350  CB  ALA A 293      36.263  28.615  39.731  1.00 23.24           C  
ATOM   2351  N   ARG A 294      36.030  30.546  42.430  1.00 23.48           N  
ATOM   2352  CA  ARG A 294      35.101  31.278  43.293  1.00 22.99           C  
ATOM   2353  C   ARG A 294      35.469  32.718  43.616  1.00 23.56           C  
ATOM   2354  O   ARG A 294      34.598  33.522  43.950  1.00 21.88           O  
ATOM   2355  CB  ARG A 294      34.901  30.528  44.618  1.00 23.62           C  
ATOM   2356  CG  ARG A 294      34.337  29.126  44.488  1.00 25.46           C  
ATOM   2357  CD  ARG A 294      33.005  29.115  43.747  1.00 24.71           C  
ATOM   2358  NE  ARG A 294      31.938  29.840  44.437  1.00 24.19           N  
ATOM   2359  CZ  ARG A 294      31.298  29.404  45.518  1.00 23.88           C  
ATOM   2360  NH1 ARG A 294      31.615  28.236  46.061  1.00 23.74           N  
ATOM   2361  NH2 ARG A 294      30.312  30.126  46.040  1.00 24.88           N  
ATOM   2362  N   ILE A 295      36.754  33.041  43.527  1.00 25.75           N  
ATOM   2363  CA  ILE A 295      37.219  34.379  43.853  1.00 27.62           C  
ATOM   2364  C   ILE A 295      37.828  35.088  42.652  1.00 26.22           C  
ATOM   2365  O   ILE A 295      38.970  34.824  42.283  1.00 26.92           O  
ATOM   2366  CB  ILE A 295      38.287  34.329  44.961  1.00 30.88           C  
ATOM   2367  CG1 ILE A 295      37.997  33.173  45.927  1.00 32.43           C  
ATOM   2368  CG2 ILE A 295      38.310  35.653  45.701  1.00 32.56           C  
ATOM   2369  CD1 ILE A 295      36.697  33.309  46.694  1.00 30.65           C  
ATOM   2370  N   PRO A 296      37.073  36.003  42.024  1.00 24.91           N  
ATOM   2371  CA  PRO A 296      37.629  36.706  40.866  1.00 23.50           C  
ATOM   2372  C   PRO A 296      38.813  37.589  41.240  1.00 21.89           C  
ATOM   2373  O   PRO A 296      38.841  38.195  42.307  1.00 21.70           O  
ATOM   2374  CB  PRO A 296      36.436  37.508  40.342  1.00 25.87           C  
ATOM   2375  CG  PRO A 296      35.613  37.741  41.574  1.00 28.13           C  
ATOM   2376  CD  PRO A 296      35.679  36.410  42.271  1.00 26.31           C  
ATOM   2377  N   ALA A 297      39.801  37.643  40.357  1.00 20.23           N  
ATOM   2378  CA  ALA A 297      40.979  38.461  40.600  1.00 20.09           C  
ATOM   2379  C   ALA A 297      40.592  39.935  40.579  1.00 19.43           C  
ATOM   2380  O   ALA A 297      39.710  40.343  39.812  1.00 21.26           O  
ATOM   2381  CB  ALA A 297      42.029  38.180  39.532  1.00 20.11           C  
ATOM   2382  N   GLU A 298      41.245  40.723  41.429  1.00 18.75           N  
ATOM   2383  CA  GLU A 298      41.007  42.159  41.510  1.00 20.30           C  
ATOM   2384  C   GLU A 298      42.202  42.864  40.886  1.00 20.16           C  
ATOM   2385  O   GLU A 298      43.326  42.760  41.380  1.00 20.33           O  
ATOM   2386  CB  GLU A 298      40.857  42.597  42.967  1.00 22.41           C  
ATOM   2387  CG  GLU A 298      39.614  42.061  43.650  1.00 29.03           C  
ATOM   2388  CD  GLU A 298      39.469  42.572  45.068  1.00 32.09           C  
ATOM   2389  OE1 GLU A 298      39.549  43.804  45.261  1.00 35.20           O  
ATOM   2390  OE2 GLU A 298      39.271  41.745  45.984  1.00 35.44           O  
ATOM   2391  N   HIS A 299      41.962  43.587  39.801  1.00 21.16           N  
ATOM   2392  CA  HIS A 299      43.036  44.285  39.114  1.00 21.02           C  
ATOM   2393  C   HIS A 299      43.364  45.605  39.797  1.00 20.81           C  
ATOM   2394  O   HIS A 299      42.482  46.281  40.327  1.00 21.65           O  
ATOM   2395  CB  HIS A 299      42.637  44.495  37.656  1.00 23.50           C  
ATOM   2396  CG  HIS A 299      42.299  43.219  36.949  1.00 26.48           C  
ATOM   2397  ND1 HIS A 299      41.286  43.124  36.020  1.00 29.98           N  
ATOM   2398  CD2 HIS A 299      42.824  41.975  37.062  1.00 28.16           C  
ATOM   2399  CE1 HIS A 299      41.199  41.877  35.593  1.00 30.26           C  
ATOM   2400  NE2 HIS A 299      42.120  41.159  36.210  1.00 30.16           N  
ATOM   2401  N   LEU A 300      44.640  45.971  39.802  1.00 19.61           N  
ATOM   2402  CA  LEU A 300      45.033  47.208  40.460  1.00 20.47           C  
ATOM   2403  C   LEU A 300      44.572  48.429  39.679  1.00 20.08           C  
ATOM   2404  O   LEU A 300      44.236  48.341  38.499  1.00 19.96           O  
ATOM   2405  CB  LEU A 300      46.553  47.269  40.651  1.00 22.62           C  
ATOM   2406  CG  LEU A 300      47.394  47.847  39.507  1.00 19.18           C  
ATOM   2407  CD1 LEU A 300      48.839  47.986  39.954  1.00 24.49           C  
ATOM   2408  CD2 LEU A 300      47.292  46.955  38.278  1.00 23.91           C  
ATOM   2409  N   ASN A 301      44.548  49.565  40.362  1.00 19.28           N  
ATOM   2410  CA  ASN A 301      44.163  50.825  39.750  1.00 20.62           C  
ATOM   2411  C   ASN A 301      45.396  51.443  39.104  1.00 19.74           C  
ATOM   2412  O   ASN A 301      46.446  51.560  39.735  1.00 19.63           O  
ATOM   2413  CB  ASN A 301      43.596  51.778  40.808  1.00 23.33           C  
ATOM   2414  CG  ASN A 301      43.472  53.209  40.302  1.00 27.54           C  
ATOM   2415  OD1 ASN A 301      44.474  53.891  40.075  1.00 30.61           O  
ATOM   2416  ND2 ASN A 301      42.241  53.667  40.121  1.00 32.17           N  
ATOM   2417  N   VAL A 302      45.267  51.816  37.836  1.00 19.03           N  
ATOM   2418  CA  VAL A 302      46.358  52.439  37.098  1.00 19.45           C  
ATOM   2419  C   VAL A 302      45.817  53.788  36.643  1.00 19.92           C  
ATOM   2420  O   VAL A 302      44.687  53.871  36.169  1.00 20.43           O  
ATOM   2421  CB  VAL A 302      46.754  51.591  35.871  1.00 19.89           C  
ATOM   2422  CG1 VAL A 302      47.952  52.220  35.166  1.00 20.07           C  
ATOM   2423  CG2 VAL A 302      47.085  50.175  36.313  1.00 21.51           C  
ATOM   2424  N   LYS A 303      46.606  54.847  36.788  1.00 19.18           N  
ATOM   2425  CA  LYS A 303      46.113  56.161  36.390  1.00 22.64           C  
ATOM   2426  C   LYS A 303      45.862  56.245  34.893  1.00 23.27           C  
ATOM   2427  O   LYS A 303      46.420  55.474  34.112  1.00 22.44           O  
ATOM   2428  CB  LYS A 303      47.079  57.263  36.834  1.00 25.16           C  
ATOM   2429  CG  LYS A 303      48.504  57.114  36.371  1.00 28.40           C  
ATOM   2430  CD  LYS A 303      49.358  58.174  37.043  1.00 28.31           C  
ATOM   2431  CE  LYS A 303      50.824  57.842  36.947  1.00 27.51           C  
ATOM   2432  NZ  LYS A 303      51.112  56.528  37.585  1.00 22.00           N  
ATOM   2433  N   PRO A 304      44.997  57.179  34.470  1.00 24.01           N  
ATOM   2434  CA  PRO A 304      44.729  57.292  33.035  1.00 24.90           C  
ATOM   2435  C   PRO A 304      45.986  57.627  32.244  1.00 23.46           C  
ATOM   2436  O   PRO A 304      46.905  58.269  32.756  1.00 23.75           O  
ATOM   2437  CB  PRO A 304      43.669  58.391  32.964  1.00 25.34           C  
ATOM   2438  CG  PRO A 304      43.961  59.226  34.152  1.00 27.22           C  
ATOM   2439  CD  PRO A 304      44.258  58.203  35.226  1.00 26.00           C  
ATOM   2440  N   LEU A 305      46.023  57.164  31.001  1.00 24.01           N  
ATOM   2441  CA  LEU A 305      47.158  57.393  30.117  1.00 25.88           C  
ATOM   2442  C   LEU A 305      47.568  58.855  30.091  1.00 26.12           C  
ATOM   2443  O   LEU A 305      48.755  59.179  30.090  1.00 25.91           O  
ATOM   2444  CB  LEU A 305      46.809  56.940  28.696  1.00 27.35           C  
ATOM   2445  CG  LEU A 305      46.804  55.435  28.438  1.00 29.54           C  
ATOM   2446  CD1 LEU A 305      46.205  55.138  27.072  1.00 30.23           C  
ATOM   2447  CD2 LEU A 305      48.234  54.915  28.523  1.00 28.07           C  
ATOM   2448  N   GLU A 306      46.571  59.732  30.082  1.00 27.92           N  
ATOM   2449  CA  GLU A 306      46.805  61.169  30.040  1.00 30.38           C  
ATOM   2450  C   GLU A 306      47.779  61.671  31.103  1.00 29.96           C  
ATOM   2451  O   GLU A 306      48.565  62.579  30.840  1.00 30.29           O  
ATOM   2452  CB  GLU A 306      45.472  61.915  30.169  1.00 33.37           C  
ATOM   2453  CG  GLU A 306      44.476  61.622  29.050  1.00 38.26           C  
ATOM   2454  CD  GLU A 306      44.099  60.150  28.958  1.00 41.00           C  
ATOM   2455  OE1 GLU A 306      43.636  59.587  29.971  1.00 40.78           O  
ATOM   2456  OE2 GLU A 306      44.262  59.556  27.869  1.00 43.28           O  
ATOM   2457  N   GLU A 307      47.737  61.087  32.297  1.00 29.22           N  
ATOM   2458  CA  GLU A 307      48.632  61.526  33.363  1.00 28.99           C  
ATOM   2459  C   GLU A 307      49.832  60.628  33.636  1.00 27.87           C  
ATOM   2460  O   GLU A 307      50.508  60.779  34.653  1.00 28.92           O  
ATOM   2461  CB  GLU A 307      47.845  61.753  34.659  1.00 32.70           C  
ATOM   2462  CG  GLU A 307      46.812  60.695  34.978  1.00 36.61           C  
ATOM   2463  CD  GLU A 307      45.964  61.066  36.183  1.00 38.72           C  
ATOM   2464  OE1 GLU A 307      46.501  61.080  37.311  1.00 40.04           O  
ATOM   2465  OE2 GLU A 307      44.762  61.352  35.999  1.00 40.13           O  
ATOM   2466  N   GLN A 308      50.111  59.702  32.727  1.00 25.02           N  
ATOM   2467  CA  GLN A 308      51.253  58.817  32.907  1.00 23.67           C  
ATOM   2468  C   GLN A 308      52.558  59.434  32.413  1.00 23.03           C  
ATOM   2469  O   GLN A 308      52.576  60.184  31.435  1.00 24.64           O  
ATOM   2470  CB  GLN A 308      51.012  57.484  32.191  1.00 20.66           C  
ATOM   2471  CG  GLN A 308      50.138  56.522  32.975  1.00 20.40           C  
ATOM   2472  CD  GLN A 308      49.824  55.256  32.207  1.00 19.91           C  
ATOM   2473  OE1 GLN A 308      50.697  54.681  31.549  1.00 19.43           O  
ATOM   2474  NE2 GLN A 308      48.575  54.807  32.293  1.00 19.89           N  
ATOM   2475  N   HIS A 309      53.644  59.102  33.106  1.00 22.29           N  
ATOM   2476  CA  HIS A 309      54.987  59.574  32.780  1.00 22.32           C  
ATOM   2477  C   HIS A 309      55.460  58.820  31.528  1.00 23.69           C  
ATOM   2478  O   HIS A 309      55.052  57.686  31.294  1.00 23.06           O  
ATOM   2479  CB  HIS A 309      55.896  59.294  33.981  1.00 22.81           C  
ATOM   2480  CG  HIS A 309      57.298  59.792  33.827  1.00 23.77           C  
ATOM   2481  ND1 HIS A 309      58.237  59.148  33.052  1.00 23.01           N  
ATOM   2482  CD2 HIS A 309      57.931  60.853  34.383  1.00 24.98           C  
ATOM   2483  CE1 HIS A 309      59.391  59.788  33.139  1.00 25.42           C  
ATOM   2484  NE2 HIS A 309      59.231  60.826  33.942  1.00 24.73           N  
ATOM   2485  N   PRO A 310      56.312  59.445  30.697  1.00 22.89           N  
ATOM   2486  CA  PRO A 310      56.784  58.760  29.487  1.00 23.59           C  
ATOM   2487  C   PRO A 310      57.435  57.394  29.700  1.00 21.94           C  
ATOM   2488  O   PRO A 310      57.486  56.577  28.774  1.00 22.68           O  
ATOM   2489  CB  PRO A 310      57.740  59.781  28.858  1.00 24.29           C  
ATOM   2490  CG  PRO A 310      58.171  60.633  30.024  1.00 27.92           C  
ATOM   2491  CD  PRO A 310      56.895  60.794  30.798  1.00 23.92           C  
ATOM   2492  N   LEU A 311      57.926  57.133  30.908  1.00 21.53           N  
ATOM   2493  CA  LEU A 311      58.558  55.849  31.195  1.00 21.12           C  
ATOM   2494  C   LEU A 311      57.555  54.764  31.558  1.00 19.36           C  
ATOM   2495  O   LEU A 311      57.895  53.577  31.552  1.00 18.29           O  
ATOM   2496  CB  LEU A 311      59.576  55.979  32.330  1.00 23.05           C  
ATOM   2497  CG  LEU A 311      60.886  56.700  32.005  1.00 23.93           C  
ATOM   2498  CD1 LEU A 311      61.797  56.671  33.224  1.00 24.77           C  
ATOM   2499  CD2 LEU A 311      61.570  56.021  30.827  1.00 25.95           C  
ATOM   2500  N   GLU A 312      56.326  55.163  31.877  1.00 19.07           N  
ATOM   2501  CA  GLU A 312      55.306  54.187  32.239  1.00 18.59           C  
ATOM   2502  C   GLU A 312      54.913  53.339  31.033  1.00 18.43           C  
ATOM   2503  O   GLU A 312      54.648  53.846  29.937  1.00 18.91           O  
ATOM   2504  CB  GLU A 312      54.100  54.888  32.872  1.00 19.21           C  
ATOM   2505  CG  GLU A 312      54.452  55.491  34.236  1.00 20.16           C  
ATOM   2506  CD  GLU A 312      53.259  56.078  34.966  1.00 20.42           C  
ATOM   2507  OE1 GLU A 312      52.342  55.313  35.330  1.00 21.57           O  
ATOM   2508  OE2 GLU A 312      53.237  57.308  35.180  1.00 21.59           O  
ATOM   2509  N   SER A 313      54.882  52.032  31.266  1.00 16.46           N  
ATOM   2510  CA  SER A 313      54.605  51.031  30.239  1.00 15.85           C  
ATOM   2511  C   SER A 313      53.517  51.300  29.213  1.00 16.62           C  
ATOM   2512  O   SER A 313      53.781  51.306  28.013  1.00 17.12           O  
ATOM   2513  CB  SER A 313      54.324  49.680  30.903  1.00 16.35           C  
ATOM   2514  OG  SER A 313      54.247  48.654  29.921  1.00 16.27           O  
ATOM   2515  N   ARG A 314      52.292  51.509  29.672  1.00 17.09           N  
ATOM   2516  CA  ARG A 314      51.191  51.718  28.741  1.00 16.84           C  
ATOM   2517  C   ARG A 314      51.322  52.985  27.908  1.00 17.06           C  
ATOM   2518  O   ARG A 314      50.934  53.011  26.743  1.00 18.37           O  
ATOM   2519  CB  ARG A 314      49.874  51.692  29.509  1.00 15.61           C  
ATOM   2520  CG  ARG A 314      49.633  50.339  30.155  1.00 16.66           C  
ATOM   2521  CD  ARG A 314      48.399  50.337  31.018  1.00 18.30           C  
ATOM   2522  NE  ARG A 314      48.202  49.032  31.634  1.00 17.16           N  
ATOM   2523  CZ  ARG A 314      47.243  48.757  32.510  1.00 20.24           C  
ATOM   2524  NH1 ARG A 314      46.387  49.700  32.880  1.00 20.44           N  
ATOM   2525  NH2 ARG A 314      47.137  47.534  33.006  1.00 18.89           N  
ATOM   2526  N   LYS A 315      51.881  54.028  28.505  1.00 17.64           N  
ATOM   2527  CA  LYS A 315      52.076  55.286  27.800  1.00 18.28           C  
ATOM   2528  C   LYS A 315      53.127  55.088  26.704  1.00 17.02           C  
ATOM   2529  O   LYS A 315      52.916  55.451  25.548  1.00 17.85           O  
ATOM   2530  CB  LYS A 315      52.543  56.360  28.788  1.00 20.02           C  
ATOM   2531  CG  LYS A 315      52.652  57.761  28.209  1.00 22.48           C  
ATOM   2532  CD  LYS A 315      51.281  58.372  28.001  1.00 27.28           C  
ATOM   2533  CE  LYS A 315      51.375  59.852  27.662  1.00 28.94           C  
ATOM   2534  NZ  LYS A 315      50.022  60.463  27.560  1.00 31.62           N  
ATOM   2535  N   ALA A 316      54.253  54.489  27.077  1.00 17.14           N  
ATOM   2536  CA  ALA A 316      55.350  54.263  26.140  1.00 17.09           C  
ATOM   2537  C   ALA A 316      54.990  53.332  24.981  1.00 16.88           C  
ATOM   2538  O   ALA A 316      55.372  53.583  23.835  1.00 17.68           O  
ATOM   2539  CB  ALA A 316      56.561  53.715  26.891  1.00 18.65           C  
ATOM   2540  N   TRP A 317      54.259  52.261  25.280  1.00 16.86           N  
ATOM   2541  CA  TRP A 317      53.874  51.290  24.256  1.00 15.20           C  
ATOM   2542  C   TRP A 317      52.540  51.569  23.569  1.00 16.62           C  
ATOM   2543  O   TRP A 317      52.083  50.766  22.764  1.00 16.61           O  
ATOM   2544  CB  TRP A 317      53.833  49.877  24.858  1.00 14.98           C  
ATOM   2545  CG  TRP A 317      55.180  49.316  25.219  1.00 15.00           C  
ATOM   2546  CD1 TRP A 317      55.706  49.169  26.467  1.00 14.94           C  
ATOM   2547  CD2 TRP A 317      56.167  48.826  24.306  1.00 15.53           C  
ATOM   2548  NE1 TRP A 317      56.963  48.613  26.391  1.00 16.38           N  
ATOM   2549  CE2 TRP A 317      57.270  48.393  25.074  1.00 15.38           C  
ATOM   2550  CE3 TRP A 317      56.225  48.711  22.911  1.00 17.76           C  
ATOM   2551  CZ2 TRP A 317      58.424  47.851  24.493  1.00 16.31           C  
ATOM   2552  CZ3 TRP A 317      57.370  48.173  22.329  1.00 18.64           C  
ATOM   2553  CH2 TRP A 317      58.456  47.749  23.123  1.00 17.39           C  
ATOM   2554  N   TYR A 318      51.935  52.711  23.867  1.00 16.50           N  
ATOM   2555  CA  TYR A 318      50.632  53.055  23.303  1.00 18.26           C  
ATOM   2556  C   TYR A 318      50.466  52.812  21.805  1.00 17.77           C  
ATOM   2557  O   TYR A 318      49.516  52.151  21.381  1.00 17.09           O  
ATOM   2558  CB  TYR A 318      50.303  54.516  23.617  1.00 20.58           C  
ATOM   2559  CG  TYR A 318      48.930  54.956  23.157  1.00 23.56           C  
ATOM   2560  CD1 TYR A 318      47.780  54.527  23.816  1.00 25.55           C  
ATOM   2561  CD2 TYR A 318      48.786  55.817  22.073  1.00 23.94           C  
ATOM   2562  CE1 TYR A 318      46.514  54.953  23.407  1.00 26.62           C  
ATOM   2563  CE2 TYR A 318      47.530  56.247  21.654  1.00 25.98           C  
ATOM   2564  CZ  TYR A 318      46.401  55.813  22.326  1.00 26.57           C  
ATOM   2565  OH  TYR A 318      45.160  56.251  21.917  1.00 30.66           O  
ATOM   2566  N   ASP A 319      51.371  53.348  20.994  1.00 16.69           N  
ATOM   2567  CA  ASP A 319      51.250  53.174  19.552  1.00 18.07           C  
ATOM   2568  C   ASP A 319      51.362  51.723  19.114  1.00 17.00           C  
ATOM   2569  O   ASP A 319      50.636  51.284  18.227  1.00 17.80           O  
ATOM   2570  CB  ASP A 319      52.293  54.008  18.806  1.00 20.34           C  
ATOM   2571  CG  ASP A 319      52.023  55.499  18.899  1.00 23.36           C  
ATOM   2572  OD1 ASP A 319      50.884  55.884  19.234  1.00 25.05           O  
ATOM   2573  OD2 ASP A 319      52.950  56.285  18.618  1.00 26.14           O  
ATOM   2574  N   VAL A 320      52.279  50.984  19.726  1.00 16.85           N  
ATOM   2575  CA  VAL A 320      52.465  49.581  19.388  1.00 16.03           C  
ATOM   2576  C   VAL A 320      51.236  48.778  19.794  1.00 16.34           C  
ATOM   2577  O   VAL A 320      50.768  47.933  19.036  1.00 15.44           O  
ATOM   2578  CB  VAL A 320      53.712  49.001  20.091  1.00 15.05           C  
ATOM   2579  CG1 VAL A 320      53.819  47.509  19.807  1.00 17.26           C  
ATOM   2580  CG2 VAL A 320      54.962  49.718  19.598  1.00 15.44           C  
ATOM   2581  N   ALA A 321      50.711  49.051  20.984  1.00 17.41           N  
ATOM   2582  CA  ALA A 321      49.526  48.341  21.464  1.00 16.49           C  
ATOM   2583  C   ALA A 321      48.362  48.588  20.515  1.00 17.77           C  
ATOM   2584  O   ALA A 321      47.607  47.677  20.202  1.00 17.89           O  
ATOM   2585  CB  ALA A 321      49.160  48.805  22.867  1.00 18.36           C  
ATOM   2586  N   GLY A 322      48.230  49.824  20.048  1.00 16.66           N  
ATOM   2587  CA  GLY A 322      47.152  50.149  19.131  1.00 17.22           C  
ATOM   2588  C   GLY A 322      47.285  49.406  17.816  1.00 18.66           C  
ATOM   2589  O   GLY A 322      46.293  48.938  17.251  1.00 18.38           O  
ATOM   2590  N   ALA A 323      48.514  49.300  17.321  1.00 16.45           N  
ATOM   2591  CA  ALA A 323      48.776  48.615  16.065  1.00 15.81           C  
ATOM   2592  C   ALA A 323      48.502  47.123  16.203  1.00 16.67           C  
ATOM   2593  O   ALA A 323      47.982  46.495  15.283  1.00 16.86           O  
ATOM   2594  CB  ALA A 323      50.226  48.846  15.626  1.00 16.66           C  
ATOM   2595  N   ILE A 324      48.859  46.560  17.353  1.00 17.29           N  
ATOM   2596  CA  ILE A 324      48.628  45.140  17.599  1.00 18.37           C  
ATOM   2597  C   ILE A 324      47.130  44.856  17.631  1.00 19.37           C  
ATOM   2598  O   ILE A 324      46.671  43.853  17.084  1.00 19.00           O  
ATOM   2599  CB  ILE A 324      49.289  44.696  18.929  1.00 18.02           C  
ATOM   2600  CG1 ILE A 324      50.808  44.648  18.744  1.00 17.68           C  
ATOM   2601  CG2 ILE A 324      48.757  43.330  19.369  1.00 19.65           C  
ATOM   2602  CD1 ILE A 324      51.582  44.364  20.011  1.00 17.73           C  
ATOM   2603  N   LYS A 325      46.362  45.746  18.249  1.00 20.32           N  
ATOM   2604  CA  LYS A 325      44.919  45.552  18.320  1.00 21.93           C  
ATOM   2605  C   LYS A 325      44.288  45.662  16.935  1.00 22.45           C  
ATOM   2606  O   LYS A 325      43.292  45.000  16.637  1.00 22.34           O  
ATOM   2607  CB  LYS A 325      44.302  46.568  19.282  1.00 24.23           C  
ATOM   2608  CG  LYS A 325      44.704  46.314  20.732  1.00 28.18           C  
ATOM   2609  CD  LYS A 325      44.118  47.336  21.689  1.00 31.23           C  
ATOM   2610  CE  LYS A 325      44.608  47.086  23.108  1.00 33.85           C  
ATOM   2611  NZ  LYS A 325      44.137  48.128  24.059  1.00 35.68           N  
ATOM   2612  N   LEU A 326      44.882  46.485  16.081  1.00 21.49           N  
ATOM   2613  CA  LEU A 326      44.367  46.669  14.732  1.00 21.93           C  
ATOM   2614  C   LEU A 326      44.790  45.511  13.829  1.00 22.61           C  
ATOM   2615  O   LEU A 326      44.154  45.243  12.810  1.00 25.00           O  
ATOM   2616  CB  LEU A 326      44.881  47.990  14.155  1.00 23.49           C  
ATOM   2617  CG  LEU A 326      44.247  48.482  12.854  1.00 26.97           C  
ATOM   2618  CD1 LEU A 326      42.759  48.745  13.073  1.00 26.81           C  
ATOM   2619  CD2 LEU A 326      44.947  49.753  12.403  1.00 27.60           C  
ATOM   2620  N   GLY A 327      45.859  44.819  14.215  1.00 21.88           N  
ATOM   2621  CA  GLY A 327      46.353  43.708  13.420  1.00 21.46           C  
ATOM   2622  C   GLY A 327      47.044  44.179  12.151  1.00 22.03           C  
ATOM   2623  O   GLY A 327      47.117  43.446  11.164  1.00 24.04           O  
ATOM   2624  N   ASP A 328      47.562  45.403  12.182  1.00 21.03           N  
ATOM   2625  CA  ASP A 328      48.243  45.997  11.031  1.00 21.54           C  
ATOM   2626  C   ASP A 328      49.714  45.585  11.013  1.00 21.28           C  
ATOM   2627  O   ASP A 328      50.527  46.134  11.753  1.00 19.95           O  
ATOM   2628  CB  ASP A 328      48.131  47.522  11.107  1.00 23.01           C  
ATOM   2629  CG  ASP A 328      48.541  48.208   9.820  1.00 23.21           C  
ATOM   2630  OD1 ASP A 328      49.543  47.790   9.205  1.00 23.30           O  
ATOM   2631  OD2 ASP A 328      47.860  49.182   9.430  1.00 27.79           O  
ATOM   2632  N   PHE A 329      50.047  44.621  10.160  1.00 21.53           N  
ATOM   2633  CA  PHE A 329      51.411  44.116  10.048  1.00 21.02           C  
ATOM   2634  C   PHE A 329      52.453  45.227   9.919  1.00 20.49           C  
ATOM   2635  O   PHE A 329      53.389  45.309  10.716  1.00 20.14           O  
ATOM   2636  CB  PHE A 329      51.521  43.179   8.839  1.00 24.84           C  
ATOM   2637  CG  PHE A 329      52.809  42.409   8.777  1.00 28.13           C  
ATOM   2638  CD1 PHE A 329      52.934  41.183   9.423  1.00 29.19           C  
ATOM   2639  CD2 PHE A 329      53.902  42.912   8.076  1.00 29.86           C  
ATOM   2640  CE1 PHE A 329      54.131  40.468   9.372  1.00 31.25           C  
ATOM   2641  CE2 PHE A 329      55.102  42.206   8.019  1.00 31.32           C  
ATOM   2642  CZ  PHE A 329      55.217  40.981   8.668  1.00 31.20           C  
ATOM   2643  N   ASN A 330      52.293  46.089   8.922  1.00 20.45           N  
ATOM   2644  CA  ASN A 330      53.254  47.164   8.713  1.00 21.04           C  
ATOM   2645  C   ASN A 330      53.320  48.181   9.844  1.00 19.55           C  
ATOM   2646  O   ASN A 330      54.405  48.640  10.197  1.00 19.05           O  
ATOM   2647  CB  ASN A 330      52.976  47.890   7.394  1.00 24.48           C  
ATOM   2648  CG  ASN A 330      53.164  46.996   6.188  1.00 27.89           C  
ATOM   2649  OD1 ASN A 330      54.041  46.132   6.174  1.00 29.72           O  
ATOM   2650  ND2 ASN A 330      52.350  47.208   5.161  1.00 31.02           N  
ATOM   2651  N   LEU A 331      52.174  48.532  10.420  1.00 18.36           N  
ATOM   2652  CA  LEU A 331      52.162  49.513  11.497  1.00 16.67           C  
ATOM   2653  C   LEU A 331      52.777  48.949  12.778  1.00 16.49           C  
ATOM   2654  O   LEU A 331      53.396  49.683  13.544  1.00 15.91           O  
ATOM   2655  CB  LEU A 331      50.735  50.003  11.751  1.00 17.53           C  
ATOM   2656  CG  LEU A 331      50.559  51.191  12.700  1.00 20.26           C  
ATOM   2657  CD1 LEU A 331      51.295  52.420  12.166  1.00 21.08           C  
ATOM   2658  CD2 LEU A 331      49.076  51.480  12.852  1.00 22.27           C  
ATOM   2659  N   ILE A 332      52.607  47.650  13.010  1.00 16.53           N  
ATOM   2660  CA  ILE A 332      53.197  47.020  14.184  1.00 16.75           C  
ATOM   2661  C   ILE A 332      54.714  47.101  14.028  1.00 17.44           C  
ATOM   2662  O   ILE A 332      55.431  47.474  14.958  1.00 17.48           O  
ATOM   2663  CB  ILE A 332      52.772  45.535  14.295  1.00 15.98           C  
ATOM   2664  CG1 ILE A 332      51.272  45.446  14.589  1.00 18.23           C  
ATOM   2665  CG2 ILE A 332      53.566  44.837  15.394  1.00 19.38           C  
ATOM   2666  CD1 ILE A 332      50.705  44.045  14.449  1.00 17.79           C  
ATOM   2667  N   ALA A 333      55.197  46.759  12.839  1.00 18.34           N  
ATOM   2668  CA  ALA A 333      56.629  46.793  12.565  1.00 18.81           C  
ATOM   2669  C   ALA A 333      57.161  48.213  12.723  1.00 18.56           C  
ATOM   2670  O   ALA A 333      58.203  48.435  13.344  1.00 19.99           O  
ATOM   2671  CB  ALA A 333      56.903  46.286  11.150  1.00 20.00           C  
ATOM   2672  N   LYS A 334      56.435  49.173  12.165  1.00 18.44           N  
ATOM   2673  CA  LYS A 334      56.835  50.571  12.227  1.00 18.41           C  
ATOM   2674  C   LYS A 334      56.905  51.127  13.647  1.00 18.64           C  
ATOM   2675  O   LYS A 334      57.914  51.721  14.035  1.00 18.96           O  
ATOM   2676  CB  LYS A 334      55.875  51.423  11.395  1.00 20.37           C  
ATOM   2677  CG  LYS A 334      56.248  52.896  11.321  1.00 23.46           C  
ATOM   2678  CD  LYS A 334      55.216  53.675  10.523  1.00 24.90           C  
ATOM   2679  CE  LYS A 334      55.566  55.150  10.452  1.00 26.83           C  
ATOM   2680  NZ  LYS A 334      56.853  55.358   9.740  1.00 29.59           N  
ATOM   2681  N   THR A 335      55.841  50.937  14.421  1.00 16.71           N  
ATOM   2682  CA  THR A 335      55.795  51.461  15.779  1.00 16.51           C  
ATOM   2683  C   THR A 335      56.779  50.768  16.719  1.00 16.64           C  
ATOM   2684  O   THR A 335      57.408  51.419  17.551  1.00 15.95           O  
ATOM   2685  CB  THR A 335      54.368  51.363  16.367  1.00 16.28           C  
ATOM   2686  OG1 THR A 335      53.915  50.005  16.296  1.00 15.94           O  
ATOM   2687  CG2 THR A 335      53.398  52.258  15.581  1.00 16.21           C  
ATOM   2688  N   LYS A 336      56.920  49.454  16.592  1.00 15.98           N  
ATOM   2689  CA  LYS A 336      57.843  48.725  17.454  1.00 19.24           C  
ATOM   2690  C   LYS A 336      59.279  49.118  17.120  1.00 20.16           C  
ATOM   2691  O   LYS A 336      60.094  49.352  18.015  1.00 17.66           O  
ATOM   2692  CB  LYS A 336      57.641  47.214  17.285  1.00 20.40           C  
ATOM   2693  CG  LYS A 336      58.535  46.348  18.174  1.00 23.29           C  
ATOM   2694  CD  LYS A 336      58.222  44.865  17.980  1.00 27.52           C  
ATOM   2695  CE  LYS A 336      59.214  43.967  18.708  1.00 27.02           C  
ATOM   2696  NZ ALYS A 336      59.584  42.768  17.907  0.50 28.25           N  
ATOM   2697  NZ BLYS A 336      60.476  43.787  17.943  0.50 26.84           N  
ATOM   2698  N   THR A 337      59.588  49.207  15.833  1.00 21.60           N  
ATOM   2699  CA  THR A 337      60.932  49.579  15.419  1.00 22.05           C  
ATOM   2700  C   THR A 337      61.272  50.994  15.876  1.00 22.06           C  
ATOM   2701  O   THR A 337      62.398  51.262  16.292  1.00 22.92           O  
ATOM   2702  CB  THR A 337      61.091  49.484  13.887  1.00 24.02           C  
ATOM   2703  OG1 THR A 337      60.916  48.121  13.481  1.00 27.79           O  
ATOM   2704  CG2 THR A 337      62.473  49.967  13.456  1.00 26.45           C  
ATOM   2705  N   GLU A 338      60.300  51.897  15.811  1.00 21.29           N  
ATOM   2706  CA  GLU A 338      60.535  53.270  16.229  1.00 21.36           C  
ATOM   2707  C   GLU A 338      60.958  53.314  17.693  1.00 21.28           C  
ATOM   2708  O   GLU A 338      61.920  53.991  18.054  1.00 20.34           O  
ATOM   2709  CB  GLU A 338      59.274  54.116  16.030  1.00 24.81           C  
ATOM   2710  CG  GLU A 338      59.494  55.603  16.250  1.00 30.10           C  
ATOM   2711  CD  GLU A 338      58.278  56.430  15.887  1.00 33.84           C  
ATOM   2712  OE1 GLU A 338      57.771  56.275  14.753  1.00 36.54           O  
ATOM   2713  OE2 GLU A 338      57.831  57.235  16.733  1.00 36.81           O  
ATOM   2714  N   LEU A 339      60.248  52.580  18.539  1.00 18.89           N  
ATOM   2715  CA  LEU A 339      60.580  52.580  19.951  1.00 18.64           C  
ATOM   2716  C   LEU A 339      61.921  51.913  20.196  1.00 17.87           C  
ATOM   2717  O   LEU A 339      62.775  52.462  20.890  1.00 18.75           O  
ATOM   2718  CB  LEU A 339      59.490  51.869  20.768  1.00 18.68           C  
ATOM   2719  CG  LEU A 339      59.637  51.927  22.297  1.00 18.94           C  
ATOM   2720  CD1 LEU A 339      58.277  51.715  22.944  1.00 22.00           C  
ATOM   2721  CD2 LEU A 339      60.632  50.869  22.780  1.00 20.50           C  
ATOM   2722  N   GLU A 340      62.113  50.735  19.617  1.00 17.93           N  
ATOM   2723  CA  GLU A 340      63.350  50.001  19.838  1.00 18.94           C  
ATOM   2724  C   GLU A 340      64.576  50.627  19.186  1.00 19.70           C  
ATOM   2725  O   GLU A 340      65.690  50.476  19.693  1.00 20.59           O  
ATOM   2726  CB  GLU A 340      63.156  48.543  19.423  1.00 20.61           C  
ATOM   2727  CG  GLU A 340      61.993  47.914  20.199  1.00 19.81           C  
ATOM   2728  CD  GLU A 340      61.876  46.415  20.042  1.00 23.52           C  
ATOM   2729  OE1 GLU A 340      62.046  45.914  18.913  1.00 24.26           O  
ATOM   2730  OE2 GLU A 340      61.589  45.737  21.055  1.00 24.01           O  
ATOM   2731  N   GLU A 341      64.383  51.334  18.078  1.00 20.25           N  
ATOM   2732  CA  GLU A 341      65.504  51.992  17.416  1.00 22.47           C  
ATOM   2733  C   GLU A 341      65.943  53.168  18.281  1.00 22.81           C  
ATOM   2734  O   GLU A 341      67.138  53.431  18.429  1.00 22.79           O  
ATOM   2735  CB  GLU A 341      65.096  52.488  16.026  1.00 24.26           C  
ATOM   2736  CG  GLU A 341      66.146  53.365  15.353  1.00 29.33           C  
ATOM   2737  CD  GLU A 341      67.481  52.662  15.165  1.00 31.92           C  
ATOM   2738  OE1 GLU A 341      68.470  53.352  14.838  1.00 35.37           O  
ATOM   2739  OE2 GLU A 341      67.546  51.425  15.335  1.00 34.79           O  
ATOM   2740  N   THR A 342      64.973  53.873  18.852  1.00 21.48           N  
ATOM   2741  CA  THR A 342      65.261  55.008  19.717  1.00 22.06           C  
ATOM   2742  C   THR A 342      66.091  54.526  20.905  1.00 21.68           C  
ATOM   2743  O   THR A 342      67.040  55.191  21.330  1.00 21.10           O  
ATOM   2744  CB  THR A 342      63.961  55.666  20.229  1.00 23.66           C  
ATOM   2745  OG1 THR A 342      63.240  56.217  19.118  1.00 27.22           O  
ATOM   2746  CG2 THR A 342      64.272  56.776  21.225  1.00 25.63           C  
ATOM   2747  N   GLN A 343      65.737  53.361  21.437  1.00 20.27           N  
ATOM   2748  CA  GLN A 343      66.472  52.804  22.563  1.00 20.17           C  
ATOM   2749  C   GLN A 343      67.887  52.421  22.152  1.00 21.60           C  
ATOM   2750  O   GLN A 343      68.837  52.653  22.902  1.00 22.21           O  
ATOM   2751  CB  GLN A 343      65.740  51.585  23.114  1.00 20.18           C  
ATOM   2752  CG  GLN A 343      64.461  51.936  23.852  1.00 19.96           C  
ATOM   2753  CD  GLN A 343      64.732  52.656  25.154  1.00 20.81           C  
ATOM   2754  OE1 GLN A 343      64.235  53.763  25.384  1.00 26.48           O  
ATOM   2755  NE2 GLN A 343      65.521  52.029  26.019  1.00 19.40           N  
ATOM   2756  N   ARG A 344      68.031  51.837  20.965  1.00 21.73           N  
ATOM   2757  CA  ARG A 344      69.349  51.445  20.479  1.00 22.84           C  
ATOM   2758  C   ARG A 344      70.232  52.679  20.382  1.00 24.41           C  
ATOM   2759  O   ARG A 344      71.404  52.645  20.757  1.00 23.63           O  
ATOM   2760  CB  ARG A 344      69.246  50.769  19.107  1.00 24.00           C  
ATOM   2761  CG  ARG A 344      68.799  49.319  19.156  1.00 26.03           C  
ATOM   2762  CD  ARG A 344      68.954  48.644  17.796  1.00 27.70           C  
ATOM   2763  NE  ARG A 344      67.924  49.045  16.840  1.00 29.98           N  
ATOM   2764  CZ  ARG A 344      66.697  48.531  16.804  1.00 30.30           C  
ATOM   2765  NH1 ARG A 344      66.344  47.589  17.670  1.00 29.58           N  
ATOM   2766  NH2 ARG A 344      65.823  48.953  15.900  1.00 31.20           N  
ATOM   2767  N   GLU A 345      69.659  53.771  19.886  1.00 24.85           N  
ATOM   2768  CA  GLU A 345      70.388  55.027  19.749  1.00 28.55           C  
ATOM   2769  C   GLU A 345      70.853  55.535  21.110  1.00 28.35           C  
ATOM   2770  O   GLU A 345      71.971  56.037  21.244  1.00 28.57           O  
ATOM   2771  CB  GLU A 345      69.501  56.074  19.073  1.00 30.95           C  
ATOM   2772  CG  GLU A 345      69.251  55.806  17.597  1.00 35.98           C  
ATOM   2773  CD  GLU A 345      68.093  56.616  17.046  1.00 39.48           C  
ATOM   2774  OE1 GLU A 345      68.058  57.844  17.273  1.00 41.04           O  
ATOM   2775  OE2 GLU A 345      67.216  56.023  16.382  1.00 42.53           O  
ATOM   2776  N   LEU A 346      69.993  55.401  22.116  1.00 28.27           N  
ATOM   2777  CA  LEU A 346      70.322  55.837  23.470  1.00 28.75           C  
ATOM   2778  C   LEU A 346      71.495  55.037  24.023  1.00 28.45           C  
ATOM   2779  O   LEU A 346      72.400  55.597  24.644  1.00 28.58           O  
ATOM   2780  CB  LEU A 346      69.112  55.672  24.394  1.00 29.19           C  
ATOM   2781  CG  LEU A 346      67.951  56.650  24.201  1.00 31.99           C  
ATOM   2782  CD1 LEU A 346      66.761  56.219  25.047  1.00 31.51           C  
ATOM   2783  CD2 LEU A 346      68.403  58.052  24.586  1.00 33.25           C  
ATOM   2784  N   ARG A 347      71.474  53.727  23.793  1.00 27.71           N  
ATOM   2785  CA  ARG A 347      72.533  52.839  24.265  1.00 27.70           C  
ATOM   2786  C   ARG A 347      73.872  53.174  23.610  1.00 29.17           C  
ATOM   2787  O   ARG A 347      74.922  53.102  24.249  1.00 28.78           O  
ATOM   2788  CB  ARG A 347      72.178  51.380  23.968  1.00 26.81           C  
ATOM   2789  CG  ARG A 347      70.943  50.851  24.698  1.00 25.40           C  
ATOM   2790  CD  ARG A 347      71.151  50.808  26.208  1.00 25.56           C  
ATOM   2791  NE  ARG A 347      70.703  52.028  26.873  1.00 22.94           N  
ATOM   2792  CZ  ARG A 347      69.426  52.365  27.041  1.00 24.02           C  
ATOM   2793  NH1 ARG A 347      68.462  51.570  26.589  1.00 21.81           N  
ATOM   2794  NH2 ARG A 347      69.111  53.489  27.670  1.00 22.87           N  
ATOM   2795  N   LYS A 348      73.834  53.533  22.332  1.00 29.17           N  
ATOM   2796  CA  LYS A 348      75.057  53.874  21.615  1.00 31.81           C  
ATOM   2797  C   LYS A 348      75.596  55.221  22.081  1.00 33.14           C  
ATOM   2798  O   LYS A 348      76.808  55.412  22.183  1.00 33.66           O  
ATOM   2799  CB  LYS A 348      74.796  53.895  20.105  1.00 32.36           C  
ATOM   2800  CG  LYS A 348      74.420  52.534  19.539  1.00 35.38           C  
ATOM   2801  CD  LYS A 348      74.167  52.592  18.042  1.00 37.49           C  
ATOM   2802  CE  LYS A 348      73.816  51.216  17.495  1.00 39.55           C  
ATOM   2803  NZ  LYS A 348      73.562  51.241  16.024  1.00 40.32           N  
ATOM   2804  N   GLU A 349      74.692  56.151  22.373  1.00 33.75           N  
ATOM   2805  CA  GLU A 349      75.089  57.473  22.837  1.00 35.79           C  
ATOM   2806  C   GLU A 349      75.763  57.362  24.201  1.00 35.92           C  
ATOM   2807  O   GLU A 349      76.847  57.904  24.413  1.00 36.23           O  
ATOM   2808  CB  GLU A 349      73.869  58.391  22.940  1.00 37.29           C  
ATOM   2809  CG  GLU A 349      74.206  59.823  23.325  1.00 41.32           C  
ATOM   2810  CD  GLU A 349      72.975  60.700  23.446  1.00 43.67           C  
ATOM   2811  OE1 GLU A 349      72.120  60.413  24.311  1.00 45.50           O  
ATOM   2812  OE2 GLU A 349      72.860  61.677  22.674  1.00 45.48           O  
ATOM   2813  N   GLU A 350      75.115  56.654  25.121  1.00 34.97           N  
ATOM   2814  CA  GLU A 350      75.656  56.468  26.463  1.00 35.23           C  
ATOM   2815  C   GLU A 350      77.055  55.863  26.382  1.00 36.23           C  
ATOM   2816  O   GLU A 350      77.957  56.260  27.118  1.00 35.50           O  
ATOM   2817  CB  GLU A 350      74.741  55.549  27.281  1.00 33.67           C  
ATOM   2818  CG  GLU A 350      73.302  56.035  27.383  1.00 32.35           C  
ATOM   2819  CD  GLU A 350      72.385  55.042  28.079  1.00 30.27           C  
ATOM   2820  OE1 GLU A 350      72.661  53.828  28.019  1.00 28.41           O  
ATOM   2821  OE2 GLU A 350      71.375  55.478  28.670  1.00 31.15           O  
ATOM   2822  N   GLU A 351      77.229  54.907  25.477  1.00 36.96           N  
ATOM   2823  CA  GLU A 351      78.514  54.242  25.300  1.00 38.25           C  
ATOM   2824  C   GLU A 351      79.586  55.198  24.782  1.00 38.21           C  
ATOM   2825  O   GLU A 351      80.738  55.148  25.216  1.00 37.94           O  
ATOM   2826  CB  GLU A 351      78.364  53.065  24.332  1.00 40.50           C  
ATOM   2827  CG  GLU A 351      79.645  52.281  24.098  1.00 44.54           C  
ATOM   2828  CD  GLU A 351      80.192  51.665  25.372  1.00 46.99           C  
ATOM   2829  OE1 GLU A 351      79.467  50.876  26.014  1.00 48.93           O  
ATOM   2830  OE2 GLU A 351      81.349  51.970  25.731  1.00 49.16           O  
ATOM   2831  N   ALA A 352      79.204  56.070  23.857  1.00 37.20           N  
ATOM   2832  CA  ALA A 352      80.140  57.027  23.280  1.00 36.64           C  
ATOM   2833  C   ALA A 352      80.534  58.117  24.269  1.00 35.97           C  
ATOM   2834  O   ALA A 352      81.679  58.570  24.279  1.00 35.39           O  
ATOM   2835  CB  ALA A 352      79.536  57.655  22.032  1.00 36.14           C  
ATOM   2836  N   LYS A 353      79.583  58.536  25.097  1.00 34.56           N  
ATOM   2837  CA  LYS A 353      79.831  59.585  26.077  1.00 33.72           C  
ATOM   2838  C   LYS A 353      80.347  59.034  27.404  1.00 31.77           C  
ATOM   2839  O   LYS A 353      80.660  59.794  28.320  1.00 32.24           O  
ATOM   2840  CB  LYS A 353      78.548  60.387  26.313  1.00 35.95           C  
ATOM   2841  CG  LYS A 353      78.715  61.570  27.252  1.00 39.91           C  
ATOM   2842  CD  LYS A 353      79.683  62.599  26.687  1.00 42.45           C  
ATOM   2843  CE  LYS A 353      80.017  63.663  27.721  1.00 43.81           C  
ATOM   2844  NZ  LYS A 353      78.797  64.327  28.256  1.00 45.52           N  
ATOM   2845  N   GLY A 354      80.441  57.713  27.505  1.00 29.92           N  
ATOM   2846  CA  GLY A 354      80.917  57.109  28.736  1.00 28.48           C  
ATOM   2847  C   GLY A 354      79.925  57.294  29.867  1.00 28.24           C  
ATOM   2848  O   GLY A 354      80.303  57.568  31.007  1.00 28.24           O  
ATOM   2849  N   ILE A 355      78.645  57.148  29.538  1.00 27.84           N  
ATOM   2850  CA  ILE A 355      77.562  57.291  30.502  1.00 28.19           C  
ATOM   2851  C   ILE A 355      76.866  55.943  30.667  1.00 26.86           C  
ATOM   2852  O   ILE A 355      76.842  55.133  29.740  1.00 26.56           O  
ATOM   2853  CB  ILE A 355      76.523  58.333  30.012  1.00 30.37           C  
ATOM   2854  CG1 ILE A 355      77.184  59.708  29.890  1.00 32.26           C  
ATOM   2855  CG2 ILE A 355      75.333  58.381  30.962  1.00 32.80           C  
ATOM   2856  CD1 ILE A 355      77.773  60.226  31.183  1.00 34.35           C  
ATOM   2857  N   SER A 356      76.311  55.698  31.847  1.00 25.90           N  
ATOM   2858  CA  SER A 356      75.612  54.445  32.095  1.00 26.72           C  
ATOM   2859  C   SER A 356      74.171  54.715  32.509  1.00 26.16           C  
ATOM   2860  O   SER A 356      73.847  55.803  32.987  1.00 27.95           O  
ATOM   2861  CB  SER A 356      76.322  53.652  33.192  1.00 28.12           C  
ATOM   2862  OG  SER A 356      76.315  54.366  34.414  1.00 33.42           O  
ATOM   2863  N   TRP A 357      73.303  53.727  32.313  1.00 24.49           N  
ATOM   2864  CA  TRP A 357      71.905  53.869  32.694  1.00 23.49           C  
ATOM   2865  C   TRP A 357      71.768  53.572  34.180  1.00 23.23           C  
ATOM   2866  O   TRP A 357      72.218  52.533  34.657  1.00 23.60           O  
ATOM   2867  CB  TRP A 357      71.022  52.910  31.890  1.00 24.13           C  
ATOM   2868  CG  TRP A 357      69.590  52.936  32.328  1.00 23.16           C  
ATOM   2869  CD1 TRP A 357      68.974  52.074  33.193  1.00 23.98           C  
ATOM   2870  CD2 TRP A 357      68.612  53.919  31.977  1.00 23.85           C  
ATOM   2871  NE1 TRP A 357      67.671  52.464  33.405  1.00 23.14           N  
ATOM   2872  CE2 TRP A 357      67.424  53.595  32.671  1.00 23.19           C  
ATOM   2873  CE3 TRP A 357      68.623  55.046  31.145  1.00 24.06           C  
ATOM   2874  CZ2 TRP A 357      66.258  54.359  32.556  1.00 24.67           C  
ATOM   2875  CZ3 TRP A 357      67.462  55.808  31.031  1.00 25.93           C  
ATOM   2876  CH2 TRP A 357      66.296  55.457  31.735  1.00 25.17           C  
ATOM   2877  N   GLN A 358      71.144  54.491  34.907  1.00 23.12           N  
ATOM   2878  CA  GLN A 358      70.955  54.333  36.342  1.00 24.60           C  
ATOM   2879  C   GLN A 358      69.559  53.812  36.658  1.00 23.46           C  
ATOM   2880  O   GLN A 358      68.563  54.428  36.284  1.00 24.11           O  
ATOM   2881  CB  GLN A 358      71.170  55.676  37.046  1.00 28.02           C  
ATOM   2882  CG  GLN A 358      72.567  56.253  36.864  1.00 32.11           C  
ATOM   2883  CD  GLN A 358      72.692  57.677  37.382  1.00 34.52           C  
ATOM   2884  OE1 GLN A 358      73.782  58.245  37.407  1.00 38.02           O  
ATOM   2885  NE2 GLN A 358      71.572  58.262  37.794  1.00 37.27           N  
ATOM   2886  N   ARG A 359      69.496  52.673  37.342  1.00 23.47           N  
ATOM   2887  CA  ARG A 359      68.217  52.086  37.724  1.00 22.44           C  
ATOM   2888  C   ARG A 359      67.533  53.029  38.719  1.00 23.30           C  
ATOM   2889  O   ARG A 359      68.198  53.701  39.513  1.00 23.44           O  
ATOM   2890  CB  ARG A 359      68.435  50.695  38.322  1.00 23.42           C  
ATOM   2891  CG  ARG A 359      68.647  49.583  37.275  1.00 24.13           C  
ATOM   2892  CD  ARG A 359      69.840  49.837  36.343  1.00 23.23           C  
ATOM   2893  NE  ARG A 359      69.997  48.755  35.368  1.00 22.01           N  
ATOM   2894  CZ  ARG A 359      70.932  48.710  34.422  1.00 22.83           C  
ATOM   2895  NH1 ARG A 359      71.817  49.694  34.305  1.00 24.74           N  
ATOM   2896  NH2 ARG A 359      70.992  47.671  33.596  1.00 22.87           N  
ATOM   2897  N   ARG A 360      66.206  53.075  38.679  1.00 22.79           N  
ATOM   2898  CA  ARG A 360      65.448  53.995  39.520  1.00 22.44           C  
ATOM   2899  C   ARG A 360      65.165  53.624  40.975  1.00 23.09           C  
ATOM   2900  O   ARG A 360      65.518  54.380  41.885  1.00 23.79           O  
ATOM   2901  CB  ARG A 360      64.128  54.323  38.819  1.00 21.89           C  
ATOM   2902  CG  ARG A 360      63.593  55.718  39.083  1.00 23.22           C  
ATOM   2903  CD  ARG A 360      62.284  55.945  38.339  1.00 21.41           C  
ATOM   2904  NE  ARG A 360      61.803  57.315  38.486  1.00 23.89           N  
ATOM   2905  CZ  ARG A 360      62.109  58.317  37.668  1.00 24.81           C  
ATOM   2906  NH1 ARG A 360      62.901  58.112  36.624  1.00 26.05           N  
ATOM   2907  NH2 ARG A 360      61.624  59.530  37.895  1.00 25.60           N  
ATOM   2908  N   TRP A 361      64.527  52.481  41.204  1.00 21.54           N  
ATOM   2909  CA  TRP A 361      64.171  52.078  42.564  1.00 20.81           C  
ATOM   2910  C   TRP A 361      64.804  50.784  43.047  1.00 21.25           C  
ATOM   2911  O   TRP A 361      64.561  50.353  44.175  1.00 21.38           O  
ATOM   2912  CB  TRP A 361      62.651  51.950  42.681  1.00 22.15           C  
ATOM   2913  CG  TRP A 361      61.900  53.153  42.216  1.00 20.66           C  
ATOM   2914  CD1 TRP A 361      62.109  54.451  42.590  1.00 21.44           C  
ATOM   2915  CD2 TRP A 361      60.783  53.169  41.323  1.00 21.01           C  
ATOM   2916  NE1 TRP A 361      61.190  55.272  41.987  1.00 19.77           N  
ATOM   2917  CE2 TRP A 361      60.361  54.512  41.203  1.00 20.96           C  
ATOM   2918  CE3 TRP A 361      60.093  52.177  40.612  1.00 18.14           C  
ATOM   2919  CZ2 TRP A 361      59.278  54.891  40.399  1.00 20.85           C  
ATOM   2920  CZ3 TRP A 361      59.017  52.552  39.815  1.00 18.40           C  
ATOM   2921  CH2 TRP A 361      58.619  53.898  39.715  1.00 21.00           C  
ATOM   2922  N   PHE A 362      65.607  50.159  42.195  1.00 21.97           N  
ATOM   2923  CA  PHE A 362      66.255  48.910  42.554  1.00 22.91           C  
ATOM   2924  C   PHE A 362      67.740  48.983  42.252  1.00 23.60           C  
ATOM   2925  O   PHE A 362      68.159  49.693  41.342  1.00 25.24           O  
ATOM   2926  CB  PHE A 362      65.640  47.744  41.771  1.00 22.54           C  
ATOM   2927  CG  PHE A 362      64.149  47.620  41.932  1.00 20.29           C  
ATOM   2928  CD1 PHE A 362      63.286  48.434  41.203  1.00 19.94           C  
ATOM   2929  CD2 PHE A 362      63.610  46.713  42.834  1.00 20.82           C  
ATOM   2930  CE1 PHE A 362      61.904  48.347  41.375  1.00 18.49           C  
ATOM   2931  CE2 PHE A 362      62.228  46.619  43.014  1.00 19.19           C  
ATOM   2932  CZ  PHE A 362      61.378  47.438  42.284  1.00 19.03           C  
ATOM   2933  N   LYS A 363      68.531  48.250  43.023  1.00 24.82           N  
ATOM   2934  CA  LYS A 363      69.969  48.218  42.812  1.00 26.92           C  
ATOM   2935  C   LYS A 363      70.448  46.774  42.893  1.00 27.83           C  
ATOM   2936  O   LYS A 363      69.904  45.964  43.650  1.00 25.75           O  
ATOM   2937  CB  LYS A 363      70.682  49.089  43.854  1.00 28.65           C  
ATOM   2938  CG  LYS A 363      70.267  50.559  43.816  1.00 30.27           C  
ATOM   2939  CD  LYS A 363      70.614  51.224  42.482  1.00 32.64           C  
ATOM   2940  CE  LYS A 363      70.116  52.664  42.429  1.00 33.61           C  
ATOM   2941  NZ  LYS A 363      70.525  53.369  41.179  1.00 35.27           N  
ATOM   2942  N   ASP A 364      71.452  46.447  42.089  1.00 28.72           N  
ATOM   2943  CA  ASP A 364      71.990  45.098  42.071  1.00 31.34           C  
ATOM   2944  C   ASP A 364      73.054  44.909  43.137  1.00 30.84           C  
ATOM   2945  O   ASP A 364      74.059  45.622  43.164  1.00 33.73           O  
ATOM   2946  CB  ASP A 364      72.570  44.766  40.693  1.00 32.98           C  
ATOM   2947  CG  ASP A 364      73.499  45.843  40.169  1.00 35.46           C  
ATOM   2948  OD1 ASP A 364      74.320  45.533  39.281  1.00 38.48           O  
ATOM   2949  OD2 ASP A 364      73.405  47.000  40.630  1.00 37.29           O  
ATOM   2950  N   PHE A 365      72.817  43.950  44.022  1.00 29.53           N  
ATOM   2951  CA  PHE A 365      73.749  43.651  45.092  1.00 28.48           C  
ATOM   2952  C   PHE A 365      74.575  42.432  44.742  1.00 29.23           C  
ATOM   2953  O   PHE A 365      74.038  41.348  44.490  1.00 29.56           O  
ATOM   2954  CB  PHE A 365      73.007  43.416  46.409  1.00 28.17           C  
ATOM   2955  CG  PHE A 365      72.545  44.678  47.070  1.00 27.75           C  
ATOM   2956  CD1 PHE A 365      71.589  45.487  46.466  1.00 27.48           C  
ATOM   2957  CD2 PHE A 365      73.086  45.074  48.288  1.00 28.69           C  
ATOM   2958  CE1 PHE A 365      71.180  46.675  47.064  1.00 28.32           C  
ATOM   2959  CE2 PHE A 365      72.684  46.259  48.894  1.00 27.25           C  
ATOM   2960  CZ  PHE A 365      71.731  47.060  48.281  1.00 28.60           C  
ATOM   2961  N   ASP A 366      75.888  42.619  44.723  1.00 27.79           N  
ATOM   2962  CA  ASP A 366      76.803  41.537  44.402  1.00 27.05           C  
ATOM   2963  C   ASP A 366      76.994  40.674  45.645  1.00 26.16           C  
ATOM   2964  O   ASP A 366      77.681  41.073  46.587  1.00 26.94           O  
ATOM   2965  CB  ASP A 366      78.150  42.107  43.950  1.00 26.18           C  
ATOM   2966  CG  ASP A 366      78.963  41.113  43.145  1.00 26.72           C  
ATOM   2967  OD1 ASP A 366      78.935  39.913  43.489  1.00 30.39           O  
ATOM   2968  OD2 ASP A 366      79.635  41.533  42.175  1.00 25.81           O  
ATOM   2969  N   TYR A 367      76.373  39.498  45.643  1.00 26.25           N  
ATOM   2970  CA  TYR A 367      76.463  38.565  46.764  1.00 25.91           C  
ATOM   2971  C   TYR A 367      77.682  37.644  46.666  1.00 27.97           C  
ATOM   2972  O   TYR A 367      77.837  36.737  47.481  1.00 26.33           O  
ATOM   2973  CB  TYR A 367      75.203  37.691  46.847  1.00 27.42           C  
ATOM   2974  CG  TYR A 367      74.003  38.316  47.533  1.00 27.65           C  
ATOM   2975  CD1 TYR A 367      73.326  39.397  46.970  1.00 26.91           C  
ATOM   2976  CD2 TYR A 367      73.534  37.808  48.746  1.00 26.24           C  
ATOM   2977  CE1 TYR A 367      72.207  39.957  47.599  1.00 27.87           C  
ATOM   2978  CE2 TYR A 367      72.421  38.359  49.382  1.00 28.46           C  
ATOM   2979  CZ  TYR A 367      71.763  39.433  48.805  1.00 27.11           C  
ATOM   2980  OH  TYR A 367      70.670  39.984  49.440  1.00 27.25           O  
ATOM   2981  N   SER A 368      78.540  37.858  45.674  1.00 28.88           N  
ATOM   2982  CA  SER A 368      79.716  36.997  45.532  1.00 31.84           C  
ATOM   2983  C   SER A 368      80.788  37.315  46.570  1.00 33.44           C  
ATOM   2984  O   SER A 368      80.877  38.442  47.063  1.00 32.42           O  
ATOM   2985  CB  SER A 368      80.311  37.124  44.128  1.00 31.98           C  
ATOM   2986  OG  SER A 368      80.865  38.408  43.922  1.00 33.74           O  
ATOM   2987  N   VAL A 369      81.597  36.312  46.902  1.00 35.39           N  
ATOM   2988  CA  VAL A 369      82.670  36.481  47.876  1.00 37.62           C  
ATOM   2989  C   VAL A 369      83.625  37.576  47.418  1.00 37.68           C  
ATOM   2990  O   VAL A 369      84.169  38.321  48.234  1.00 38.99           O  
ATOM   2991  CB  VAL A 369      83.463  35.171  48.065  1.00 38.27           C  
ATOM   2992  CG1 VAL A 369      84.588  35.382  49.067  1.00 39.77           C  
ATOM   2993  CG2 VAL A 369      82.531  34.071  48.538  1.00 39.58           C  
ATOM   2994  N   THR A 370      83.831  37.663  46.108  1.00 38.13           N  
ATOM   2995  CA  THR A 370      84.705  38.683  45.533  1.00 39.20           C  
ATOM   2996  C   THR A 370      83.867  39.550  44.594  1.00 38.77           C  
ATOM   2997  O   THR A 370      83.920  39.400  43.374  1.00 38.18           O  
ATOM   2998  CB  THR A 370      85.873  38.051  44.738  1.00 39.59           C  
ATOM   2999  OG1 THR A 370      85.352  37.213  43.698  1.00 41.62           O  
ATOM   3000  CG2 THR A 370      86.756  37.219  45.659  1.00 40.41           C  
ATOM   3001  N   PRO A 371      83.078  40.474  45.161  1.00 38.30           N  
ATOM   3002  CA  PRO A 371      82.213  41.375  44.394  1.00 39.65           C  
ATOM   3003  C   PRO A 371      82.960  42.440  43.597  1.00 41.01           C  
ATOM   3004  O   PRO A 371      84.126  42.727  43.870  1.00 41.19           O  
ATOM   3005  CB  PRO A 371      81.332  41.991  45.473  1.00 38.90           C  
ATOM   3006  CG  PRO A 371      82.281  42.106  46.625  1.00 39.18           C  
ATOM   3007  CD  PRO A 371      82.976  40.757  46.605  1.00 39.00           C  
ATOM   3008  N   GLU A 372      82.282  43.018  42.609  1.00 42.53           N  
ATOM   3009  CA  GLU A 372      82.879  44.072  41.799  1.00 44.95           C  
ATOM   3010  C   GLU A 372      83.148  45.232  42.752  1.00 45.09           C  
ATOM   3011  O   GLU A 372      82.283  45.605  43.541  1.00 43.67           O  
ATOM   3012  CB  GLU A 372      81.921  44.509  40.687  1.00 47.48           C  
ATOM   3013  CG  GLU A 372      81.545  43.396  39.720  1.00 50.94           C  
ATOM   3014  CD  GLU A 372      80.755  43.896  38.525  1.00 53.40           C  
ATOM   3015  OE1 GLU A 372      80.335  43.061  37.695  1.00 54.51           O  
ATOM   3016  OE2 GLU A 372      80.557  45.125  38.410  1.00 54.77           O  
ATOM   3017  N   GLU A 373      84.348  45.794  42.677  1.00 45.67           N  
ATOM   3018  CA  GLU A 373      84.751  46.886  43.558  1.00 46.73           C  
ATOM   3019  C   GLU A 373      83.798  48.075  43.675  1.00 46.65           C  
ATOM   3020  O   GLU A 373      83.793  48.763  44.697  1.00 47.08           O  
ATOM   3021  CB  GLU A 373      86.144  47.377  43.156  1.00 47.89           C  
ATOM   3022  CG  GLU A 373      87.203  46.291  43.269  1.00 49.49           C  
ATOM   3023  CD  GLU A 373      88.603  46.785  42.969  1.00 50.83           C  
ATOM   3024  OE1 GLU A 373      89.545  45.971  43.078  1.00 50.30           O  
ATOM   3025  OE2 GLU A 373      88.763  47.978  42.628  1.00 51.48           O  
ATOM   3026  N   GLY A 374      82.991  48.318  42.648  1.00 45.95           N  
ATOM   3027  CA  GLY A 374      82.073  49.443  42.703  1.00 44.55           C  
ATOM   3028  C   GLY A 374      80.629  49.087  43.013  1.00 44.09           C  
ATOM   3029  O   GLY A 374      79.799  49.971  43.228  1.00 42.82           O  
ATOM   3030  N   ALA A 375      80.326  47.793  43.049  1.00 43.06           N  
ATOM   3031  CA  ALA A 375      78.965  47.335  43.317  1.00 43.11           C  
ATOM   3032  C   ALA A 375      78.578  47.374  44.792  1.00 42.51           C  
ATOM   3033  O   ALA A 375      79.437  47.407  45.675  1.00 42.20           O  
ATOM   3034  CB  ALA A 375      78.783  45.921  42.775  1.00 42.78           C  
ATOM   3035  N   LEU A 376      77.272  47.374  45.046  1.00 42.09           N  
ATOM   3036  CA  LEU A 376      76.746  47.388  46.406  1.00 41.89           C  
ATOM   3037  C   LEU A 376      76.805  45.968  46.964  1.00 40.97           C  
ATOM   3038  O   LEU A 376      76.639  45.000  46.223  1.00 40.59           O  
ATOM   3039  CB  LEU A 376      75.299  47.890  46.408  1.00 42.44           C  
ATOM   3040  CG  LEU A 376      75.072  49.310  45.880  1.00 43.35           C  
ATOM   3041  CD1 LEU A 376      73.582  49.622  45.860  1.00 43.49           C  
ATOM   3042  CD2 LEU A 376      75.819  50.307  46.754  1.00 43.45           C  
ATOM   3043  N   VAL A 377      77.044  45.849  48.267  1.00 40.45           N  
ATOM   3044  CA  VAL A 377      77.142  44.547  48.924  1.00 40.01           C  
ATOM   3045  C   VAL A 377      76.074  44.381  50.012  1.00 41.41           C  
ATOM   3046  O   VAL A 377      75.709  45.343  50.687  1.00 41.41           O  
ATOM   3047  CB  VAL A 377      78.556  44.369  49.537  1.00 40.63           C  
ATOM   3048  CG1 VAL A 377      78.645  43.071  50.325  1.00 40.19           C  
ATOM   3049  CG2 VAL A 377      79.599  44.381  48.425  1.00 39.03           C  
ATOM   3050  N   PRO A 378      75.557  43.152  50.192  1.00 41.64           N  
ATOM   3051  CA  PRO A 378      74.528  42.874  51.201  1.00 42.96           C  
ATOM   3052  C   PRO A 378      74.922  43.216  52.633  1.00 44.61           C  
ATOM   3053  O   PRO A 378      76.105  43.339  52.952  1.00 44.48           O  
ATOM   3054  CB  PRO A 378      74.254  41.381  51.015  1.00 42.66           C  
ATOM   3055  CG  PRO A 378      75.554  40.860  50.478  1.00 41.81           C  
ATOM   3056  CD  PRO A 378      75.910  41.919  49.469  1.00 41.73           C  
ATOM   3057  N   GLU A 379      73.915  43.364  53.489  1.00 45.88           N  
ATOM   3058  CA  GLU A 379      74.130  43.696  54.892  1.00 47.60           C  
ATOM   3059  C   GLU A 379      74.321  42.474  55.779  1.00 48.14           C  
ATOM   3060  O   GLU A 379      74.118  41.337  55.353  1.00 47.84           O  
ATOM   3061  CB  GLU A 379      72.962  44.528  55.425  1.00 48.35           C  
ATOM   3062  CG  GLU A 379      72.994  45.980  54.988  1.00 49.81           C  
ATOM   3063  CD  GLU A 379      74.257  46.685  55.443  1.00 50.87           C  
ATOM   3064  OE1 GLU A 379      74.514  46.717  56.665  1.00 51.33           O  
ATOM   3065  OE2 GLU A 379      74.993  47.207  54.579  1.00 51.77           O  
ATOM   3066  N   LYS A 380      74.709  42.735  57.023  1.00 48.99           N  
ATOM   3067  CA  LYS A 380      74.950  41.693  58.013  1.00 49.68           C  
ATOM   3068  C   LYS A 380      73.822  40.671  58.077  1.00 48.45           C  
ATOM   3069  O   LYS A 380      73.964  39.539  57.613  1.00 49.12           O  
ATOM   3070  CB  LYS A 380      75.129  42.325  59.395  1.00 51.57           C  
ATOM   3071  CG  LYS A 380      76.141  43.458  59.442  1.00 54.17           C  
ATOM   3072  CD  LYS A 380      76.191  44.091  60.824  1.00 55.82           C  
ATOM   3073  CE  LYS A 380      77.174  45.250  60.863  1.00 57.28           C  
ATOM   3074  NZ  LYS A 380      78.551  44.813  60.500  1.00 57.72           N  
ATOM   3075  N   ASP A 381      72.700  41.084  58.657  1.00 46.70           N  
ATOM   3076  CA  ASP A 381      71.544  40.211  58.816  1.00 44.62           C  
ATOM   3077  C   ASP A 381      70.668  40.120  57.568  1.00 41.77           C  
ATOM   3078  O   ASP A 381      69.443  40.113  57.671  1.00 42.15           O  
ATOM   3079  CB  ASP A 381      70.697  40.691  59.998  1.00 46.87           C  
ATOM   3080  CG  ASP A 381      71.496  40.798  61.284  1.00 49.38           C  
ATOM   3081  OD1 ASP A 381      72.051  39.770  61.730  1.00 50.33           O  
ATOM   3082  OD2 ASP A 381      71.570  41.911  61.849  1.00 49.91           O  
ATOM   3083  N   ASP A 382      71.291  40.043  56.395  1.00 38.29           N  
ATOM   3084  CA  ASP A 382      70.542  39.950  55.143  1.00 33.69           C  
ATOM   3085  C   ASP A 382      69.480  38.856  55.241  1.00 31.02           C  
ATOM   3086  O   ASP A 382      69.774  37.719  55.608  1.00 31.01           O  
ATOM   3087  CB  ASP A 382      71.484  39.642  53.980  1.00 33.32           C  
ATOM   3088  CG  ASP A 382      70.780  39.685  52.636  1.00 32.03           C  
ATOM   3089  OD1 ASP A 382      70.392  40.788  52.205  1.00 29.14           O  
ATOM   3090  OD2 ASP A 382      70.613  38.614  52.016  1.00 33.91           O  
ATOM   3091  N   THR A 383      68.243  39.203  54.903  1.00 29.01           N  
ATOM   3092  CA  THR A 383      67.143  38.250  54.970  1.00 26.87           C  
ATOM   3093  C   THR A 383      67.289  37.099  53.979  1.00 24.63           C  
ATOM   3094  O   THR A 383      67.079  35.941  54.331  1.00 25.06           O  
ATOM   3095  CB  THR A 383      65.797  38.949  54.719  1.00 27.42           C  
ATOM   3096  OG1 THR A 383      65.583  39.945  55.728  1.00 28.54           O  
ATOM   3097  CG2 THR A 383      64.662  37.941  54.757  1.00 25.82           C  
ATOM   3098  N   PHE A 384      67.647  37.417  52.741  1.00 24.95           N  
ATOM   3099  CA  PHE A 384      67.805  36.381  51.731  1.00 24.25           C  
ATOM   3100  C   PHE A 384      68.838  35.348  52.166  1.00 24.86           C  
ATOM   3101  O   PHE A 384      68.600  34.144  52.078  1.00 23.88           O  
ATOM   3102  CB  PHE A 384      68.220  36.994  50.395  1.00 23.54           C  
ATOM   3103  CG  PHE A 384      68.478  35.980  49.319  1.00 24.57           C  
ATOM   3104  CD1 PHE A 384      67.468  35.122  48.896  1.00 24.89           C  
ATOM   3105  CD2 PHE A 384      69.734  35.876  48.732  1.00 25.27           C  
ATOM   3106  CE1 PHE A 384      67.705  34.173  47.901  1.00 23.87           C  
ATOM   3107  CE2 PHE A 384      69.984  34.931  47.738  1.00 25.07           C  
ATOM   3108  CZ  PHE A 384      68.968  34.079  47.321  1.00 24.59           C  
ATOM   3109  N   LEU A 385      69.983  35.822  52.644  1.00 25.61           N  
ATOM   3110  CA  LEU A 385      71.037  34.919  53.083  1.00 25.92           C  
ATOM   3111  C   LEU A 385      70.571  33.948  54.159  1.00 25.18           C  
ATOM   3112  O   LEU A 385      70.864  32.757  54.092  1.00 25.14           O  
ATOM   3113  CB  LEU A 385      72.238  35.710  53.606  1.00 27.20           C  
ATOM   3114  CG  LEU A 385      73.088  36.430  52.563  1.00 29.18           C  
ATOM   3115  CD1 LEU A 385      74.207  37.190  53.261  1.00 28.95           C  
ATOM   3116  CD2 LEU A 385      73.656  35.412  51.582  1.00 30.38           C  
ATOM   3117  N   LYS A 386      69.844  34.451  55.153  1.00 25.06           N  
ATOM   3118  CA  LYS A 386      69.377  33.589  56.231  1.00 25.24           C  
ATOM   3119  C   LYS A 386      68.327  32.587  55.774  1.00 24.23           C  
ATOM   3120  O   LYS A 386      68.314  31.439  56.221  1.00 24.50           O  
ATOM   3121  CB  LYS A 386      68.825  34.425  57.395  1.00 28.81           C  
ATOM   3122  CG  LYS A 386      67.483  35.091  57.149  1.00 32.54           C  
ATOM   3123  CD  LYS A 386      66.998  35.786  58.418  1.00 34.79           C  
ATOM   3124  CE  LYS A 386      65.602  36.360  58.250  1.00 35.88           C  
ATOM   3125  NZ  LYS A 386      65.123  37.006  59.506  1.00 37.90           N  
ATOM   3126  N   LEU A 387      67.447  33.016  54.877  1.00 22.72           N  
ATOM   3127  CA  LEU A 387      66.402  32.135  54.388  1.00 22.78           C  
ATOM   3128  C   LEU A 387      66.970  31.089  53.440  1.00 20.93           C  
ATOM   3129  O   LEU A 387      66.560  29.929  53.469  1.00 20.37           O  
ATOM   3130  CB  LEU A 387      65.311  32.956  53.699  1.00 21.47           C  
ATOM   3131  CG  LEU A 387      64.581  33.927  54.634  1.00 23.40           C  
ATOM   3132  CD1 LEU A 387      63.500  34.673  53.865  1.00 23.36           C  
ATOM   3133  CD2 LEU A 387      63.965  33.153  55.788  1.00 23.65           C  
ATOM   3134  N   ALA A 388      67.921  31.504  52.611  1.00 22.08           N  
ATOM   3135  CA  ALA A 388      68.561  30.593  51.669  1.00 22.67           C  
ATOM   3136  C   ALA A 388      69.331  29.538  52.458  1.00 24.00           C  
ATOM   3137  O   ALA A 388      69.312  28.354  52.125  1.00 24.58           O  
ATOM   3138  CB  ALA A 388      69.509  31.363  50.758  1.00 23.46           C  
ATOM   3139  N   SER A 389      70.001  29.973  53.517  1.00 25.07           N  
ATOM   3140  CA  SER A 389      70.769  29.047  54.340  1.00 25.71           C  
ATOM   3141  C   SER A 389      69.860  27.994  54.963  1.00 24.97           C  
ATOM   3142  O   SER A 389      70.192  26.807  54.992  1.00 26.26           O  
ATOM   3143  CB  SER A 389      71.513  29.809  55.438  1.00 26.87           C  
ATOM   3144  OG  SER A 389      72.220  28.913  56.275  1.00 29.67           O  
ATOM   3145  N   ALA A 390      68.706  28.429  55.458  1.00 24.83           N  
ATOM   3146  CA  ALA A 390      67.750  27.519  56.076  1.00 24.08           C  
ATOM   3147  C   ALA A 390      67.203  26.501  55.073  1.00 24.83           C  
ATOM   3148  O   ALA A 390      66.941  25.351  55.419  1.00 24.67           O  
ATOM   3149  CB  ALA A 390      66.604  28.315  56.689  1.00 24.70           C  
ATOM   3150  N   LEU A 391      67.033  26.935  53.830  1.00 25.13           N  
ATOM   3151  CA  LEU A 391      66.515  26.067  52.779  1.00 26.04           C  
ATOM   3152  C   LEU A 391      67.641  25.340  52.049  1.00 26.77           C  
ATOM   3153  O   LEU A 391      67.397  24.415  51.274  1.00 26.70           O  
ATOM   3154  CB  LEU A 391      65.711  26.907  51.782  1.00 24.52           C  
ATOM   3155  CG  LEU A 391      65.156  26.265  50.505  1.00 25.15           C  
ATOM   3156  CD1 LEU A 391      64.249  25.094  50.850  1.00 26.33           C  
ATOM   3157  CD2 LEU A 391      64.400  27.324  49.712  1.00 24.65           C  
ATOM   3158  N   ASN A 392      68.874  25.754  52.320  1.00 26.78           N  
ATOM   3159  CA  ASN A 392      70.051  25.187  51.669  1.00 26.89           C  
ATOM   3160  C   ASN A 392      69.913  25.483  50.182  1.00 26.03           C  
ATOM   3161  O   ASN A 392      70.168  24.637  49.326  1.00 25.69           O  
ATOM   3162  CB  ASN A 392      70.149  23.678  51.904  1.00 28.40           C  
ATOM   3163  CG  ASN A 392      71.482  23.112  51.455  1.00 30.17           C  
ATOM   3164  OD1 ASN A 392      72.540  23.636  51.810  1.00 31.09           O  
ATOM   3165  ND2 ASN A 392      71.441  22.037  50.675  1.00 30.99           N  
ATOM   3166  N   LEU A 393      69.490  26.709  49.899  1.00 24.85           N  
ATOM   3167  CA  LEU A 393      69.289  27.191  48.541  1.00 22.93           C  
ATOM   3168  C   LEU A 393      70.548  27.892  48.038  1.00 22.60           C  
ATOM   3169  O   LEU A 393      71.184  28.639  48.776  1.00 22.01           O  
ATOM   3170  CB  LEU A 393      68.117  28.182  48.528  1.00 20.88           C  
ATOM   3171  CG  LEU A 393      67.654  28.790  47.200  1.00 22.11           C  
ATOM   3172  CD1 LEU A 393      66.766  27.802  46.447  1.00 19.80           C  
ATOM   3173  CD2 LEU A 393      66.872  30.065  47.484  1.00 21.37           C  
ATOM   3174  N   SER A 394      70.909  27.651  46.782  1.00 21.92           N  
ATOM   3175  CA  SER A 394      72.075  28.297  46.196  1.00 22.04           C  
ATOM   3176  C   SER A 394      71.836  29.803  46.096  1.00 21.09           C  
ATOM   3177  O   SER A 394      70.745  30.239  45.718  1.00 21.50           O  
ATOM   3178  CB  SER A 394      72.347  27.741  44.796  1.00 21.61           C  
ATOM   3179  OG  SER A 394      73.355  28.494  44.140  1.00 23.24           O  
ATOM   3180  N   THR A 395      72.848  30.597  46.433  1.00 22.17           N  
ATOM   3181  CA  THR A 395      72.729  32.046  46.357  1.00 22.43           C  
ATOM   3182  C   THR A 395      73.308  32.579  45.050  1.00 21.80           C  
ATOM   3183  O   THR A 395      73.449  33.784  44.867  1.00 22.28           O  
ATOM   3184  CB  THR A 395      73.440  32.736  47.539  1.00 23.25           C  
ATOM   3185  OG1 THR A 395      74.810  32.320  47.586  1.00 25.92           O  
ATOM   3186  CG2 THR A 395      72.760  32.381  48.846  1.00 24.18           C  
ATOM   3187  N   LYS A 396      73.642  31.668  44.141  1.00 23.16           N  
ATOM   3188  CA  LYS A 396      74.190  32.052  42.847  1.00 24.20           C  
ATOM   3189  C   LYS A 396      73.056  32.357  41.879  1.00 23.16           C  
ATOM   3190  O   LYS A 396      71.886  32.137  42.198  1.00 23.73           O  
ATOM   3191  CB  LYS A 396      75.032  30.920  42.264  1.00 25.57           C  
ATOM   3192  CG  LYS A 396      76.220  30.510  43.112  1.00 27.59           C  
ATOM   3193  CD  LYS A 396      77.058  29.478  42.374  1.00 29.72           C  
ATOM   3194  CE  LYS A 396      78.328  29.136  43.134  1.00 30.32           C  
ATOM   3195  NZ  LYS A 396      78.040  28.522  44.455  1.00 31.42           N  
ATOM   3196  N   ASN A 397      73.413  32.848  40.697  1.00 22.28           N  
ATOM   3197  CA  ASN A 397      72.432  33.168  39.665  1.00 22.30           C  
ATOM   3198  C   ASN A 397      72.069  31.908  38.878  1.00 21.45           C  
ATOM   3199  O   ASN A 397      72.179  31.873  37.652  1.00 22.96           O  
ATOM   3200  CB  ASN A 397      72.987  34.240  38.722  1.00 23.05           C  
ATOM   3201  CG  ASN A 397      73.055  35.611  39.373  1.00 23.28           C  
ATOM   3202  OD1 ASN A 397      74.023  36.351  39.191  1.00 24.23           O  
ATOM   3203  ND2 ASN A 397      72.017  35.961  40.128  1.00 22.98           N  
ATOM   3204  N   ALA A 398      71.643  30.876  39.602  1.00 22.02           N  
ATOM   3205  CA  ALA A 398      71.239  29.606  39.009  1.00 20.88           C  
ATOM   3206  C   ALA A 398      69.717  29.629  38.886  1.00 20.09           C  
ATOM   3207  O   ALA A 398      69.069  30.536  39.401  1.00 19.66           O  
ATOM   3208  CB  ALA A 398      71.676  28.451  39.903  1.00 22.31           C  
ATOM   3209  N   PRO A 399      69.125  28.636  38.204  1.00 18.89           N  
ATOM   3210  CA  PRO A 399      67.665  28.647  38.079  1.00 18.87           C  
ATOM   3211  C   PRO A 399      66.988  28.722  39.445  1.00 18.34           C  
ATOM   3212  O   PRO A 399      67.490  28.188  40.433  1.00 19.38           O  
ATOM   3213  CB  PRO A 399      67.370  27.330  37.367  1.00 18.46           C  
ATOM   3214  CG  PRO A 399      68.589  27.145  36.506  1.00 19.40           C  
ATOM   3215  CD  PRO A 399      69.708  27.506  37.455  1.00 18.40           C  
ATOM   3216  N   SER A 400      65.847  29.396  39.497  1.00 17.46           N  
ATOM   3217  CA  SER A 400      65.114  29.521  40.747  1.00 17.23           C  
ATOM   3218  C   SER A 400      64.910  28.155  41.397  1.00 17.88           C  
ATOM   3219  O   SER A 400      64.543  27.182  40.737  1.00 18.54           O  
ATOM   3220  CB  SER A 400      63.758  30.175  40.484  1.00 16.33           C  
ATOM   3221  OG  SER A 400      63.928  31.444  39.891  1.00 16.12           O  
ATOM   3222  N   GLY A 401      65.154  28.088  42.701  1.00 17.21           N  
ATOM   3223  CA  GLY A 401      64.981  26.837  43.411  1.00 17.41           C  
ATOM   3224  C   GLY A 401      66.177  25.901  43.421  1.00 17.59           C  
ATOM   3225  O   GLY A 401      66.084  24.823  43.996  1.00 19.25           O  
ATOM   3226  N   THR A 402      67.282  26.296  42.793  1.00 18.41           N  
ATOM   3227  CA  THR A 402      68.476  25.450  42.774  1.00 20.40           C  
ATOM   3228  C   THR A 402      69.030  25.304  44.191  1.00 22.15           C  
ATOM   3229  O   THR A 402      69.252  26.299  44.881  1.00 22.32           O  
ATOM   3230  CB  THR A 402      69.577  26.049  41.874  1.00 19.46           C  
ATOM   3231  OG1 THR A 402      69.096  26.149  40.529  1.00 20.94           O  
ATOM   3232  CG2 THR A 402      70.817  25.156  41.884  1.00 21.46           C  
ATOM   3233  N   LEU A 403      69.251  24.064  44.620  1.00 23.08           N  
ATOM   3234  CA  LEU A 403      69.784  23.803  45.957  1.00 25.02           C  
ATOM   3235  C   LEU A 403      71.301  23.721  45.907  1.00 26.34           C  
ATOM   3236  O   LEU A 403      71.878  23.423  44.863  1.00 25.87           O  
ATOM   3237  CB  LEU A 403      69.223  22.492  46.521  1.00 26.51           C  
ATOM   3238  CG  LEU A 403      67.761  22.481  46.980  1.00 28.90           C  
ATOM   3239  CD1 LEU A 403      66.862  22.854  45.829  1.00 31.55           C  
ATOM   3240  CD2 LEU A 403      67.389  21.107  47.511  1.00 30.58           C  
ATOM   3241  N   VAL A 404      71.943  24.003  47.036  1.00 26.55           N  
ATOM   3242  CA  VAL A 404      73.398  23.944  47.112  1.00 28.23           C  
ATOM   3243  C   VAL A 404      73.849  22.526  46.779  1.00 28.22           C  
ATOM   3244  O   VAL A 404      73.337  21.554  47.334  1.00 28.57           O  
ATOM   3245  CB  VAL A 404      73.901  24.323  48.525  1.00 28.41           C  
ATOM   3246  CG1 VAL A 404      75.417  24.187  48.599  1.00 28.85           C  
ATOM   3247  CG2 VAL A 404      73.484  25.749  48.857  1.00 28.89           C  
ATOM   3248  N   GLY A 405      74.798  22.412  45.857  1.00 29.61           N  
ATOM   3249  CA  GLY A 405      75.286  21.100  45.470  1.00 30.12           C  
ATOM   3250  C   GLY A 405      74.700  20.620  44.156  1.00 30.85           C  
ATOM   3251  O   GLY A 405      75.257  19.729  43.514  1.00 31.72           O  
ATOM   3252  N   ASP A 406      73.572  21.197  43.751  1.00 29.92           N  
ATOM   3253  CA  ASP A 406      72.942  20.808  42.491  1.00 29.21           C  
ATOM   3254  C   ASP A 406      73.887  21.126  41.335  1.00 28.45           C  
ATOM   3255  O   ASP A 406      74.772  21.970  41.462  1.00 27.24           O  
ATOM   3256  CB  ASP A 406      71.622  21.562  42.286  1.00 29.22           C  
ATOM   3257  CG  ASP A 406      70.509  21.066  43.193  1.00 28.79           C  
ATOM   3258  OD1 ASP A 406      70.754  20.154  44.011  1.00 30.82           O  
ATOM   3259  OD2 ASP A 406      69.380  21.593  43.085  1.00 27.82           O  
ATOM   3260  N   LYS A 407      73.690  20.455  40.206  1.00 29.50           N  
ATOM   3261  CA  LYS A 407      74.530  20.674  39.034  1.00 31.54           C  
ATOM   3262  C   LYS A 407      74.635  22.152  38.665  1.00 31.71           C  
ATOM   3263  O   LYS A 407      75.726  22.663  38.419  1.00 32.44           O  
ATOM   3264  CB  LYS A 407      73.983  19.892  37.839  1.00 33.38           C  
ATOM   3265  CG  LYS A 407      74.754  20.128  36.547  1.00 35.43           C  
ATOM   3266  CD  LYS A 407      74.173  19.326  35.393  1.00 38.09           C  
ATOM   3267  CE  LYS A 407      74.973  19.548  34.119  1.00 40.13           C  
ATOM   3268  NZ  LYS A 407      74.446  18.752  32.975  1.00 41.06           N  
ATOM   3269  N   GLU A 408      73.497  22.839  38.627  1.00 31.81           N  
ATOM   3270  CA  GLU A 408      73.479  24.253  38.275  1.00 32.64           C  
ATOM   3271  C   GLU A 408      74.284  25.110  39.246  1.00 32.45           C  
ATOM   3272  O   GLU A 408      74.827  26.145  38.864  1.00 32.31           O  
ATOM   3273  CB  GLU A 408      72.035  24.758  38.207  1.00 33.23           C  
ATOM   3274  CG  GLU A 408      71.225  24.152  37.070  1.00 36.38           C  
ATOM   3275  CD  GLU A 408      71.694  24.616  35.702  1.00 37.84           C  
ATOM   3276  OE1 GLU A 408      72.907  24.519  35.417  1.00 40.55           O  
ATOM   3277  OE2 GLU A 408      70.847  25.074  34.906  1.00 39.45           O  
ATOM   3278  N   ASP A 409      74.359  24.675  40.498  1.00 33.35           N  
ATOM   3279  CA  ASP A 409      75.099  25.410  41.517  1.00 35.91           C  
ATOM   3280  C   ASP A 409      76.601  25.164  41.404  1.00 38.37           C  
ATOM   3281  O   ASP A 409      77.410  25.991  41.826  1.00 38.02           O  
ATOM   3282  CB  ASP A 409      74.618  25.004  42.912  1.00 34.87           C  
ATOM   3283  CG  ASP A 409      75.369  25.720  44.019  1.00 34.41           C  
ATOM   3284  OD1 ASP A 409      75.380  26.968  44.019  1.00 34.51           O  
ATOM   3285  OD2 ASP A 409      75.946  25.035  44.890  1.00 35.16           O  
ATOM   3286  N   ARG A 410      76.969  24.022  40.832  1.00 40.92           N  
ATOM   3287  CA  ARG A 410      78.373  23.670  40.671  1.00 43.89           C  
ATOM   3288  C   ARG A 410      78.939  24.162  39.346  1.00 45.16           C  
ATOM   3289  O   ARG A 410      80.017  23.739  38.927  1.00 45.55           O  
ATOM   3290  CB  ARG A 410      78.550  22.154  40.785  1.00 44.84           C  
ATOM   3291  CG  ARG A 410      78.159  21.605  42.146  1.00 46.69           C  
ATOM   3292  CD  ARG A 410      78.472  20.126  42.274  1.00 49.11           C  
ATOM   3293  NE  ARG A 410      78.176  19.634  43.617  1.00 51.10           N  
ATOM   3294  CZ  ARG A 410      78.431  18.400  44.038  1.00 52.58           C  
ATOM   3295  NH1 ARG A 410      78.991  17.518  43.220  1.00 53.25           N  
ATOM   3296  NH2 ARG A 410      78.127  18.046  45.280  1.00 52.96           N  
ATOM   3297  N   LYS A 411      78.210  25.059  38.690  1.00 46.53           N  
ATOM   3298  CA  LYS A 411      78.653  25.612  37.417  1.00 47.35           C  
ATOM   3299  C   LYS A 411      79.778  26.607  37.674  1.00 48.10           C  
ATOM   3300  O   LYS A 411      79.710  27.408  38.606  1.00 47.93           O  
ATOM   3301  CB  LYS A 411      77.489  26.304  36.705  1.00 48.10           C  
ATOM   3302  CG  LYS A 411      77.839  26.830  35.323  1.00 48.93           C  
ATOM   3303  CD  LYS A 411      76.629  27.448  34.642  1.00 50.36           C  
ATOM   3304  CE  LYS A 411      76.982  27.968  33.256  1.00 51.08           C  
ATOM   3305  NZ  LYS A 411      75.801  28.567  32.573  1.00 51.52           N  
ATOM   3306  N   GLU A 412      80.814  26.549  36.843  1.00 48.67           N  
ATOM   3307  CA  GLU A 412      81.968  27.429  36.987  1.00 49.33           C  
ATOM   3308  C   GLU A 412      81.666  28.888  36.658  1.00 48.91           C  
ATOM   3309  O   GLU A 412      80.791  29.187  35.844  1.00 48.98           O  
ATOM   3310  CB  GLU A 412      83.111  26.929  36.101  1.00 50.57           C  
ATOM   3311  CG  GLU A 412      83.547  25.505  36.406  1.00 52.48           C  
ATOM   3312  CD  GLU A 412      84.652  25.023  35.487  1.00 53.45           C  
ATOM   3313  OE1 GLU A 412      84.437  24.997  34.256  1.00 53.90           O  
ATOM   3314  OE2 GLU A 412      85.736  24.668  35.997  1.00 53.82           O  
ATOM   3315  N   ASP A 413      82.414  29.785  37.294  1.00 48.19           N  
ATOM   3316  CA  ASP A 413      82.273  31.226  37.108  1.00 47.32           C  
ATOM   3317  C   ASP A 413      80.833  31.711  36.968  1.00 45.25           C  
ATOM   3318  O   ASP A 413      80.476  32.367  35.988  1.00 45.20           O  
ATOM   3319  CB  ASP A 413      83.097  31.696  35.901  1.00 49.80           C  
ATOM   3320  CG  ASP A 413      82.780  30.926  34.635  1.00 51.95           C  
ATOM   3321  OD1 ASP A 413      83.159  29.738  34.547  1.00 53.67           O  
ATOM   3322  OD2 ASP A 413      82.151  31.508  33.726  1.00 52.69           O  
ATOM   3323  N   LEU A 414      80.012  31.386  37.960  1.00 41.98           N  
ATOM   3324  CA  LEU A 414      78.615  31.801  37.972  1.00 38.99           C  
ATOM   3325  C   LEU A 414      78.497  32.934  38.987  1.00 37.19           C  
ATOM   3326  O   LEU A 414      78.922  32.788  40.132  1.00 36.97           O  
ATOM   3327  CB  LEU A 414      77.723  30.630  38.385  1.00 38.28           C  
ATOM   3328  CG  LEU A 414      76.210  30.850  38.342  1.00 38.09           C  
ATOM   3329  CD1 LEU A 414      75.784  31.225  36.931  1.00 38.01           C  
ATOM   3330  CD2 LEU A 414      75.503  29.583  38.796  1.00 37.36           C  
ATOM   3331  N   SER A 415      77.928  34.059  38.565  1.00 35.04           N  
ATOM   3332  CA  SER A 415      77.777  35.217  39.443  1.00 33.54           C  
ATOM   3333  C   SER A 415      76.691  35.030  40.500  1.00 32.78           C  
ATOM   3334  O   SER A 415      75.946  34.050  40.479  1.00 31.62           O  
ATOM   3335  CB  SER A 415      77.475  36.469  38.614  1.00 32.93           C  
ATOM   3336  OG  SER A 415      76.294  36.307  37.847  1.00 35.01           O  
ATOM   3337  N   SER A 416      76.619  35.981  41.427  1.00 30.89           N  
ATOM   3338  CA  SER A 416      75.630  35.951  42.501  1.00 29.41           C  
ATOM   3339  C   SER A 416      75.089  37.360  42.712  1.00 28.13           C  
ATOM   3340  O   SER A 416      75.115  37.893  43.824  1.00 28.51           O  
ATOM   3341  CB  SER A 416      76.266  35.441  43.797  1.00 28.83           C  
ATOM   3342  OG  SER A 416      76.765  34.122  43.639  1.00 30.16           O  
ATOM   3343  N   ILE A 417      74.599  37.959  41.635  1.00 27.81           N  
ATOM   3344  CA  ILE A 417      74.058  39.310  41.686  1.00 27.06           C  
ATOM   3345  C   ILE A 417      72.534  39.255  41.759  1.00 25.89           C  
ATOM   3346  O   ILE A 417      71.891  38.598  40.941  1.00 25.46           O  
ATOM   3347  CB  ILE A 417      74.499  40.115  40.442  1.00 28.32           C  
ATOM   3348  CG1 ILE A 417      76.031  40.163  40.384  1.00 30.88           C  
ATOM   3349  CG2 ILE A 417      73.923  41.523  40.490  1.00 29.48           C  
ATOM   3350  CD1 ILE A 417      76.589  40.828  39.140  1.00 30.87           C  
ATOM   3351  N   HIS A 418      71.963  39.937  42.748  1.00 23.93           N  
ATOM   3352  CA  HIS A 418      70.512  39.952  42.933  1.00 22.10           C  
ATOM   3353  C   HIS A 418      69.987  41.371  43.095  1.00 21.93           C  
ATOM   3354  O   HIS A 418      70.599  42.197  43.776  1.00 21.89           O  
ATOM   3355  CB  HIS A 418      70.129  39.130  44.165  1.00 20.13           C  
ATOM   3356  CG  HIS A 418      70.570  37.701  44.102  1.00 22.48           C  
ATOM   3357  ND1 HIS A 418      70.065  36.806  43.184  1.00 18.97           N  
ATOM   3358  CD2 HIS A 418      71.465  37.010  44.848  1.00 21.32           C  
ATOM   3359  CE1 HIS A 418      70.625  35.624  43.369  1.00 22.00           C  
ATOM   3360  NE2 HIS A 418      71.479  35.721  44.373  1.00 22.54           N  
ATOM   3361  N   TRP A 419      68.850  41.651  42.467  1.00 20.94           N  
ATOM   3362  CA  TRP A 419      68.242  42.971  42.547  1.00 20.99           C  
ATOM   3363  C   TRP A 419      67.442  43.122  43.834  1.00 20.64           C  
ATOM   3364  O   TRP A 419      66.727  42.205  44.247  1.00 21.74           O  
ATOM   3365  CB  TRP A 419      67.339  43.216  41.338  1.00 20.21           C  
ATOM   3366  CG  TRP A 419      68.098  43.303  40.062  1.00 20.36           C  
ATOM   3367  CD1 TRP A 419      68.347  42.288  39.182  1.00 20.91           C  
ATOM   3368  CD2 TRP A 419      68.763  44.458  39.540  1.00 21.18           C  
ATOM   3369  NE1 TRP A 419      69.126  42.741  38.145  1.00 21.97           N  
ATOM   3370  CE2 TRP A 419      69.397  44.070  38.340  1.00 22.18           C  
ATOM   3371  CE3 TRP A 419      68.885  45.786  39.972  1.00 23.24           C  
ATOM   3372  CZ2 TRP A 419      70.144  44.962  37.565  1.00 22.23           C  
ATOM   3373  CZ3 TRP A 419      69.626  46.673  39.200  1.00 23.85           C  
ATOM   3374  CH2 TRP A 419      70.246  46.256  38.010  1.00 23.08           C  
ATOM   3375  N   ARG A 420      67.569  44.290  44.459  1.00 21.06           N  
ATOM   3376  CA  ARG A 420      66.876  44.574  45.713  1.00 20.82           C  
ATOM   3377  C   ARG A 420      66.213  45.945  45.681  1.00 20.86           C  
ATOM   3378  O   ARG A 420      66.791  46.923  45.204  1.00 20.74           O  
ATOM   3379  CB  ARG A 420      67.868  44.520  46.882  1.00 21.39           C  
ATOM   3380  CG  ARG A 420      68.521  43.160  47.097  1.00 22.26           C  
ATOM   3381  CD  ARG A 420      67.564  42.184  47.758  1.00 23.92           C  
ATOM   3382  NE  ARG A 420      68.160  40.866  47.964  1.00 24.85           N  
ATOM   3383  CZ  ARG A 420      67.852  39.783  47.256  1.00 23.68           C  
ATOM   3384  NH1 ARG A 420      66.949  39.854  46.284  1.00 24.59           N  
ATOM   3385  NH2 ARG A 420      68.438  38.626  47.528  1.00 23.89           N  
ATOM   3386  N   PHE A 421      64.990  46.004  46.197  1.00 20.35           N  
ATOM   3387  CA  PHE A 421      64.231  47.244  46.250  1.00 20.58           C  
ATOM   3388  C   PHE A 421      64.844  48.201  47.271  1.00 20.06           C  
ATOM   3389  O   PHE A 421      65.244  47.781  48.355  1.00 21.43           O  
ATOM   3390  CB  PHE A 421      62.780  46.935  46.632  1.00 19.42           C  
ATOM   3391  CG  PHE A 421      61.910  48.150  46.793  1.00 18.23           C  
ATOM   3392  CD1 PHE A 421      61.787  49.082  45.766  1.00 18.39           C  
ATOM   3393  CD2 PHE A 421      61.169  48.334  47.955  1.00 18.60           C  
ATOM   3394  CE1 PHE A 421      60.931  50.175  45.893  1.00 17.65           C  
ATOM   3395  CE2 PHE A 421      60.311  49.424  48.090  1.00 18.35           C  
ATOM   3396  CZ  PHE A 421      60.190  50.344  47.059  1.00 19.46           C  
ATOM   3397  N   GLN A 422      64.934  49.477  46.906  1.00 21.10           N  
ATOM   3398  CA  GLN A 422      65.470  50.510  47.795  1.00 23.24           C  
ATOM   3399  C   GLN A 422      64.311  51.458  48.100  1.00 22.40           C  
ATOM   3400  O   GLN A 422      64.083  52.416  47.362  1.00 23.36           O  
ATOM   3401  CB  GLN A 422      66.592  51.293  47.103  1.00 24.68           C  
ATOM   3402  CG  GLN A 422      67.770  50.459  46.599  1.00 27.58           C  
ATOM   3403  CD  GLN A 422      68.481  49.699  47.704  1.00 28.84           C  
ATOM   3404  OE1 GLN A 422      68.060  48.612  48.098  1.00 31.48           O  
ATOM   3405  NE2 GLN A 422      69.563  50.275  48.217  1.00 30.07           N  
ATOM   3406  N   ARG A 423      63.581  51.189  49.181  1.00 22.60           N  
ATOM   3407  CA  ARG A 423      62.427  52.008  49.551  1.00 22.68           C  
ATOM   3408  C   ARG A 423      62.729  53.501  49.623  1.00 22.53           C  
ATOM   3409  O   ARG A 423      61.880  54.321  49.278  1.00 23.16           O  
ATOM   3410  CB  ARG A 423      61.843  51.536  50.886  1.00 21.56           C  
ATOM   3411  CG  ARG A 423      60.675  52.381  51.407  1.00 20.85           C  
ATOM   3412  CD  ARG A 423      59.519  52.456  50.406  1.00 21.29           C  
ATOM   3413  NE  ARG A 423      58.437  53.329  50.868  1.00 22.66           N  
ATOM   3414  CZ  ARG A 423      57.376  52.927  51.565  1.00 22.89           C  
ATOM   3415  NH1 ARG A 423      57.224  51.651  51.892  1.00 23.27           N  
ATOM   3416  NH2 ARG A 423      56.465  53.813  51.947  1.00 24.39           N  
ATOM   3417  N   GLU A 424      63.934  53.852  50.063  1.00 24.50           N  
ATOM   3418  CA  GLU A 424      64.316  55.257  50.164  1.00 26.63           C  
ATOM   3419  C   GLU A 424      64.232  55.953  48.808  1.00 25.61           C  
ATOM   3420  O   GLU A 424      63.857  57.124  48.723  1.00 25.40           O  
ATOM   3421  CB  GLU A 424      65.740  55.393  50.719  1.00 29.71           C  
ATOM   3422  CG  GLU A 424      65.940  54.781  52.099  1.00 35.24           C  
ATOM   3423  CD  GLU A 424      65.983  53.263  52.077  1.00 38.04           C  
ATOM   3424  OE1 GLU A 424      66.015  52.655  53.169  1.00 40.24           O  
ATOM   3425  OE2 GLU A 424      65.993  52.677  50.973  1.00 39.09           O  
ATOM   3426  N   LEU A 425      64.575  55.230  47.745  1.00 24.42           N  
ATOM   3427  CA  LEU A 425      64.535  55.806  46.409  1.00 23.89           C  
ATOM   3428  C   LEU A 425      63.102  56.109  45.976  1.00 22.38           C  
ATOM   3429  O   LEU A 425      62.865  57.034  45.200  1.00 22.93           O  
ATOM   3430  CB  LEU A 425      65.232  54.874  45.412  1.00 25.29           C  
ATOM   3431  CG  LEU A 425      66.718  54.634  45.717  1.00 26.77           C  
ATOM   3432  CD1 LEU A 425      67.338  53.766  44.630  1.00 27.47           C  
ATOM   3433  CD2 LEU A 425      67.450  55.971  45.809  1.00 28.94           C  
ATOM   3434  N   TRP A 426      62.147  55.333  46.480  1.00 22.25           N  
ATOM   3435  CA  TRP A 426      60.747  55.582  46.160  1.00 20.72           C  
ATOM   3436  C   TRP A 426      60.247  56.744  47.020  1.00 21.16           C  
ATOM   3437  O   TRP A 426      59.495  57.595  46.551  1.00 20.60           O  
ATOM   3438  CB  TRP A 426      59.894  54.336  46.422  1.00 19.58           C  
ATOM   3439  CG  TRP A 426      58.416  54.611  46.403  1.00 19.19           C  
ATOM   3440  CD1 TRP A 426      57.545  54.475  47.450  1.00 18.10           C  
ATOM   3441  CD2 TRP A 426      57.638  55.076  45.293  1.00 18.19           C  
ATOM   3442  NE1 TRP A 426      56.275  54.824  47.059  1.00 18.59           N  
ATOM   3443  CE2 TRP A 426      56.302  55.197  45.741  1.00 18.50           C  
ATOM   3444  CE3 TRP A 426      57.937  55.402  43.963  1.00 19.21           C  
ATOM   3445  CZ2 TRP A 426      55.267  55.632  44.904  1.00 18.61           C  
ATOM   3446  CZ3 TRP A 426      56.910  55.833  43.132  1.00 19.86           C  
ATOM   3447  CH2 TRP A 426      55.588  55.944  43.607  1.00 19.07           C  
ATOM   3448  N   ASP A 427      60.678  56.775  48.278  1.00 22.45           N  
ATOM   3449  CA  ASP A 427      60.276  57.840  49.191  1.00 23.28           C  
ATOM   3450  C   ASP A 427      60.689  59.202  48.651  1.00 24.67           C  
ATOM   3451  O   ASP A 427      59.965  60.190  48.808  1.00 25.45           O  
ATOM   3452  CB  ASP A 427      60.905  57.638  50.574  1.00 23.82           C  
ATOM   3453  CG  ASP A 427      60.358  56.422  51.296  1.00 24.70           C  
ATOM   3454  OD1 ASP A 427      59.220  56.009  50.987  1.00 26.28           O  
ATOM   3455  OD2 ASP A 427      61.060  55.890  52.185  1.00 25.78           O  
ATOM   3456  N   GLU A 428      61.854  59.254  48.014  1.00 24.99           N  
ATOM   3457  CA  GLU A 428      62.348  60.509  47.467  1.00 27.07           C  
ATOM   3458  C   GLU A 428      62.044  60.703  45.988  1.00 26.08           C  
ATOM   3459  O   GLU A 428      62.595  61.602  45.352  1.00 26.91           O  
ATOM   3460  CB  GLU A 428      63.853  60.638  47.716  1.00 29.53           C  
ATOM   3461  CG  GLU A 428      64.695  59.494  47.200  1.00 36.00           C  
ATOM   3462  CD  GLU A 428      66.134  59.595  47.671  1.00 37.95           C  
ATOM   3463  OE1 GLU A 428      66.352  59.621  48.901  1.00 40.33           O  
ATOM   3464  OE2 GLU A 428      67.043  59.649  46.816  1.00 41.59           O  
ATOM   3465  N   GLU A 429      61.163  59.865  45.445  1.00 24.53           N  
ATOM   3466  CA  GLU A 429      60.772  59.970  44.040  1.00 24.60           C  
ATOM   3467  C   GLU A 429      60.167  61.347  43.799  1.00 24.10           C  
ATOM   3468  O   GLU A 429      59.252  61.763  44.511  1.00 25.49           O  
ATOM   3469  CB  GLU A 429      59.749  58.886  43.694  1.00 23.32           C  
ATOM   3470  CG  GLU A 429      59.135  59.019  42.307  1.00 22.37           C  
ATOM   3471  CD  GLU A 429      60.171  58.971  41.197  1.00 21.01           C  
ATOM   3472  OE1 GLU A 429      61.029  58.067  41.225  1.00 23.92           O  
ATOM   3473  OE2 GLU A 429      60.120  59.833  40.300  1.00 22.36           O  
ATOM   3474  N   LYS A 430      60.662  62.046  42.785  1.00 24.44           N  
ATOM   3475  CA  LYS A 430      60.184  63.395  42.501  1.00 25.82           C  
ATOM   3476  C   LYS A 430      59.236  63.545  41.316  1.00 25.73           C  
ATOM   3477  O   LYS A 430      58.556  64.561  41.199  1.00 25.34           O  
ATOM   3478  CB  LYS A 430      61.387  64.322  42.297  1.00 27.85           C  
ATOM   3479  CG  LYS A 430      62.388  64.280  43.441  1.00 31.86           C  
ATOM   3480  CD  LYS A 430      63.651  65.056  43.110  1.00 34.84           C  
ATOM   3481  CE  LYS A 430      64.686  64.911  44.218  1.00 36.66           C  
ATOM   3482  NZ  LYS A 430      65.937  65.669  43.931  1.00 38.51           N  
ATOM   3483  N   GLU A 431      59.172  62.541  40.447  1.00 25.66           N  
ATOM   3484  CA  GLU A 431      58.314  62.640  39.270  1.00 26.74           C  
ATOM   3485  C   GLU A 431      57.139  61.671  39.203  1.00 25.55           C  
ATOM   3486  O   GLU A 431      56.005  62.076  38.934  1.00 25.16           O  
ATOM   3487  CB  GLU A 431      59.166  62.483  38.007  1.00 28.96           C  
ATOM   3488  CG  GLU A 431      60.230  63.560  37.848  1.00 34.22           C  
ATOM   3489  CD  GLU A 431      61.092  63.351  36.620  1.00 36.26           C  
ATOM   3490  OE1 GLU A 431      61.912  64.243  36.307  1.00 39.17           O  
ATOM   3491  OE2 GLU A 431      60.954  62.295  35.969  1.00 38.38           O  
ATOM   3492  N   ILE A 432      57.410  60.394  39.443  1.00 25.16           N  
ATOM   3493  CA  ILE A 432      56.373  59.372  39.380  1.00 24.65           C  
ATOM   3494  C   ILE A 432      55.392  59.414  40.547  1.00 24.62           C  
ATOM   3495  O   ILE A 432      55.788  59.590  41.697  1.00 24.22           O  
ATOM   3496  CB  ILE A 432      56.996  57.962  39.327  1.00 24.40           C  
ATOM   3497  CG1 ILE A 432      57.964  57.861  38.145  1.00 23.90           C  
ATOM   3498  CG2 ILE A 432      55.896  56.910  39.215  1.00 24.54           C  
ATOM   3499  CD1 ILE A 432      57.315  58.037  36.791  1.00 26.05           C  
ATOM   3500  N   VAL A 433      54.111  59.247  40.232  1.00 23.30           N  
ATOM   3501  CA  VAL A 433      53.051  59.228  41.233  1.00 25.41           C  
ATOM   3502  C   VAL A 433      52.104  58.069  40.928  1.00 26.31           C  
ATOM   3503  O   VAL A 433      52.228  57.415  39.891  1.00 25.62           O  
ATOM   3504  CB  VAL A 433      52.239  60.546  41.236  1.00 26.72           C  
ATOM   3505  CG1 VAL A 433      53.137  61.706  41.615  1.00 27.47           C  
ATOM   3506  CG2 VAL A 433      51.615  60.782  39.871  1.00 26.82           C  
ATOM   3507  N   LEU A 434      51.166  57.818  41.835  1.00 27.77           N  
ATOM   3508  CA  LEU A 434      50.190  56.745  41.670  1.00 29.91           C  
ATOM   3509  C   LEU A 434      48.813  57.363  41.420  1.00 30.85           C  
ATOM   3510  O   LEU A 434      48.741  58.608  41.333  1.00 34.27           O  
ATOM   3511  CB  LEU A 434      50.147  55.872  42.931  1.00 27.56           C  
ATOM   3512  CG  LEU A 434      51.462  55.246  43.407  1.00 27.48           C  
ATOM   3513  CD1 LEU A 434      51.248  54.542  44.742  1.00 26.11           C  
ATOM   3514  CD2 LEU A 434      51.975  54.265  42.362  1.00 26.72           C  
ATOM   3515  OXT LEU A 434      47.823  56.608  41.319  1.00 33.41           O  
TER    3516      LEU A 434                                                      
HETATM 3517  C18 HC3 A1001      57.564  32.601  28.880  1.00 17.57           C  
HETATM 3518  C13 HC3 A1001      56.778  33.906  28.708  1.00 16.56           C  
HETATM 3519  C12 HC3 A1001      57.585  35.120  29.181  1.00 17.14           C  
HETATM 3520  C11 HC3 A1001      57.843  35.035  30.690  1.00 17.45           C  
HETATM 3521  C9  HC3 A1001      56.547  34.924  31.505  1.00 15.44           C  
HETATM 3522  C10 HC3 A1001      56.795  34.840  33.018  1.00 15.10           C  
HETATM 3523  C19 HC3 A1001      57.822  33.750  33.342  1.00 16.14           C  
HETATM 3524  C1  HC3 A1001      57.294  36.194  33.537  1.00 15.30           C  
HETATM 3525  C2  HC3 A1001      57.323  36.294  35.067  1.00 15.13           C  
HETATM 3526  C3  HC3 A1001      55.920  36.091  35.647  1.00 15.13           C  
HETATM 3527  O1  HC3 A1001      55.954  36.220  37.071  1.00 15.01           O  
HETATM 3528  C4  HC3 A1001      55.408  34.698  35.269  1.00 14.68           C  
HETATM 3529  C5  HC3 A1001      55.493  34.493  33.754  1.00 14.69           C  
HETATM 3530  C6  HC3 A1001      54.383  34.013  33.068  1.00 16.02           C  
HETATM 3531  C7  HC3 A1001      54.292  33.798  31.697  1.00 15.48           C  
HETATM 3532  C8  HC3 A1001      55.659  33.776  31.005  1.00 16.40           C  
HETATM 3533  C14 HC3 A1001      55.464  33.909  29.491  1.00 17.15           C  
HETATM 3534  C15 HC3 A1001      54.673  32.793  28.809  1.00 16.45           C  
HETATM 3535  C16 HC3 A1001      54.949  33.086  27.331  1.00 17.29           C  
HETATM 3536  C17 HC3 A1001      56.150  34.041  27.316  1.00 17.28           C  
HETATM 3537  C20 HC3 A1001      57.054  33.809  26.098  1.00 18.47           C  
HETATM 3538  C21 HC3 A1001      58.152  34.872  26.013  1.00 19.52           C  
HETATM 3539  C22 HC3 A1001      56.189  33.817  24.833  1.00 19.51           C  
HETATM 3540  C23 HC3 A1001      56.937  33.507  23.534  1.00 24.24           C  
HETATM 3541  C24 HC3 A1001      55.918  33.275  22.414  1.00 23.34           C  
HETATM 3542  C25 HC3 A1001      56.539  33.181  21.017  1.00 26.79           C  
HETATM 3543  C26 HC3 A1001      57.600  32.079  20.962  1.00 25.40           C  
HETATM 3544  C27 HC3 A1001      55.439  32.872  19.999  1.00 27.76           C  
HETATM 3545  O2  HC3 A1001      57.135  34.442  20.705  1.00 29.49           O  
HETATM 3546  O   HOH A1002      55.472  32.431  39.951  1.00 15.90           O  
HETATM 3547  O   HOH A1003      57.464  38.066  38.568  1.00 15.66           O  
HETATM 3548  O   HOH A1004      48.009  33.079  30.051  1.00 16.21           O  
HETATM 3549  O   HOH A1005      60.766  36.044  41.717  1.00 17.70           O  
HETATM 3550  O   HOH A1006      53.644  33.813  41.771  1.00 15.15           O  
HETATM 3551  O   HOH A1007      47.475  37.253  42.146  1.00 15.30           O  
HETATM 3552  O   HOH A1008      61.672  27.060  42.434  1.00 18.01           O  
HETATM 3553  O   HOH A1009      53.858  41.537  21.572  1.00 15.68           O  
HETATM 3554  O   HOH A1010      52.025  52.595  35.285  1.00 17.14           O  
HETATM 3555  O   HOH A1011      52.071  47.222  28.953  1.00 17.47           O  
HETATM 3556  O   HOH A1012      45.590  30.299  41.291  1.00 14.79           O  
HETATM 3557  O   HOH A1013      57.302  34.153  38.447  1.00 16.20           O  
HETATM 3558  O   HOH A1014      51.290  52.139  32.469  1.00 17.10           O  
HETATM 3559  O   HOH A1015      43.557  32.125  41.638  1.00 18.58           O  
HETATM 3560  O   HOH A1016      43.414  25.386  44.066  1.00 17.41           O  
HETATM 3561  O   HOH A1017      46.323  34.211  52.690  1.00 16.12           O  
HETATM 3562  O   HOH A1018      64.354  37.236  30.801  1.00 18.52           O  
HETATM 3563  O   HOH A1019      56.339  53.531  19.118  1.00 19.45           O  
HETATM 3564  O   HOH A1020      67.473  32.877  43.240  1.00 19.66           O  
HETATM 3565  O   HOH A1021      57.856  40.383  37.164  1.00 17.41           O  
HETATM 3566  O   HOH A1022      59.033  35.946  39.578  1.00 17.70           O  
HETATM 3567  O   HOH A1023      47.061  36.810  44.796  1.00 19.66           O  
HETATM 3568  O   HOH A1024      67.984  32.667  40.544  1.00 17.45           O  
HETATM 3569  O   HOH A1025      66.002  48.302  21.585  1.00 21.19           O  
HETATM 3570  O   HOH A1026      49.324  54.315  38.077  1.00 19.34           O  
HETATM 3571  O   HOH A1027      63.488  27.527  36.760  1.00 20.27           O  
HETATM 3572  O   HOH A1028      62.305  27.073  39.085  1.00 20.27           O  
HETATM 3573  O   HOH A1029      58.002  40.109  34.407  1.00 16.73           O  
HETATM 3574  O   HOH A1030      48.482  21.994  63.135  1.00 21.04           O  
HETATM 3575  O   HOH A1031      46.790  40.890  32.538  1.00 22.79           O  
HETATM 3576  O   HOH A1032      65.739  49.104  25.809  1.00 17.53           O  
HETATM 3577  O   HOH A1033      54.529  52.915  21.218  1.00 20.07           O  
HETATM 3578  O   HOH A1034      54.739  23.655  22.329  1.00 20.94           O  
HETATM 3579  O   HOH A1035      61.808  41.080  32.026  1.00 20.54           O  
HETATM 3580  O   HOH A1036      41.140  27.963  52.856  1.00 19.16           O  
HETATM 3581  O   HOH A1037      46.256  43.787  38.779  1.00 20.67           O  
HETATM 3582  O   HOH A1038      51.121  22.536  37.152  1.00 20.57           O  
HETATM 3583  O   HOH A1039      60.411  38.846  33.592  1.00 19.33           O  
HETATM 3584  O   HOH A1040      70.045  32.436  44.272  1.00 21.59           O  
HETATM 3585  O   HOH A1041      55.516  30.385  59.267  1.00 19.57           O  
HETATM 3586  O   HOH A1042      49.782  50.649  25.730  1.00 21.73           O  
HETATM 3587  O   HOH A1043      62.301  46.433  23.660  1.00 21.02           O  
HETATM 3588  O   HOH A1044      66.551  30.191  43.863  1.00 19.57           O  
HETATM 3589  O   HOH A1045      51.317  50.942  51.005  1.00 21.28           O  
HETATM 3590  O   HOH A1046      48.762  50.792  53.426  1.00 21.90           O  
HETATM 3591  O   HOH A1047      49.628  33.987   6.987  1.00 19.08           O  
HETATM 3592  O   HOH A1048      46.818  43.634  46.522  1.00 18.14           O  
HETATM 3593  O   HOH A1049      69.299  34.799  39.479  1.00 21.07           O  
HETATM 3594  O   HOH A1050      50.709  48.230  26.710  1.00 20.70           O  
HETATM 3595  O   HOH A1051      58.334  48.944  51.776  1.00 24.23           O  
HETATM 3596  O   HOH A1052      46.435  44.250  49.192  1.00 19.54           O  
HETATM 3597  O   HOH A1053      66.017  41.833  24.891  1.00 22.17           O  
HETATM 3598  O   HOH A1054      66.079  50.612  34.895  1.00 21.26           O  
HETATM 3599  O   HOH A1055      43.741  34.954  19.071  1.00 22.50           O  
HETATM 3600  O   HOH A1056      53.647  59.168  37.300  1.00 23.35           O  
HETATM 3601  O   HOH A1057      50.915  37.940  68.753  1.00 26.82           O  
HETATM 3602  O   HOH A1058      41.520  33.232  57.854  1.00 25.71           O  
HETATM 3603  O   HOH A1059      68.422  48.984  25.399  1.00 24.22           O  
HETATM 3604  O   HOH A1060      45.550  30.220  58.028  1.00 19.92           O  
HETATM 3605  O   HOH A1061      58.672  46.976  49.952  1.00 22.63           O  
HETATM 3606  O   HOH A1062      60.035  42.069  51.265  1.00 22.73           O  
HETATM 3607  O   HOH A1063      48.394  31.530   4.415  1.00 23.20           O  
HETATM 3608  O   HOH A1064      46.936  25.511  68.903  1.00 22.44           O  
HETATM 3609  O   HOH A1065      42.105  30.568  56.971  1.00 24.22           O  
HETATM 3610  O   HOH A1066      41.574  32.764  53.139  1.00 23.77           O  
HETATM 3611  O   HOH A1067      45.026  25.988  10.481  1.00 23.85           O  
HETATM 3612  O   HOH A1068      51.345  38.796  61.375  1.00 24.11           O  
HETATM 3613  O   HOH A1069      44.816  26.784  13.918  1.00 22.46           O  
HETATM 3614  O   HOH A1070      60.525  34.673  62.362  1.00 26.32           O  
HETATM 3615  O   HOH A1071      63.703  43.575  28.138  1.00 21.44           O  
HETATM 3616  O   HOH A1072      80.678  48.283  48.751  1.00 50.06           O  
HETATM 3617  O   HOH A1073      52.201  36.896  27.240  1.00 22.69           O  
HETATM 3618  O   HOH A1074      55.257  59.471  44.341  1.00 24.67           O  
HETATM 3619  O   HOH A1075      60.843  39.416  26.303  1.00 25.01           O  
HETATM 3620  O   HOH A1076      70.235  45.901  29.361  1.00 27.39           O  
HETATM 3621  O   HOH A1077      42.183  27.821  55.465  1.00 22.42           O  
HETATM 3622  O   HOH A1078      64.429  56.109  35.621  1.00 25.38           O  
HETATM 3623  O   HOH A1079      57.469  55.418  23.248  1.00 26.77           O  
HETATM 3624  O   HOH A1080      41.582  50.504  52.431  1.00 26.32           O  
HETATM 3625  O   HOH A1081      57.256  44.035  57.125  1.00 24.13           O  
HETATM 3626  O   HOH A1082      50.112  18.080  61.365  1.00 24.72           O  
HETATM 3627  O   HOH A1083      49.261  52.867  16.433  1.00 23.96           O  
HETATM 3628  O   HOH A1084      64.193  17.320  22.033  1.00 27.92           O  
HETATM 3629  O   HOH A1085      57.796  17.381  49.692  1.00 26.32           O  
HETATM 3630  O   HOH A1086      47.018  37.021  75.868  1.00 31.63           O  
HETATM 3631  O   HOH A1087      62.295  22.739  39.922  1.00 26.75           O  
HETATM 3632  O   HOH A1088      44.865  38.775  35.808  1.00 25.37           O  
HETATM 3633  O   HOH A1089      68.926  28.845  43.954  1.00 23.10           O  
HETATM 3634  O   HOH A1090      46.320  52.510  31.686  1.00 27.24           O  
HETATM 3635  O   HOH A1091      55.262  55.300  17.394  1.00 24.44           O  
HETATM 3636  O   HOH A1092      66.248  53.653  28.575  1.00 26.63           O  
HETATM 3637  O   HOH A1093      66.045  45.467  49.964  1.00 28.30           O  
HETATM 3638  O   HOH A1094      67.618  40.313  51.534  1.00 30.73           O  
HETATM 3639  O   HOH A1095      42.365  39.147  54.974  1.00 23.53           O  
HETATM 3640  O   HOH A1096      57.585  18.223  59.600  1.00 26.08           O  
HETATM 3641  O   HOH A1097      51.307  39.516  27.526  1.00 21.69           O  
HETATM 3642  O   HOH A1098      47.810  41.779  15.882  1.00 24.20           O  
HETATM 3643  O   HOH A1099      42.863  20.287  58.330  1.00 30.63           O  
HETATM 3644  O   HOH A1100      38.900  29.330  47.896  1.00 29.70           O  
HETATM 3645  O   HOH A1101      55.960  34.561  10.652  1.00 28.45           O  
HETATM 3646  O   HOH A1102      47.223  39.565  18.593  1.00 25.84           O  
HETATM 3647  O   HOH A1103      42.063  18.626  56.369  1.00 25.58           O  
HETATM 3648  O   HOH A1104      75.348  29.324  47.345  1.00 26.58           O  
HETATM 3649  O   HOH A1105      39.734  41.828  48.639  1.00 33.26           O  
HETATM 3650  O   HOH A1106      50.559  39.411  63.805  1.00 31.71           O  
HETATM 3651  O   HOH A1107      72.599  29.003  51.208  1.00 27.04           O  
HETATM 3652  O   HOH A1108      71.890  51.779  38.704  1.00 29.61           O  
HETATM 3653  O   HOH A1109      56.628  48.831   8.463  1.00 28.24           O  
HETATM 3654  O   HOH A1110      70.022  35.349  36.822  1.00 27.25           O  
HETATM 3655  O   HOH A1111      63.734  53.625  35.109  1.00 23.13           O  
HETATM 3656  O   HOH A1112      45.915  45.698  35.010  1.00 26.51           O  
HETATM 3657  O   HOH A1113      45.910  16.424  49.735  1.00 27.27           O  
HETATM 3658  O   HOH A1114      64.269  41.650  45.428  1.00 29.40           O  
HETATM 3659  O   HOH A1115      73.369  57.298  19.044  1.00 32.91           O  
HETATM 3660  O   HOH A1116      59.860  52.899  12.282  1.00 26.60           O  
HETATM 3661  O   HOH A1117      48.711  37.824  11.869  1.00 24.41           O  
HETATM 3662  O   HOH A1118      50.630  36.628  52.105  1.00 23.45           O  
HETATM 3663  O   HOH A1119      43.229  25.612  21.689  1.00 31.44           O  
HETATM 3664  O   HOH A1120      36.323  28.813  14.609  1.00 27.89           O  
HETATM 3665  O   HOH A1121      39.826  21.589  39.929  1.00 24.61           O  
HETATM 3666  O   HOH A1122      43.917  49.211  34.126  1.00 26.82           O  
HETATM 3667  O   HOH A1123      58.005  34.973  63.535  1.00 25.50           O  
HETATM 3668  O   HOH A1124      58.863  39.365  24.514  1.00 28.96           O  
HETATM 3669  O   HOH A1125      45.779  28.231  24.294  1.00 26.24           O  
HETATM 3670  O   HOH A1126      47.751  54.236  40.301  1.00 25.83           O  
HETATM 3671  O   HOH A1127      71.183  43.313  52.826  1.00 33.88           O  
HETATM 3672  O   HOH A1128      67.674  42.181  54.946  1.00 34.41           O  
HETATM 3673  O   HOH A1129      69.708  39.828  36.876  1.00 28.03           O  
HETATM 3674  O   HOH A1130      56.494  40.438  15.377  1.00 35.46           O  
HETATM 3675  O   HOH A1131      64.808  58.484  43.494  1.00 27.62           O  
HETATM 3676  O   HOH A1132      42.900  15.703  57.438  1.00 30.91           O  
HETATM 3677  O   HOH A1133      55.594  18.325  47.970  1.00 26.45           O  
HETATM 3678  O   HOH A1134      79.321  34.415  42.164  1.00 29.25           O  
HETATM 3679  O   HOH A1135      48.063  40.876  64.157  1.00 31.52           O  
HETATM 3680  O   HOH A1136      36.292  26.941  11.974  1.00 30.14           O  
HETATM 3681  O   HOH A1137      62.468  37.893  59.311  1.00 39.36           O  
HETATM 3682  O   HOH A1138      43.856  47.253  36.009  1.00 27.06           O  
HETATM 3683  O   HOH A1139      39.268  49.634  45.730  1.00 30.30           O  
HETATM 3684  O   HOH A1140      63.173  61.448  41.642  1.00 33.85           O  
HETATM 3685  O   HOH A1141      63.483  46.603  16.774  1.00 33.29           O  
HETATM 3686  O   HOH A1142      76.895  33.156  45.979  1.00 34.10           O  
HETATM 3687  O   HOH A1143      56.755  56.628  50.530  1.00 35.02           O  
HETATM 3688  O   HOH A1144      44.022  34.773  40.005  1.00 28.29           O  
HETATM 3689  O   HOH A1145      53.983  37.982  61.253  1.00 28.23           O  
HETATM 3690  O   HOH A1146      65.798  36.073  28.614  1.00 28.16           O  
HETATM 3691  O   HOH A1147      33.695  35.447  45.655  1.00 31.11           O  
HETATM 3692  O   HOH A1148      76.942  27.049  46.694  1.00 37.60           O  
HETATM 3693  O   HOH A1149      37.191  25.071  40.390  1.00 34.82           O  
HETATM 3694  O   HOH A1150      85.879  43.757  45.495  1.00 37.32           O  
HETATM 3695  O   HOH A1151      40.165  37.481  10.810  1.00 38.44           O  
HETATM 3696  O   HOH A1152      55.922  48.723  53.425  1.00 25.71           O  
HETATM 3697  O   HOH A1153      49.163  30.139  29.266  1.00 29.75           O  
HETATM 3698  O   HOH A1154      44.394  54.596  47.922  1.00 34.25           O  
HETATM 3699  O   HOH A1155      39.698  29.353  61.958  1.00 26.53           O  
HETATM 3700  O   HOH A1156      42.713  36.623  14.807  1.00 34.06           O  
HETATM 3701  O   HOH A1157      79.266  40.201  48.463  1.00 31.78           O  
HETATM 3702  O   HOH A1158      58.264  42.742  21.777  1.00 25.46           O  
HETATM 3703  O   HOH A1159      81.900  46.150  45.909  1.00 31.25           O  
HETATM 3704  O   HOH A1160      33.701  26.146  41.731  1.00 36.96           O  
HETATM 3705  O   HOH A1161      65.103  22.139  43.715  1.00 29.51           O  
HETATM 3706  O   HOH A1162      47.432  43.662  32.207  1.00 28.19           O  
HETATM 3707  O   HOH A1163      71.801  19.435  46.393  1.00 29.80           O  
HETATM 3708  O   HOH A1164      40.891  33.589  40.613  1.00 39.69           O  
HETATM 3709  O   HOH A1165      29.884  27.986  48.274  1.00 30.01           O  
HETATM 3710  O   HOH A1166      59.653  37.048  18.519  1.00 27.62           O  
HETATM 3711  O   HOH A1167      51.160  24.086  12.393  1.00 35.87           O  
HETATM 3712  O   HOH A1168      53.898  55.098  48.774  1.00 31.67           O  
HETATM 3713  O   HOH A1169      47.519  43.720  60.319  1.00 26.55           O  
HETATM 3714  O   HOH A1170      61.700  24.165  32.052  1.00 28.65           O  
HETATM 3715  O   HOH A1171      54.552  19.506  34.018  1.00 29.74           O  
HETATM 3716  O   HOH A1172      39.141  44.301  39.163  1.00 31.14           O  
HETATM 3717  O   HOH A1173      35.597  31.654  15.829  1.00 26.37           O  
HETATM 3718  O   HOH A1174      47.188  38.518  46.495  1.00 25.24           O  
HETATM 3719  O   HOH A1175      44.741  47.027  59.863  1.00 30.50           O  
HETATM 3720  O   HOH A1176      41.567  47.349  42.682  1.00 32.82           O  
HETATM 3721  O   HOH A1177      56.893  62.185  42.879  1.00 28.65           O  
HETATM 3722  O   HOH A1178      52.625  12.669  54.344  1.00 37.15           O  
HETATM 3723  O   HOH A1179      44.188  53.545  33.147  1.00 31.54           O  
HETATM 3724  O   HOH A1180      48.223  44.014   7.815  1.00 33.78           O  
HETATM 3725  O   HOH A1181      62.593  43.207  21.349  1.00 27.55           O  
HETATM 3726  O   HOH A1182      66.542  56.813  42.070  1.00 29.52           O  
HETATM 3727  O   HOH A1183      41.882  50.029  43.590  1.00 33.09           O  
HETATM 3728  O   HOH A1184      56.551  23.693   5.115  1.00 33.02           O  
HETATM 3729  O   HOH A1185      61.596  16.789  21.519  1.00 29.48           O  
HETATM 3730  O   HOH A1186      41.048  38.149  58.442  1.00 31.73           O  
HETATM 3731  O   HOH A1187      66.685  56.091  37.264  1.00 34.55           O  
HETATM 3732  O   HOH A1188      44.652  32.697  20.493  1.00 29.22           O  
HETATM 3733  O   HOH A1189      51.971  35.910  66.366  1.00 27.49           O  
HETATM 3734  O   HOH A1190      52.654  53.626  50.609  1.00 32.71           O  
HETATM 3735  O   HOH A1191      40.209  44.812  48.238  1.00 29.47           O  
HETATM 3736  O   HOH A1192      46.794  52.189  22.052  1.00 35.90           O  
HETATM 3737  O   HOH A1193      72.818  31.633  52.354  1.00 29.80           O  
HETATM 3738  O   HOH A1194      50.293  45.903   6.915  1.00 31.13           O  
HETATM 3739  O   HOH A1195      71.782  39.118  38.098  1.00 36.73           O  
HETATM 3740  O   HOH A1196      46.192  53.509  53.095  1.00 33.51           O  
HETATM 3741  O   HOH A1197      60.087  41.050  58.132  1.00 34.53           O  
HETATM 3742  O   HOH A1198      51.632  17.289  41.248  1.00 36.91           O  
HETATM 3743  O   HOH A1199      35.400  21.099  52.159  1.00 34.25           O  
HETATM 3744  O   HOH A1200      57.094  57.476  26.232  1.00 37.94           O  
HETATM 3745  O   HOH A1201      71.757  18.319  40.303  1.00 39.36           O  
HETATM 3746  O   HOH A1202      50.127  28.478  70.038  1.00 39.06           O  
HETATM 3747  O   HOH A1203      56.347  39.503  63.222  1.00 32.73           O  
HETATM 3748  O   HOH A1204      51.588  57.626  24.003  1.00 43.79           O  
HETATM 3749  O   HOH A1205      52.198  13.645  51.965  1.00 34.31           O  
HETATM 3750  O   HOH A1206      45.502  29.199   7.091  1.00 28.85           O  
HETATM 3751  O   HOH A1207      40.265  38.410  45.797  1.00 36.00           O  
HETATM 3752  O   HOH A1208      44.016  50.500  17.737  1.00 31.40           O  
HETATM 3753  O   HOH A1209      57.048  41.182  17.958  1.00 28.92           O  
HETATM 3754  O   HOH A1210      52.443  58.595  44.622  1.00 35.04           O  
HETATM 3755  O   HOH A1211      65.657  25.306  18.319  1.00 38.14           O  
HETATM 3756  O   HOH A1212      60.391  17.384  23.717  1.00 42.82           O  
HETATM 3757  O   HOH A1213      37.276  24.264  53.549  1.00 32.50           O  
HETATM 3758  O   HOH A1214      59.251  44.957  22.399  1.00 34.09           O  
HETATM 3759  O   HOH A1215      78.747  38.144  41.211  1.00 34.82           O  
HETATM 3760  O   HOH A1216      72.882  29.529  35.590  1.00 36.20           O  
HETATM 3761  O   HOH A1217      49.444  36.504   9.528  1.00 28.69           O  
HETATM 3762  O   HOH A1218      42.179  55.557  36.198  1.00 43.21           O  
HETATM 3763  O   HOH A1219      74.021  46.965  52.092  1.00 39.33           O  
HETATM 3764  O   HOH A1220      58.226  18.194  36.886  1.00 36.43           O  
HETATM 3765  O   HOH A1221      64.030  24.971  56.898  1.00 32.76           O  
HETATM 3766  O   HOH A1222      73.918  52.126  29.627  1.00 41.25           O  
HETATM 3767  O   HOH A1223      65.801  26.869  28.865  1.00 37.73           O  
HETATM 3768  O   HOH A1224      40.223  38.070  64.529  1.00 37.89           O  
HETATM 3769  O   HOH A1225      47.542  16.948  42.150  1.00 36.15           O  
HETATM 3770  O   HOH A1226      41.630  39.428  66.536  1.00 35.62           O  
HETATM 3771  O   HOH A1227      42.062  52.659  55.109  1.00 41.86           O  
HETATM 3772  O   HOH A1228      64.933  24.556  40.048  1.00 39.56           O  
HETATM 3773  O   HOH A1229      33.958  26.219  45.721  1.00 36.05           O  
HETATM 3774  O   HOH A1230      59.065  30.807   5.239  1.00 32.16           O  
HETATM 3775  O   HOH A1231      60.351  41.278  20.953  1.00 29.88           O  
HETATM 3776  O   HOH A1232      66.098  25.974  20.944  1.00 35.56           O  
HETATM 3777  O   HOH A1233      66.277  22.292  58.636  1.00 41.02           O  
HETATM 3778  O   HOH A1234      54.778  61.815  36.536  1.00 38.17           O  
HETATM 3779  O   HOH A1235      50.243  15.743  55.461  1.00 28.80           O  
HETATM 3780  O   HOH A1236      63.677  22.788  17.783  1.00 30.37           O  
HETATM 3781  O   HOH A1237      81.522  39.915  40.914  1.00 40.38           O  
HETATM 3782  O   HOH A1238      39.689  36.012  37.976  1.00 32.45           O  
HETATM 3783  O   HOH A1239      56.152  58.152  13.494  1.00 36.32           O  
HETATM 3784  O   HOH A1240      70.090  57.058  33.838  1.00 36.63           O  
HETATM 3785  O   HOH A1241      43.415  55.777  30.355  1.00 40.39           O  
HETATM 3786  O   HOH A1242      68.449  21.700  40.565  1.00 33.40           O  
HETATM 3787  O   HOH A1243      55.865  10.314  60.374  1.00 46.35           O  
HETATM 3788  O   HOH A1244      41.515  47.271  45.484  1.00 32.86           O  
HETATM 3789  O   HOH A1245      59.436  62.394  47.214  1.00 33.93           O  
HETATM 3790  O   HOH A1246      45.250  41.487  18.620  1.00 41.74           O  
HETATM 3791  O   HOH A1247      57.788  33.420  65.676  1.00 36.46           O  
HETATM 3792  O   HOH A1248      39.537  40.624  26.478  1.00 33.45           O  
HETATM 3793  O   HOH A1249      50.189  50.525   8.029  1.00 37.43           O  
HETATM 3794  O   HOH A1250      42.558  37.800  32.222  1.00 32.78           O  
HETATM 3795  O   HOH A1251      42.716  51.185  36.578  1.00 32.96           O  
HETATM 3796  O   HOH A1252      41.901  40.286  23.133  1.00 38.17           O  
HETATM 3797  O   HOH A1253      64.987  34.701  25.226  1.00 42.27           O  
HETATM 3798  O   HOH A1254      52.686  12.014  45.990  1.00 37.03           O  
HETATM 3799  O   HOH A1255      71.947  37.118  57.200  1.00 38.28           O  
HETATM 3800  O   HOH A1256      77.603  30.654  46.294  1.00 36.54           O  
HETATM 3801  O   HOH A1257      52.264  25.226   9.618  1.00 43.54           O  
HETATM 3802  O   HOH A1258      82.583  37.797  42.020  1.00 34.39           O  
HETATM 3803  O   HOH A1259      68.232  35.527  31.669  1.00 30.05           O  
HETATM 3804  O   HOH A1260      39.282  28.948  37.689  1.00 43.97           O  
HETATM 3805  O   HOH A1261      39.543  26.879   9.080  1.00 38.87           O  
HETATM 3806  O   HOH A1262      54.813  50.200  57.394  1.00 34.99           O  
HETATM 3807  O   HOH A1263      69.368  20.160  50.529  1.00 37.98           O  
HETATM 3808  O   HOH A1264      70.033  28.191  20.551  1.00 50.40           O  
HETATM 3809  O   HOH A1265      36.665  26.519  59.789  1.00 33.64           O  
HETATM 3810  O   HOH A1266      59.172  35.521  21.449  1.00 36.99           O  
CONECT 3517 3518                                                                
CONECT 3518 3517 3519 3533 3536                                                 
CONECT 3519 3518 3520                                                           
CONECT 3520 3519 3521                                                           
CONECT 3521 3520 3522 3532                                                      
CONECT 3522 3521 3523 3524 3529                                                 
CONECT 3523 3522                                                                
CONECT 3524 3522 3525                                                           
CONECT 3525 3524 3526                                                           
CONECT 3526 3525 3527 3528                                                      
CONECT 3527 3526                                                                
CONECT 3528 3526 3529                                                           
CONECT 3529 3522 3528 3530                                                      
CONECT 3530 3529 3531                                                           
CONECT 3531 3530 3532                                                           
CONECT 3532 3521 3531 3533                                                      
CONECT 3533 3518 3532 3534                                                      
CONECT 3534 3533 3535                                                           
CONECT 3535 3534 3536                                                           
CONECT 3536 3518 3535 3537                                                      
CONECT 3537 3536 3538 3539                                                      
CONECT 3538 3537                                                                
CONECT 3539 3537 3540                                                           
CONECT 3540 3539 3541                                                           
CONECT 3541 3540 3542                                                           
CONECT 3542 3541 3543 3544 3545                                                 
CONECT 3543 3542                                                                
CONECT 3544 3542                                                                
CONECT 3545 3542                                                                
MASTER      264    0    1   18   23    0    3    6 3809    1   29   34          
END                                                                             
