# Supplementary material for: Predictive classification models and targets identification for betulin derivatives as Leishmania donovani inhibitors
Source: J Cheminform. 2018 Aug 17;10:40. doi: 10.1186/s13321-018-0291-x (PMC6097978; doi:10.1186/s13321-018-0291-x)
Supplement: Supplementary file 5 — Additional file 5. Zip file with all potential protein target structures protein data bank files. [file 13321_2018_291_MOESM5_ESM.zip › 1zhz.pdb]

HEADER    LIPID BINDING PROTEIN                   26-APR-05   1ZHZ              
TITLE     STRUCTURE OF YEAST OXYSTEROL BINDING PROTEIN OSH4 IN                  
TITLE    2 COMPLEX WITH ERGOSTEROL                                              
COMPND    MOL_ID: 1;                                                            
COMPND   2 MOLECULE: KES1 PROTEIN;                                              
COMPND   3 CHAIN: A;                                                            
COMPND   4 SYNONYM: OXYSTEROL-BINDING PROTEIN HOMOLOG 4;                        
COMPND   5 ENGINEERED: YES                                                      
SOURCE    MOL_ID: 1;                                                            
SOURCE   2 ORGANISM_SCIENTIFIC: SACCHAROMYCES CEREVISIAE;                       
SOURCE   3 ORGANISM_COMMON: BAKER'S YEAST;                                      
SOURCE   4 ORGANISM_TAXID: 4932;                                                
SOURCE   5 GENE: OSH4;                                                          
SOURCE   6 EXPRESSION_SYSTEM: ESCHERICHIA COLI BL21(DE3);                       
SOURCE   7 EXPRESSION_SYSTEM_TAXID: 469008;                                     
SOURCE   8 EXPRESSION_SYSTEM_STRAIN: BL21(DE3);                                 
SOURCE   9 EXPRESSION_SYSTEM_VECTOR_TYPE: PLASMID;                              
SOURCE  10 EXPRESSION_SYSTEM_PLASMID: MODIFIED PGEX4T                           
KEYWDS    OXYSTEROL, STEROL BINDING PROTEIN, LIPID BINDING PROTEIN              
EXPDTA    X-RAY DIFFRACTION                                                     
AUTHOR    Y.J.IM,S.RAYCHAUDHURI,W.A.PRINZ,J.H.HURLEY                            
REVDAT   3   24-FEB-09 1ZHZ    1       VERSN                                    
REVDAT   2   14-MAR-06 1ZHZ    1       JRNL                                     
REVDAT   1   06-SEP-05 1ZHZ    0                                                
JRNL        AUTH   Y.J.IM,S.RAYCHAUDHURI,W.A.PRINZ,J.H.HURLEY                   
JRNL        TITL   STRUCTURAL MECHANISM FOR STEROL SENSING AND                  
JRNL        TITL 2 TRANSPORT BY OSBP-RELATED PROTEINS                           
JRNL        REF    NATURE                        V. 437   154 2005              
JRNL        REFN                   ISSN 0028-0836                               
JRNL        PMID   16136145                                                     
JRNL        DOI    10.1038/NATURE03923                                          
REMARK   1                                                                      
REMARK   2                                                                      
REMARK   2 RESOLUTION.    1.90 ANGSTROMS.                                       
REMARK   3                                                                      
REMARK   3 REFINEMENT.                                                          
REMARK   3   PROGRAM     : CNS 1.1                                              
REMARK   3   AUTHORS     : BRUNGER,ADAMS,CLORE,DELANO,GROS,GROSSE-              
REMARK   3               : KUNSTLEVE,JIANG,KUSZEWSKI,NILGES, PANNU,             
REMARK   3               : READ,RICE,SIMONSON,WARREN                            
REMARK   3                                                                      
REMARK   3  REFINEMENT TARGET : ENGH & HUBER                                    
REMARK   3                                                                      
REMARK   3  DATA USED IN REFINEMENT.                                            
REMARK   3   RESOLUTION RANGE HIGH (ANGSTROMS) : 1.90                           
REMARK   3   RESOLUTION RANGE LOW  (ANGSTROMS) : 21.62                          
REMARK   3   DATA CUTOFF            (SIGMA(F)) : 0.000                          
REMARK   3   DATA CUTOFF HIGH         (ABS(F)) : 699819.360                     
REMARK   3   DATA CUTOFF LOW          (ABS(F)) : 0.0000                         
REMARK   3   COMPLETENESS (WORKING+TEST)   (%) : 97.4                           
REMARK   3   NUMBER OF REFLECTIONS             : 37998                          
REMARK   3                                                                      
REMARK   3  FIT TO DATA USED IN REFINEMENT.                                     
REMARK   3   CROSS-VALIDATION METHOD          : THROUGHOUT                      
REMARK   3   FREE R VALUE TEST SET SELECTION  : RANDOM                          
REMARK   3   R VALUE            (WORKING SET) : 0.207                           
REMARK   3   FREE R VALUE                     : 0.233                           
REMARK   3   FREE R VALUE TEST SET SIZE   (%) : 5.000                           
REMARK   3   FREE R VALUE TEST SET COUNT      : 1894                            
REMARK   3   ESTIMATED ERROR OF FREE R VALUE  : 0.005                           
REMARK   3                                                                      
REMARK   3  FIT IN THE HIGHEST RESOLUTION BIN.                                  
REMARK   3   TOTAL NUMBER OF BINS USED           : 6                            
REMARK   3   BIN RESOLUTION RANGE HIGH       (A) : 1.90                         
REMARK   3   BIN RESOLUTION RANGE LOW        (A) : 2.02                         
REMARK   3   BIN COMPLETENESS (WORKING+TEST) (%) : 93.10                        
REMARK   3   REFLECTIONS IN BIN    (WORKING SET) : 5698                         
REMARK   3   BIN R VALUE           (WORKING SET) : 0.2480                       
REMARK   3   BIN FREE R VALUE                    : 0.2810                       
REMARK   3   BIN FREE R VALUE TEST SET SIZE  (%) : 5.50                         
REMARK   3   BIN FREE R VALUE TEST SET COUNT     : 333                          
REMARK   3   ESTIMATED ERROR OF BIN FREE R VALUE : 0.015                        
REMARK   3                                                                      
REMARK   3  NUMBER OF NON-HYDROGEN ATOMS USED IN REFINEMENT.                    
REMARK   3   PROTEIN ATOMS            : 3514                                    
REMARK   3   NUCLEIC ACID ATOMS       : 0                                       
REMARK   3   HETEROGEN ATOMS          : 31                                      
REMARK   3   SOLVENT ATOMS            : 227                                     
REMARK   3                                                                      
REMARK   3  B VALUES.                                                           
REMARK   3   FROM WILSON PLOT           (A**2) : 20.50                          
REMARK   3   MEAN B VALUE      (OVERALL, A**2) : 27.90                          
REMARK   3   OVERALL ANISOTROPIC B VALUE.                                       
REMARK   3    B11 (A**2) : 3.09000                                              
REMARK   3    B22 (A**2) : 2.50000                                              
REMARK   3    B33 (A**2) : -5.58000                                             
REMARK   3    B12 (A**2) : 0.00000                                              
REMARK   3    B13 (A**2) : 3.70000                                              
REMARK   3    B23 (A**2) : 0.00000                                              
REMARK   3                                                                      
REMARK   3  ESTIMATED COORDINATE ERROR.                                         
REMARK   3   ESD FROM LUZZATI PLOT        (A) : 0.22                            
REMARK   3   ESD FROM SIGMAA              (A) : 0.14                            
REMARK   3   LOW RESOLUTION CUTOFF        (A) : 5.00                            
REMARK   3                                                                      
REMARK   3  CROSS-VALIDATED ESTIMATED COORDINATE ERROR.                         
REMARK   3   ESD FROM C-V LUZZATI PLOT    (A) : 0.25                            
REMARK   3   ESD FROM C-V SIGMAA          (A) : 0.19                            
REMARK   3                                                                      
REMARK   3  RMS DEVIATIONS FROM IDEAL VALUES.                                   
REMARK   3   BOND LENGTHS                 (A) : 0.005                           
REMARK   3   BOND ANGLES            (DEGREES) : 1.30                            
REMARK   3   DIHEDRAL ANGLES        (DEGREES) : 22.90                           
REMARK   3   IMPROPER ANGLES        (DEGREES) : 0.80                            
REMARK   3                                                                      
REMARK   3  ISOTROPIC THERMAL MODEL : RESTRAINED                                
REMARK   3                                                                      
REMARK   3  ISOTROPIC THERMAL FACTOR RESTRAINTS.    RMS    SIGMA                
REMARK   3   MAIN-CHAIN BOND              (A**2) : NULL  ; NULL                 
REMARK   3   MAIN-CHAIN ANGLE             (A**2) : NULL  ; NULL                 
REMARK   3   SIDE-CHAIN BOND              (A**2) : NULL  ; NULL                 
REMARK   3   SIDE-CHAIN ANGLE             (A**2) : NULL  ; NULL                 
REMARK   3                                                                      
REMARK   3  BULK SOLVENT MODELING.                                              
REMARK   3   METHOD USED : FLAT MODEL                                           
REMARK   3   KSOL        : 0.37                                                 
REMARK   3   BSOL        : 39.10                                                
REMARK   3                                                                      
REMARK   3  NCS MODEL : NULL                                                    
REMARK   3                                                                      
REMARK   3  NCS RESTRAINTS.                         RMS   SIGMA/WEIGHT          
REMARK   3   GROUP  1  POSITIONAL            (A) : NULL  ; NULL                 
REMARK   3   GROUP  1  B-FACTOR           (A**2) : NULL  ; NULL                 
REMARK   3                                                                      
REMARK   3  PARAMETER FILE  1  : PROTEIN_REP.PARAM                              
REMARK   3  PARAMETER FILE  2  : ION.PARAM                                      
REMARK   3  PARAMETER FILE  3  : WATER.PARAM                                    
REMARK   3  PARAMETER FILE  4  : ERG.PAR                                        
REMARK   3  PARAMETER FILE  5  : NULL                                           
REMARK   3  TOPOLOGY FILE  1   : PROTEIN.TOP                                    
REMARK   3  TOPOLOGY FILE  2   : ION.TOP                                        
REMARK   3  TOPOLOGY FILE  3   : WATER.TOP                                      
REMARK   3  TOPOLOGY FILE  4   : ERG.TOP                                        
REMARK   3  TOPOLOGY FILE  5   : NULL                                           
REMARK   3                                                                      
REMARK   3  OTHER REFINEMENT REMARKS: NULL                                      
REMARK   4                                                                      
REMARK   4 1ZHZ COMPLIES WITH FORMAT V. 3.15, 01-DEC-08                         
REMARK 100                                                                      
REMARK 100 THIS ENTRY HAS BEEN PROCESSED BY RCSB ON 11-MAY-05.                  
REMARK 100 THE RCSB ID CODE IS RCSB032745.                                      
REMARK 200                                                                      
REMARK 200 EXPERIMENTAL DETAILS                                                 
REMARK 200  EXPERIMENT TYPE                : X-RAY DIFFRACTION                  
REMARK 200  DATE OF DATA COLLECTION        : 29-DEC-04                          
REMARK 200  TEMPERATURE           (KELVIN) : 298.0                              
REMARK 200  PH                             : 6.5                                
REMARK 200  NUMBER OF CRYSTALS USED        : 1                                  
REMARK 200                                                                      
REMARK 200  SYNCHROTRON              (Y/N) : N                                  
REMARK 200  RADIATION SOURCE               : ROTATING ANODE                     
REMARK 200  BEAMLINE                       : NULL                               
REMARK 200  X-RAY GENERATOR MODEL          : RIGAKU                             
REMARK 200  MONOCHROMATIC OR LAUE    (M/L) : M                                  
REMARK 200  WAVELENGTH OR RANGE        (A) : 1.5418                             
REMARK 200  MONOCHROMATOR                  : NULL                               
REMARK 200  OPTICS                         : NULL                               
REMARK 200                                                                      
REMARK 200  DETECTOR TYPE                  : IMAGE PLATE                        
REMARK 200  DETECTOR MANUFACTURER          : RIGAKU RAXIS IV                    
REMARK 200  INTENSITY-INTEGRATION SOFTWARE : HKL-2000                           
REMARK 200  DATA SCALING SOFTWARE          : SCALEPACK                          
REMARK 200                                                                      
REMARK 200  NUMBER OF UNIQUE REFLECTIONS   : 38934                              
REMARK 200  RESOLUTION RANGE HIGH      (A) : 1.900                              
REMARK 200  RESOLUTION RANGE LOW       (A) : 50.000                             
REMARK 200  REJECTION CRITERIA  (SIGMA(I)) : 3.000                              
REMARK 200                                                                      
REMARK 200 OVERALL.                                                             
REMARK 200  COMPLETENESS FOR RANGE     (%) : 99.9                               
REMARK 200  DATA REDUNDANCY                : 3.300                              
REMARK 200  R MERGE                    (I) : NULL                               
REMARK 200  R SYM                      (I) : 0.05200                            
REMARK 200  <I/SIGMA(I)> FOR THE DATA SET  : 22.4000                            
REMARK 200                                                                      
REMARK 200 IN THE HIGHEST RESOLUTION SHELL.                                     
REMARK 200  HIGHEST RESOLUTION SHELL, RANGE HIGH (A) : 1.90                     
REMARK 200  HIGHEST RESOLUTION SHELL, RANGE LOW  (A) : 1.97                     
REMARK 200  COMPLETENESS FOR SHELL     (%) : 100.0                              
REMARK 200  DATA REDUNDANCY IN SHELL       : NULL                               
REMARK 200  R MERGE FOR SHELL          (I) : NULL                               
REMARK 200  R SYM FOR SHELL            (I) : 0.28300                            
REMARK 200  <I/SIGMA(I)> FOR SHELL         : 5.200                              
REMARK 200                                                                      
REMARK 200 DIFFRACTION PROTOCOL: SINGLE WAVELENGTH                              
REMARK 200 METHOD USED TO DETERMINE THE STRUCTURE: MOLECULAR REPLACEMENT        
REMARK 200 SOFTWARE USED: CNS                                                   
REMARK 200 STARTING MODEL: PDB ENTRY 1ZHX                                       
REMARK 200                                                                      
REMARK 200 REMARK: NULL                                                         
REMARK 280                                                                      
REMARK 280 CRYSTAL                                                              
REMARK 280 SOLVENT CONTENT, VS   (%): 51.80                                     
REMARK 280 MATTHEWS COEFFICIENT, VM (ANGSTROMS**3/DA): 2.60                     
REMARK 280                                                                      
REMARK 280 CRYSTALLIZATION CONDITIONS: PEG 20000, MES, PH 6.5, VAPOR            
REMARK 280  DIFFUSION, HANGING DROP, TEMPERATURE 298.0K                         
REMARK 290                                                                      
REMARK 290 CRYSTALLOGRAPHIC SYMMETRY                                            
REMARK 290 SYMMETRY OPERATORS FOR SPACE GROUP: C 1 2 1                          
REMARK 290                                                                      
REMARK 290      SYMOP   SYMMETRY                                                
REMARK 290     NNNMMM   OPERATOR                                                
REMARK 290       1555   X,Y,Z                                                   
REMARK 290       2555   -X,Y,-Z                                                 
REMARK 290       3555   X+1/2,Y+1/2,Z                                           
REMARK 290       4555   -X+1/2,Y+1/2,-Z                                         
REMARK 290                                                                      
REMARK 290     WHERE NNN -> OPERATOR NUMBER                                     
REMARK 290           MMM -> TRANSLATION VECTOR                                  
REMARK 290                                                                      
REMARK 290 CRYSTALLOGRAPHIC SYMMETRY TRANSFORMATIONS                            
REMARK 290 THE FOLLOWING TRANSFORMATIONS OPERATE ON THE ATOM/HETATM             
REMARK 290 RECORDS IN THIS ENTRY TO PRODUCE CRYSTALLOGRAPHICALLY                
REMARK 290 RELATED MOLECULES.                                                   
REMARK 290   SMTRY1   1  1.000000  0.000000  0.000000        0.00000            
REMARK 290   SMTRY2   1  0.000000  1.000000  0.000000        0.00000            
REMARK 290   SMTRY3   1  0.000000  0.000000  1.000000        0.00000            
REMARK 290   SMTRY1   2 -1.000000  0.000000  0.000000        0.00000            
REMARK 290   SMTRY2   2  0.000000  1.000000  0.000000        0.00000            
REMARK 290   SMTRY3   2  0.000000  0.000000 -1.000000        0.00000            
REMARK 290   SMTRY1   3  1.000000  0.000000  0.000000       41.01650            
REMARK 290   SMTRY2   3  0.000000  1.000000  0.000000       47.27850            
REMARK 290   SMTRY3   3  0.000000  0.000000  1.000000        0.00000            
REMARK 290   SMTRY1   4 -1.000000  0.000000  0.000000       41.01650            
REMARK 290   SMTRY2   4  0.000000  1.000000  0.000000       47.27850            
REMARK 290   SMTRY3   4  0.000000  0.000000 -1.000000        0.00000            
REMARK 290                                                                      
REMARK 290 REMARK: NULL                                                         
REMARK 300                                                                      
REMARK 300 BIOMOLECULE: 1                                                       
REMARK 300 SEE REMARK 350 FOR THE AUTHOR PROVIDED AND/OR PROGRAM                
REMARK 300 GENERATED ASSEMBLY INFORMATION FOR THE STRUCTURE IN                  
REMARK 300 THIS ENTRY. THE REMARK MAY ALSO PROVIDE INFORMATION ON               
REMARK 300 BURIED SURFACE AREA.                                                 
REMARK 350                                                                      
REMARK 350 COORDINATES FOR A COMPLETE MULTIMER REPRESENTING THE KNOWN           
REMARK 350 BIOLOGICALLY SIGNIFICANT OLIGOMERIZATION STATE OF THE                
REMARK 350 MOLECULE CAN BE GENERATED BY APPLYING BIOMT TRANSFORMATIONS          
REMARK 350 GIVEN BELOW.  BOTH NON-CRYSTALLOGRAPHIC AND                          
REMARK 350 CRYSTALLOGRAPHIC OPERATIONS ARE GIVEN.                               
REMARK 350                                                                      
REMARK 350 BIOMOLECULE: 1                                                       
REMARK 350 AUTHOR DETERMINED BIOLOGICAL UNIT: MONOMERIC                         
REMARK 350 APPLY THE FOLLOWING TO CHAINS: A                                     
REMARK 350   BIOMT1   1  1.000000  0.000000  0.000000        0.00000            
REMARK 350   BIOMT2   1  0.000000  1.000000  0.000000        0.00000            
REMARK 350   BIOMT3   1  0.000000  0.000000  1.000000        0.00000            
REMARK 465                                                                      
REMARK 465 MISSING RESIDUES                                                     
REMARK 465 THE FOLLOWING RESIDUES WERE NOT LOCATED IN THE                       
REMARK 465 EXPERIMENT. (M=MODEL NUMBER; RES=RESIDUE NAME; C=CHAIN               
REMARK 465 IDENTIFIER; SSSEQ=SEQUENCE NUMBER; I=INSERTION CODE.)                
REMARK 465                                                                      
REMARK 465   M RES C SSSEQI                                                     
REMARK 465     GLY A    -3                                                      
REMARK 465     ALA A    -2                                                      
REMARK 500                                                                      
REMARK 500 GEOMETRY AND STEREOCHEMISTRY                                         
REMARK 500 SUBTOPIC: TORSION ANGLES                                             
REMARK 500                                                                      
REMARK 500 TORSION ANGLES OUTSIDE THE EXPECTED RAMACHANDRAN REGIONS:            
REMARK 500 (M=MODEL NUMBER; RES=RESIDUE NAME; C=CHAIN IDENTIFIER;               
REMARK 500 SSEQ=SEQUENCE NUMBER; I=INSERTION CODE).                             
REMARK 500                                                                      
REMARK 500 STANDARD TABLE:                                                      
REMARK 500 FORMAT:(10X,I3,1X,A3,1X,A1,I4,A1,4X,F7.2,3X,F7.2)                    
REMARK 500                                                                      
REMARK 500 EXPECTED VALUES: GJ KLEYWEGT AND TA JONES (1996). PHI/PSI-           
REMARK 500 CHOLOGY: RAMACHANDRAN REVISITED. STRUCTURE 4, 1395 - 1400            
REMARK 500                                                                      
REMARK 500  M RES CSSEQI        PSI       PHI                                   
REMARK 500    SER A  25        3.63    -67.65                                   
REMARK 500    ALA A  47       40.46   -151.40                                   
REMARK 500    CYS A  68       78.85   -151.91                                   
REMARK 500    ASP A  71       84.92   -160.63                                   
REMARK 500    LYS A 190     -122.57     57.95                                   
REMARK 500    ALA A 280     -126.47     46.19                                   
REMARK 500                                                                      
REMARK 500 REMARK: NULL                                                         
REMARK 620                                                                      
REMARK 620 METAL COORDINATION                                                   
REMARK 620  (M=MODEL NUMBER; RES=RESIDUE NAME; C=CHAIN IDENTIFIER;              
REMARK 620  SSEQ=SEQUENCE NUMBER; I=INSERTION CODE):                            
REMARK 620                                                                      
REMARK 620 COORDINATION ANGLES FOR:  M RES CSSEQI METAL                         
REMARK 620                              PB A2001  PB                            
REMARK 620 N RES CSSEQI ATOM                                                    
REMARK 620 1 ARG A 236   O                                                      
REMARK 620 2 GLU A 204   OE1 152.7                                              
REMARK 620 3 GLU A 204   OE2 126.2  46.3                                        
REMARK 620 4 GLU A 431   OE1  79.1 125.9 134.9                                  
REMARK 620 N                    1     2     3                                   
REMARK 620                                                                      
REMARK 620 COORDINATION ANGLES FOR:  M RES CSSEQI METAL                         
REMARK 620                              PB A2002  PB                            
REMARK 620 N RES CSSEQI ATOM                                                    
REMARK 620 1 ASP A 364   OD2                                                    
REMARK 620 2 ASP A 364   OD1  48.4                                              
REMARK 620 3 GLU A 351   OE1 120.7 157.0                                        
REMARK 620 4 GLU A 351   OE2  91.5 139.9  39.2                                  
REMARK 620 N                    1     2     3                                   
REMARK 800                                                                      
REMARK 800 SITE                                                                 
REMARK 800 SITE_IDENTIFIER: AC1                                                 
REMARK 800 EVIDENCE_CODE: SOFTWARE                                              
REMARK 800 SITE_DESCRIPTION: BINDING SITE FOR RESIDUE PB A 2001                 
REMARK 800 SITE_IDENTIFIER: AC2                                                 
REMARK 800 EVIDENCE_CODE: SOFTWARE                                              
REMARK 800 SITE_DESCRIPTION: BINDING SITE FOR RESIDUE PB A 2002                 
REMARK 800 SITE_IDENTIFIER: AC3                                                 
REMARK 800 EVIDENCE_CODE: SOFTWARE                                              
REMARK 800 SITE_DESCRIPTION: BINDING SITE FOR RESIDUE ERG A 1001                
REMARK 900                                                                      
REMARK 900 RELATED ENTRIES                                                      
REMARK 900 RELATED ID: 1ZHT   RELATED DB: PDB                                   
REMARK 900 RELATED ID: 1ZHW   RELATED DB: PDB                                   
REMARK 900 RELATED ID: 1ZHX   RELATED DB: PDB                                   
REMARK 900 RELATED ID: 1ZHY   RELATED DB: PDB                                   
REMARK 900 RELATED ID: 1ZI7   RELATED DB: PDB                                   
DBREF  1ZHZ A    2   434  UNP    P35844   KES1_YEAST       2    434             
SEQADV 1ZHZ GLY A   -3  UNP  P35844              CLONING ARTIFACT               
SEQADV 1ZHZ ALA A   -2  UNP  P35844              CLONING ARTIFACT               
SEQADV 1ZHZ MET A   -1  UNP  P35844              CLONING ARTIFACT               
SEQADV 1ZHZ ASP A    0  UNP  P35844              CLONING ARTIFACT               
SEQADV 1ZHZ PRO A    1  UNP  P35844              CLONING ARTIFACT               
SEQRES   1 A  438  GLY ALA MET ASP PRO SER GLN TYR ALA SER SER SER SER          
SEQRES   2 A  438  TRP THR SER PHE LEU LYS SER ILE ALA SER PHE ASN GLY          
SEQRES   3 A  438  ASP LEU SER SER LEU SER ALA PRO PRO PHE ILE LEU SER          
SEQRES   4 A  438  PRO ILE SER LEU THR GLU PHE SER GLN TYR TRP ALA GLU          
SEQRES   5 A  438  HIS PRO GLU LEU PHE LEU GLU PRO SER PHE ILE ASN ASP          
SEQRES   6 A  438  ASP ASN TYR LYS GLU HIS CYS LEU ILE ASP PRO GLU VAL          
SEQRES   7 A  438  GLU SER PRO GLU LEU ALA ARG MET LEU ALA VAL THR LYS          
SEQRES   8 A  438  TRP PHE ILE SER THR LEU LYS SER GLN TYR CYS SER ARG          
SEQRES   9 A  438  ASN GLU SER LEU GLY SER GLU LYS LYS PRO LEU ASN PRO          
SEQRES  10 A  438  PHE LEU GLY GLU LEU PHE VAL GLY LYS TRP GLU ASN LYS          
SEQRES  11 A  438  GLU HIS PRO GLU PHE GLY GLU THR VAL LEU LEU SER GLU          
SEQRES  12 A  438  GLN VAL SER HIS HIS PRO PRO VAL THR ALA PHE SER ILE          
SEQRES  13 A  438  PHE ASN ASP LYS ASN LYS VAL LYS LEU GLN GLY TYR ASN          
SEQRES  14 A  438  GLN ILE LYS ALA SER PHE THR LYS SER LEU MET LEU THR          
SEQRES  15 A  438  VAL LYS GLN PHE GLY HIS THR MET LEU ASP ILE LYS ASP          
SEQRES  16 A  438  GLU SER TYR LEU VAL THR PRO PRO PRO LEU HIS ILE GLU          
SEQRES  17 A  438  GLY ILE LEU VAL ALA SER PRO PHE VAL GLU LEU GLU GLY          
SEQRES  18 A  438  LYS SER TYR ILE GLN SER SER THR GLY LEU LEU CYS VAL          
SEQRES  19 A  438  ILE GLU PHE SER GLY ARG GLY TYR PHE SER GLY LYS LYS          
SEQRES  20 A  438  ASN SER PHE LYS ALA ARG ILE TYR LYS ASP SER LYS ASP          
SEQRES  21 A  438  SER LYS ASP LYS GLU LYS ALA LEU TYR THR ILE SER GLY          
SEQRES  22 A  438  GLN TRP SER GLY SER SER LYS ILE ILE LYS ALA ASN LYS          
SEQRES  23 A  438  LYS GLU GLU SER ARG LEU PHE TYR ASP ALA ALA ARG ILE          
SEQRES  24 A  438  PRO ALA GLU HIS LEU ASN VAL LYS PRO LEU GLU GLU GLN          
SEQRES  25 A  438  HIS PRO LEU GLU SER ARG LYS ALA TRP TYR ASP VAL ALA          
SEQRES  26 A  438  GLY ALA ILE LYS LEU GLY ASP PHE ASN LEU ILE ALA LYS          
SEQRES  27 A  438  THR LYS THR GLU LEU GLU GLU THR GLN ARG GLU LEU ARG          
SEQRES  28 A  438  LYS GLU GLU GLU ALA LYS GLY ILE SER TRP GLN ARG ARG          
SEQRES  29 A  438  TRP PHE LYS ASP PHE ASP TYR SER VAL THR PRO GLU GLU          
SEQRES  30 A  438  GLY ALA LEU VAL PRO GLU LYS ASP ASP THR PHE LEU LYS          
SEQRES  31 A  438  LEU ALA SER ALA LEU ASN LEU SER THR LYS ASN ALA PRO          
SEQRES  32 A  438  SER GLY THR LEU VAL GLY ASP LYS GLU ASP ARG LYS GLU          
SEQRES  33 A  438  ASP LEU SER SER ILE HIS TRP ARG PHE GLN ARG GLU LEU          
SEQRES  34 A  438  TRP ASP GLU GLU LYS GLU ILE VAL LEU                          
HET     PB  A2001       1                                                       
HET     PB  A2002       1                                                       
HET    ERG  A1001      29                                                       
HETNAM      PB LEAD (II) ION                                                    
HETNAM     ERG ERGOSTEROL                                                       
FORMUL   2   PB    2(PB 2+)                                                     
FORMUL   4  ERG    C28 H44 O                                                    
FORMUL   5  HOH   *227(H2 O)                                                    
HELIX    1   1 ASP A    0  TYR A    4  5                                   5    
HELIX    2   2 SER A    7  SER A   19  1                                  13    
HELIX    3   3 ASP A   23  LEU A   27  5                                   5    
HELIX    4   4 PRO A   30  PHE A   32  5                                   3    
HELIX    5   5 THR A   40  ALA A   47  5                                   8    
HELIX    6   6 HIS A   49  GLU A   55  1                                   7    
HELIX    7   7 PRO A   56  ILE A   59  5                                   4    
HELIX    8   8 ASN A   63  CYS A   68  5                                   6    
HELIX    9   9 SER A   76  GLY A  105  1                                  30    
HELIX   10  10 LYS A  255  ALA A  263  5                                   9    
HELIX   11  11 ALA A  293  ILE A  295  5                                   3    
HELIX   12  12 PRO A  304  GLN A  308  5                                   5    
HELIX   13  13 GLU A  312  GLY A  327  1                                  16    
HELIX   14  14 ASP A  328  GLY A  354  1                                  27    
HELIX   15  15 ASP A  382  ASN A  392  1                                  11    
HELIX   16  16 ASP A  406  LYS A  411  5                                   6    
HELIX   17  17 GLN A  422  GLU A  428  1                                   7    
SHEET    1   A 2 LEU A  34  SER A  38  0                                        
SHEET    2   A 2 LYS A 109  LEU A 111  1  O  LYS A 109   N  SER A  35           
SHEET    1   B 7 LEU A 118  TRP A 123  0                                        
SHEET    2   B 7 THR A 134  SER A 142 -1  O  THR A 134   N  TRP A 123           
SHEET    3   B 7 VAL A 147  ASN A 154 -1  O  ALA A 149   N  GLU A 139           
SHEET    4   B 7 VAL A 159  PHE A 171 -1  O  VAL A 159   N  ASN A 154           
SHEET    5   B 7 LEU A 177  PHE A 182 -1  O  PHE A 182   N  GLN A 166           
SHEET    6   B 7 LEU A 201  GLU A 204 -1  O  LEU A 201   N  VAL A 179           
SHEET    7   B 7 PHE A 212  LEU A 215 -1  O  GLU A 214   N  HIS A 202           
SHEET    1   C12 LEU A 118  TRP A 123  0                                        
SHEET    2   C12 THR A 134  SER A 142 -1  O  THR A 134   N  TRP A 123           
SHEET    3   C12 VAL A 147  ASN A 154 -1  O  ALA A 149   N  GLU A 139           
SHEET    4   C12 VAL A 159  PHE A 171 -1  O  VAL A 159   N  ASN A 154           
SHEET    5   C12 THR A 185  ILE A 189 -1  O  ASP A 188   N  LYS A 160           
SHEET    6   C12 GLU A 192  VAL A 196 -1  O  GLU A 192   N  ILE A 189           
SHEET    7   C12 LYS A 218  SER A 223 -1  O  GLN A 222   N  LEU A 195           
SHEET    8   C12 LEU A 228  SER A 234 -1  O  ILE A 231   N  SER A 219           
SHEET    9   C12 SER A 245  TYR A 251 -1  O  TYR A 251   N  LEU A 228           
SHEET   10   C12 TYR A 265  GLN A 270 -1  O  ILE A 267   N  ALA A 248           
SHEET   11   C12 SER A 274  LYS A 279 -1  O  LYS A 276   N  SER A 268           
SHEET   12   C12 SER A 286  ASP A 291 -1  O  PHE A 289   N  SER A 275           
SHEET    1   D 2 PHE A 362  ASP A 366  0                                        
SHEET    2   D 2 ILE A 417  PHE A 421 -1  O  HIS A 418   N  PHE A 365           
LINK        PB    PB A2001                 O   ARG A 236     1555   1555  2.97  
LINK        PB    PB A2001                 OE1 GLU A 204     1555   1555  2.86  
LINK        PB    PB A2001                 OE2 GLU A 204     1555   1555  2.73  
LINK        PB    PB A2002                 OD2 ASP A 364     1555   1555  2.69  
LINK        PB    PB A2002                 OD1 ASP A 364     1555   1555  2.67  
LINK        PB    PB A2001                 OE1 GLU A 431     1555   4646  2.84  
LINK        PB    PB A2002                 OE1 GLU A 351     1555   2756  3.03  
LINK        PB    PB A2002                 OE2 GLU A 351     1555   2756  3.42  
CISPEP   1 HIS A  144    PRO A  145          0         0.10                     
SITE     1 AC1  3 GLU A 204  ARG A 236  GLU A 431                               
SITE     1 AC2  2 GLU A 351  ASP A 364                                          
SITE     1 AC3 11 PHE A  13  LEU A  24  PHE A  42  GLN A  96                    
SITE     2 AC3 11 TYR A  97  ARG A 100  GLU A 107  LYS A 108                    
SITE     3 AC3 11 ASN A 165  HOH A2004  HOH A2007                               
CRYST1   82.033   94.557   65.264  90.00  96.38  90.00 C 1 2 1       4          
ORIGX1      1.000000  0.000000  0.000000        0.00000                         
ORIGX2      0.000000  1.000000  0.000000        0.00000                         
ORIGX3      0.000000  0.000000  1.000000        0.00000                         
SCALE1      0.012190  0.000000  0.001363        0.00000                         
SCALE2      0.000000  0.010576  0.000000        0.00000                         
SCALE3      0.000000  0.000000  0.015418        0.00000                         
ATOM      1  N   MET A  -1      42.419  36.520  10.717  1.00 31.07           N  
ATOM      2  CA  MET A  -1      41.762  35.236  10.346  1.00 29.99           C  
ATOM      3  C   MET A  -1      41.178  34.569  11.589  1.00 29.60           C  
ATOM      4  O   MET A  -1      41.413  35.012  12.718  1.00 27.59           O  
ATOM      5  CB  MET A  -1      42.782  34.303   9.681  1.00 31.14           C  
ATOM      6  CG  MET A  -1      43.900  33.839  10.605  1.00 31.76           C  
ATOM      7  SD  MET A  -1      45.224  32.934   9.745  1.00 31.95           S  
ATOM      8  CE  MET A  -1      46.345  34.293   9.355  1.00 33.24           C  
ATOM      9  N   ASP A   0      40.399  33.514  11.385  1.00 27.85           N  
ATOM     10  CA  ASP A   0      39.812  32.792  12.508  1.00 27.74           C  
ATOM     11  C   ASP A   0      40.909  31.911  13.103  1.00 25.33           C  
ATOM     12  O   ASP A   0      41.776  31.421  12.380  1.00 25.21           O  
ATOM     13  CB  ASP A   0      38.661  31.906  12.030  1.00 27.71           C  
ATOM     14  CG  ASP A   0      37.955  31.211  13.172  1.00 28.15           C  
ATOM     15  OD1 ASP A   0      37.116  31.859  13.833  1.00 29.84           O  
ATOM     16  OD2 ASP A   0      38.246  30.021  13.415  1.00 28.72           O  
ATOM     17  N   PRO A   1      40.893  31.705  14.429  1.00 24.93           N  
ATOM     18  CA  PRO A   1      41.920  30.865  15.051  1.00 24.53           C  
ATOM     19  C   PRO A   1      42.047  29.490  14.395  1.00 23.93           C  
ATOM     20  O   PRO A   1      43.137  28.922  14.351  1.00 24.13           O  
ATOM     21  CB  PRO A   1      41.453  30.773  16.500  1.00 24.06           C  
ATOM     22  CG  PRO A   1      40.828  32.115  16.722  1.00 25.70           C  
ATOM     23  CD  PRO A   1      40.013  32.301  15.451  1.00 25.11           C  
ATOM     24  N   SER A   2      40.937  28.958  13.883  1.00 23.76           N  
ATOM     25  CA  SER A   2      40.953  27.645  13.241  1.00 23.96           C  
ATOM     26  C   SER A   2      41.869  27.581  12.017  1.00 24.13           C  
ATOM     27  O   SER A   2      42.248  26.491  11.588  1.00 23.30           O  
ATOM     28  CB  SER A   2      39.536  27.212  12.839  1.00 24.22           C  
ATOM     29  OG  SER A   2      38.998  28.056  11.833  1.00 24.20           O  
ATOM     30  N   GLN A   3      42.226  28.729  11.447  1.00 22.13           N  
ATOM     31  CA  GLN A   3      43.116  28.718  10.288  1.00 23.46           C  
ATOM     32  C   GLN A   3      44.541  29.167  10.611  1.00 22.83           C  
ATOM     33  O   GLN A   3      45.389  29.257   9.725  1.00 22.43           O  
ATOM     34  CB  GLN A   3      42.530  29.558   9.145  1.00 28.02           C  
ATOM     35  CG  GLN A   3      41.836  30.831   9.565  1.00 32.58           C  
ATOM     36  CD  GLN A   3      40.866  31.352   8.507  1.00 35.28           C  
ATOM     37  OE1 GLN A   3      40.228  32.392   8.692  1.00 33.98           O  
ATOM     38  NE2 GLN A   3      40.748  30.627   7.397  1.00 35.72           N  
ATOM     39  N   TYR A   4      44.811  29.428  11.886  1.00 21.98           N  
ATOM     40  CA  TYR A   4      46.148  29.854  12.303  1.00 21.96           C  
ATOM     41  C   TYR A   4      47.236  28.837  11.950  1.00 21.23           C  
ATOM     42  O   TYR A   4      48.224  29.155  11.287  1.00 21.81           O  
ATOM     43  CB  TYR A   4      46.212  30.037  13.822  1.00 21.59           C  
ATOM     44  CG  TYR A   4      45.553  31.265  14.408  1.00 23.02           C  
ATOM     45  CD1 TYR A   4      45.519  31.435  15.794  1.00 24.48           C  
ATOM     46  CD2 TYR A   4      44.980  32.259  13.605  1.00 21.15           C  
ATOM     47  CE1 TYR A   4      44.938  32.550  16.375  1.00 23.17           C  
ATOM     48  CE2 TYR A   4      44.392  33.392  14.182  1.00 22.23           C  
ATOM     49  CZ  TYR A   4      44.378  33.524  15.572  1.00 24.11           C  
ATOM     50  OH  TYR A   4      43.808  34.614  16.179  1.00 24.97           O  
ATOM     51  N   ALA A   5      47.045  27.613  12.430  1.00 21.98           N  
ATOM     52  CA  ALA A   5      48.018  26.542  12.257  1.00 22.08           C  
ATOM     53  C   ALA A   5      48.486  26.267  10.838  1.00 23.89           C  
ATOM     54  O   ALA A   5      49.670  26.008  10.621  1.00 22.17           O  
ATOM     55  CB  ALA A   5      47.483  25.258  12.883  1.00 22.83           C  
ATOM     56  N   SER A   6      47.569  26.320   9.875  1.00 23.73           N  
ATOM     57  CA  SER A   6      47.923  26.049   8.484  1.00 25.12           C  
ATOM     58  C   SER A   6      48.269  27.292   7.660  1.00 24.72           C  
ATOM     59  O   SER A   6      48.621  27.182   6.486  1.00 24.37           O  
ATOM     60  CB  SER A   6      46.784  25.284   7.798  1.00 25.02           C  
ATOM     61  OG  SER A   6      45.592  26.051   7.771  1.00 30.44           O  
ATOM     62  N   SER A   7      48.179  28.467   8.276  1.00 23.00           N  
ATOM     63  CA  SER A   7      48.467  29.716   7.581  1.00 22.10           C  
ATOM     64  C   SER A   7      49.925  29.825   7.150  1.00 22.97           C  
ATOM     65  O   SER A   7      50.815  29.214   7.741  1.00 21.86           O  
ATOM     66  CB  SER A   7      48.137  30.910   8.473  1.00 22.67           C  
ATOM     67  OG  SER A   7      49.028  30.967   9.578  1.00 21.48           O  
ATOM     68  N   SER A   8      50.162  30.617   6.113  1.00 20.98           N  
ATOM     69  CA  SER A   8      51.513  30.830   5.633  1.00 21.00           C  
ATOM     70  C   SER A   8      52.313  31.473   6.770  1.00 21.11           C  
ATOM     71  O   SER A   8      53.476  31.138   6.993  1.00 19.52           O  
ATOM     72  CB  SER A   8      51.495  31.761   4.417  1.00 22.76           C  
ATOM     73  OG  SER A   8      50.720  31.209   3.367  1.00 22.77           O  
ATOM     74  N   SER A   9      51.675  32.385   7.496  1.00 20.48           N  
ATOM     75  CA  SER A   9      52.343  33.082   8.592  1.00 21.37           C  
ATOM     76  C   SER A   9      52.849  32.146   9.681  1.00 21.84           C  
ATOM     77  O   SER A   9      53.978  32.290  10.152  1.00 22.69           O  
ATOM     78  CB  SER A   9      51.407  34.117   9.218  1.00 21.64           C  
ATOM     79  OG  SER A   9      51.235  35.228   8.363  1.00 23.19           O  
ATOM     80  N   TRP A  10      52.021  31.193  10.090  1.00 21.79           N  
ATOM     81  CA  TRP A  10      52.443  30.267  11.134  1.00 22.60           C  
ATOM     82  C   TRP A  10      53.527  29.322  10.626  1.00 22.58           C  
ATOM     83  O   TRP A  10      54.453  28.988  11.357  1.00 23.17           O  
ATOM     84  CB  TRP A  10      51.260  29.454  11.660  1.00 20.22           C  
ATOM     85  CG  TRP A  10      51.553  28.846  12.992  1.00 22.29           C  
ATOM     86  CD1 TRP A  10      51.697  27.516  13.285  1.00 20.41           C  
ATOM     87  CD2 TRP A  10      51.778  29.554  14.214  1.00 19.24           C  
ATOM     88  NE1 TRP A  10      52.001  27.358  14.622  1.00 20.05           N  
ATOM     89  CE2 TRP A  10      52.055  28.593  15.212  1.00 19.03           C  
ATOM     90  CE3 TRP A  10      51.774  30.911  14.564  1.00 20.82           C  
ATOM     91  CZ2 TRP A  10      52.324  28.945  16.539  1.00 20.24           C  
ATOM     92  CZ3 TRP A  10      52.044  31.262  15.890  1.00 20.16           C  
ATOM     93  CH2 TRP A  10      52.314  30.280  16.858  1.00 19.63           C  
ATOM     94  N   THR A  11      53.420  28.887   9.377  1.00 21.59           N  
ATOM     95  CA  THR A  11      54.432  27.990   8.830  1.00 24.02           C  
ATOM     96  C   THR A  11      55.787  28.701   8.812  1.00 23.52           C  
ATOM     97  O   THR A  11      56.813  28.116   9.174  1.00 24.94           O  
ATOM     98  CB  THR A  11      54.075  27.533   7.399  1.00 24.72           C  
ATOM     99  OG1 THR A  11      52.811  26.859   7.417  1.00 28.57           O  
ATOM    100  CG2 THR A  11      55.126  26.568   6.868  1.00 26.56           C  
ATOM    101  N   SER A  12      55.790  29.964   8.403  1.00 22.22           N  
ATOM    102  CA  SER A  12      57.025  30.739   8.360  1.00 22.79           C  
ATOM    103  C   SER A  12      57.568  30.931   9.765  1.00 23.53           C  
ATOM    104  O   SER A  12      58.779  30.959   9.973  1.00 23.19           O  
ATOM    105  CB  SER A  12      56.785  32.101   7.711  1.00 22.77           C  
ATOM    106  OG  SER A  12      56.458  31.940   6.343  1.00 24.86           O  
ATOM    107  N   PHE A  13      56.664  31.073  10.729  1.00 21.77           N  
ATOM    108  CA  PHE A  13      57.060  31.241  12.122  1.00 23.33           C  
ATOM    109  C   PHE A  13      57.743  29.967  12.618  1.00 23.25           C  
ATOM    110  O   PHE A  13      58.825  30.021  13.200  1.00 24.04           O  
ATOM    111  CB  PHE A  13      55.833  31.533  12.990  1.00 21.99           C  
ATOM    112  CG  PHE A  13      56.120  31.534  14.466  1.00 25.13           C  
ATOM    113  CD1 PHE A  13      56.973  32.481  15.023  1.00 24.96           C  
ATOM    114  CD2 PHE A  13      55.544  30.581  15.297  1.00 23.67           C  
ATOM    115  CE1 PHE A  13      57.246  32.475  16.390  1.00 26.39           C  
ATOM    116  CE2 PHE A  13      55.811  30.568  16.667  1.00 28.48           C  
ATOM    117  CZ  PHE A  13      56.664  31.518  17.211  1.00 27.46           C  
ATOM    118  N   LEU A  14      57.104  28.822  12.392  1.00 23.00           N  
ATOM    119  CA  LEU A  14      57.668  27.547  12.830  1.00 24.20           C  
ATOM    120  C   LEU A  14      59.054  27.326  12.226  1.00 25.66           C  
ATOM    121  O   LEU A  14      59.947  26.771  12.869  1.00 23.65           O  
ATOM    122  CB  LEU A  14      56.732  26.392  12.454  1.00 23.83           C  
ATOM    123  CG  LEU A  14      55.349  26.430  13.114  1.00 24.70           C  
ATOM    124  CD1 LEU A  14      54.530  25.225  12.677  1.00 25.60           C  
ATOM    125  CD2 LEU A  14      55.500  26.446  14.638  1.00 25.06           C  
ATOM    126  N   LYS A  15      59.239  27.771  10.990  1.00 26.91           N  
ATOM    127  CA  LYS A  15      60.529  27.619  10.337  1.00 29.29           C  
ATOM    128  C   LYS A  15      61.586  28.529  10.968  1.00 30.53           C  
ATOM    129  O   LYS A  15      62.761  28.171  11.024  1.00 31.67           O  
ATOM    130  CB  LYS A  15      60.396  27.900   8.836  1.00 31.18           C  
ATOM    131  CG  LYS A  15      59.629  26.811   8.093  1.00 33.93           C  
ATOM    132  CD  LYS A  15      59.634  27.044   6.588  1.00 36.87           C  
ATOM    133  CE  LYS A  15      58.991  25.883   5.840  1.00 38.03           C  
ATOM    134  NZ  LYS A  15      59.736  24.606   6.040  1.00 39.69           N  
ATOM    135  N   SER A  16      61.179  29.699  11.451  1.00 30.22           N  
ATOM    136  CA  SER A  16      62.138  30.600  12.076  1.00 32.12           C  
ATOM    137  C   SER A  16      62.602  29.980  13.394  1.00 33.50           C  
ATOM    138  O   SER A  16      63.687  30.282  13.885  1.00 32.09           O  
ATOM    139  CB  SER A  16      61.512  31.978  12.335  1.00 32.25           C  
ATOM    140  OG  SER A  16      60.611  31.951  13.427  1.00 32.29           O  
ATOM    141  N   ILE A  17      61.772  29.108  13.961  1.00 35.85           N  
ATOM    142  CA  ILE A  17      62.117  28.440  15.212  1.00 37.80           C  
ATOM    143  C   ILE A  17      63.331  27.554  14.969  1.00 39.32           C  
ATOM    144  O   ILE A  17      64.276  27.542  15.758  1.00 38.53           O  
ATOM    145  CB  ILE A  17      60.971  27.536  15.716  1.00 38.91           C  
ATOM    146  CG1 ILE A  17      59.694  28.355  15.906  1.00 39.78           C  
ATOM    147  CG2 ILE A  17      61.380  26.857  17.020  1.00 40.02           C  
ATOM    148  CD1 ILE A  17      59.811  29.463  16.917  1.00 41.99           C  
ATOM    149  N   ALA A  18      63.292  26.813  13.866  1.00 40.55           N  
ATOM    150  CA  ALA A  18      64.372  25.906  13.500  1.00 42.26           C  
ATOM    151  C   ALA A  18      65.741  26.541  13.696  1.00 43.04           C  
ATOM    152  O   ALA A  18      66.681  25.882  14.141  1.00 44.73           O  
ATOM    153  CB  ALA A  18      64.203  25.459  12.049  1.00 42.09           C  
ATOM    154  N   SER A  19      65.848  27.825  13.372  1.00 43.50           N  
ATOM    155  CA  SER A  19      67.112  28.540  13.509  1.00 44.27           C  
ATOM    156  C   SER A  19      67.098  29.546  14.658  1.00 44.24           C  
ATOM    157  O   SER A  19      67.823  30.544  14.630  1.00 43.93           O  
ATOM    158  CB  SER A  19      67.449  29.255  12.197  1.00 46.08           C  
ATOM    159  OG  SER A  19      66.397  30.118  11.799  1.00 48.67           O  
ATOM    160  N   PHE A  20      66.275  29.278  15.669  1.00 43.43           N  
ATOM    161  CA  PHE A  20      66.175  30.156  16.830  1.00 43.89           C  
ATOM    162  C   PHE A  20      67.570  30.452  17.371  1.00 44.76           C  
ATOM    163  O   PHE A  20      68.326  29.536  17.696  1.00 44.00           O  
ATOM    164  CB  PHE A  20      65.328  29.496  17.919  1.00 43.22           C  
ATOM    165  CG  PHE A  20      65.164  30.335  19.155  1.00 42.06           C  
ATOM    166  CD1 PHE A  20      64.713  31.647  19.066  1.00 40.50           C  
ATOM    167  CD2 PHE A  20      65.429  29.802  20.414  1.00 41.67           C  
ATOM    168  CE1 PHE A  20      64.524  32.416  20.211  1.00 40.85           C  
ATOM    169  CE2 PHE A  20      65.242  30.565  21.566  1.00 41.20           C  
ATOM    170  CZ  PHE A  20      64.788  31.873  21.463  1.00 40.44           C  
ATOM    171  N   ASN A  21      67.899  31.735  17.469  1.00 44.99           N  
ATOM    172  CA  ASN A  21      69.209  32.164  17.939  1.00 46.38           C  
ATOM    173  C   ASN A  21      69.319  32.321  19.450  1.00 46.97           C  
ATOM    174  O   ASN A  21      70.373  32.703  19.959  1.00 48.14           O  
ATOM    175  CB  ASN A  21      69.589  33.486  17.270  1.00 47.24           C  
ATOM    176  CG  ASN A  21      68.559  34.574  17.508  1.00 48.22           C  
ATOM    177  OD1 ASN A  21      68.208  34.873  18.649  1.00 47.08           O  
ATOM    178  ND2 ASN A  21      68.071  35.174  16.427  1.00 50.59           N  
ATOM    179  N   GLY A  22      68.239  32.033  20.168  1.00 47.08           N  
ATOM    180  CA  GLY A  22      68.270  32.161  21.613  1.00 46.11           C  
ATOM    181  C   GLY A  22      67.495  33.366  22.110  1.00 45.99           C  
ATOM    182  O   GLY A  22      67.108  33.422  23.275  1.00 46.63           O  
ATOM    183  N   ASP A  23      67.271  34.335  21.227  1.00 45.60           N  
ATOM    184  CA  ASP A  23      66.526  35.539  21.581  1.00 45.02           C  
ATOM    185  C   ASP A  23      65.128  35.486  20.977  1.00 44.81           C  
ATOM    186  O   ASP A  23      64.965  35.540  19.759  1.00 43.89           O  
ATOM    187  CB  ASP A  23      67.258  36.785  21.079  1.00 45.64           C  
ATOM    188  CG  ASP A  23      66.474  38.058  21.328  1.00 47.79           C  
ATOM    189  OD1 ASP A  23      65.990  38.243  22.463  1.00 49.00           O  
ATOM    190  OD2 ASP A  23      66.348  38.877  20.394  1.00 48.47           O  
ATOM    191  N   LEU A  24      64.122  35.383  21.838  1.00 44.81           N  
ATOM    192  CA  LEU A  24      62.733  35.301  21.396  1.00 46.02           C  
ATOM    193  C   LEU A  24      62.312  36.429  20.456  1.00 46.04           C  
ATOM    194  O   LEU A  24      61.493  36.225  19.557  1.00 45.43           O  
ATOM    195  CB  LEU A  24      61.807  35.271  22.614  1.00 46.24           C  
ATOM    196  CG  LEU A  24      62.062  34.115  23.586  1.00 46.21           C  
ATOM    197  CD1 LEU A  24      61.195  34.284  24.818  1.00 46.64           C  
ATOM    198  CD2 LEU A  24      61.774  32.788  22.901  1.00 45.74           C  
ATOM    199  N   SER A  25      62.880  37.613  20.655  1.00 46.67           N  
ATOM    200  CA  SER A  25      62.549  38.768  19.826  1.00 48.01           C  
ATOM    201  C   SER A  25      63.014  38.647  18.375  1.00 47.62           C  
ATOM    202  O   SER A  25      62.854  39.581  17.591  1.00 48.76           O  
ATOM    203  CB  SER A  25      63.140  40.037  20.443  1.00 49.47           C  
ATOM    204  OG  SER A  25      62.878  41.165  19.626  1.00 52.16           O  
ATOM    205  N   SER A  26      63.587  37.506  18.009  1.00 45.91           N  
ATOM    206  CA  SER A  26      64.057  37.319  16.642  1.00 44.18           C  
ATOM    207  C   SER A  26      63.105  36.437  15.842  1.00 43.75           C  
ATOM    208  O   SER A  26      63.212  36.342  14.620  1.00 43.99           O  
ATOM    209  CB  SER A  26      65.461  36.702  16.636  1.00 44.01           C  
ATOM    210  OG  SER A  26      65.449  35.375  17.132  1.00 40.68           O  
ATOM    211  N   LEU A  27      62.175  35.791  16.537  1.00 42.45           N  
ATOM    212  CA  LEU A  27      61.205  34.925  15.879  1.00 41.60           C  
ATOM    213  C   LEU A  27      60.207  35.778  15.104  1.00 41.16           C  
ATOM    214  O   LEU A  27      59.820  36.858  15.554  1.00 41.71           O  
ATOM    215  CB  LEU A  27      60.468  34.072  16.914  1.00 40.47           C  
ATOM    216  CG  LEU A  27      61.342  33.153  17.772  1.00 40.47           C  
ATOM    217  CD1 LEU A  27      60.502  32.517  18.864  1.00 39.79           C  
ATOM    218  CD2 LEU A  27      61.989  32.090  16.895  1.00 39.61           C  
ATOM    219  N   SER A  28      59.803  35.294  13.935  1.00 39.73           N  
ATOM    220  CA  SER A  28      58.849  36.016  13.106  1.00 37.84           C  
ATOM    221  C   SER A  28      57.433  35.699  13.576  1.00 35.20           C  
ATOM    222  O   SER A  28      56.661  35.062  12.859  1.00 34.90           O  
ATOM    223  CB  SER A  28      59.012  35.612  11.637  1.00 40.44           C  
ATOM    224  OG  SER A  28      58.667  34.252  11.434  1.00 41.10           O  
ATOM    225  N   ALA A  29      57.098  36.138  14.784  1.00 30.74           N  
ATOM    226  CA  ALA A  29      55.771  35.885  15.334  1.00 28.39           C  
ATOM    227  C   ALA A  29      54.743  36.721  14.589  1.00 26.17           C  
ATOM    228  O   ALA A  29      54.837  37.943  14.554  1.00 27.05           O  
ATOM    229  CB  ALA A  29      55.748  36.220  16.822  1.00 26.40           C  
ATOM    230  N   PRO A  30      53.742  36.072  13.979  1.00 24.81           N  
ATOM    231  CA  PRO A  30      52.728  36.838  13.247  1.00 23.12           C  
ATOM    232  C   PRO A  30      51.823  37.658  14.172  1.00 21.94           C  
ATOM    233  O   PRO A  30      51.652  37.334  15.347  1.00 21.43           O  
ATOM    234  CB  PRO A  30      51.976  35.757  12.471  1.00 24.33           C  
ATOM    235  CG  PRO A  30      52.074  34.567  13.374  1.00 26.18           C  
ATOM    236  CD  PRO A  30      53.497  34.623  13.873  1.00 24.09           C  
ATOM    237  N   PRO A  31      51.234  38.739  13.647  1.00 20.90           N  
ATOM    238  CA  PRO A  31      50.346  39.616  14.419  1.00 21.08           C  
ATOM    239  C   PRO A  31      49.298  38.920  15.288  1.00 20.29           C  
ATOM    240  O   PRO A  31      49.071  39.328  16.425  1.00 19.41           O  
ATOM    241  CB  PRO A  31      49.707  40.484  13.340  1.00 21.11           C  
ATOM    242  CG  PRO A  31      50.838  40.636  12.352  1.00 20.82           C  
ATOM    243  CD  PRO A  31      51.366  39.218  12.259  1.00 21.91           C  
ATOM    244  N   PHE A  32      48.667  37.870  14.767  1.00 18.77           N  
ATOM    245  CA  PHE A  32      47.625  37.189  15.532  1.00 20.66           C  
ATOM    246  C   PHE A  32      48.094  36.472  16.798  1.00 20.76           C  
ATOM    247  O   PHE A  32      47.270  36.100  17.636  1.00 19.89           O  
ATOM    248  CB  PHE A  32      46.825  36.229  14.630  1.00 20.92           C  
ATOM    249  CG  PHE A  32      47.605  35.034  14.134  1.00 24.97           C  
ATOM    250  CD1 PHE A  32      47.990  34.017  15.004  1.00 24.80           C  
ATOM    251  CD2 PHE A  32      47.902  34.903  12.779  1.00 25.46           C  
ATOM    252  CE1 PHE A  32      48.658  32.881  14.531  1.00 26.49           C  
ATOM    253  CE2 PHE A  32      48.567  33.774  12.293  1.00 25.86           C  
ATOM    254  CZ  PHE A  32      48.945  32.761  13.170  1.00 26.24           C  
ATOM    255  N   ILE A  33      49.405  36.290  16.950  1.00 19.94           N  
ATOM    256  CA  ILE A  33      49.940  35.626  18.139  1.00 20.66           C  
ATOM    257  C   ILE A  33      50.627  36.638  19.055  1.00 22.52           C  
ATOM    258  O   ILE A  33      51.245  36.269  20.059  1.00 22.16           O  
ATOM    259  CB  ILE A  33      50.956  34.509  17.764  1.00 20.71           C  
ATOM    260  CG1 ILE A  33      50.955  33.426  18.842  1.00 23.12           C  
ATOM    261  CG2 ILE A  33      52.368  35.076  17.633  1.00 19.66           C  
ATOM    262  CD1 ILE A  33      49.695  32.612  18.865  1.00 25.63           C  
ATOM    263  N   LEU A  34      50.512  37.916  18.705  1.00 20.93           N  
ATOM    264  CA  LEU A  34      51.121  38.989  19.483  1.00 22.11           C  
ATOM    265  C   LEU A  34      50.191  39.541  20.551  1.00 23.03           C  
ATOM    266  O   LEU A  34      48.987  39.676  20.330  1.00 21.05           O  
ATOM    267  CB  LEU A  34      51.534  40.144  18.566  1.00 21.59           C  
ATOM    268  CG  LEU A  34      52.665  39.900  17.565  1.00 22.59           C  
ATOM    269  CD1 LEU A  34      52.950  41.184  16.781  1.00 25.29           C  
ATOM    270  CD2 LEU A  34      53.911  39.458  18.320  1.00 21.82           C  
ATOM    271  N   SER A  35      50.758  39.870  21.709  1.00 21.93           N  
ATOM    272  CA  SER A  35      49.974  40.456  22.788  1.00 20.91           C  
ATOM    273  C   SER A  35      50.358  41.919  22.930  1.00 21.25           C  
ATOM    274  O   SER A  35      51.533  42.275  22.819  1.00 22.18           O  
ATOM    275  CB  SER A  35      50.243  39.752  24.118  1.00 21.27           C  
ATOM    276  OG  SER A  35      49.752  40.552  25.182  1.00 21.72           O  
ATOM    277  N   PRO A  36      49.370  42.789  23.177  1.00 21.69           N  
ATOM    278  CA  PRO A  36      49.621  44.224  23.337  1.00 20.74           C  
ATOM    279  C   PRO A  36      50.062  44.571  24.759  1.00 21.67           C  
ATOM    280  O   PRO A  36      50.145  45.744  25.118  1.00 21.43           O  
ATOM    281  CB  PRO A  36      48.273  44.835  23.006  1.00 22.47           C  
ATOM    282  CG  PRO A  36      47.330  43.834  23.630  1.00 23.00           C  
ATOM    283  CD  PRO A  36      47.921  42.508  23.180  1.00 20.61           C  
ATOM    284  N   ILE A  37      50.343  43.550  25.564  1.00 18.99           N  
ATOM    285  CA  ILE A  37      50.747  43.763  26.956  1.00 20.86           C  
ATOM    286  C   ILE A  37      52.248  43.554  27.150  1.00 20.62           C  
ATOM    287  O   ILE A  37      52.809  42.576  26.664  1.00 21.99           O  
ATOM    288  CB  ILE A  37      49.990  42.792  27.902  1.00 20.97           C  
ATOM    289  CG1 ILE A  37      48.483  42.883  27.646  1.00 22.10           C  
ATOM    290  CG2 ILE A  37      50.309  43.113  29.370  1.00 21.91           C  
ATOM    291  CD1 ILE A  37      47.896  44.278  27.836  1.00 27.37           C  
ATOM    292  N   SER A  38      52.895  44.473  27.861  1.00 20.03           N  
ATOM    293  CA  SER A  38      54.328  44.357  28.119  1.00 18.91           C  
ATOM    294  C   SER A  38      54.619  43.498  29.345  1.00 20.01           C  
ATOM    295  O   SER A  38      53.854  43.497  30.308  1.00 18.21           O  
ATOM    296  CB  SER A  38      54.953  45.733  28.347  1.00 22.77           C  
ATOM    297  OG  SER A  38      56.283  45.584  28.824  1.00 19.80           O  
ATOM    298  N   LEU A  39      55.741  42.785  29.312  1.00 18.14           N  
ATOM    299  CA  LEU A  39      56.131  41.940  30.435  1.00 18.58           C  
ATOM    300  C   LEU A  39      56.277  42.699  31.756  1.00 17.74           C  
ATOM    301  O   LEU A  39      56.253  42.088  32.826  1.00 17.46           O  
ATOM    302  CB  LEU A  39      57.434  41.203  30.113  1.00 18.46           C  
ATOM    303  CG  LEU A  39      57.254  39.956  29.245  1.00 18.86           C  
ATOM    304  CD1 LEU A  39      58.590  39.537  28.660  1.00 19.39           C  
ATOM    305  CD2 LEU A  39      56.644  38.831  30.091  1.00 18.66           C  
ATOM    306  N   THR A  40      56.425  44.022  31.707  1.00 17.06           N  
ATOM    307  CA  THR A  40      56.550  44.771  32.958  1.00 17.35           C  
ATOM    308  C   THR A  40      55.237  44.716  33.737  1.00 16.63           C  
ATOM    309  O   THR A  40      55.222  44.892  34.952  1.00 16.60           O  
ATOM    310  CB  THR A  40      56.908  46.255  32.725  1.00 19.29           C  
ATOM    311  OG1 THR A  40      55.890  46.872  31.925  1.00 22.19           O  
ATOM    312  CG2 THR A  40      58.255  46.375  32.029  1.00 17.47           C  
ATOM    313  N   GLU A  41      54.132  44.473  33.036  1.00 14.40           N  
ATOM    314  CA  GLU A  41      52.835  44.388  33.691  1.00 16.77           C  
ATOM    315  C   GLU A  41      52.637  43.073  34.445  1.00 17.65           C  
ATOM    316  O   GLU A  41      51.818  42.999  35.366  1.00 19.02           O  
ATOM    317  CB  GLU A  41      51.704  44.534  32.673  1.00 16.46           C  
ATOM    318  CG  GLU A  41      51.503  45.940  32.137  1.00 18.14           C  
ATOM    319  CD  GLU A  41      50.106  46.131  31.559  1.00 20.82           C  
ATOM    320  OE1 GLU A  41      49.148  45.582  32.142  1.00 21.26           O  
ATOM    321  OE2 GLU A  41      49.956  46.839  30.544  1.00 18.18           O  
ATOM    322  N   PHE A  42      53.376  42.035  34.059  1.00 17.54           N  
ATOM    323  CA  PHE A  42      53.228  40.730  34.699  1.00 16.86           C  
ATOM    324  C   PHE A  42      53.480  40.731  36.200  1.00 16.30           C  
ATOM    325  O   PHE A  42      53.052  39.816  36.906  1.00 17.07           O  
ATOM    326  CB  PHE A  42      54.128  39.693  34.020  1.00 16.31           C  
ATOM    327  CG  PHE A  42      53.593  39.196  32.699  1.00 17.60           C  
ATOM    328  CD1 PHE A  42      53.021  40.076  31.782  1.00 17.78           C  
ATOM    329  CD2 PHE A  42      53.676  37.848  32.367  1.00 19.63           C  
ATOM    330  CE1 PHE A  42      52.536  39.616  30.548  1.00 18.36           C  
ATOM    331  CE2 PHE A  42      53.195  37.375  31.139  1.00 20.85           C  
ATOM    332  CZ  PHE A  42      52.624  38.262  30.229  1.00 19.23           C  
ATOM    333  N   SER A  43      54.176  41.751  36.687  1.00 17.77           N  
ATOM    334  CA  SER A  43      54.457  41.861  38.120  1.00 16.96           C  
ATOM    335  C   SER A  43      53.164  41.971  38.936  1.00 17.46           C  
ATOM    336  O   SER A  43      53.132  41.615  40.115  1.00 18.99           O  
ATOM    337  CB  SER A  43      55.320  43.092  38.401  1.00 16.51           C  
ATOM    338  OG  SER A  43      56.593  42.990  37.787  1.00 18.04           O  
ATOM    339  N   GLN A  44      52.100  42.470  38.314  1.00 17.51           N  
ATOM    340  CA  GLN A  44      50.832  42.636  39.014  1.00 17.42           C  
ATOM    341  C   GLN A  44      50.188  41.302  39.394  1.00 18.26           C  
ATOM    342  O   GLN A  44      49.332  41.238  40.287  1.00 17.39           O  
ATOM    343  CB  GLN A  44      49.864  43.458  38.152  1.00 20.46           C  
ATOM    344  CG  GLN A  44      49.244  42.706  36.976  1.00 22.37           C  
ATOM    345  CD  GLN A  44      48.644  43.655  35.945  1.00 25.65           C  
ATOM    346  OE1 GLN A  44      49.296  44.020  34.966  1.00 30.52           O  
ATOM    347  NE2 GLN A  44      47.410  44.074  36.173  1.00 24.49           N  
ATOM    348  N   TYR A  45      50.614  40.239  38.721  1.00 17.05           N  
ATOM    349  CA  TYR A  45      50.071  38.909  38.958  1.00 15.65           C  
ATOM    350  C   TYR A  45      50.419  38.350  40.327  1.00 16.75           C  
ATOM    351  O   TYR A  45      49.940  37.281  40.707  1.00 17.19           O  
ATOM    352  CB  TYR A  45      50.560  37.951  37.872  1.00 15.66           C  
ATOM    353  CG  TYR A  45      50.116  38.330  36.477  1.00 16.12           C  
ATOM    354  CD1 TYR A  45      48.822  38.813  36.237  1.00 15.46           C  
ATOM    355  CD2 TYR A  45      50.959  38.134  35.384  1.00 16.01           C  
ATOM    356  CE1 TYR A  45      48.382  39.081  34.935  1.00 17.51           C  
ATOM    357  CE2 TYR A  45      50.527  38.397  34.085  1.00 16.09           C  
ATOM    358  CZ  TYR A  45      49.241  38.863  33.868  1.00 16.59           C  
ATOM    359  OH  TYR A  45      48.808  39.063  32.580  1.00 18.99           O  
ATOM    360  N   TRP A  46      51.261  39.060  41.068  1.00 16.31           N  
ATOM    361  CA  TRP A  46      51.626  38.587  42.393  1.00 17.42           C  
ATOM    362  C   TRP A  46      50.616  38.967  43.466  1.00 17.91           C  
ATOM    363  O   TRP A  46      50.720  38.494  44.596  1.00 18.00           O  
ATOM    364  CB  TRP A  46      53.012  39.101  42.802  1.00 16.02           C  
ATOM    365  CG  TRP A  46      54.155  38.367  42.162  1.00 15.65           C  
ATOM    366  CD1 TRP A  46      54.827  38.723  41.030  1.00 13.24           C  
ATOM    367  CD2 TRP A  46      54.780  37.165  42.641  1.00 16.93           C  
ATOM    368  NE1 TRP A  46      55.841  37.827  40.776  1.00 16.42           N  
ATOM    369  CE2 TRP A  46      55.833  36.860  41.749  1.00 16.32           C  
ATOM    370  CE3 TRP A  46      54.553  36.320  43.737  1.00 16.97           C  
ATOM    371  CZ2 TRP A  46      56.660  35.748  41.920  1.00 17.68           C  
ATOM    372  CZ3 TRP A  46      55.376  35.213  43.909  1.00 16.61           C  
ATOM    373  CH2 TRP A  46      56.419  34.938  43.004  1.00 18.01           C  
ATOM    374  N   ALA A  47      49.625  39.796  43.137  1.00 17.91           N  
ATOM    375  CA  ALA A  47      48.664  40.177  44.170  1.00 17.86           C  
ATOM    376  C   ALA A  47      47.251  40.524  43.706  1.00 18.27           C  
ATOM    377  O   ALA A  47      46.642  41.454  44.228  1.00 18.73           O  
ATOM    378  CB  ALA A  47      49.234  41.332  44.993  1.00 17.82           C  
ATOM    379  N   GLU A  48      46.721  39.769  42.748  1.00 18.39           N  
ATOM    380  CA  GLU A  48      45.375  40.033  42.255  1.00 18.89           C  
ATOM    381  C   GLU A  48      44.250  39.543  43.164  1.00 18.94           C  
ATOM    382  O   GLU A  48      43.075  39.573  42.791  1.00 19.36           O  
ATOM    383  CB  GLU A  48      45.218  39.472  40.846  1.00 19.25           C  
ATOM    384  CG  GLU A  48      46.032  40.262  39.847  1.00 20.59           C  
ATOM    385  CD  GLU A  48      45.626  39.992  38.424  1.00 22.17           C  
ATOM    386  OE1 GLU A  48      45.559  40.964  37.646  1.00 24.29           O  
ATOM    387  OE2 GLU A  48      45.382  38.819  38.084  1.00 21.15           O  
ATOM    388  N   HIS A  49      44.618  39.082  44.354  1.00 19.74           N  
ATOM    389  CA  HIS A  49      43.646  38.650  45.355  1.00 20.01           C  
ATOM    390  C   HIS A  49      44.070  39.339  46.642  1.00 20.84           C  
ATOM    391  O   HIS A  49      44.669  38.734  47.530  1.00 20.41           O  
ATOM    392  CB  HIS A  49      43.647  37.129  45.495  1.00 19.27           C  
ATOM    393  CG  HIS A  49      43.114  36.433  44.285  1.00 19.65           C  
ATOM    394  ND1 HIS A  49      43.921  35.766  43.389  1.00 20.47           N  
ATOM    395  CD2 HIS A  49      41.856  36.355  43.790  1.00 17.54           C  
ATOM    396  CE1 HIS A  49      43.182  35.305  42.395  1.00 18.95           C  
ATOM    397  NE2 HIS A  49      41.926  35.650  42.614  1.00 20.49           N  
ATOM    398  N   PRO A  50      43.760  40.641  46.742  1.00 21.62           N  
ATOM    399  CA  PRO A  50      44.068  41.527  47.868  1.00 21.61           C  
ATOM    400  C   PRO A  50      43.903  40.899  49.246  1.00 22.62           C  
ATOM    401  O   PRO A  50      44.760  41.061  50.114  1.00 22.69           O  
ATOM    402  CB  PRO A  50      43.110  42.697  47.658  1.00 22.11           C  
ATOM    403  CG  PRO A  50      42.975  42.755  46.174  1.00 23.80           C  
ATOM    404  CD  PRO A  50      42.821  41.297  45.813  1.00 23.05           C  
ATOM    405  N   GLU A  51      42.803  40.178  49.438  1.00 22.70           N  
ATOM    406  CA  GLU A  51      42.531  39.560  50.723  1.00 22.97           C  
ATOM    407  C   GLU A  51      43.504  38.432  51.075  1.00 21.57           C  
ATOM    408  O   GLU A  51      43.848  38.255  52.243  1.00 20.68           O  
ATOM    409  CB  GLU A  51      41.079  39.056  50.777  1.00 22.94           C  
ATOM    410  CG  GLU A  51      40.791  37.753  50.039  1.00 25.15           C  
ATOM    411  CD  GLU A  51      40.757  37.886  48.521  1.00 25.92           C  
ATOM    412  OE1 GLU A  51      40.523  36.854  47.859  1.00 28.18           O  
ATOM    413  OE2 GLU A  51      40.958  38.999  47.990  1.00 24.70           O  
ATOM    414  N   LEU A  52      43.950  37.673  50.078  1.00 20.61           N  
ATOM    415  CA  LEU A  52      44.882  36.581  50.348  1.00 20.76           C  
ATOM    416  C   LEU A  52      46.292  37.115  50.571  1.00 20.95           C  
ATOM    417  O   LEU A  52      47.058  36.560  51.361  1.00 20.70           O  
ATOM    418  CB  LEU A  52      44.871  35.565  49.200  1.00 18.10           C  
ATOM    419  CG  LEU A  52      43.514  34.892  48.938  1.00 20.10           C  
ATOM    420  CD1 LEU A  52      43.639  33.945  47.754  1.00 19.32           C  
ATOM    421  CD2 LEU A  52      43.052  34.133  50.186  1.00 18.72           C  
ATOM    422  N   PHE A  53      46.628  38.194  49.871  1.00 19.75           N  
ATOM    423  CA  PHE A  53      47.937  38.824  50.003  1.00 19.86           C  
ATOM    424  C   PHE A  53      48.114  39.365  51.427  1.00 20.53           C  
ATOM    425  O   PHE A  53      49.183  39.224  52.031  1.00 19.75           O  
ATOM    426  CB  PHE A  53      48.064  39.980  48.997  1.00 18.92           C  
ATOM    427  CG  PHE A  53      49.390  40.712  49.054  1.00 19.69           C  
ATOM    428  CD1 PHE A  53      50.562  40.087  48.652  1.00 19.97           C  
ATOM    429  CD2 PHE A  53      49.452  42.039  49.470  1.00 19.20           C  
ATOM    430  CE1 PHE A  53      51.782  40.771  48.655  1.00 22.58           C  
ATOM    431  CE2 PHE A  53      50.665  42.736  49.477  1.00 19.80           C  
ATOM    432  CZ  PHE A  53      51.832  42.098  49.066  1.00 20.71           C  
ATOM    433  N   LEU A  54      47.057  39.961  51.971  1.00 20.42           N  
ATOM    434  CA  LEU A  54      47.124  40.551  53.307  1.00 20.32           C  
ATOM    435  C   LEU A  54      46.758  39.657  54.498  1.00 21.08           C  
ATOM    436  O   LEU A  54      47.175  39.932  55.626  1.00 21.78           O  
ATOM    437  CB  LEU A  54      46.248  41.811  53.356  1.00 20.97           C  
ATOM    438  CG  LEU A  54      46.534  42.937  52.359  1.00 20.62           C  
ATOM    439  CD1 LEU A  54      45.506  44.056  52.550  1.00 20.34           C  
ATOM    440  CD2 LEU A  54      47.942  43.467  52.563  1.00 21.18           C  
ATOM    441  N   GLU A  55      45.995  38.596  54.259  1.00 20.70           N  
ATOM    442  CA  GLU A  55      45.549  37.713  55.339  1.00 19.75           C  
ATOM    443  C   GLU A  55      46.601  37.347  56.389  1.00 20.50           C  
ATOM    444  O   GLU A  55      46.312  37.359  57.582  1.00 21.51           O  
ATOM    445  CB  GLU A  55      44.932  36.437  54.758  1.00 22.33           C  
ATOM    446  CG  GLU A  55      44.439  35.417  55.797  1.00 20.22           C  
ATOM    447  CD  GLU A  55      43.363  35.969  56.733  1.00 24.57           C  
ATOM    448  OE1 GLU A  55      42.756  37.020  56.422  1.00 21.52           O  
ATOM    449  OE2 GLU A  55      43.116  35.334  57.782  1.00 24.28           O  
ATOM    450  N   PRO A  56      47.832  37.019  55.967  1.00 20.39           N  
ATOM    451  CA  PRO A  56      48.848  36.664  56.966  1.00 19.59           C  
ATOM    452  C   PRO A  56      49.086  37.726  58.042  1.00 20.27           C  
ATOM    453  O   PRO A  56      49.394  37.391  59.184  1.00 20.09           O  
ATOM    454  CB  PRO A  56      50.093  36.410  56.121  1.00 19.72           C  
ATOM    455  CG  PRO A  56      49.517  35.877  54.837  1.00 20.75           C  
ATOM    456  CD  PRO A  56      48.340  36.802  54.600  1.00 19.41           C  
ATOM    457  N   SER A  57      48.941  39.001  57.691  1.00 20.03           N  
ATOM    458  CA  SER A  57      49.173  40.072  58.668  1.00 21.75           C  
ATOM    459  C   SER A  57      48.092  40.191  59.742  1.00 21.57           C  
ATOM    460  O   SER A  57      48.309  40.832  60.771  1.00 22.77           O  
ATOM    461  CB  SER A  57      49.319  41.428  57.965  1.00 22.10           C  
ATOM    462  OG  SER A  57      48.079  41.877  57.443  1.00 24.89           O  
ATOM    463  N   PHE A  58      46.931  39.589  59.503  1.00 21.30           N  
ATOM    464  CA  PHE A  58      45.824  39.640  60.465  1.00 22.81           C  
ATOM    465  C   PHE A  58      45.853  38.460  61.428  1.00 23.19           C  
ATOM    466  O   PHE A  58      45.007  38.362  62.314  1.00 23.03           O  
ATOM    467  CB  PHE A  58      44.474  39.624  59.736  1.00 22.02           C  
ATOM    468  CG  PHE A  58      44.261  40.794  58.832  1.00 26.64           C  
ATOM    469  CD1 PHE A  58      44.197  42.084  59.348  1.00 29.08           C  
ATOM    470  CD2 PHE A  58      44.158  40.617  57.456  1.00 28.11           C  
ATOM    471  CE1 PHE A  58      44.040  43.184  58.501  1.00 29.36           C  
ATOM    472  CE2 PHE A  58      44.000  41.712  56.605  1.00 28.39           C  
ATOM    473  CZ  PHE A  58      43.944  42.994  57.131  1.00 27.20           C  
ATOM    474  N   ILE A  59      46.810  37.557  61.237  1.00 21.34           N  
ATOM    475  CA  ILE A  59      46.932  36.375  62.087  1.00 20.24           C  
ATOM    476  C   ILE A  59      47.958  36.634  63.187  1.00 20.54           C  
ATOM    477  O   ILE A  59      49.111  36.967  62.903  1.00 21.52           O  
ATOM    478  CB  ILE A  59      47.384  35.147  61.259  1.00 20.18           C  
ATOM    479  CG1 ILE A  59      46.397  34.905  60.115  1.00 17.44           C  
ATOM    480  CG2 ILE A  59      47.483  33.907  62.154  1.00 18.01           C  
ATOM    481  CD1 ILE A  59      46.787  33.761  59.206  1.00 19.79           C  
ATOM    482  N   ASN A  60      47.535  36.495  64.441  1.00 19.21           N  
ATOM    483  CA  ASN A  60      48.445  36.715  65.560  1.00 20.59           C  
ATOM    484  C   ASN A  60      48.257  35.657  66.645  1.00 19.57           C  
ATOM    485  O   ASN A  60      47.403  34.782  66.526  1.00 18.93           O  
ATOM    486  CB  ASN A  60      48.258  38.126  66.139  1.00 19.86           C  
ATOM    487  CG  ASN A  60      46.828  38.404  66.555  1.00 23.45           C  
ATOM    488  OD1 ASN A  60      46.242  37.664  67.343  1.00 25.15           O  
ATOM    489  ND2 ASN A  60      46.261  39.487  66.030  1.00 23.51           N  
ATOM    490  N   ASP A  61      49.066  35.734  67.696  1.00 21.89           N  
ATOM    491  CA  ASP A  61      49.003  34.761  68.782  1.00 22.93           C  
ATOM    492  C   ASP A  61      47.636  34.648  69.449  1.00 23.75           C  
ATOM    493  O   ASP A  61      47.311  33.615  70.032  1.00 24.30           O  
ATOM    494  CB  ASP A  61      50.045  35.096  69.855  1.00 24.21           C  
ATOM    495  CG  ASP A  61      51.472  34.991  69.343  1.00 26.95           C  
ATOM    496  OD1 ASP A  61      51.668  34.539  68.194  1.00 28.06           O  
ATOM    497  OD2 ASP A  61      52.402  35.356  70.097  1.00 28.14           O  
ATOM    498  N   ASP A  62      46.834  35.700  69.355  1.00 23.43           N  
ATOM    499  CA  ASP A  62      45.530  35.701  70.001  1.00 24.18           C  
ATOM    500  C   ASP A  62      44.320  35.392  69.132  1.00 23.16           C  
ATOM    501  O   ASP A  62      43.185  35.436  69.612  1.00 22.00           O  
ATOM    502  CB  ASP A  62      45.338  37.036  70.715  1.00 26.29           C  
ATOM    503  CG  ASP A  62      46.295  37.197  71.886  1.00 29.86           C  
ATOM    504  OD1 ASP A  62      46.141  36.456  72.878  1.00 28.78           O  
ATOM    505  OD2 ASP A  62      47.207  38.044  71.811  1.00 31.29           O  
ATOM    506  N   ASN A  63      44.541  35.056  67.864  1.00 22.45           N  
ATOM    507  CA  ASN A  63      43.409  34.757  66.997  1.00 21.41           C  
ATOM    508  C   ASN A  63      43.693  33.750  65.896  1.00 21.79           C  
ATOM    509  O   ASN A  63      42.795  33.418  65.122  1.00 21.10           O  
ATOM    510  CB  ASN A  63      42.887  36.050  66.349  1.00 21.82           C  
ATOM    511  CG  ASN A  63      43.835  36.607  65.282  1.00 25.08           C  
ATOM    512  OD1 ASN A  63      44.847  35.991  64.946  1.00 23.36           O  
ATOM    513  ND2 ASN A  63      43.500  37.781  64.741  1.00 22.74           N  
ATOM    514  N   TYR A  64      44.921  33.244  65.835  1.00 23.66           N  
ATOM    515  CA  TYR A  64      45.301  32.332  64.761  1.00 22.24           C  
ATOM    516  C   TYR A  64      44.393  31.146  64.491  1.00 23.31           C  
ATOM    517  O   TYR A  64      44.233  30.763  63.333  1.00 22.27           O  
ATOM    518  CB  TYR A  64      46.753  31.861  64.937  1.00 22.34           C  
ATOM    519  CG  TYR A  64      46.990  30.865  66.052  1.00 23.81           C  
ATOM    520  CD1 TYR A  64      47.017  29.492  65.797  1.00 23.75           C  
ATOM    521  CD2 TYR A  64      47.205  31.299  67.361  1.00 23.83           C  
ATOM    522  CE1 TYR A  64      47.257  28.571  66.827  1.00 25.80           C  
ATOM    523  CE2 TYR A  64      47.445  30.392  68.394  1.00 24.40           C  
ATOM    524  CZ  TYR A  64      47.469  29.034  68.122  1.00 26.13           C  
ATOM    525  OH  TYR A  64      47.702  28.146  69.152  1.00 25.42           O  
ATOM    526  N   LYS A  65      43.799  30.554  65.526  1.00 23.11           N  
ATOM    527  CA  LYS A  65      42.908  29.417  65.297  1.00 26.02           C  
ATOM    528  C   LYS A  65      41.639  29.866  64.580  1.00 26.62           C  
ATOM    529  O   LYS A  65      40.935  29.054  63.985  1.00 26.04           O  
ATOM    530  CB  LYS A  65      42.516  28.737  66.612  1.00 27.07           C  
ATOM    531  CG  LYS A  65      43.656  28.042  67.338  1.00 30.11           C  
ATOM    532  CD  LYS A  65      43.118  27.272  68.534  1.00 33.26           C  
ATOM    533  CE  LYS A  65      44.228  26.690  69.375  1.00 36.62           C  
ATOM    534  NZ  LYS A  65      43.671  25.930  70.530  1.00 38.67           N  
ATOM    535  N   GLU A  66      41.350  31.161  64.648  1.00 27.65           N  
ATOM    536  CA  GLU A  66      40.162  31.717  64.011  1.00 29.95           C  
ATOM    537  C   GLU A  66      40.475  32.170  62.589  1.00 29.18           C  
ATOM    538  O   GLU A  66      39.592  32.651  61.873  1.00 30.91           O  
ATOM    539  CB  GLU A  66      39.642  32.903  64.828  1.00 33.29           C  
ATOM    540  CG  GLU A  66      39.506  32.606  66.318  1.00 38.08           C  
ATOM    541  CD  GLU A  66      39.224  33.849  67.151  1.00 41.58           C  
ATOM    542  OE1 GLU A  66      39.345  33.771  68.392  1.00 45.32           O  
ATOM    543  OE2 GLU A  66      38.881  34.902  66.570  1.00 41.54           O  
ATOM    544  N   HIS A  67      41.731  32.012  62.184  1.00 26.99           N  
ATOM    545  CA  HIS A  67      42.170  32.403  60.843  1.00 26.76           C  
ATOM    546  C   HIS A  67      42.809  31.225  60.116  1.00 27.40           C  
ATOM    547  O   HIS A  67      43.869  31.355  59.493  1.00 26.55           O  
ATOM    548  CB  HIS A  67      43.169  33.560  60.930  1.00 26.08           C  
ATOM    549  CG  HIS A  67      42.540  34.878  61.262  1.00 26.68           C  
ATOM    550  ND1 HIS A  67      42.219  35.813  60.300  1.00 26.98           N  
ATOM    551  CD2 HIS A  67      42.140  35.403  62.445  1.00 25.09           C  
ATOM    552  CE1 HIS A  67      41.649  36.856  60.875  1.00 27.34           C  
ATOM    553  NE2 HIS A  67      41.588  36.632  62.177  1.00 26.46           N  
ATOM    554  N   CYS A  68      42.163  30.071  60.207  1.00 26.40           N  
ATOM    555  CA  CYS A  68      42.660  28.870  59.552  1.00 26.86           C  
ATOM    556  C   CYS A  68      41.453  27.991  59.243  1.00 26.93           C  
ATOM    557  O   CYS A  68      41.170  27.023  59.951  1.00 25.43           O  
ATOM    558  CB  CYS A  68      43.648  28.144  60.467  1.00 25.85           C  
ATOM    559  SG  CYS A  68      44.700  26.949  59.617  1.00 27.28           S  
ATOM    560  N   LEU A  69      40.750  28.350  58.172  1.00 26.78           N  
ATOM    561  CA  LEU A  69      39.551  27.642  57.748  1.00 28.36           C  
ATOM    562  C   LEU A  69      39.717  26.137  57.590  1.00 28.26           C  
ATOM    563  O   LEU A  69      38.844  25.374  58.009  1.00 28.76           O  
ATOM    564  CB  LEU A  69      39.025  28.242  56.438  1.00 28.90           C  
ATOM    565  CG  LEU A  69      38.632  29.723  56.487  1.00 31.37           C  
ATOM    566  CD1 LEU A  69      38.132  30.164  55.119  1.00 31.23           C  
ATOM    567  CD2 LEU A  69      37.551  29.940  57.544  1.00 33.20           C  
ATOM    568  N   ILE A  70      40.824  25.699  56.995  1.00 28.29           N  
ATOM    569  CA  ILE A  70      41.023  24.263  56.803  1.00 29.03           C  
ATOM    570  C   ILE A  70      41.479  23.526  58.057  1.00 28.30           C  
ATOM    571  O   ILE A  70      41.504  22.298  58.075  1.00 28.91           O  
ATOM    572  CB  ILE A  70      42.020  23.955  55.653  1.00 30.82           C  
ATOM    573  CG1 ILE A  70      43.422  24.469  55.997  1.00 31.76           C  
ATOM    574  CG2 ILE A  70      41.496  24.550  54.347  1.00 29.90           C  
ATOM    575  CD1 ILE A  70      43.524  25.971  56.150  1.00 38.25           C  
ATOM    576  N   ASP A  71      41.828  24.261  59.109  1.00 28.83           N  
ATOM    577  CA  ASP A  71      42.254  23.615  60.342  1.00 27.01           C  
ATOM    578  C   ASP A  71      42.172  24.517  61.571  1.00 27.35           C  
ATOM    579  O   ASP A  71      43.159  25.144  61.967  1.00 24.85           O  
ATOM    580  CB  ASP A  71      43.676  23.057  60.192  1.00 26.57           C  
ATOM    581  CG  ASP A  71      44.127  22.285  61.421  1.00 26.17           C  
ATOM    582  OD1 ASP A  71      43.253  21.866  62.207  1.00 25.22           O  
ATOM    583  OD2 ASP A  71      45.347  22.089  61.603  1.00 27.14           O  
ATOM    584  N   PRO A  72      40.983  24.588  62.194  1.00 28.69           N  
ATOM    585  CA  PRO A  72      40.756  25.410  63.386  1.00 29.31           C  
ATOM    586  C   PRO A  72      41.605  24.927  64.554  1.00 29.49           C  
ATOM    587  O   PRO A  72      41.672  25.572  65.601  1.00 29.01           O  
ATOM    588  CB  PRO A  72      39.257  25.247  63.638  1.00 30.61           C  
ATOM    589  CG  PRO A  72      38.974  23.880  63.110  1.00 33.14           C  
ATOM    590  CD  PRO A  72      39.756  23.863  61.819  1.00 29.64           C  
ATOM    591  N   GLU A  73      42.255  23.785  64.358  1.00 28.99           N  
ATOM    592  CA  GLU A  73      43.119  23.212  65.379  1.00 29.32           C  
ATOM    593  C   GLU A  73      44.587  23.322  64.970  1.00 27.85           C  
ATOM    594  O   GLU A  73      45.438  22.592  65.480  1.00 26.22           O  
ATOM    595  CB  GLU A  73      42.747  21.749  65.628  1.00 32.35           C  
ATOM    596  CG  GLU A  73      41.372  21.561  66.255  1.00 38.69           C  
ATOM    597  CD  GLU A  73      41.271  22.160  67.651  1.00 44.95           C  
ATOM    598  OE1 GLU A  73      41.398  23.396  67.788  1.00 47.79           O  
ATOM    599  OE2 GLU A  73      41.066  21.392  68.618  1.00 49.75           O  
ATOM    600  N   VAL A  74      44.880  24.241  64.052  1.00 24.38           N  
ATOM    601  CA  VAL A  74      46.254  24.447  63.600  1.00 24.68           C  
ATOM    602  C   VAL A  74      47.140  24.600  64.843  1.00 24.54           C  
ATOM    603  O   VAL A  74      46.749  25.251  65.807  1.00 23.48           O  
ATOM    604  CB  VAL A  74      46.359  25.709  62.708  1.00 23.46           C  
ATOM    605  CG1 VAL A  74      45.922  26.936  63.488  1.00 23.27           C  
ATOM    606  CG2 VAL A  74      47.776  25.872  62.201  1.00 22.56           C  
ATOM    607  N   GLU A  75      48.326  24.002  64.809  1.00 24.90           N  
ATOM    608  CA  GLU A  75      49.247  24.016  65.944  1.00 27.77           C  
ATOM    609  C   GLU A  75      49.858  25.348  66.383  1.00 26.92           C  
ATOM    610  O   GLU A  75      50.180  25.514  67.560  1.00 25.83           O  
ATOM    611  CB  GLU A  75      50.380  23.009  65.696  1.00 31.99           C  
ATOM    612  CG  GLU A  75      51.396  22.908  66.828  1.00 39.56           C  
ATOM    613  CD  GLU A  75      50.752  22.575  68.161  1.00 44.37           C  
ATOM    614  OE1 GLU A  75      50.062  21.534  68.251  1.00 47.23           O  
ATOM    615  OE2 GLU A  75      50.935  23.356  69.122  1.00 47.45           O  
ATOM    616  N   SER A  76      50.026  26.295  65.464  1.00 24.13           N  
ATOM    617  CA  SER A  76      50.632  27.568  65.841  1.00 23.04           C  
ATOM    618  C   SER A  76      50.323  28.701  64.875  1.00 21.92           C  
ATOM    619  O   SER A  76      49.891  28.474  63.744  1.00 20.81           O  
ATOM    620  CB  SER A  76      52.150  27.411  65.922  1.00 24.82           C  
ATOM    621  OG  SER A  76      52.686  27.216  64.620  1.00 24.13           O  
ATOM    622  N   PRO A  77      50.545  29.946  65.316  1.00 21.68           N  
ATOM    623  CA  PRO A  77      50.287  31.099  64.454  1.00 21.87           C  
ATOM    624  C   PRO A  77      51.274  31.090  63.280  1.00 22.08           C  
ATOM    625  O   PRO A  77      50.927  31.472  62.164  1.00 21.39           O  
ATOM    626  CB  PRO A  77      50.490  32.284  65.398  1.00 23.46           C  
ATOM    627  CG  PRO A  77      51.510  31.764  66.381  1.00 24.80           C  
ATOM    628  CD  PRO A  77      50.989  30.375  66.655  1.00 21.69           C  
ATOM    629  N   GLU A  78      52.502  30.644  63.533  1.00 21.29           N  
ATOM    630  CA  GLU A  78      53.504  30.581  62.468  1.00 22.68           C  
ATOM    631  C   GLU A  78      53.009  29.641  61.373  1.00 20.82           C  
ATOM    632  O   GLU A  78      53.143  29.933  60.186  1.00 20.85           O  
ATOM    633  CB  GLU A  78      54.847  30.057  62.994  1.00 23.62           C  
ATOM    634  CG  GLU A  78      55.618  31.007  63.904  1.00 26.54           C  
ATOM    635  CD  GLU A  78      55.022  31.118  65.298  1.00 27.23           C  
ATOM    636  OE1 GLU A  78      54.303  30.188  65.719  1.00 24.41           O  
ATOM    637  OE2 GLU A  78      55.292  32.129  65.980  1.00 29.53           O  
ATOM    638  N   LEU A  79      52.427  28.517  61.782  1.00 21.00           N  
ATOM    639  CA  LEU A  79      51.921  27.524  60.837  1.00 21.32           C  
ATOM    640  C   LEU A  79      50.670  28.033  60.122  1.00 21.60           C  
ATOM    641  O   LEU A  79      50.486  27.800  58.924  1.00 19.82           O  
ATOM    642  CB  LEU A  79      51.619  26.213  61.573  1.00 22.29           C  
ATOM    643  CG  LEU A  79      51.276  24.969  60.749  1.00 24.49           C  
ATOM    644  CD1 LEU A  79      52.322  24.765  59.658  1.00 23.23           C  
ATOM    645  CD2 LEU A  79      51.219  23.749  61.666  1.00 23.06           C  
ATOM    646  N   ALA A  80      49.805  28.723  60.856  1.00 20.87           N  
ATOM    647  CA  ALA A  80      48.596  29.266  60.252  1.00 20.42           C  
ATOM    648  C   ALA A  80      49.020  30.255  59.162  1.00 20.55           C  
ATOM    649  O   ALA A  80      48.431  30.290  58.081  1.00 18.49           O  
ATOM    650  CB  ALA A  80      47.750  29.972  61.302  1.00 20.21           C  
ATOM    651  N   ARG A  81      50.054  31.047  59.442  1.00 17.97           N  
ATOM    652  CA  ARG A  81      50.518  32.022  58.460  1.00 18.28           C  
ATOM    653  C   ARG A  81      51.166  31.366  57.241  1.00 19.61           C  
ATOM    654  O   ARG A  81      51.031  31.867  56.127  1.00 19.30           O  
ATOM    655  CB  ARG A  81      51.471  33.041  59.106  1.00 18.76           C  
ATOM    656  CG  ARG A  81      50.742  34.083  59.979  1.00 16.67           C  
ATOM    657  CD  ARG A  81      51.659  35.227  60.435  1.00 20.91           C  
ATOM    658  NE  ARG A  81      52.695  34.766  61.358  1.00 20.86           N  
ATOM    659  CZ  ARG A  81      52.577  34.760  62.684  1.00 24.52           C  
ATOM    660  NH1 ARG A  81      51.463  35.199  63.257  1.00 22.23           N  
ATOM    661  NH2 ARG A  81      53.571  34.300  63.439  1.00 21.66           N  
ATOM    662  N   MET A  82      51.857  30.246  57.437  1.00 18.66           N  
ATOM    663  CA  MET A  82      52.480  29.557  56.306  1.00 18.55           C  
ATOM    664  C   MET A  82      51.371  28.999  55.412  1.00 19.75           C  
ATOM    665  O   MET A  82      51.498  28.977  54.190  1.00 18.50           O  
ATOM    666  CB  MET A  82      53.389  28.416  56.791  1.00 19.02           C  
ATOM    667  CG  MET A  82      53.901  27.495  55.674  1.00 17.64           C  
ATOM    668  SD  MET A  82      54.759  28.349  54.318  1.00 21.28           S  
ATOM    669  CE  MET A  82      56.458  28.329  54.929  1.00 15.77           C  
ATOM    670  N   LEU A  83      50.285  28.546  56.027  1.00 19.16           N  
ATOM    671  CA  LEU A  83      49.159  28.022  55.262  1.00 18.89           C  
ATOM    672  C   LEU A  83      48.555  29.155  54.429  1.00 19.79           C  
ATOM    673  O   LEU A  83      48.225  28.975  53.253  1.00 17.69           O  
ATOM    674  CB  LEU A  83      48.100  27.433  56.200  1.00 19.15           C  
ATOM    675  CG  LEU A  83      48.398  26.035  56.761  1.00 21.60           C  
ATOM    676  CD1 LEU A  83      47.421  25.705  57.881  1.00 21.72           C  
ATOM    677  CD2 LEU A  83      48.299  24.997  55.649  1.00 21.07           C  
ATOM    678  N   ALA A  84      48.426  30.326  55.046  1.00 18.27           N  
ATOM    679  CA  ALA A  84      47.876  31.498  54.373  1.00 18.89           C  
ATOM    680  C   ALA A  84      48.789  31.954  53.231  1.00 17.66           C  
ATOM    681  O   ALA A  84      48.309  32.289  52.147  1.00 17.24           O  
ATOM    682  CB  ALA A  84      47.682  32.635  55.384  1.00 17.71           C  
ATOM    683  N   VAL A  85      50.097  31.984  53.472  1.00 16.68           N  
ATOM    684  CA  VAL A  85      51.042  32.395  52.425  1.00 18.47           C  
ATOM    685  C   VAL A  85      50.988  31.375  51.291  1.00 18.58           C  
ATOM    686  O   VAL A  85      51.047  31.728  50.110  1.00 18.57           O  
ATOM    687  CB  VAL A  85      52.489  32.476  52.966  1.00 18.77           C  
ATOM    688  CG1 VAL A  85      53.473  32.715  51.818  1.00 17.15           C  
ATOM    689  CG2 VAL A  85      52.592  33.605  53.989  1.00 17.00           C  
ATOM    690  N   THR A  86      50.876  30.102  51.652  1.00 17.14           N  
ATOM    691  CA  THR A  86      50.793  29.066  50.636  1.00 17.31           C  
ATOM    692  C   THR A  86      49.535  29.267  49.791  1.00 18.60           C  
ATOM    693  O   THR A  86      49.587  29.150  48.569  1.00 17.43           O  
ATOM    694  CB  THR A  86      50.772  27.668  51.270  1.00 17.55           C  
ATOM    695  OG1 THR A  86      52.038  27.420  51.897  1.00 19.66           O  
ATOM    696  CG2 THR A  86      50.514  26.603  50.204  1.00 17.73           C  
ATOM    697  N   LYS A  87      48.411  29.578  50.437  1.00 16.86           N  
ATOM    698  CA  LYS A  87      47.166  29.791  49.704  1.00 18.10           C  
ATOM    699  C   LYS A  87      47.317  31.001  48.783  1.00 18.21           C  
ATOM    700  O   LYS A  87      46.866  30.981  47.634  1.00 18.40           O  
ATOM    701  CB  LYS A  87      45.992  30.012  50.671  1.00 18.44           C  
ATOM    702  CG  LYS A  87      44.635  30.088  49.977  1.00 20.46           C  
ATOM    703  CD  LYS A  87      43.480  30.236  50.974  1.00 22.40           C  
ATOM    704  CE  LYS A  87      42.121  30.222  50.260  1.00 22.27           C  
ATOM    705  NZ  LYS A  87      40.982  30.385  51.210  1.00 22.27           N  
ATOM    706  N   TRP A  88      47.947  32.056  49.286  1.00 17.19           N  
ATOM    707  CA  TRP A  88      48.162  33.250  48.471  1.00 18.10           C  
ATOM    708  C   TRP A  88      49.009  32.892  47.254  1.00 17.67           C  
ATOM    709  O   TRP A  88      48.681  33.267  46.129  1.00 18.87           O  
ATOM    710  CB  TRP A  88      48.879  34.341  49.278  1.00 16.97           C  
ATOM    711  CG  TRP A  88      49.598  35.333  48.406  1.00 17.70           C  
ATOM    712  CD1 TRP A  88      49.034  36.315  47.624  1.00 17.18           C  
ATOM    713  CD2 TRP A  88      51.010  35.394  48.164  1.00 17.11           C  
ATOM    714  NE1 TRP A  88      50.013  36.976  46.913  1.00 16.84           N  
ATOM    715  CE2 TRP A  88      51.232  36.434  47.226  1.00 15.19           C  
ATOM    716  CE3 TRP A  88      52.109  34.671  48.647  1.00 15.60           C  
ATOM    717  CZ2 TRP A  88      52.512  36.767  46.765  1.00 17.00           C  
ATOM    718  CZ3 TRP A  88      53.384  35.003  48.188  1.00 16.66           C  
ATOM    719  CH2 TRP A  88      53.573  36.043  47.257  1.00 16.35           C  
ATOM    720  N   PHE A  89      50.105  32.175  47.483  1.00 17.17           N  
ATOM    721  CA  PHE A  89      50.988  31.794  46.386  1.00 17.05           C  
ATOM    722  C   PHE A  89      50.221  31.020  45.322  1.00 16.50           C  
ATOM    723  O   PHE A  89      50.318  31.314  44.130  1.00 17.39           O  
ATOM    724  CB  PHE A  89      52.145  30.931  46.885  1.00 16.17           C  
ATOM    725  CG  PHE A  89      53.043  30.451  45.784  1.00 17.34           C  
ATOM    726  CD1 PHE A  89      53.757  31.357  45.014  1.00 19.07           C  
ATOM    727  CD2 PHE A  89      53.145  29.093  45.493  1.00 18.94           C  
ATOM    728  CE1 PHE A  89      54.565  30.922  43.961  1.00 22.31           C  
ATOM    729  CE2 PHE A  89      53.948  28.649  44.445  1.00 19.84           C  
ATOM    730  CZ  PHE A  89      54.659  29.568  43.679  1.00 19.24           C  
ATOM    731  N   ILE A  90      49.464  30.025  45.756  1.00 14.96           N  
ATOM    732  CA  ILE A  90      48.689  29.227  44.817  1.00 17.47           C  
ATOM    733  C   ILE A  90      47.726  30.120  44.042  1.00 16.53           C  
ATOM    734  O   ILE A  90      47.526  29.923  42.849  1.00 16.90           O  
ATOM    735  CB  ILE A  90      47.890  28.127  45.543  1.00 17.50           C  
ATOM    736  CG1 ILE A  90      48.858  27.118  46.179  1.00 19.80           C  
ATOM    737  CG2 ILE A  90      46.944  27.430  44.565  1.00 17.49           C  
ATOM    738  CD1 ILE A  90      49.822  26.466  45.186  1.00 21.06           C  
ATOM    739  N   SER A  91      47.152  31.114  44.714  1.00 16.90           N  
ATOM    740  CA  SER A  91      46.204  32.014  44.056  1.00 19.15           C  
ATOM    741  C   SER A  91      46.839  32.873  42.960  1.00 19.16           C  
ATOM    742  O   SER A  91      46.139  33.361  42.063  1.00 18.88           O  
ATOM    743  CB  SER A  91      45.524  32.923  45.087  1.00 18.99           C  
ATOM    744  OG  SER A  91      46.368  33.995  45.474  1.00 18.35           O  
ATOM    745  N   THR A  92      48.157  33.060  43.016  1.00 18.05           N  
ATOM    746  CA  THR A  92      48.823  33.880  42.001  1.00 17.21           C  
ATOM    747  C   THR A  92      49.017  33.132  40.689  1.00 17.28           C  
ATOM    748  O   THR A  92      49.132  33.742  39.628  1.00 17.63           O  
ATOM    749  CB  THR A  92      50.242  34.347  42.445  1.00 17.81           C  
ATOM    750  OG1 THR A  92      51.133  33.223  42.446  1.00 15.01           O  
ATOM    751  CG2 THR A  92      50.210  34.980  43.842  1.00 15.31           C  
ATOM    752  N   LEU A  93      49.048  31.809  40.760  1.00 18.45           N  
ATOM    753  CA  LEU A  93      49.304  31.000  39.577  1.00 17.28           C  
ATOM    754  C   LEU A  93      48.364  31.202  38.390  1.00 17.31           C  
ATOM    755  O   LEU A  93      48.824  31.315  37.256  1.00 17.59           O  
ATOM    756  CB  LEU A  93      49.382  29.528  39.985  1.00 16.57           C  
ATOM    757  CG  LEU A  93      50.458  29.299  41.067  1.00 18.62           C  
ATOM    758  CD1 LEU A  93      50.539  27.818  41.414  1.00 20.14           C  
ATOM    759  CD2 LEU A  93      51.816  29.801  40.587  1.00 19.60           C  
ATOM    760  N   LYS A  94      47.059  31.249  38.635  1.00 17.89           N  
ATOM    761  CA  LYS A  94      46.115  31.457  37.541  1.00 19.32           C  
ATOM    762  C   LYS A  94      46.390  32.822  36.890  1.00 19.02           C  
ATOM    763  O   LYS A  94      46.354  32.955  35.666  1.00 20.20           O  
ATOM    764  CB  LYS A  94      44.669  31.394  38.057  1.00 21.61           C  
ATOM    765  CG  LYS A  94      43.612  31.399  36.948  1.00 27.50           C  
ATOM    766  CD  LYS A  94      42.194  31.340  37.514  1.00 28.78           C  
ATOM    767  CE  LYS A  94      41.149  31.394  36.401  1.00 32.81           C  
ATOM    768  NZ  LYS A  94      39.766  31.559  36.938  1.00 34.07           N  
ATOM    769  N   SER A  95      46.660  33.837  37.708  1.00 19.11           N  
ATOM    770  CA  SER A  95      46.953  35.166  37.174  1.00 19.53           C  
ATOM    771  C   SER A  95      48.223  35.120  36.338  1.00 20.42           C  
ATOM    772  O   SER A  95      48.256  35.577  35.187  1.00 19.78           O  
ATOM    773  CB  SER A  95      47.165  36.184  38.304  1.00 19.46           C  
ATOM    774  OG  SER A  95      45.965  36.456  38.998  1.00 20.91           O  
ATOM    775  N   GLN A  96      49.276  34.578  36.938  1.00 19.18           N  
ATOM    776  CA  GLN A  96      50.569  34.497  36.277  1.00 19.20           C  
ATOM    777  C   GLN A  96      50.545  33.758  34.949  1.00 18.90           C  
ATOM    778  O   GLN A  96      51.049  34.255  33.943  1.00 17.92           O  
ATOM    779  CB  GLN A  96      51.596  33.781  37.175  1.00 18.43           C  
ATOM    780  CG  GLN A  96      51.917  34.451  38.511  1.00 18.20           C  
ATOM    781  CD  GLN A  96      52.940  35.573  38.407  1.00 20.88           C  
ATOM    782  OE1 GLN A  96      53.504  36.006  39.419  1.00 24.28           O  
ATOM    783  NE2 GLN A  96      53.184  36.051  37.194  1.00 16.44           N  
ATOM    784  N   TYR A  97      49.943  32.575  34.955  1.00 19.58           N  
ATOM    785  CA  TYR A  97      49.976  31.716  33.781  1.00 21.00           C  
ATOM    786  C   TYR A  97      48.728  31.436  32.940  1.00 21.69           C  
ATOM    787  O   TYR A  97      48.825  30.723  31.940  1.00 20.37           O  
ATOM    788  CB  TYR A  97      50.612  30.391  34.216  1.00 21.58           C  
ATOM    789  CG  TYR A  97      51.883  30.604  35.024  1.00 18.99           C  
ATOM    790  CD1 TYR A  97      51.917  30.345  36.396  1.00 20.77           C  
ATOM    791  CD2 TYR A  97      53.034  31.104  34.422  1.00 18.47           C  
ATOM    792  CE1 TYR A  97      53.074  30.585  37.151  1.00 19.52           C  
ATOM    793  CE2 TYR A  97      54.193  31.346  35.163  1.00 20.31           C  
ATOM    794  CZ  TYR A  97      54.206  31.087  36.523  1.00 21.40           C  
ATOM    795  OH  TYR A  97      55.352  31.338  37.249  1.00 20.81           O  
ATOM    796  N   CYS A  98      47.578  31.992  33.314  1.00 21.91           N  
ATOM    797  CA  CYS A  98      46.350  31.755  32.547  1.00 23.85           C  
ATOM    798  C   CYS A  98      45.686  33.018  32.010  1.00 24.70           C  
ATOM    799  O   CYS A  98      44.848  32.945  31.109  1.00 24.82           O  
ATOM    800  CB  CYS A  98      45.323  31.014  33.405  1.00 24.43           C  
ATOM    801  SG  CYS A  98      45.877  29.419  34.005  1.00 27.94           S  
ATOM    802  N   SER A  99      46.058  34.170  32.557  1.00 23.19           N  
ATOM    803  CA  SER A  99      45.460  35.434  32.158  1.00 24.59           C  
ATOM    804  C   SER A  99      45.287  35.671  30.660  1.00 25.38           C  
ATOM    805  O   SER A  99      44.222  36.111  30.235  1.00 26.88           O  
ATOM    806  CB  SER A  99      46.232  36.600  32.776  1.00 25.64           C  
ATOM    807  OG  SER A  99      46.141  36.558  34.192  1.00 24.86           O  
ATOM    808  N   ARG A 100      46.308  35.390  29.854  1.00 24.40           N  
ATOM    809  CA  ARG A 100      46.182  35.625  28.416  1.00 23.75           C  
ATOM    810  C   ARG A 100      45.242  34.653  27.708  1.00 25.53           C  
ATOM    811  O   ARG A 100      44.578  35.030  26.746  1.00 26.17           O  
ATOM    812  CB  ARG A 100      47.555  35.614  27.729  1.00 21.52           C  
ATOM    813  CG  ARG A 100      48.398  36.873  27.977  1.00 19.78           C  
ATOM    814  CD  ARG A 100      48.883  36.925  29.422  1.00 15.96           C  
ATOM    815  NE  ARG A 100      49.678  35.741  29.717  1.00 16.57           N  
ATOM    816  CZ  ARG A 100      50.060  35.371  30.934  1.00 19.62           C  
ATOM    817  NH1 ARG A 100      49.716  36.098  31.991  1.00 20.55           N  
ATOM    818  NH2 ARG A 100      50.781  34.267  31.091  1.00 18.00           N  
ATOM    819  N   ASN A 101      45.181  33.404  28.160  1.00 26.75           N  
ATOM    820  CA  ASN A 101      44.279  32.457  27.513  1.00 30.63           C  
ATOM    821  C   ASN A 101      42.864  32.983  27.628  1.00 31.17           C  
ATOM    822  O   ASN A 101      42.072  32.887  26.696  1.00 30.51           O  
ATOM    823  CB  ASN A 101      44.354  31.072  28.164  1.00 30.50           C  
ATOM    824  CG  ASN A 101      45.594  30.308  27.760  1.00 32.43           C  
ATOM    825  OD1 ASN A 101      46.692  30.604  28.222  1.00 33.23           O  
ATOM    826  ND2 ASN A 101      45.427  29.327  26.878  1.00 33.22           N  
ATOM    827  N   GLU A 102      42.561  33.555  28.783  1.00 32.49           N  
ATOM    828  CA  GLU A 102      41.238  34.087  29.036  1.00 34.91           C  
ATOM    829  C   GLU A 102      40.954  35.398  28.321  1.00 33.86           C  
ATOM    830  O   GLU A 102      39.896  35.557  27.720  1.00 34.49           O  
ATOM    831  CB  GLU A 102      41.034  34.253  30.546  1.00 39.50           C  
ATOM    832  CG  GLU A 102      40.958  32.921  31.277  1.00 45.74           C  
ATOM    833  CD  GLU A 102      40.781  33.071  32.774  1.00 51.18           C  
ATOM    834  OE1 GLU A 102      40.475  32.051  33.433  1.00 53.72           O  
ATOM    835  OE2 GLU A 102      40.952  34.199  33.292  1.00 52.77           O  
ATOM    836  N   SER A 103      41.902  36.329  28.361  1.00 32.35           N  
ATOM    837  CA  SER A 103      41.699  37.633  27.734  1.00 30.54           C  
ATOM    838  C   SER A 103      42.049  37.731  26.249  1.00 29.63           C  
ATOM    839  O   SER A 103      41.508  38.587  25.543  1.00 29.09           O  
ATOM    840  CB  SER A 103      42.490  38.698  28.497  1.00 32.29           C  
ATOM    841  OG  SER A 103      43.885  38.502  28.329  1.00 33.46           O  
ATOM    842  N   LEU A 104      42.942  36.865  25.771  1.00 27.17           N  
ATOM    843  CA  LEU A 104      43.369  36.911  24.371  1.00 25.75           C  
ATOM    844  C   LEU A 104      43.006  35.689  23.535  1.00 25.87           C  
ATOM    845  O   LEU A 104      43.079  35.740  22.304  1.00 26.13           O  
ATOM    846  CB  LEU A 104      44.886  37.123  24.293  1.00 23.29           C  
ATOM    847  CG  LEU A 104      45.479  38.298  25.076  1.00 25.17           C  
ATOM    848  CD1 LEU A 104      46.994  38.318  24.863  1.00 23.58           C  
ATOM    849  CD2 LEU A 104      44.852  39.618  24.622  1.00 23.32           C  
ATOM    850  N   GLY A 105      42.652  34.587  24.190  1.00 24.00           N  
ATOM    851  CA  GLY A 105      42.282  33.387  23.454  1.00 24.38           C  
ATOM    852  C   GLY A 105      43.298  32.267  23.576  1.00 23.11           C  
ATOM    853  O   GLY A 105      42.994  31.100  23.325  1.00 23.65           O  
ATOM    854  N   SER A 106      44.516  32.629  23.959  1.00 22.40           N  
ATOM    855  CA  SER A 106      45.592  31.659  24.133  1.00 21.15           C  
ATOM    856  C   SER A 106      46.765  32.433  24.685  1.00 20.55           C  
ATOM    857  O   SER A 106      46.689  33.647  24.846  1.00 20.93           O  
ATOM    858  CB  SER A 106      46.005  31.056  22.791  1.00 19.60           C  
ATOM    859  OG  SER A 106      46.640  32.034  21.978  1.00 20.43           O  
ATOM    860  N   GLU A 107      47.852  31.740  24.985  1.00 21.27           N  
ATOM    861  CA  GLU A 107      49.022  32.454  25.448  1.00 21.90           C  
ATOM    862  C   GLU A 107      49.530  33.125  24.175  1.00 21.89           C  
ATOM    863  O   GLU A 107      49.347  32.594  23.074  1.00 22.29           O  
ATOM    864  CB  GLU A 107      50.084  31.497  25.994  1.00 21.60           C  
ATOM    865  CG  GLU A 107      51.258  32.239  26.612  1.00 19.49           C  
ATOM    866  CD  GLU A 107      50.805  33.146  27.736  1.00 20.65           C  
ATOM    867  OE1 GLU A 107      50.471  32.621  28.817  1.00 20.29           O  
ATOM    868  OE2 GLU A 107      50.761  34.383  27.536  1.00 18.75           O  
ATOM    869  N   LYS A 108      50.138  34.296  24.311  1.00 21.61           N  
ATOM    870  CA  LYS A 108      50.665  35.008  23.153  1.00 20.45           C  
ATOM    871  C   LYS A 108      52.012  35.634  23.484  1.00 21.43           C  
ATOM    872  O   LYS A 108      52.416  35.665  24.642  1.00 20.33           O  
ATOM    873  CB  LYS A 108      49.670  36.075  22.689  1.00 20.67           C  
ATOM    874  CG  LYS A 108      48.367  35.476  22.152  1.00 20.29           C  
ATOM    875  CD  LYS A 108      47.579  36.475  21.323  1.00 22.34           C  
ATOM    876  CE  LYS A 108      46.348  35.817  20.713  1.00 23.60           C  
ATOM    877  NZ  LYS A 108      45.595  36.751  19.833  1.00 25.10           N  
ATOM    878  N   LYS A 109      52.714  36.126  22.470  1.00 20.50           N  
ATOM    879  CA  LYS A 109      54.018  36.724  22.697  1.00 22.08           C  
ATOM    880  C   LYS A 109      53.848  38.119  23.282  1.00 20.07           C  
ATOM    881  O   LYS A 109      53.284  39.002  22.643  1.00 21.65           O  
ATOM    882  CB  LYS A 109      54.806  36.797  21.388  1.00 24.15           C  
ATOM    883  CG  LYS A 109      56.231  37.300  21.565  1.00 30.13           C  
ATOM    884  CD  LYS A 109      56.912  37.535  20.224  1.00 34.61           C  
ATOM    885  CE  LYS A 109      58.298  38.117  20.430  1.00 37.52           C  
ATOM    886  NZ  LYS A 109      58.535  39.250  19.492  1.00 39.32           N  
ATOM    887  N   PRO A 110      54.328  38.327  24.516  1.00 20.61           N  
ATOM    888  CA  PRO A 110      54.222  39.624  25.182  1.00 19.51           C  
ATOM    889  C   PRO A 110      55.239  40.606  24.613  1.00 20.70           C  
ATOM    890  O   PRO A 110      56.210  40.204  23.961  1.00 17.90           O  
ATOM    891  CB  PRO A 110      54.505  39.274  26.640  1.00 20.68           C  
ATOM    892  CG  PRO A 110      55.560  38.236  26.511  1.00 20.55           C  
ATOM    893  CD  PRO A 110      55.003  37.349  25.392  1.00 19.64           C  
ATOM    894  N   LEU A 111      55.007  41.893  24.844  1.00 19.75           N  
ATOM    895  CA  LEU A 111      55.934  42.909  24.370  1.00 19.12           C  
ATOM    896  C   LEU A 111      57.209  42.817  25.205  1.00 19.53           C  
ATOM    897  O   LEU A 111      57.145  42.642  26.420  1.00 17.97           O  
ATOM    898  CB  LEU A 111      55.329  44.303  24.522  1.00 19.12           C  
ATOM    899  CG  LEU A 111      54.141  44.682  23.631  1.00 23.13           C  
ATOM    900  CD1 LEU A 111      53.573  46.009  24.107  1.00 20.95           C  
ATOM    901  CD2 LEU A 111      54.583  44.773  22.171  1.00 21.88           C  
ATOM    902  N   ASN A 112      58.355  42.910  24.535  1.00 18.80           N  
ATOM    903  CA  ASN A 112      59.670  42.872  25.177  1.00 19.82           C  
ATOM    904  C   ASN A 112      59.899  44.291  25.715  1.00 18.89           C  
ATOM    905  O   ASN A 112      60.099  45.225  24.944  1.00 19.15           O  
ATOM    906  CB  ASN A 112      60.734  42.529  24.126  1.00 19.55           C  
ATOM    907  CG  ASN A 112      62.123  42.351  24.719  1.00 20.87           C  
ATOM    908  OD1 ASN A 112      63.127  42.424  24.001  1.00 23.69           O  
ATOM    909  ND2 ASN A 112      62.191  42.100  26.018  1.00 16.88           N  
ATOM    910  N   PRO A 113      59.875  44.468  27.048  1.00 18.12           N  
ATOM    911  CA  PRO A 113      60.069  45.788  27.664  1.00 17.82           C  
ATOM    912  C   PRO A 113      61.348  46.522  27.271  1.00 17.84           C  
ATOM    913  O   PRO A 113      62.375  45.906  27.009  1.00 19.41           O  
ATOM    914  CB  PRO A 113      60.053  45.488  29.166  1.00 17.66           C  
ATOM    915  CG  PRO A 113      59.315  44.185  29.275  1.00 17.78           C  
ATOM    916  CD  PRO A 113      59.799  43.418  28.075  1.00 17.74           C  
ATOM    917  N   PHE A 114      61.286  47.848  27.225  1.00 17.37           N  
ATOM    918  CA  PHE A 114      62.489  48.602  26.910  1.00 18.98           C  
ATOM    919  C   PHE A 114      63.160  48.910  28.243  1.00 17.48           C  
ATOM    920  O   PHE A 114      62.493  48.961  29.283  1.00 18.00           O  
ATOM    921  CB  PHE A 114      62.169  49.902  26.147  1.00 19.06           C  
ATOM    922  CG  PHE A 114      61.177  50.803  26.836  1.00 17.58           C  
ATOM    923  CD1 PHE A 114      59.812  50.683  26.579  1.00 19.45           C  
ATOM    924  CD2 PHE A 114      61.607  51.771  27.742  1.00 18.95           C  
ATOM    925  CE1 PHE A 114      58.883  51.519  27.220  1.00 17.91           C  
ATOM    926  CE2 PHE A 114      60.694  52.610  28.389  1.00 18.82           C  
ATOM    927  CZ  PHE A 114      59.327  52.484  28.129  1.00 16.70           C  
ATOM    928  N   LEU A 115      64.475  49.092  28.221  1.00 17.00           N  
ATOM    929  CA  LEU A 115      65.220  49.392  29.441  1.00 18.73           C  
ATOM    930  C   LEU A 115      64.676  50.664  30.077  1.00 18.42           C  
ATOM    931  O   LEU A 115      64.564  51.688  29.413  1.00 18.06           O  
ATOM    932  CB  LEU A 115      66.711  49.577  29.117  1.00 20.10           C  
ATOM    933  CG  LEU A 115      67.672  49.955  30.257  1.00 21.81           C  
ATOM    934  CD1 LEU A 115      67.720  48.846  31.292  1.00 22.74           C  
ATOM    935  CD2 LEU A 115      69.075  50.187  29.688  1.00 21.20           C  
ATOM    936  N   GLY A 116      64.338  50.594  31.361  1.00 18.59           N  
ATOM    937  CA  GLY A 116      63.829  51.766  32.049  1.00 20.45           C  
ATOM    938  C   GLY A 116      62.314  51.847  32.101  1.00 20.59           C  
ATOM    939  O   GLY A 116      61.761  52.698  32.800  1.00 20.26           O  
ATOM    940  N   GLU A 117      61.642  50.970  31.359  1.00 19.56           N  
ATOM    941  CA  GLU A 117      60.179  50.950  31.333  1.00 18.90           C  
ATOM    942  C   GLU A 117      59.613  50.808  32.738  1.00 18.36           C  
ATOM    943  O   GLU A 117      60.142  50.052  33.556  1.00 18.08           O  
ATOM    944  CB  GLU A 117      59.676  49.791  30.475  1.00 18.09           C  
ATOM    945  CG  GLU A 117      58.159  49.780  30.281  1.00 17.82           C  
ATOM    946  CD  GLU A 117      57.725  48.694  29.323  1.00 18.34           C  
ATOM    947  OE1 GLU A 117      58.493  48.427  28.379  1.00 16.56           O  
ATOM    948  OE2 GLU A 117      56.627  48.121  29.507  1.00 17.47           O  
ATOM    949  N   LEU A 118      58.525  51.518  33.011  1.00 16.92           N  
ATOM    950  CA  LEU A 118      57.902  51.464  34.329  1.00 18.92           C  
ATOM    951  C   LEU A 118      56.429  51.085  34.237  1.00 18.82           C  
ATOM    952  O   LEU A 118      55.768  51.358  33.233  1.00 19.03           O  
ATOM    953  CB  LEU A 118      57.999  52.832  35.015  1.00 19.89           C  
ATOM    954  CG  LEU A 118      59.364  53.523  35.118  1.00 20.34           C  
ATOM    955  CD1 LEU A 118      59.176  54.934  35.678  1.00 20.31           C  
ATOM    956  CD2 LEU A 118      60.284  52.709  36.016  1.00 17.99           C  
ATOM    957  N   PHE A 119      55.924  50.449  35.288  1.00 20.43           N  
ATOM    958  CA  PHE A 119      54.508  50.103  35.363  1.00 19.73           C  
ATOM    959  C   PHE A 119      54.124  50.244  36.826  1.00 20.66           C  
ATOM    960  O   PHE A 119      54.635  49.516  37.681  1.00 19.01           O  
ATOM    961  CB  PHE A 119      54.223  48.674  34.892  1.00 19.13           C  
ATOM    962  CG  PHE A 119      52.751  48.340  34.865  1.00 19.95           C  
ATOM    963  CD1 PHE A 119      51.889  49.004  33.993  1.00 18.88           C  
ATOM    964  CD2 PHE A 119      52.216  47.398  35.744  1.00 19.31           C  
ATOM    965  CE1 PHE A 119      50.520  48.742  33.999  1.00 19.17           C  
ATOM    966  CE2 PHE A 119      50.846  47.129  35.755  1.00 21.29           C  
ATOM    967  CZ  PHE A 119      49.997  47.805  34.881  1.00 19.29           C  
ATOM    968  N   VAL A 120      53.238  51.197  37.110  1.00 19.01           N  
ATOM    969  CA  VAL A 120      52.798  51.449  38.475  1.00 20.08           C  
ATOM    970  C   VAL A 120      51.276  51.511  38.575  1.00 20.02           C  
ATOM    971  O   VAL A 120      50.584  51.853  37.613  1.00 20.44           O  
ATOM    972  CB  VAL A 120      53.389  52.779  39.024  1.00 19.55           C  
ATOM    973  CG1 VAL A 120      54.886  52.823  38.753  1.00 18.30           C  
ATOM    974  CG2 VAL A 120      52.690  53.991  38.383  1.00 19.44           C  
ATOM    975  N   GLY A 121      50.771  51.180  39.758  1.00 20.84           N  
ATOM    976  CA  GLY A 121      49.342  51.192  39.995  1.00 21.39           C  
ATOM    977  C   GLY A 121      49.076  50.856  41.445  1.00 21.51           C  
ATOM    978  O   GLY A 121      50.007  50.754  42.250  1.00 18.47           O  
ATOM    979  N   LYS A 122      47.806  50.673  41.784  1.00 21.15           N  
ATOM    980  CA  LYS A 122      47.455  50.361  43.156  1.00 23.25           C  
ATOM    981  C   LYS A 122      46.105  49.679  43.267  1.00 22.98           C  
ATOM    982  O   LYS A 122      45.222  49.881  42.438  1.00 23.37           O  
ATOM    983  CB  LYS A 122      47.421  51.647  43.987  1.00 24.48           C  
ATOM    984  CG  LYS A 122      46.418  52.671  43.467  1.00 28.00           C  
ATOM    985  CD  LYS A 122      46.450  53.979  44.248  1.00 31.39           C  
ATOM    986  CE  LYS A 122      45.528  55.018  43.607  1.00 34.86           C  
ATOM    987  NZ  LYS A 122      45.484  56.299  44.375  1.00 37.83           N  
ATOM    988  N   TRP A 123      45.970  48.844  44.286  1.00 21.98           N  
ATOM    989  CA  TRP A 123      44.708  48.184  44.576  1.00 23.05           C  
ATOM    990  C   TRP A 123      44.222  49.070  45.718  1.00 24.38           C  
ATOM    991  O   TRP A 123      44.818  49.092  46.801  1.00 24.63           O  
ATOM    992  CB  TRP A 123      44.935  46.749  45.064  1.00 20.98           C  
ATOM    993  CG  TRP A 123      45.250  45.754  43.971  1.00 19.92           C  
ATOM    994  CD1 TRP A 123      44.354  45.047  43.217  1.00 19.81           C  
ATOM    995  CD2 TRP A 123      46.551  45.360  43.517  1.00 18.34           C  
ATOM    996  NE1 TRP A 123      45.015  44.236  42.325  1.00 18.94           N  
ATOM    997  CE2 TRP A 123      46.365  44.408  42.487  1.00 20.10           C  
ATOM    998  CE3 TRP A 123      47.856  45.719  43.879  1.00 17.89           C  
ATOM    999  CZ2 TRP A 123      47.439  43.807  41.814  1.00 18.50           C  
ATOM   1000  CZ3 TRP A 123      48.927  45.121  43.210  1.00 18.02           C  
ATOM   1001  CH2 TRP A 123      48.707  44.174  42.188  1.00 18.48           C  
ATOM   1002  N   GLU A 124      43.167  49.834  45.473  1.00 27.44           N  
ATOM   1003  CA  GLU A 124      42.653  50.735  46.496  1.00 28.59           C  
ATOM   1004  C   GLU A 124      41.938  50.009  47.631  1.00 28.23           C  
ATOM   1005  O   GLU A 124      41.840  50.531  48.742  1.00 27.75           O  
ATOM   1006  CB  GLU A 124      41.729  51.768  45.849  1.00 31.45           C  
ATOM   1007  CG  GLU A 124      42.437  52.609  44.802  1.00 35.75           C  
ATOM   1008  CD  GLU A 124      41.569  53.717  44.248  1.00 39.39           C  
ATOM   1009  OE1 GLU A 124      40.551  53.410  43.592  1.00 38.77           O  
ATOM   1010  OE2 GLU A 124      41.914  54.897  44.475  1.00 42.46           O  
ATOM   1011  N   ASN A 125      41.463  48.796  47.359  1.00 27.89           N  
ATOM   1012  CA  ASN A 125      40.752  48.009  48.366  1.00 28.45           C  
ATOM   1013  C   ASN A 125      39.682  48.860  49.051  1.00 30.52           C  
ATOM   1014  O   ASN A 125      39.576  48.883  50.281  1.00 29.35           O  
ATOM   1015  CB  ASN A 125      41.729  47.473  49.418  1.00 25.56           C  
ATOM   1016  CG  ASN A 125      42.760  46.525  48.831  1.00 26.84           C  
ATOM   1017  OD1 ASN A 125      42.424  45.631  48.047  1.00 26.31           O  
ATOM   1018  ND2 ASN A 125      44.022  46.707  49.215  1.00 24.99           N  
ATOM   1019  N   LYS A 126      38.881  49.551  48.247  1.00 33.08           N  
ATOM   1020  CA  LYS A 126      37.837  50.416  48.780  1.00 37.12           C  
ATOM   1021  C   LYS A 126      36.772  49.692  49.606  1.00 38.12           C  
ATOM   1022  O   LYS A 126      36.222  50.271  50.538  1.00 39.25           O  
ATOM   1023  CB  LYS A 126      37.177  51.202  47.643  1.00 39.13           C  
ATOM   1024  CG  LYS A 126      38.117  52.198  46.957  1.00 43.15           C  
ATOM   1025  CD  LYS A 126      37.392  53.051  45.921  1.00 46.41           C  
ATOM   1026  CE  LYS A 126      36.329  53.935  46.565  1.00 48.48           C  
ATOM   1027  NZ  LYS A 126      35.570  54.736  45.557  1.00 49.82           N  
ATOM   1028  N   GLU A 127      36.485  48.434  49.276  1.00 39.56           N  
ATOM   1029  CA  GLU A 127      35.476  47.676  50.017  1.00 40.59           C  
ATOM   1030  C   GLU A 127      36.001  47.098  51.325  1.00 40.14           C  
ATOM   1031  O   GLU A 127      35.253  46.467  52.076  1.00 39.76           O  
ATOM   1032  CB  GLU A 127      34.919  46.528  49.169  1.00 43.62           C  
ATOM   1033  CG  GLU A 127      34.102  46.965  47.973  1.00 48.39           C  
ATOM   1034  CD  GLU A 127      34.945  47.623  46.911  1.00 51.04           C  
ATOM   1035  OE1 GLU A 127      35.830  46.941  46.350  1.00 52.04           O  
ATOM   1036  OE2 GLU A 127      34.725  48.822  46.642  1.00 54.01           O  
ATOM   1037  N   HIS A 128      37.281  47.310  51.601  1.00 37.74           N  
ATOM   1038  CA  HIS A 128      37.887  46.783  52.815  1.00 37.21           C  
ATOM   1039  C   HIS A 128      38.805  47.825  53.442  1.00 37.04           C  
ATOM   1040  O   HIS A 128      40.028  47.737  53.334  1.00 33.96           O  
ATOM   1041  CB  HIS A 128      38.684  45.520  52.481  1.00 38.85           C  
ATOM   1042  CG  HIS A 128      37.890  44.483  51.749  1.00 39.72           C  
ATOM   1043  ND1 HIS A 128      36.934  43.705  52.365  1.00 42.46           N  
ATOM   1044  CD2 HIS A 128      37.891  44.118  50.446  1.00 40.95           C  
ATOM   1045  CE1 HIS A 128      36.379  42.905  51.472  1.00 43.01           C  
ATOM   1046  NE2 HIS A 128      36.941  43.136  50.299  1.00 42.84           N  
ATOM   1047  N   PRO A 129      38.220  48.829  54.113  1.00 36.77           N  
ATOM   1048  CA  PRO A 129      38.988  49.897  54.758  1.00 35.98           C  
ATOM   1049  C   PRO A 129      40.112  49.414  55.671  1.00 35.40           C  
ATOM   1050  O   PRO A 129      41.097  50.124  55.874  1.00 35.13           O  
ATOM   1051  CB  PRO A 129      37.915  50.695  55.509  1.00 37.47           C  
ATOM   1052  CG  PRO A 129      36.831  49.687  55.749  1.00 37.73           C  
ATOM   1053  CD  PRO A 129      36.788  48.950  54.435  1.00 38.61           C  
ATOM   1054  N   GLU A 130      39.978  48.210  56.218  1.00 33.90           N  
ATOM   1055  CA  GLU A 130      41.019  47.689  57.096  1.00 33.45           C  
ATOM   1056  C   GLU A 130      42.243  47.236  56.297  1.00 30.65           C  
ATOM   1057  O   GLU A 130      43.340  47.111  56.844  1.00 28.90           O  
ATOM   1058  CB  GLU A 130      40.482  46.537  57.965  1.00 35.52           C  
ATOM   1059  CG  GLU A 130      39.994  45.287  57.228  1.00 39.11           C  
ATOM   1060  CD  GLU A 130      38.769  45.531  56.358  1.00 41.86           C  
ATOM   1061  OE1 GLU A 130      37.999  46.471  56.642  1.00 43.63           O  
ATOM   1062  OE2 GLU A 130      38.563  44.766  55.392  1.00 45.69           O  
ATOM   1063  N   PHE A 131      42.053  47.007  55.001  1.00 27.42           N  
ATOM   1064  CA  PHE A 131      43.149  46.583  54.130  1.00 26.70           C  
ATOM   1065  C   PHE A 131      44.117  47.724  53.861  1.00 26.14           C  
ATOM   1066  O   PHE A 131      45.317  47.599  54.079  1.00 27.27           O  
ATOM   1067  CB  PHE A 131      42.609  46.085  52.783  1.00 24.00           C  
ATOM   1068  CG  PHE A 131      42.019  44.703  52.827  1.00 24.46           C  
ATOM   1069  CD1 PHE A 131      41.791  44.058  54.037  1.00 25.44           C  
ATOM   1070  CD2 PHE A 131      41.671  44.054  51.648  1.00 25.63           C  
ATOM   1071  CE1 PHE A 131      41.222  42.787  54.072  1.00 25.55           C  
ATOM   1072  CE2 PHE A 131      41.101  42.785  51.673  1.00 25.56           C  
ATOM   1073  CZ  PHE A 131      40.877  42.152  52.893  1.00 25.93           C  
ATOM   1074  N   GLY A 132      43.580  48.842  53.387  1.00 26.24           N  
ATOM   1075  CA  GLY A 132      44.422  49.975  53.062  1.00 25.34           C  
ATOM   1076  C   GLY A 132      44.872  49.814  51.622  1.00 24.90           C  
ATOM   1077  O   GLY A 132      44.602  48.794  50.988  1.00 25.24           O  
ATOM   1078  N   GLU A 133      45.575  50.819  51.119  1.00 25.89           N  
ATOM   1079  CA  GLU A 133      46.076  50.846  49.750  1.00 26.11           C  
ATOM   1080  C   GLU A 133      47.289  49.939  49.560  1.00 23.86           C  
ATOM   1081  O   GLU A 133      48.175  49.897  50.410  1.00 22.46           O  
ATOM   1082  CB  GLU A 133      46.466  52.283  49.418  1.00 28.48           C  
ATOM   1083  CG  GLU A 133      46.615  52.619  47.965  1.00 33.32           C  
ATOM   1084  CD  GLU A 133      46.720  54.124  47.773  1.00 36.12           C  
ATOM   1085  OE1 GLU A 133      47.794  54.693  48.074  1.00 37.64           O  
ATOM   1086  OE2 GLU A 133      45.716  54.734  47.349  1.00 37.42           O  
ATOM   1087  N   THR A 134      47.323  49.209  48.449  1.00 22.54           N  
ATOM   1088  CA  THR A 134      48.468  48.345  48.151  1.00 23.00           C  
ATOM   1089  C   THR A 134      49.065  48.829  46.835  1.00 22.59           C  
ATOM   1090  O   THR A 134      48.385  48.872  45.809  1.00 21.67           O  
ATOM   1091  CB  THR A 134      48.067  46.866  48.025  1.00 22.68           C  
ATOM   1092  OG1 THR A 134      47.488  46.428  49.258  1.00 22.93           O  
ATOM   1093  CG2 THR A 134      49.306  45.998  47.730  1.00 21.03           C  
ATOM   1094  N   VAL A 135      50.342  49.194  46.884  1.00 21.11           N  
ATOM   1095  CA  VAL A 135      51.056  49.732  45.733  1.00 20.09           C  
ATOM   1096  C   VAL A 135      51.890  48.732  44.954  1.00 19.83           C  
ATOM   1097  O   VAL A 135      52.555  47.883  45.534  1.00 19.57           O  
ATOM   1098  CB  VAL A 135      52.026  50.847  46.182  1.00 19.68           C  
ATOM   1099  CG1 VAL A 135      52.759  51.433  44.976  1.00 18.36           C  
ATOM   1100  CG2 VAL A 135      51.267  51.917  46.961  1.00 19.55           C  
ATOM   1101  N   LEU A 136      51.861  48.853  43.632  1.00 20.43           N  
ATOM   1102  CA  LEU A 136      52.677  48.008  42.766  1.00 18.37           C  
ATOM   1103  C   LEU A 136      53.665  48.904  42.028  1.00 18.73           C  
ATOM   1104  O   LEU A 136      53.272  49.903  41.423  1.00 18.03           O  
ATOM   1105  CB  LEU A 136      51.828  47.276  41.718  1.00 19.42           C  
ATOM   1106  CG  LEU A 136      52.645  46.785  40.506  1.00 19.71           C  
ATOM   1107  CD1 LEU A 136      53.595  45.667  40.942  1.00 20.88           C  
ATOM   1108  CD2 LEU A 136      51.718  46.291  39.407  1.00 22.52           C  
ATOM   1109  N   LEU A 137      54.943  48.555  42.097  1.00 18.25           N  
ATOM   1110  CA  LEU A 137      55.979  49.283  41.374  1.00 18.37           C  
ATOM   1111  C   LEU A 137      56.717  48.216  40.571  1.00 18.43           C  
ATOM   1112  O   LEU A 137      57.177  47.222  41.134  1.00 18.30           O  
ATOM   1113  CB  LEU A 137      56.952  49.969  42.336  1.00 17.87           C  
ATOM   1114  CG  LEU A 137      56.406  51.067  43.250  1.00 21.38           C  
ATOM   1115  CD1 LEU A 137      57.556  51.628  44.090  1.00 20.82           C  
ATOM   1116  CD2 LEU A 137      55.759  52.179  42.415  1.00 18.28           C  
ATOM   1117  N   SER A 138      56.811  48.409  39.261  1.00 18.45           N  
ATOM   1118  CA  SER A 138      57.490  47.449  38.396  1.00 17.67           C  
ATOM   1119  C   SER A 138      58.418  48.211  37.452  1.00 19.20           C  
ATOM   1120  O   SER A 138      58.016  49.201  36.842  1.00 20.40           O  
ATOM   1121  CB  SER A 138      56.458  46.645  37.600  1.00 18.06           C  
ATOM   1122  OG  SER A 138      57.055  45.541  36.942  1.00 19.90           O  
ATOM   1123  N   GLU A 139      59.663  47.758  37.339  1.00 18.23           N  
ATOM   1124  CA  GLU A 139      60.630  48.431  36.476  1.00 18.55           C  
ATOM   1125  C   GLU A 139      61.486  47.455  35.685  1.00 17.61           C  
ATOM   1126  O   GLU A 139      61.905  46.421  36.203  1.00 17.39           O  
ATOM   1127  CB  GLU A 139      61.544  49.337  37.316  1.00 16.99           C  
ATOM   1128  CG  GLU A 139      62.695  49.953  36.530  1.00 19.96           C  
ATOM   1129  CD  GLU A 139      63.505  50.973  37.330  1.00 19.22           C  
ATOM   1130  OE1 GLU A 139      63.376  51.024  38.574  1.00 20.72           O  
ATOM   1131  OE2 GLU A 139      64.287  51.722  36.705  1.00 21.31           O  
ATOM   1132  N   GLN A 140      61.735  47.786  34.424  1.00 17.33           N  
ATOM   1133  CA  GLN A 140      62.571  46.940  33.587  1.00 18.39           C  
ATOM   1134  C   GLN A 140      64.001  47.386  33.870  1.00 19.65           C  
ATOM   1135  O   GLN A 140      64.455  48.409  33.358  1.00 19.10           O  
ATOM   1136  CB  GLN A 140      62.232  47.144  32.113  1.00 16.68           C  
ATOM   1137  CG  GLN A 140      62.769  46.048  31.221  1.00 18.79           C  
ATOM   1138  CD  GLN A 140      62.105  44.706  31.484  1.00 19.85           C  
ATOM   1139  OE1 GLN A 140      61.207  44.595  32.321  1.00 19.65           O  
ATOM   1140  NE2 GLN A 140      62.543  43.678  30.765  1.00 19.26           N  
ATOM   1141  N   VAL A 141      64.699  46.626  34.708  1.00 20.49           N  
ATOM   1142  CA  VAL A 141      66.067  46.970  35.084  1.00 19.80           C  
ATOM   1143  C   VAL A 141      67.123  46.502  34.084  1.00 22.18           C  
ATOM   1144  O   VAL A 141      68.299  46.854  34.199  1.00 21.84           O  
ATOM   1145  CB  VAL A 141      66.400  46.422  36.490  1.00 20.38           C  
ATOM   1146  CG1 VAL A 141      65.553  47.144  37.533  1.00 19.83           C  
ATOM   1147  CG2 VAL A 141      66.129  44.917  36.552  1.00 18.68           C  
ATOM   1148  N   SER A 142      66.704  45.707  33.107  1.00 21.60           N  
ATOM   1149  CA  SER A 142      67.616  45.221  32.079  1.00 21.36           C  
ATOM   1150  C   SER A 142      66.816  44.821  30.842  1.00 22.19           C  
ATOM   1151  O   SER A 142      65.707  44.294  30.958  1.00 20.04           O  
ATOM   1152  CB  SER A 142      68.422  44.022  32.588  1.00 21.05           C  
ATOM   1153  OG  SER A 142      69.278  43.510  31.572  1.00 22.24           O  
ATOM   1154  N   HIS A 143      67.384  45.085  29.665  1.00 21.49           N  
ATOM   1155  CA  HIS A 143      66.743  44.766  28.386  1.00 22.42           C  
ATOM   1156  C   HIS A 143      67.505  43.629  27.713  1.00 22.41           C  
ATOM   1157  O   HIS A 143      66.918  42.776  27.049  1.00 22.58           O  
ATOM   1158  CB  HIS A 143      66.749  45.999  27.474  1.00 22.34           C  
ATOM   1159  CG  HIS A 143      66.246  45.734  26.087  1.00 23.85           C  
ATOM   1160  ND1 HIS A 143      64.908  45.568  25.796  1.00 23.62           N  
ATOM   1161  CD2 HIS A 143      66.904  45.607  24.910  1.00 25.04           C  
ATOM   1162  CE1 HIS A 143      64.764  45.354  24.500  1.00 23.75           C  
ATOM   1163  NE2 HIS A 143      65.960  45.373  23.939  1.00 23.94           N  
ATOM   1164  N   HIS A 144      68.819  43.629  27.903  1.00 22.35           N  
ATOM   1165  CA  HIS A 144      69.701  42.620  27.331  1.00 23.54           C  
ATOM   1166  C   HIS A 144      70.533  42.008  28.463  1.00 24.31           C  
ATOM   1167  O   HIS A 144      71.623  42.493  28.774  1.00 25.11           O  
ATOM   1168  CB  HIS A 144      70.631  43.275  26.304  1.00 27.30           C  
ATOM   1169  CG  HIS A 144      71.456  42.299  25.524  1.00 29.64           C  
ATOM   1170  ND1 HIS A 144      70.975  41.641  24.412  1.00 30.85           N  
ATOM   1171  CD2 HIS A 144      72.724  41.859  25.703  1.00 30.32           C  
ATOM   1172  CE1 HIS A 144      71.914  40.840  23.939  1.00 31.87           C  
ATOM   1173  NE2 HIS A 144      72.984  40.954  24.703  1.00 30.97           N  
ATOM   1174  N   PRO A 145      70.031  40.939  29.100  1.00 23.14           N  
ATOM   1175  CA  PRO A 145      68.761  40.252  28.857  1.00 21.52           C  
ATOM   1176  C   PRO A 145      67.584  40.931  29.556  1.00 20.28           C  
ATOM   1177  O   PRO A 145      67.770  41.820  30.384  1.00 20.30           O  
ATOM   1178  CB  PRO A 145      69.026  38.869  29.418  1.00 22.76           C  
ATOM   1179  CG  PRO A 145      69.813  39.193  30.650  1.00 23.75           C  
ATOM   1180  CD  PRO A 145      70.796  40.252  30.161  1.00 26.08           C  
ATOM   1181  N   PRO A 146      66.352  40.525  29.225  1.00 19.98           N  
ATOM   1182  CA  PRO A 146      65.192  41.145  29.875  1.00 19.98           C  
ATOM   1183  C   PRO A 146      65.094  40.758  31.349  1.00 20.35           C  
ATOM   1184  O   PRO A 146      65.139  39.579  31.695  1.00 19.56           O  
ATOM   1185  CB  PRO A 146      64.009  40.604  29.072  1.00 21.23           C  
ATOM   1186  CG  PRO A 146      64.605  40.326  27.724  1.00 20.79           C  
ATOM   1187  CD  PRO A 146      65.934  39.705  28.075  1.00 18.67           C  
ATOM   1188  N   VAL A 147      64.980  41.751  32.220  1.00 19.57           N  
ATOM   1189  CA  VAL A 147      64.846  41.481  33.649  1.00 18.91           C  
ATOM   1190  C   VAL A 147      63.867  42.490  34.221  1.00 16.81           C  
ATOM   1191  O   VAL A 147      64.042  43.691  34.043  1.00 17.44           O  
ATOM   1192  CB  VAL A 147      66.193  41.617  34.405  1.00 18.22           C  
ATOM   1193  CG1 VAL A 147      65.994  41.294  35.895  1.00 17.44           C  
ATOM   1194  CG2 VAL A 147      67.231  40.684  33.801  1.00 17.11           C  
ATOM   1195  N   THR A 148      62.832  41.999  34.890  1.00 17.39           N  
ATOM   1196  CA  THR A 148      61.838  42.878  35.496  1.00 18.16           C  
ATOM   1197  C   THR A 148      61.950  42.786  37.016  1.00 18.55           C  
ATOM   1198  O   THR A 148      62.008  41.684  37.570  1.00 19.23           O  
ATOM   1199  CB  THR A 148      60.408  42.474  35.099  1.00 18.35           C  
ATOM   1200  OG1 THR A 148      60.293  42.439  33.671  1.00 18.17           O  
ATOM   1201  CG2 THR A 148      59.394  43.478  35.665  1.00 19.11           C  
ATOM   1202  N   ALA A 149      61.996  43.943  37.679  1.00 17.24           N  
ATOM   1203  CA  ALA A 149      62.077  43.996  39.138  1.00 18.19           C  
ATOM   1204  C   ALA A 149      60.776  44.607  39.629  1.00 18.08           C  
ATOM   1205  O   ALA A 149      60.161  45.417  38.933  1.00 18.57           O  
ATOM   1206  CB  ALA A 149      63.258  44.849  39.583  1.00 17.55           C  
ATOM   1207  N   PHE A 150      60.365  44.243  40.837  1.00 18.06           N  
ATOM   1208  CA  PHE A 150      59.109  44.753  41.351  1.00 18.37           C  
ATOM   1209  C   PHE A 150      59.003  44.720  42.861  1.00 18.91           C  
ATOM   1210  O   PHE A 150      59.781  44.053  43.555  1.00 18.93           O  
ATOM   1211  CB  PHE A 150      57.966  43.919  40.779  1.00 19.43           C  
ATOM   1212  CG  PHE A 150      58.192  42.431  40.910  1.00 20.99           C  
ATOM   1213  CD1 PHE A 150      58.867  41.727  39.913  1.00 19.54           C  
ATOM   1214  CD2 PHE A 150      57.776  41.746  42.048  1.00 19.76           C  
ATOM   1215  CE1 PHE A 150      59.126  40.365  40.046  1.00 22.25           C  
ATOM   1216  CE2 PHE A 150      58.030  40.379  42.194  1.00 20.36           C  
ATOM   1217  CZ  PHE A 150      58.707  39.687  41.189  1.00 20.65           C  
ATOM   1218  N   SER A 151      58.016  45.454  43.352  1.00 19.24           N  
ATOM   1219  CA  SER A 151      57.706  45.497  44.763  1.00 18.52           C  
ATOM   1220  C   SER A 151      56.228  45.841  44.876  1.00 18.51           C  
ATOM   1221  O   SER A 151      55.720  46.698  44.150  1.00 19.14           O  
ATOM   1222  CB  SER A 151      58.547  46.545  45.493  1.00 20.78           C  
ATOM   1223  OG  SER A 151      58.219  46.552  46.877  1.00 22.05           O  
ATOM   1224  N   ILE A 152      55.537  45.127  45.755  1.00 17.51           N  
ATOM   1225  CA  ILE A 152      54.123  45.357  46.004  1.00 17.70           C  
ATOM   1226  C   ILE A 152      54.077  45.520  47.509  1.00 19.66           C  
ATOM   1227  O   ILE A 152      54.518  44.632  48.250  1.00 19.01           O  
ATOM   1228  CB  ILE A 152      53.262  44.149  45.579  1.00 17.91           C  
ATOM   1229  CG1 ILE A 152      53.361  43.951  44.063  1.00 18.37           C  
ATOM   1230  CG2 ILE A 152      51.812  44.369  46.007  1.00 17.46           C  
ATOM   1231  CD1 ILE A 152      52.559  42.772  43.544  1.00 20.45           C  
ATOM   1232  N   PHE A 153      53.556  46.648  47.972  1.00 18.99           N  
ATOM   1233  CA  PHE A 153      53.544  46.873  49.404  1.00 19.90           C  
ATOM   1234  C   PHE A 153      52.298  47.531  49.960  1.00 20.71           C  
ATOM   1235  O   PHE A 153      51.651  48.353  49.305  1.00 20.82           O  
ATOM   1236  CB  PHE A 153      54.801  47.664  49.803  1.00 18.53           C  
ATOM   1237  CG  PHE A 153      55.001  48.937  49.026  1.00 20.30           C  
ATOM   1238  CD1 PHE A 153      54.457  50.136  49.470  1.00 22.61           C  
ATOM   1239  CD2 PHE A 153      55.723  48.932  47.839  1.00 20.60           C  
ATOM   1240  CE1 PHE A 153      54.629  51.316  48.737  1.00 24.74           C  
ATOM   1241  CE2 PHE A 153      55.900  50.100  47.099  1.00 24.60           C  
ATOM   1242  CZ  PHE A 153      55.352  51.296  47.548  1.00 22.89           C  
ATOM   1243  N   ASN A 154      51.974  47.131  51.184  1.00 21.42           N  
ATOM   1244  CA  ASN A 154      50.826  47.636  51.916  1.00 21.58           C  
ATOM   1245  C   ASN A 154      51.371  48.197  53.228  1.00 21.90           C  
ATOM   1246  O   ASN A 154      51.633  47.453  54.171  1.00 20.89           O  
ATOM   1247  CB  ASN A 154      49.846  46.492  52.176  1.00 20.84           C  
ATOM   1248  CG  ASN A 154      48.607  46.943  52.914  1.00 22.41           C  
ATOM   1249  OD1 ASN A 154      48.622  47.110  54.139  1.00 23.91           O  
ATOM   1250  ND2 ASN A 154      47.527  47.158  52.174  1.00 19.46           N  
ATOM   1251  N   ASP A 155      51.558  49.513  53.271  1.00 23.18           N  
ATOM   1252  CA  ASP A 155      52.091  50.171  54.458  1.00 23.62           C  
ATOM   1253  C   ASP A 155      51.212  50.036  55.700  1.00 24.07           C  
ATOM   1254  O   ASP A 155      51.723  49.893  56.805  1.00 24.63           O  
ATOM   1255  CB  ASP A 155      52.335  51.661  54.185  1.00 25.34           C  
ATOM   1256  CG  ASP A 155      53.435  51.911  53.158  1.00 26.17           C  
ATOM   1257  OD1 ASP A 155      54.242  50.997  52.889  1.00 24.91           O  
ATOM   1258  OD2 ASP A 155      53.506  53.044  52.632  1.00 26.67           O  
ATOM   1259  N   LYS A 156      49.895  50.081  55.526  1.00 23.40           N  
ATOM   1260  CA  LYS A 156      48.984  49.992  56.665  1.00 24.37           C  
ATOM   1261  C   LYS A 156      49.180  48.722  57.485  1.00 25.45           C  
ATOM   1262  O   LYS A 156      49.271  48.775  58.713  1.00 23.35           O  
ATOM   1263  CB  LYS A 156      47.529  50.066  56.193  1.00 25.45           C  
ATOM   1264  CG  LYS A 156      46.503  50.116  57.329  1.00 28.52           C  
ATOM   1265  CD  LYS A 156      45.081  50.193  56.776  1.00 29.39           C  
ATOM   1266  CE  LYS A 156      44.044  50.350  57.883  1.00 32.90           C  
ATOM   1267  NZ  LYS A 156      44.160  51.664  58.571  1.00 35.44           N  
ATOM   1268  N   ASN A 157      49.264  47.587  56.800  1.00 23.06           N  
ATOM   1269  CA  ASN A 157      49.417  46.305  57.466  1.00 23.99           C  
ATOM   1270  C   ASN A 157      50.828  45.733  57.457  1.00 24.18           C  
ATOM   1271  O   ASN A 157      51.043  44.580  57.826  1.00 24.43           O  
ATOM   1272  CB  ASN A 157      48.426  45.319  56.856  1.00 24.03           C  
ATOM   1273  CG  ASN A 157      46.987  45.713  57.139  1.00 26.69           C  
ATOM   1274  OD1 ASN A 157      46.526  45.627  58.277  1.00 25.94           O  
ATOM   1275  ND2 ASN A 157      46.279  46.168  56.115  1.00 24.69           N  
ATOM   1276  N   LYS A 158      51.791  46.544  57.037  1.00 24.94           N  
ATOM   1277  CA  LYS A 158      53.182  46.117  57.011  1.00 25.91           C  
ATOM   1278  C   LYS A 158      53.427  44.817  56.242  1.00 25.38           C  
ATOM   1279  O   LYS A 158      54.141  43.917  56.707  1.00 25.45           O  
ATOM   1280  CB  LYS A 158      53.701  45.987  58.448  1.00 29.09           C  
ATOM   1281  CG  LYS A 158      53.905  47.333  59.145  1.00 32.80           C  
ATOM   1282  CD  LYS A 158      54.400  47.159  60.576  1.00 36.92           C  
ATOM   1283  CE  LYS A 158      53.253  47.206  61.578  1.00 39.47           C  
ATOM   1284  NZ  LYS A 158      52.618  48.557  61.608  1.00 42.32           N  
ATOM   1285  N   VAL A 159      52.826  44.725  55.061  1.00 23.84           N  
ATOM   1286  CA  VAL A 159      53.003  43.563  54.198  1.00 22.22           C  
ATOM   1287  C   VAL A 159      53.675  44.078  52.939  1.00 24.03           C  
ATOM   1288  O   VAL A 159      53.091  44.878  52.203  1.00 23.52           O  
ATOM   1289  CB  VAL A 159      51.660  42.925  53.817  1.00 22.27           C  
ATOM   1290  CG1 VAL A 159      51.861  41.893  52.705  1.00 19.36           C  
ATOM   1291  CG2 VAL A 159      51.036  42.271  55.041  1.00 20.28           C  
ATOM   1292  N   LYS A 160      54.905  43.636  52.699  1.00 24.01           N  
ATOM   1293  CA  LYS A 160      55.639  44.077  51.523  1.00 23.83           C  
ATOM   1294  C   LYS A 160      56.303  42.921  50.783  1.00 23.36           C  
ATOM   1295  O   LYS A 160      56.786  41.959  51.388  1.00 22.46           O  
ATOM   1296  CB  LYS A 160      56.676  45.134  51.916  1.00 26.09           C  
ATOM   1297  CG  LYS A 160      57.636  44.714  53.014  1.00 30.87           C  
ATOM   1298  CD  LYS A 160      58.523  45.884  53.438  1.00 32.53           C  
ATOM   1299  CE  LYS A 160      59.488  45.482  54.544  1.00 36.68           C  
ATOM   1300  NZ  LYS A 160      60.304  46.637  55.021  1.00 38.99           N  
ATOM   1301  N   LEU A 161      56.310  43.034  49.461  1.00 19.99           N  
ATOM   1302  CA  LEU A 161      56.880  42.025  48.594  1.00 19.33           C  
ATOM   1303  C   LEU A 161      57.825  42.685  47.608  1.00 18.97           C  
ATOM   1304  O   LEU A 161      57.599  43.814  47.178  1.00 18.17           O  
ATOM   1305  CB  LEU A 161      55.748  41.309  47.839  1.00 19.32           C  
ATOM   1306  CG  LEU A 161      56.065  40.395  46.654  1.00 19.86           C  
ATOM   1307  CD1 LEU A 161      54.918  39.418  46.442  1.00 19.25           C  
ATOM   1308  CD2 LEU A 161      56.293  41.233  45.401  1.00 19.26           C  
ATOM   1309  N   GLN A 162      58.902  41.990  47.273  1.00 18.50           N  
ATOM   1310  CA  GLN A 162      59.836  42.512  46.292  1.00 18.35           C  
ATOM   1311  C   GLN A 162      60.488  41.322  45.619  1.00 17.62           C  
ATOM   1312  O   GLN A 162      60.600  40.248  46.208  1.00 18.41           O  
ATOM   1313  CB  GLN A 162      60.903  43.404  46.942  1.00 20.79           C  
ATOM   1314  CG  GLN A 162      62.030  42.653  47.630  1.00 22.43           C  
ATOM   1315  CD  GLN A 162      63.180  43.570  47.989  1.00 25.28           C  
ATOM   1316  OE1 GLN A 162      63.289  44.046  49.124  1.00 28.70           O  
ATOM   1317  NE2 GLN A 162      64.033  43.845  47.015  1.00 21.59           N  
ATOM   1318  N   GLY A 163      60.903  41.507  44.376  1.00 18.43           N  
ATOM   1319  CA  GLY A 163      61.548  40.420  43.671  1.00 19.33           C  
ATOM   1320  C   GLY A 163      61.892  40.845  42.265  1.00 17.81           C  
ATOM   1321  O   GLY A 163      61.680  41.992  41.885  1.00 16.18           O  
ATOM   1322  N   TYR A 164      62.463  39.934  41.497  1.00 18.53           N  
ATOM   1323  CA  TYR A 164      62.792  40.249  40.117  1.00 19.47           C  
ATOM   1324  C   TYR A 164      62.662  38.968  39.331  1.00 18.93           C  
ATOM   1325  O   TYR A 164      62.663  37.881  39.907  1.00 19.89           O  
ATOM   1326  CB  TYR A 164      64.203  40.832  40.000  1.00 20.12           C  
ATOM   1327  CG  TYR A 164      65.325  39.844  40.181  1.00 21.32           C  
ATOM   1328  CD1 TYR A 164      65.882  39.180  39.084  1.00 19.56           C  
ATOM   1329  CD2 TYR A 164      65.844  39.579  41.447  1.00 21.88           C  
ATOM   1330  CE1 TYR A 164      66.935  38.279  39.247  1.00 20.46           C  
ATOM   1331  CE2 TYR A 164      66.893  38.677  41.623  1.00 21.02           C  
ATOM   1332  CZ  TYR A 164      67.433  38.032  40.521  1.00 21.64           C  
ATOM   1333  OH  TYR A 164      68.455  37.126  40.702  1.00 19.10           O  
ATOM   1334  N   ASN A 165      62.549  39.094  38.017  1.00 18.57           N  
ATOM   1335  CA  ASN A 165      62.382  37.926  37.183  1.00 18.28           C  
ATOM   1336  C   ASN A 165      63.137  38.016  35.873  1.00 18.55           C  
ATOM   1337  O   ASN A 165      63.253  39.092  35.285  1.00 19.36           O  
ATOM   1338  CB  ASN A 165      60.893  37.716  36.902  1.00 18.95           C  
ATOM   1339  CG  ASN A 165      60.637  36.534  36.002  1.00 19.72           C  
ATOM   1340  OD1 ASN A 165      60.679  36.651  34.779  1.00 20.49           O  
ATOM   1341  ND2 ASN A 165      60.389  35.377  36.604  1.00 18.91           N  
ATOM   1342  N   GLN A 166      63.655  36.870  35.444  1.00 18.89           N  
ATOM   1343  CA  GLN A 166      64.382  36.729  34.183  1.00 18.96           C  
ATOM   1344  C   GLN A 166      64.155  35.292  33.714  1.00 18.51           C  
ATOM   1345  O   GLN A 166      63.962  34.392  34.533  1.00 17.03           O  
ATOM   1346  CB  GLN A 166      65.884  36.959  34.383  1.00 20.28           C  
ATOM   1347  CG  GLN A 166      66.713  36.656  33.141  1.00 25.70           C  
ATOM   1348  CD  GLN A 166      68.210  36.861  33.344  1.00 27.98           C  
ATOM   1349  OE1 GLN A 166      69.010  36.539  32.463  1.00 31.74           O  
ATOM   1350  NE2 GLN A 166      68.591  37.398  34.498  1.00 28.48           N  
ATOM   1351  N   ILE A 167      64.151  35.073  32.404  1.00 17.00           N  
ATOM   1352  CA  ILE A 167      63.982  33.721  31.893  1.00 19.12           C  
ATOM   1353  C   ILE A 167      65.035  33.407  30.844  1.00 21.01           C  
ATOM   1354  O   ILE A 167      65.677  34.295  30.286  1.00 20.21           O  
ATOM   1355  CB  ILE A 167      62.597  33.495  31.221  1.00 20.61           C  
ATOM   1356  CG1 ILE A 167      62.435  34.437  30.027  1.00 22.61           C  
ATOM   1357  CG2 ILE A 167      61.478  33.681  32.239  1.00 20.30           C  
ATOM   1358  CD1 ILE A 167      61.226  34.136  29.167  1.00 27.51           C  
ATOM   1359  N   LYS A 168      65.219  32.124  30.596  1.00 21.34           N  
ATOM   1360  CA  LYS A 168      66.132  31.672  29.564  1.00 24.16           C  
ATOM   1361  C   LYS A 168      65.285  30.619  28.871  1.00 24.65           C  
ATOM   1362  O   LYS A 168      64.793  29.690  29.511  1.00 24.24           O  
ATOM   1363  CB  LYS A 168      67.417  31.098  30.175  1.00 27.04           C  
ATOM   1364  CG  LYS A 168      68.284  32.190  30.806  1.00 29.24           C  
ATOM   1365  CD  LYS A 168      69.663  31.704  31.232  1.00 33.54           C  
ATOM   1366  CE  LYS A 168      70.457  32.852  31.859  1.00 33.34           C  
ATOM   1367  NZ  LYS A 168      71.843  32.468  32.250  1.00 36.42           N  
ATOM   1368  N   ALA A 169      65.074  30.796  27.570  1.00 24.72           N  
ATOM   1369  CA  ALA A 169      64.233  29.881  26.817  1.00 25.33           C  
ATOM   1370  C   ALA A 169      64.915  29.224  25.630  1.00 25.00           C  
ATOM   1371  O   ALA A 169      65.851  29.768  25.052  1.00 24.97           O  
ATOM   1372  CB  ALA A 169      62.980  30.616  26.346  1.00 24.91           C  
ATOM   1373  N   SER A 170      64.433  28.039  25.278  1.00 24.41           N  
ATOM   1374  CA  SER A 170      64.956  27.301  24.136  1.00 25.66           C  
ATOM   1375  C   SER A 170      63.851  26.377  23.641  1.00 24.83           C  
ATOM   1376  O   SER A 170      62.926  26.060  24.388  1.00 24.66           O  
ATOM   1377  CB  SER A 170      66.190  26.487  24.540  1.00 27.12           C  
ATOM   1378  OG  SER A 170      65.855  25.480  25.476  1.00 32.53           O  
ATOM   1379  N   PHE A 171      63.930  25.957  22.382  1.00 22.60           N  
ATOM   1380  CA  PHE A 171      62.920  25.061  21.831  1.00 24.28           C  
ATOM   1381  C   PHE A 171      63.451  23.639  21.733  1.00 24.86           C  
ATOM   1382  O   PHE A 171      64.621  23.436  21.414  1.00 25.35           O  
ATOM   1383  CB  PHE A 171      62.495  25.511  20.431  1.00 23.72           C  
ATOM   1384  CG  PHE A 171      61.703  26.781  20.410  1.00 24.10           C  
ATOM   1385  CD1 PHE A 171      62.338  28.016  20.452  1.00 25.80           C  
ATOM   1386  CD2 PHE A 171      60.314  26.743  20.341  1.00 24.96           C  
ATOM   1387  CE1 PHE A 171      61.601  29.197  20.423  1.00 24.14           C  
ATOM   1388  CE2 PHE A 171      59.567  27.918  20.314  1.00 24.71           C  
ATOM   1389  CZ  PHE A 171      60.212  29.147  20.355  1.00 25.62           C  
ATOM   1390  N   THR A 172      62.594  22.663  22.014  1.00 26.02           N  
ATOM   1391  CA  THR A 172      62.973  21.258  21.910  1.00 28.41           C  
ATOM   1392  C   THR A 172      62.716  20.890  20.455  1.00 28.96           C  
ATOM   1393  O   THR A 172      62.136  21.681  19.714  1.00 26.52           O  
ATOM   1394  CB  THR A 172      62.100  20.351  22.807  1.00 28.90           C  
ATOM   1395  OG1 THR A 172      60.730  20.440  22.393  1.00 28.96           O  
ATOM   1396  CG2 THR A 172      62.212  20.774  24.270  1.00 28.31           C  
ATOM   1397  N   LYS A 173      63.133  19.701  20.040  1.00 30.66           N  
ATOM   1398  CA  LYS A 173      62.916  19.296  18.655  1.00 32.87           C  
ATOM   1399  C   LYS A 173      61.431  19.180  18.342  1.00 31.62           C  
ATOM   1400  O   LYS A 173      61.004  19.427  17.217  1.00 31.61           O  
ATOM   1401  CB  LYS A 173      63.627  17.970  18.367  1.00 37.22           C  
ATOM   1402  CG  LYS A 173      65.144  18.076  18.466  1.00 44.00           C  
ATOM   1403  CD  LYS A 173      65.835  16.777  18.083  1.00 47.33           C  
ATOM   1404  CE  LYS A 173      67.347  16.923  18.155  1.00 49.42           C  
ATOM   1405  NZ  LYS A 173      68.043  15.663  17.773  1.00 52.51           N  
ATOM   1406  N   SER A 174      60.644  18.830  19.352  1.00 30.10           N  
ATOM   1407  CA  SER A 174      59.203  18.685  19.188  1.00 29.03           C  
ATOM   1408  C   SER A 174      58.485  20.034  19.228  1.00 27.77           C  
ATOM   1409  O   SER A 174      57.257  20.084  19.256  1.00 27.41           O  
ATOM   1410  CB  SER A 174      58.647  17.787  20.289  1.00 30.25           C  
ATOM   1411  OG  SER A 174      58.809  18.405  21.554  1.00 32.69           O  
ATOM   1412  N   LEU A 175      59.257  21.118  19.246  1.00 26.59           N  
ATOM   1413  CA  LEU A 175      58.716  22.477  19.267  1.00 27.36           C  
ATOM   1414  C   LEU A 175      58.129  22.925  20.604  1.00 26.80           C  
ATOM   1415  O   LEU A 175      57.278  23.812  20.653  1.00 26.80           O  
ATOM   1416  CB  LEU A 175      57.658  22.647  18.168  1.00 28.61           C  
ATOM   1417  CG  LEU A 175      58.135  22.317  16.755  1.00 31.10           C  
ATOM   1418  CD1 LEU A 175      57.033  22.650  15.757  1.00 31.36           C  
ATOM   1419  CD2 LEU A 175      59.400  23.101  16.441  1.00 31.24           C  
ATOM   1420  N   MET A 176      58.578  22.309  21.686  1.00 26.87           N  
ATOM   1421  CA  MET A 176      58.116  22.689  23.013  1.00 27.33           C  
ATOM   1422  C   MET A 176      59.039  23.836  23.414  1.00 25.66           C  
ATOM   1423  O   MET A 176      60.245  23.749  23.194  1.00 24.97           O  
ATOM   1424  CB  MET A 176      58.310  21.523  23.985  1.00 30.94           C  
ATOM   1425  CG  MET A 176      57.635  21.693  25.331  1.00 36.78           C  
ATOM   1426  SD  MET A 176      55.865  21.369  25.223  1.00 39.42           S  
ATOM   1427  CE  MET A 176      55.839  19.602  25.350  1.00 38.12           C  
ATOM   1428  N   LEU A 177      58.495  24.913  23.971  1.00 23.82           N  
ATOM   1429  CA  LEU A 177      59.354  26.011  24.398  1.00 23.11           C  
ATOM   1430  C   LEU A 177      59.674  25.793  25.870  1.00 23.42           C  
ATOM   1431  O   LEU A 177      58.808  25.925  26.735  1.00 21.58           O  
ATOM   1432  CB  LEU A 177      58.675  27.374  24.221  1.00 25.69           C  
ATOM   1433  CG  LEU A 177      59.536  28.548  24.711  1.00 25.47           C  
ATOM   1434  CD1 LEU A 177      60.753  28.703  23.818  1.00 27.19           C  
ATOM   1435  CD2 LEU A 177      58.727  29.830  24.722  1.00 30.03           C  
ATOM   1436  N   THR A 178      60.921  25.441  26.145  1.00 20.91           N  
ATOM   1437  CA  THR A 178      61.355  25.204  27.515  1.00 23.44           C  
ATOM   1438  C   THR A 178      61.687  26.545  28.138  1.00 21.63           C  
ATOM   1439  O   THR A 178      62.405  27.341  27.541  1.00 24.02           O  
ATOM   1440  CB  THR A 178      62.614  24.311  27.550  1.00 25.14           C  
ATOM   1441  OG1 THR A 178      62.305  23.036  26.972  1.00 28.36           O  
ATOM   1442  CG2 THR A 178      63.094  24.117  28.986  1.00 27.73           C  
ATOM   1443  N   VAL A 179      61.163  26.798  29.332  1.00 21.18           N  
ATOM   1444  CA  VAL A 179      61.430  28.064  30.005  1.00 20.77           C  
ATOM   1445  C   VAL A 179      61.943  27.859  31.423  1.00 22.21           C  
ATOM   1446  O   VAL A 179      61.294  27.215  32.249  1.00 21.60           O  
ATOM   1447  CB  VAL A 179      60.161  28.953  30.082  1.00 20.10           C  
ATOM   1448  CG1 VAL A 179      60.477  30.265  30.803  1.00 18.27           C  
ATOM   1449  CG2 VAL A 179      59.641  29.244  28.678  1.00 20.20           C  
ATOM   1450  N   LYS A 180      63.122  28.402  31.695  1.00 21.58           N  
ATOM   1451  CA  LYS A 180      63.695  28.315  33.027  1.00 22.92           C  
ATOM   1452  C   LYS A 180      63.572  29.716  33.599  1.00 21.96           C  
ATOM   1453  O   LYS A 180      64.021  30.685  32.978  1.00 21.70           O  
ATOM   1454  CB  LYS A 180      65.179  27.933  32.976  1.00 25.13           C  
ATOM   1455  CG  LYS A 180      65.498  26.575  32.361  1.00 31.63           C  
ATOM   1456  CD  LYS A 180      66.997  26.289  32.491  1.00 35.53           C  
ATOM   1457  CE  LYS A 180      67.444  25.132  31.603  1.00 39.61           C  
ATOM   1458  NZ  LYS A 180      66.746  23.860  31.933  1.00 42.19           N  
ATOM   1459  N   GLN A 181      62.938  29.839  34.757  1.00 19.18           N  
ATOM   1460  CA  GLN A 181      62.819  31.144  35.374  1.00 18.95           C  
ATOM   1461  C   GLN A 181      64.029  31.343  36.279  1.00 19.28           C  
ATOM   1462  O   GLN A 181      64.585  30.377  36.804  1.00 19.70           O  
ATOM   1463  CB  GLN A 181      61.533  31.244  36.200  1.00 17.05           C  
ATOM   1464  CG  GLN A 181      60.270  31.081  35.380  1.00 16.44           C  
ATOM   1465  CD  GLN A 181      59.055  31.643  36.075  1.00 15.85           C  
ATOM   1466  OE1 GLN A 181      58.986  32.841  36.351  1.00 18.00           O  
ATOM   1467  NE2 GLN A 181      58.085  30.780  36.366  1.00 16.91           N  
ATOM   1468  N   PHE A 182      64.436  32.599  36.430  1.00 18.99           N  
ATOM   1469  CA  PHE A 182      65.553  32.980  37.283  1.00 20.36           C  
ATOM   1470  C   PHE A 182      65.038  34.093  38.180  1.00 21.30           C  
ATOM   1471  O   PHE A 182      64.188  34.879  37.767  1.00 21.74           O  
ATOM   1472  CB  PHE A 182      66.729  33.515  36.458  1.00 21.88           C  
ATOM   1473  CG  PHE A 182      67.461  32.461  35.685  1.00 20.64           C  
ATOM   1474  CD1 PHE A 182      66.888  31.878  34.563  1.00 22.60           C  
ATOM   1475  CD2 PHE A 182      68.727  32.044  36.086  1.00 21.95           C  
ATOM   1476  CE1 PHE A 182      67.568  30.888  33.845  1.00 23.10           C  
ATOM   1477  CE2 PHE A 182      69.417  31.055  35.377  1.00 21.86           C  
ATOM   1478  CZ  PHE A 182      68.836  30.477  34.255  1.00 22.68           C  
ATOM   1479  N   GLY A 183      65.555  34.162  39.399  1.00 21.31           N  
ATOM   1480  CA  GLY A 183      65.120  35.193  40.318  1.00 18.87           C  
ATOM   1481  C   GLY A 183      64.358  34.597  41.481  1.00 19.88           C  
ATOM   1482  O   GLY A 183      64.200  33.384  41.578  1.00 18.07           O  
ATOM   1483  N   HIS A 184      63.894  35.461  42.374  1.00 18.71           N  
ATOM   1484  CA  HIS A 184      63.133  35.030  43.527  1.00 18.94           C  
ATOM   1485  C   HIS A 184      62.337  36.204  44.045  1.00 17.70           C  
ATOM   1486  O   HIS A 184      62.543  37.349  43.633  1.00 17.24           O  
ATOM   1487  CB  HIS A 184      64.047  34.503  44.639  1.00 18.05           C  
ATOM   1488  CG  HIS A 184      65.177  35.421  44.975  1.00 20.74           C  
ATOM   1489  ND1 HIS A 184      66.412  35.330  44.369  1.00 19.68           N  
ATOM   1490  CD2 HIS A 184      65.251  36.472  45.824  1.00 20.73           C  
ATOM   1491  CE1 HIS A 184      67.196  36.287  44.830  1.00 22.61           C  
ATOM   1492  NE2 HIS A 184      66.516  36.995  45.714  1.00 22.06           N  
ATOM   1493  N   THR A 185      61.424  35.915  44.956  1.00 16.72           N  
ATOM   1494  CA  THR A 185      60.584  36.946  45.526  1.00 16.39           C  
ATOM   1495  C   THR A 185      60.524  36.760  47.030  1.00 17.80           C  
ATOM   1496  O   THR A 185      60.457  35.633  47.516  1.00 17.78           O  
ATOM   1497  CB  THR A 185      59.169  36.872  44.908  1.00 18.78           C  
ATOM   1498  OG1 THR A 185      59.244  37.264  43.528  1.00 18.39           O  
ATOM   1499  CG2 THR A 185      58.196  37.788  45.647  1.00 19.26           C  
ATOM   1500  N   MET A 186      60.584  37.871  47.758  1.00 17.52           N  
ATOM   1501  CA  MET A 186      60.518  37.837  49.211  1.00 20.09           C  
ATOM   1502  C   MET A 186      59.280  38.585  49.691  1.00 21.22           C  
ATOM   1503  O   MET A 186      58.973  39.686  49.226  1.00 21.38           O  
ATOM   1504  CB  MET A 186      61.775  38.456  49.820  1.00 20.98           C  
ATOM   1505  CG  MET A 186      63.038  37.636  49.569  1.00 24.22           C  
ATOM   1506  SD  MET A 186      64.493  38.399  50.312  1.00 28.03           S  
ATOM   1507  CE  MET A 186      64.848  39.690  49.090  1.00 29.01           C  
ATOM   1508  N   LEU A 187      58.573  37.964  50.624  1.00 21.11           N  
ATOM   1509  CA  LEU A 187      57.357  38.531  51.183  1.00 20.68           C  
ATOM   1510  C   LEU A 187      57.546  38.716  52.677  1.00 21.39           C  
ATOM   1511  O   LEU A 187      57.853  37.762  53.393  1.00 21.27           O  
ATOM   1512  CB  LEU A 187      56.182  37.583  50.928  1.00 19.42           C  
ATOM   1513  CG  LEU A 187      54.828  37.863  51.587  1.00 20.16           C  
ATOM   1514  CD1 LEU A 187      54.157  39.091  50.960  1.00 18.77           C  
ATOM   1515  CD2 LEU A 187      53.944  36.635  51.403  1.00 21.67           C  
ATOM   1516  N   ASP A 188      57.388  39.948  53.142  1.00 21.44           N  
ATOM   1517  CA  ASP A 188      57.521  40.224  54.563  1.00 24.22           C  
ATOM   1518  C   ASP A 188      56.150  40.532  55.139  1.00 23.42           C  
ATOM   1519  O   ASP A 188      55.417  41.370  54.608  1.00 22.43           O  
ATOM   1520  CB  ASP A 188      58.447  41.420  54.812  1.00 25.97           C  
ATOM   1521  CG  ASP A 188      59.904  41.102  54.537  1.00 31.65           C  
ATOM   1522  OD1 ASP A 188      60.257  40.865  53.366  1.00 37.05           O  
ATOM   1523  OD2 ASP A 188      60.704  41.088  55.493  1.00 36.47           O  
ATOM   1524  N   ILE A 189      55.809  39.833  56.213  1.00 22.34           N  
ATOM   1525  CA  ILE A 189      54.549  40.039  56.916  1.00 23.22           C  
ATOM   1526  C   ILE A 189      55.029  40.547  58.271  1.00 24.21           C  
ATOM   1527  O   ILE A 189      55.448  39.761  59.122  1.00 22.75           O  
ATOM   1528  CB  ILE A 189      53.783  38.710  57.118  1.00 22.80           C  
ATOM   1529  CG1 ILE A 189      53.623  37.974  55.779  1.00 22.28           C  
ATOM   1530  CG2 ILE A 189      52.426  38.987  57.760  1.00 22.71           C  
ATOM   1531  CD1 ILE A 189      52.850  38.743  54.717  1.00 18.29           C  
ATOM   1532  N   LYS A 190      54.989  41.860  58.467  1.00 24.79           N  
ATOM   1533  CA  LYS A 190      55.481  42.442  59.707  1.00 27.26           C  
ATOM   1534  C   LYS A 190      56.945  42.020  59.846  1.00 29.23           C  
ATOM   1535  O   LYS A 190      57.743  42.290  58.945  1.00 28.31           O  
ATOM   1536  CB  LYS A 190      54.634  41.976  60.897  1.00 28.90           C  
ATOM   1537  CG  LYS A 190      53.326  42.751  61.009  1.00 32.08           C  
ATOM   1538  CD  LYS A 190      52.367  42.165  62.028  1.00 32.88           C  
ATOM   1539  CE  LYS A 190      51.198  43.105  62.256  1.00 34.95           C  
ATOM   1540  NZ  LYS A 190      50.598  43.609  60.984  1.00 32.67           N  
ATOM   1541  N   ASP A 191      57.314  41.354  60.934  1.00 29.44           N  
ATOM   1542  CA  ASP A 191      58.710  40.948  61.096  1.00 31.75           C  
ATOM   1543  C   ASP A 191      59.004  39.526  60.615  1.00 30.81           C  
ATOM   1544  O   ASP A 191      60.115  39.023  60.793  1.00 31.14           O  
ATOM   1545  CB  ASP A 191      59.141  41.090  62.561  1.00 35.06           C  
ATOM   1546  CG  ASP A 191      59.082  42.528  63.048  1.00 38.01           C  
ATOM   1547  OD1 ASP A 191      59.615  43.414  62.343  1.00 40.95           O  
ATOM   1548  OD2 ASP A 191      58.511  42.774  64.133  1.00 40.27           O  
ATOM   1549  N   GLU A 192      58.014  38.891  59.995  1.00 27.60           N  
ATOM   1550  CA  GLU A 192      58.148  37.519  59.500  1.00 25.23           C  
ATOM   1551  C   GLU A 192      58.365  37.545  57.988  1.00 25.61           C  
ATOM   1552  O   GLU A 192      57.618  38.201  57.264  1.00 24.20           O  
ATOM   1553  CB  GLU A 192      56.878  36.743  59.841  1.00 26.16           C  
ATOM   1554  CG  GLU A 192      57.007  35.238  59.797  1.00 26.46           C  
ATOM   1555  CD  GLU A 192      55.811  34.561  60.434  1.00 27.35           C  
ATOM   1556  OE1 GLU A 192      54.794  34.362  59.743  1.00 26.00           O  
ATOM   1557  OE2 GLU A 192      55.878  34.245  61.639  1.00 27.82           O  
ATOM   1558  N   SER A 193      59.374  36.822  57.510  1.00 22.65           N  
ATOM   1559  CA  SER A 193      59.681  36.823  56.084  1.00 23.53           C  
ATOM   1560  C   SER A 193      59.528  35.479  55.378  1.00 22.85           C  
ATOM   1561  O   SER A 193      59.633  34.417  55.995  1.00 22.49           O  
ATOM   1562  CB  SER A 193      61.100  37.350  55.875  1.00 24.91           C  
ATOM   1563  OG  SER A 193      62.023  36.583  56.632  1.00 26.77           O  
ATOM   1564  N   TYR A 194      59.286  35.545  54.072  1.00 21.43           N  
ATOM   1565  CA  TYR A 194      59.117  34.354  53.249  1.00 21.01           C  
ATOM   1566  C   TYR A 194      59.852  34.503  51.924  1.00 21.85           C  
ATOM   1567  O   TYR A 194      59.746  35.538  51.265  1.00 23.79           O  
ATOM   1568  CB  TYR A 194      57.630  34.103  52.960  1.00 19.81           C  
ATOM   1569  CG  TYR A 194      56.809  33.797  54.191  1.00 20.12           C  
ATOM   1570  CD1 TYR A 194      56.460  34.809  55.086  1.00 21.34           C  
ATOM   1571  CD2 TYR A 194      56.414  32.490  54.482  1.00 17.59           C  
ATOM   1572  CE1 TYR A 194      55.740  34.524  56.245  1.00 21.33           C  
ATOM   1573  CE2 TYR A 194      55.699  32.196  55.636  1.00 19.14           C  
ATOM   1574  CZ  TYR A 194      55.368  33.217  56.512  1.00 18.58           C  
ATOM   1575  OH  TYR A 194      54.681  32.928  57.664  1.00 20.49           O  
ATOM   1576  N   LEU A 195      60.597  33.469  51.541  1.00 21.15           N  
ATOM   1577  CA  LEU A 195      61.327  33.474  50.276  1.00 19.76           C  
ATOM   1578  C   LEU A 195      60.598  32.527  49.331  1.00 18.51           C  
ATOM   1579  O   LEU A 195      60.398  31.355  49.646  1.00 18.01           O  
ATOM   1580  CB  LEU A 195      62.772  33.003  50.481  1.00 18.83           C  
ATOM   1581  CG  LEU A 195      63.632  32.836  49.220  1.00 20.93           C  
ATOM   1582  CD1 LEU A 195      63.741  34.158  48.478  1.00 21.84           C  
ATOM   1583  CD2 LEU A 195      65.023  32.334  49.619  1.00 20.00           C  
ATOM   1584  N   VAL A 196      60.200  33.047  48.176  1.00 18.56           N  
ATOM   1585  CA  VAL A 196      59.463  32.271  47.181  1.00 16.07           C  
ATOM   1586  C   VAL A 196      60.266  32.158  45.886  1.00 16.68           C  
ATOM   1587  O   VAL A 196      60.810  33.152  45.406  1.00 17.17           O  
ATOM   1588  CB  VAL A 196      58.110  32.957  46.865  1.00 18.07           C  
ATOM   1589  CG1 VAL A 196      57.331  32.142  45.835  1.00 18.45           C  
ATOM   1590  CG2 VAL A 196      57.306  33.132  48.148  1.00 17.25           C  
ATOM   1591  N   THR A 197      60.350  30.949  45.332  1.00 16.68           N  
ATOM   1592  CA  THR A 197      61.078  30.748  44.083  1.00 17.45           C  
ATOM   1593  C   THR A 197      60.107  30.268  42.999  1.00 19.06           C  
ATOM   1594  O   THR A 197      59.375  29.302  43.195  1.00 18.67           O  
ATOM   1595  CB  THR A 197      62.226  29.706  44.231  1.00 17.45           C  
ATOM   1596  OG1 THR A 197      61.692  28.448  44.654  1.00 17.37           O  
ATOM   1597  CG2 THR A 197      63.262  30.178  45.252  1.00 15.04           C  
ATOM   1598  N   PRO A 198      60.087  30.951  41.844  1.00 20.99           N  
ATOM   1599  CA  PRO A 198      59.205  30.595  40.725  1.00 21.01           C  
ATOM   1600  C   PRO A 198      59.617  29.253  40.128  1.00 20.38           C  
ATOM   1601  O   PRO A 198      60.786  28.872  40.189  1.00 20.37           O  
ATOM   1602  CB  PRO A 198      59.410  31.740  39.734  1.00 21.24           C  
ATOM   1603  CG  PRO A 198      59.961  32.856  40.571  1.00 25.32           C  
ATOM   1604  CD  PRO A 198      60.866  32.158  41.526  1.00 21.02           C  
ATOM   1605  N   PRO A 199      58.663  28.527  39.523  1.00 19.68           N  
ATOM   1606  CA  PRO A 199      58.981  27.228  38.934  1.00 19.42           C  
ATOM   1607  C   PRO A 199      59.303  27.278  37.449  1.00 19.48           C  
ATOM   1608  O   PRO A 199      59.001  28.257  36.766  1.00 21.77           O  
ATOM   1609  CB  PRO A 199      57.708  26.445  39.181  1.00 19.19           C  
ATOM   1610  CG  PRO A 199      56.671  27.477  38.828  1.00 20.18           C  
ATOM   1611  CD  PRO A 199      57.205  28.745  39.528  1.00 19.87           C  
ATOM   1612  N   PRO A 200      59.944  26.220  36.932  1.00 18.73           N  
ATOM   1613  CA  PRO A 200      60.259  26.206  35.504  1.00 19.53           C  
ATOM   1614  C   PRO A 200      58.938  25.890  34.803  1.00 19.16           C  
ATOM   1615  O   PRO A 200      57.955  25.531  35.459  1.00 19.39           O  
ATOM   1616  CB  PRO A 200      61.278  25.075  35.381  1.00 20.79           C  
ATOM   1617  CG  PRO A 200      60.858  24.122  36.466  1.00 20.34           C  
ATOM   1618  CD  PRO A 200      60.524  25.052  37.623  1.00 18.65           C  
ATOM   1619  N   LEU A 201      58.902  26.017  33.485  1.00 19.74           N  
ATOM   1620  CA  LEU A 201      57.667  25.740  32.766  1.00 19.81           C  
ATOM   1621  C   LEU A 201      57.944  25.556  31.291  1.00 19.51           C  
ATOM   1622  O   LEU A 201      59.060  25.765  30.829  1.00 18.10           O  
ATOM   1623  CB  LEU A 201      56.685  26.902  32.959  1.00 19.26           C  
ATOM   1624  CG  LEU A 201      57.123  28.276  32.432  1.00 22.12           C  
ATOM   1625  CD1 LEU A 201      56.747  28.404  30.957  1.00 21.64           C  
ATOM   1626  CD2 LEU A 201      56.432  29.384  33.225  1.00 21.91           C  
ATOM   1627  N   HIS A 202      56.928  25.133  30.553  1.00 20.48           N  
ATOM   1628  CA  HIS A 202      57.086  24.989  29.122  1.00 21.02           C  
ATOM   1629  C   HIS A 202      55.813  25.442  28.445  1.00 21.33           C  
ATOM   1630  O   HIS A 202      54.726  25.425  29.038  1.00 20.55           O  
ATOM   1631  CB  HIS A 202      57.432  23.546  28.713  1.00 25.32           C  
ATOM   1632  CG  HIS A 202      56.455  22.514  29.185  1.00 28.87           C  
ATOM   1633  ND1 HIS A 202      56.464  22.011  30.468  1.00 32.07           N  
ATOM   1634  CD2 HIS A 202      55.454  21.871  28.537  1.00 31.22           C  
ATOM   1635  CE1 HIS A 202      55.513  21.102  30.590  1.00 33.72           C  
ATOM   1636  NE2 HIS A 202      54.885  20.998  29.432  1.00 31.91           N  
ATOM   1637  N   ILE A 203      55.956  25.896  27.209  1.00 20.01           N  
ATOM   1638  CA  ILE A 203      54.801  26.335  26.452  1.00 20.53           C  
ATOM   1639  C   ILE A 203      54.533  25.293  25.381  1.00 20.92           C  
ATOM   1640  O   ILE A 203      55.404  24.991  24.563  1.00 21.57           O  
ATOM   1641  CB  ILE A 203      55.036  27.702  25.761  1.00 20.64           C  
ATOM   1642  CG1 ILE A 203      55.192  28.816  26.805  1.00 23.56           C  
ATOM   1643  CG2 ILE A 203      53.844  28.040  24.873  1.00 19.68           C  
ATOM   1644  CD1 ILE A 203      56.609  29.097  27.198  1.00 28.00           C  
ATOM   1645  N   GLU A 204      53.349  24.702  25.403  1.00 22.59           N  
ATOM   1646  CA  GLU A 204      53.036  23.739  24.368  1.00 24.80           C  
ATOM   1647  C   GLU A 204      51.923  24.275  23.495  1.00 23.11           C  
ATOM   1648  O   GLU A 204      51.485  25.411  23.672  1.00 20.22           O  
ATOM   1649  CB  GLU A 204      52.676  22.374  24.957  1.00 29.25           C  
ATOM   1650  CG  GLU A 204      51.801  22.391  26.168  1.00 32.62           C  
ATOM   1651  CD  GLU A 204      51.705  21.009  26.794  1.00 36.56           C  
ATOM   1652  OE1 GLU A 204      51.299  20.059  26.086  1.00 36.49           O  
ATOM   1653  OE2 GLU A 204      52.038  20.877  27.990  1.00 37.25           O  
ATOM   1654  N   GLY A 205      51.487  23.467  22.537  1.00 23.57           N  
ATOM   1655  CA  GLY A 205      50.442  23.903  21.637  1.00 24.51           C  
ATOM   1656  C   GLY A 205      51.007  24.818  20.566  1.00 24.56           C  
ATOM   1657  O   GLY A 205      50.259  25.502  19.870  1.00 26.89           O  
ATOM   1658  N   ILE A 206      52.328  24.833  20.420  1.00 23.64           N  
ATOM   1659  CA  ILE A 206      52.951  25.691  19.415  1.00 25.60           C  
ATOM   1660  C   ILE A 206      52.656  25.203  18.000  1.00 25.75           C  
ATOM   1661  O   ILE A 206      52.361  25.998  17.111  1.00 24.38           O  
ATOM   1662  CB  ILE A 206      54.489  25.773  19.599  1.00 25.95           C  
ATOM   1663  CG1 ILE A 206      54.823  26.479  20.916  1.00 28.40           C  
ATOM   1664  CG2 ILE A 206      55.116  26.537  18.432  1.00 26.65           C  
ATOM   1665  CD1 ILE A 206      54.335  27.898  20.987  1.00 31.27           C  
ATOM   1666  N   LEU A 207      52.751  23.895  17.786  1.00 24.60           N  
ATOM   1667  CA  LEU A 207      52.477  23.347  16.466  1.00 25.08           C  
ATOM   1668  C   LEU A 207      51.074  23.707  15.989  1.00 24.55           C  
ATOM   1669  O   LEU A 207      50.887  24.074  14.831  1.00 24.03           O  
ATOM   1670  CB  LEU A 207      52.625  21.826  16.471  1.00 27.55           C  
ATOM   1671  CG  LEU A 207      52.282  21.167  15.130  1.00 28.69           C  
ATOM   1672  CD1 LEU A 207      53.288  21.604  14.075  1.00 31.23           C  
ATOM   1673  CD2 LEU A 207      52.297  19.649  15.279  1.00 32.94           C  
ATOM   1674  N   VAL A 208      50.092  23.609  16.879  1.00 24.21           N  
ATOM   1675  CA  VAL A 208      48.706  23.903  16.521  1.00 24.99           C  
ATOM   1676  C   VAL A 208      48.302  25.372  16.644  1.00 23.65           C  
ATOM   1677  O   VAL A 208      47.123  25.710  16.530  1.00 22.31           O  
ATOM   1678  CB  VAL A 208      47.729  23.051  17.364  1.00 27.53           C  
ATOM   1679  CG1 VAL A 208      48.089  21.576  17.232  1.00 28.73           C  
ATOM   1680  CG2 VAL A 208      47.768  23.486  18.821  1.00 28.44           C  
ATOM   1681  N   ALA A 209      49.281  26.242  16.870  1.00 23.54           N  
ATOM   1682  CA  ALA A 209      49.033  27.673  17.003  1.00 25.00           C  
ATOM   1683  C   ALA A 209      48.053  28.047  18.117  1.00 25.53           C  
ATOM   1684  O   ALA A 209      47.237  28.957  17.960  1.00 24.87           O  
ATOM   1685  CB  ALA A 209      48.549  28.252  15.670  1.00 26.05           C  
ATOM   1686  N   SER A 210      48.122  27.337  19.238  1.00 23.04           N  
ATOM   1687  CA  SER A 210      47.267  27.650  20.382  1.00 23.01           C  
ATOM   1688  C   SER A 210      48.130  27.378  21.606  1.00 22.46           C  
ATOM   1689  O   SER A 210      47.944  26.386  22.310  1.00 21.37           O  
ATOM   1690  CB  SER A 210      46.020  26.767  20.405  1.00 23.57           C  
ATOM   1691  OG  SER A 210      45.117  27.240  21.395  1.00 25.41           O  
ATOM   1692  N   PRO A 211      49.095  28.267  21.865  1.00 21.09           N  
ATOM   1693  CA  PRO A 211      50.023  28.152  22.990  1.00 22.27           C  
ATOM   1694  C   PRO A 211      49.388  28.252  24.358  1.00 20.35           C  
ATOM   1695  O   PRO A 211      48.408  28.969  24.556  1.00 18.86           O  
ATOM   1696  CB  PRO A 211      51.007  29.304  22.755  1.00 21.90           C  
ATOM   1697  CG  PRO A 211      50.859  29.624  21.290  1.00 22.40           C  
ATOM   1698  CD  PRO A 211      49.382  29.483  21.089  1.00 21.84           C  
ATOM   1699  N   PHE A 212      49.956  27.517  25.304  1.00 20.56           N  
ATOM   1700  CA  PHE A 212      49.482  27.578  26.671  1.00 22.51           C  
ATOM   1701  C   PHE A 212      50.605  27.142  27.593  1.00 21.69           C  
ATOM   1702  O   PHE A 212      51.502  26.395  27.198  1.00 20.37           O  
ATOM   1703  CB  PHE A 212      48.210  26.742  26.868  1.00 24.53           C  
ATOM   1704  CG  PHE A 212      48.412  25.258  26.779  1.00 26.96           C  
ATOM   1705  CD1 PHE A 212      48.844  24.532  27.884  1.00 27.23           C  
ATOM   1706  CD2 PHE A 212      48.098  24.574  25.607  1.00 28.84           C  
ATOM   1707  CE1 PHE A 212      48.950  23.138  27.828  1.00 29.05           C  
ATOM   1708  CE2 PHE A 212      48.201  23.181  25.538  1.00 31.79           C  
ATOM   1709  CZ  PHE A 212      48.625  22.462  26.653  1.00 29.92           C  
ATOM   1710  N   VAL A 213      50.562  27.653  28.812  1.00 20.45           N  
ATOM   1711  CA  VAL A 213      51.576  27.365  29.808  1.00 20.28           C  
ATOM   1712  C   VAL A 213      51.270  26.136  30.648  1.00 20.61           C  
ATOM   1713  O   VAL A 213      50.122  25.886  31.006  1.00 21.56           O  
ATOM   1714  CB  VAL A 213      51.736  28.557  30.784  1.00 19.96           C  
ATOM   1715  CG1 VAL A 213      52.647  28.164  31.955  1.00 17.40           C  
ATOM   1716  CG2 VAL A 213      52.293  29.767  30.046  1.00 20.54           C  
ATOM   1717  N   GLU A 214      52.310  25.366  30.941  1.00 20.73           N  
ATOM   1718  CA  GLU A 214      52.181  24.219  31.819  1.00 21.89           C  
ATOM   1719  C   GLU A 214      53.397  24.315  32.731  1.00 21.71           C  
ATOM   1720  O   GLU A 214      54.523  24.505  32.264  1.00 20.27           O  
ATOM   1721  CB  GLU A 214      52.186  22.896  31.057  1.00 26.44           C  
ATOM   1722  CG  GLU A 214      51.856  21.703  31.962  1.00 29.14           C  
ATOM   1723  CD  GLU A 214      50.627  21.952  32.846  1.00 33.10           C  
ATOM   1724  OE1 GLU A 214      50.696  22.799  33.777  1.00 31.72           O  
ATOM   1725  OE2 GLU A 214      49.587  21.301  32.605  1.00 33.58           O  
ATOM   1726  N   LEU A 215      53.161  24.223  34.033  1.00 18.81           N  
ATOM   1727  CA  LEU A 215      54.241  24.322  34.996  1.00 21.45           C  
ATOM   1728  C   LEU A 215      54.845  22.958  35.267  1.00 22.22           C  
ATOM   1729  O   LEU A 215      54.205  21.929  35.056  1.00 21.94           O  
ATOM   1730  CB  LEU A 215      53.727  24.926  36.302  1.00 20.85           C  
ATOM   1731  CG  LEU A 215      52.979  26.257  36.169  1.00 22.18           C  
ATOM   1732  CD1 LEU A 215      52.543  26.726  37.550  1.00 20.60           C  
ATOM   1733  CD2 LEU A 215      53.873  27.297  35.488  1.00 21.99           C  
ATOM   1734  N   GLU A 216      56.086  22.961  35.734  1.00 21.88           N  
ATOM   1735  CA  GLU A 216      56.790  21.728  36.047  1.00 24.81           C  
ATOM   1736  C   GLU A 216      57.764  22.016  37.190  1.00 23.85           C  
ATOM   1737  O   GLU A 216      57.753  23.112  37.752  1.00 24.23           O  
ATOM   1738  CB  GLU A 216      57.538  21.234  34.804  1.00 27.45           C  
ATOM   1739  CG  GLU A 216      58.639  22.166  34.339  1.00 31.56           C  
ATOM   1740  CD  GLU A 216      59.274  21.722  33.033  1.00 35.40           C  
ATOM   1741  OE1 GLU A 216      58.611  21.817  31.979  1.00 36.53           O  
ATOM   1742  OE2 GLU A 216      60.437  21.272  33.065  1.00 37.17           O  
ATOM   1743  N   GLY A 217      58.586  21.034  37.542  1.00 22.73           N  
ATOM   1744  CA  GLY A 217      59.556  21.233  38.605  1.00 21.94           C  
ATOM   1745  C   GLY A 217      58.951  21.573  39.954  1.00 21.65           C  
ATOM   1746  O   GLY A 217      57.870  21.094  40.293  1.00 20.45           O  
ATOM   1747  N   LYS A 218      59.644  22.421  40.713  1.00 21.86           N  
ATOM   1748  CA  LYS A 218      59.199  22.808  42.050  1.00 21.98           C  
ATOM   1749  C   LYS A 218      59.355  24.290  42.352  1.00 19.47           C  
ATOM   1750  O   LYS A 218      60.152  24.990  41.734  1.00 19.83           O  
ATOM   1751  CB  LYS A 218      60.014  22.077  43.121  1.00 25.00           C  
ATOM   1752  CG  LYS A 218      60.137  20.574  43.003  1.00 30.40           C  
ATOM   1753  CD  LYS A 218      61.160  20.094  44.033  1.00 32.15           C  
ATOM   1754  CE  LYS A 218      61.384  18.593  43.982  1.00 38.23           C  
ATOM   1755  NZ  LYS A 218      62.411  18.181  44.985  1.00 38.99           N  
ATOM   1756  N   SER A 219      58.592  24.739  43.341  1.00 19.95           N  
ATOM   1757  CA  SER A 219      58.645  26.104  43.849  1.00 19.02           C  
ATOM   1758  C   SER A 219      58.799  25.919  45.351  1.00 17.58           C  
ATOM   1759  O   SER A 219      58.260  24.969  45.908  1.00 18.65           O  
ATOM   1760  CB  SER A 219      57.341  26.864  43.581  1.00 17.92           C  
ATOM   1761  OG  SER A 219      57.339  27.486  42.305  1.00 21.09           O  
ATOM   1762  N   TYR A 220      59.539  26.808  46.003  1.00 19.58           N  
ATOM   1763  CA  TYR A 220      59.704  26.719  47.447  1.00 17.55           C  
ATOM   1764  C   TYR A 220      59.208  27.986  48.115  1.00 17.78           C  
ATOM   1765  O   TYR A 220      59.213  29.062  47.518  1.00 19.20           O  
ATOM   1766  CB  TYR A 220      61.172  26.564  47.842  1.00 19.69           C  
ATOM   1767  CG  TYR A 220      61.868  25.351  47.299  1.00 20.05           C  
ATOM   1768  CD1 TYR A 220      62.849  25.475  46.317  1.00 20.47           C  
ATOM   1769  CD2 TYR A 220      61.570  24.079  47.784  1.00 20.66           C  
ATOM   1770  CE1 TYR A 220      63.522  24.359  45.830  1.00 22.93           C  
ATOM   1771  CE2 TYR A 220      62.235  22.958  47.303  1.00 22.79           C  
ATOM   1772  CZ  TYR A 220      63.208  23.105  46.326  1.00 21.69           C  
ATOM   1773  OH  TYR A 220      63.854  21.997  45.830  1.00 25.72           O  
ATOM   1774  N   ILE A 221      58.775  27.841  49.361  1.00 17.80           N  
ATOM   1775  CA  ILE A 221      58.357  28.973  50.169  1.00 18.42           C  
ATOM   1776  C   ILE A 221      59.026  28.709  51.512  1.00 19.47           C  
ATOM   1777  O   ILE A 221      58.543  27.895  52.299  1.00 18.45           O  
ATOM   1778  CB  ILE A 221      56.828  29.047  50.383  1.00 18.05           C  
ATOM   1779  CG1 ILE A 221      56.099  29.101  49.036  1.00 17.97           C  
ATOM   1780  CG2 ILE A 221      56.490  30.307  51.187  1.00 17.49           C  
ATOM   1781  CD1 ILE A 221      54.593  29.318  49.164  1.00 20.04           C  
ATOM   1782  N   GLN A 222      60.154  29.377  51.745  1.00 18.81           N  
ATOM   1783  CA  GLN A 222      60.913  29.218  52.981  1.00 20.53           C  
ATOM   1784  C   GLN A 222      60.681  30.423  53.885  1.00 19.29           C  
ATOM   1785  O   GLN A 222      60.934  31.566  53.492  1.00 19.40           O  
ATOM   1786  CB  GLN A 222      62.407  29.087  52.665  1.00 18.47           C  
ATOM   1787  CG  GLN A 222      63.317  29.068  53.893  1.00 21.50           C  
ATOM   1788  CD  GLN A 222      63.160  27.806  54.714  1.00 21.80           C  
ATOM   1789  OE1 GLN A 222      63.456  26.708  54.244  1.00 21.37           O  
ATOM   1790  NE2 GLN A 222      62.685  27.956  55.947  1.00 21.07           N  
ATOM   1791  N   SER A 223      60.201  30.156  55.094  1.00 18.53           N  
ATOM   1792  CA  SER A 223      59.928  31.212  56.059  1.00 19.24           C  
ATOM   1793  C   SER A 223      61.026  31.335  57.106  1.00 21.31           C  
ATOM   1794  O   SER A 223      61.765  30.382  57.363  1.00 21.75           O  
ATOM   1795  CB  SER A 223      58.594  30.951  56.773  1.00 19.30           C  
ATOM   1796  OG  SER A 223      58.340  31.950  57.750  1.00 19.73           O  
ATOM   1797  N   SER A 224      61.119  32.519  57.704  1.00 21.66           N  
ATOM   1798  CA  SER A 224      62.098  32.792  58.753  1.00 22.47           C  
ATOM   1799  C   SER A 224      61.706  32.005  59.999  1.00 22.93           C  
ATOM   1800  O   SER A 224      62.478  31.890  60.953  1.00 23.48           O  
ATOM   1801  CB  SER A 224      62.112  34.290  59.071  1.00 24.12           C  
ATOM   1802  OG  SER A 224      60.801  34.762  59.341  1.00 22.10           O  
ATOM   1803  N   THR A 225      60.490  31.472  59.988  1.00 22.82           N  
ATOM   1804  CA  THR A 225      59.986  30.682  61.105  1.00 23.36           C  
ATOM   1805  C   THR A 225      60.585  29.280  61.020  1.00 24.34           C  
ATOM   1806  O   THR A 225      60.431  28.468  61.936  1.00 23.17           O  
ATOM   1807  CB  THR A 225      58.457  30.537  61.040  1.00 24.48           C  
ATOM   1808  OG1 THR A 225      58.107  29.818  59.849  1.00 23.74           O  
ATOM   1809  CG2 THR A 225      57.780  31.909  61.012  1.00 22.00           C  
ATOM   1810  N   GLY A 226      61.268  29.003  59.913  1.00 22.02           N  
ATOM   1811  CA  GLY A 226      61.855  27.693  59.715  1.00 23.18           C  
ATOM   1812  C   GLY A 226      60.966  26.841  58.819  1.00 22.73           C  
ATOM   1813  O   GLY A 226      61.457  26.007  58.055  1.00 22.56           O  
ATOM   1814  N   LEU A 227      59.655  27.057  58.906  1.00 20.93           N  
ATOM   1815  CA  LEU A 227      58.702  26.295  58.100  1.00 19.58           C  
ATOM   1816  C   LEU A 227      59.016  26.413  56.613  1.00 18.54           C  
ATOM   1817  O   LEU A 227      59.451  27.465  56.140  1.00 18.26           O  
ATOM   1818  CB  LEU A 227      57.275  26.775  58.374  1.00 21.32           C  
ATOM   1819  CG  LEU A 227      56.779  26.519  59.804  1.00 21.93           C  
ATOM   1820  CD1 LEU A 227      55.419  27.172  60.011  1.00 20.47           C  
ATOM   1821  CD2 LEU A 227      56.694  25.020  60.052  1.00 21.00           C  
ATOM   1822  N   LEU A 228      58.794  25.321  55.888  1.00 21.45           N  
ATOM   1823  CA  LEU A 228      59.055  25.272  54.454  1.00 20.43           C  
ATOM   1824  C   LEU A 228      57.939  24.574  53.691  1.00 20.38           C  
ATOM   1825  O   LEU A 228      57.448  23.526  54.109  1.00 21.51           O  
ATOM   1826  CB  LEU A 228      60.365  24.528  54.185  1.00 19.89           C  
ATOM   1827  CG  LEU A 228      60.654  24.190  52.717  1.00 17.96           C  
ATOM   1828  CD1 LEU A 228      60.877  25.480  51.931  1.00 19.13           C  
ATOM   1829  CD2 LEU A 228      61.877  23.303  52.627  1.00 18.41           C  
ATOM   1830  N   CYS A 229      57.534  25.172  52.574  1.00 20.99           N  
ATOM   1831  CA  CYS A 229      56.511  24.582  51.727  1.00 20.27           C  
ATOM   1832  C   CYS A 229      57.197  24.220  50.416  1.00 20.35           C  
ATOM   1833  O   CYS A 229      57.924  25.032  49.842  1.00 20.61           O  
ATOM   1834  CB  CYS A 229      55.372  25.567  51.448  1.00 21.24           C  
ATOM   1835  SG  CYS A 229      53.991  24.845  50.494  1.00 21.00           S  
ATOM   1836  N   VAL A 230      56.979  22.992  49.963  1.00 19.50           N  
ATOM   1837  CA  VAL A 230      57.558  22.505  48.713  1.00 19.67           C  
ATOM   1838  C   VAL A 230      56.391  22.200  47.785  1.00 20.22           C  
ATOM   1839  O   VAL A 230      55.585  21.314  48.067  1.00 19.66           O  
ATOM   1840  CB  VAL A 230      58.369  21.211  48.937  1.00 22.21           C  
ATOM   1841  CG1 VAL A 230      58.964  20.732  47.621  1.00 22.34           C  
ATOM   1842  CG2 VAL A 230      59.471  21.460  49.972  1.00 22.79           C  
ATOM   1843  N   ILE A 231      56.286  22.953  46.697  1.00 18.80           N  
ATOM   1844  CA  ILE A 231      55.204  22.758  45.746  1.00 19.28           C  
ATOM   1845  C   ILE A 231      55.756  22.101  44.487  1.00 19.35           C  
ATOM   1846  O   ILE A 231      56.670  22.634  43.860  1.00 20.64           O  
ATOM   1847  CB  ILE A 231      54.544  24.104  45.347  1.00 19.36           C  
ATOM   1848  CG1 ILE A 231      54.070  24.864  46.589  1.00 19.35           C  
ATOM   1849  CG2 ILE A 231      53.357  23.850  44.430  1.00 20.76           C  
ATOM   1850  CD1 ILE A 231      55.098  25.802  47.165  1.00 23.48           C  
ATOM   1851  N   GLU A 232      55.203  20.943  44.132  1.00 20.20           N  
ATOM   1852  CA  GLU A 232      55.626  20.209  42.941  1.00 22.78           C  
ATOM   1853  C   GLU A 232      54.547  20.333  41.877  1.00 22.80           C  
ATOM   1854  O   GLU A 232      53.366  20.134  42.164  1.00 23.58           O  
ATOM   1855  CB  GLU A 232      55.834  18.732  43.275  1.00 26.17           C  
ATOM   1856  CG  GLU A 232      56.946  18.482  44.268  1.00 32.09           C  
ATOM   1857  CD  GLU A 232      57.075  17.019  44.614  1.00 34.73           C  
ATOM   1858  OE1 GLU A 232      56.210  16.502  45.350  1.00 38.02           O  
ATOM   1859  OE2 GLU A 232      58.038  16.386  44.135  1.00 37.76           O  
ATOM   1860  N   PHE A 233      54.953  20.656  40.653  1.00 21.80           N  
ATOM   1861  CA  PHE A 233      54.003  20.820  39.559  1.00 23.23           C  
ATOM   1862  C   PHE A 233      54.025  19.673  38.567  1.00 25.39           C  
ATOM   1863  O   PHE A 233      55.078  19.111  38.273  1.00 23.81           O  
ATOM   1864  CB  PHE A 233      54.269  22.140  38.828  1.00 21.17           C  
ATOM   1865  CG  PHE A 233      54.060  23.346  39.690  1.00 20.16           C  
ATOM   1866  CD1 PHE A 233      55.141  24.032  40.228  1.00 19.36           C  
ATOM   1867  CD2 PHE A 233      52.772  23.770  40.002  1.00 18.62           C  
ATOM   1868  CE1 PHE A 233      54.940  25.128  41.067  1.00 19.25           C  
ATOM   1869  CE2 PHE A 233      52.560  24.860  40.837  1.00 18.78           C  
ATOM   1870  CZ  PHE A 233      53.644  25.543  41.372  1.00 17.59           C  
ATOM   1871  N   SER A 234      52.849  19.336  38.051  1.00 28.87           N  
ATOM   1872  CA  SER A 234      52.716  18.255  37.085  1.00 33.58           C  
ATOM   1873  C   SER A 234      51.510  18.535  36.186  1.00 36.17           C  
ATOM   1874  O   SER A 234      50.886  19.595  36.269  1.00 33.79           O  
ATOM   1875  CB  SER A 234      52.530  16.925  37.824  1.00 35.21           C  
ATOM   1876  OG  SER A 234      52.688  15.815  36.957  1.00 40.65           O  
ATOM   1877  N   GLY A 235      51.186  17.580  35.325  1.00 40.40           N  
ATOM   1878  CA  GLY A 235      50.052  17.755  34.437  1.00 43.54           C  
ATOM   1879  C   GLY A 235      49.952  16.651  33.408  1.00 45.27           C  
ATOM   1880  O   GLY A 235      50.564  15.591  33.558  1.00 45.69           O  
ATOM   1881  N   ARG A 236      49.175  16.897  32.360  1.00 46.67           N  
ATOM   1882  CA  ARG A 236      49.003  15.920  31.299  1.00 48.66           C  
ATOM   1883  C   ARG A 236      50.360  15.661  30.656  1.00 50.00           C  
ATOM   1884  O   ARG A 236      51.190  16.570  30.545  1.00 50.18           O  
ATOM   1885  CB  ARG A 236      48.009  16.443  30.263  1.00 50.05           C  
ATOM   1886  CG  ARG A 236      46.716  16.937  30.890  1.00 53.56           C  
ATOM   1887  CD  ARG A 236      45.609  17.127  29.867  1.00 56.54           C  
ATOM   1888  NE  ARG A 236      44.385  17.635  30.485  1.00 59.18           N  
ATOM   1889  CZ  ARG A 236      43.742  17.036  31.484  1.00 60.08           C  
ATOM   1890  NH1 ARG A 236      44.200  15.897  31.990  1.00 60.53           N  
ATOM   1891  NH2 ARG A 236      42.635  17.577  31.977  1.00 60.64           N  
ATOM   1892  N   GLY A 237      50.589  14.419  30.245  1.00 49.74           N  
ATOM   1893  CA  GLY A 237      51.859  14.078  29.635  1.00 49.73           C  
ATOM   1894  C   GLY A 237      52.903  13.786  30.696  1.00 49.69           C  
ATOM   1895  O   GLY A 237      53.981  13.278  30.388  1.00 49.04           O  
ATOM   1896  N   TYR A 238      52.583  14.112  31.948  1.00 49.77           N  
ATOM   1897  CA  TYR A 238      53.498  13.870  33.057  1.00 49.80           C  
ATOM   1898  C   TYR A 238      52.973  12.834  34.043  1.00 49.70           C  
ATOM   1899  O   TYR A 238      51.948  12.195  33.805  1.00 49.17           O  
ATOM   1900  CB  TYR A 238      53.825  15.175  33.790  1.00 50.84           C  
ATOM   1901  CG  TYR A 238      54.880  15.990  33.083  1.00 52.85           C  
ATOM   1902  CD1 TYR A 238      54.566  16.751  31.954  1.00 53.33           C  
ATOM   1903  CD2 TYR A 238      56.212  15.948  33.498  1.00 53.56           C  
ATOM   1904  CE1 TYR A 238      55.555  17.443  31.256  1.00 54.56           C  
ATOM   1905  CE2 TYR A 238      57.207  16.634  32.806  1.00 53.43           C  
ATOM   1906  CZ  TYR A 238      56.873  17.376  31.687  1.00 54.70           C  
ATOM   1907  OH  TYR A 238      57.857  18.032  30.983  1.00 55.96           O  
ATOM   1908  N   PHE A 239      53.681  12.682  35.157  1.00 49.29           N  
ATOM   1909  CA  PHE A 239      53.329  11.693  36.169  1.00 49.30           C  
ATOM   1910  C   PHE A 239      51.860  11.624  36.585  1.00 49.13           C  
ATOM   1911  O   PHE A 239      51.285  10.537  36.638  1.00 49.18           O  
ATOM   1912  CB  PHE A 239      54.193  11.886  37.416  1.00 49.60           C  
ATOM   1913  CG  PHE A 239      54.422  10.618  38.191  1.00 49.80           C  
ATOM   1914  CD1 PHE A 239      55.252   9.623  37.683  1.00 49.66           C  
ATOM   1915  CD2 PHE A 239      53.800  10.409  39.416  1.00 49.84           C  
ATOM   1916  CE1 PHE A 239      55.462   8.437  38.385  1.00 49.27           C  
ATOM   1917  CE2 PHE A 239      54.003   9.226  40.125  1.00 49.88           C  
ATOM   1918  CZ  PHE A 239      54.837   8.238  39.606  1.00 50.16           C  
ATOM   1919  N   SER A 240      51.248  12.765  36.883  1.00 48.49           N  
ATOM   1920  CA  SER A 240      49.852  12.760  37.311  1.00 49.57           C  
ATOM   1921  C   SER A 240      48.841  12.655  36.169  1.00 49.14           C  
ATOM   1922  O   SER A 240      47.808  11.999  36.307  1.00 49.33           O  
ATOM   1923  CB  SER A 240      49.548  14.006  38.143  1.00 50.27           C  
ATOM   1924  OG  SER A 240      48.226  13.953  38.654  1.00 51.53           O  
ATOM   1925  N   GLY A 241      49.133  13.305  35.047  1.00 48.80           N  
ATOM   1926  CA  GLY A 241      48.224  13.257  33.913  1.00 47.35           C  
ATOM   1927  C   GLY A 241      47.012  14.161  34.065  1.00 46.54           C  
ATOM   1928  O   GLY A 241      46.082  14.113  33.253  1.00 45.01           O  
ATOM   1929  N   LYS A 242      47.022  14.989  35.105  1.00 45.47           N  
ATOM   1930  CA  LYS A 242      45.921  15.910  35.362  1.00 45.00           C  
ATOM   1931  C   LYS A 242      46.385  17.351  35.121  1.00 43.32           C  
ATOM   1932  O   LYS A 242      47.268  17.856  35.812  1.00 42.14           O  
ATOM   1933  CB  LYS A 242      45.429  15.740  36.803  1.00 47.83           C  
ATOM   1934  CG  LYS A 242      45.373  14.285  37.272  1.00 50.59           C  
ATOM   1935  CD  LYS A 242      44.604  13.400  36.297  1.00 52.55           C  
ATOM   1936  CE  LYS A 242      44.660  11.933  36.708  1.00 54.54           C  
ATOM   1937  NZ  LYS A 242      44.034  11.698  38.040  1.00 54.96           N  
ATOM   1938  N   LYS A 243      45.784  18.000  34.130  1.00 40.41           N  
ATOM   1939  CA  LYS A 243      46.124  19.374  33.757  1.00 37.87           C  
ATOM   1940  C   LYS A 243      46.323  20.352  34.926  1.00 33.65           C  
ATOM   1941  O   LYS A 243      45.542  20.366  35.873  1.00 31.41           O  
ATOM   1942  CB  LYS A 243      45.043  19.923  32.823  1.00 40.29           C  
ATOM   1943  CG  LYS A 243      45.330  21.305  32.282  1.00 43.47           C  
ATOM   1944  CD  LYS A 243      44.141  21.844  31.506  1.00 46.46           C  
ATOM   1945  CE  LYS A 243      44.434  23.231  30.957  1.00 47.74           C  
ATOM   1946  NZ  LYS A 243      43.240  23.827  30.297  1.00 49.88           N  
ATOM   1947  N   ASN A 244      47.372  21.169  34.834  1.00 31.69           N  
ATOM   1948  CA  ASN A 244      47.693  22.181  35.849  1.00 30.73           C  
ATOM   1949  C   ASN A 244      47.622  21.677  37.283  1.00 28.38           C  
ATOM   1950  O   ASN A 244      47.065  22.355  38.152  1.00 27.72           O  
ATOM   1951  CB  ASN A 244      46.746  23.381  35.723  1.00 32.46           C  
ATOM   1952  CG  ASN A 244      46.885  24.109  34.402  1.00 34.33           C  
ATOM   1953  OD1 ASN A 244      46.112  25.020  34.105  1.00 36.92           O  
ATOM   1954  ND2 ASN A 244      47.871  23.718  33.604  1.00 34.04           N  
ATOM   1955  N   SER A 245      48.188  20.504  37.540  1.00 26.19           N  
ATOM   1956  CA  SER A 245      48.148  19.939  38.880  1.00 26.65           C  
ATOM   1957  C   SER A 245      49.381  20.258  39.709  1.00 25.02           C  
ATOM   1958  O   SER A 245      50.432  20.640  39.180  1.00 22.86           O  
ATOM   1959  CB  SER A 245      47.959  18.425  38.802  1.00 28.70           C  
ATOM   1960  OG  SER A 245      46.715  18.124  38.195  1.00 34.32           O  
ATOM   1961  N   PHE A 246      49.236  20.111  41.019  1.00 24.48           N  
ATOM   1962  CA  PHE A 246      50.330  20.372  41.937  1.00 23.70           C  
ATOM   1963  C   PHE A 246      50.101  19.611  43.230  1.00 24.54           C  
ATOM   1964  O   PHE A 246      48.998  19.144  43.512  1.00 20.44           O  
ATOM   1965  CB  PHE A 246      50.416  21.870  42.247  1.00 22.51           C  
ATOM   1966  CG  PHE A 246      49.384  22.347  43.240  1.00 22.32           C  
ATOM   1967  CD1 PHE A 246      49.674  22.387  44.599  1.00 21.40           C  
ATOM   1968  CD2 PHE A 246      48.114  22.729  42.817  1.00 20.82           C  
ATOM   1969  CE1 PHE A 246      48.715  22.801  45.526  1.00 21.86           C  
ATOM   1970  CE2 PHE A 246      47.149  23.144  43.733  1.00 22.05           C  
ATOM   1971  CZ  PHE A 246      47.451  23.180  45.090  1.00 21.54           C  
ATOM   1972  N   LYS A 247      51.166  19.500  44.011  1.00 25.51           N  
ATOM   1973  CA  LYS A 247      51.115  18.850  45.301  1.00 24.97           C  
ATOM   1974  C   LYS A 247      52.089  19.663  46.137  1.00 23.92           C  
ATOM   1975  O   LYS A 247      53.242  19.848  45.757  1.00 23.71           O  
ATOM   1976  CB  LYS A 247      51.563  17.392  45.202  1.00 26.32           C  
ATOM   1977  CG  LYS A 247      51.126  16.552  46.390  1.00 33.40           C  
ATOM   1978  CD  LYS A 247      51.246  15.059  46.101  1.00 35.10           C  
ATOM   1979  CE  LYS A 247      50.526  14.232  47.161  1.00 38.28           C  
ATOM   1980  NZ  LYS A 247      50.595  12.767  46.882  1.00 39.09           N  
ATOM   1981  N   ALA A 248      51.603  20.186  47.253  1.00 21.69           N  
ATOM   1982  CA  ALA A 248      52.431  20.992  48.130  1.00 22.57           C  
ATOM   1983  C   ALA A 248      52.467  20.356  49.506  1.00 22.85           C  
ATOM   1984  O   ALA A 248      51.446  19.907  50.018  1.00 23.93           O  
ATOM   1985  CB  ALA A 248      51.869  22.416  48.222  1.00 22.19           C  
ATOM   1986  N   ARG A 249      53.652  20.303  50.095  1.00 22.26           N  
ATOM   1987  CA  ARG A 249      53.801  19.741  51.425  1.00 23.06           C  
ATOM   1988  C   ARG A 249      54.492  20.774  52.302  1.00 22.16           C  
ATOM   1989  O   ARG A 249      55.449  21.429  51.881  1.00 20.15           O  
ATOM   1990  CB  ARG A 249      54.619  18.445  51.381  1.00 24.73           C  
ATOM   1991  CG  ARG A 249      53.936  17.291  50.650  1.00 28.36           C  
ATOM   1992  CD  ARG A 249      54.797  16.030  50.702  1.00 31.87           C  
ATOM   1993  NE  ARG A 249      54.212  14.903  49.976  1.00 34.65           N  
ATOM   1994  CZ  ARG A 249      54.080  14.842  48.653  1.00 36.57           C  
ATOM   1995  NH1 ARG A 249      54.488  15.845  47.889  1.00 37.03           N  
ATOM   1996  NH2 ARG A 249      53.543  13.768  48.092  1.00 39.16           N  
ATOM   1997  N   ILE A 250      53.985  20.940  53.515  1.00 22.32           N  
ATOM   1998  CA  ILE A 250      54.565  21.892  54.445  1.00 22.23           C  
ATOM   1999  C   ILE A 250      55.317  21.116  55.524  1.00 21.86           C  
ATOM   2000  O   ILE A 250      54.774  20.190  56.124  1.00 22.90           O  
ATOM   2001  CB  ILE A 250      53.469  22.772  55.080  1.00 22.76           C  
ATOM   2002  CG1 ILE A 250      52.859  23.682  54.007  1.00 21.13           C  
ATOM   2003  CG2 ILE A 250      54.054  23.585  56.225  1.00 22.15           C  
ATOM   2004  CD1 ILE A 250      51.638  24.451  54.472  1.00 23.34           C  
ATOM   2005  N   TYR A 251      56.572  21.490  55.741  1.00 23.07           N  
ATOM   2006  CA  TYR A 251      57.423  20.831  56.726  1.00 24.84           C  
ATOM   2007  C   TYR A 251      57.843  21.770  57.848  1.00 26.32           C  
ATOM   2008  O   TYR A 251      57.822  22.992  57.690  1.00 24.58           O  
ATOM   2009  CB  TYR A 251      58.684  20.285  56.048  1.00 24.37           C  
ATOM   2010  CG  TYR A 251      58.406  19.318  54.924  1.00 22.66           C  
ATOM   2011  CD1 TYR A 251      58.205  19.770  53.621  1.00 23.47           C  
ATOM   2012  CD2 TYR A 251      58.315  17.950  55.170  1.00 24.45           C  
ATOM   2013  CE1 TYR A 251      57.919  18.883  52.588  1.00 22.85           C  
ATOM   2014  CE2 TYR A 251      58.028  17.051  54.146  1.00 25.44           C  
ATOM   2015  CZ  TYR A 251      57.831  17.525  52.858  1.00 24.90           C  
ATOM   2016  OH  TYR A 251      57.542  16.636  51.845  1.00 26.68           O  
ATOM   2017  N   LYS A 252      58.234  21.189  58.979  1.00 29.62           N  
ATOM   2018  CA  LYS A 252      58.685  21.970  60.123  1.00 33.93           C  
ATOM   2019  C   LYS A 252      59.948  22.739  59.753  1.00 33.89           C  
ATOM   2020  O   LYS A 252      60.195  23.828  60.272  1.00 34.83           O  
ATOM   2021  CB  LYS A 252      58.980  21.055  61.316  1.00 38.02           C  
ATOM   2022  CG  LYS A 252      57.755  20.378  61.908  1.00 41.57           C  
ATOM   2023  CD  LYS A 252      58.124  19.572  63.149  1.00 45.45           C  
ATOM   2024  CE  LYS A 252      56.896  18.948  63.797  1.00 46.91           C  
ATOM   2025  NZ  LYS A 252      55.916  19.985  64.231  1.00 48.73           N  
ATOM   2026  N   ASP A 253      60.746  22.165  58.858  1.00 36.24           N  
ATOM   2027  CA  ASP A 253      61.985  22.797  58.400  1.00 37.27           C  
ATOM   2028  C   ASP A 253      62.537  22.082  57.172  1.00 38.26           C  
ATOM   2029  O   ASP A 253      62.084  20.987  56.832  1.00 37.62           O  
ATOM   2030  CB  ASP A 253      63.029  22.792  59.515  1.00 40.62           C  
ATOM   2031  CG  ASP A 253      63.227  21.421  60.118  1.00 42.75           C  
ATOM   2032  OD1 ASP A 253      63.546  20.478  59.364  1.00 43.45           O  
ATOM   2033  OD2 ASP A 253      63.063  21.288  61.350  1.00 46.16           O  
ATOM   2034  N   SER A 254      63.515  22.701  56.514  1.00 38.30           N  
ATOM   2035  CA  SER A 254      64.117  22.130  55.313  1.00 40.63           C  
ATOM   2036  C   SER A 254      64.654  20.719  55.531  1.00 41.38           C  
ATOM   2037  O   SER A 254      64.662  19.906  54.607  1.00 42.06           O  
ATOM   2038  CB  SER A 254      65.243  23.032  54.795  1.00 41.64           C  
ATOM   2039  OG  SER A 254      66.308  23.121  55.725  1.00 45.98           O  
ATOM   2040  N   LYS A 255      65.105  20.429  56.746  1.00 40.76           N  
ATOM   2041  CA  LYS A 255      65.624  19.102  57.055  1.00 42.66           C  
ATOM   2042  C   LYS A 255      64.527  18.059  56.883  1.00 40.31           C  
ATOM   2043  O   LYS A 255      64.730  17.030  56.245  1.00 40.33           O  
ATOM   2044  CB  LYS A 255      66.153  19.051  58.492  1.00 45.56           C  
ATOM   2045  CG  LYS A 255      67.391  19.895  58.735  1.00 50.48           C  
ATOM   2046  CD  LYS A 255      67.902  19.727  60.161  1.00 53.74           C  
ATOM   2047  CE  LYS A 255      69.152  20.563  60.400  1.00 55.30           C  
ATOM   2048  NZ  LYS A 255      69.701  20.360  61.771  1.00 56.52           N  
ATOM   2049  N   ASP A 256      63.363  18.336  57.458  1.00 38.78           N  
ATOM   2050  CA  ASP A 256      62.225  17.431  57.374  1.00 37.65           C  
ATOM   2051  C   ASP A 256      61.732  17.219  55.947  1.00 36.71           C  
ATOM   2052  O   ASP A 256      61.192  16.163  55.631  1.00 37.38           O  
ATOM   2053  CB  ASP A 256      61.076  17.960  58.234  1.00 36.75           C  
ATOM   2054  CG  ASP A 256      61.157  17.485  59.670  1.00 38.07           C  
ATOM   2055  OD1 ASP A 256      62.278  17.427  60.215  1.00 38.86           O  
ATOM   2056  OD2 ASP A 256      60.099  17.173  60.256  1.00 37.17           O  
ATOM   2057  N   SER A 257      61.923  18.217  55.087  1.00 35.58           N  
ATOM   2058  CA  SER A 257      61.463  18.132  53.701  1.00 34.67           C  
ATOM   2059  C   SER A 257      62.096  16.996  52.894  1.00 35.30           C  
ATOM   2060  O   SER A 257      61.645  16.691  51.791  1.00 34.81           O  
ATOM   2061  CB  SER A 257      61.707  19.462  52.977  1.00 33.95           C  
ATOM   2062  OG  SER A 257      63.074  19.627  52.635  1.00 33.30           O  
ATOM   2063  N   LYS A 258      63.139  16.375  53.439  1.00 35.62           N  
ATOM   2064  CA  LYS A 258      63.810  15.273  52.750  1.00 37.24           C  
ATOM   2065  C   LYS A 258      62.970  14.001  52.877  1.00 36.97           C  
ATOM   2066  O   LYS A 258      63.183  13.027  52.158  1.00 38.51           O  
ATOM   2067  CB  LYS A 258      65.200  15.034  53.360  1.00 38.08           C  
ATOM   2068  CG  LYS A 258      65.988  16.311  53.648  1.00 41.00           C  
ATOM   2069  CD  LYS A 258      66.220  17.144  52.392  1.00 42.60           C  
ATOM   2070  CE  LYS A 258      67.363  16.597  51.559  1.00 43.77           C  
ATOM   2071  NZ  LYS A 258      68.657  16.681  52.300  1.00 45.80           N  
ATOM   2072  N   ASP A 259      62.012  14.028  53.799  1.00 36.39           N  
ATOM   2073  CA  ASP A 259      61.132  12.891  54.057  1.00 35.85           C  
ATOM   2074  C   ASP A 259      59.667  13.312  53.926  1.00 35.15           C  
ATOM   2075  O   ASP A 259      59.122  13.959  54.818  1.00 34.88           O  
ATOM   2076  CB  ASP A 259      61.386  12.363  55.471  1.00 37.27           C  
ATOM   2077  CG  ASP A 259      60.580  11.120  55.789  1.00 39.76           C  
ATOM   2078  OD1 ASP A 259      59.581  10.854  55.088  1.00 41.42           O  
ATOM   2079  OD2 ASP A 259      60.938  10.413  56.755  1.00 41.67           O  
ATOM   2080  N   LYS A 260      59.030  12.937  52.820  1.00 35.28           N  
ATOM   2081  CA  LYS A 260      57.631  13.289  52.583  1.00 34.60           C  
ATOM   2082  C   LYS A 260      56.709  12.852  53.724  1.00 33.99           C  
ATOM   2083  O   LYS A 260      55.657  13.449  53.955  1.00 29.39           O  
ATOM   2084  CB  LYS A 260      57.144  12.664  51.270  1.00 38.00           C  
ATOM   2085  CG  LYS A 260      57.644  13.350  49.999  1.00 41.64           C  
ATOM   2086  CD  LYS A 260      59.161  13.340  49.897  1.00 46.80           C  
ATOM   2087  CE  LYS A 260      59.642  13.955  48.586  1.00 48.89           C  
ATOM   2088  NZ  LYS A 260      61.134  14.004  48.508  1.00 51.21           N  
ATOM   2089  N   GLU A 261      57.112  11.807  54.437  1.00 33.87           N  
ATOM   2090  CA  GLU A 261      56.320  11.282  55.540  1.00 33.89           C  
ATOM   2091  C   GLU A 261      56.196  12.298  56.675  1.00 32.20           C  
ATOM   2092  O   GLU A 261      55.220  12.287  57.424  1.00 32.03           O  
ATOM   2093  CB  GLU A 261      56.963   9.985  56.047  1.00 37.51           C  
ATOM   2094  CG  GLU A 261      56.013   9.007  56.719  1.00 42.86           C  
ATOM   2095  CD  GLU A 261      56.547   7.580  56.689  1.00 46.19           C  
ATOM   2096  OE1 GLU A 261      56.647   7.003  55.583  1.00 48.76           O  
ATOM   2097  OE2 GLU A 261      56.872   7.037  57.766  1.00 47.83           O  
ATOM   2098  N   LYS A 262      57.171  13.191  56.792  1.00 30.75           N  
ATOM   2099  CA  LYS A 262      57.149  14.191  57.857  1.00 30.82           C  
ATOM   2100  C   LYS A 262      56.301  15.428  57.548  1.00 29.53           C  
ATOM   2101  O   LYS A 262      56.237  16.360  58.355  1.00 29.75           O  
ATOM   2102  CB  LYS A 262      58.579  14.622  58.197  1.00 32.28           C  
ATOM   2103  CG  LYS A 262      59.457  13.488  58.724  1.00 36.15           C  
ATOM   2104  CD  LYS A 262      60.843  13.989  59.108  1.00 38.64           C  
ATOM   2105  CE  LYS A 262      61.694  12.880  59.716  1.00 40.96           C  
ATOM   2106  NZ  LYS A 262      61.084  12.340  60.965  1.00 41.29           N  
ATOM   2107  N   ALA A 263      55.640  15.437  56.395  1.00 26.56           N  
ATOM   2108  CA  ALA A 263      54.819  16.584  56.015  1.00 24.95           C  
ATOM   2109  C   ALA A 263      53.700  16.864  57.019  1.00 23.80           C  
ATOM   2110  O   ALA A 263      52.954  15.960  57.401  1.00 22.65           O  
ATOM   2111  CB  ALA A 263      54.229  16.365  54.617  1.00 26.30           C  
ATOM   2112  N   LEU A 264      53.589  18.120  57.442  1.00 22.04           N  
ATOM   2113  CA  LEU A 264      52.556  18.532  58.389  1.00 20.82           C  
ATOM   2114  C   LEU A 264      51.202  18.573  57.690  1.00 21.32           C  
ATOM   2115  O   LEU A 264      50.177  18.246  58.281  1.00 22.08           O  
ATOM   2116  CB  LEU A 264      52.889  19.912  58.962  1.00 21.79           C  
ATOM   2117  CG  LEU A 264      54.148  19.972  59.831  1.00 24.49           C  
ATOM   2118  CD1 LEU A 264      54.597  21.417  59.987  1.00 23.62           C  
ATOM   2119  CD2 LEU A 264      53.873  19.334  61.188  1.00 27.72           C  
ATOM   2120  N   TYR A 265      51.212  18.996  56.429  1.00 20.60           N  
ATOM   2121  CA  TYR A 265      50.005  19.060  55.616  1.00 21.04           C  
ATOM   2122  C   TYR A 265      50.404  18.736  54.194  1.00 20.49           C  
ATOM   2123  O   TYR A 265      51.536  18.991  53.788  1.00 20.28           O  
ATOM   2124  CB  TYR A 265      49.379  20.461  55.596  1.00 21.90           C  
ATOM   2125  CG  TYR A 265      48.839  20.970  56.906  1.00 20.47           C  
ATOM   2126  CD1 TYR A 265      49.662  21.658  57.797  1.00 22.43           C  
ATOM   2127  CD2 TYR A 265      47.496  20.797  57.244  1.00 20.99           C  
ATOM   2128  CE1 TYR A 265      49.164  22.168  58.991  1.00 21.89           C  
ATOM   2129  CE2 TYR A 265      46.984  21.302  58.439  1.00 22.73           C  
ATOM   2130  CZ  TYR A 265      47.829  21.989  59.305  1.00 22.85           C  
ATOM   2131  OH  TYR A 265      47.343  22.505  60.480  1.00 22.99           O  
ATOM   2132  N   THR A 266      49.466  18.176  53.443  1.00 21.37           N  
ATOM   2133  CA  THR A 266      49.692  17.849  52.048  1.00 21.28           C  
ATOM   2134  C   THR A 266      48.501  18.417  51.276  1.00 20.57           C  
ATOM   2135  O   THR A 266      47.353  18.074  51.552  1.00 21.78           O  
ATOM   2136  CB  THR A 266      49.774  16.324  51.827  1.00 23.48           C  
ATOM   2137  OG1 THR A 266      50.870  15.789  52.579  1.00 24.53           O  
ATOM   2138  CG2 THR A 266      49.986  16.014  50.351  1.00 23.72           C  
ATOM   2139  N   ILE A 267      48.792  19.304  50.332  1.00 19.23           N  
ATOM   2140  CA  ILE A 267      47.776  19.943  49.502  1.00 21.37           C  
ATOM   2141  C   ILE A 267      47.903  19.404  48.084  1.00 20.41           C  
ATOM   2142  O   ILE A 267      49.011  19.285  47.559  1.00 22.32           O  
ATOM   2143  CB  ILE A 267      47.981  21.475  49.468  1.00 20.63           C  
ATOM   2144  CG1 ILE A 267      47.979  22.029  50.899  1.00 23.48           C  
ATOM   2145  CG2 ILE A 267      46.885  22.133  48.636  1.00 20.16           C  
ATOM   2146  CD1 ILE A 267      48.454  23.472  51.008  1.00 21.92           C  
ATOM   2147  N   SER A 268      46.776  19.073  47.463  1.00 22.39           N  
ATOM   2148  CA  SER A 268      46.808  18.549  46.104  1.00 22.94           C  
ATOM   2149  C   SER A 268      45.575  18.945  45.300  1.00 23.07           C  
ATOM   2150  O   SER A 268      44.465  19.052  45.833  1.00 21.43           O  
ATOM   2151  CB  SER A 268      46.943  17.021  46.127  1.00 24.62           C  
ATOM   2152  OG  SER A 268      45.804  16.426  46.716  1.00 27.20           O  
ATOM   2153  N   GLY A 269      45.785  19.164  44.007  1.00 23.47           N  
ATOM   2154  CA  GLY A 269      44.697  19.553  43.131  1.00 22.90           C  
ATOM   2155  C   GLY A 269      45.230  20.335  41.950  1.00 24.48           C  
ATOM   2156  O   GLY A 269      46.381  20.157  41.557  1.00 23.69           O  
ATOM   2157  N   GLN A 270      44.399  21.204  41.385  1.00 24.52           N  
ATOM   2158  CA  GLN A 270      44.796  22.014  40.243  1.00 25.21           C  
ATOM   2159  C   GLN A 270      44.899  23.472  40.670  1.00 22.53           C  
ATOM   2160  O   GLN A 270      43.972  24.006  41.286  1.00 21.14           O  
ATOM   2161  CB  GLN A 270      43.762  21.889  39.122  1.00 30.04           C  
ATOM   2162  CG  GLN A 270      43.524  20.466  38.651  1.00 37.97           C  
ATOM   2163  CD  GLN A 270      42.490  20.393  37.545  1.00 42.24           C  
ATOM   2164  OE1 GLN A 270      42.713  20.884  36.436  1.00 44.40           O  
ATOM   2165  NE2 GLN A 270      41.346  19.782  37.843  1.00 44.60           N  
ATOM   2166  N   TRP A 271      46.011  24.120  40.341  1.00 21.30           N  
ATOM   2167  CA  TRP A 271      46.172  25.516  40.722  1.00 22.96           C  
ATOM   2168  C   TRP A 271      45.251  26.443  39.943  1.00 23.83           C  
ATOM   2169  O   TRP A 271      45.007  27.564  40.367  1.00 25.45           O  
ATOM   2170  CB  TRP A 271      47.632  25.974  40.581  1.00 22.58           C  
ATOM   2171  CG  TRP A 271      48.317  25.574  39.320  1.00 22.19           C  
ATOM   2172  CD1 TRP A 271      49.101  24.471  39.124  1.00 24.34           C  
ATOM   2173  CD2 TRP A 271      48.314  26.290  38.080  1.00 22.95           C  
ATOM   2174  NE1 TRP A 271      49.593  24.462  37.838  1.00 25.16           N  
ATOM   2175  CE2 TRP A 271      49.125  25.567  37.176  1.00 24.55           C  
ATOM   2176  CE3 TRP A 271      47.705  27.475  37.645  1.00 21.47           C  
ATOM   2177  CZ2 TRP A 271      49.344  25.990  35.860  1.00 23.92           C  
ATOM   2178  CZ3 TRP A 271      47.923  27.897  36.335  1.00 23.45           C  
ATOM   2179  CH2 TRP A 271      48.736  27.155  35.459  1.00 24.11           C  
ATOM   2180  N   SER A 272      44.733  25.979  38.808  1.00 23.41           N  
ATOM   2181  CA  SER A 272      43.816  26.797  38.020  1.00 23.43           C  
ATOM   2182  C   SER A 272      42.394  26.395  38.381  1.00 24.63           C  
ATOM   2183  O   SER A 272      41.433  26.831  37.750  1.00 25.83           O  
ATOM   2184  CB  SER A 272      44.034  26.579  36.520  1.00 23.75           C  
ATOM   2185  OG  SER A 272      43.858  25.216  36.182  1.00 21.54           O  
ATOM   2186  N   GLY A 273      42.272  25.553  39.401  1.00 23.01           N  
ATOM   2187  CA  GLY A 273      40.966  25.099  39.823  1.00 21.44           C  
ATOM   2188  C   GLY A 273      40.901  24.862  41.314  1.00 21.48           C  
ATOM   2189  O   GLY A 273      41.302  25.715  42.106  1.00 21.62           O  
ATOM   2190  N   SER A 274      40.421  23.689  41.705  1.00 21.84           N  
ATOM   2191  CA  SER A 274      40.294  23.375  43.118  1.00 22.73           C  
ATOM   2192  C   SER A 274      41.370  22.433  43.635  1.00 22.33           C  
ATOM   2193  O   SER A 274      41.887  21.580  42.907  1.00 20.99           O  
ATOM   2194  CB  SER A 274      38.919  22.770  43.393  1.00 26.07           C  
ATOM   2195  OG  SER A 274      38.792  21.533  42.725  1.00 31.86           O  
ATOM   2196  N   SER A 275      41.697  22.601  44.910  1.00 22.02           N  
ATOM   2197  CA  SER A 275      42.688  21.773  45.571  1.00 21.62           C  
ATOM   2198  C   SER A 275      42.204  21.488  46.986  1.00 22.42           C  
ATOM   2199  O   SER A 275      41.502  22.302  47.587  1.00 21.43           O  
ATOM   2200  CB  SER A 275      44.044  22.486  45.598  1.00 21.91           C  
ATOM   2201  OG  SER A 275      43.946  23.779  46.170  1.00 21.49           O  
ATOM   2202  N   LYS A 276      42.572  20.325  47.509  1.00 23.36           N  
ATOM   2203  CA  LYS A 276      42.168  19.929  48.853  1.00 25.28           C  
ATOM   2204  C   LYS A 276      43.397  19.787  49.733  1.00 23.54           C  
ATOM   2205  O   LYS A 276      44.514  19.651  49.234  1.00 22.95           O  
ATOM   2206  CB  LYS A 276      41.421  18.596  48.806  1.00 27.77           C  
ATOM   2207  CG  LYS A 276      42.254  17.458  48.236  1.00 33.35           C  
ATOM   2208  CD  LYS A 276      41.464  16.162  48.185  1.00 36.67           C  
ATOM   2209  CE  LYS A 276      42.290  15.045  47.568  1.00 38.74           C  
ATOM   2210  NZ  LYS A 276      41.526  13.765  47.505  1.00 42.30           N  
ATOM   2211  N   ILE A 277      43.191  19.813  51.044  1.00 22.41           N  
ATOM   2212  CA  ILE A 277      44.302  19.685  51.968  1.00 22.66           C  
ATOM   2213  C   ILE A 277      44.054  18.586  52.997  1.00 23.88           C  
ATOM   2214  O   ILE A 277      42.927  18.366  53.440  1.00 23.26           O  
ATOM   2215  CB  ILE A 277      44.573  21.025  52.684  1.00 22.23           C  
ATOM   2216  CG1 ILE A 277      45.831  20.909  53.546  1.00 21.20           C  
ATOM   2217  CG2 ILE A 277      43.358  21.434  53.513  1.00 23.21           C  
ATOM   2218  CD1 ILE A 277      46.287  22.228  54.141  1.00 20.90           C  
ATOM   2219  N   ILE A 278      45.121  17.883  53.356  1.00 25.25           N  
ATOM   2220  CA  ILE A 278      45.038  16.808  54.334  1.00 27.15           C  
ATOM   2221  C   ILE A 278      46.070  17.070  55.423  1.00 27.48           C  
ATOM   2222  O   ILE A 278      47.197  17.459  55.130  1.00 25.16           O  
ATOM   2223  CB  ILE A 278      45.319  15.442  53.673  1.00 29.10           C  
ATOM   2224  CG1 ILE A 278      44.172  15.084  52.729  1.00 29.21           C  
ATOM   2225  CG2 ILE A 278      45.496  14.369  54.732  1.00 31.03           C  
ATOM   2226  CD1 ILE A 278      44.434  13.842  51.895  1.00 34.22           C  
ATOM   2227  N   LYS A 279      45.678  16.870  56.677  1.00 27.83           N  
ATOM   2228  CA  LYS A 279      46.587  17.083  57.794  1.00 29.03           C  
ATOM   2229  C   LYS A 279      47.292  15.778  58.133  1.00 30.94           C  
ATOM   2230  O   LYS A 279      46.668  14.716  58.173  1.00 29.65           O  
ATOM   2231  CB  LYS A 279      45.821  17.592  59.016  1.00 30.14           C  
ATOM   2232  CG  LYS A 279      46.699  17.956  60.205  1.00 27.86           C  
ATOM   2233  CD  LYS A 279      45.880  18.667  61.276  1.00 29.39           C  
ATOM   2234  CE  LYS A 279      46.745  19.170  62.423  1.00 29.57           C  
ATOM   2235  NZ  LYS A 279      45.912  19.907  63.427  1.00 29.10           N  
ATOM   2236  N   ALA A 280      48.597  15.867  58.369  1.00 34.46           N  
ATOM   2237  CA  ALA A 280      49.406  14.704  58.706  1.00 39.65           C  
ATOM   2238  C   ALA A 280      49.102  13.537  57.772  1.00 43.43           C  
ATOM   2239  O   ALA A 280      49.152  13.678  56.549  1.00 44.85           O  
ATOM   2240  CB  ALA A 280      49.156  14.301  60.159  1.00 39.27           C  
ATOM   2241  N   ASN A 281      48.777  12.388  58.357  1.00 47.90           N  
ATOM   2242  CA  ASN A 281      48.476  11.180  57.593  1.00 51.90           C  
ATOM   2243  C   ASN A 281      46.979  10.885  57.510  1.00 52.92           C  
ATOM   2244  O   ASN A 281      46.571   9.858  56.970  1.00 52.96           O  
ATOM   2245  CB  ASN A 281      49.202   9.987  58.223  1.00 53.89           C  
ATOM   2246  CG  ASN A 281      49.249  10.072  59.743  1.00 56.20           C  
ATOM   2247  OD1 ASN A 281      48.222  10.261  60.399  1.00 56.68           O  
ATOM   2248  ND2 ASN A 281      50.446   9.936  60.309  1.00 56.60           N  
ATOM   2249  N   LYS A 282      46.166  11.790  58.045  1.00 54.20           N  
ATOM   2250  CA  LYS A 282      44.720  11.613  58.035  1.00 55.14           C  
ATOM   2251  C   LYS A 282      44.112  11.837  56.657  1.00 56.19           C  
ATOM   2252  O   LYS A 282      43.370  12.797  56.440  1.00 55.98           O  
ATOM   2253  CB  LYS A 282      44.069  12.554  59.053  1.00 55.82           C  
ATOM   2254  CG  LYS A 282      43.976  11.982  60.463  1.00 57.92           C  
ATOM   2255  CD  LYS A 282      45.338  11.617  61.043  1.00 58.70           C  
ATOM   2256  CE  LYS A 282      46.196  12.848  61.277  1.00 59.80           C  
ATOM   2257  NZ  LYS A 282      47.456  12.512  61.999  1.00 59.93           N  
ATOM   2258  N   LYS A 283      44.425  10.938  55.728  1.00 56.76           N  
ATOM   2259  CA  LYS A 283      43.911  11.033  54.369  1.00 57.95           C  
ATOM   2260  C   LYS A 283      42.387  10.985  54.352  1.00 58.63           C  
ATOM   2261  O   LYS A 283      41.753  11.414  53.386  1.00 58.20           O  
ATOM   2262  CB  LYS A 283      44.489   9.905  53.510  1.00 59.41           C  
ATOM   2263  CG  LYS A 283      45.975  10.073  53.206  1.00 61.17           C  
ATOM   2264  CD  LYS A 283      46.515   8.961  52.314  1.00 63.63           C  
ATOM   2265  CE  LYS A 283      47.222   7.875  53.116  1.00 64.58           C  
ATOM   2266  NZ  LYS A 283      46.327   7.195  54.091  1.00 65.63           N  
ATOM   2267  N   GLU A 284      41.805  10.470  55.431  1.00 58.94           N  
ATOM   2268  CA  GLU A 284      40.355  10.371  55.543  1.00 59.12           C  
ATOM   2269  C   GLU A 284      39.748  11.768  55.545  1.00 57.52           C  
ATOM   2270  O   GLU A 284      38.861  12.074  54.749  1.00 58.46           O  
ATOM   2271  CB  GLU A 284      39.969   9.650  56.841  1.00 61.24           C  
ATOM   2272  CG  GLU A 284      40.670   8.318  57.046  1.00 63.74           C  
ATOM   2273  CD  GLU A 284      40.399   7.338  55.923  1.00 66.04           C  
ATOM   2274  OE1 GLU A 284      39.232   6.916  55.767  1.00 66.38           O  
ATOM   2275  OE2 GLU A 284      41.355   6.994  55.191  1.00 66.60           O  
ATOM   2276  N   GLU A 285      40.242  12.612  56.444  1.00 55.44           N  
ATOM   2277  CA  GLU A 285      39.755  13.977  56.579  1.00 52.62           C  
ATOM   2278  C   GLU A 285      40.489  14.944  55.651  1.00 49.84           C  
ATOM   2279  O   GLU A 285      41.642  15.307  55.900  1.00 49.88           O  
ATOM   2280  CB  GLU A 285      39.916  14.444  58.031  1.00 54.13           C  
ATOM   2281  CG  GLU A 285      39.254  13.543  59.067  1.00 56.11           C  
ATOM   2282  CD  GLU A 285      39.574  13.960  60.496  1.00 58.15           C  
ATOM   2283  OE1 GLU A 285      40.773  14.001  60.850  1.00 57.96           O  
ATOM   2284  OE2 GLU A 285      38.630  14.245  61.266  1.00 59.27           O  
ATOM   2285  N   SER A 286      39.817  15.349  54.577  1.00 45.19           N  
ATOM   2286  CA  SER A 286      40.383  16.299  53.625  1.00 41.48           C  
ATOM   2287  C   SER A 286      39.391  17.451  53.496  1.00 38.89           C  
ATOM   2288  O   SER A 286      38.183  17.247  53.610  1.00 37.08           O  
ATOM   2289  CB  SER A 286      40.597  15.649  52.254  1.00 41.43           C  
ATOM   2290  OG  SER A 286      39.390  15.585  51.515  1.00 40.50           O  
ATOM   2291  N   ARG A 287      39.902  18.655  53.266  1.00 36.79           N  
ATOM   2292  CA  ARG A 287      39.050  19.832  53.129  1.00 34.58           C  
ATOM   2293  C   ARG A 287      39.443  20.648  51.908  1.00 31.45           C  
ATOM   2294  O   ARG A 287      40.565  20.544  51.420  1.00 30.14           O  
ATOM   2295  CB  ARG A 287      39.178  20.727  54.360  1.00 37.08           C  
ATOM   2296  CG  ARG A 287      38.838  20.060  55.669  1.00 42.88           C  
ATOM   2297  CD  ARG A 287      38.813  21.096  56.770  1.00 46.11           C  
ATOM   2298  NE  ARG A 287      38.311  20.554  58.027  1.00 49.12           N  
ATOM   2299  CZ  ARG A 287      37.932  21.304  59.054  1.00 50.60           C  
ATOM   2300  NH1 ARG A 287      37.998  22.628  58.968  1.00 50.92           N  
ATOM   2301  NH2 ARG A 287      37.479  20.733  60.162  1.00 52.61           N  
ATOM   2302  N   LEU A 288      38.515  21.464  51.422  1.00 29.87           N  
ATOM   2303  CA  LEU A 288      38.787  22.320  50.271  1.00 28.42           C  
ATOM   2304  C   LEU A 288      39.810  23.370  50.698  1.00 26.88           C  
ATOM   2305  O   LEU A 288      39.594  24.095  51.667  1.00 28.02           O  
ATOM   2306  CB  LEU A 288      37.499  23.012  49.811  1.00 29.51           C  
ATOM   2307  CG  LEU A 288      37.608  24.003  48.647  1.00 28.56           C  
ATOM   2308  CD1 LEU A 288      38.108  23.280  47.405  1.00 28.64           C  
ATOM   2309  CD2 LEU A 288      36.243  24.638  48.382  1.00 29.63           C  
ATOM   2310  N   PHE A 289      40.928  23.445  49.985  1.00 23.31           N  
ATOM   2311  CA  PHE A 289      41.970  24.415  50.307  1.00 22.30           C  
ATOM   2312  C   PHE A 289      41.781  25.715  49.538  1.00 20.70           C  
ATOM   2313  O   PHE A 289      41.796  26.806  50.111  1.00 21.17           O  
ATOM   2314  CB  PHE A 289      43.350  23.851  49.971  1.00 21.62           C  
ATOM   2315  CG  PHE A 289      44.482  24.784  50.313  1.00 22.59           C  
ATOM   2316  CD1 PHE A 289      44.799  25.052  51.644  1.00 22.79           C  
ATOM   2317  CD2 PHE A 289      45.226  25.399  49.309  1.00 22.70           C  
ATOM   2318  CE1 PHE A 289      45.840  25.916  51.972  1.00 24.35           C  
ATOM   2319  CE2 PHE A 289      46.277  26.272  49.627  1.00 23.92           C  
ATOM   2320  CZ  PHE A 289      46.582  26.528  50.965  1.00 24.26           C  
ATOM   2321  N   TYR A 290      41.622  25.586  48.228  1.00 19.56           N  
ATOM   2322  CA  TYR A 290      41.444  26.742  47.361  1.00 20.88           C  
ATOM   2323  C   TYR A 290      40.716  26.333  46.090  1.00 21.11           C  
ATOM   2324  O   TYR A 290      40.903  25.223  45.595  1.00 22.42           O  
ATOM   2325  CB  TYR A 290      42.807  27.324  46.982  1.00 18.79           C  
ATOM   2326  CG  TYR A 290      42.728  28.563  46.121  1.00 19.59           C  
ATOM   2327  CD1 TYR A 290      42.172  29.743  46.621  1.00 21.43           C  
ATOM   2328  CD2 TYR A 290      43.201  28.560  44.808  1.00 18.79           C  
ATOM   2329  CE1 TYR A 290      42.085  30.890  45.839  1.00 20.60           C  
ATOM   2330  CE2 TYR A 290      43.119  29.712  44.012  1.00 20.15           C  
ATOM   2331  CZ  TYR A 290      42.556  30.870  44.538  1.00 20.19           C  
ATOM   2332  OH  TYR A 290      42.437  32.005  43.767  1.00 21.51           O  
ATOM   2333  N   ASP A 291      39.881  27.232  45.578  1.00 21.77           N  
ATOM   2334  CA  ASP A 291      39.147  26.994  44.335  1.00 21.77           C  
ATOM   2335  C   ASP A 291      39.255  28.279  43.529  1.00 22.24           C  
ATOM   2336  O   ASP A 291      38.518  29.237  43.767  1.00 22.61           O  
ATOM   2337  CB  ASP A 291      37.677  26.671  44.608  1.00 22.56           C  
ATOM   2338  CG  ASP A 291      36.905  26.355  43.336  1.00 24.96           C  
ATOM   2339  OD1 ASP A 291      35.730  25.942  43.441  1.00 26.04           O  
ATOM   2340  OD2 ASP A 291      37.472  26.524  42.232  1.00 23.06           O  
ATOM   2341  N   ALA A 292      40.192  28.290  42.587  1.00 21.39           N  
ATOM   2342  CA  ALA A 292      40.443  29.451  41.748  1.00 23.48           C  
ATOM   2343  C   ALA A 292      39.206  29.972  41.027  1.00 24.91           C  
ATOM   2344  O   ALA A 292      39.083  31.176  40.797  1.00 24.29           O  
ATOM   2345  CB  ALA A 292      41.531  29.122  40.737  1.00 23.77           C  
ATOM   2346  N   ALA A 293      38.291  29.075  40.676  1.00 24.40           N  
ATOM   2347  CA  ALA A 293      37.079  29.470  39.963  1.00 27.57           C  
ATOM   2348  C   ALA A 293      36.095  30.295  40.790  1.00 27.83           C  
ATOM   2349  O   ALA A 293      35.316  31.073  40.232  1.00 28.11           O  
ATOM   2350  CB  ALA A 293      36.372  28.228  39.408  1.00 27.98           C  
ATOM   2351  N   ARG A 294      36.132  30.141  42.114  1.00 26.97           N  
ATOM   2352  CA  ARG A 294      35.210  30.865  42.995  1.00 27.24           C  
ATOM   2353  C   ARG A 294      35.649  32.272  43.371  1.00 27.51           C  
ATOM   2354  O   ARG A 294      34.840  33.078  43.834  1.00 26.57           O  
ATOM   2355  CB  ARG A 294      34.976  30.082  44.298  1.00 25.37           C  
ATOM   2356  CG  ARG A 294      34.297  28.736  44.131  1.00 28.56           C  
ATOM   2357  CD  ARG A 294      32.953  28.855  43.432  1.00 26.54           C  
ATOM   2358  NE  ARG A 294      31.961  29.605  44.200  1.00 26.00           N  
ATOM   2359  CZ  ARG A 294      31.395  29.181  45.327  1.00 26.05           C  
ATOM   2360  NH1 ARG A 294      31.721  28.001  45.841  1.00 24.03           N  
ATOM   2361  NH2 ARG A 294      30.482  29.930  45.930  1.00 25.89           N  
ATOM   2362  N   ILE A 295      36.925  32.573  43.166  1.00 26.64           N  
ATOM   2363  CA  ILE A 295      37.449  33.869  43.549  1.00 27.41           C  
ATOM   2364  C   ILE A 295      37.989  34.666  42.370  1.00 27.04           C  
ATOM   2365  O   ILE A 295      39.091  34.413  41.885  1.00 28.65           O  
ATOM   2366  CB  ILE A 295      38.545  33.681  44.608  1.00 30.46           C  
ATOM   2367  CG1 ILE A 295      38.014  32.755  45.713  1.00 34.12           C  
ATOM   2368  CG2 ILE A 295      38.954  35.030  45.186  1.00 30.56           C  
ATOM   2369  CD1 ILE A 295      39.011  32.450  46.813  1.00 39.45           C  
ATOM   2370  N   PRO A 296      37.208  35.645  41.892  1.00 27.08           N  
ATOM   2371  CA  PRO A 296      37.604  36.487  40.758  1.00 27.00           C  
ATOM   2372  C   PRO A 296      38.854  37.310  41.050  1.00 25.56           C  
ATOM   2373  O   PRO A 296      39.040  37.800  42.158  1.00 24.06           O  
ATOM   2374  CB  PRO A 296      36.383  37.381  40.547  1.00 28.19           C  
ATOM   2375  CG  PRO A 296      35.240  36.532  41.051  1.00 28.32           C  
ATOM   2376  CD  PRO A 296      35.827  35.947  42.311  1.00 27.42           C  
ATOM   2377  N   ALA A 297      39.710  37.457  40.048  1.00 25.68           N  
ATOM   2378  CA  ALA A 297      40.914  38.255  40.215  1.00 26.00           C  
ATOM   2379  C   ALA A 297      40.497  39.724  40.286  1.00 25.63           C  
ATOM   2380  O   ALA A 297      39.522  40.130  39.650  1.00 26.29           O  
ATOM   2381  CB  ALA A 297      41.855  38.034  39.026  1.00 25.94           C  
ATOM   2382  N   GLU A 298      41.214  40.511  41.080  1.00 26.53           N  
ATOM   2383  CA  GLU A 298      40.942  41.939  41.193  1.00 27.49           C  
ATOM   2384  C   GLU A 298      42.108  42.680  40.550  1.00 27.38           C  
ATOM   2385  O   GLU A 298      43.238  42.617  41.030  1.00 27.04           O  
ATOM   2386  CB  GLU A 298      40.797  42.361  42.657  1.00 30.79           C  
ATOM   2387  CG  GLU A 298      39.451  41.987  43.266  1.00 37.79           C  
ATOM   2388  CD  GLU A 298      39.253  42.562  44.655  1.00 39.92           C  
ATOM   2389  OE1 GLU A 298      39.442  43.783  44.825  1.00 42.10           O  
ATOM   2390  OE2 GLU A 298      38.900  41.791  45.572  1.00 43.53           O  
ATOM   2391  N   HIS A 299      41.831  43.375  39.456  1.00 26.54           N  
ATOM   2392  CA  HIS A 299      42.864  44.106  38.736  1.00 26.59           C  
ATOM   2393  C   HIS A 299      43.187  45.436  39.403  1.00 25.73           C  
ATOM   2394  O   HIS A 299      42.298  46.128  39.900  1.00 24.33           O  
ATOM   2395  CB  HIS A 299      42.408  44.318  37.294  1.00 28.80           C  
ATOM   2396  CG  HIS A 299      42.014  43.048  36.609  1.00 31.67           C  
ATOM   2397  ND1 HIS A 299      40.845  42.921  35.891  1.00 34.27           N  
ATOM   2398  CD2 HIS A 299      42.613  41.833  36.570  1.00 32.24           C  
ATOM   2399  CE1 HIS A 299      40.737  41.682  35.444  1.00 35.31           C  
ATOM   2400  NE2 HIS A 299      41.797  41.002  35.842  1.00 35.40           N  
ATOM   2401  N   LEU A 300      44.465  45.799  39.416  1.00 23.90           N  
ATOM   2402  CA  LEU A 300      44.857  47.041  40.060  1.00 25.54           C  
ATOM   2403  C   LEU A 300      44.394  48.253  39.275  1.00 24.93           C  
ATOM   2404  O   LEU A 300      44.086  48.165  38.080  1.00 24.67           O  
ATOM   2405  CB  LEU A 300      46.374  47.109  40.238  1.00 27.13           C  
ATOM   2406  CG  LEU A 300      47.179  47.556  39.018  1.00 26.08           C  
ATOM   2407  CD1 LEU A 300      48.641  47.588  39.375  1.00 25.64           C  
ATOM   2408  CD2 LEU A 300      46.929  46.621  37.853  1.00 28.49           C  
ATOM   2409  N   ASN A 301      44.342  49.384  39.966  1.00 24.68           N  
ATOM   2410  CA  ASN A 301      43.944  50.640  39.360  1.00 27.94           C  
ATOM   2411  C   ASN A 301      45.171  51.288  38.739  1.00 26.79           C  
ATOM   2412  O   ASN A 301      46.197  51.465  39.397  1.00 26.33           O  
ATOM   2413  CB  ASN A 301      43.339  51.579  40.410  1.00 29.32           C  
ATOM   2414  CG  ASN A 301      43.213  53.011  39.912  1.00 34.26           C  
ATOM   2415  OD1 ASN A 301      44.211  53.725  39.770  1.00 37.29           O  
ATOM   2416  ND2 ASN A 301      41.986  53.436  39.636  1.00 36.02           N  
ATOM   2417  N   VAL A 302      45.055  51.620  37.461  1.00 26.12           N  
ATOM   2418  CA  VAL A 302      46.127  52.267  36.717  1.00 24.89           C  
ATOM   2419  C   VAL A 302      45.554  53.593  36.233  1.00 25.28           C  
ATOM   2420  O   VAL A 302      44.446  53.634  35.693  1.00 23.50           O  
ATOM   2421  CB  VAL A 302      46.549  51.418  35.506  1.00 24.20           C  
ATOM   2422  CG1 VAL A 302      47.597  52.165  34.680  1.00 25.08           C  
ATOM   2423  CG2 VAL A 302      47.103  50.077  35.990  1.00 26.73           C  
ATOM   2424  N   LYS A 303      46.294  54.677  36.441  1.00 25.75           N  
ATOM   2425  CA  LYS A 303      45.817  55.993  36.037  1.00 26.56           C  
ATOM   2426  C   LYS A 303      45.491  56.026  34.545  1.00 27.07           C  
ATOM   2427  O   LYS A 303      45.992  55.206  33.770  1.00 25.38           O  
ATOM   2428  CB  LYS A 303      46.869  57.060  36.370  1.00 28.03           C  
ATOM   2429  CG  LYS A 303      48.119  56.997  35.506  1.00 29.56           C  
ATOM   2430  CD  LYS A 303      49.114  58.095  35.865  1.00 29.48           C  
ATOM   2431  CE  LYS A 303      49.785  57.829  37.199  1.00 29.34           C  
ATOM   2432  NZ  LYS A 303      50.582  56.558  37.183  1.00 24.48           N  
ATOM   2433  N   PRO A 304      44.630  56.967  34.121  1.00 27.09           N  
ATOM   2434  CA  PRO A 304      44.312  57.016  32.691  1.00 27.11           C  
ATOM   2435  C   PRO A 304      45.546  57.390  31.874  1.00 24.98           C  
ATOM   2436  O   PRO A 304      46.438  58.087  32.359  1.00 23.76           O  
ATOM   2437  CB  PRO A 304      43.199  58.067  32.612  1.00 28.28           C  
ATOM   2438  CG  PRO A 304      43.510  58.974  33.751  1.00 30.17           C  
ATOM   2439  CD  PRO A 304      43.888  58.000  34.864  1.00 27.95           C  
ATOM   2440  N   LEU A 305      45.589  56.907  30.639  1.00 26.81           N  
ATOM   2441  CA  LEU A 305      46.700  57.159  29.727  1.00 29.25           C  
ATOM   2442  C   LEU A 305      47.147  58.615  29.680  1.00 30.95           C  
ATOM   2443  O   LEU A 305      48.342  58.905  29.642  1.00 30.76           O  
ATOM   2444  CB  LEU A 305      46.314  56.712  28.316  1.00 29.73           C  
ATOM   2445  CG  LEU A 305      46.196  55.204  28.094  1.00 33.38           C  
ATOM   2446  CD1 LEU A 305      45.469  54.923  26.782  1.00 33.45           C  
ATOM   2447  CD2 LEU A 305      47.595  54.594  28.090  1.00 33.60           C  
ATOM   2448  N   GLU A 306      46.179  59.524  29.677  1.00 32.27           N  
ATOM   2449  CA  GLU A 306      46.457  60.956  29.614  1.00 34.56           C  
ATOM   2450  C   GLU A 306      47.315  61.471  30.770  1.00 33.77           C  
ATOM   2451  O   GLU A 306      47.980  62.499  30.642  1.00 34.16           O  
ATOM   2452  CB  GLU A 306      45.139  61.738  29.567  1.00 38.30           C  
ATOM   2453  CG  GLU A 306      44.197  61.308  28.442  1.00 44.06           C  
ATOM   2454  CD  GLU A 306      43.526  59.959  28.693  1.00 47.26           C  
ATOM   2455  OE1 GLU A 306      42.838  59.454  27.777  1.00 50.31           O  
ATOM   2456  OE2 GLU A 306      43.675  59.404  29.803  1.00 48.31           O  
ATOM   2457  N   GLU A 307      47.305  60.756  31.890  1.00 32.53           N  
ATOM   2458  CA  GLU A 307      48.071  61.158  33.070  1.00 33.16           C  
ATOM   2459  C   GLU A 307      49.392  60.420  33.236  1.00 32.08           C  
ATOM   2460  O   GLU A 307      50.162  60.711  34.156  1.00 32.02           O  
ATOM   2461  CB  GLU A 307      47.247  60.927  34.337  1.00 34.83           C  
ATOM   2462  CG  GLU A 307      46.051  61.836  34.506  1.00 39.95           C  
ATOM   2463  CD  GLU A 307      45.171  61.391  35.656  1.00 41.09           C  
ATOM   2464  OE1 GLU A 307      45.711  61.122  36.751  1.00 42.58           O  
ATOM   2465  OE2 GLU A 307      43.940  61.309  35.466  1.00 43.81           O  
ATOM   2466  N   GLN A 308      49.660  59.466  32.356  1.00 28.74           N  
ATOM   2467  CA  GLN A 308      50.880  58.685  32.465  1.00 27.45           C  
ATOM   2468  C   GLN A 308      52.166  59.352  31.987  1.00 27.18           C  
ATOM   2469  O   GLN A 308      52.190  60.068  30.987  1.00 28.07           O  
ATOM   2470  CB  GLN A 308      50.684  57.339  31.756  1.00 25.16           C  
ATOM   2471  CG  GLN A 308      49.714  56.410  32.490  1.00 23.70           C  
ATOM   2472  CD  GLN A 308      49.473  55.099  31.766  1.00 22.59           C  
ATOM   2473  OE1 GLN A 308      50.391  54.523  31.181  1.00 22.66           O  
ATOM   2474  NE2 GLN A 308      48.235  54.609  31.817  1.00 24.01           N  
ATOM   2475  N   HIS A 309      53.233  59.099  32.739  1.00 28.33           N  
ATOM   2476  CA  HIS A 309      54.579  59.602  32.465  1.00 26.35           C  
ATOM   2477  C   HIS A 309      55.102  58.847  31.232  1.00 26.58           C  
ATOM   2478  O   HIS A 309      54.720  57.696  31.000  1.00 24.64           O  
ATOM   2479  CB  HIS A 309      55.444  59.325  33.701  1.00 26.40           C  
ATOM   2480  CG  HIS A 309      56.886  59.702  33.552  1.00 28.65           C  
ATOM   2481  ND1 HIS A 309      57.769  58.984  32.774  1.00 27.95           N  
ATOM   2482  CD2 HIS A 309      57.613  60.684  34.135  1.00 29.48           C  
ATOM   2483  CE1 HIS A 309      58.978  59.504  32.888  1.00 29.32           C  
ATOM   2484  NE2 HIS A 309      58.911  60.537  33.709  1.00 32.38           N  
ATOM   2485  N   PRO A 310      55.969  59.486  30.422  1.00 26.38           N  
ATOM   2486  CA  PRO A 310      56.533  58.867  29.212  1.00 26.09           C  
ATOM   2487  C   PRO A 310      57.103  57.460  29.405  1.00 25.49           C  
ATOM   2488  O   PRO A 310      57.053  56.630  28.491  1.00 24.91           O  
ATOM   2489  CB  PRO A 310      57.612  59.862  28.790  1.00 26.45           C  
ATOM   2490  CG  PRO A 310      57.032  61.168  29.211  1.00 28.15           C  
ATOM   2491  CD  PRO A 310      56.485  60.857  30.589  1.00 27.26           C  
ATOM   2492  N   LEU A 311      57.649  57.195  30.587  1.00 23.60           N  
ATOM   2493  CA  LEU A 311      58.231  55.884  30.874  1.00 23.47           C  
ATOM   2494  C   LEU A 311      57.213  54.800  31.232  1.00 23.09           C  
ATOM   2495  O   LEU A 311      57.550  53.614  31.232  1.00 20.18           O  
ATOM   2496  CB  LEU A 311      59.257  55.991  32.011  1.00 23.15           C  
ATOM   2497  CG  LEU A 311      60.579  56.708  31.721  1.00 23.74           C  
ATOM   2498  CD1 LEU A 311      61.406  56.757  32.993  1.00 26.32           C  
ATOM   2499  CD2 LEU A 311      61.343  55.984  30.615  1.00 25.96           C  
ATOM   2500  N   GLU A 312      55.977  55.188  31.539  1.00 21.43           N  
ATOM   2501  CA  GLU A 312      54.979  54.190  31.903  1.00 22.67           C  
ATOM   2502  C   GLU A 312      54.617  53.315  30.707  1.00 21.97           C  
ATOM   2503  O   GLU A 312      54.348  53.806  29.605  1.00 23.55           O  
ATOM   2504  CB  GLU A 312      53.748  54.859  32.524  1.00 23.77           C  
ATOM   2505  CG  GLU A 312      54.074  55.544  33.863  1.00 25.88           C  
ATOM   2506  CD  GLU A 312      52.852  56.099  34.582  1.00 26.10           C  
ATOM   2507  OE1 GLU A 312      51.979  55.301  34.976  1.00 22.84           O  
ATOM   2508  OE2 GLU A 312      52.767  57.336  34.754  1.00 24.63           O  
ATOM   2509  N   SER A 313      54.641  52.008  30.950  1.00 20.99           N  
ATOM   2510  CA  SER A 313      54.386  50.987  29.935  1.00 20.39           C  
ATOM   2511  C   SER A 313      53.310  51.284  28.895  1.00 20.08           C  
ATOM   2512  O   SER A 313      53.610  51.436  27.713  1.00 18.67           O  
ATOM   2513  CB  SER A 313      54.069  49.648  30.617  1.00 20.53           C  
ATOM   2514  OG  SER A 313      54.041  48.586  29.671  1.00 20.14           O  
ATOM   2515  N   ARG A 314      52.058  51.353  29.331  1.00 20.61           N  
ATOM   2516  CA  ARG A 314      50.954  51.590  28.409  1.00 21.72           C  
ATOM   2517  C   ARG A 314      51.085  52.863  27.575  1.00 22.25           C  
ATOM   2518  O   ARG A 314      50.739  52.876  26.390  1.00 24.09           O  
ATOM   2519  CB  ARG A 314      49.640  51.577  29.186  1.00 20.96           C  
ATOM   2520  CG  ARG A 314      49.413  50.233  29.847  1.00 22.86           C  
ATOM   2521  CD  ARG A 314      48.172  50.209  30.689  1.00 22.03           C  
ATOM   2522  NE  ARG A 314      48.012  48.913  31.331  1.00 23.85           N  
ATOM   2523  CZ  ARG A 314      47.030  48.619  32.172  1.00 24.19           C  
ATOM   2524  NH1 ARG A 314      46.124  49.541  32.471  1.00 20.81           N  
ATOM   2525  NH2 ARG A 314      46.945  47.405  32.698  1.00 24.17           N  
ATOM   2526  N   LYS A 315      51.586  53.925  28.191  1.00 22.89           N  
ATOM   2527  CA  LYS A 315      51.774  55.183  27.485  1.00 23.65           C  
ATOM   2528  C   LYS A 315      52.822  54.994  26.386  1.00 23.33           C  
ATOM   2529  O   LYS A 315      52.588  55.310  25.219  1.00 21.69           O  
ATOM   2530  CB  LYS A 315      52.250  56.264  28.462  1.00 26.81           C  
ATOM   2531  CG  LYS A 315      52.345  57.664  27.870  1.00 27.89           C  
ATOM   2532  CD  LYS A 315      50.968  58.258  27.635  1.00 33.12           C  
ATOM   2533  CE  LYS A 315      51.056  59.723  27.214  1.00 34.77           C  
ATOM   2534  NZ  LYS A 315      49.703  60.338  27.088  1.00 36.70           N  
ATOM   2535  N   ALA A 316      53.976  54.458  26.767  1.00 21.95           N  
ATOM   2536  CA  ALA A 316      55.071  54.255  25.826  1.00 22.79           C  
ATOM   2537  C   ALA A 316      54.762  53.278  24.696  1.00 21.81           C  
ATOM   2538  O   ALA A 316      55.183  53.495  23.558  1.00 20.89           O  
ATOM   2539  CB  ALA A 316      56.329  53.805  26.583  1.00 22.18           C  
ATOM   2540  N   TRP A 317      54.027  52.213  25.000  1.00 19.06           N  
ATOM   2541  CA  TRP A 317      53.689  51.204  23.993  1.00 21.68           C  
ATOM   2542  C   TRP A 317      52.374  51.456  23.262  1.00 22.14           C  
ATOM   2543  O   TRP A 317      51.980  50.671  22.397  1.00 22.49           O  
ATOM   2544  CB  TRP A 317      53.630  49.813  24.635  1.00 18.49           C  
ATOM   2545  CG  TRP A 317      54.980  49.256  24.972  1.00 20.45           C  
ATOM   2546  CD1 TRP A 317      55.527  49.117  26.217  1.00 18.81           C  
ATOM   2547  CD2 TRP A 317      55.955  48.763  24.047  1.00 19.26           C  
ATOM   2548  NE1 TRP A 317      56.785  48.565  26.122  1.00 20.27           N  
ATOM   2549  CE2 TRP A 317      57.072  48.339  24.802  1.00 18.80           C  
ATOM   2550  CE3 TRP A 317      55.992  48.639  22.651  1.00 18.36           C  
ATOM   2551  CZ2 TRP A 317      58.217  47.799  24.208  1.00 19.83           C  
ATOM   2552  CZ3 TRP A 317      57.134  48.098  22.058  1.00 22.46           C  
ATOM   2553  CH2 TRP A 317      58.231  47.686  22.840  1.00 22.69           C  
ATOM   2554  N   TYR A 318      51.709  52.552  23.609  1.00 22.50           N  
ATOM   2555  CA  TYR A 318      50.417  52.903  23.018  1.00 24.03           C  
ATOM   2556  C   TYR A 318      50.264  52.674  21.516  1.00 22.90           C  
ATOM   2557  O   TYR A 318      49.348  51.977  21.092  1.00 23.11           O  
ATOM   2558  CB  TYR A 318      50.082  54.362  23.330  1.00 25.36           C  
ATOM   2559  CG  TYR A 318      48.702  54.776  22.870  1.00 29.77           C  
ATOM   2560  CD1 TYR A 318      47.558  54.325  23.531  1.00 30.94           C  
ATOM   2561  CD2 TYR A 318      48.542  55.626  21.780  1.00 30.89           C  
ATOM   2562  CE1 TYR A 318      46.286  54.717  23.115  1.00 33.04           C  
ATOM   2563  CE2 TYR A 318      47.283  56.020  21.357  1.00 32.49           C  
ATOM   2564  CZ  TYR A 318      46.161  55.567  22.027  1.00 34.26           C  
ATOM   2565  OH  TYR A 318      44.917  55.978  21.612  1.00 37.41           O  
ATOM   2566  N   ASP A 319      51.135  53.271  20.708  1.00 22.87           N  
ATOM   2567  CA  ASP A 319      51.029  53.103  19.261  1.00 23.50           C  
ATOM   2568  C   ASP A 319      51.186  51.649  18.832  1.00 22.24           C  
ATOM   2569  O   ASP A 319      50.484  51.183  17.932  1.00 20.97           O  
ATOM   2570  CB  ASP A 319      52.072  53.952  18.529  1.00 24.68           C  
ATOM   2571  CG  ASP A 319      51.781  55.441  18.609  1.00 26.31           C  
ATOM   2572  OD1 ASP A 319      50.651  55.815  18.987  1.00 25.58           O  
ATOM   2573  OD2 ASP A 319      52.687  56.232  18.278  1.00 27.84           O  
ATOM   2574  N   VAL A 320      52.115  50.938  19.463  1.00 20.70           N  
ATOM   2575  CA  VAL A 320      52.348  49.537  19.128  1.00 20.11           C  
ATOM   2576  C   VAL A 320      51.168  48.665  19.543  1.00 20.42           C  
ATOM   2577  O   VAL A 320      50.751  47.787  18.793  1.00 17.35           O  
ATOM   2578  CB  VAL A 320      53.647  48.994  19.792  1.00 19.59           C  
ATOM   2579  CG1 VAL A 320      53.827  47.514  19.472  1.00 17.05           C  
ATOM   2580  CG2 VAL A 320      54.849  49.772  19.284  1.00 19.66           C  
ATOM   2581  N   ALA A 321      50.629  48.905  20.735  1.00 20.20           N  
ATOM   2582  CA  ALA A 321      49.494  48.119  21.208  1.00 21.86           C  
ATOM   2583  C   ALA A 321      48.317  48.337  20.264  1.00 22.12           C  
ATOM   2584  O   ALA A 321      47.609  47.395  19.909  1.00 21.98           O  
ATOM   2585  CB  ALA A 321      49.115  48.527  22.630  1.00 23.09           C  
ATOM   2586  N   GLY A 322      48.121  49.587  19.853  1.00 21.09           N  
ATOM   2587  CA  GLY A 322      47.034  49.891  18.940  1.00 22.45           C  
ATOM   2588  C   GLY A 322      47.196  49.175  17.609  1.00 23.27           C  
ATOM   2589  O   GLY A 322      46.224  48.679  17.040  1.00 23.10           O  
ATOM   2590  N   ALA A 323      48.428  49.118  17.109  1.00 21.25           N  
ATOM   2591  CA  ALA A 323      48.716  48.456  15.841  1.00 20.34           C  
ATOM   2592  C   ALA A 323      48.459  46.958  15.971  1.00 21.91           C  
ATOM   2593  O   ALA A 323      47.939  46.319  15.056  1.00 20.62           O  
ATOM   2594  CB  ALA A 323      50.177  48.706  15.438  1.00 19.76           C  
ATOM   2595  N   ILE A 324      48.832  46.400  17.117  1.00 21.08           N  
ATOM   2596  CA  ILE A 324      48.632  44.980  17.346  1.00 22.32           C  
ATOM   2597  C   ILE A 324      47.142  44.654  17.392  1.00 24.37           C  
ATOM   2598  O   ILE A 324      46.707  43.652  16.833  1.00 26.06           O  
ATOM   2599  CB  ILE A 324      49.303  44.520  18.659  1.00 22.12           C  
ATOM   2600  CG1 ILE A 324      50.831  44.578  18.512  1.00 21.52           C  
ATOM   2601  CG2 ILE A 324      48.857  43.092  19.002  1.00 23.19           C  
ATOM   2602  CD1 ILE A 324      51.589  44.127  19.752  1.00 19.20           C  
ATOM   2603  N   LYS A 325      46.356  45.502  18.044  1.00 25.79           N  
ATOM   2604  CA  LYS A 325      44.924  45.250  18.128  1.00 27.13           C  
ATOM   2605  C   LYS A 325      44.286  45.340  16.743  1.00 27.70           C  
ATOM   2606  O   LYS A 325      43.302  44.655  16.452  1.00 25.95           O  
ATOM   2607  CB  LYS A 325      44.274  46.235  19.103  1.00 29.30           C  
ATOM   2608  CG  LYS A 325      44.771  46.067  20.537  1.00 32.81           C  
ATOM   2609  CD  LYS A 325      44.050  46.988  21.507  1.00 36.35           C  
ATOM   2610  CE  LYS A 325      44.592  46.829  22.916  1.00 39.45           C  
ATOM   2611  NZ  LYS A 325      43.837  47.652  23.906  1.00 40.41           N  
ATOM   2612  N   LEU A 326      44.857  46.175  15.882  1.00 27.37           N  
ATOM   2613  CA  LEU A 326      44.348  46.318  14.522  1.00 28.65           C  
ATOM   2614  C   LEU A 326      44.818  45.163  13.642  1.00 27.87           C  
ATOM   2615  O   LEU A 326      44.198  44.861  12.622  1.00 28.04           O  
ATOM   2616  CB  LEU A 326      44.814  47.640  13.908  1.00 29.50           C  
ATOM   2617  CG  LEU A 326      43.991  48.900  14.184  1.00 33.28           C  
ATOM   2618  CD1 LEU A 326      43.712  49.042  15.667  1.00 36.63           C  
ATOM   2619  CD2 LEU A 326      44.749  50.109  13.657  1.00 33.75           C  
ATOM   2620  N   GLY A 327      45.914  44.520  14.040  1.00 26.32           N  
ATOM   2621  CA  GLY A 327      46.447  43.413  13.264  1.00 26.06           C  
ATOM   2622  C   GLY A 327      47.114  43.895  11.987  1.00 26.94           C  
ATOM   2623  O   GLY A 327      47.265  43.142  11.027  1.00 29.15           O  
ATOM   2624  N   ASP A 328      47.523  45.158  11.984  1.00 25.98           N  
ATOM   2625  CA  ASP A 328      48.170  45.766  10.823  1.00 28.12           C  
ATOM   2626  C   ASP A 328      49.659  45.419  10.762  1.00 26.76           C  
ATOM   2627  O   ASP A 328      50.458  45.969  11.521  1.00 25.39           O  
ATOM   2628  CB  ASP A 328      48.004  47.285  10.891  1.00 27.62           C  
ATOM   2629  CG  ASP A 328      48.462  47.986   9.630  1.00 31.00           C  
ATOM   2630  OD1 ASP A 328      49.499  47.586   9.057  1.00 28.01           O  
ATOM   2631  OD2 ASP A 328      47.786  48.956   9.224  1.00 33.05           O  
ATOM   2632  N   PHE A 329      50.026  44.518   9.854  1.00 27.28           N  
ATOM   2633  CA  PHE A 329      51.419  44.101   9.696  1.00 28.66           C  
ATOM   2634  C   PHE A 329      52.405  45.261   9.635  1.00 28.85           C  
ATOM   2635  O   PHE A 329      53.314  45.362  10.456  1.00 28.14           O  
ATOM   2636  CB  PHE A 329      51.604  43.281   8.418  1.00 32.24           C  
ATOM   2637  CG  PHE A 329      51.420  41.807   8.600  1.00 34.89           C  
ATOM   2638  CD1 PHE A 329      50.157  41.230   8.505  1.00 36.05           C  
ATOM   2639  CD2 PHE A 329      52.519  40.985   8.842  1.00 35.21           C  
ATOM   2640  CE1 PHE A 329      49.991  39.851   8.641  1.00 37.00           C  
ATOM   2641  CE2 PHE A 329      52.365  39.610   8.981  1.00 35.17           C  
ATOM   2642  CZ  PHE A 329      51.100  39.040   8.879  1.00 36.69           C  
ATOM   2643  N   ASN A 330      52.224  46.128   8.645  1.00 29.61           N  
ATOM   2644  CA  ASN A 330      53.120  47.256   8.452  1.00 30.08           C  
ATOM   2645  C   ASN A 330      53.149  48.236   9.616  1.00 28.11           C  
ATOM   2646  O   ASN A 330      54.216  48.724   9.992  1.00 27.92           O  
ATOM   2647  CB  ASN A 330      52.766  47.994   7.155  1.00 32.58           C  
ATOM   2648  CG  ASN A 330      52.894  47.104   5.924  1.00 36.59           C  
ATOM   2649  OD1 ASN A 330      53.706  46.174   5.896  1.00 36.42           O  
ATOM   2650  ND2 ASN A 330      52.101  47.395   4.893  1.00 35.73           N  
ATOM   2651  N   LEU A 331      51.987  48.525  10.191  1.00 26.59           N  
ATOM   2652  CA  LEU A 331      51.927  49.464  11.304  1.00 25.55           C  
ATOM   2653  C   LEU A 331      52.621  48.909  12.546  1.00 23.92           C  
ATOM   2654  O   LEU A 331      53.250  49.652  13.294  1.00 24.02           O  
ATOM   2655  CB  LEU A 331      50.478  49.807  11.633  1.00 25.56           C  
ATOM   2656  CG  LEU A 331      50.278  50.956  12.621  1.00 28.09           C  
ATOM   2657  CD1 LEU A 331      50.906  52.237  12.065  1.00 29.69           C  
ATOM   2658  CD2 LEU A 331      48.795  51.156  12.863  1.00 27.60           C  
ATOM   2659  N   ILE A 332      52.496  47.604  12.766  1.00 23.08           N  
ATOM   2660  CA  ILE A 332      53.129  46.962  13.912  1.00 23.26           C  
ATOM   2661  C   ILE A 332      54.646  47.073  13.775  1.00 23.38           C  
ATOM   2662  O   ILE A 332      55.339  47.475  14.709  1.00 23.64           O  
ATOM   2663  CB  ILE A 332      52.737  45.470  13.998  1.00 22.26           C  
ATOM   2664  CG1 ILE A 332      51.244  45.345  14.324  1.00 21.24           C  
ATOM   2665  CG2 ILE A 332      53.586  44.762  15.060  1.00 21.50           C  
ATOM   2666  CD1 ILE A 332      50.708  43.924  14.218  1.00 21.13           C  
ATOM   2667  N   ALA A 333      55.155  46.720  12.603  1.00 24.99           N  
ATOM   2668  CA  ALA A 333      56.592  46.783  12.353  1.00 26.44           C  
ATOM   2669  C   ALA A 333      57.104  48.216  12.459  1.00 26.33           C  
ATOM   2670  O   ALA A 333      58.172  48.466  13.020  1.00 26.19           O  
ATOM   2671  CB  ALA A 333      56.912  46.219  10.971  1.00 27.37           C  
ATOM   2672  N   LYS A 334      56.332  49.152  11.918  1.00 25.95           N  
ATOM   2673  CA  LYS A 334      56.710  50.552  11.936  1.00 26.82           C  
ATOM   2674  C   LYS A 334      56.749  51.133  13.347  1.00 25.56           C  
ATOM   2675  O   LYS A 334      57.740  51.748  13.739  1.00 25.85           O  
ATOM   2676  CB  LYS A 334      55.747  51.352  11.062  1.00 30.85           C  
ATOM   2677  CG  LYS A 334      56.130  52.803  10.877  1.00 34.11           C  
ATOM   2678  CD  LYS A 334      55.279  53.451   9.793  1.00 38.14           C  
ATOM   2679  CE  LYS A 334      55.670  54.903   9.575  1.00 39.32           C  
ATOM   2680  NZ  LYS A 334      55.407  55.716  10.791  1.00 43.12           N  
ATOM   2681  N   THR A 335      55.677  50.940  14.111  1.00 24.10           N  
ATOM   2682  CA  THR A 335      55.625  51.465  15.473  1.00 23.98           C  
ATOM   2683  C   THR A 335      56.657  50.809  16.402  1.00 23.47           C  
ATOM   2684  O   THR A 335      57.294  51.481  17.210  1.00 22.02           O  
ATOM   2685  CB  THR A 335      54.210  51.285  16.091  1.00 24.35           C  
ATOM   2686  OG1 THR A 335      53.814  49.911  15.994  1.00 23.32           O  
ATOM   2687  CG2 THR A 335      53.192  52.162  15.366  1.00 24.69           C  
ATOM   2688  N   LYS A 336      56.820  49.496  16.288  1.00 23.77           N  
ATOM   2689  CA  LYS A 336      57.768  48.777  17.133  1.00 25.95           C  
ATOM   2690  C   LYS A 336      59.201  49.211  16.812  1.00 25.95           C  
ATOM   2691  O   LYS A 336      60.018  49.413  17.706  1.00 23.30           O  
ATOM   2692  CB  LYS A 336      57.612  47.265  16.924  1.00 27.91           C  
ATOM   2693  CG  LYS A 336      58.395  46.411  17.912  1.00 34.47           C  
ATOM   2694  CD  LYS A 336      58.274  44.925  17.589  1.00 36.66           C  
ATOM   2695  CE  LYS A 336      59.205  44.096  18.467  1.00 39.60           C  
ATOM   2696  NZ  LYS A 336      59.254  42.665  18.044  1.00 42.00           N  
ATOM   2697  N   THR A 337      59.500  49.353  15.527  1.00 27.23           N  
ATOM   2698  CA  THR A 337      60.830  49.769  15.104  1.00 27.48           C  
ATOM   2699  C   THR A 337      61.140  51.169  15.629  1.00 27.63           C  
ATOM   2700  O   THR A 337      62.242  51.429  16.106  1.00 28.49           O  
ATOM   2701  CB  THR A 337      60.951  49.763  13.565  1.00 28.44           C  
ATOM   2702  OG1 THR A 337      60.832  48.416  13.084  1.00 30.84           O  
ATOM   2703  CG2 THR A 337      62.294  50.331  13.128  1.00 29.26           C  
ATOM   2704  N   GLU A 338      60.163  52.064  15.552  1.00 26.80           N  
ATOM   2705  CA  GLU A 338      60.348  53.432  16.013  1.00 28.15           C  
ATOM   2706  C   GLU A 338      60.803  53.472  17.467  1.00 27.94           C  
ATOM   2707  O   GLU A 338      61.772  54.148  17.811  1.00 27.15           O  
ATOM   2708  CB  GLU A 338      59.042  54.211  15.866  1.00 32.34           C  
ATOM   2709  CG  GLU A 338      59.156  55.693  16.153  1.00 37.13           C  
ATOM   2710  CD  GLU A 338      57.844  56.416  15.925  1.00 42.13           C  
ATOM   2711  OE1 GLU A 338      57.249  56.236  14.837  1.00 45.09           O  
ATOM   2712  OE2 GLU A 338      57.408  57.163  16.828  1.00 45.71           O  
ATOM   2713  N   LEU A 339      60.100  52.744  18.324  1.00 25.21           N  
ATOM   2714  CA  LEU A 339      60.448  52.729  19.733  1.00 26.07           C  
ATOM   2715  C   LEU A 339      61.769  52.012  19.981  1.00 25.38           C  
ATOM   2716  O   LEU A 339      62.639  52.528  20.687  1.00 23.45           O  
ATOM   2717  CB  LEU A 339      59.334  52.063  20.546  1.00 25.67           C  
ATOM   2718  CG  LEU A 339      59.391  52.210  22.073  1.00 26.05           C  
ATOM   2719  CD1 LEU A 339      58.046  51.810  22.669  1.00 23.71           C  
ATOM   2720  CD2 LEU A 339      60.511  51.363  22.653  1.00 27.71           C  
ATOM   2721  N   GLU A 340      61.923  50.830  19.393  1.00 24.93           N  
ATOM   2722  CA  GLU A 340      63.132  50.045  19.602  1.00 25.41           C  
ATOM   2723  C   GLU A 340      64.380  50.650  18.966  1.00 26.39           C  
ATOM   2724  O   GLU A 340      65.474  50.527  19.510  1.00 23.73           O  
ATOM   2725  CB  GLU A 340      62.899  48.602  19.131  1.00 26.27           C  
ATOM   2726  CG  GLU A 340      61.676  47.978  19.815  1.00 28.13           C  
ATOM   2727  CD  GLU A 340      61.566  46.471  19.646  1.00 29.08           C  
ATOM   2728  OE1 GLU A 340      61.795  45.975  18.521  1.00 26.84           O  
ATOM   2729  OE2 GLU A 340      61.226  45.790  20.644  1.00 27.51           O  
ATOM   2730  N   GLU A 341      64.224  51.324  17.831  1.00 26.91           N  
ATOM   2731  CA  GLU A 341      65.373  51.945  17.189  1.00 29.33           C  
ATOM   2732  C   GLU A 341      65.827  53.126  18.042  1.00 28.48           C  
ATOM   2733  O   GLU A 341      67.024  53.366  18.201  1.00 28.74           O  
ATOM   2734  CB  GLU A 341      65.019  52.421  15.777  1.00 33.24           C  
ATOM   2735  CG  GLU A 341      66.211  52.975  15.009  1.00 40.37           C  
ATOM   2736  CD  GLU A 341      67.305  51.939  14.787  1.00 42.23           C  
ATOM   2737  OE1 GLU A 341      68.407  52.330  14.349  1.00 44.97           O  
ATOM   2738  OE2 GLU A 341      67.066  50.739  15.044  1.00 45.55           O  
ATOM   2739  N   THR A 342      64.868  53.861  18.596  1.00 25.82           N  
ATOM   2740  CA  THR A 342      65.194  54.995  19.452  1.00 26.70           C  
ATOM   2741  C   THR A 342      65.996  54.489  20.653  1.00 26.56           C  
ATOM   2742  O   THR A 342      66.971  55.118  21.072  1.00 25.61           O  
ATOM   2743  CB  THR A 342      63.912  55.717  19.936  1.00 26.64           C  
ATOM   2744  OG1 THR A 342      63.257  56.324  18.813  1.00 28.17           O  
ATOM   2745  CG2 THR A 342      64.248  56.803  20.950  1.00 28.63           C  
ATOM   2746  N   GLN A 343      65.591  53.344  21.197  1.00 24.80           N  
ATOM   2747  CA  GLN A 343      66.293  52.757  22.337  1.00 23.54           C  
ATOM   2748  C   GLN A 343      67.708  52.359  21.931  1.00 24.47           C  
ATOM   2749  O   GLN A 343      68.669  52.595  22.661  1.00 23.89           O  
ATOM   2750  CB  GLN A 343      65.530  51.535  22.847  1.00 24.74           C  
ATOM   2751  CG  GLN A 343      64.251  51.889  23.588  1.00 23.32           C  
ATOM   2752  CD  GLN A 343      64.531  52.556  24.919  1.00 24.86           C  
ATOM   2753  OE1 GLN A 343      63.990  53.625  25.219  1.00 29.36           O  
ATOM   2754  NE2 GLN A 343      65.377  51.925  25.731  1.00 19.04           N  
ATOM   2755  N   ARG A 344      67.819  51.757  20.756  1.00 24.99           N  
ATOM   2756  CA  ARG A 344      69.097  51.318  20.211  1.00 29.00           C  
ATOM   2757  C   ARG A 344      70.053  52.507  20.132  1.00 30.26           C  
ATOM   2758  O   ARG A 344      71.219  52.408  20.523  1.00 29.19           O  
ATOM   2759  CB  ARG A 344      68.870  50.737  18.817  1.00 32.32           C  
ATOM   2760  CG  ARG A 344      69.683  49.507  18.497  1.00 39.24           C  
ATOM   2761  CD  ARG A 344      68.772  48.419  17.950  1.00 43.80           C  
ATOM   2762  NE  ARG A 344      69.510  47.263  17.454  1.00 48.44           N  
ATOM   2763  CZ  ARG A 344      68.956  46.082  17.199  1.00 50.52           C  
ATOM   2764  NH1 ARG A 344      67.656  45.903  17.401  1.00 51.36           N  
ATOM   2765  NH2 ARG A 344      69.696  45.083  16.735  1.00 49.94           N  
ATOM   2766  N   GLU A 345      69.554  53.632  19.625  1.00 31.24           N  
ATOM   2767  CA  GLU A 345      70.368  54.837  19.516  1.00 34.48           C  
ATOM   2768  C   GLU A 345      70.804  55.333  20.891  1.00 34.07           C  
ATOM   2769  O   GLU A 345      71.923  55.827  21.053  1.00 34.50           O  
ATOM   2770  CB  GLU A 345      69.602  55.941  18.784  1.00 37.70           C  
ATOM   2771  CG  GLU A 345      69.421  55.690  17.291  1.00 42.62           C  
ATOM   2772  CD  GLU A 345      70.734  55.385  16.575  1.00 47.20           C  
ATOM   2773  OE1 GLU A 345      71.200  54.225  16.634  1.00 48.06           O  
ATOM   2774  OE2 GLU A 345      71.305  56.310  15.955  1.00 50.00           O  
ATOM   2775  N   LEU A 346      69.922  55.208  21.880  1.00 31.87           N  
ATOM   2776  CA  LEU A 346      70.256  55.633  23.235  1.00 31.63           C  
ATOM   2777  C   LEU A 346      71.401  54.789  23.774  1.00 29.98           C  
ATOM   2778  O   LEU A 346      72.321  55.309  24.405  1.00 29.52           O  
ATOM   2779  CB  LEU A 346      69.052  55.492  24.170  1.00 34.46           C  
ATOM   2780  CG  LEU A 346      68.185  56.726  24.429  1.00 38.32           C  
ATOM   2781  CD1 LEU A 346      69.040  57.819  25.057  1.00 40.98           C  
ATOM   2782  CD2 LEU A 346      67.562  57.214  23.134  1.00 41.57           C  
ATOM   2783  N   ARG A 347      71.343  53.484  23.522  1.00 27.90           N  
ATOM   2784  CA  ARG A 347      72.381  52.574  23.995  1.00 28.47           C  
ATOM   2785  C   ARG A 347      73.732  52.886  23.338  1.00 31.00           C  
ATOM   2786  O   ARG A 347      74.779  52.795  23.981  1.00 30.94           O  
ATOM   2787  CB  ARG A 347      71.981  51.121  23.715  1.00 27.15           C  
ATOM   2788  CG  ARG A 347      70.729  50.647  24.469  1.00 26.25           C  
ATOM   2789  CD  ARG A 347      70.929  50.647  25.991  1.00 25.85           C  
ATOM   2790  NE  ARG A 347      70.525  51.902  26.628  1.00 24.15           N  
ATOM   2791  CZ  ARG A 347      69.264  52.317  26.746  1.00 24.58           C  
ATOM   2792  NH1 ARG A 347      68.269  51.579  26.269  1.00 23.25           N  
ATOM   2793  NH2 ARG A 347      68.992  53.471  27.344  1.00 21.57           N  
ATOM   2794  N   LYS A 348      73.705  53.267  22.063  1.00 30.78           N  
ATOM   2795  CA  LYS A 348      74.933  53.593  21.341  1.00 33.93           C  
ATOM   2796  C   LYS A 348      75.557  54.872  21.885  1.00 34.81           C  
ATOM   2797  O   LYS A 348      76.773  54.957  22.051  1.00 35.61           O  
ATOM   2798  CB  LYS A 348      74.647  53.746  19.841  1.00 35.12           C  
ATOM   2799  CG  LYS A 348      74.211  52.449  19.170  1.00 38.56           C  
ATOM   2800  CD  LYS A 348      74.009  52.627  17.671  1.00 41.89           C  
ATOM   2801  CE  LYS A 348      73.623  51.310  17.004  1.00 44.42           C  
ATOM   2802  NZ  LYS A 348      73.464  51.456  15.527  1.00 44.71           N  
ATOM   2803  N   GLU A 349      74.723  55.865  22.170  1.00 34.94           N  
ATOM   2804  CA  GLU A 349      75.216  57.122  22.708  1.00 37.27           C  
ATOM   2805  C   GLU A 349      75.871  56.860  24.063  1.00 37.34           C  
ATOM   2806  O   GLU A 349      76.979  57.325  24.329  1.00 36.28           O  
ATOM   2807  CB  GLU A 349      74.066  58.114  22.874  1.00 40.08           C  
ATOM   2808  CG  GLU A 349      74.503  59.490  23.350  1.00 45.60           C  
ATOM   2809  CD  GLU A 349      73.330  60.416  23.607  1.00 48.85           C  
ATOM   2810  OE1 GLU A 349      72.522  60.113  24.511  1.00 51.44           O  
ATOM   2811  OE2 GLU A 349      73.216  61.442  22.902  1.00 50.64           O  
ATOM   2812  N   GLU A 350      75.176  56.109  24.912  1.00 36.26           N  
ATOM   2813  CA  GLU A 350      75.678  55.764  26.241  1.00 35.95           C  
ATOM   2814  C   GLU A 350      77.034  55.060  26.164  1.00 37.36           C  
ATOM   2815  O   GLU A 350      77.950  55.369  26.926  1.00 37.37           O  
ATOM   2816  CB  GLU A 350      74.661  54.865  26.965  1.00 33.33           C  
ATOM   2817  CG  GLU A 350      73.468  55.615  27.564  1.00 31.78           C  
ATOM   2818  CD  GLU A 350      72.283  54.706  27.879  1.00 30.83           C  
ATOM   2819  OE1 GLU A 350      72.476  53.481  28.006  1.00 29.10           O  
ATOM   2820  OE2 GLU A 350      71.155  55.226  28.009  1.00 31.31           O  
ATOM   2821  N   GLU A 351      77.155  54.117  25.235  1.00 39.21           N  
ATOM   2822  CA  GLU A 351      78.385  53.351  25.053  1.00 42.12           C  
ATOM   2823  C   GLU A 351      79.565  54.204  24.597  1.00 43.45           C  
ATOM   2824  O   GLU A 351      80.687  54.035  25.075  1.00 42.89           O  
ATOM   2825  CB  GLU A 351      78.146  52.222  24.044  1.00 42.64           C  
ATOM   2826  CG  GLU A 351      79.395  51.450  23.630  1.00 45.48           C  
ATOM   2827  CD  GLU A 351      80.076  50.749  24.794  1.00 48.14           C  
ATOM   2828  OE1 GLU A 351      79.408  49.965  25.504  1.00 47.27           O  
ATOM   2829  OE2 GLU A 351      81.287  50.979  24.993  1.00 50.86           O  
ATOM   2830  N   ALA A 352      79.312  55.122  23.674  1.00 43.86           N  
ATOM   2831  CA  ALA A 352      80.370  55.978  23.156  1.00 44.91           C  
ATOM   2832  C   ALA A 352      80.667  57.152  24.085  1.00 44.47           C  
ATOM   2833  O   ALA A 352      81.801  57.624  24.162  1.00 44.79           O  
ATOM   2834  CB  ALA A 352      79.984  56.492  21.776  1.00 45.50           C  
ATOM   2835  N   LYS A 353      79.642  57.610  24.793  1.00 43.12           N  
ATOM   2836  CA  LYS A 353      79.765  58.745  25.702  1.00 41.35           C  
ATOM   2837  C   LYS A 353      80.265  58.330  27.088  1.00 38.67           C  
ATOM   2838  O   LYS A 353      80.628  59.174  27.906  1.00 38.24           O  
ATOM   2839  CB  LYS A 353      78.402  59.432  25.817  1.00 43.20           C  
ATOM   2840  CG  LYS A 353      78.440  60.928  26.061  1.00 48.05           C  
ATOM   2841  CD  LYS A 353      77.062  61.530  25.796  1.00 51.13           C  
ATOM   2842  CE  LYS A 353      77.055  63.041  25.968  1.00 53.18           C  
ATOM   2843  NZ  LYS A 353      75.717  63.630  25.661  1.00 55.91           N  
ATOM   2844  N   GLY A 354      80.290  57.028  27.347  1.00 36.77           N  
ATOM   2845  CA  GLY A 354      80.738  56.550  28.642  1.00 35.71           C  
ATOM   2846  C   GLY A 354      79.716  56.832  29.733  1.00 35.20           C  
ATOM   2847  O   GLY A 354      80.072  57.139  30.870  1.00 33.81           O  
ATOM   2848  N   ILE A 355      78.440  56.742  29.375  1.00 34.14           N  
ATOM   2849  CA  ILE A 355      77.351  56.971  30.317  1.00 34.93           C  
ATOM   2850  C   ILE A 355      76.566  55.674  30.461  1.00 33.08           C  
ATOM   2851  O   ILE A 355      76.488  54.880  29.525  1.00 31.38           O  
ATOM   2852  CB  ILE A 355      76.400  58.095  29.825  1.00 37.39           C  
ATOM   2853  CG1 ILE A 355      77.018  59.467  30.107  1.00 40.38           C  
ATOM   2854  CG2 ILE A 355      75.050  57.995  30.527  1.00 39.91           C  
ATOM   2855  CD1 ILE A 355      78.333  59.713  29.412  1.00 43.32           C  
ATOM   2856  N   SER A 356      75.989  55.455  31.636  1.00 32.36           N  
ATOM   2857  CA  SER A 356      75.226  54.243  31.874  1.00 31.90           C  
ATOM   2858  C   SER A 356      73.820  54.568  32.355  1.00 31.25           C  
ATOM   2859  O   SER A 356      73.602  55.574  33.028  1.00 32.39           O  
ATOM   2860  CB  SER A 356      75.948  53.369  32.900  1.00 34.45           C  
ATOM   2861  OG  SER A 356      76.255  54.114  34.063  1.00 39.30           O  
ATOM   2862  N   TRP A 357      72.864  53.716  32.003  1.00 28.81           N  
ATOM   2863  CA  TRP A 357      71.487  53.938  32.413  1.00 27.05           C  
ATOM   2864  C   TRP A 357      71.355  53.689  33.909  1.00 26.32           C  
ATOM   2865  O   TRP A 357      71.781  52.656  34.423  1.00 25.99           O  
ATOM   2866  CB  TRP A 357      70.539  53.024  31.627  1.00 27.05           C  
ATOM   2867  CG  TRP A 357      69.100  53.194  32.007  1.00 23.91           C  
ATOM   2868  CD1 TRP A 357      68.377  52.410  32.863  1.00 26.77           C  
ATOM   2869  CD2 TRP A 357      68.218  54.236  31.575  1.00 25.61           C  
ATOM   2870  NE1 TRP A 357      67.099  52.902  32.992  1.00 24.51           N  
ATOM   2871  CE2 TRP A 357      66.974  54.022  32.213  1.00 25.55           C  
ATOM   2872  CE3 TRP A 357      68.357  55.333  30.712  1.00 25.03           C  
ATOM   2873  CZ2 TRP A 357      65.875  54.866  32.015  1.00 26.02           C  
ATOM   2874  CZ3 TRP A 357      67.266  56.172  30.514  1.00 28.00           C  
ATOM   2875  CH2 TRP A 357      66.039  55.933  31.164  1.00 25.55           C  
ATOM   2876  N   GLN A 358      70.773  54.655  34.608  1.00 26.11           N  
ATOM   2877  CA  GLN A 358      70.597  54.548  36.045  1.00 26.95           C  
ATOM   2878  C   GLN A 358      69.200  54.031  36.342  1.00 25.45           C  
ATOM   2879  O   GLN A 358      68.213  54.603  35.884  1.00 23.31           O  
ATOM   2880  CB  GLN A 358      70.815  55.922  36.691  1.00 30.87           C  
ATOM   2881  CG  GLN A 358      72.169  56.532  36.320  1.00 36.55           C  
ATOM   2882  CD  GLN A 358      72.336  57.964  36.788  1.00 38.32           C  
ATOM   2883  OE1 GLN A 358      72.459  58.228  37.981  1.00 41.85           O  
ATOM   2884  NE2 GLN A 358      72.341  58.900  35.842  1.00 41.32           N  
ATOM   2885  N   ARG A 359      69.124  52.929  37.079  1.00 24.67           N  
ATOM   2886  CA  ARG A 359      67.839  52.347  37.439  1.00 24.03           C  
ATOM   2887  C   ARG A 359      67.143  53.276  38.434  1.00 25.10           C  
ATOM   2888  O   ARG A 359      67.795  53.929  39.245  1.00 24.00           O  
ATOM   2889  CB  ARG A 359      68.040  50.943  38.015  1.00 23.41           C  
ATOM   2890  CG  ARG A 359      68.249  49.861  36.938  1.00 24.07           C  
ATOM   2891  CD  ARG A 359      69.519  50.086  36.099  1.00 23.42           C  
ATOM   2892  NE  ARG A 359      69.753  48.981  35.162  1.00 22.00           N  
ATOM   2893  CZ  ARG A 359      70.715  48.956  34.243  1.00 26.27           C  
ATOM   2894  NH1 ARG A 359      71.551  49.983  34.120  1.00 24.53           N  
ATOM   2895  NH2 ARG A 359      70.849  47.897  33.448  1.00 21.28           N  
ATOM   2896  N   ARG A 360      65.815  53.320  38.370  1.00 25.65           N  
ATOM   2897  CA  ARG A 360      65.030  54.232  39.198  1.00 24.11           C  
ATOM   2898  C   ARG A 360      64.713  53.854  40.645  1.00 25.28           C  
ATOM   2899  O   ARG A 360      64.960  54.642  41.562  1.00 23.64           O  
ATOM   2900  CB  ARG A 360      63.727  54.553  38.464  1.00 23.72           C  
ATOM   2901  CG  ARG A 360      63.138  55.918  38.789  1.00 25.90           C  
ATOM   2902  CD  ARG A 360      61.848  56.155  38.010  1.00 23.98           C  
ATOM   2903  NE  ARG A 360      61.322  57.502  38.211  1.00 27.64           N  
ATOM   2904  CZ  ARG A 360      61.418  58.489  37.321  1.00 29.04           C  
ATOM   2905  NH1 ARG A 360      62.019  58.287  36.154  1.00 26.26           N  
ATOM   2906  NH2 ARG A 360      60.912  59.682  37.601  1.00 27.80           N  
ATOM   2907  N   TRP A 361      64.153  52.667  40.859  1.00 22.90           N  
ATOM   2908  CA  TRP A 361      63.791  52.255  42.212  1.00 22.60           C  
ATOM   2909  C   TRP A 361      64.464  50.975  42.678  1.00 22.74           C  
ATOM   2910  O   TRP A 361      64.218  50.521  43.792  1.00 23.70           O  
ATOM   2911  CB  TRP A 361      62.272  52.087  42.322  1.00 21.17           C  
ATOM   2912  CG  TRP A 361      61.495  53.274  41.852  1.00 20.97           C  
ATOM   2913  CD1 TRP A 361      61.688  54.576  42.215  1.00 22.39           C  
ATOM   2914  CD2 TRP A 361      60.370  53.267  40.963  1.00 21.61           C  
ATOM   2915  NE1 TRP A 361      60.752  55.382  41.607  1.00 21.41           N  
ATOM   2916  CE2 TRP A 361      59.930  54.604  40.834  1.00 21.56           C  
ATOM   2917  CE3 TRP A 361      59.688  52.261  40.264  1.00 22.16           C  
ATOM   2918  CZ2 TRP A 361      58.838  54.962  40.033  1.00 21.02           C  
ATOM   2919  CZ3 TRP A 361      58.598  52.618  39.467  1.00 20.81           C  
ATOM   2920  CH2 TRP A 361      58.188  53.957  39.360  1.00 21.86           C  
ATOM   2921  N   PHE A 362      65.311  50.396  41.832  1.00 22.77           N  
ATOM   2922  CA  PHE A 362      66.007  49.162  42.178  1.00 21.58           C  
ATOM   2923  C   PHE A 362      67.493  49.272  41.876  1.00 22.98           C  
ATOM   2924  O   PHE A 362      67.894  49.988  40.962  1.00 24.82           O  
ATOM   2925  CB  PHE A 362      65.436  47.978  41.387  1.00 21.87           C  
ATOM   2926  CG  PHE A 362      63.959  47.774  41.572  1.00 19.76           C  
ATOM   2927  CD1 PHE A 362      63.044  48.573  40.898  1.00 20.12           C  
ATOM   2928  CD2 PHE A 362      63.485  46.795  42.439  1.00 19.42           C  
ATOM   2929  CE1 PHE A 362      61.671  48.403  41.086  1.00 20.18           C  
ATOM   2930  CE2 PHE A 362      62.113  46.613  42.637  1.00 21.42           C  
ATOM   2931  CZ  PHE A 362      61.205  47.419  41.959  1.00 18.44           C  
ATOM   2932  N   LYS A 363      68.304  48.558  42.649  1.00 23.92           N  
ATOM   2933  CA  LYS A 363      69.746  48.553  42.446  1.00 25.74           C  
ATOM   2934  C   LYS A 363      70.204  47.101  42.464  1.00 26.04           C  
ATOM   2935  O   LYS A 363      69.609  46.268  43.149  1.00 28.18           O  
ATOM   2936  CB  LYS A 363      70.450  49.339  43.559  1.00 28.99           C  
ATOM   2937  CG  LYS A 363      70.024  50.797  43.672  1.00 32.09           C  
ATOM   2938  CD  LYS A 363      70.282  51.577  42.386  1.00 36.46           C  
ATOM   2939  CE  LYS A 363      69.833  53.030  42.522  1.00 38.20           C  
ATOM   2940  NZ  LYS A 363      70.005  53.809  41.262  1.00 40.21           N  
ATOM   2941  N   ASP A 364      71.252  46.787  41.713  1.00 25.88           N  
ATOM   2942  CA  ASP A 364      71.734  45.417  41.677  1.00 26.44           C  
ATOM   2943  C   ASP A 364      72.836  45.148  42.692  1.00 27.12           C  
ATOM   2944  O   ASP A 364      73.932  45.691  42.592  1.00 29.14           O  
ATOM   2945  CB  ASP A 364      72.210  45.050  40.268  1.00 26.12           C  
ATOM   2946  CG  ASP A 364      73.294  45.980  39.745  1.00 28.83           C  
ATOM   2947  OD1 ASP A 364      74.026  45.554  38.826  1.00 29.16           O  
ATOM   2948  OD2 ASP A 364      73.411  47.128  40.228  1.00 24.06           O  
ATOM   2949  N   PHE A 365      72.530  44.296  43.666  1.00 25.38           N  
ATOM   2950  CA  PHE A 365      73.473  43.937  44.715  1.00 24.36           C  
ATOM   2951  C   PHE A 365      74.291  42.716  44.330  1.00 25.46           C  
ATOM   2952  O   PHE A 365      73.756  41.736  43.818  1.00 23.30           O  
ATOM   2953  CB  PHE A 365      72.730  43.656  46.022  1.00 25.78           C  
ATOM   2954  CG  PHE A 365      72.254  44.896  46.731  1.00 24.42           C  
ATOM   2955  CD1 PHE A 365      71.325  45.744  46.140  1.00 27.03           C  
ATOM   2956  CD2 PHE A 365      72.751  45.222  47.988  1.00 26.05           C  
ATOM   2957  CE1 PHE A 365      70.894  46.908  46.796  1.00 25.15           C  
ATOM   2958  CE2 PHE A 365      72.332  46.375  48.650  1.00 25.99           C  
ATOM   2959  CZ  PHE A 365      71.400  47.220  48.051  1.00 27.54           C  
ATOM   2960  N   ASP A 366      75.593  42.775  44.586  1.00 23.37           N  
ATOM   2961  CA  ASP A 366      76.471  41.662  44.257  1.00 25.25           C  
ATOM   2962  C   ASP A 366      76.673  40.800  45.497  1.00 25.83           C  
ATOM   2963  O   ASP A 366      77.309  41.229  46.462  1.00 27.07           O  
ATOM   2964  CB  ASP A 366      77.822  42.185  43.758  1.00 25.08           C  
ATOM   2965  CG  ASP A 366      78.652  41.107  43.084  1.00 28.13           C  
ATOM   2966  OD1 ASP A 366      78.420  39.912  43.379  1.00 28.63           O  
ATOM   2967  OD2 ASP A 366      79.538  41.454  42.269  1.00 28.06           O  
ATOM   2968  N   TYR A 367      76.125  39.589  45.468  1.00 26.21           N  
ATOM   2969  CA  TYR A 367      76.236  38.658  46.587  1.00 26.50           C  
ATOM   2970  C   TYR A 367      77.458  37.745  46.512  1.00 27.83           C  
ATOM   2971  O   TYR A 367      77.630  36.878  47.364  1.00 26.52           O  
ATOM   2972  CB  TYR A 367      74.985  37.777  46.681  1.00 25.19           C  
ATOM   2973  CG  TYR A 367      73.788  38.433  47.327  1.00 26.11           C  
ATOM   2974  CD1 TYR A 367      73.145  39.515  46.725  1.00 24.76           C  
ATOM   2975  CD2 TYR A 367      73.281  37.955  48.534  1.00 26.06           C  
ATOM   2976  CE1 TYR A 367      72.021  40.101  47.312  1.00 25.35           C  
ATOM   2977  CE2 TYR A 367      72.162  38.534  49.127  1.00 26.41           C  
ATOM   2978  CZ  TYR A 367      71.538  39.604  48.513  1.00 25.42           C  
ATOM   2979  OH  TYR A 367      70.435  40.174  49.107  1.00 28.43           O  
ATOM   2980  N   SER A 368      78.308  37.926  45.507  1.00 28.96           N  
ATOM   2981  CA  SER A 368      79.487  37.072  45.384  1.00 30.97           C  
ATOM   2982  C   SER A 368      80.517  37.337  46.480  1.00 31.68           C  
ATOM   2983  O   SER A 368      80.573  38.427  47.056  1.00 31.01           O  
ATOM   2984  CB  SER A 368      80.148  37.260  44.016  1.00 31.51           C  
ATOM   2985  OG  SER A 368      80.652  38.572  43.869  1.00 34.12           O  
ATOM   2986  N   VAL A 369      81.336  36.330  46.759  1.00 33.11           N  
ATOM   2987  CA  VAL A 369      82.376  36.446  47.772  1.00 35.49           C  
ATOM   2988  C   VAL A 369      83.385  37.508  47.346  1.00 35.81           C  
ATOM   2989  O   VAL A 369      84.043  38.131  48.181  1.00 37.83           O  
ATOM   2990  CB  VAL A 369      83.101  35.105  47.969  1.00 36.19           C  
ATOM   2991  CG1 VAL A 369      84.202  35.254  49.008  1.00 39.71           C  
ATOM   2992  CG2 VAL A 369      82.102  34.048  48.402  1.00 38.69           C  
ATOM   2993  N   THR A 370      83.502  37.707  46.038  1.00 34.87           N  
ATOM   2994  CA  THR A 370      84.414  38.707  45.495  1.00 34.91           C  
ATOM   2995  C   THR A 370      83.585  39.599  44.582  1.00 32.90           C  
ATOM   2996  O   THR A 370      83.621  39.468  43.361  1.00 32.91           O  
ATOM   2997  CB  THR A 370      85.560  38.051  44.688  1.00 35.35           C  
ATOM   2998  OG1 THR A 370      86.292  37.155  45.537  1.00 36.63           O  
ATOM   2999  CG2 THR A 370      86.515  39.116  44.153  1.00 38.44           C  
ATOM   3000  N   PRO A 371      82.817  40.522  45.174  1.00 32.64           N  
ATOM   3001  CA  PRO A 371      81.958  41.445  44.431  1.00 32.50           C  
ATOM   3002  C   PRO A 371      82.695  42.521  43.634  1.00 34.01           C  
ATOM   3003  O   PRO A 371      83.844  42.854  43.932  1.00 32.22           O  
ATOM   3004  CB  PRO A 371      81.081  42.039  45.528  1.00 31.85           C  
ATOM   3005  CG  PRO A 371      82.040  42.128  46.683  1.00 32.02           C  
ATOM   3006  CD  PRO A 371      82.737  40.782  46.625  1.00 32.56           C  
ATOM   3007  N   GLU A 372      82.022  43.044  42.611  1.00 34.40           N  
ATOM   3008  CA  GLU A 372      82.571  44.109  41.782  1.00 36.17           C  
ATOM   3009  C   GLU A 372      82.826  45.264  42.748  1.00 35.24           C  
ATOM   3010  O   GLU A 372      81.986  45.566  43.591  1.00 33.02           O  
ATOM   3011  CB  GLU A 372      81.551  44.524  40.717  1.00 39.93           C  
ATOM   3012  CG  GLU A 372      81.078  43.378  39.833  1.00 44.96           C  
ATOM   3013  CD  GLU A 372      79.902  43.754  38.947  1.00 48.72           C  
ATOM   3014  OE1 GLU A 372      79.443  42.887  38.170  1.00 49.83           O  
ATOM   3015  OE2 GLU A 372      79.432  44.911  39.024  1.00 51.03           O  
ATOM   3016  N   GLU A 373      83.981  45.905  42.622  1.00 34.63           N  
ATOM   3017  CA  GLU A 373      84.362  46.994  43.515  1.00 35.70           C  
ATOM   3018  C   GLU A 373      83.387  48.157  43.688  1.00 35.30           C  
ATOM   3019  O   GLU A 373      83.363  48.787  44.744  1.00 36.27           O  
ATOM   3020  CB  GLU A 373      85.742  47.515  43.108  1.00 36.47           C  
ATOM   3021  CG  GLU A 373      86.801  46.436  43.241  1.00 38.88           C  
ATOM   3022  CD  GLU A 373      88.199  46.909  42.918  1.00 41.34           C  
ATOM   3023  OE1 GLU A 373      89.111  46.055  42.951  1.00 43.32           O  
ATOM   3024  OE2 GLU A 373      88.391  48.115  42.634  1.00 41.63           O  
ATOM   3025  N   GLY A 374      82.573  48.441  42.677  1.00 34.75           N  
ATOM   3026  CA  GLY A 374      81.640  49.549  42.808  1.00 33.65           C  
ATOM   3027  C   GLY A 374      80.213  49.167  43.172  1.00 34.24           C  
ATOM   3028  O   GLY A 374      79.378  50.039  43.442  1.00 32.12           O  
ATOM   3029  N   ALA A 375      79.929  47.870  43.205  1.00 32.98           N  
ATOM   3030  CA  ALA A 375      78.581  47.394  43.501  1.00 32.02           C  
ATOM   3031  C   ALA A 375      78.173  47.436  44.963  1.00 32.18           C  
ATOM   3032  O   ALA A 375      79.009  47.379  45.865  1.00 30.92           O  
ATOM   3033  CB  ALA A 375      78.409  45.974  42.971  1.00 33.05           C  
ATOM   3034  N   LEU A 376      76.867  47.543  45.184  1.00 31.78           N  
ATOM   3035  CA  LEU A 376      76.323  47.538  46.532  1.00 32.50           C  
ATOM   3036  C   LEU A 376      76.406  46.085  46.969  1.00 30.66           C  
ATOM   3037  O   LEU A 376      76.299  45.182  46.138  1.00 29.63           O  
ATOM   3038  CB  LEU A 376      74.856  47.978  46.533  1.00 34.25           C  
ATOM   3039  CG  LEU A 376      74.497  49.353  45.967  1.00 37.57           C  
ATOM   3040  CD1 LEU A 376      75.385  50.407  46.613  1.00 37.67           C  
ATOM   3041  CD2 LEU A 376      74.666  49.356  44.454  1.00 39.45           C  
ATOM   3042  N   VAL A 377      76.612  45.858  48.260  1.00 30.38           N  
ATOM   3043  CA  VAL A 377      76.700  44.505  48.792  1.00 30.77           C  
ATOM   3044  C   VAL A 377      75.681  44.335  49.917  1.00 32.49           C  
ATOM   3045  O   VAL A 377      75.341  45.300  50.603  1.00 32.94           O  
ATOM   3046  CB  VAL A 377      78.116  44.206  49.322  1.00 32.30           C  
ATOM   3047  CG1 VAL A 377      79.116  44.227  48.171  1.00 31.19           C  
ATOM   3048  CG2 VAL A 377      78.502  45.228  50.374  1.00 31.65           C  
ATOM   3049  N   PRO A 378      75.180  43.106  50.118  1.00 33.23           N  
ATOM   3050  CA  PRO A 378      74.191  42.827  51.164  1.00 34.88           C  
ATOM   3051  C   PRO A 378      74.650  43.084  52.592  1.00 37.63           C  
ATOM   3052  O   PRO A 378      75.841  43.046  52.892  1.00 37.95           O  
ATOM   3053  CB  PRO A 378      73.846  41.357  50.928  1.00 33.42           C  
ATOM   3054  CG  PRO A 378      75.116  40.802  50.372  1.00 33.91           C  
ATOM   3055  CD  PRO A 378      75.530  41.872  49.394  1.00 33.47           C  
ATOM   3056  N   GLU A 379      73.687  43.355  53.467  1.00 40.05           N  
ATOM   3057  CA  GLU A 379      73.970  43.595  54.876  1.00 42.90           C  
ATOM   3058  C   GLU A 379      74.188  42.238  55.528  1.00 43.59           C  
ATOM   3059  O   GLU A 379      73.731  41.220  55.012  1.00 43.36           O  
ATOM   3060  CB  GLU A 379      72.786  44.302  55.538  1.00 45.18           C  
ATOM   3061  CG  GLU A 379      72.526  45.711  55.029  1.00 48.33           C  
ATOM   3062  CD  GLU A 379      73.669  46.662  55.340  1.00 51.79           C  
ATOM   3063  OE1 GLU A 379      74.088  46.725  56.516  1.00 52.93           O  
ATOM   3064  OE2 GLU A 379      74.146  47.352  54.413  1.00 53.08           O  
ATOM   3065  N   LYS A 380      74.888  42.217  56.658  1.00 44.19           N  
ATOM   3066  CA  LYS A 380      75.148  40.960  57.353  1.00 44.58           C  
ATOM   3067  C   LYS A 380      73.855  40.228  57.714  1.00 42.58           C  
ATOM   3068  O   LYS A 380      73.789  38.998  57.647  1.00 43.07           O  
ATOM   3069  CB  LYS A 380      75.982  41.221  58.613  1.00 47.56           C  
ATOM   3070  CG  LYS A 380      75.468  42.356  59.490  1.00 51.60           C  
ATOM   3071  CD  LYS A 380      76.486  42.711  60.567  1.00 54.53           C  
ATOM   3072  CE  LYS A 380      76.075  43.946  61.359  1.00 55.54           C  
ATOM   3073  NZ  LYS A 380      77.137  44.353  62.328  1.00 56.20           N  
ATOM   3074  N   ASP A 381      72.826  40.987  58.079  1.00 39.19           N  
ATOM   3075  CA  ASP A 381      71.538  40.409  58.450  1.00 38.01           C  
ATOM   3076  C   ASP A 381      70.574  40.309  57.264  1.00 34.64           C  
ATOM   3077  O   ASP A 381      69.364  40.202  57.449  1.00 35.34           O  
ATOM   3078  CB  ASP A 381      70.898  41.252  59.553  1.00 41.25           C  
ATOM   3079  CG  ASP A 381      70.764  42.712  59.162  1.00 45.24           C  
ATOM   3080  OD1 ASP A 381      70.258  43.509  59.984  1.00 48.16           O  
ATOM   3081  OD2 ASP A 381      71.167  43.063  58.030  1.00 46.58           O  
ATOM   3082  N   ASP A 382      71.115  40.340  56.052  1.00 30.76           N  
ATOM   3083  CA  ASP A 382      70.309  40.266  54.834  1.00 26.57           C  
ATOM   3084  C   ASP A 382      69.253  39.152  54.892  1.00 23.29           C  
ATOM   3085  O   ASP A 382      69.570  38.007  55.198  1.00 21.10           O  
ATOM   3086  CB  ASP A 382      71.233  40.046  53.640  1.00 26.10           C  
ATOM   3087  CG  ASP A 382      70.502  40.088  52.326  1.00 25.74           C  
ATOM   3088  OD1 ASP A 382      70.109  41.192  51.902  1.00 27.29           O  
ATOM   3089  OD2 ASP A 382      70.317  39.015  51.722  1.00 27.36           O  
ATOM   3090  N   THR A 383      68.002  39.487  54.583  1.00 22.90           N  
ATOM   3091  CA  THR A 383      66.918  38.501  54.628  1.00 22.48           C  
ATOM   3092  C   THR A 383      67.121  37.339  53.663  1.00 21.56           C  
ATOM   3093  O   THR A 383      66.972  36.177  54.036  1.00 20.40           O  
ATOM   3094  CB  THR A 383      65.554  39.146  54.320  1.00 23.41           C  
ATOM   3095  OG1 THR A 383      65.295  40.188  55.266  1.00 25.24           O  
ATOM   3096  CG2 THR A 383      64.439  38.100  54.401  1.00 22.61           C  
ATOM   3097  N   PHE A 384      67.453  37.649  52.417  1.00 22.68           N  
ATOM   3098  CA  PHE A 384      67.663  36.599  51.435  1.00 23.78           C  
ATOM   3099  C   PHE A 384      68.716  35.603  51.910  1.00 24.11           C  
ATOM   3100  O   PHE A 384      68.504  34.393  51.860  1.00 22.33           O  
ATOM   3101  CB  PHE A 384      68.095  37.191  50.094  1.00 23.81           C  
ATOM   3102  CG  PHE A 384      68.360  36.153  49.041  1.00 22.98           C  
ATOM   3103  CD1 PHE A 384      67.356  35.265  48.655  1.00 23.99           C  
ATOM   3104  CD2 PHE A 384      69.612  36.052  48.445  1.00 25.22           C  
ATOM   3105  CE1 PHE A 384      67.592  34.291  47.691  1.00 23.42           C  
ATOM   3106  CE2 PHE A 384      69.863  35.077  47.473  1.00 24.27           C  
ATOM   3107  CZ  PHE A 384      68.852  34.197  47.097  1.00 23.63           C  
ATOM   3108  N   LEU A 385      69.852  36.116  52.373  1.00 24.34           N  
ATOM   3109  CA  LEU A 385      70.927  35.251  52.844  1.00 24.81           C  
ATOM   3110  C   LEU A 385      70.482  34.262  53.907  1.00 23.64           C  
ATOM   3111  O   LEU A 385      70.801  33.080  53.819  1.00 23.65           O  
ATOM   3112  CB  LEU A 385      72.100  36.080  53.386  1.00 26.21           C  
ATOM   3113  CG  LEU A 385      73.064  36.683  52.361  1.00 28.56           C  
ATOM   3114  CD1 LEU A 385      74.201  37.404  53.083  1.00 30.98           C  
ATOM   3115  CD2 LEU A 385      73.627  35.579  51.477  1.00 29.46           C  
ATOM   3116  N   LYS A 386      69.745  34.726  54.911  1.00 24.34           N  
ATOM   3117  CA  LYS A 386      69.330  33.810  55.962  1.00 24.63           C  
ATOM   3118  C   LYS A 386      68.267  32.817  55.511  1.00 22.68           C  
ATOM   3119  O   LYS A 386      68.270  31.665  55.944  1.00 22.38           O  
ATOM   3120  CB  LYS A 386      68.873  34.578  57.216  1.00 28.75           C  
ATOM   3121  CG  LYS A 386      67.523  35.266  57.160  1.00 33.46           C  
ATOM   3122  CD  LYS A 386      67.190  35.846  58.540  1.00 36.60           C  
ATOM   3123  CE  LYS A 386      65.775  36.411  58.611  1.00 39.73           C  
ATOM   3124  NZ  LYS A 386      65.585  37.594  57.729  1.00 42.96           N  
ATOM   3125  N   LEU A 387      67.368  33.239  54.630  1.00 21.74           N  
ATOM   3126  CA  LEU A 387      66.334  32.322  54.164  1.00 21.18           C  
ATOM   3127  C   LEU A 387      66.943  31.323  53.188  1.00 20.57           C  
ATOM   3128  O   LEU A 387      66.600  30.145  53.207  1.00 21.21           O  
ATOM   3129  CB  LEU A 387      65.184  33.095  53.509  1.00 22.96           C  
ATOM   3130  CG  LEU A 387      64.511  34.109  54.445  1.00 23.14           C  
ATOM   3131  CD1 LEU A 387      63.340  34.788  53.744  1.00 22.91           C  
ATOM   3132  CD2 LEU A 387      64.037  33.392  55.711  1.00 23.22           C  
ATOM   3133  N   ALA A 388      67.856  31.790  52.341  1.00 21.82           N  
ATOM   3134  CA  ALA A 388      68.516  30.903  51.387  1.00 22.07           C  
ATOM   3135  C   ALA A 388      69.326  29.863  52.156  1.00 23.38           C  
ATOM   3136  O   ALA A 388      69.384  28.698  51.774  1.00 23.76           O  
ATOM   3137  CB  ALA A 388      69.437  31.703  50.458  1.00 20.19           C  
ATOM   3138  N   SER A 389      69.954  30.290  53.245  1.00 23.94           N  
ATOM   3139  CA  SER A 389      70.756  29.375  54.045  1.00 25.87           C  
ATOM   3140  C   SER A 389      69.869  28.324  54.706  1.00 25.72           C  
ATOM   3141  O   SER A 389      70.233  27.150  54.782  1.00 27.12           O  
ATOM   3142  CB  SER A 389      71.543  30.147  55.109  1.00 26.55           C  
ATOM   3143  OG  SER A 389      72.254  29.257  55.949  1.00 31.29           O  
ATOM   3144  N   ALA A 390      68.700  28.743  55.176  1.00 24.99           N  
ATOM   3145  CA  ALA A 390      67.777  27.814  55.819  1.00 24.50           C  
ATOM   3146  C   ALA A 390      67.274  26.789  54.804  1.00 25.41           C  
ATOM   3147  O   ALA A 390      67.056  25.622  55.132  1.00 25.58           O  
ATOM   3148  CB  ALA A 390      66.604  28.577  56.419  1.00 25.35           C  
ATOM   3149  N   LEU A 391      67.094  27.234  53.566  1.00 24.06           N  
ATOM   3150  CA  LEU A 391      66.612  26.361  52.502  1.00 24.53           C  
ATOM   3151  C   LEU A 391      67.757  25.631  51.808  1.00 25.48           C  
ATOM   3152  O   LEU A 391      67.540  24.641  51.102  1.00 26.13           O  
ATOM   3153  CB  LEU A 391      65.842  27.187  51.472  1.00 23.58           C  
ATOM   3154  CG  LEU A 391      65.339  26.480  50.209  1.00 24.88           C  
ATOM   3155  CD1 LEU A 391      64.424  25.319  50.595  1.00 23.04           C  
ATOM   3156  CD2 LEU A 391      64.602  27.489  49.325  1.00 22.01           C  
ATOM   3157  N   ASN A 392      68.973  26.117  52.032  1.00 26.25           N  
ATOM   3158  CA  ASN A 392      70.169  25.562  51.406  1.00 26.46           C  
ATOM   3159  C   ASN A 392      70.027  25.820  49.915  1.00 26.19           C  
ATOM   3160  O   ASN A 392      70.323  24.965  49.080  1.00 24.97           O  
ATOM   3161  CB  ASN A 392      70.303  24.059  51.669  1.00 28.50           C  
ATOM   3162  CG  ASN A 392      71.655  23.521  51.241  1.00 30.98           C  
ATOM   3163  OD1 ASN A 392      72.697  24.055  51.633  1.00 32.48           O  
ATOM   3164  ND2 ASN A 392      71.651  22.468  50.432  1.00 31.32           N  
ATOM   3165  N   LEU A 393      69.556  27.024  49.607  1.00 24.37           N  
ATOM   3166  CA  LEU A 393      69.345  27.471  48.237  1.00 23.80           C  
ATOM   3167  C   LEU A 393      70.585  28.198  47.741  1.00 24.62           C  
ATOM   3168  O   LEU A 393      71.192  28.978  48.478  1.00 24.76           O  
ATOM   3169  CB  LEU A 393      68.155  28.434  48.189  1.00 22.26           C  
ATOM   3170  CG  LEU A 393      67.660  28.971  46.840  1.00 22.81           C  
ATOM   3171  CD1 LEU A 393      66.785  27.924  46.150  1.00 19.29           C  
ATOM   3172  CD2 LEU A 393      66.862  30.245  47.080  1.00 22.27           C  
ATOM   3173  N   SER A 394      70.961  27.941  46.493  1.00 24.45           N  
ATOM   3174  CA  SER A 394      72.111  28.610  45.897  1.00 24.24           C  
ATOM   3175  C   SER A 394      71.810  30.099  45.816  1.00 24.47           C  
ATOM   3176  O   SER A 394      70.690  30.493  45.487  1.00 23.13           O  
ATOM   3177  CB  SER A 394      72.367  28.075  44.484  1.00 23.83           C  
ATOM   3178  OG  SER A 394      73.337  28.860  43.811  1.00 20.89           O  
ATOM   3179  N   THR A 395      72.806  30.926  46.121  1.00 22.63           N  
ATOM   3180  CA  THR A 395      72.630  32.371  46.053  1.00 23.05           C  
ATOM   3181  C   THR A 395      73.213  32.907  44.749  1.00 22.28           C  
ATOM   3182  O   THR A 395      73.347  34.115  44.567  1.00 22.70           O  
ATOM   3183  CB  THR A 395      73.314  33.085  47.242  1.00 24.19           C  
ATOM   3184  OG1 THR A 395      74.704  32.747  47.275  1.00 25.48           O  
ATOM   3185  CG2 THR A 395      72.669  32.663  48.558  1.00 25.71           C  
ATOM   3186  N   LYS A 396      73.565  31.997  43.845  1.00 22.24           N  
ATOM   3187  CA  LYS A 396      74.122  32.385  42.553  1.00 22.55           C  
ATOM   3188  C   LYS A 396      72.991  32.630  41.559  1.00 23.34           C  
ATOM   3189  O   LYS A 396      71.827  32.352  41.851  1.00 23.39           O  
ATOM   3190  CB  LYS A 396      75.039  31.289  42.008  1.00 23.74           C  
ATOM   3191  CG  LYS A 396      76.226  30.947  42.897  1.00 24.67           C  
ATOM   3192  CD  LYS A 396      77.192  30.017  42.181  1.00 29.50           C  
ATOM   3193  CE  LYS A 396      78.376  29.654  43.065  1.00 27.62           C  
ATOM   3194  NZ  LYS A 396      77.937  28.907  44.272  1.00 29.58           N  
ATOM   3195  N   ASN A 397      73.334  33.154  40.387  1.00 23.08           N  
ATOM   3196  CA  ASN A 397      72.338  33.420  39.354  1.00 21.80           C  
ATOM   3197  C   ASN A 397      72.014  32.137  38.597  1.00 22.35           C  
ATOM   3198  O   ASN A 397      72.122  32.074  37.369  1.00 22.05           O  
ATOM   3199  CB  ASN A 397      72.849  34.482  38.381  1.00 21.37           C  
ATOM   3200  CG  ASN A 397      72.939  35.854  39.013  1.00 22.06           C  
ATOM   3201  OD1 ASN A 397      73.959  36.531  38.907  1.00 23.60           O  
ATOM   3202  ND2 ASN A 397      71.863  36.278  39.670  1.00 21.62           N  
ATOM   3203  N   ALA A 398      71.632  31.109  39.345  1.00 21.67           N  
ATOM   3204  CA  ALA A 398      71.265  29.826  38.760  1.00 21.71           C  
ATOM   3205  C   ALA A 398      69.748  29.822  38.606  1.00 20.39           C  
ATOM   3206  O   ALA A 398      69.075  30.719  39.103  1.00 20.27           O  
ATOM   3207  CB  ALA A 398      71.699  28.701  39.677  1.00 20.20           C  
ATOM   3208  N   PRO A 399      69.187  28.821  37.911  1.00 20.66           N  
ATOM   3209  CA  PRO A 399      67.726  28.814  37.766  1.00 21.00           C  
ATOM   3210  C   PRO A 399      67.026  28.876  39.129  1.00 21.68           C  
ATOM   3211  O   PRO A 399      67.514  28.320  40.118  1.00 21.56           O  
ATOM   3212  CB  PRO A 399      67.459  27.501  37.032  1.00 20.83           C  
ATOM   3213  CG  PRO A 399      68.684  27.351  36.175  1.00 21.09           C  
ATOM   3214  CD  PRO A 399      69.805  27.737  37.125  1.00 20.13           C  
ATOM   3215  N   SER A 400      65.886  29.560  39.183  1.00 20.59           N  
ATOM   3216  CA  SER A 400      65.131  29.685  40.427  1.00 19.24           C  
ATOM   3217  C   SER A 400      64.944  28.322  41.102  1.00 20.07           C  
ATOM   3218  O   SER A 400      64.584  27.339  40.450  1.00 20.64           O  
ATOM   3219  CB  SER A 400      63.756  30.303  40.145  1.00 19.59           C  
ATOM   3220  OG  SER A 400      63.876  31.584  39.546  1.00 17.94           O  
ATOM   3221  N   GLY A 401      65.191  28.263  42.409  1.00 19.56           N  
ATOM   3222  CA  GLY A 401      65.020  27.015  43.130  1.00 19.01           C  
ATOM   3223  C   GLY A 401      66.231  26.101  43.137  1.00 20.78           C  
ATOM   3224  O   GLY A 401      66.166  24.997  43.677  1.00 19.26           O  
ATOM   3225  N   THR A 402      67.333  26.546  42.539  1.00 21.08           N  
ATOM   3226  CA  THR A 402      68.544  25.733  42.505  1.00 21.10           C  
ATOM   3227  C   THR A 402      69.131  25.640  43.909  1.00 22.71           C  
ATOM   3228  O   THR A 402      69.332  26.662  44.567  1.00 22.00           O  
ATOM   3229  CB  THR A 402      69.610  26.341  41.577  1.00 22.05           C  
ATOM   3230  OG1 THR A 402      69.122  26.353  40.228  1.00 21.83           O  
ATOM   3231  CG2 THR A 402      70.898  25.516  41.640  1.00 23.98           C  
ATOM   3232  N   LEU A 403      69.404  24.417  44.362  1.00 23.05           N  
ATOM   3233  CA  LEU A 403      69.963  24.206  45.695  1.00 25.22           C  
ATOM   3234  C   LEU A 403      71.485  24.101  45.654  1.00 26.70           C  
ATOM   3235  O   LEU A 403      72.069  23.726  44.633  1.00 25.60           O  
ATOM   3236  CB  LEU A 403      69.393  22.925  46.315  1.00 25.87           C  
ATOM   3237  CG  LEU A 403      67.868  22.814  46.379  1.00 26.29           C  
ATOM   3238  CD1 LEU A 403      67.479  21.463  46.954  1.00 26.48           C  
ATOM   3239  CD2 LEU A 403      67.306  23.946  47.222  1.00 24.78           C  
ATOM   3240  N   VAL A 404      72.119  24.435  46.775  1.00 27.65           N  
ATOM   3241  CA  VAL A 404      73.570  24.366  46.891  1.00 28.06           C  
ATOM   3242  C   VAL A 404      74.030  22.964  46.505  1.00 29.00           C  
ATOM   3243  O   VAL A 404      73.518  21.975  47.026  1.00 29.15           O  
ATOM   3244  CB  VAL A 404      74.025  24.641  48.345  1.00 27.88           C  
ATOM   3245  CG1 VAL A 404      75.543  24.495  48.457  1.00 27.68           C  
ATOM   3246  CG2 VAL A 404      73.585  26.033  48.771  1.00 27.31           C  
ATOM   3247  N   GLY A 405      74.986  22.876  45.586  1.00 30.80           N  
ATOM   3248  CA  GLY A 405      75.477  21.571  45.180  1.00 31.30           C  
ATOM   3249  C   GLY A 405      74.912  21.066  43.866  1.00 32.39           C  
ATOM   3250  O   GLY A 405      75.582  20.299  43.169  1.00 33.00           O  
ATOM   3251  N   ASP A 406      73.690  21.471  43.523  1.00 30.51           N  
ATOM   3252  CA  ASP A 406      73.086  21.040  42.264  1.00 31.49           C  
ATOM   3253  C   ASP A 406      74.060  21.359  41.136  1.00 30.84           C  
ATOM   3254  O   ASP A 406      74.952  22.189  41.298  1.00 30.22           O  
ATOM   3255  CB  ASP A 406      71.762  21.774  41.994  1.00 31.53           C  
ATOM   3256  CG  ASP A 406      70.648  21.356  42.940  1.00 33.29           C  
ATOM   3257  OD1 ASP A 406      70.855  20.412  43.730  1.00 32.69           O  
ATOM   3258  OD2 ASP A 406      69.559  21.970  42.888  1.00 31.48           O  
ATOM   3259  N   LYS A 407      73.888  20.708  39.991  1.00 32.22           N  
ATOM   3260  CA  LYS A 407      74.771  20.950  38.857  1.00 33.44           C  
ATOM   3261  C   LYS A 407      74.800  22.432  38.489  1.00 32.87           C  
ATOM   3262  O   LYS A 407      75.861  22.996  38.220  1.00 31.15           O  
ATOM   3263  CB  LYS A 407      74.325  20.121  37.646  1.00 37.23           C  
ATOM   3264  CG  LYS A 407      75.174  20.352  36.399  1.00 42.66           C  
ATOM   3265  CD  LYS A 407      74.828  19.378  35.275  1.00 46.07           C  
ATOM   3266  CE  LYS A 407      73.404  19.561  34.773  1.00 47.47           C  
ATOM   3267  NZ  LYS A 407      73.100  18.624  33.648  1.00 49.84           N  
ATOM   3268  N   GLU A 408      73.633  23.066  38.494  1.00 32.69           N  
ATOM   3269  CA  GLU A 408      73.537  24.480  38.149  1.00 33.98           C  
ATOM   3270  C   GLU A 408      74.322  25.379  39.099  1.00 33.04           C  
ATOM   3271  O   GLU A 408      74.820  26.427  38.695  1.00 33.71           O  
ATOM   3272  CB  GLU A 408      72.066  24.911  38.111  1.00 35.29           C  
ATOM   3273  CG  GLU A 408      71.278  24.285  36.966  1.00 38.75           C  
ATOM   3274  CD  GLU A 408      71.725  24.793  35.602  1.00 42.21           C  
ATOM   3275  OE1 GLU A 408      72.939  24.746  35.312  1.00 44.51           O  
ATOM   3276  OE2 GLU A 408      70.861  25.236  34.816  1.00 42.80           O  
ATOM   3277  N   ASP A 409      74.440  24.963  40.354  1.00 32.30           N  
ATOM   3278  CA  ASP A 409      75.164  25.746  41.345  1.00 33.27           C  
ATOM   3279  C   ASP A 409      76.679  25.567  41.243  1.00 34.91           C  
ATOM   3280  O   ASP A 409      77.441  26.354  41.801  1.00 34.15           O  
ATOM   3281  CB  ASP A 409      74.707  25.366  42.752  1.00 30.45           C  
ATOM   3282  CG  ASP A 409      75.456  26.123  43.830  1.00 31.28           C  
ATOM   3283  OD1 ASP A 409      75.436  27.372  43.798  1.00 30.76           O  
ATOM   3284  OD2 ASP A 409      76.068  25.476  44.707  1.00 29.51           O  
ATOM   3285  N   ARG A 410      77.114  24.536  40.529  1.00 37.66           N  
ATOM   3286  CA  ARG A 410      78.543  24.279  40.387  1.00 41.71           C  
ATOM   3287  C   ARG A 410      79.102  24.813  39.073  1.00 43.33           C  
ATOM   3288  O   ARG A 410      80.258  24.560  38.728  1.00 43.47           O  
ATOM   3289  CB  ARG A 410      78.816  22.778  40.518  1.00 42.03           C  
ATOM   3290  CG  ARG A 410      78.374  22.227  41.865  1.00 46.93           C  
ATOM   3291  CD  ARG A 410      78.680  20.752  42.040  1.00 48.90           C  
ATOM   3292  NE  ARG A 410      78.329  20.312  43.389  1.00 52.87           N  
ATOM   3293  CZ  ARG A 410      78.567  19.097  43.874  1.00 54.28           C  
ATOM   3294  NH1 ARG A 410      79.162  18.179  43.123  1.00 55.88           N  
ATOM   3295  NH2 ARG A 410      78.208  18.800  45.117  1.00 54.34           N  
ATOM   3296  N   LYS A 411      78.276  25.558  38.345  1.00 44.54           N  
ATOM   3297  CA  LYS A 411      78.694  26.138  37.077  1.00 45.48           C  
ATOM   3298  C   LYS A 411      79.776  27.177  37.361  1.00 46.08           C  
ATOM   3299  O   LYS A 411      79.572  28.101  38.148  1.00 46.09           O  
ATOM   3300  CB  LYS A 411      77.498  26.790  36.377  1.00 46.45           C  
ATOM   3301  CG  LYS A 411      77.785  27.313  34.979  1.00 49.19           C  
ATOM   3302  CD  LYS A 411      76.517  27.871  34.340  1.00 51.41           C  
ATOM   3303  CE  LYS A 411      76.781  28.418  32.944  1.00 52.32           C  
ATOM   3304  NZ  LYS A 411      75.541  28.974  32.332  1.00 51.83           N  
ATOM   3305  N   GLU A 412      80.927  27.011  36.718  1.00 46.10           N  
ATOM   3306  CA  GLU A 412      82.058  27.912  36.905  1.00 46.78           C  
ATOM   3307  C   GLU A 412      81.759  29.364  36.541  1.00 46.18           C  
ATOM   3308  O   GLU A 412      80.946  29.645  35.657  1.00 45.20           O  
ATOM   3309  CB  GLU A 412      83.256  27.423  36.086  1.00 49.10           C  
ATOM   3310  CG  GLU A 412      83.673  25.991  36.392  1.00 52.66           C  
ATOM   3311  CD  GLU A 412      84.920  25.573  35.633  1.00 55.41           C  
ATOM   3312  OE1 GLU A 412      84.924  25.678  34.387  1.00 55.60           O  
ATOM   3313  OE2 GLU A 412      85.895  25.137  36.284  1.00 56.71           O  
ATOM   3314  N   ASP A 413      82.448  30.274  37.227  1.00 44.67           N  
ATOM   3315  CA  ASP A 413      82.309  31.714  37.025  1.00 44.81           C  
ATOM   3316  C   ASP A 413      80.876  32.209  36.878  1.00 41.73           C  
ATOM   3317  O   ASP A 413      80.585  33.054  36.031  1.00 41.34           O  
ATOM   3318  CB  ASP A 413      83.143  32.179  35.819  1.00 48.00           C  
ATOM   3319  CG  ASP A 413      83.005  31.262  34.618  1.00 51.66           C  
ATOM   3320  OD1 ASP A 413      83.623  30.175  34.628  1.00 53.55           O  
ATOM   3321  OD2 ASP A 413      82.276  31.623  33.667  1.00 53.80           O  
ATOM   3322  N   LEU A 414      79.984  31.684  37.710  1.00 37.57           N  
ATOM   3323  CA  LEU A 414      78.587  32.097  37.689  1.00 35.01           C  
ATOM   3324  C   LEU A 414      78.415  33.262  38.666  1.00 32.36           C  
ATOM   3325  O   LEU A 414      78.856  33.193  39.812  1.00 30.99           O  
ATOM   3326  CB  LEU A 414      77.683  30.930  38.099  1.00 34.12           C  
ATOM   3327  CG  LEU A 414      76.172  31.171  38.070  1.00 34.50           C  
ATOM   3328  CD1 LEU A 414      75.725  31.518  36.655  1.00 34.40           C  
ATOM   3329  CD2 LEU A 414      75.457  29.923  38.569  1.00 32.50           C  
ATOM   3330  N   SER A 415      77.775  34.328  38.199  1.00 30.92           N  
ATOM   3331  CA  SER A 415      77.542  35.524  39.004  1.00 30.36           C  
ATOM   3332  C   SER A 415      76.492  35.333  40.101  1.00 28.88           C  
ATOM   3333  O   SER A 415      75.759  34.347  40.105  1.00 27.59           O  
ATOM   3334  CB  SER A 415      77.100  36.669  38.095  1.00 31.04           C  
ATOM   3335  OG  SER A 415      76.850  37.834  38.854  1.00 39.00           O  
ATOM   3336  N   SER A 416      76.424  36.294  41.021  1.00 27.33           N  
ATOM   3337  CA  SER A 416      75.454  36.265  42.116  1.00 27.33           C  
ATOM   3338  C   SER A 416      74.889  37.669  42.314  1.00 26.42           C  
ATOM   3339  O   SER A 416      74.931  38.223  43.410  1.00 26.72           O  
ATOM   3340  CB  SER A 416      76.116  35.787  43.413  1.00 26.82           C  
ATOM   3341  OG  SER A 416      76.563  34.451  43.286  1.00 26.50           O  
ATOM   3342  N   ILE A 417      74.357  38.233  41.236  1.00 26.82           N  
ATOM   3343  CA  ILE A 417      73.796  39.579  41.251  1.00 25.69           C  
ATOM   3344  C   ILE A 417      72.271  39.534  41.353  1.00 25.24           C  
ATOM   3345  O   ILE A 417      71.608  38.897  40.537  1.00 24.17           O  
ATOM   3346  CB  ILE A 417      74.225  40.332  39.971  1.00 27.57           C  
ATOM   3347  CG1 ILE A 417      75.748  40.502  39.978  1.00 29.52           C  
ATOM   3348  CG2 ILE A 417      73.526  41.682  39.877  1.00 25.86           C  
ATOM   3349  CD1 ILE A 417      76.308  41.059  38.691  1.00 34.82           C  
ATOM   3350  N   HIS A 418      71.724  40.210  42.361  1.00 22.92           N  
ATOM   3351  CA  HIS A 418      70.279  40.237  42.576  1.00 23.89           C  
ATOM   3352  C   HIS A 418      69.767  41.668  42.712  1.00 23.24           C  
ATOM   3353  O   HIS A 418      70.389  42.499  43.374  1.00 21.30           O  
ATOM   3354  CB  HIS A 418      69.934  39.436  43.834  1.00 23.54           C  
ATOM   3355  CG  HIS A 418      70.439  38.026  43.804  1.00 23.52           C  
ATOM   3356  ND1 HIS A 418      69.981  37.090  42.901  1.00 20.75           N  
ATOM   3357  CD2 HIS A 418      71.379  37.399  44.551  1.00 22.82           C  
ATOM   3358  CE1 HIS A 418      70.618  35.948  43.092  1.00 23.11           C  
ATOM   3359  NE2 HIS A 418      71.472  36.108  44.089  1.00 22.38           N  
ATOM   3360  N   TRP A 419      68.633  41.955  42.078  1.00 23.07           N  
ATOM   3361  CA  TRP A 419      68.053  43.288  42.137  1.00 22.51           C  
ATOM   3362  C   TRP A 419      67.226  43.467  43.394  1.00 23.57           C  
ATOM   3363  O   TRP A 419      66.429  42.600  43.750  1.00 22.72           O  
ATOM   3364  CB  TRP A 419      67.187  43.552  40.904  1.00 23.32           C  
ATOM   3365  CG  TRP A 419      67.990  43.641  39.661  1.00 21.18           C  
ATOM   3366  CD1 TRP A 419      68.301  42.625  38.810  1.00 20.54           C  
ATOM   3367  CD2 TRP A 419      68.636  44.807  39.151  1.00 20.61           C  
ATOM   3368  NE1 TRP A 419      69.104  43.085  37.796  1.00 19.93           N  
ATOM   3369  CE2 TRP A 419      69.326  44.424  37.982  1.00 20.07           C  
ATOM   3370  CE3 TRP A 419      68.702  46.140  39.571  1.00 21.23           C  
ATOM   3371  CZ2 TRP A 419      70.075  45.326  37.225  1.00 20.05           C  
ATOM   3372  CZ3 TRP A 419      69.447  47.041  38.820  1.00 22.07           C  
ATOM   3373  CH2 TRP A 419      70.124  46.628  37.659  1.00 23.26           C  
ATOM   3374  N   ARG A 420      67.415  44.602  44.059  1.00 23.21           N  
ATOM   3375  CA  ARG A 420      66.702  44.889  45.293  1.00 23.93           C  
ATOM   3376  C   ARG A 420      65.958  46.208  45.227  1.00 23.59           C  
ATOM   3377  O   ARG A 420      66.447  47.187  44.664  1.00 23.90           O  
ATOM   3378  CB  ARG A 420      67.682  44.928  46.477  1.00 25.41           C  
ATOM   3379  CG  ARG A 420      68.390  43.605  46.770  1.00 25.15           C  
ATOM   3380  CD  ARG A 420      67.420  42.551  47.273  1.00 23.10           C  
ATOM   3381  NE  ARG A 420      68.066  41.263  47.541  1.00 23.71           N  
ATOM   3382  CZ  ARG A 420      67.724  40.119  46.952  1.00 23.32           C  
ATOM   3383  NH1 ARG A 420      66.746  40.101  46.054  1.00 23.47           N  
ATOM   3384  NH2 ARG A 420      68.343  38.987  47.273  1.00 19.37           N  
ATOM   3385  N   PHE A 421      64.767  46.225  45.810  1.00 22.83           N  
ATOM   3386  CA  PHE A 421      63.962  47.430  45.849  1.00 22.69           C  
ATOM   3387  C   PHE A 421      64.588  48.343  46.900  1.00 23.88           C  
ATOM   3388  O   PHE A 421      65.061  47.873  47.932  1.00 23.83           O  
ATOM   3389  CB  PHE A 421      62.521  47.074  46.239  1.00 22.21           C  
ATOM   3390  CG  PHE A 421      61.619  48.265  46.443  1.00 21.54           C  
ATOM   3391  CD1 PHE A 421      61.483  49.240  45.456  1.00 22.68           C  
ATOM   3392  CD2 PHE A 421      60.852  48.376  47.603  1.00 22.30           C  
ATOM   3393  CE1 PHE A 421      60.588  50.311  45.619  1.00 22.02           C  
ATOM   3394  CE2 PHE A 421      59.956  49.439  47.776  1.00 22.94           C  
ATOM   3395  CZ  PHE A 421      59.823  50.405  46.784  1.00 21.13           C  
ATOM   3396  N   GLN A 422      64.620  49.638  46.617  1.00 23.87           N  
ATOM   3397  CA  GLN A 422      65.158  50.624  47.553  1.00 25.62           C  
ATOM   3398  C   GLN A 422      63.994  51.562  47.854  1.00 24.55           C  
ATOM   3399  O   GLN A 422      63.776  52.531  47.129  1.00 25.38           O  
ATOM   3400  CB  GLN A 422      66.295  51.418  46.909  1.00 26.97           C  
ATOM   3401  CG  GLN A 422      67.482  50.593  46.432  1.00 30.86           C  
ATOM   3402  CD  GLN A 422      68.135  49.802  47.543  1.00 32.28           C  
ATOM   3403  OE1 GLN A 422      67.726  48.680  47.846  1.00 36.84           O  
ATOM   3404  NE2 GLN A 422      69.151  50.385  48.164  1.00 33.35           N  
ATOM   3405  N   ARG A 423      63.244  51.266  48.914  1.00 24.69           N  
ATOM   3406  CA  ARG A 423      62.073  52.067  49.274  1.00 25.26           C  
ATOM   3407  C   ARG A 423      62.297  53.576  49.301  1.00 25.86           C  
ATOM   3408  O   ARG A 423      61.413  54.339  48.911  1.00 26.26           O  
ATOM   3409  CB  ARG A 423      61.501  51.601  50.623  1.00 25.98           C  
ATOM   3410  CG  ARG A 423      60.283  52.399  51.118  1.00 25.60           C  
ATOM   3411  CD  ARG A 423      59.130  52.388  50.115  1.00 25.42           C  
ATOM   3412  NE  ARG A 423      58.036  53.284  50.501  1.00 27.55           N  
ATOM   3413  CZ  ARG A 423      56.958  52.917  51.192  1.00 27.69           C  
ATOM   3414  NH1 ARG A 423      56.803  51.660  51.584  1.00 27.33           N  
ATOM   3415  NH2 ARG A 423      56.031  53.815  51.499  1.00 30.78           N  
ATOM   3416  N   GLU A 424      63.473  54.010  49.742  1.00 26.18           N  
ATOM   3417  CA  GLU A 424      63.758  55.441  49.817  1.00 28.70           C  
ATOM   3418  C   GLU A 424      63.682  56.095  48.446  1.00 26.61           C  
ATOM   3419  O   GLU A 424      63.290  57.255  48.327  1.00 25.46           O  
ATOM   3420  CB  GLU A 424      65.148  55.694  50.414  1.00 32.80           C  
ATOM   3421  CG  GLU A 424      65.562  54.706  51.490  1.00 39.82           C  
ATOM   3422  CD  GLU A 424      65.930  53.352  50.905  1.00 42.76           C  
ATOM   3423  OE1 GLU A 424      66.835  53.314  50.044  1.00 45.57           O  
ATOM   3424  OE2 GLU A 424      65.319  52.334  51.299  1.00 43.24           O  
ATOM   3425  N   LEU A 425      64.061  55.353  47.410  1.00 24.99           N  
ATOM   3426  CA  LEU A 425      64.032  55.896  46.063  1.00 24.67           C  
ATOM   3427  C   LEU A 425      62.603  56.189  45.627  1.00 24.66           C  
ATOM   3428  O   LEU A 425      62.362  57.134  44.878  1.00 23.35           O  
ATOM   3429  CB  LEU A 425      64.734  54.942  45.091  1.00 26.58           C  
ATOM   3430  CG  LEU A 425      66.228  54.768  45.394  1.00 28.46           C  
ATOM   3431  CD1 LEU A 425      66.858  53.781  44.415  1.00 28.97           C  
ATOM   3432  CD2 LEU A 425      66.925  56.128  45.310  1.00 30.69           C  
ATOM   3433  N   TRP A 426      61.653  55.382  46.091  1.00 24.49           N  
ATOM   3434  CA  TRP A 426      60.254  55.632  45.764  1.00 25.12           C  
ATOM   3435  C   TRP A 426      59.754  56.762  46.672  1.00 26.34           C  
ATOM   3436  O   TRP A 426      58.938  57.587  46.262  1.00 26.61           O  
ATOM   3437  CB  TRP A 426      59.405  54.374  45.981  1.00 22.93           C  
ATOM   3438  CG  TRP A 426      57.925  54.653  46.021  1.00 25.08           C  
ATOM   3439  CD1 TRP A 426      57.104  54.556  47.112  1.00 24.66           C  
ATOM   3440  CD2 TRP A 426      57.098  55.113  44.939  1.00 24.38           C  
ATOM   3441  NE1 TRP A 426      55.826  54.928  46.779  1.00 23.93           N  
ATOM   3442  CE2 TRP A 426      55.791  55.276  45.453  1.00 24.98           C  
ATOM   3443  CE3 TRP A 426      57.333  55.406  43.585  1.00 25.03           C  
ATOM   3444  CZ2 TRP A 426      54.722  55.720  44.664  1.00 25.99           C  
ATOM   3445  CZ3 TRP A 426      56.266  55.847  42.797  1.00 22.93           C  
ATOM   3446  CH2 TRP A 426      54.978  55.998  43.343  1.00 25.63           C  
ATOM   3447  N   ASP A 427      60.247  56.798  47.908  1.00 27.27           N  
ATOM   3448  CA  ASP A 427      59.842  57.842  48.847  1.00 29.10           C  
ATOM   3449  C   ASP A 427      60.209  59.226  48.325  1.00 30.31           C  
ATOM   3450  O   ASP A 427      59.436  60.176  48.470  1.00 30.73           O  
ATOM   3451  CB  ASP A 427      60.491  57.636  50.220  1.00 29.03           C  
ATOM   3452  CG  ASP A 427      59.943  56.423  50.950  1.00 30.11           C  
ATOM   3453  OD1 ASP A 427      58.781  56.046  50.680  1.00 27.97           O  
ATOM   3454  OD2 ASP A 427      60.665  55.860  51.801  1.00 28.75           O  
ATOM   3455  N   GLU A 428      61.385  59.343  47.719  1.00 30.48           N  
ATOM   3456  CA  GLU A 428      61.812  60.629  47.186  1.00 32.70           C  
ATOM   3457  C   GLU A 428      61.533  60.774  45.691  1.00 32.12           C  
ATOM   3458  O   GLU A 428      62.098  61.642  45.026  1.00 31.77           O  
ATOM   3459  CB  GLU A 428      63.296  60.864  47.485  1.00 35.11           C  
ATOM   3460  CG  GLU A 428      64.213  59.725  47.117  1.00 40.20           C  
ATOM   3461  CD  GLU A 428      65.565  59.837  47.802  1.00 42.32           C  
ATOM   3462  OE1 GLU A 428      65.591  59.904  49.052  1.00 42.73           O  
ATOM   3463  OE2 GLU A 428      66.594  59.856  47.094  1.00 43.79           O  
ATOM   3464  N   GLU A 429      60.654  59.923  45.168  1.00 30.76           N  
ATOM   3465  CA  GLU A 429      60.285  59.987  43.756  1.00 30.82           C  
ATOM   3466  C   GLU A 429      59.589  61.323  43.544  1.00 31.11           C  
ATOM   3467  O   GLU A 429      58.660  61.660  44.273  1.00 32.13           O  
ATOM   3468  CB  GLU A 429      59.327  58.850  43.399  1.00 27.91           C  
ATOM   3469  CG  GLU A 429      58.696  58.976  42.014  1.00 26.19           C  
ATOM   3470  CD  GLU A 429      59.721  58.977  40.896  1.00 25.58           C  
ATOM   3471  OE1 GLU A 429      60.618  58.113  40.900  1.00 25.61           O  
ATOM   3472  OE2 GLU A 429      59.625  59.838  40.002  1.00 26.41           O  
ATOM   3473  N   LYS A 430      60.018  62.082  42.543  1.00 32.99           N  
ATOM   3474  CA  LYS A 430      59.411  63.386  42.319  1.00 34.21           C  
ATOM   3475  C   LYS A 430      58.541  63.572  41.080  1.00 33.01           C  
ATOM   3476  O   LYS A 430      57.900  64.611  40.939  1.00 32.78           O  
ATOM   3477  CB  LYS A 430      60.493  64.472  42.345  1.00 38.30           C  
ATOM   3478  CG  LYS A 430      61.684  64.215  41.437  1.00 42.43           C  
ATOM   3479  CD  LYS A 430      62.740  63.349  42.117  1.00 46.48           C  
ATOM   3480  CE  LYS A 430      63.394  64.079  43.285  1.00 47.65           C  
ATOM   3481  NZ  LYS A 430      64.449  63.252  43.945  1.00 49.58           N  
ATOM   3482  N   GLU A 431      58.487  62.578  40.196  1.00 32.07           N  
ATOM   3483  CA  GLU A 431      57.686  62.716  38.978  1.00 31.58           C  
ATOM   3484  C   GLU A 431      56.552  61.711  38.855  1.00 30.95           C  
ATOM   3485  O   GLU A 431      55.426  62.070  38.510  1.00 31.24           O  
ATOM   3486  CB  GLU A 431      58.583  62.593  37.751  1.00 34.51           C  
ATOM   3487  CG  GLU A 431      59.851  63.405  37.848  1.00 39.45           C  
ATOM   3488  CD  GLU A 431      60.810  63.110  36.716  1.00 44.00           C  
ATOM   3489  OE1 GLU A 431      62.026  63.315  36.908  1.00 46.04           O  
ATOM   3490  OE2 GLU A 431      60.350  62.677  35.637  1.00 44.28           O  
ATOM   3491  N   ILE A 432      56.856  60.445  39.121  1.00 29.93           N  
ATOM   3492  CA  ILE A 432      55.861  59.383  39.032  1.00 29.09           C  
ATOM   3493  C   ILE A 432      54.873  59.426  40.195  1.00 29.50           C  
ATOM   3494  O   ILE A 432      55.261  59.642  41.344  1.00 30.00           O  
ATOM   3495  CB  ILE A 432      56.534  57.990  39.039  1.00 28.20           C  
ATOM   3496  CG1 ILE A 432      57.544  57.882  37.888  1.00 27.26           C  
ATOM   3497  CG2 ILE A 432      55.470  56.904  38.942  1.00 28.43           C  
ATOM   3498  CD1 ILE A 432      56.919  57.893  36.509  1.00 26.25           C  
ATOM   3499  N   VAL A 433      53.597  59.211  39.887  1.00 28.71           N  
ATOM   3500  CA  VAL A 433      52.548  59.187  40.899  1.00 29.61           C  
ATOM   3501  C   VAL A 433      51.619  58.019  40.604  1.00 31.00           C  
ATOM   3502  O   VAL A 433      51.664  57.440  39.518  1.00 30.25           O  
ATOM   3503  CB  VAL A 433      51.697  60.487  40.901  1.00 30.39           C  
ATOM   3504  CG1 VAL A 433      52.570  61.687  41.220  1.00 29.09           C  
ATOM   3505  CG2 VAL A 433      50.998  60.661  39.562  1.00 29.70           C  
ATOM   3506  N   LEU A 434      50.781  57.669  41.574  1.00 32.17           N  
ATOM   3507  CA  LEU A 434      49.834  56.578  41.395  1.00 35.07           C  
ATOM   3508  C   LEU A 434      48.465  57.167  41.065  1.00 36.98           C  
ATOM   3509  O   LEU A 434      48.339  58.411  41.106  1.00 37.92           O  
ATOM   3510  CB  LEU A 434      49.736  55.743  42.673  1.00 33.98           C  
ATOM   3511  CG  LEU A 434      51.041  55.181  43.240  1.00 34.00           C  
ATOM   3512  CD1 LEU A 434      50.730  54.374  44.493  1.00 31.22           C  
ATOM   3513  CD2 LEU A 434      51.734  54.308  42.200  1.00 32.79           C  
ATOM   3514  OXT LEU A 434      47.536  56.383  40.779  1.00 39.26           O  
TER    3515      LEU A 434                                                      
HETATM 3516 PB    PB A2001      51.892  18.156  28.139  1.00 60.98          PB  
HETATM 3517 PB    PB A2002      75.421  47.811  38.575  1.00 52.55          PB  
HETATM 3518  C1  ERG A1001      57.275  36.105  33.293  1.00 20.27           C  
HETATM 3519  C2  ERG A1001      57.315  36.150  34.823  1.00 20.09           C  
HETATM 3520  C3  ERG A1001      55.900  36.034  35.396  1.00 18.69           C  
HETATM 3521  C4  ERG A1001      55.315  34.676  35.000  1.00 18.56           C  
HETATM 3522  C5  ERG A1001      55.371  34.486  33.482  1.00 19.01           C  
HETATM 3523  C6  ERG A1001      54.222  34.043  32.833  1.00 18.13           C  
HETATM 3524  C7  ERG A1001      54.168  33.912  31.450  1.00 19.66           C  
HETATM 3525  C8  ERG A1001      55.257  34.246  30.652  1.00 18.84           C  
HETATM 3526  C9  ERG A1001      56.429  35.059  31.218  1.00 18.16           C  
HETATM 3527  C10 ERG A1001      56.660  34.823  32.718  1.00 20.22           C  
HETATM 3528  C11 ERG A1001      57.703  34.912  30.373  1.00 19.62           C  
HETATM 3529  C12 ERG A1001      57.461  34.944  28.859  1.00 19.53           C  
HETATM 3530  C13 ERG A1001      56.500  33.823  28.454  1.00 20.91           C  
HETATM 3531  C14 ERG A1001      55.160  34.108  29.131  1.00 19.71           C  
HETATM 3532  C15 ERG A1001      54.288  32.987  28.567  1.00 21.53           C  
HETATM 3533  C16 ERG A1001      54.625  33.134  27.079  1.00 21.10           C  
HETATM 3534  C17 ERG A1001      55.950  33.907  27.026  1.00 21.40           C  
HETATM 3535  C18 ERG A1001      57.064  32.438  28.796  1.00 19.78           C  
HETATM 3536  C19 ERG A1001      57.614  33.646  32.947  1.00 18.62           C  
HETATM 3537  C20 ERG A1001      56.870  33.415  25.904  1.00 21.42           C  
HETATM 3538  C21 ERG A1001      58.179  34.207  25.866  1.00 24.00           C  
HETATM 3539  C22 ERG A1001      56.128  33.585  24.574  1.00 22.76           C  
HETATM 3540  C23 ERG A1001      55.555  32.493  23.933  1.00 22.01           C  
HETATM 3541  C24 ERG A1001      54.806  32.696  22.613  1.00 24.84           C  
HETATM 3542  C25 ERG A1001      55.453  31.885  21.485  1.00 25.38           C  
HETATM 3543  C26 ERG A1001      54.653  31.972  20.181  1.00 27.26           C  
HETATM 3544  C27 ERG A1001      56.875  32.387  21.225  1.00 28.31           C  
HETATM 3545  C28 ERG A1001      53.344  32.307  22.848  1.00 22.95           C  
HETATM 3546  O1  ERG A1001      55.950  36.152  36.821  1.00 18.52           O  
HETATM 3547  O   HOH A2003      53.665  33.700  41.447  1.00 17.38           O  
HETATM 3548  O   HOH A2004      57.299  38.010  38.280  1.00 18.07           O  
HETATM 3549  O   HOH A2005      53.843  41.418  21.471  1.00 16.83           O  
HETATM 3550  O   HOH A2006      47.450  37.147  41.691  1.00 18.49           O  
HETATM 3551  O   HOH A2007      57.271  34.117  38.089  1.00 16.07           O  
HETATM 3552  O   HOH A2008      51.844  47.132  28.728  1.00 17.03           O  
HETATM 3553  O   HOH A2009      62.495  27.194  38.856  1.00 19.60           O  
HETATM 3554  O   HOH A2010      45.715  30.063  40.947  1.00 16.97           O  
HETATM 3555  O   HOH A2011      90.991  48.230  43.577  1.00 20.15           O  
HETATM 3556  O   HOH A2012      41.278  27.873  52.580  1.00 20.85           O  
HETATM 3557  O   HOH A2013      56.201  53.434  18.940  1.00 21.33           O  
HETATM 3558  O   HOH A2014      60.709  36.026  41.496  1.00 18.25           O  
HETATM 3559  O   HOH A2015      66.456  30.468  43.611  1.00 21.83           O  
HETATM 3560  O   HOH A2016      43.625  31.951  41.354  1.00 20.40           O  
HETATM 3561  O   HOH A2017      55.551  30.432  58.884  1.00 26.65           O  
HETATM 3562  O   HOH A2018      57.619  40.567  36.898  1.00 18.38           O  
HETATM 3563  O   HOH A2019      67.830  32.817  40.102  1.00 18.66           O  
HETATM 3564  O   HOH A2020      55.435  32.442  39.633  1.00 20.34           O  
HETATM 3565  O   HOH A2021      51.630  52.483  34.958  1.00 21.67           O  
HETATM 3566  O   HOH A2022      70.107  32.635  43.936  1.00 20.57           O  
HETATM 3567  O   HOH A2023      59.020  36.020  39.235  1.00 19.19           O  
HETATM 3568  O   HOH A2024      79.071  34.444  42.094  1.00 25.96           O  
HETATM 3569  O   HOH A2025      61.679  27.250  42.164  1.00 20.23           O  
HETATM 3570  O   HOH A2026      41.527  33.090  57.610  1.00 27.47           O  
HETATM 3571  O   HOH A2027      43.590  25.219  43.863  1.00 21.68           O  
HETATM 3572  O   HOH A2028      46.323  34.139  52.301  1.00 20.36           O  
HETATM 3573  O   HOH A2029      47.022  36.671  44.453  1.00 21.88           O  
HETATM 3574  O   HOH A2030      66.050  41.951  24.646  1.00 19.07           O  
HETATM 3575  O   HOH A2031      47.837  32.888  29.790  1.00 22.08           O  
HETATM 3576  O   HOH A2032      50.935  50.874  50.664  1.00 23.75           O  
HETATM 3577  O   HOH A2033      60.295  38.905  33.445  1.00 20.66           O  
HETATM 3578  O   HOH A2034      57.749  40.125  34.112  1.00 17.97           O  
HETATM 3579  O   HOH A2035      48.745  22.007  62.894  1.00 26.49           O  
HETATM 3580  O   HOH A2036      54.746  59.455  43.970  1.00 22.59           O  
HETATM 3581  O   HOH A2037      46.129  44.131  48.879  1.00 22.50           O  
HETATM 3582  O   HOH A2038      62.041  46.344  23.248  1.00 24.35           O  
HETATM 3583  O   HOH A2039      51.136  52.004  32.161  1.00 18.56           O  
HETATM 3584  O   HOH A2040      63.551  27.611  36.339  1.00 18.93           O  
HETATM 3585  O   HOH A2041      62.358  22.919  39.765  1.00 24.76           O  
HETATM 3586  O   HOH A2042      36.180  28.625  14.521  1.00 27.53           O  
HETATM 3587  O   HOH A2043      57.827  18.425  59.204  1.00 30.99           O  
HETATM 3588  O   HOH A2044      43.561  34.870  19.010  1.00 25.45           O  
HETATM 3589  O   HOH A2045      50.880  38.035  68.324  1.00 27.55           O  
HETATM 3590  O   HOH A2046      65.724  50.565  34.643  1.00 21.24           O  
HETATM 3591  O   HOH A2047      46.064  43.614  38.370  1.00 22.35           O  
HETATM 3592  O   HOH A2048      52.016  36.775  27.054  1.00 24.12           O  
HETATM 3593  O   HOH A2049      63.985  56.370  35.106  1.00 21.61           O  
HETATM 3594  O   HOH A2050      50.494  48.028  26.398  1.00 20.74           O  
HETATM 3595  O   HOH A2051      53.152  59.008  36.825  1.00 24.79           O  
HETATM 3596  O   HOH A2052      69.013  29.274  43.624  1.00 21.54           O  
HETATM 3597  O   HOH A2053      59.878  42.295  50.903  1.00 27.47           O  
HETATM 3598  O   HOH A2054      48.463  50.795  53.054  1.00 24.79           O  
HETATM 3599  O   HOH A2055      45.665  45.554  34.727  1.00 31.44           O  
HETATM 3600  O   HOH A2056      61.491  40.863  31.572  1.00 28.73           O  
HETATM 3601  O   HOH A2057      64.096  41.843  44.988  1.00 26.47           O  
HETATM 3602  O   HOH A2058      40.170  38.262  45.362  1.00 32.76           O  
HETATM 3603  O   HOH A2059      41.423  32.596  53.006  1.00 23.62           O  
HETATM 3604  O   HOH A2060      63.530  43.611  27.904  1.00 23.74           O  
HETATM 3605  O   HOH A2061      67.432  33.155  42.968  1.00 19.32           O  
HETATM 3606  O   HOH A2062      44.776  26.704  13.892  1.00 24.65           O  
HETATM 3607  O   HOH A2063      58.018  49.135  51.439  1.00 24.43           O  
HETATM 3608  O   HOH A2064      48.959  54.086  37.540  1.00 22.37           O  
HETATM 3609  O   HOH A2065      50.982  39.570  27.385  1.00 26.59           O  
HETATM 3610  O   HOH A2066      67.479  42.413  54.595  1.00 33.86           O  
HETATM 3611  O   HOH A2067      72.534  29.407  50.891  1.00 23.40           O  
HETATM 3612  O   HOH A2068      57.771  35.206  63.137  1.00 32.53           O  
HETATM 3613  O   HOH A2069      45.974  52.291  31.331  1.00 28.51           O  
HETATM 3614  O   HOH A2070      42.191  38.779  54.360  1.00 27.29           O  
HETATM 3615  O   HOH A2071      67.346  40.472  51.140  1.00 27.67           O  
HETATM 3616  O   HOH A2072      54.760  23.608  21.983  1.00 28.39           O  
HETATM 3617  O   HOH A2073      49.101  52.690  16.173  1.00 24.33           O  
HETATM 3618  O   HOH A2074      69.992  46.109  29.239  1.00 27.67           O  
HETATM 3619  O   HOH A2075      88.606  48.917  39.792  1.00 21.71           O  
HETATM 3620  O   HOH A2076      47.210  25.574  68.452  1.00 27.87           O  
HETATM 3621  O   HOH A2077      54.210  52.876  21.062  1.00 24.39           O  
HETATM 3622  O   HOH A2078      76.784  33.547  45.667  1.00 27.48           O  
HETATM 3623  O   HOH A2079      64.210  37.360  30.438  1.00 22.43           O  
HETATM 3624  O   HOH A2080      41.900  33.908  71.599  1.00 21.19           O  
HETATM 3625  O   HOH A2081      42.203  30.376  56.591  1.00 25.63           O  
HETATM 3626  O   HOH A2082      78.973  40.333  48.290  1.00 29.43           O  
HETATM 3627  O   HOH A2083      58.292  46.862  49.553  1.00 24.50           O  
HETATM 3628  O   HOH A2084      60.487  34.772  62.049  1.00 27.23           O  
HETATM 3629  O   HOH A2085      54.843  19.380  33.888  1.00 35.44           O  
HETATM 3630  O   HOH A2086      44.560  32.395  20.336  1.00 24.34           O  
HETATM 3631  O   HOH A2087      46.678  43.568  46.133  1.00 22.26           O  
HETATM 3632  O   HOH A2088      46.876  40.785  32.297  1.00 30.25           O  
HETATM 3633  O   HOH A2089      50.269  17.999  61.099  1.00 22.86           O  
HETATM 3634  O   HOH A2090      55.128  55.397  17.027  1.00 30.89           O  
HETATM 3635  O   HOH A2091      69.355  35.092  39.267  1.00 24.43           O  
HETATM 3636  O   HOH A2092      44.692  25.866  10.497  1.00 30.09           O  
HETATM 3637  O   HOH A2093      63.493  53.545  34.740  1.00 22.86           O  
HETATM 3638  O   HOH A2094      57.042  44.104  56.904  1.00 26.59           O  
HETATM 3639  O   HOH A2095      30.157  27.603  48.091  1.00 28.27           O  
HETATM 3640  O   HOH A2096      58.942  30.924   5.065  1.00 37.56           O  
HETATM 3641  O   HOH A2097      58.097  17.539  49.407  1.00 27.90           O  
HETATM 3642  O   HOH A2098      51.216  22.297  37.023  1.00 28.97           O  
HETATM 3643  O   HOH A2099      55.555  48.687  53.156  1.00 23.79           O  
HETATM 3644  O   HOH A2100      78.586  38.209  41.023  1.00 28.25           O  
HETATM 3645  O   HOH A2101      48.003  31.460   4.320  1.00 33.12           O  
HETATM 3646  O   HOH A2102      33.913  25.976  45.362  1.00 38.10           O  
HETATM 3647  O   HOH A2103      69.353  31.063  58.270  1.00 33.16           O  
HETATM 3648  O   HOH A2104      55.479  58.097  13.749  1.00 44.52           O  
HETATM 3649  O   HOH A2105      39.034  29.210  47.438  1.00 30.93           O  
HETATM 3650  O   HOH A2106      76.986  27.324  46.520  1.00 39.19           O  
HETATM 3651  O   HOH A2107      47.287  43.750  31.872  1.00 29.99           O  
HETATM 3652  O   HOH A2108      34.113  35.190  45.525  1.00 31.98           O  
HETATM 3653  O   HOH A2109      65.462  49.054  25.602  1.00 20.80           O  
HETATM 3654  O   HOH A2110      44.537  38.115  35.713  1.00 30.27           O  
HETATM 3655  O   HOH A2111      75.206  29.721  47.206  1.00 27.95           O  
HETATM 3656  O   HOH A2112      60.777  39.497  25.942  1.00 26.50           O  
HETATM 3657  O   HOH A2113      70.414  41.249  35.874  1.00 41.31           O  
HETATM 3658  O   HOH A2114      49.661  50.650  25.505  1.00 24.82           O  
HETATM 3659  O   HOH A2115      62.626  38.122  59.142  1.00 38.28           O  
HETATM 3660  O   HOH A2116      41.064  33.383  40.250  1.00 31.77           O  
HETATM 3661  O   HOH A2117      43.140  20.038  58.010  1.00 39.06           O  
HETATM 3662  O   HOH A2118      45.612  30.133  57.754  1.00 28.92           O  
HETATM 3663  O   HOH A2119      54.826  25.505  64.039  1.00 40.16           O  
HETATM 3664  O   HOH A2120      44.190  34.507  39.733  1.00 33.31           O  
HETATM 3665  O   HOH A2121      48.502  37.850  11.773  1.00 25.96           O  
HETATM 3666  O   HOH A2122      39.630  29.162  61.694  1.00 33.13           O  
HETATM 3667  O   HOH A2123      66.192  53.638  28.296  1.00 27.13           O  
HETATM 3668  O   HOH A2124      56.276  56.651  50.308  1.00 36.92           O  
HETATM 3669  O   HOH A2125      72.691  32.026  52.154  1.00 32.68           O  
HETATM 3670  O   HOH A2126      73.375  51.634  29.773  1.00 43.57           O  
HETATM 3671  O   HOH A2127      57.170  55.404  23.258  1.00 30.34           O  
HETATM 3672  O   HOH A2128      47.106  37.323  75.233  1.00 35.40           O  
HETATM 3673  O   HOH A2129      36.274  42.650  47.598  1.00 50.40           O  
HETATM 3674  O   HOH A2130      46.101  16.307  49.481  1.00 29.00           O  
HETATM 3675  O   HOH A2131      71.428  51.981  38.618  1.00 25.45           O  
HETATM 3676  O   HOH A2132      55.583  34.654  10.331  1.00 31.56           O  
HETATM 3677  O   HOH A2133      73.210  57.105  18.804  1.00 36.28           O  
HETATM 3678  O   HOH A2134      51.781  36.168  65.992  1.00 31.67           O  
HETATM 3679  O   HOH A2135      45.739  27.941  24.008  1.00 26.28           O  
HETATM 3680  O   HOH A2136      71.050  43.588  52.476  1.00 36.27           O  
HETATM 3681  O   HOH A2137      50.590  15.737  55.331  1.00 36.03           O  
HETATM 3682  O   HOH A2138      53.999  37.914  61.014  1.00 31.34           O  
HETATM 3683  O   HOH A2139      45.883  53.102  52.765  1.00 37.30           O  
HETATM 3684  O   HOH A2140      82.452  37.601  41.840  1.00 39.72           O  
HETATM 3685  O   HOH A2141      51.656  58.511  44.192  1.00 35.29           O  
HETATM 3686  O   HOH A2142      43.837  48.937  33.880  1.00 31.29           O  
HETATM 3687  O   HOH A2143      64.025  17.634  21.836  1.00 36.29           O  
HETATM 3688  O   HOH A2144      43.227  25.176  21.611  1.00 35.32           O  
HETATM 3689  O   HOH A2145      65.234  22.452  43.497  1.00 35.92           O  
HETATM 3690  O   HOH A2146      41.300  50.294  51.971  1.00 31.89           O  
HETATM 3691  O   HOH A2147      62.567  43.537  21.201  1.00 33.09           O  
HETATM 3692  O   HOH A2148      33.990  25.755  41.430  1.00 44.46           O  
HETATM 3693  O   HOH A2149      66.471  56.562  36.571  1.00 37.71           O  
HETATM 3694  O   HOH A2150      39.589  34.524  49.157  1.00 32.11           O  
HETATM 3695  O   HOH A2151      50.339  39.621  63.504  1.00 35.03           O  
HETATM 3696  O   HOH A2152      39.964  21.462  39.674  1.00 31.36           O  
HETATM 3697  O   HOH A2153      37.386  24.671  40.322  1.00 34.45           O  
HETATM 3698  O   HOH A2154      54.299  34.481  66.367  1.00 42.30           O  
HETATM 3699  O   HOH A2155      61.597  24.020  31.842  1.00 27.36           O  
HETATM 3700  O   HOH A2156      56.873  57.389  25.821  1.00 38.12           O  
HETATM 3701  O   HOH A2157      55.136  64.847  41.287  1.00 37.77           O  
HETATM 3702  O   HOH A2158      41.653  49.858  43.028  1.00 38.53           O  
HETATM 3703  O   HOH A2159      41.468  47.031  45.145  1.00 33.77           O  
HETATM 3704  O   HOH A2160      58.165  18.315  36.533  1.00 43.91           O  
HETATM 3705  O   HOH A2161      38.994  44.065  38.804  1.00 37.79           O  
HETATM 3706  O   HOH A2162      36.317  26.934  11.749  1.00 36.14           O  
HETATM 3707  O   HOH A2163      57.691  33.374  65.432  1.00 33.84           O  
HETATM 3708  O   HOH A2164      50.114  45.992   6.653  1.00 37.60           O  
HETATM 3709  O   HOH A2165      56.318  62.054  42.879  1.00 37.88           O  
HETATM 3710  O   HOH A2166      42.487  36.493  14.793  1.00 40.05           O  
HETATM 3711  O   HOH A2167      56.174   5.984  52.759  1.00 36.46           O  
HETATM 3712  O   HOH A2168      73.166  48.593  31.773  1.00 47.08           O  
HETATM 3713  O   HOH A2169      47.679  41.505  15.783  1.00 33.92           O  
HETATM 3714  O   HOH A2170      57.711  18.247  39.665  1.00 42.81           O  
HETATM 3715  O   HOH A2171      75.433  40.035  24.062  1.00 29.94           O  
HETATM 3716  O   HOH A2172      60.069  41.205  57.943  1.00 37.61           O  
HETATM 3717  O   HOH A2173      44.722  39.224  20.907  1.00 40.06           O  
HETATM 3718  O   HOH A2174      58.282  42.820  21.604  1.00 32.72           O  
HETATM 3719  O   HOH A2175      39.423  41.414  48.163  1.00 37.55           O  
HETATM 3720  O   HOH A2176      44.572  47.011  59.727  1.00 31.73           O  
HETATM 3721  O   HOH A2177      45.138  39.605  30.349  1.00 45.97           O  
HETATM 3722  O   HOH A2178      64.540  20.662  50.343  1.00 52.01           O  
HETATM 3723  O   HOH A2179      50.258  28.308  69.522  1.00 35.65           O  
HETATM 3724  O   HOH A2180      45.269  23.773  70.013  1.00 45.89           O  
HETATM 3725  O   HOH A2181      41.919  37.585  20.704  1.00 42.42           O  
HETATM 3726  O   HOH A2182      47.420  43.750  59.927  1.00 29.66           O  
HETATM 3727  O   HOH A2183      53.073  12.246  45.820  1.00 41.10           O  
HETATM 3728  O   HOH A2184      45.020  23.928  15.253  1.00 45.66           O  
HETATM 3729  O   HOH A2185      67.605  36.056  29.887  1.00 47.57           O  
HETATM 3730  O   HOH A2186      54.127  29.581  68.491  1.00 42.50           O  
HETATM 3731  O   HOH A2187      65.985  45.490  49.854  1.00 42.84           O  
HETATM 3732  O   HOH A2188      71.027  21.826  38.796  1.00 36.70           O  
HETATM 3733  O   HOH A2189      65.938  57.130  41.539  1.00 40.30           O  
HETATM 3734  O   HOH A2190      73.664  47.402  51.708  1.00 47.40           O  
HETATM 3735  O   HOH A2191      53.463  21.569  19.621  1.00 40.67           O  
HETATM 3736  O   HOH A2192      64.261  25.355  56.493  1.00 39.56           O  
HETATM 3737  O   HOH A2193      50.942  11.388  31.581  1.00 42.88           O  
HETATM 3738  O   HOH A2194      64.090  58.649  43.528  1.00 36.61           O  
HETATM 3739  O   HOH A2195      38.886  49.356  45.147  1.00 38.07           O  
HETATM 3740  O   HOH A2196      55.704  18.532  47.890  1.00 34.69           O  
HETATM 3741  O   HOH A2197      56.525  40.048  15.441  1.00 49.25           O  
HETATM 3742  O   HOH A2198      64.482  39.289  24.301  1.00 39.90           O  
HETATM 3743  O   HOH A2199      78.415  52.312  44.545  1.00 42.61           O  
HETATM 3744  O   HOH A2200      42.286  52.531  55.243  1.00 45.42           O  
HETATM 3745  O   HOH A2201      35.570  20.878  52.180  1.00 43.48           O  
HETATM 3746  O   HOH A2202      56.324  48.731   8.102  1.00 36.30           O  
HETATM 3747  O   HOH A2203      47.441  53.888  40.096  1.00 41.81           O  
HETATM 3748  O   HOH A2204      45.179  37.141  10.716  1.00 45.60           O  
HETATM 3749  O   HOH A2205      51.390  24.106  12.049  1.00 40.47           O  
HETATM 3750  O   HOH A2206      46.964  38.827  46.276  1.00 38.18           O  
HETATM 3751  O   HOH A2207      48.444  23.342  70.144  1.00 51.63           O  
HETATM 3752  O   HOH A2208      47.350  40.767  63.754  1.00 38.66           O  
HETATM 3753  O   HOH A2209      49.809  50.194   7.676  1.00 39.40           O  
HETATM 3754  O   HOH A2210      63.784  48.856  50.391  1.00 39.01           O  
HETATM 3755  O   HOH A2211      69.866  35.773  36.443  1.00 33.83           O  
HETATM 3756  O   HOH A2212      52.492  13.561  51.778  1.00 37.13           O  
HETATM 3757  O   HOH A2213      53.497  55.194  48.435  1.00 36.42           O  
HETATM 3758  O   HOH A2214      45.034  28.723   7.060  1.00 38.77           O  
HETATM 3759  O   HOH A2215      78.195  41.744  52.473  1.00 46.46           O  
HETATM 3760  O   HOH A2216      66.452  22.796  58.473  1.00 44.95           O  
HETATM 3761  O   HOH A2217      72.168  33.796  34.855  1.00 44.48           O  
HETATM 3762  O   HOH A2218      74.712  29.056  54.699  1.00 43.24           O  
HETATM 3763  O   HOH A2219      81.460  46.154  46.061  1.00 36.76           O  
HETATM 3764  O   HOH A2220      47.959  44.013   7.798  1.00 43.14           O  
HETATM 3765  O   HOH A2221      46.112  15.223  63.288  1.00 52.28           O  
HETATM 3766  O   HOH A2222      80.991  53.600  27.659  1.00 43.97           O  
HETATM 3767  O   HOH A2223      80.503  30.814  40.619  1.00 46.88           O  
HETATM 3768  O   HOH A2224      74.936  17.855  41.839  1.00 51.91           O  
HETATM 3769  O   HOH A2225      78.361  52.937  35.627  1.00 49.09           O  
HETATM 3770  O   HOH A2226      41.584  24.079  35.301  1.00 50.50           O  
HETATM 3771  O   HOH A2227      80.974  25.434  34.159  1.00 49.96           O  
HETATM 3772  O   HOH A2228      55.934  39.484  63.037  1.00 41.50           O  
HETATM 3773  O   HOH A2229      37.951  46.129  48.076  1.00 49.55           O  
CONECT 1652 3516                                                                
CONECT 1653 3516                                                                
CONECT 1884 3516                                                                
CONECT 2947 3517                                                                
CONECT 2948 3517                                                                
CONECT 3516 1652 1653 1884                                                      
CONECT 3517 2947 2948                                                           
CONECT 3518 3519 3527                                                           
CONECT 3519 3518 3520                                                           
CONECT 3520 3519 3521 3546                                                      
CONECT 3521 3520 3522                                                           
CONECT 3522 3521 3523 3527                                                      
CONECT 3523 3522 3524                                                           
CONECT 3524 3523 3525                                                           
CONECT 3525 3524 3526 3531                                                      
CONECT 3526 3525 3527 3528                                                      
CONECT 3527 3518 3522 3526 3536                                                 
CONECT 3528 3526 3529                                                           
CONECT 3529 3528 3530                                                           
CONECT 3530 3529 3531 3534 3535                                                 
CONECT 3531 3525 3530 3532                                                      
CONECT 3532 3531 3533                                                           
CONECT 3533 3532 3534                                                           
CONECT 3534 3530 3533 3537                                                      
CONECT 3535 3530                                                                
CONECT 3536 3527                                                                
CONECT 3537 3534 3538 3539                                                      
CONECT 3538 3537                                                                
CONECT 3539 3537 3540                                                           
CONECT 3540 3539 3541                                                           
CONECT 3541 3540 3542 3545                                                      
CONECT 3542 3541 3543 3544                                                      
CONECT 3543 3542                                                                
CONECT 3544 3542                                                                
CONECT 3545 3541                                                                
CONECT 3546 3520                                                                
MASTER      289    0    3   17   23    0    5    6 3772    1   36   34          
END                                                                             
