# Supplementary material for: Predictive classification models and targets identification for betulin derivatives as Leishmania donovani inhibitors
Source: J Cheminform. 2018 Aug 17;10:40. doi: 10.1186/s13321-018-0291-x (PMC6097978; doi:10.1186/s13321-018-0291-x)
Supplement: Supplementary file 5 — Additional file 5. Zip file with all potential protein target structures protein data bank files. [file 13321_2018_291_MOESM5_ESM.zip › 2ab2.pdb]

HEADER    TRANSCRIPTION                           14-JUL-05   2AB2              
TITLE     MINERALOCORTICOID RECEPTOR DOUBLE MUTANT WITH BOUND SPIRONOLACTONE    
COMPND    MOL_ID: 1;                                                            
COMPND   2 MOLECULE: MINERALOCORTICOID RECEPTOR;                                
COMPND   3 CHAIN: A, B;                                                         
COMPND   4 FRAGMENT: MR LIGAND BINDING DOMAIN;                                  
COMPND   5 SYNONYM: MR;                                                         
COMPND   6 ENGINEERED: YES;                                                     
COMPND   7 MUTATION: YES                                                        
SOURCE    MOL_ID: 1;                                                            
SOURCE   2 ORGANISM_SCIENTIFIC: HOMO SAPIENS;                                   
SOURCE   3 ORGANISM_COMMON: HUMAN;                                              
SOURCE   4 ORGANISM_TAXID: 9606;                                                
SOURCE   5 GENE: NR3C2, MCR, MLR;                                               
SOURCE   6 EXPRESSION_SYSTEM: ESCHERICHIA COLI BL21(DE3);                       
SOURCE   7 EXPRESSION_SYSTEM_TAXID: 469008;                                     
SOURCE   8 EXPRESSION_SYSTEM_STRAIN: BL21(DE3);                                 
SOURCE   9 EXPRESSION_SYSTEM_VECTOR_TYPE: PLASMID;                              
SOURCE  10 EXPRESSION_SYSTEM_PLASMID: PHIS GST                                  
KEYWDS    MINERALOCORTICOID RECEPTOR, MR, NUCLEAR RECEPTOR, STEROID RECEPTOR,   
KEYWDS   2 SPIRONOLACTONE, HYPERTENSION, TRANSCRIPTION                          
EXPDTA    X-RAY DIFFRACTION                                                     
AUTHOR    R.K.BLEDSOE,K.P.MADAUSS,J.A.HOLT,C.J.APOLITO,M.H.LAMBERT,K.H.PEARCE,  
AUTHOR   2 T.B.STANLEY,E.L.STEWART,R.P.TRUMP,T.M.WILLSON,S.P.WILLIAMS           
REVDAT   4   11-OCT-17 2AB2    1       REMARK                                   
REVDAT   3   24-FEB-09 2AB2    1       VERSN                                    
REVDAT   2   13-SEP-05 2AB2    1       JRNL                                     
REVDAT   1   26-JUL-05 2AB2    0                                                
JRNL        AUTH   R.K.BLEDSOE,K.P.MADAUSS,J.A.HOLT,C.J.APOLITO,M.H.LAMBERT,    
JRNL        AUTH 2 K.H.PEARCE,T.B.STANLEY,E.L.STEWART,R.P.TRUMP,T.M.WILLSON,    
JRNL        AUTH 3 S.P.WILLIAMS                                                 
JRNL        TITL   A LIGAND-MEDIATED HYDROGEN BOND NETWORK REQUIRED FOR THE     
JRNL        TITL 2 ACTIVATION OF THE MINERALOCORTICOID RECEPTOR                 
JRNL        REF    J.BIOL.CHEM.                  V. 280 31283 2005              
JRNL        REFN                   ISSN 0021-9258                               
JRNL        PMID   15967794                                                     
JRNL        DOI    10.1074/JBC.M504098200                                       
REMARK   2                                                                      
REMARK   2 RESOLUTION.    1.85 ANGSTROMS.                                       
REMARK   3                                                                      
REMARK   3 REFINEMENT.                                                          
REMARK   3   PROGRAM     : CNS                                                  
REMARK   3   AUTHORS     : BRUNGER,ADAMS,CLORE,DELANO,GROS,GROSSE-              
REMARK   3               : KUNSTLEVE,JIANG,KUSZEWSKI,NILGES,PANNU,              
REMARK   3               : READ,RICE,SIMONSON,WARREN                            
REMARK   3                                                                      
REMARK   3  REFINEMENT TARGET : ENGH & HUBER                                    
REMARK   3                                                                      
REMARK   3  DATA USED IN REFINEMENT.                                            
REMARK   3   RESOLUTION RANGE HIGH (ANGSTROMS) : 1.85                           
REMARK   3   RESOLUTION RANGE LOW  (ANGSTROMS) : 20.00                          
REMARK   3   DATA CUTOFF            (SIGMA(F)) : 0.000                          
REMARK   3   DATA CUTOFF HIGH         (ABS(F)) : NULL                           
REMARK   3   DATA CUTOFF LOW          (ABS(F)) : NULL                           
REMARK   3   COMPLETENESS (WORKING+TEST)   (%) : 96.2                           
REMARK   3   NUMBER OF REFLECTIONS             : 54688                          
REMARK   3                                                                      
REMARK   3  FIT TO DATA USED IN REFINEMENT.                                     
REMARK   3   CROSS-VALIDATION METHOD          : THROUGHOUT                      
REMARK   3   FREE R VALUE TEST SET SELECTION  : RANDOM                          
REMARK   3   R VALUE            (WORKING SET) : 0.197                           
REMARK   3   FREE R VALUE                     : 0.218                           
REMARK   3   FREE R VALUE TEST SET SIZE   (%) : 7.000                           
REMARK   3   FREE R VALUE TEST SET COUNT      : 3968                            
REMARK   3   ESTIMATED ERROR OF FREE R VALUE  : NULL                            
REMARK   3                                                                      
REMARK   3  FIT IN THE HIGHEST RESOLUTION BIN.                                  
REMARK   3   TOTAL NUMBER OF BINS USED           : NULL                         
REMARK   3   BIN RESOLUTION RANGE HIGH       (A) : NULL                         
REMARK   3   BIN RESOLUTION RANGE LOW        (A) : NULL                         
REMARK   3   BIN COMPLETENESS (WORKING+TEST) (%) : NULL                         
REMARK   3   REFLECTIONS IN BIN    (WORKING SET) : NULL                         
REMARK   3   BIN R VALUE           (WORKING SET) : NULL                         
REMARK   3   BIN FREE R VALUE                    : NULL                         
REMARK   3   BIN FREE R VALUE TEST SET SIZE  (%) : NULL                         
REMARK   3   BIN FREE R VALUE TEST SET COUNT     : NULL                         
REMARK   3   ESTIMATED ERROR OF BIN FREE R VALUE : NULL                         
REMARK   3                                                                      
REMARK   3  NUMBER OF NON-HYDROGEN ATOMS USED IN REFINEMENT.                    
REMARK   3   PROTEIN ATOMS            : 4090                                    
REMARK   3   NUCLEIC ACID ATOMS       : 0                                       
REMARK   3   HETEROGEN ATOMS          : 63                                      
REMARK   3   SOLVENT ATOMS            : 429                                     
REMARK   3                                                                      
REMARK   3  B VALUES.                                                           
REMARK   3   FROM WILSON PLOT           (A**2) : NULL                           
REMARK   3   MEAN B VALUE      (OVERALL, A**2) : 20.02                          
REMARK   3   OVERALL ANISOTROPIC B VALUE.                                       
REMARK   3    B11 (A**2) : 0.01800                                              
REMARK   3    B22 (A**2) : -0.02400                                             
REMARK   3    B33 (A**2) : 0.00600                                              
REMARK   3    B12 (A**2) : 0.00000                                              
REMARK   3    B13 (A**2) : 0.00000                                              
REMARK   3    B23 (A**2) : 0.00000                                              
REMARK   3                                                                      
REMARK   3  ESTIMATED COORDINATE ERROR.                                         
REMARK   3   ESD FROM LUZZATI PLOT        (A) : NULL                            
REMARK   3   ESD FROM SIGMAA              (A) : NULL                            
REMARK   3   LOW RESOLUTION CUTOFF        (A) : NULL                            
REMARK   3                                                                      
REMARK   3  CROSS-VALIDATED ESTIMATED COORDINATE ERROR.                         
REMARK   3   ESD FROM C-V LUZZATI PLOT    (A) : NULL                            
REMARK   3   ESD FROM C-V SIGMAA          (A) : NULL                            
REMARK   3                                                                      
REMARK   3  RMS DEVIATIONS FROM IDEAL VALUES.                                   
REMARK   3   BOND LENGTHS                 (A) : 0.009                           
REMARK   3   BOND ANGLES            (DEGREES) : 1.259                           
REMARK   3   DIHEDRAL ANGLES        (DEGREES) : NULL                            
REMARK   3   IMPROPER ANGLES        (DEGREES) : NULL                            
REMARK   3                                                                      
REMARK   3  ISOTROPIC THERMAL MODEL : ISOTROPIC                                 
REMARK   3                                                                      
REMARK   3  ISOTROPIC THERMAL FACTOR RESTRAINTS.    RMS    SIGMA                
REMARK   3   MAIN-CHAIN BOND              (A**2) : NULL  ; NULL                 
REMARK   3   MAIN-CHAIN ANGLE             (A**2) : NULL  ; NULL                 
REMARK   3   SIDE-CHAIN BOND              (A**2) : NULL  ; NULL                 
REMARK   3   SIDE-CHAIN ANGLE             (A**2) : NULL  ; NULL                 
REMARK   3                                                                      
REMARK   3  BULK SOLVENT MODELING.                                              
REMARK   3   METHOD USED : NULL                                                 
REMARK   3   KSOL        : NULL                                                 
REMARK   3   BSOL        : NULL                                                 
REMARK   3                                                                      
REMARK   3  NCS MODEL : NULL                                                    
REMARK   3                                                                      
REMARK   3  NCS RESTRAINTS.                         RMS   SIGMA/WEIGHT          
REMARK   3   GROUP  1  POSITIONAL            (A) : NULL  ; NULL                 
REMARK   3   GROUP  1  B-FACTOR           (A**2) : NULL  ; NULL                 
REMARK   3                                                                      
REMARK   3  PARAMETER FILE  1  : PROTEIN_REP.PARAM                              
REMARK   3  PARAMETER FILE  2  : DNA-RNA_REP.PARAM                              
REMARK   3  PARAMETER FILE  3  : WATER_REP.PARAM                                
REMARK   3  PARAMETER FILE  4  : ION.PARAM                                      
REMARK   3  PARAMETER FILE  5  : SCD.PAR                                        
REMARK   3  PARAMETER FILE  6  : NULL                                           
REMARK   3  TOPOLOGY FILE  1   : NULL                                           
REMARK   3  TOPOLOGY FILE  2   : NULL                                           
REMARK   3  TOPOLOGY FILE  3   : NULL                                           
REMARK   3  TOPOLOGY FILE  4   : NULL                                           
REMARK   3  TOPOLOGY FILE  5   : NULL                                           
REMARK   3  TOPOLOGY FILE  6   : NULL                                           
REMARK   3                                                                      
REMARK   3  OTHER REFINEMENT REMARKS: NULL                                      
REMARK   4                                                                      
REMARK   4 2AB2 COMPLIES WITH FORMAT V. 3.30, 13-JUL-11                         
REMARK 100                                                                      
REMARK 100 THIS ENTRY HAS BEEN PROCESSED BY RCSB ON 18-JUL-05.                  
REMARK 100 THE DEPOSITION ID IS D_1000033699.                                   
REMARK 200                                                                      
REMARK 200 EXPERIMENTAL DETAILS                                                 
REMARK 200  EXPERIMENT TYPE                : X-RAY DIFFRACTION                  
REMARK 200  DATE OF DATA COLLECTION        : 03-JUL-03                          
REMARK 200  TEMPERATURE           (KELVIN) : 100                                
REMARK 200  PH                             : 7.5                                
REMARK 200  NUMBER OF CRYSTALS USED        : 1                                  
REMARK 200                                                                      
REMARK 200  SYNCHROTRON              (Y/N) : Y                                  
REMARK 200  RADIATION SOURCE               : APS                                
REMARK 200  BEAMLINE                       : 17-ID                              
REMARK 200  X-RAY GENERATOR MODEL          : NULL                               
REMARK 200  MONOCHROMATIC OR LAUE    (M/L) : M                                  
REMARK 200  WAVELENGTH OR RANGE        (A) : 1.0                                
REMARK 200  MONOCHROMATOR                  : SAGITALLY FOCUSED SI(111)          
REMARK 200  OPTICS                         : NULL                               
REMARK 200                                                                      
REMARK 200  DETECTOR TYPE                  : CCD                                
REMARK 200  DETECTOR MANUFACTURER          : ADSC QUANTUM 210                   
REMARK 200  INTENSITY-INTEGRATION SOFTWARE : DENZO, HKL-2000                    
REMARK 200  DATA SCALING SOFTWARE          : SCALEPACK                          
REMARK 200                                                                      
REMARK 200  NUMBER OF UNIQUE REFLECTIONS   : 54805                              
REMARK 200  RESOLUTION RANGE HIGH      (A) : 1.850                              
REMARK 200  RESOLUTION RANGE LOW       (A) : 20.000                             
REMARK 200  REJECTION CRITERIA  (SIGMA(I)) : 1.000                              
REMARK 200                                                                      
REMARK 200 OVERALL.                                                             
REMARK 200  COMPLETENESS FOR RANGE     (%) : 96.5                               
REMARK 200  DATA REDUNDANCY                : 4.600                              
REMARK 200  R MERGE                    (I) : 0.06300                            
REMARK 200  R SYM                      (I) : NULL                               
REMARK 200  <I/SIGMA(I)> FOR THE DATA SET  : 22.5000                            
REMARK 200                                                                      
REMARK 200 IN THE HIGHEST RESOLUTION SHELL.                                     
REMARK 200  HIGHEST RESOLUTION SHELL, RANGE HIGH (A) : 1.85                     
REMARK 200  HIGHEST RESOLUTION SHELL, RANGE LOW  (A) : 1.92                     
REMARK 200  COMPLETENESS FOR SHELL     (%) : 83.7                               
REMARK 200  DATA REDUNDANCY IN SHELL       : 2.60                               
REMARK 200  R MERGE FOR SHELL          (I) : 0.39500                            
REMARK 200  R SYM FOR SHELL            (I) : NULL                               
REMARK 200  <I/SIGMA(I)> FOR SHELL         : 2.600                              
REMARK 200                                                                      
REMARK 200 DIFFRACTION PROTOCOL: SINGLE WAVELENGTH                              
REMARK 200 METHOD USED TO DETERMINE THE STRUCTURE: MOLECULAR REPLACEMENT        
REMARK 200 SOFTWARE USED: AMORE                                                 
REMARK 200 STARTING MODEL: MR LBD                                               
REMARK 200                                                                      
REMARK 200 REMARK: NULL                                                         
REMARK 280                                                                      
REMARK 280 CRYSTAL                                                              
REMARK 280 SOLVENT CONTENT, VS   (%): 56.00                                     
REMARK 280 MATTHEWS COEFFICIENT, VM (ANGSTROMS**3/DA): 2.80                     
REMARK 280                                                                      
REMARK 280 CRYSTALLIZATION CONDITIONS: 0.1M HEPES PH7.5, 0.9M LI2SO4, 2% PEG    
REMARK 280  2KMME, VAPOR DIFFUSION, HANGING DROP, TEMPERATURE 298K              
REMARK 290                                                                      
REMARK 290 CRYSTALLOGRAPHIC SYMMETRY                                            
REMARK 290 SYMMETRY OPERATORS FOR SPACE GROUP: P 21 21 21                       
REMARK 290                                                                      
REMARK 290      SYMOP   SYMMETRY                                                
REMARK 290     NNNMMM   OPERATOR                                                
REMARK 290       1555   X,Y,Z                                                   
REMARK 290       2555   -X+1/2,-Y,Z+1/2                                         
REMARK 290       3555   -X,Y+1/2,-Z+1/2                                         
REMARK 290       4555   X+1/2,-Y+1/2,-Z                                         
REMARK 290                                                                      
REMARK 290     WHERE NNN -> OPERATOR NUMBER                                     
REMARK 290           MMM -> TRANSLATION VECTOR                                  
REMARK 290                                                                      
REMARK 290 CRYSTALLOGRAPHIC SYMMETRY TRANSFORMATIONS                            
REMARK 290 THE FOLLOWING TRANSFORMATIONS OPERATE ON THE ATOM/HETATM             
REMARK 290 RECORDS IN THIS ENTRY TO PRODUCE CRYSTALLOGRAPHICALLY                
REMARK 290 RELATED MOLECULES.                                                   
REMARK 290   SMTRY1   1  1.000000  0.000000  0.000000        0.00000            
REMARK 290   SMTRY2   1  0.000000  1.000000  0.000000        0.00000            
REMARK 290   SMTRY3   1  0.000000  0.000000  1.000000        0.00000            
REMARK 290   SMTRY1   2 -1.000000  0.000000  0.000000       21.09700            
REMARK 290   SMTRY2   2  0.000000 -1.000000  0.000000        0.00000            
REMARK 290   SMTRY3   2  0.000000  0.000000  1.000000       85.93800            
REMARK 290   SMTRY1   3 -1.000000  0.000000  0.000000        0.00000            
REMARK 290   SMTRY2   3  0.000000  1.000000  0.000000       44.96950            
REMARK 290   SMTRY3   3  0.000000  0.000000 -1.000000       85.93800            
REMARK 290   SMTRY1   4  1.000000  0.000000  0.000000       21.09700            
REMARK 290   SMTRY2   4  0.000000 -1.000000  0.000000       44.96950            
REMARK 290   SMTRY3   4  0.000000  0.000000 -1.000000        0.00000            
REMARK 290                                                                      
REMARK 290 REMARK: NULL                                                         
REMARK 300                                                                      
REMARK 300 BIOMOLECULE: 1                                                       
REMARK 300 THIS ENTRY CONTAINS THE CRYSTALLOGRAPHIC ASYMMETRIC UNIT             
REMARK 300 WHICH CONSISTS OF 2 CHAIN(S). THE BIOLOGICAL UNIT IS A               
REMARK 300 DIMER, BUT THE DIMER IN THE CRYSTAL IS IRRELEVANT                    
REMARK 300 BIOLOGICALLY. THE BIOLOGICAL DIMER IS CURRENTLY UNKNOWN.             
REMARK 350                                                                      
REMARK 350 COORDINATES FOR A COMPLETE MULTIMER REPRESENTING THE KNOWN           
REMARK 350 BIOLOGICALLY SIGNIFICANT OLIGOMERIZATION STATE OF THE                
REMARK 350 MOLECULE CAN BE GENERATED BY APPLYING BIOMT TRANSFORMATIONS          
REMARK 350 GIVEN BELOW.  BOTH NON-CRYSTALLOGRAPHIC AND                          
REMARK 350 CRYSTALLOGRAPHIC OPERATIONS ARE GIVEN.                               
REMARK 350                                                                      
REMARK 350 BIOMOLECULE: 1                                                       
REMARK 350 AUTHOR DETERMINED BIOLOGICAL UNIT: DIMERIC                           
REMARK 350 APPLY THE FOLLOWING TO CHAINS: A, B                                  
REMARK 350   BIOMT1   1  1.000000  0.000000  0.000000        0.00000            
REMARK 350   BIOMT2   1  0.000000  1.000000  0.000000        0.00000            
REMARK 350   BIOMT3   1  0.000000  0.000000  1.000000        0.00000            
REMARK 465                                                                      
REMARK 465 MISSING RESIDUES                                                     
REMARK 465 THE FOLLOWING RESIDUES WERE NOT LOCATED IN THE                       
REMARK 465 EXPERIMENT. (M=MODEL NUMBER; RES=RESIDUE NAME; C=CHAIN               
REMARK 465 IDENTIFIER; SSSEQ=SEQUENCE NUMBER; I=INSERTION CODE.)                
REMARK 465                                                                      
REMARK 465   M RES C SSSEQI                                                     
REMARK 465     GLY A   710                                                      
REMARK 465     SER A   711                                                      
REMARK 465     ALA A   712                                                      
REMARK 465     PRO A   713                                                      
REMARK 465     ALA A   714                                                      
REMARK 465     LYS A   715                                                      
REMARK 465     GLU A   716                                                      
REMARK 465     PRO A   717                                                      
REMARK 465     SER A   718                                                      
REMARK 465     VAL A   719                                                      
REMARK 465     ASN A   720                                                      
REMARK 465     THR A   721                                                      
REMARK 465     ALA A   722                                                      
REMARK 465     PRO A   911                                                      
REMARK 465     ARG A   983                                                      
REMARK 465     LYS A   984                                                      
REMARK 465     GLY B   710                                                      
REMARK 465     SER B   711                                                      
REMARK 465     ALA B   712                                                      
REMARK 465     PRO B   713                                                      
REMARK 465     ALA B   714                                                      
REMARK 465     LYS B   715                                                      
REMARK 465     GLU B   716                                                      
REMARK 465     PRO B   717                                                      
REMARK 465     SER B   718                                                      
REMARK 465     VAL B   719                                                      
REMARK 465     ASN B   720                                                      
REMARK 465     THR B   721                                                      
REMARK 465     ALA B   722                                                      
REMARK 465     LYS B   909                                                      
REMARK 465     ARG B   983                                                      
REMARK 465     LYS B   984                                                      
REMARK 470                                                                      
REMARK 470 MISSING ATOM                                                         
REMARK 470 THE FOLLOWING RESIDUES HAVE MISSING ATOMS (M=MODEL NUMBER;           
REMARK 470 RES=RESIDUE NAME; C=CHAIN IDENTIFIER; SSEQ=SEQUENCE NUMBER;          
REMARK 470 I=INSERTION CODE):                                                   
REMARK 470   M RES CSSEQI  ATOMS                                                
REMARK 470     LEU A 723    CG   CD1  CD2                                       
REMARK 470     LEU A 727    CG   CD1  CD2                                       
REMARK 470     ARG A 732    CG   CD   NE   CZ   NH1  NH2                        
REMARK 470     ARG A 771    CG   CD   NE   CZ   NH1  NH2                        
REMARK 470     LYS A 791    CG   CD   CE   NZ                                   
REMARK 470     GLU A 796    CG   CD   OE1  OE2                                  
REMARK 470     LYS A 820    CG   CD   CE   NZ                                   
REMARK 470     ARG A 861    CG   CD   NE   CZ   NH1  NH2                        
REMARK 470     LYS A 883    CG   CD   CE   NZ                                   
REMARK 470     LYS A 901    CG   CD   CE   NZ                                   
REMARK 470     LYS A 905    CG   CD   CE   NZ                                   
REMARK 470     LYS A 909    CG   CD   CE   NZ                                   
REMARK 470     CYS A 910    SG                                                  
REMARK 470     ASN A 912    CG   OD1  ND2                                       
REMARK 470     GLN A 916    CG   CD   OE1  NE2                                  
REMARK 470     LYS A 926    CG   CD   CE   NZ                                   
REMARK 470     LEU B 723    CG   CD1  CD2                                       
REMARK 470     LEU B 727    CG   CD1  CD2                                       
REMARK 470     ARG B 732    CG   CD   NE   CZ   NH1  NH2                        
REMARK 470     ARG B 771    CG   CD   NE   CZ   NH1  NH2                        
REMARK 470     LYS B 791    CG   CD   CE   NZ                                   
REMARK 470     ASN B 792    CG   OD1  ND2                                       
REMARK 470     GLU B 796    CG   CD   OE1  OE2                                  
REMARK 470     LYS B 820    CG   CD   CE   NZ                                   
REMARK 470     ARG B 861    CG   CD   NE   CZ   NH1  NH2                        
REMARK 470     LYS B 883    CG   CD   CE   NZ                                   
REMARK 470     LYS B 901    CG   CD   CE   NZ                                   
REMARK 470     ARG B 904    CG   CD   NE   CZ   NH1  NH2                        
REMARK 470     CYS B 910    SG                                                  
REMARK 470     PRO B 911    CG   CD                                             
REMARK 470     GLN B 916    CG   CD   OE1  NE2                                  
REMARK 470     LYS B 926    CG   CD   CE   NZ                                   
REMARK 500                                                                      
REMARK 500 GEOMETRY AND STEREOCHEMISTRY                                         
REMARK 500 SUBTOPIC: TORSION ANGLES                                             
REMARK 500                                                                      
REMARK 500 TORSION ANGLES OUTSIDE THE EXPECTED RAMACHANDRAN REGIONS:            
REMARK 500 (M=MODEL NUMBER; RES=RESIDUE NAME; C=CHAIN IDENTIFIER;               
REMARK 500 SSEQ=SEQUENCE NUMBER; I=INSERTION CODE).                             
REMARK 500                                                                      
REMARK 500 STANDARD TABLE:                                                      
REMARK 500 FORMAT:(10X,I3,1X,A3,1X,A1,I4,A1,4X,F7.2,3X,F7.2)                    
REMARK 500                                                                      
REMARK 500 EXPECTED VALUES: GJ KLEYWEGT AND TA JONES (1996). PHI/PSI-           
REMARK 500 CHOLOGY: RAMACHANDRAN REVISITED. STRUCTURE 4, 1395 - 1400            
REMARK 500                                                                      
REMARK 500  M RES CSSEQI        PSI       PHI                                   
REMARK 500    ASP A 884      -72.55    -54.26                                   
REMARK 500    ASN A 913       75.88   -169.11                                   
REMARK 500    PRO B 911       83.13     31.50                                   
REMARK 500                                                                      
REMARK 500 REMARK: NULL                                                         
REMARK 800                                                                      
REMARK 800 SITE                                                                 
REMARK 800 SITE_IDENTIFIER: AC1                                                 
REMARK 800 EVIDENCE_CODE: SOFTWARE                                              
REMARK 800 SITE_DESCRIPTION: BINDING SITE FOR RESIDUE SO4 B 501                 
REMARK 800                                                                      
REMARK 800 SITE_IDENTIFIER: AC2                                                 
REMARK 800 EVIDENCE_CODE: SOFTWARE                                              
REMARK 800 SITE_DESCRIPTION: BINDING SITE FOR RESIDUE SNL A 502                 
REMARK 800                                                                      
REMARK 800 SITE_IDENTIFIER: AC3                                                 
REMARK 800 EVIDENCE_CODE: SOFTWARE                                              
REMARK 800 SITE_DESCRIPTION: BINDING SITE FOR RESIDUE SNL B 503                 
REMARK 900                                                                      
REMARK 900 RELATED ENTRIES                                                      
REMARK 900 RELATED ID: 2AA2   RELATED DB: PDB                                   
REMARK 900 MR WITH BOUND ALDOSTERONE                                            
REMARK 900 RELATED ID: 2AA5   RELATED DB: PDB                                   
REMARK 900 MR WITH BOUND PROGESTERONE                                           
REMARK 900 RELATED ID: 2AA7   RELATED DB: PDB                                   
REMARK 900 MR WITH BOUND DEOXYCORTICOSTERONE                                    
REMARK 900 RELATED ID: 2AA6   RELATED DB: PDB                                   
REMARK 900 MR DOUBLE MUTANT WITH BOUND PROGESTERONE                             
REMARK 900 RELATED ID: 2AAX   RELATED DB: PDB                                   
REMARK 900 MR DOUBLE MUTANT WITH BOUND CORTISONE                                
DBREF  2AB2 A  712   984  UNP    P08235   MCR_HUMAN      712    984             
DBREF  2AB2 B  712   984  UNP    P08235   MCR_HUMAN      712    984             
SEQADV 2AB2 GLY A  710  UNP  P08235              CLONING ARTIFACT               
SEQADV 2AB2 SER A  711  UNP  P08235              CLONING ARTIFACT               
SEQADV 2AB2 SER A  808  UNP  P08235    CYS   808 ENGINEERED                     
SEQADV 2AB2 LEU A  810  UNP  P08235    SER   810 ENGINEERED                     
SEQADV 2AB2 GLY B  710  UNP  P08235              CLONING ARTIFACT               
SEQADV 2AB2 SER B  711  UNP  P08235              CLONING ARTIFACT               
SEQADV 2AB2 SER B  808  UNP  P08235    CYS   808 ENGINEERED                     
SEQADV 2AB2 LEU B  810  UNP  P08235    SER   810 ENGINEERED                     
SEQRES   1 A  275  GLY SER ALA PRO ALA LYS GLU PRO SER VAL ASN THR ALA          
SEQRES   2 A  275  LEU VAL PRO GLN LEU SER THR ILE SER ARG ALA LEU THR          
SEQRES   3 A  275  PRO SER PRO VAL MET VAL LEU GLU ASN ILE GLU PRO GLU          
SEQRES   4 A  275  ILE VAL TYR ALA GLY TYR ASP SER SER LYS PRO ASP THR          
SEQRES   5 A  275  ALA GLU ASN LEU LEU SER THR LEU ASN ARG LEU ALA GLY          
SEQRES   6 A  275  LYS GLN MET ILE GLN VAL VAL LYS TRP ALA LYS VAL LEU          
SEQRES   7 A  275  PRO GLY PHE LYS ASN LEU PRO LEU GLU ASP GLN ILE THR          
SEQRES   8 A  275  LEU ILE GLN TYR SER TRP MET SER LEU LEU SER PHE ALA          
SEQRES   9 A  275  LEU SER TRP ARG SER TYR LYS HIS THR ASN SER GLN PHE          
SEQRES  10 A  275  LEU TYR PHE ALA PRO ASP LEU VAL PHE ASN GLU GLU LYS          
SEQRES  11 A  275  MET HIS GLN SER ALA MET TYR GLU LEU CYS GLN GLY MET          
SEQRES  12 A  275  HIS GLN ILE SER LEU GLN PHE VAL ARG LEU GLN LEU THR          
SEQRES  13 A  275  PHE GLU GLU TYR THR ILE MET LYS VAL LEU LEU LEU LEU          
SEQRES  14 A  275  SER THR ILE PRO LYS ASP GLY LEU LYS SER GLN ALA ALA          
SEQRES  15 A  275  PHE GLU GLU MET ARG THR ASN TYR ILE LYS GLU LEU ARG          
SEQRES  16 A  275  LYS MET VAL THR LYS CYS PRO ASN ASN SER GLY GLN SER          
SEQRES  17 A  275  TRP GLN ARG PHE TYR GLN LEU THR LYS LEU LEU ASP SER          
SEQRES  18 A  275  MET HIS ASP LEU VAL SER ASP LEU LEU GLU PHE CYS PHE          
SEQRES  19 A  275  TYR THR PHE ARG GLU SER HIS ALA LEU LYS VAL GLU PHE          
SEQRES  20 A  275  PRO ALA MET LEU VAL GLU ILE ILE SER ASP GLN LEU PRO          
SEQRES  21 A  275  LYS VAL GLU SER GLY ASN ALA LYS PRO LEU TYR PHE HIS          
SEQRES  22 A  275  ARG LYS                                                      
SEQRES   1 B  275  GLY SER ALA PRO ALA LYS GLU PRO SER VAL ASN THR ALA          
SEQRES   2 B  275  LEU VAL PRO GLN LEU SER THR ILE SER ARG ALA LEU THR          
SEQRES   3 B  275  PRO SER PRO VAL MET VAL LEU GLU ASN ILE GLU PRO GLU          
SEQRES   4 B  275  ILE VAL TYR ALA GLY TYR ASP SER SER LYS PRO ASP THR          
SEQRES   5 B  275  ALA GLU ASN LEU LEU SER THR LEU ASN ARG LEU ALA GLY          
SEQRES   6 B  275  LYS GLN MET ILE GLN VAL VAL LYS TRP ALA LYS VAL LEU          
SEQRES   7 B  275  PRO GLY PHE LYS ASN LEU PRO LEU GLU ASP GLN ILE THR          
SEQRES   8 B  275  LEU ILE GLN TYR SER TRP MET SER LEU LEU SER PHE ALA          
SEQRES   9 B  275  LEU SER TRP ARG SER TYR LYS HIS THR ASN SER GLN PHE          
SEQRES  10 B  275  LEU TYR PHE ALA PRO ASP LEU VAL PHE ASN GLU GLU LYS          
SEQRES  11 B  275  MET HIS GLN SER ALA MET TYR GLU LEU CYS GLN GLY MET          
SEQRES  12 B  275  HIS GLN ILE SER LEU GLN PHE VAL ARG LEU GLN LEU THR          
SEQRES  13 B  275  PHE GLU GLU TYR THR ILE MET LYS VAL LEU LEU LEU LEU          
SEQRES  14 B  275  SER THR ILE PRO LYS ASP GLY LEU LYS SER GLN ALA ALA          
SEQRES  15 B  275  PHE GLU GLU MET ARG THR ASN TYR ILE LYS GLU LEU ARG          
SEQRES  16 B  275  LYS MET VAL THR LYS CYS PRO ASN ASN SER GLY GLN SER          
SEQRES  17 B  275  TRP GLN ARG PHE TYR GLN LEU THR LYS LEU LEU ASP SER          
SEQRES  18 B  275  MET HIS ASP LEU VAL SER ASP LEU LEU GLU PHE CYS PHE          
SEQRES  19 B  275  TYR THR PHE ARG GLU SER HIS ALA LEU LYS VAL GLU PHE          
SEQRES  20 B  275  PRO ALA MET LEU VAL GLU ILE ILE SER ASP GLN LEU PRO          
SEQRES  21 B  275  LYS VAL GLU SER GLY ASN ALA LYS PRO LEU TYR PHE HIS          
SEQRES  22 B  275  ARG LYS                                                      
HET    SNL  A 502      29                                                       
HET    SO4  B 501       5                                                       
HET    SNL  B 503      29                                                       
HETNAM     SNL SPIRONOLACTONE                                                   
HETNAM     SO4 SULFATE ION                                                      
HETSYN     SNL 17-HYDROXY-7ALPHA-MERCAPTO-3-OXO-17ALPHA-PREGN-4-ENE-            
HETSYN   2 SNL  21- CARBOXYLIC ACID, GAMMA-LACTONE ACETATE                      
FORMUL   3  SNL    2(C24 H32 O4 S)                                              
FORMUL   4  SO4    O4 S 2-                                                      
FORMUL   6  HOH   *429(H2 O)                                                    
HELIX    1   1 SER A  728  THR A  735  1                                   8    
HELIX    2   2 SER A  737  GLU A  746  1                                  10    
HELIX    3   3 THR A  761  VAL A  786  1                                  26    
HELIX    4   4 GLY A  789  LEU A  793  5                                   5    
HELIX    5   5 PRO A  794  ASN A  823  1                                  30    
HELIX    6   6 ASN A  836  SER A  843  1                                   8    
HELIX    7   7 MET A  845  GLN A  863  1                                  19    
HELIX    8   8 THR A  865  LEU A  878  1                                  14    
HELIX    9   9 SER A  888  VAL A  907  1                                  20    
HELIX   10  10 ASN A  913  GLU A  948  1                                  36    
HELIX   11  11 GLU A  948  LYS A  953  1                                   6    
HELIX   12  12 PRO A  957  SER A  973  1                                  17    
HELIX   13  13 SER B  728  THR B  735  1                                   8    
HELIX   14  14 SER B  737  GLU B  746  1                                  10    
HELIX   15  15 THR B  761  VAL B  786  1                                  26    
HELIX   16  16 GLY B  789  LEU B  793  5                                   5    
HELIX   17  17 PRO B  794  ASN B  823  1                                  30    
HELIX   18  18 ASN B  836  SER B  843  1                                   8    
HELIX   19  19 MET B  845  GLN B  863  1                                  19    
HELIX   20  20 THR B  865  LEU B  878  1                                  14    
HELIX   21  21 SER B  888  VAL B  907  1                                  20    
HELIX   22  22 ASN B  913  GLU B  948  1                                  36    
HELIX   23  23 GLU B  948  LYS B  953  1                                   6    
HELIX   24  24 PRO B  957  SER B  973  1                                  17    
SHEET    1   A 2 LEU A 827  ALA A 830  0                                        
SHEET    2   A 2 LEU A 833  PHE A 835 -1  O  PHE A 835   N  LEU A 827           
SHEET    1   B 2 THR A 880  PRO A 882  0                                        
SHEET    2   B 2 ALA A 976  PRO A 978 -1  O  LYS A 977   N  ILE A 881           
SHEET    1   C 2 LEU B 827  ALA B 830  0                                        
SHEET    2   C 2 LEU B 833  PHE B 835 -1  O  PHE B 835   N  LEU B 827           
SHEET    1   D 2 THR B 880  PRO B 882  0                                        
SHEET    2   D 2 ALA B 976  PRO B 978 -1  O  LYS B 977   N  ILE B 881           
SITE     1 AC1  6 HOH A 102  PRO A 759  ASP A 760  SER B 756                    
SITE     2 AC1  6 SER B 757  LYS B 953                                          
SITE     1 AC2 15 LEU A 766  LEU A 769  ASN A 770  ALA A 773                    
SITE     2 AC2 15 GLN A 776  MET A 807  LEU A 810  ARG A 817                    
SITE     3 AC2 15 PHE A 829  MET A 845  MET A 852  PHE A 941                    
SITE     4 AC2 15 CYS A 942  THR A 945  PHE A 956                               
SITE     1 AC3 15 LEU B 766  LEU B 769  ASN B 770  ALA B 773                    
SITE     2 AC3 15 GLN B 776  MET B 807  LEU B 810  ARG B 817                    
SITE     3 AC3 15 PHE B 829  MET B 845  MET B 852  PHE B 941                    
SITE     4 AC3 15 CYS B 942  THR B 945  PHE B 956                               
CRYST1   42.194   89.939  171.876  90.00  90.00  90.00 P 21 21 21    8          
ORIGX1      1.000000  0.000000  0.000000        0.00000                         
ORIGX2      0.000000  1.000000  0.000000        0.00000                         
ORIGX3      0.000000  0.000000  1.000000        0.00000                         
SCALE1      0.023700  0.000000  0.000000        0.00000                         
SCALE2      0.000000  0.011119  0.000000        0.00000                         
SCALE3      0.000000  0.000000  0.005818        0.00000                         
ATOM      1  N   LEU A 723       2.971  11.246  72.477  1.00 31.04           N  
ATOM      2  CA  LEU A 723       2.196  10.651  71.355  1.00 27.92           C  
ATOM      3  C   LEU A 723       3.149  10.072  70.316  1.00 27.50           C  
ATOM      4  O   LEU A 723       4.331  10.421  70.261  1.00 26.66           O  
ATOM      5  CB  LEU A 723       1.281  11.706  70.708  1.00 29.39           C  
ATOM      6  N   VAL A 724       2.628   9.175  69.493  1.00 25.39           N  
ATOM      7  CA  VAL A 724       3.428   8.533  68.466  1.00 23.30           C  
ATOM      8  C   VAL A 724       3.484   9.382  67.203  1.00 23.94           C  
ATOM      9  O   VAL A 724       2.456   9.635  66.571  1.00 20.78           O  
ATOM     10  CB  VAL A 724       2.848   7.141  68.108  1.00 23.05           C  
ATOM     11  CG1 VAL A 724       3.652   6.512  66.976  1.00 22.67           C  
ATOM     12  CG2 VAL A 724       2.855   6.251  69.336  1.00 21.36           C  
ATOM     13  N   PRO A 725       4.694   9.835  66.825  1.00 24.56           N  
ATOM     14  CA  PRO A 725       4.902  10.656  65.631  1.00 26.87           C  
ATOM     15  C   PRO A 725       4.295   9.921  64.457  1.00 28.40           C  
ATOM     16  O   PRO A 725       4.602   8.749  64.222  1.00 28.01           O  
ATOM     17  CB  PRO A 725       6.427  10.729  65.509  1.00 26.78           C  
ATOM     18  CG  PRO A 725       6.886  10.631  66.913  1.00 26.64           C  
ATOM     19  CD  PRO A 725       5.971   9.577  67.515  1.00 24.92           C  
ATOM     20  N   GLN A 726       3.424  10.601  63.730  1.00 29.26           N  
ATOM     21  CA  GLN A 726       2.796   9.975  62.588  1.00 32.54           C  
ATOM     22  C   GLN A 726       3.657  10.160  61.337  1.00 33.65           C  
ATOM     23  O   GLN A 726       3.480   9.456  60.351  1.00 35.21           O  
ATOM     24  CB  GLN A 726       1.383  10.534  62.401  1.00 33.43           C  
ATOM     25  CG  GLN A 726       0.461  10.203  63.583  1.00 34.76           C  
ATOM     26  CD  GLN A 726       0.355   8.700  63.843  1.00 36.20           C  
ATOM     27  OE1 GLN A 726      -0.230   7.966  63.049  1.00 38.37           O  
ATOM     28  NE2 GLN A 726       0.930   8.241  64.950  1.00 34.77           N  
ATOM     29  N   LEU A 727       4.610  11.089  61.390  1.00 33.50           N  
ATOM     30  CA  LEU A 727       5.510  11.318  60.258  1.00 33.65           C  
ATOM     31  C   LEU A 727       6.751  10.417  60.399  1.00 32.51           C  
ATOM     32  O   LEU A 727       7.255  10.210  61.504  1.00 32.53           O  
ATOM     33  CB  LEU A 727       5.931  12.787  60.211  1.00 34.45           C  
ATOM     34  N   SER A 728       7.229   9.873  59.283  1.00 31.42           N  
ATOM     35  CA  SER A 728       8.407   9.010  59.311  1.00 29.24           C  
ATOM     36  C   SER A 728       9.554   9.609  58.517  1.00 28.44           C  
ATOM     37  O   SER A 728       9.572   9.533  57.292  1.00 28.87           O  
ATOM     38  CB  SER A 728       8.075   7.620  58.754  1.00 29.82           C  
ATOM     39  OG  SER A 728       9.237   6.792  58.665  1.00 27.85           O  
ATOM     40  N   THR A 729      10.501  10.210  59.226  1.00 27.46           N  
ATOM     41  CA  THR A 729      11.683  10.807  58.611  1.00 27.70           C  
ATOM     42  C   THR A 729      12.442   9.724  57.845  1.00 25.18           C  
ATOM     43  O   THR A 729      12.911   9.929  56.729  1.00 23.88           O  
ATOM     44  CB  THR A 729      12.633  11.374  59.690  1.00 27.55           C  
ATOM     45  OG1 THR A 729      12.013  12.503  60.316  1.00 33.87           O  
ATOM     46  CG2 THR A 729      13.952  11.799  59.079  1.00 30.93           C  
ATOM     47  N   ILE A 730      12.564   8.561  58.469  1.00 23.55           N  
ATOM     48  CA  ILE A 730      13.283   7.451  57.856  1.00 21.29           C  
ATOM     49  C   ILE A 730      12.648   7.063  56.516  1.00 21.40           C  
ATOM     50  O   ILE A 730      13.339   6.956  55.500  1.00 19.49           O  
ATOM     51  CB  ILE A 730      13.309   6.245  58.814  1.00 20.19           C  
ATOM     52  CG1 ILE A 730      14.138   6.614  60.057  1.00 20.89           C  
ATOM     53  CG2 ILE A 730      13.912   5.034  58.119  1.00 19.73           C  
ATOM     54  CD1 ILE A 730      14.261   5.476  61.081  1.00 20.91           C  
ATOM     55  N   SER A 731      11.331   6.874  56.511  1.00 20.36           N  
ATOM     56  CA  SER A 731      10.630   6.522  55.273  1.00 23.35           C  
ATOM     57  C   SER A 731      10.837   7.578  54.182  1.00 22.95           C  
ATOM     58  O   SER A 731      11.025   7.247  53.011  1.00 23.10           O  
ATOM     59  CB  SER A 731       9.125   6.363  55.524  1.00 24.87           C  
ATOM     60  OG  SER A 731       8.446   6.152  54.292  1.00 26.78           O  
ATOM     61  N   ARG A 732      10.786   8.847  54.566  1.00 22.85           N  
ATOM     62  CA  ARG A 732      10.958   9.927  53.608  1.00 23.49           C  
ATOM     63  C   ARG A 732      12.344   9.859  52.992  1.00 23.70           C  
ATOM     64  O   ARG A 732      12.504   9.955  51.781  1.00 23.94           O  
ATOM     65  CB  ARG A 732      10.757  11.283  54.295  1.00 24.34           C  
ATOM     66  N   ALA A 733      13.349   9.686  53.834  1.00 22.50           N  
ATOM     67  CA  ALA A 733      14.717   9.631  53.360  1.00 23.12           C  
ATOM     68  C   ALA A 733      15.004   8.445  52.444  1.00 22.95           C  
ATOM     69  O   ALA A 733      15.749   8.588  51.476  1.00 23.85           O  
ATOM     70  CB  ALA A 733      15.664   9.621  54.539  1.00 24.01           C  
ATOM     71  N   LEU A 734      14.409   7.291  52.738  1.00 21.77           N  
ATOM     72  CA  LEU A 734      14.628   6.077  51.945  1.00 22.84           C  
ATOM     73  C   LEU A 734      13.783   5.939  50.681  1.00 23.11           C  
ATOM     74  O   LEU A 734      14.135   5.168  49.788  1.00 23.25           O  
ATOM     75  CB  LEU A 734      14.392   4.837  52.799  1.00 22.24           C  
ATOM     76  CG  LEU A 734      15.369   4.637  53.954  1.00 23.64           C  
ATOM     77  CD1 LEU A 734      14.877   3.481  54.837  1.00 22.33           C  
ATOM     78  CD2 LEU A 734      16.757   4.344  53.391  1.00 22.72           C  
ATOM     79  N   THR A 735      12.677   6.666  50.603  1.00 22.62           N  
ATOM     80  CA  THR A 735      11.811   6.562  49.429  1.00 24.15           C  
ATOM     81  C   THR A 735      12.576   6.954  48.157  1.00 23.65           C  
ATOM     82  O   THR A 735      13.168   8.029  48.080  1.00 22.75           O  
ATOM     83  CB  THR A 735      10.561   7.450  49.582  1.00 25.27           C  
ATOM     84  OG1 THR A 735       9.798   7.018  50.720  1.00 26.85           O  
ATOM     85  CG2 THR A 735       9.684   7.339  48.341  1.00 25.65           C  
ATOM     86  N   PRO A 736      12.586   6.070  47.145  1.00 24.48           N  
ATOM     87  CA  PRO A 736      13.309   6.403  45.915  1.00 25.19           C  
ATOM     88  C   PRO A 736      12.652   7.502  45.079  1.00 24.73           C  
ATOM     89  O   PRO A 736      11.455   7.780  45.211  1.00 25.74           O  
ATOM     90  CB  PRO A 736      13.378   5.063  45.181  1.00 25.54           C  
ATOM     91  CG  PRO A 736      12.098   4.384  45.598  1.00 25.84           C  
ATOM     92  CD  PRO A 736      12.028   4.706  47.084  1.00 25.75           C  
ATOM     93  N   SER A 737      13.459   8.141  44.243  1.00 23.62           N  
ATOM     94  CA  SER A 737      12.967   9.194  43.368  1.00 24.23           C  
ATOM     95  C   SER A 737      11.988   8.581  42.376  1.00 23.49           C  
ATOM     96  O   SER A 737      11.983   7.376  42.151  1.00 20.59           O  
ATOM     97  CB  SER A 737      14.120   9.811  42.584  1.00 25.27           C  
ATOM     98  OG  SER A 737      14.717   8.834  41.751  1.00 26.24           O  
ATOM     99  N   PRO A 738      11.134   9.413  41.777  1.00 23.67           N  
ATOM    100  CA  PRO A 738      10.160   8.915  40.800  1.00 23.24           C  
ATOM    101  C   PRO A 738      10.876   8.222  39.627  1.00 21.67           C  
ATOM    102  O   PRO A 738      10.419   7.198  39.111  1.00 20.78           O  
ATOM    103  CB  PRO A 738       9.427  10.185  40.381  1.00 22.81           C  
ATOM    104  CG  PRO A 738       9.427  10.991  41.672  1.00 24.79           C  
ATOM    105  CD  PRO A 738      10.864  10.816  42.139  1.00 25.27           C  
ATOM    106  N   VAL A 739      12.006   8.782  39.217  1.00 21.40           N  
ATOM    107  CA  VAL A 739      12.770   8.204  38.120  1.00 21.22           C  
ATOM    108  C   VAL A 739      13.304   6.819  38.499  1.00 21.43           C  
ATOM    109  O   VAL A 739      13.336   5.901  37.672  1.00 20.47           O  
ATOM    110  CB  VAL A 739      13.930   9.131  37.730  1.00 23.43           C  
ATOM    111  CG1 VAL A 739      14.851   8.438  36.749  1.00 24.52           C  
ATOM    112  CG2 VAL A 739      13.367  10.409  37.113  1.00 24.47           C  
ATOM    113  N   MET A 740      13.720   6.665  39.755  1.00 21.30           N  
ATOM    114  CA  MET A 740      14.219   5.378  40.213  1.00 21.29           C  
ATOM    115  C   MET A 740      13.052   4.401  40.240  1.00 18.28           C  
ATOM    116  O   MET A 740      13.214   3.213  39.952  1.00 17.05           O  
ATOM    117  CB  MET A 740      14.814   5.486  41.617  1.00 25.62           C  
ATOM    118  CG  MET A 740      16.264   5.063  41.721  1.00 32.02           C  
ATOM    119  SD  MET A 740      16.701   3.510  40.861  1.00 41.12           S  
ATOM    120  CE  MET A 740      17.701   4.170  39.611  1.00 36.08           C  
ATOM    121  N   VAL A 741      11.877   4.886  40.618  1.00 15.26           N  
ATOM    122  CA  VAL A 741      10.724   4.005  40.634  1.00 15.11           C  
ATOM    123  C   VAL A 741      10.411   3.543  39.196  1.00 13.97           C  
ATOM    124  O   VAL A 741      10.150   2.363  38.971  1.00 14.57           O  
ATOM    125  CB  VAL A 741       9.484   4.691  41.249  1.00 14.74           C  
ATOM    126  CG1 VAL A 741       8.253   3.807  41.055  1.00 15.61           C  
ATOM    127  CG2 VAL A 741       9.721   4.927  42.761  1.00 15.65           C  
ATOM    128  N   LEU A 742      10.465   4.454  38.230  1.00 14.21           N  
ATOM    129  CA  LEU A 742      10.187   4.070  36.838  1.00 15.24           C  
ATOM    130  C   LEU A 742      11.153   2.956  36.423  1.00 14.07           C  
ATOM    131  O   LEU A 742      10.774   2.011  35.727  1.00 14.53           O  
ATOM    132  CB  LEU A 742      10.324   5.264  35.888  1.00 15.17           C  
ATOM    133  CG  LEU A 742       9.364   6.449  36.091  1.00 15.53           C  
ATOM    134  CD1 LEU A 742       9.590   7.513  35.004  1.00 14.39           C  
ATOM    135  CD2 LEU A 742       7.922   5.942  36.034  1.00 16.27           C  
ATOM    136  N   GLU A 743      12.405   3.050  36.854  1.00 14.64           N  
ATOM    137  CA  GLU A 743      13.338   1.991  36.507  1.00 15.63           C  
ATOM    138  C   GLU A 743      12.907   0.672  37.161  1.00 15.44           C  
ATOM    139  O   GLU A 743      12.884  -0.382  36.524  1.00 13.91           O  
ATOM    140  CB  GLU A 743      14.748   2.354  36.957  1.00 18.83           C  
ATOM    141  CG  GLU A 743      15.733   1.218  36.778  1.00 21.87           C  
ATOM    142  CD  GLU A 743      17.135   1.609  37.180  1.00 26.20           C  
ATOM    143  OE1 GLU A 743      17.858   0.729  37.689  1.00 29.27           O  
ATOM    144  OE2 GLU A 743      17.513   2.784  36.988  1.00 27.53           O  
ATOM    145  N   ASN A 744      12.536   0.738  38.435  1.00 15.84           N  
ATOM    146  CA  ASN A 744      12.117  -0.445  39.182  1.00 15.99           C  
ATOM    147  C   ASN A 744      10.878  -1.156  38.640  1.00 17.06           C  
ATOM    148  O   ASN A 744      10.781  -2.389  38.718  1.00 17.15           O  
ATOM    149  CB  ASN A 744      11.876  -0.071  40.659  1.00 17.03           C  
ATOM    150  CG  ASN A 744      13.156   0.329  41.374  1.00 19.44           C  
ATOM    151  OD1 ASN A 744      14.251   0.020  40.908  1.00 18.81           O  
ATOM    152  ND2 ASN A 744      13.025   1.004  42.520  1.00 19.61           N  
ATOM    153  N   ILE A 745       9.938  -0.397  38.081  1.00 15.54           N  
ATOM    154  CA  ILE A 745       8.700  -0.992  37.580  1.00 14.87           C  
ATOM    155  C   ILE A 745       8.649  -1.288  36.086  1.00 15.66           C  
ATOM    156  O   ILE A 745       7.630  -1.779  35.593  1.00 13.56           O  
ATOM    157  CB  ILE A 745       7.463  -0.123  37.935  1.00 12.51           C  
ATOM    158  CG1 ILE A 745       7.493   1.199  37.160  1.00 11.15           C  
ATOM    159  CG2 ILE A 745       7.420   0.111  39.451  1.00 15.74           C  
ATOM    160  CD1 ILE A 745       6.220   2.066  37.315  1.00 11.48           C  
ATOM    161  N   GLU A 746       9.743  -1.017  35.376  1.00 16.49           N  
ATOM    162  CA  GLU A 746       9.784  -1.261  33.938  1.00 18.23           C  
ATOM    163  C   GLU A 746       9.497  -2.742  33.681  1.00 18.97           C  
ATOM    164  O   GLU A 746      10.107  -3.620  34.282  1.00 17.54           O  
ATOM    165  CB  GLU A 746      11.154  -0.870  33.378  1.00 19.92           C  
ATOM    166  CG  GLU A 746      11.306  -1.141  31.896  1.00 25.57           C  
ATOM    167  CD  GLU A 746      10.478  -0.218  31.010  1.00 27.86           C  
ATOM    168  OE1 GLU A 746      10.577  -0.383  29.779  1.00 32.52           O  
ATOM    169  OE2 GLU A 746       9.737   0.664  31.516  1.00 26.93           O  
ATOM    170  N   PRO A 747       8.560  -3.038  32.776  1.00 19.77           N  
ATOM    171  CA  PRO A 747       8.251  -4.449  32.510  1.00 21.29           C  
ATOM    172  C   PRO A 747       9.439  -5.279  32.021  1.00 21.73           C  
ATOM    173  O   PRO A 747      10.359  -4.768  31.375  1.00 20.14           O  
ATOM    174  CB  PRO A 747       7.137  -4.372  31.462  1.00 21.76           C  
ATOM    175  CG  PRO A 747       6.534  -2.966  31.675  1.00 22.74           C  
ATOM    176  CD  PRO A 747       7.772  -2.145  31.909  1.00 21.56           C  
ATOM    177  N   GLU A 748       9.430  -6.562  32.355  1.00 22.01           N  
ATOM    178  CA  GLU A 748      10.484  -7.447  31.889  1.00 24.56           C  
ATOM    179  C   GLU A 748      10.130  -7.757  30.429  1.00 24.14           C  
ATOM    180  O   GLU A 748       8.985  -7.588  30.014  1.00 21.27           O  
ATOM    181  CB  GLU A 748      10.511  -8.738  32.708  1.00 27.41           C  
ATOM    182  CG  GLU A 748      11.591  -8.774  33.770  1.00 33.70           C  
ATOM    183  CD  GLU A 748      11.028  -8.915  35.171  1.00 37.53           C  
ATOM    184  OE1 GLU A 748      10.121  -9.763  35.369  1.00 40.51           O  
ATOM    185  OE2 GLU A 748      11.499  -8.188  36.078  1.00 40.02           O  
ATOM    186  N   ILE A 749      11.113  -8.211  29.662  1.00 25.03           N  
ATOM    187  CA  ILE A 749      10.898  -8.515  28.255  1.00 24.83           C  
ATOM    188  C   ILE A 749       9.911  -9.667  28.053  1.00 24.51           C  
ATOM    189  O   ILE A 749       9.800 -10.571  28.883  1.00 25.45           O  
ATOM    190  CB  ILE A 749      12.249  -8.797  27.557  1.00 27.37           C  
ATOM    191  CG1 ILE A 749      12.050  -8.831  26.037  1.00 27.50           C  
ATOM    192  CG2 ILE A 749      12.855 -10.089  28.086  1.00 28.11           C  
ATOM    193  CD1 ILE A 749      13.240  -8.257  25.262  1.00 28.21           C  
ATOM    194  N   VAL A 750       9.157  -9.592  26.962  1.00 21.23           N  
ATOM    195  CA  VAL A 750       8.133 -10.573  26.613  1.00 19.79           C  
ATOM    196  C   VAL A 750       8.547 -11.279  25.325  1.00 18.61           C  
ATOM    197  O   VAL A 750       9.066 -10.634  24.413  1.00 16.36           O  
ATOM    198  CB  VAL A 750       6.783  -9.855  26.359  1.00 19.72           C  
ATOM    199  CG1 VAL A 750       5.692 -10.869  26.022  1.00 21.43           C  
ATOM    200  CG2 VAL A 750       6.397  -9.034  27.587  1.00 21.50           C  
ATOM    201  N   TYR A 751       8.329 -12.594  25.253  1.00 18.24           N  
ATOM    202  CA  TYR A 751       8.669 -13.366  24.051  1.00 17.80           C  
ATOM    203  C   TYR A 751       7.441 -13.452  23.151  1.00 17.20           C  
ATOM    204  O   TYR A 751       6.314 -13.467  23.634  1.00 15.62           O  
ATOM    205  CB  TYR A 751       9.134 -14.779  24.426  1.00 21.14           C  
ATOM    206  CG  TYR A 751      10.516 -14.799  25.021  1.00 23.21           C  
ATOM    207  CD1 TYR A 751      11.615 -15.166  24.260  1.00 24.45           C  
ATOM    208  CD2 TYR A 751      10.729 -14.408  26.337  1.00 26.21           C  
ATOM    209  CE1 TYR A 751      12.893 -15.144  24.790  1.00 26.41           C  
ATOM    210  CE2 TYR A 751      12.002 -14.377  26.875  1.00 28.33           C  
ATOM    211  CZ  TYR A 751      13.080 -14.747  26.098  1.00 28.35           C  
ATOM    212  OH  TYR A 751      14.349 -14.716  26.638  1.00 31.43           O  
ATOM    213  N   ALA A 752       7.665 -13.528  21.844  1.00 15.74           N  
ATOM    214  CA  ALA A 752       6.570 -13.578  20.885  1.00 16.27           C  
ATOM    215  C   ALA A 752       6.022 -14.975  20.690  1.00 18.40           C  
ATOM    216  O   ALA A 752       4.850 -15.139  20.368  1.00 18.58           O  
ATOM    217  CB  ALA A 752       7.044 -13.040  19.533  1.00 12.59           C  
ATOM    218  N   GLY A 753       6.867 -15.983  20.874  1.00 19.14           N  
ATOM    219  CA  GLY A 753       6.400 -17.337  20.635  1.00 19.93           C  
ATOM    220  C   GLY A 753       6.435 -17.577  19.129  1.00 20.55           C  
ATOM    221  O   GLY A 753       5.600 -18.312  18.580  1.00 21.37           O  
ATOM    222  N   TYR A 754       7.396 -16.939  18.459  1.00 18.29           N  
ATOM    223  CA  TYR A 754       7.562 -17.068  17.013  1.00 18.49           C  
ATOM    224  C   TYR A 754       8.019 -18.486  16.628  1.00 18.21           C  
ATOM    225  O   TYR A 754       8.905 -19.062  17.257  1.00 18.45           O  
ATOM    226  CB  TYR A 754       8.578 -16.044  16.504  1.00 15.74           C  
ATOM    227  CG  TYR A 754       8.980 -16.224  15.054  1.00 15.55           C  
ATOM    228  CD1 TYR A 754       8.094 -15.954  14.016  1.00 13.47           C  
ATOM    229  CD2 TYR A 754      10.265 -16.656  14.724  1.00 14.61           C  
ATOM    230  CE1 TYR A 754       8.486 -16.111  12.687  1.00 13.02           C  
ATOM    231  CE2 TYR A 754      10.655 -16.810  13.421  1.00 14.32           C  
ATOM    232  CZ  TYR A 754       9.764 -16.535  12.399  1.00 13.55           C  
ATOM    233  OH  TYR A 754      10.178 -16.668  11.090  1.00 14.10           O  
ATOM    234  N   ASP A 755       7.422 -19.028  15.578  1.00 18.30           N  
ATOM    235  CA  ASP A 755       7.739 -20.379  15.122  1.00 18.20           C  
ATOM    236  C   ASP A 755       8.313 -20.298  13.713  1.00 18.07           C  
ATOM    237  O   ASP A 755       7.577 -20.048  12.755  1.00 17.92           O  
ATOM    238  CB  ASP A 755       6.445 -21.192  15.155  1.00 20.40           C  
ATOM    239  CG  ASP A 755       6.626 -22.643  14.733  1.00 20.15           C  
ATOM    240  OD1 ASP A 755       5.600 -23.344  14.741  1.00 21.70           O  
ATOM    241  OD2 ASP A 755       7.751 -23.079  14.400  1.00 18.76           O  
ATOM    242  N   SER A 756       9.623 -20.490  13.583  1.00 16.57           N  
ATOM    243  CA  SER A 756      10.272 -20.405  12.276  1.00 18.55           C  
ATOM    244  C   SER A 756       9.932 -21.567  11.336  1.00 17.90           C  
ATOM    245  O   SER A 756      10.272 -21.529  10.145  1.00 17.63           O  
ATOM    246  CB  SER A 756      11.790 -20.307  12.451  1.00 20.51           C  
ATOM    247  OG  SER A 756      12.277 -21.408  13.201  1.00 23.49           O  
ATOM    248  N   SER A 757       9.259 -22.593  11.858  1.00 17.62           N  
ATOM    249  CA  SER A 757       8.883 -23.741  11.031  1.00 17.43           C  
ATOM    250  C   SER A 757       7.702 -23.381  10.133  1.00 19.97           C  
ATOM    251  O   SER A 757       7.446 -24.054   9.139  1.00 19.69           O  
ATOM    252  CB  SER A 757       8.536 -24.963  11.899  1.00 17.65           C  
ATOM    253  OG  SER A 757       7.306 -24.824  12.597  1.00 17.83           O  
ATOM    254  N   LYS A 758       6.981 -22.315  10.477  1.00 20.63           N  
ATOM    255  CA  LYS A 758       5.856 -21.881   9.660  1.00 21.50           C  
ATOM    256  C   LYS A 758       6.346 -20.835   8.655  1.00 21.02           C  
ATOM    257  O   LYS A 758       7.311 -20.119   8.910  1.00 20.38           O  
ATOM    258  CB  LYS A 758       4.740 -21.305  10.544  1.00 24.29           C  
ATOM    259  CG  LYS A 758       4.138 -22.315  11.513  1.00 27.49           C  
ATOM    260  CD  LYS A 758       2.834 -21.803  12.124  1.00 30.70           C  
ATOM    261  CE  LYS A 758       1.802 -21.486  11.029  1.00 32.70           C  
ATOM    262  NZ  LYS A 758       0.477 -21.058  11.565  1.00 36.63           N  
ATOM    263  N   PRO A 759       5.698 -20.745   7.488  1.00 20.62           N  
ATOM    264  CA  PRO A 759       6.155 -19.754   6.510  1.00 20.95           C  
ATOM    265  C   PRO A 759       6.003 -18.313   6.972  1.00 19.47           C  
ATOM    266  O   PRO A 759       5.075 -17.975   7.720  1.00 18.99           O  
ATOM    267  CB  PRO A 759       5.320 -20.066   5.266  1.00 20.76           C  
ATOM    268  CG  PRO A 759       4.104 -20.740   5.815  1.00 22.64           C  
ATOM    269  CD  PRO A 759       4.628 -21.592   6.935  1.00 22.40           C  
ATOM    270  N   ASP A 760       6.933 -17.474   6.530  1.00 17.28           N  
ATOM    271  CA  ASP A 760       6.900 -16.068   6.870  1.00 17.10           C  
ATOM    272  C   ASP A 760       5.958 -15.318   5.917  1.00 16.87           C  
ATOM    273  O   ASP A 760       6.392 -14.500   5.120  1.00 17.14           O  
ATOM    274  CB  ASP A 760       8.307 -15.462   6.800  1.00 16.52           C  
ATOM    275  CG  ASP A 760       9.147 -15.782   8.033  1.00 18.05           C  
ATOM    276  OD1 ASP A 760       8.569 -16.133   9.085  1.00 17.05           O  
ATOM    277  OD2 ASP A 760      10.389 -15.664   7.954  1.00 21.93           O  
ATOM    278  N   THR A 761       4.674 -15.648   5.991  1.00 17.47           N  
ATOM    279  CA  THR A 761       3.647 -14.986   5.180  1.00 19.18           C  
ATOM    280  C   THR A 761       3.093 -13.871   6.062  1.00 16.69           C  
ATOM    281  O   THR A 761       3.241 -13.928   7.292  1.00 15.49           O  
ATOM    282  CB  THR A 761       2.485 -15.929   4.878  1.00 18.55           C  
ATOM    283  OG1 THR A 761       1.912 -16.352   6.116  1.00 22.83           O  
ATOM    284  CG2 THR A 761       2.957 -17.144   4.096  1.00 23.11           C  
ATOM    285  N   ALA A 762       2.455 -12.871   5.454  1.00 16.49           N  
ATOM    286  CA  ALA A 762       1.885 -11.766   6.227  1.00 16.31           C  
ATOM    287  C   ALA A 762       0.903 -12.255   7.293  1.00 17.07           C  
ATOM    288  O   ALA A 762       0.932 -11.795   8.447  1.00 16.19           O  
ATOM    289  CB  ALA A 762       1.180 -10.797   5.311  1.00 16.31           C  
ATOM    290  N   GLU A 763       0.029 -13.182   6.912  1.00 16.34           N  
ATOM    291  CA  GLU A 763      -0.957 -13.697   7.863  1.00 18.81           C  
ATOM    292  C   GLU A 763      -0.276 -14.266   9.128  1.00 17.36           C  
ATOM    293  O   GLU A 763      -0.711 -13.982  10.252  1.00 16.98           O  
ATOM    294  CB  GLU A 763      -1.841 -14.773   7.208  1.00 21.76           C  
ATOM    295  CG  GLU A 763      -1.097 -16.061   6.908  1.00 29.68           C  
ATOM    296  CD  GLU A 763      -1.973 -17.161   6.331  1.00 34.40           C  
ATOM    297  OE1 GLU A 763      -2.907 -17.630   7.024  1.00 37.65           O  
ATOM    298  OE2 GLU A 763      -1.715 -17.568   5.175  1.00 38.36           O  
ATOM    299  N   ASN A 764       0.789 -15.048   8.961  1.00 14.79           N  
ATOM    300  CA  ASN A 764       1.471 -15.615  10.133  1.00 15.85           C  
ATOM    301  C   ASN A 764       2.253 -14.567  10.929  1.00 14.28           C  
ATOM    302  O   ASN A 764       2.209 -14.561  12.157  1.00 12.63           O  
ATOM    303  CB  ASN A 764       2.428 -16.757   9.737  1.00 16.88           C  
ATOM    304  CG  ASN A 764       1.692 -18.011   9.293  1.00 18.64           C  
ATOM    305  OD1 ASN A 764       0.552 -18.250   9.690  1.00 19.88           O  
ATOM    306  ND2 ASN A 764       2.348 -18.824   8.481  1.00 20.12           N  
ATOM    307  N   LEU A 765       2.962 -13.683  10.231  1.00 12.59           N  
ATOM    308  CA  LEU A 765       3.759 -12.668  10.915  1.00 12.59           C  
ATOM    309  C   LEU A 765       2.888 -11.666  11.680  1.00 11.42           C  
ATOM    310  O   LEU A 765       3.179 -11.353  12.838  1.00 10.34           O  
ATOM    311  CB  LEU A 765       4.673 -11.938   9.918  1.00 12.72           C  
ATOM    312  CG  LEU A 765       5.849 -12.748   9.346  1.00 12.40           C  
ATOM    313  CD1 LEU A 765       6.512 -11.947   8.243  1.00 14.52           C  
ATOM    314  CD2 LEU A 765       6.860 -13.076  10.440  1.00 15.10           C  
ATOM    315  N   LEU A 766       1.821 -11.189  11.048  1.00 10.38           N  
ATOM    316  CA  LEU A 766       0.920 -10.239  11.700  1.00 10.74           C  
ATOM    317  C   LEU A 766       0.191 -10.891  12.875  1.00 10.57           C  
ATOM    318  O   LEU A 766       0.014 -10.262  13.925  1.00 10.75           O  
ATOM    319  CB  LEU A 766      -0.083  -9.669  10.686  1.00 11.27           C  
ATOM    320  CG  LEU A 766       0.569  -8.848   9.553  1.00 10.71           C  
ATOM    321  CD1 LEU A 766      -0.496  -8.285   8.633  1.00 11.01           C  
ATOM    322  CD2 LEU A 766       1.398  -7.707  10.147  1.00 13.57           C  
ATOM    323  N   SER A 767      -0.221 -12.151  12.720  1.00 10.37           N  
ATOM    324  CA  SER A 767      -0.898 -12.849  13.815  1.00 12.29           C  
ATOM    325  C   SER A 767       0.060 -13.012  14.996  1.00 12.40           C  
ATOM    326  O   SER A 767      -0.332 -12.872  16.162  1.00 13.77           O  
ATOM    327  CB  SER A 767      -1.412 -14.221  13.346  1.00 12.67           C  
ATOM    328  OG  SER A 767      -2.492 -14.061  12.429  1.00 12.76           O  
ATOM    329  N   THR A 768       1.324 -13.290  14.702  1.00 12.80           N  
ATOM    330  CA  THR A 768       2.302 -13.438  15.779  1.00 13.20           C  
ATOM    331  C   THR A 768       2.520 -12.088  16.473  1.00 12.54           C  
ATOM    332  O   THR A 768       2.612 -12.029  17.706  1.00  9.17           O  
ATOM    333  CB  THR A 768       3.654 -13.976  15.254  1.00 15.34           C  
ATOM    334  OG1 THR A 768       3.466 -15.306  14.748  1.00 18.11           O  
ATOM    335  CG2 THR A 768       4.690 -14.030  16.385  1.00 15.91           C  
ATOM    336  N   LEU A 769       2.599 -11.003  15.701  1.00 11.54           N  
ATOM    337  CA  LEU A 769       2.777  -9.689  16.325  1.00 10.86           C  
ATOM    338  C   LEU A 769       1.566  -9.335  17.174  1.00 10.46           C  
ATOM    339  O   LEU A 769       1.703  -8.718  18.222  1.00 10.42           O  
ATOM    340  CB  LEU A 769       3.017  -8.587  15.273  1.00 10.44           C  
ATOM    341  CG  LEU A 769       4.342  -8.662  14.495  1.00 12.99           C  
ATOM    342  CD1 LEU A 769       4.410  -7.506  13.508  1.00 12.82           C  
ATOM    343  CD2 LEU A 769       5.538  -8.618  15.447  1.00 13.38           C  
ATOM    344  N   ASN A 770       0.364  -9.711  16.742  1.00 12.57           N  
ATOM    345  CA  ASN A 770      -0.817  -9.404  17.553  1.00 10.14           C  
ATOM    346  C   ASN A 770      -0.769 -10.182  18.876  1.00 11.26           C  
ATOM    347  O   ASN A 770      -1.149  -9.664  19.921  1.00 12.07           O  
ATOM    348  CB  ASN A 770      -2.119  -9.739  16.808  1.00 11.70           C  
ATOM    349  CG  ASN A 770      -2.450  -8.730  15.710  1.00 13.47           C  
ATOM    350  OD1 ASN A 770      -2.058  -7.563  15.784  1.00 10.98           O  
ATOM    351  ND2 ASN A 770      -3.197  -9.174  14.698  1.00 11.67           N  
ATOM    352  N   ARG A 771      -0.310 -11.427  18.826  1.00 11.58           N  
ATOM    353  CA  ARG A 771      -0.198 -12.248  20.028  1.00 12.00           C  
ATOM    354  C   ARG A 771       0.810 -11.584  20.963  1.00 10.69           C  
ATOM    355  O   ARG A 771       0.547 -11.423  22.152  1.00 13.76           O  
ATOM    356  CB  ARG A 771       0.262 -13.647  19.660  1.00 13.26           C  
ATOM    357  N   LEU A 772       1.949 -11.178  20.412  1.00 10.93           N  
ATOM    358  CA  LEU A 772       2.969 -10.496  21.195  1.00 10.01           C  
ATOM    359  C   LEU A 772       2.388  -9.239  21.845  1.00 10.22           C  
ATOM    360  O   LEU A 772       2.604  -8.984  23.037  1.00  9.81           O  
ATOM    361  CB  LEU A 772       4.171 -10.130  20.306  1.00  9.45           C  
ATOM    362  CG  LEU A 772       5.289  -9.312  20.971  1.00 10.94           C  
ATOM    363  CD1 LEU A 772       5.875 -10.051  22.183  1.00 10.59           C  
ATOM    364  CD2 LEU A 772       6.377  -9.034  19.921  1.00 10.13           C  
ATOM    365  N   ALA A 773       1.643  -8.456  21.066  1.00 10.62           N  
ATOM    366  CA  ALA A 773       1.037  -7.238  21.572  1.00 10.91           C  
ATOM    367  C   ALA A 773       0.158  -7.513  22.784  1.00 12.26           C  
ATOM    368  O   ALA A 773       0.184  -6.760  23.755  1.00 10.74           O  
ATOM    369  CB  ALA A 773       0.207  -6.556  20.474  1.00 13.17           C  
ATOM    370  N   GLY A 774      -0.631  -8.582  22.717  1.00 12.69           N  
ATOM    371  CA  GLY A 774      -1.491  -8.931  23.836  1.00 13.04           C  
ATOM    372  C   GLY A 774      -0.693  -9.220  25.092  1.00 12.49           C  
ATOM    373  O   GLY A 774      -1.050  -8.763  26.185  1.00 14.35           O  
ATOM    374  N   LYS A 775       0.384  -9.984  24.950  1.00 13.82           N  
ATOM    375  CA  LYS A 775       1.228 -10.315  26.095  1.00 14.12           C  
ATOM    376  C   LYS A 775       1.887  -9.048  26.625  1.00 13.78           C  
ATOM    377  O   LYS A 775       2.028  -8.868  27.841  1.00 12.88           O  
ATOM    378  CB  LYS A 775       2.290 -11.341  25.692  1.00 16.15           C  
ATOM    379  CG  LYS A 775       1.712 -12.694  25.282  1.00 21.83           C  
ATOM    380  CD  LYS A 775       2.810 -13.732  24.989  1.00 26.77           C  
ATOM    381  CE  LYS A 775       3.624 -14.045  26.247  1.00 30.74           C  
ATOM    382  NZ  LYS A 775       4.714 -15.052  26.000  1.00 33.62           N  
ATOM    383  N   GLN A 776       2.287  -8.153  25.728  1.00 12.11           N  
ATOM    384  CA  GLN A 776       2.910  -6.902  26.173  1.00 13.25           C  
ATOM    385  C   GLN A 776       1.920  -6.006  26.924  1.00 13.15           C  
ATOM    386  O   GLN A 776       2.281  -5.376  27.937  1.00 14.56           O  
ATOM    387  CB  GLN A 776       3.504  -6.139  24.981  1.00 12.51           C  
ATOM    388  CG  GLN A 776       4.801  -6.771  24.464  1.00 14.17           C  
ATOM    389  CD  GLN A 776       5.374  -6.025  23.289  1.00 15.65           C  
ATOM    390  OE1 GLN A 776       6.448  -6.366  22.781  1.00 16.61           O  
ATOM    391  NE2 GLN A 776       4.665  -4.995  22.845  1.00 12.09           N  
ATOM    392  N   MET A 777       0.677  -5.954  26.449  1.00 13.35           N  
ATOM    393  CA  MET A 777      -0.329  -5.118  27.105  1.00 13.13           C  
ATOM    394  C   MET A 777      -0.631  -5.610  28.510  1.00 14.12           C  
ATOM    395  O   MET A 777      -0.970  -4.817  29.385  1.00 12.60           O  
ATOM    396  CB  MET A 777      -1.624  -5.045  26.284  1.00 14.54           C  
ATOM    397  CG  MET A 777      -1.515  -4.077  25.085  1.00 14.01           C  
ATOM    398  SD  MET A 777      -0.739  -2.468  25.509  1.00 14.20           S  
ATOM    399  CE  MET A 777      -2.066  -1.726  26.569  1.00 12.20           C  
ATOM    400  N   ILE A 778      -0.536  -6.917  28.725  1.00 15.32           N  
ATOM    401  CA  ILE A 778      -0.762  -7.460  30.060  1.00 17.82           C  
ATOM    402  C   ILE A 778       0.276  -6.865  31.017  1.00 17.85           C  
ATOM    403  O   ILE A 778      -0.043  -6.517  32.159  1.00 17.50           O  
ATOM    404  CB  ILE A 778      -0.637  -9.000  30.081  1.00 19.48           C  
ATOM    405  CG1 ILE A 778      -1.809  -9.615  29.316  1.00 20.66           C  
ATOM    406  CG2 ILE A 778      -0.633  -9.513  31.534  1.00 21.14           C  
ATOM    407  CD1 ILE A 778      -1.800 -11.127  29.325  1.00 25.74           C  
ATOM    408  N   GLN A 779       1.516  -6.732  30.550  1.00 17.16           N  
ATOM    409  CA  GLN A 779       2.569  -6.167  31.393  1.00 16.35           C  
ATOM    410  C   GLN A 779       2.421  -4.654  31.543  1.00 15.99           C  
ATOM    411  O   GLN A 779       2.752  -4.087  32.587  1.00 15.79           O  
ATOM    412  CB  GLN A 779       3.959  -6.526  30.844  1.00 18.77           C  
ATOM    413  CG  GLN A 779       4.216  -8.028  30.782  1.00 20.36           C  
ATOM    414  CD  GLN A 779       3.919  -8.733  32.106  1.00 24.24           C  
ATOM    415  OE1 GLN A 779       3.231  -9.770  32.143  1.00 26.28           O  
ATOM    416  NE2 GLN A 779       4.432  -8.180  33.191  1.00 23.67           N  
ATOM    417  N   VAL A 780       1.900  -3.998  30.511  1.00 14.27           N  
ATOM    418  CA  VAL A 780       1.708  -2.558  30.567  1.00 14.47           C  
ATOM    419  C   VAL A 780       0.660  -2.212  31.627  1.00 15.11           C  
ATOM    420  O   VAL A 780       0.800  -1.242  32.369  1.00 14.34           O  
ATOM    421  CB  VAL A 780       1.263  -2.007  29.194  1.00 15.58           C  
ATOM    422  CG1 VAL A 780       0.762  -0.586  29.342  1.00 15.79           C  
ATOM    423  CG2 VAL A 780       2.436  -2.062  28.220  1.00 14.38           C  
ATOM    424  N   VAL A 781      -0.393  -3.013  31.704  1.00 15.00           N  
ATOM    425  CA  VAL A 781      -1.409  -2.737  32.699  1.00 16.56           C  
ATOM    426  C   VAL A 781      -0.818  -2.921  34.109  1.00 16.78           C  
ATOM    427  O   VAL A 781      -1.114  -2.131  35.016  1.00 17.14           O  
ATOM    428  CB  VAL A 781      -2.642  -3.631  32.494  1.00 17.82           C  
ATOM    429  CG1 VAL A 781      -3.518  -3.583  33.709  1.00 19.88           C  
ATOM    430  CG2 VAL A 781      -3.433  -3.141  31.279  1.00 18.24           C  
ATOM    431  N   LYS A 782       0.030  -3.933  34.289  1.00 15.15           N  
ATOM    432  CA  LYS A 782       0.657  -4.165  35.598  1.00 17.41           C  
ATOM    433  C   LYS A 782       1.569  -2.993  35.978  1.00 16.55           C  
ATOM    434  O   LYS A 782       1.674  -2.619  37.150  1.00 15.65           O  
ATOM    435  CB  LYS A 782       1.470  -5.469  35.577  1.00 19.97           C  
ATOM    436  CG  LYS A 782       0.586  -6.717  35.508  1.00 24.52           C  
ATOM    437  CD  LYS A 782       1.372  -8.033  35.566  1.00 27.93           C  
ATOM    438  CE  LYS A 782       0.435  -9.226  35.327  1.00 30.23           C  
ATOM    439  NZ  LYS A 782       1.143 -10.553  35.284  1.00 34.38           N  
ATOM    440  N   TRP A 783       2.213  -2.417  34.970  1.00 13.54           N  
ATOM    441  CA  TRP A 783       3.112  -1.267  35.134  1.00 13.71           C  
ATOM    442  C   TRP A 783       2.296  -0.015  35.497  1.00 13.81           C  
ATOM    443  O   TRP A 783       2.675   0.769  36.381  1.00 13.99           O  
ATOM    444  CB  TRP A 783       3.867  -1.061  33.806  1.00 12.50           C  
ATOM    445  CG  TRP A 783       4.577   0.257  33.611  1.00 12.84           C  
ATOM    446  CD1 TRP A 783       5.814   0.601  34.065  1.00 13.69           C  
ATOM    447  CD2 TRP A 783       4.110   1.371  32.835  1.00 13.65           C  
ATOM    448  NE1 TRP A 783       6.156   1.859  33.611  1.00 13.96           N  
ATOM    449  CE2 TRP A 783       5.124   2.351  32.855  1.00 14.25           C  
ATOM    450  CE3 TRP A 783       2.932   1.628  32.119  1.00 14.10           C  
ATOM    451  CZ2 TRP A 783       5.002   3.575  32.183  1.00 13.53           C  
ATOM    452  CZ3 TRP A 783       2.806   2.843  31.448  1.00 14.04           C  
ATOM    453  CH2 TRP A 783       3.842   3.803  31.485  1.00 14.88           C  
ATOM    454  N   ALA A 784       1.168   0.171  34.823  1.00 13.64           N  
ATOM    455  CA  ALA A 784       0.335   1.344  35.080  1.00 14.88           C  
ATOM    456  C   ALA A 784      -0.206   1.351  36.510  1.00 16.89           C  
ATOM    457  O   ALA A 784      -0.414   2.414  37.101  1.00 16.47           O  
ATOM    458  CB  ALA A 784      -0.825   1.405  34.067  1.00 13.27           C  
ATOM    459  N   LYS A 785      -0.423   0.166  37.068  1.00 18.69           N  
ATOM    460  CA  LYS A 785      -0.938   0.059  38.434  1.00 21.18           C  
ATOM    461  C   LYS A 785       0.013   0.647  39.462  1.00 20.42           C  
ATOM    462  O   LYS A 785      -0.422   1.141  40.501  1.00 20.75           O  
ATOM    463  CB  LYS A 785      -1.174  -1.401  38.819  1.00 23.14           C  
ATOM    464  CG  LYS A 785      -2.122  -2.146  37.935  1.00 28.49           C  
ATOM    465  CD  LYS A 785      -2.532  -3.447  38.597  1.00 32.14           C  
ATOM    466  CE  LYS A 785      -3.330  -3.177  39.868  1.00 34.62           C  
ATOM    467  NZ  LYS A 785      -3.938  -4.424  40.410  1.00 36.05           N  
ATOM    468  N   VAL A 786       1.310   0.569  39.182  1.00 19.30           N  
ATOM    469  CA  VAL A 786       2.332   1.058  40.110  1.00 17.77           C  
ATOM    470  C   VAL A 786       3.090   2.301  39.633  1.00 17.57           C  
ATOM    471  O   VAL A 786       4.123   2.675  40.203  1.00 15.18           O  
ATOM    472  CB  VAL A 786       3.352  -0.061  40.428  1.00 18.70           C  
ATOM    473  CG1 VAL A 786       2.685  -1.128  41.277  1.00 18.64           C  
ATOM    474  CG2 VAL A 786       3.885  -0.695  39.128  1.00 16.83           C  
ATOM    475  N   LEU A 787       2.572   2.938  38.589  1.00 16.29           N  
ATOM    476  CA  LEU A 787       3.179   4.141  38.035  1.00 15.86           C  
ATOM    477  C   LEU A 787       2.879   5.297  38.987  1.00 15.41           C  
ATOM    478  O   LEU A 787       1.721   5.581  39.260  1.00 15.53           O  
ATOM    479  CB  LEU A 787       2.562   4.431  36.666  1.00 16.23           C  
ATOM    480  CG  LEU A 787       3.010   5.706  35.954  1.00 15.56           C  
ATOM    481  CD1 LEU A 787       4.511   5.665  35.672  1.00 16.15           C  
ATOM    482  CD2 LEU A 787       2.223   5.834  34.660  1.00 13.46           C  
ATOM    483  N   PRO A 788       3.917   5.971  39.509  1.00 17.22           N  
ATOM    484  CA  PRO A 788       3.677   7.088  40.433  1.00 17.92           C  
ATOM    485  C   PRO A 788       2.744   8.158  39.874  1.00 18.15           C  
ATOM    486  O   PRO A 788       2.937   8.646  38.761  1.00 18.38           O  
ATOM    487  CB  PRO A 788       5.078   7.633  40.692  1.00 18.04           C  
ATOM    488  CG  PRO A 788       5.915   6.387  40.662  1.00 18.71           C  
ATOM    489  CD  PRO A 788       5.356   5.661  39.429  1.00 16.41           C  
ATOM    490  N   GLY A 789       1.739   8.513  40.669  1.00 17.73           N  
ATOM    491  CA  GLY A 789       0.791   9.529  40.275  1.00 17.91           C  
ATOM    492  C   GLY A 789      -0.430   9.044  39.522  1.00 18.71           C  
ATOM    493  O   GLY A 789      -1.475   9.684  39.589  1.00 18.75           O  
ATOM    494  N   PHE A 790      -0.329   7.908  38.835  1.00 18.10           N  
ATOM    495  CA  PHE A 790      -1.458   7.424  38.038  1.00 18.95           C  
ATOM    496  C   PHE A 790      -2.688   7.083  38.895  1.00 20.46           C  
ATOM    497  O   PHE A 790      -3.824   7.329  38.489  1.00 19.47           O  
ATOM    498  CB  PHE A 790      -1.024   6.210  37.191  1.00 16.89           C  
ATOM    499  CG  PHE A 790      -1.813   6.039  35.904  1.00 16.95           C  
ATOM    500  CD1 PHE A 790      -2.052   7.125  35.066  1.00 15.79           C  
ATOM    501  CD2 PHE A 790      -2.287   4.797  35.528  1.00 15.69           C  
ATOM    502  CE1 PHE A 790      -2.751   6.972  33.877  1.00 15.00           C  
ATOM    503  CE2 PHE A 790      -2.981   4.631  34.346  1.00 15.40           C  
ATOM    504  CZ  PHE A 790      -3.215   5.722  33.517  1.00 14.72           C  
ATOM    505  N   LYS A 791      -2.455   6.545  40.086  1.00 21.55           N  
ATOM    506  CA  LYS A 791      -3.548   6.169  40.987  1.00 23.28           C  
ATOM    507  C   LYS A 791      -4.318   7.389  41.492  1.00 24.66           C  
ATOM    508  O   LYS A 791      -5.406   7.253  42.064  1.00 25.00           O  
ATOM    509  CB  LYS A 791      -2.996   5.363  42.181  1.00 22.73           C  
ATOM    510  N   ASN A 792      -3.750   8.576  41.302  1.00 25.52           N  
ATOM    511  CA  ASN A 792      -4.416   9.803  41.728  1.00 27.09           C  
ATOM    512  C   ASN A 792      -5.545  10.177  40.775  1.00 27.32           C  
ATOM    513  O   ASN A 792      -6.474  10.888  41.166  1.00 26.17           O  
ATOM    514  CB  ASN A 792      -3.440  10.981  41.806  1.00 30.01           C  
ATOM    515  CG  ASN A 792      -2.456  10.852  42.948  1.00 33.44           C  
ATOM    516  OD1 ASN A 792      -2.774  10.276  43.992  1.00 37.30           O  
ATOM    517  ND2 ASN A 792      -1.256  11.411  42.767  1.00 33.66           N  
ATOM    518  N   LEU A 793      -5.465   9.717  39.523  1.00 25.47           N  
ATOM    519  CA  LEU A 793      -6.512  10.021  38.550  1.00 24.46           C  
ATOM    520  C   LEU A 793      -7.704   9.087  38.739  1.00 23.80           C  
ATOM    521  O   LEU A 793      -7.550   7.958  39.199  1.00 22.84           O  
ATOM    522  CB  LEU A 793      -6.004   9.844  37.107  1.00 23.82           C  
ATOM    523  CG  LEU A 793      -4.695  10.519  36.686  1.00 24.07           C  
ATOM    524  CD1 LEU A 793      -4.490  10.346  35.173  1.00 22.85           C  
ATOM    525  CD2 LEU A 793      -4.732  11.981  37.048  1.00 25.25           C  
ATOM    526  N   PRO A 794      -8.916   9.555  38.388  1.00 23.45           N  
ATOM    527  CA  PRO A 794     -10.109   8.716  38.522  1.00 24.63           C  
ATOM    528  C   PRO A 794      -9.831   7.424  37.771  1.00 25.85           C  
ATOM    529  O   PRO A 794      -9.136   7.434  36.746  1.00 25.29           O  
ATOM    530  CB  PRO A 794     -11.199   9.540  37.833  1.00 24.24           C  
ATOM    531  CG  PRO A 794     -10.765  10.962  38.102  1.00 24.26           C  
ATOM    532  CD  PRO A 794      -9.256  10.906  37.903  1.00 23.44           C  
ATOM    533  N   LEU A 795     -10.367   6.316  38.271  1.00 26.07           N  
ATOM    534  CA  LEU A 795     -10.150   5.029  37.631  1.00 25.68           C  
ATOM    535  C   LEU A 795     -10.587   5.035  36.179  1.00 25.20           C  
ATOM    536  O   LEU A 795      -9.921   4.451  35.314  1.00 24.76           O  
ATOM    537  CB  LEU A 795     -10.908   3.943  38.380  1.00 28.05           C  
ATOM    538  CG  LEU A 795     -10.909   2.548  37.758  1.00 27.62           C  
ATOM    539  CD1 LEU A 795      -9.490   2.000  37.658  1.00 26.59           C  
ATOM    540  CD2 LEU A 795     -11.759   1.650  38.629  1.00 29.27           C  
ATOM    541  N   GLU A 796     -11.710   5.692  35.907  1.00 22.64           N  
ATOM    542  CA  GLU A 796     -12.226   5.757  34.553  1.00 21.82           C  
ATOM    543  C   GLU A 796     -11.174   6.370  33.632  1.00 20.56           C  
ATOM    544  O   GLU A 796     -11.013   5.944  32.485  1.00 20.48           O  
ATOM    545  CB  GLU A 796     -13.500   6.599  34.515  1.00 21.65           C  
ATOM    546  N   ASP A 797     -10.459   7.367  34.141  1.00 21.25           N  
ATOM    547  CA  ASP A 797      -9.441   8.047  33.349  1.00 22.02           C  
ATOM    548  C   ASP A 797      -8.184   7.199  33.160  1.00 21.40           C  
ATOM    549  O   ASP A 797      -7.518   7.283  32.127  1.00 21.50           O  
ATOM    550  CB  ASP A 797      -9.087   9.394  33.984  1.00 22.52           C  
ATOM    551  CG  ASP A 797     -10.260  10.382  33.965  1.00 24.46           C  
ATOM    552  OD1 ASP A 797     -11.245  10.138  33.230  1.00 24.47           O  
ATOM    553  OD2 ASP A 797     -10.182  11.413  34.673  1.00 24.70           O  
ATOM    554  N   GLN A 798      -7.861   6.387  34.155  1.00 20.62           N  
ATOM    555  CA  GLN A 798      -6.699   5.519  34.046  1.00 20.63           C  
ATOM    556  C   GLN A 798      -6.969   4.535  32.907  1.00 20.61           C  
ATOM    557  O   GLN A 798      -6.126   4.323  32.032  1.00 18.52           O  
ATOM    558  CB  GLN A 798      -6.479   4.758  35.354  1.00 21.52           C  
ATOM    559  CG  GLN A 798      -6.052   5.651  36.517  1.00 22.48           C  
ATOM    560  CD  GLN A 798      -5.902   4.887  37.807  1.00 23.17           C  
ATOM    561  OE1 GLN A 798      -5.154   3.910  37.884  1.00 23.28           O  
ATOM    562  NE2 GLN A 798      -6.617   5.328  38.840  1.00 24.23           N  
ATOM    563  N   ILE A 799      -8.159   3.947  32.914  1.00 19.55           N  
ATOM    564  CA  ILE A 799      -8.533   2.984  31.887  1.00 20.06           C  
ATOM    565  C   ILE A 799      -8.539   3.607  30.494  1.00 19.88           C  
ATOM    566  O   ILE A 799      -8.054   3.011  29.528  1.00 20.30           O  
ATOM    567  CB  ILE A 799      -9.933   2.402  32.148  1.00 21.49           C  
ATOM    568  CG1 ILE A 799      -9.944   1.646  33.479  1.00 22.74           C  
ATOM    569  CG2 ILE A 799     -10.323   1.497  31.006  1.00 19.68           C  
ATOM    570  CD1 ILE A 799     -11.351   1.498  34.084  1.00 24.41           C  
ATOM    571  N   THR A 800      -9.094   4.810  30.405  1.00 18.63           N  
ATOM    572  CA  THR A 800      -9.175   5.545  29.153  1.00 17.84           C  
ATOM    573  C   THR A 800      -7.785   5.840  28.574  1.00 17.66           C  
ATOM    574  O   THR A 800      -7.533   5.623  27.393  1.00 16.28           O  
ATOM    575  CB  THR A 800      -9.914   6.892  29.368  1.00 19.49           C  
ATOM    576  OG1 THR A 800     -11.294   6.634  29.674  1.00 19.91           O  
ATOM    577  CG2 THR A 800      -9.823   7.772  28.124  1.00 17.56           C  
ATOM    578  N   LEU A 801      -6.889   6.336  29.413  1.00 16.05           N  
ATOM    579  CA  LEU A 801      -5.546   6.688  28.945  1.00 15.30           C  
ATOM    580  C   LEU A 801      -4.764   5.476  28.437  1.00 15.65           C  
ATOM    581  O   LEU A 801      -4.011   5.586  27.471  1.00 15.05           O  
ATOM    582  CB  LEU A 801      -4.795   7.420  30.058  1.00 15.85           C  
ATOM    583  CG  LEU A 801      -5.385   8.820  30.316  1.00 15.23           C  
ATOM    584  CD1 LEU A 801      -4.885   9.390  31.650  1.00 16.88           C  
ATOM    585  CD2 LEU A 801      -5.006   9.738  29.149  1.00 15.14           C  
ATOM    586  N   ILE A 802      -4.953   4.320  29.066  1.00 15.91           N  
ATOM    587  CA  ILE A 802      -4.263   3.115  28.611  1.00 16.60           C  
ATOM    588  C   ILE A 802      -4.835   2.705  27.244  1.00 16.57           C  
ATOM    589  O   ILE A 802      -4.095   2.366  26.322  1.00 16.15           O  
ATOM    590  CB  ILE A 802      -4.428   1.957  29.624  1.00 16.45           C  
ATOM    591  CG1 ILE A 802      -3.488   2.178  30.815  1.00 19.12           C  
ATOM    592  CG2 ILE A 802      -4.110   0.632  28.961  1.00 17.48           C  
ATOM    593  CD1 ILE A 802      -3.744   1.254  31.980  1.00 22.45           C  
ATOM    594  N   GLN A 803      -6.154   2.777  27.106  1.00 16.51           N  
ATOM    595  CA  GLN A 803      -6.807   2.413  25.856  1.00 16.83           C  
ATOM    596  C   GLN A 803      -6.429   3.347  24.708  1.00 15.75           C  
ATOM    597  O   GLN A 803      -6.236   2.892  23.585  1.00 14.82           O  
ATOM    598  CB  GLN A 803      -8.338   2.392  26.049  1.00 19.82           C  
ATOM    599  CG  GLN A 803      -8.832   1.232  26.938  1.00 23.09           C  
ATOM    600  CD  GLN A 803     -10.268   1.423  27.428  1.00 27.80           C  
ATOM    601  OE1 GLN A 803     -11.006   0.457  27.611  1.00 30.72           O  
ATOM    602  NE2 GLN A 803     -10.660   2.674  27.655  1.00 28.56           N  
ATOM    603  N   TYR A 804      -6.315   4.650  24.977  1.00 13.54           N  
ATOM    604  CA  TYR A 804      -5.951   5.597  23.915  1.00 15.19           C  
ATOM    605  C   TYR A 804      -4.465   5.628  23.545  1.00 14.61           C  
ATOM    606  O   TYR A 804      -4.105   6.018  22.424  1.00 14.20           O  
ATOM    607  CB  TYR A 804      -6.348   7.033  24.289  1.00 17.47           C  
ATOM    608  CG  TYR A 804      -7.810   7.365  24.065  1.00 19.86           C  
ATOM    609  CD1 TYR A 804      -8.798   6.879  24.916  1.00 21.51           C  
ATOM    610  CD2 TYR A 804      -8.200   8.173  23.003  1.00 22.18           C  
ATOM    611  CE1 TYR A 804     -10.143   7.196  24.711  1.00 22.21           C  
ATOM    612  CE2 TYR A 804      -9.535   8.498  22.795  1.00 22.25           C  
ATOM    613  CZ  TYR A 804     -10.499   8.011  23.648  1.00 23.17           C  
ATOM    614  OH  TYR A 804     -11.825   8.360  23.444  1.00 23.52           O  
ATOM    615  N   SER A 805      -3.608   5.205  24.466  1.00 12.45           N  
ATOM    616  CA  SER A 805      -2.160   5.281  24.228  1.00 11.08           C  
ATOM    617  C   SER A 805      -1.422   3.985  23.915  1.00 11.41           C  
ATOM    618  O   SER A 805      -0.212   4.019  23.611  1.00  7.95           O  
ATOM    619  CB  SER A 805      -1.502   5.911  25.462  1.00 10.57           C  
ATOM    620  OG  SER A 805      -1.515   4.999  26.562  1.00 11.66           O  
ATOM    621  N   TRP A 806      -2.124   2.854  23.963  1.00  9.58           N  
ATOM    622  CA  TRP A 806      -1.455   1.566  23.780  1.00 10.69           C  
ATOM    623  C   TRP A 806      -0.491   1.462  22.606  1.00 10.44           C  
ATOM    624  O   TRP A 806       0.630   0.952  22.746  1.00 10.40           O  
ATOM    625  CB  TRP A 806      -2.488   0.423  23.722  1.00 10.39           C  
ATOM    626  CG  TRP A 806      -3.234   0.305  22.410  1.00 11.92           C  
ATOM    627  CD1 TRP A 806      -4.198   1.159  21.917  1.00 13.38           C  
ATOM    628  CD2 TRP A 806      -3.039  -0.699  21.407  1.00 12.26           C  
ATOM    629  NE1 TRP A 806      -4.600   0.745  20.665  1.00 11.09           N  
ATOM    630  CE2 TRP A 806      -3.907  -0.394  20.331  1.00 14.08           C  
ATOM    631  CE3 TRP A 806      -2.213  -1.830  21.313  1.00 14.79           C  
ATOM    632  CZ2 TRP A 806      -3.972  -1.182  19.175  1.00 14.96           C  
ATOM    633  CZ3 TRP A 806      -2.278  -2.612  20.165  1.00 16.18           C  
ATOM    634  CH2 TRP A 806      -3.155  -2.281  19.110  1.00 14.32           C  
ATOM    635  N   MET A 807      -0.907   1.939  21.440  1.00 10.53           N  
ATOM    636  CA  MET A 807      -0.026   1.847  20.285  1.00 10.07           C  
ATOM    637  C   MET A 807       1.230   2.708  20.432  1.00 10.33           C  
ATOM    638  O   MET A 807       2.315   2.307  19.984  1.00  9.49           O  
ATOM    639  CB  MET A 807      -0.785   2.227  19.014  1.00 10.38           C  
ATOM    640  CG  MET A 807       0.059   2.053  17.743  1.00 12.19           C  
ATOM    641  SD  MET A 807       0.339   0.306  17.334  1.00 13.94           S  
ATOM    642  CE  MET A 807      -1.357  -0.093  16.681  1.00 16.10           C  
ATOM    643  N   SER A 808       1.093   3.889  21.042  1.00 10.87           N  
ATOM    644  CA  SER A 808       2.240   4.760  21.246  1.00 13.19           C  
ATOM    645  C   SER A 808       3.213   4.098  22.208  1.00 11.48           C  
ATOM    646  O   SER A 808       4.419   4.090  21.968  1.00 11.35           O  
ATOM    647  CB  SER A 808       1.829   6.117  21.836  1.00 15.04           C  
ATOM    648  OG  SER A 808       0.931   6.790  20.976  1.00 23.41           O  
ATOM    649  N   LEU A 809       2.697   3.532  23.297  1.00 10.26           N  
ATOM    650  CA  LEU A 809       3.583   2.884  24.265  1.00 10.84           C  
ATOM    651  C   LEU A 809       4.313   1.690  23.657  1.00 10.97           C  
ATOM    652  O   LEU A 809       5.534   1.563  23.818  1.00 11.31           O  
ATOM    653  CB  LEU A 809       2.809   2.421  25.512  1.00 12.24           C  
ATOM    654  CG  LEU A 809       2.024   3.465  26.317  1.00 13.55           C  
ATOM    655  CD1 LEU A 809       1.350   2.791  27.489  1.00 16.07           C  
ATOM    656  CD2 LEU A 809       2.940   4.557  26.821  1.00 15.23           C  
ATOM    657  N   LEU A 810       3.592   0.824  22.948  1.00  9.02           N  
ATOM    658  CA  LEU A 810       4.231  -0.360  22.370  1.00  9.60           C  
ATOM    659  C   LEU A 810       5.206  -0.043  21.236  1.00  9.64           C  
ATOM    660  O   LEU A 810       6.259  -0.664  21.138  1.00 10.61           O  
ATOM    661  CB  LEU A 810       3.175  -1.386  21.895  1.00  8.77           C  
ATOM    662  CG  LEU A 810       2.217  -1.879  22.993  1.00 10.51           C  
ATOM    663  CD1 LEU A 810       1.453  -3.148  22.530  1.00 11.26           C  
ATOM    664  CD2 LEU A 810       3.026  -2.184  24.249  1.00 12.43           C  
ATOM    665  N   SER A 811       4.885   0.932  20.394  1.00  9.36           N  
ATOM    666  CA  SER A 811       5.781   1.257  19.298  1.00 10.36           C  
ATOM    667  C   SER A 811       7.050   1.955  19.820  1.00 10.03           C  
ATOM    668  O   SER A 811       8.148   1.693  19.326  1.00  9.20           O  
ATOM    669  CB  SER A 811       5.062   2.114  18.230  1.00 10.96           C  
ATOM    670  OG  SER A 811       4.609   3.348  18.750  1.00 14.42           O  
ATOM    671  N   PHE A 812       6.895   2.807  20.837  1.00  9.53           N  
ATOM    672  CA  PHE A 812       8.033   3.523  21.427  1.00  9.88           C  
ATOM    673  C   PHE A 812       8.966   2.495  22.075  1.00  9.76           C  
ATOM    674  O   PHE A 812      10.185   2.550  21.891  1.00  9.75           O  
ATOM    675  CB  PHE A 812       7.539   4.524  22.481  1.00 10.24           C  
ATOM    676  CG  PHE A 812       8.547   5.570  22.865  1.00 11.36           C  
ATOM    677  CD1 PHE A 812       9.017   6.487  21.927  1.00 11.33           C  
ATOM    678  CD2 PHE A 812       8.990   5.670  24.181  1.00 12.41           C  
ATOM    679  CE1 PHE A 812       9.899   7.479  22.296  1.00 10.94           C  
ATOM    680  CE2 PHE A 812       9.875   6.662  24.547  1.00 12.18           C  
ATOM    681  CZ  PHE A 812      10.326   7.566  23.593  1.00 11.37           C  
ATOM    682  N   ALA A 813       8.391   1.552  22.822  1.00  9.46           N  
ATOM    683  CA  ALA A 813       9.188   0.521  23.481  1.00  9.84           C  
ATOM    684  C   ALA A 813       9.911  -0.355  22.463  1.00 10.58           C  
ATOM    685  O   ALA A 813      11.013  -0.845  22.723  1.00  9.99           O  
ATOM    686  CB  ALA A 813       8.298  -0.329  24.387  1.00 10.70           C  
ATOM    687  N   LEU A 814       9.278  -0.573  21.313  1.00  9.35           N  
ATOM    688  CA  LEU A 814       9.899  -1.351  20.238  1.00  9.68           C  
ATOM    689  C   LEU A 814      11.154  -0.634  19.735  1.00 11.30           C  
ATOM    690  O   LEU A 814      12.215  -1.250  19.530  1.00 11.42           O  
ATOM    691  CB  LEU A 814       8.910  -1.523  19.076  1.00  8.46           C  
ATOM    692  CG  LEU A 814       9.536  -1.986  17.753  1.00 10.72           C  
ATOM    693  CD1 LEU A 814      10.061  -3.434  17.912  1.00  7.05           C  
ATOM    694  CD2 LEU A 814       8.485  -1.926  16.634  1.00 11.38           C  
ATOM    695  N   SER A 815      11.047   0.674  19.507  1.00 11.53           N  
ATOM    696  CA  SER A 815      12.214   1.406  19.045  1.00 12.04           C  
ATOM    697  C   SER A 815      13.298   1.376  20.113  1.00 10.82           C  
ATOM    698  O   SER A 815      14.485   1.297  19.787  1.00 10.03           O  
ATOM    699  CB  SER A 815      11.835   2.845  18.670  1.00 13.17           C  
ATOM    700  OG  SER A 815      10.976   2.834  17.528  1.00 13.92           O  
ATOM    701  N   TRP A 816      12.897   1.423  21.386  1.00  9.77           N  
ATOM    702  CA  TRP A 816      13.869   1.371  22.479  1.00  9.48           C  
ATOM    703  C   TRP A 816      14.638   0.054  22.456  1.00 10.26           C  
ATOM    704  O   TRP A 816      15.866   0.058  22.508  1.00 10.15           O  
ATOM    705  CB  TRP A 816      13.188   1.535  23.849  1.00 10.14           C  
ATOM    706  CG  TRP A 816      14.170   1.391  24.997  1.00  8.91           C  
ATOM    707  CD1 TRP A 816      14.325   0.307  25.800  1.00 12.53           C  
ATOM    708  CD2 TRP A 816      15.200   2.327  25.377  1.00 10.94           C  
ATOM    709  NE1 TRP A 816      15.393   0.498  26.660  1.00 12.72           N  
ATOM    710  CE2 TRP A 816      15.947   1.730  26.417  1.00 11.36           C  
ATOM    711  CE3 TRP A 816      15.559   3.608  24.933  1.00 10.83           C  
ATOM    712  CZ2 TRP A 816      17.049   2.372  27.032  1.00 11.65           C  
ATOM    713  CZ3 TRP A 816      16.649   4.256  25.540  1.00  9.84           C  
ATOM    714  CH2 TRP A 816      17.382   3.632  26.578  1.00 10.87           C  
ATOM    715  N   ARG A 817      13.931  -1.073  22.388  1.00  9.71           N  
ATOM    716  CA  ARG A 817      14.601  -2.380  22.346  1.00  9.86           C  
ATOM    717  C   ARG A 817      15.511  -2.480  21.098  1.00  9.94           C  
ATOM    718  O   ARG A 817      16.640  -2.977  21.174  1.00  9.97           O  
ATOM    719  CB  ARG A 817      13.557  -3.519  22.335  1.00 10.34           C  
ATOM    720  CG  ARG A 817      12.763  -3.643  23.652  1.00 11.73           C  
ATOM    721  CD  ARG A 817      11.947  -4.924  23.662  1.00 10.77           C  
ATOM    722  NE  ARG A 817      11.005  -4.986  22.546  1.00 12.33           N  
ATOM    723  CZ  ARG A 817       9.794  -4.437  22.544  1.00 15.05           C  
ATOM    724  NH1 ARG A 817       9.352  -3.768  23.612  1.00 14.35           N  
ATOM    725  NH2 ARG A 817       9.024  -4.564  21.470  1.00 11.90           N  
ATOM    726  N   SER A 818      15.025  -1.983  19.959  1.00 10.17           N  
ATOM    727  CA  SER A 818      15.810  -2.005  18.710  1.00 10.17           C  
ATOM    728  C   SER A 818      17.129  -1.252  18.886  1.00 11.22           C  
ATOM    729  O   SER A 818      18.191  -1.700  18.440  1.00 12.08           O  
ATOM    730  CB  SER A 818      14.993  -1.387  17.576  1.00  9.49           C  
ATOM    731  OG  SER A 818      13.790  -2.128  17.418  1.00 10.21           O  
ATOM    732  N   TYR A 819      17.040  -0.104  19.544  1.00 10.53           N  
ATOM    733  CA  TYR A 819      18.185   0.754  19.860  1.00 10.61           C  
ATOM    734  C   TYR A 819      19.173   0.054  20.822  1.00 11.04           C  
ATOM    735  O   TYR A 819      20.386  -0.007  20.565  1.00 12.87           O  
ATOM    736  CB  TYR A 819      17.637   2.050  20.498  1.00 10.31           C  
ATOM    737  CG  TYR A 819      18.621   2.982  21.207  1.00 11.50           C  
ATOM    738  CD1 TYR A 819      19.764   3.468  20.564  1.00 11.55           C  
ATOM    739  CD2 TYR A 819      18.342   3.445  22.498  1.00 11.35           C  
ATOM    740  CE1 TYR A 819      20.611   4.418  21.209  1.00 12.71           C  
ATOM    741  CE2 TYR A 819      19.164   4.376  23.142  1.00 12.99           C  
ATOM    742  CZ  TYR A 819      20.287   4.861  22.494  1.00 12.63           C  
ATOM    743  OH  TYR A 819      21.040   5.824  23.130  1.00 13.59           O  
ATOM    744  N   LYS A 820      18.654  -0.467  21.927  1.00 10.78           N  
ATOM    745  CA  LYS A 820      19.493  -1.104  22.931  1.00 12.49           C  
ATOM    746  C   LYS A 820      20.053  -2.467  22.537  1.00 13.64           C  
ATOM    747  O   LYS A 820      21.216  -2.765  22.808  1.00 13.35           O  
ATOM    748  CB  LYS A 820      18.717  -1.215  24.253  1.00 13.04           C  
ATOM    749  N   HIS A 821      19.242  -3.286  21.876  1.00 11.33           N  
ATOM    750  CA  HIS A 821      19.676  -4.619  21.517  1.00 13.57           C  
ATOM    751  C   HIS A 821      20.339  -4.793  20.149  1.00 12.20           C  
ATOM    752  O   HIS A 821      21.081  -5.762  19.957  1.00 12.97           O  
ATOM    753  CB  HIS A 821      18.484  -5.587  21.650  1.00 13.45           C  
ATOM    754  CG  HIS A 821      18.015  -5.769  23.064  1.00 16.07           C  
ATOM    755  ND1 HIS A 821      18.735  -6.483  24.002  1.00 15.98           N  
ATOM    756  CD2 HIS A 821      16.928  -5.284  23.715  1.00 16.39           C  
ATOM    757  CE1 HIS A 821      18.114  -6.426  25.168  1.00 19.47           C  
ATOM    758  NE2 HIS A 821      17.015  -5.703  25.022  1.00 18.39           N  
ATOM    759  N   THR A 822      20.105  -3.880  19.201  1.00 12.01           N  
ATOM    760  CA  THR A 822      20.707  -4.047  17.879  1.00 11.52           C  
ATOM    761  C   THR A 822      21.337  -2.773  17.325  1.00 12.74           C  
ATOM    762  O   THR A 822      21.645  -2.692  16.126  1.00 12.89           O  
ATOM    763  CB  THR A 822      19.664  -4.530  16.838  1.00 11.82           C  
ATOM    764  OG1 THR A 822      18.839  -3.415  16.445  1.00 13.18           O  
ATOM    765  CG2 THR A 822      18.779  -5.640  17.420  1.00 11.34           C  
ATOM    766  N   ASN A 823      21.539  -1.783  18.186  1.00 13.41           N  
ATOM    767  CA  ASN A 823      22.084  -0.501  17.747  1.00 12.88           C  
ATOM    768  C   ASN A 823      21.213   0.052  16.625  1.00 13.09           C  
ATOM    769  O   ASN A 823      21.710   0.672  15.679  1.00 12.61           O  
ATOM    770  CB  ASN A 823      23.540  -0.631  17.264  1.00 14.62           C  
ATOM    771  CG  ASN A 823      24.510  -0.759  18.414  1.00 14.31           C  
ATOM    772  OD1 ASN A 823      24.245  -0.256  19.509  1.00 14.24           O  
ATOM    773  ND2 ASN A 823      25.645  -1.418  18.178  1.00 11.46           N  
ATOM    774  N   SER A 824      19.907  -0.188  16.735  1.00 11.90           N  
ATOM    775  CA  SER A 824      18.943   0.285  15.728  1.00 13.08           C  
ATOM    776  C   SER A 824      19.184  -0.226  14.302  1.00 13.83           C  
ATOM    777  O   SER A 824      18.896   0.469  13.326  1.00 16.19           O  
ATOM    778  CB  SER A 824      18.908   1.820  15.730  1.00 12.18           C  
ATOM    779  OG  SER A 824      18.550   2.309  17.019  1.00 13.84           O  
ATOM    780  N   GLN A 825      19.717  -1.432  14.173  1.00 15.51           N  
ATOM    781  CA  GLN A 825      19.958  -2.018  12.852  1.00 16.89           C  
ATOM    782  C   GLN A 825      18.739  -2.825  12.440  1.00 15.85           C  
ATOM    783  O   GLN A 825      18.433  -2.947  11.250  1.00 14.57           O  
ATOM    784  CB  GLN A 825      21.180  -2.943  12.877  1.00 21.68           C  
ATOM    785  CG  GLN A 825      22.510  -2.219  13.016  1.00 29.12           C  
ATOM    786  CD  GLN A 825      23.707  -3.166  12.899  1.00 35.97           C  
ATOM    787  OE1 GLN A 825      24.865  -2.727  12.871  1.00 40.58           O  
ATOM    788  NE2 GLN A 825      23.433  -4.468  12.835  1.00 38.57           N  
ATOM    789  N   PHE A 826      18.032  -3.358  13.436  1.00 14.66           N  
ATOM    790  CA  PHE A 826      16.845  -4.182  13.199  1.00 13.32           C  
ATOM    791  C   PHE A 826      15.688  -3.756  14.094  1.00 12.37           C  
ATOM    792  O   PHE A 826      15.839  -2.866  14.906  1.00 13.37           O  
ATOM    793  CB  PHE A 826      17.168  -5.635  13.522  1.00 14.01           C  
ATOM    794  CG  PHE A 826      18.374  -6.152  12.792  1.00 16.58           C  
ATOM    795  CD1 PHE A 826      18.354  -6.281  11.411  1.00 17.67           C  
ATOM    796  CD2 PHE A 826      19.528  -6.472  13.483  1.00 17.95           C  
ATOM    797  CE1 PHE A 826      19.479  -6.724  10.724  1.00 20.77           C  
ATOM    798  CE2 PHE A 826      20.664  -6.915  12.809  1.00 20.35           C  
ATOM    799  CZ  PHE A 826      20.637  -7.039  11.430  1.00 21.15           C  
ATOM    800  N   LEU A 827      14.535  -4.397  13.938  1.00 11.78           N  
ATOM    801  CA  LEU A 827      13.392  -4.091  14.807  1.00 12.22           C  
ATOM    802  C   LEU A 827      13.283  -5.267  15.760  1.00 11.73           C  
ATOM    803  O   LEU A 827      12.923  -6.378  15.367  1.00 12.56           O  
ATOM    804  CB  LEU A 827      12.090  -3.927  14.012  1.00 12.95           C  
ATOM    805  CG  LEU A 827      11.935  -2.585  13.275  1.00 13.76           C  
ATOM    806  CD1 LEU A 827      10.703  -2.627  12.372  1.00 13.64           C  
ATOM    807  CD2 LEU A 827      11.815  -1.449  14.290  1.00 13.37           C  
ATOM    808  N   TYR A 828      13.621  -5.013  17.015  1.00 10.70           N  
ATOM    809  CA  TYR A 828      13.629  -6.045  18.037  1.00  9.52           C  
ATOM    810  C   TYR A 828      12.266  -6.168  18.701  1.00  9.82           C  
ATOM    811  O   TYR A 828      12.021  -5.598  19.777  1.00 10.80           O  
ATOM    812  CB  TYR A 828      14.718  -5.691  19.059  1.00 12.83           C  
ATOM    813  CG  TYR A 828      15.094  -6.771  20.045  1.00 14.26           C  
ATOM    814  CD1 TYR A 828      14.393  -6.924  21.235  1.00 16.08           C  
ATOM    815  CD2 TYR A 828      16.205  -7.582  19.821  1.00 16.60           C  
ATOM    816  CE1 TYR A 828      14.797  -7.852  22.191  1.00 18.21           C  
ATOM    817  CE2 TYR A 828      16.619  -8.519  20.777  1.00 17.33           C  
ATOM    818  CZ  TYR A 828      15.911  -8.636  21.952  1.00 18.52           C  
ATOM    819  OH  TYR A 828      16.325  -9.515  22.916  1.00 20.82           O  
ATOM    820  N   PHE A 829      11.365  -6.903  18.057  1.00 10.10           N  
ATOM    821  CA  PHE A 829      10.036  -7.085  18.630  1.00 11.46           C  
ATOM    822  C   PHE A 829      10.136  -7.869  19.921  1.00 11.42           C  
ATOM    823  O   PHE A 829       9.502  -7.526  20.916  1.00 11.33           O  
ATOM    824  CB  PHE A 829       9.118  -7.812  17.655  1.00 12.36           C  
ATOM    825  CG  PHE A 829       8.614  -6.933  16.561  1.00 12.99           C  
ATOM    826  CD1 PHE A 829       9.231  -6.931  15.318  1.00 13.77           C  
ATOM    827  CD2 PHE A 829       7.554  -6.069  16.791  1.00 14.06           C  
ATOM    828  CE1 PHE A 829       8.808  -6.091  14.321  1.00 13.77           C  
ATOM    829  CE2 PHE A 829       7.131  -5.231  15.800  1.00 14.48           C  
ATOM    830  CZ  PHE A 829       7.767  -5.245  14.563  1.00 14.67           C  
ATOM    831  N   ALA A 830      10.938  -8.931  19.893  1.00 11.62           N  
ATOM    832  CA  ALA A 830      11.139  -9.771  21.069  1.00 11.30           C  
ATOM    833  C   ALA A 830      12.436 -10.541  20.871  1.00 12.28           C  
ATOM    834  O   ALA A 830      12.987 -10.573  19.763  1.00 12.05           O  
ATOM    835  CB  ALA A 830       9.950 -10.728  21.251  1.00 11.42           C  
ATOM    836  N   PRO A 831      12.958 -11.166  21.941  1.00 14.30           N  
ATOM    837  CA  PRO A 831      14.209 -11.912  21.776  1.00 14.67           C  
ATOM    838  C   PRO A 831      14.121 -12.969  20.676  1.00 15.99           C  
ATOM    839  O   PRO A 831      15.105 -13.238  19.986  1.00 17.32           O  
ATOM    840  CB  PRO A 831      14.421 -12.549  23.139  1.00 16.24           C  
ATOM    841  CG  PRO A 831      13.736 -11.621  24.081  1.00 16.04           C  
ATOM    842  CD  PRO A 831      12.483 -11.215  23.334  1.00 14.03           C  
ATOM    843  N   ASP A 832      12.944 -13.569  20.522  1.00 14.59           N  
ATOM    844  CA  ASP A 832      12.752 -14.613  19.517  1.00 15.53           C  
ATOM    845  C   ASP A 832      12.169 -14.108  18.187  1.00 14.37           C  
ATOM    846  O   ASP A 832      11.838 -14.899  17.296  1.00 13.13           O  
ATOM    847  CB  ASP A 832      11.863 -15.729  20.099  1.00 15.87           C  
ATOM    848  CG  ASP A 832      10.483 -15.230  20.518  1.00 16.94           C  
ATOM    849  OD1 ASP A 832      10.342 -14.029  20.831  1.00 17.74           O  
ATOM    850  OD2 ASP A 832       9.540 -16.046  20.560  1.00 15.78           O  
ATOM    851  N   LEU A 833      12.039 -12.795  18.037  1.00 13.00           N  
ATOM    852  CA  LEU A 833      11.490 -12.270  16.781  1.00 12.60           C  
ATOM    853  C   LEU A 833      12.083 -10.906  16.480  1.00 12.91           C  
ATOM    854  O   LEU A 833      11.616  -9.874  16.975  1.00 11.72           O  
ATOM    855  CB  LEU A 833       9.966 -12.186  16.848  1.00 11.94           C  
ATOM    856  CG  LEU A 833       9.273 -11.737  15.560  1.00 13.82           C  
ATOM    857  CD1 LEU A 833       9.666 -12.668  14.397  1.00 13.50           C  
ATOM    858  CD2 LEU A 833       7.764 -11.768  15.775  1.00 16.48           C  
ATOM    859  N   VAL A 834      13.132 -10.925  15.669  1.00 11.77           N  
ATOM    860  CA  VAL A 834      13.832  -9.719  15.285  1.00 13.25           C  
ATOM    861  C   VAL A 834      13.641  -9.546  13.784  1.00 13.00           C  
ATOM    862  O   VAL A 834      13.989 -10.435  13.003  1.00 13.35           O  
ATOM    863  CB  VAL A 834      15.339  -9.823  15.606  1.00 12.75           C  
ATOM    864  CG1 VAL A 834      16.036  -8.536  15.209  1.00 14.43           C  
ATOM    865  CG2 VAL A 834      15.537 -10.100  17.105  1.00 14.63           C  
ATOM    866  N   PHE A 835      13.077  -8.411  13.385  1.00 11.57           N  
ATOM    867  CA  PHE A 835      12.840  -8.142  11.964  1.00 12.15           C  
ATOM    868  C   PHE A 835      14.005  -7.476  11.235  1.00 12.55           C  
ATOM    869  O   PHE A 835      14.504  -6.424  11.657  1.00 12.08           O  
ATOM    870  CB  PHE A 835      11.637  -7.208  11.774  1.00 11.33           C  
ATOM    871  CG  PHE A 835      10.298  -7.891  11.718  1.00 11.05           C  
ATOM    872  CD1 PHE A 835      10.051  -9.061  12.419  1.00 10.23           C  
ATOM    873  CD2 PHE A 835       9.261  -7.304  11.002  1.00  9.94           C  
ATOM    874  CE1 PHE A 835       8.781  -9.635  12.406  1.00 10.41           C  
ATOM    875  CE2 PHE A 835       7.993  -7.863  10.983  1.00 10.29           C  
ATOM    876  CZ  PHE A 835       7.751  -9.036  11.689  1.00 11.33           C  
ATOM    877  N   ASN A 836      14.430  -8.095  10.137  1.00 12.85           N  
ATOM    878  CA  ASN A 836      15.429  -7.487   9.273  1.00 13.87           C  
ATOM    879  C   ASN A 836      14.572  -6.987   8.091  1.00 14.79           C  
ATOM    880  O   ASN A 836      13.336  -7.138   8.108  1.00 14.67           O  
ATOM    881  CB  ASN A 836      16.495  -8.501   8.835  1.00 15.01           C  
ATOM    882  CG  ASN A 836      15.924  -9.703   8.113  1.00 15.15           C  
ATOM    883  OD1 ASN A 836      14.710  -9.887   8.015  1.00 15.38           O  
ATOM    884  ND2 ASN A 836      16.818 -10.544   7.605  1.00 15.98           N  
ATOM    885  N   GLU A 837      15.179  -6.381   7.077  1.00 15.37           N  
ATOM    886  CA  GLU A 837      14.380  -5.876   5.954  1.00 16.09           C  
ATOM    887  C   GLU A 837      13.443  -6.925   5.349  1.00 14.13           C  
ATOM    888  O   GLU A 837      12.299  -6.629   5.002  1.00 13.64           O  
ATOM    889  CB  GLU A 837      15.302  -5.332   4.849  1.00 20.07           C  
ATOM    890  CG  GLU A 837      16.047  -4.044   5.221  1.00 26.42           C  
ATOM    891  CD  GLU A 837      15.185  -2.797   5.062  1.00 29.42           C  
ATOM    892  OE1 GLU A 837      14.517  -2.675   4.016  1.00 31.66           O  
ATOM    893  OE2 GLU A 837      15.181  -1.929   5.966  1.00 32.24           O  
ATOM    894  N   GLU A 838      13.919  -8.158   5.222  1.00 15.32           N  
ATOM    895  CA  GLU A 838      13.089  -9.197   4.618  1.00 15.67           C  
ATOM    896  C   GLU A 838      11.765  -9.425   5.338  1.00 15.63           C  
ATOM    897  O   GLU A 838      10.709  -9.493   4.701  1.00 14.58           O  
ATOM    898  CB  GLU A 838      13.849 -10.517   4.522  1.00 15.81           C  
ATOM    899  CG  GLU A 838      13.087 -11.532   3.694  1.00 18.03           C  
ATOM    900  CD  GLU A 838      13.879 -12.794   3.452  1.00 21.60           C  
ATOM    901  OE1 GLU A 838      14.146 -13.502   4.438  1.00 20.27           O  
ATOM    902  OE2 GLU A 838      14.229 -13.070   2.279  1.00 22.99           O  
ATOM    903  N   LYS A 839      11.819  -9.565   6.664  1.00 14.41           N  
ATOM    904  CA  LYS A 839      10.600  -9.760   7.435  1.00 14.73           C  
ATOM    905  C   LYS A 839       9.725  -8.526   7.343  1.00 13.96           C  
ATOM    906  O   LYS A 839       8.504  -8.632   7.372  1.00 15.03           O  
ATOM    907  CB  LYS A 839      10.920 -10.053   8.912  1.00 14.75           C  
ATOM    908  CG  LYS A 839      11.556 -11.426   9.152  1.00 18.72           C  
ATOM    909  CD  LYS A 839      10.933 -12.123  10.359  1.00 21.47           C  
ATOM    910  CE  LYS A 839      11.713 -13.364  10.788  1.00 21.89           C  
ATOM    911  NZ  LYS A 839      12.103 -14.267   9.683  1.00 20.82           N  
ATOM    912  N   MET A 840      10.339  -7.345   7.269  1.00 12.84           N  
ATOM    913  CA  MET A 840       9.560  -6.121   7.160  1.00 12.92           C  
ATOM    914  C   MET A 840       8.716  -6.180   5.881  1.00 12.57           C  
ATOM    915  O   MET A 840       7.537  -5.845   5.895  1.00 11.50           O  
ATOM    916  CB  MET A 840      10.487  -4.902   7.144  1.00 14.01           C  
ATOM    917  CG  MET A 840      11.038  -4.551   8.518  1.00 14.75           C  
ATOM    918  SD  MET A 840      12.293  -3.264   8.388  1.00 16.93           S  
ATOM    919  CE  MET A 840      13.399  -3.753   9.736  1.00 19.04           C  
ATOM    920  N   HIS A 841       9.316  -6.626   4.775  1.00 12.26           N  
ATOM    921  CA  HIS A 841       8.571  -6.747   3.520  1.00 13.31           C  
ATOM    922  C   HIS A 841       7.479  -7.832   3.624  1.00 12.71           C  
ATOM    923  O   HIS A 841       6.321  -7.646   3.208  1.00 13.58           O  
ATOM    924  CB  HIS A 841       9.521  -7.133   2.375  1.00 12.86           C  
ATOM    925  CG  HIS A 841      10.460  -6.040   1.965  1.00 13.30           C  
ATOM    926  ND1 HIS A 841      10.026  -4.835   1.459  1.00 14.18           N  
ATOM    927  CD2 HIS A 841      11.815  -5.984   1.967  1.00 13.80           C  
ATOM    928  CE1 HIS A 841      11.073  -4.080   1.166  1.00 15.31           C  
ATOM    929  NE2 HIS A 841      12.170  -4.754   1.468  1.00 14.57           N  
ATOM    930  N   GLN A 842       7.857  -8.977   4.166  1.00 11.49           N  
ATOM    931  CA  GLN A 842       6.933 -10.087   4.284  1.00 13.44           C  
ATOM    932  C   GLN A 842       5.723  -9.821   5.163  1.00 12.52           C  
ATOM    933  O   GLN A 842       4.659 -10.395   4.934  1.00 12.26           O  
ATOM    934  CB  GLN A 842       7.678 -11.324   4.776  1.00 12.90           C  
ATOM    935  CG  GLN A 842       8.713 -11.814   3.778  1.00 14.56           C  
ATOM    936  CD  GLN A 842       9.544 -12.948   4.322  1.00 15.55           C  
ATOM    937  OE1 GLN A 842       9.942 -12.929   5.486  1.00 16.22           O  
ATOM    938  NE2 GLN A 842       9.833 -13.939   3.475  1.00 15.24           N  
ATOM    939  N   SER A 843       5.884  -8.947   6.152  1.00 11.60           N  
ATOM    940  CA  SER A 843       4.801  -8.591   7.069  1.00 12.77           C  
ATOM    941  C   SER A 843       3.662  -7.806   6.403  1.00 14.14           C  
ATOM    942  O   SER A 843       2.573  -7.672   6.976  1.00 14.20           O  
ATOM    943  CB  SER A 843       5.351  -7.728   8.209  1.00 12.18           C  
ATOM    944  OG  SER A 843       5.656  -6.420   7.719  1.00 13.91           O  
ATOM    945  N   ALA A 844       3.937  -7.274   5.214  1.00 14.14           N  
ATOM    946  CA  ALA A 844       2.990  -6.456   4.475  1.00 14.22           C  
ATOM    947  C   ALA A 844       2.789  -5.074   5.113  1.00 14.89           C  
ATOM    948  O   ALA A 844       1.837  -4.361   4.788  1.00 14.73           O  
ATOM    949  CB  ALA A 844       1.638  -7.177   4.311  1.00 14.84           C  
ATOM    950  N   MET A 845       3.664  -4.708   6.044  1.00 14.30           N  
ATOM    951  CA  MET A 845       3.606  -3.369   6.635  1.00 15.45           C  
ATOM    952  C   MET A 845       5.017  -2.766   6.584  1.00 13.95           C  
ATOM    953  O   MET A 845       5.501  -2.169   7.531  1.00 12.54           O  
ATOM    954  CB  MET A 845       3.044  -3.395   8.076  1.00 18.34           C  
ATOM    955  CG  MET A 845       3.618  -4.432   9.004  1.00 17.46           C  
ATOM    956  SD  MET A 845       2.958  -4.085  10.684  1.00 22.67           S  
ATOM    957  CE  MET A 845       3.715  -2.526  10.982  1.00 22.01           C  
ATOM    958  N   TYR A 846       5.650  -2.902   5.425  1.00 13.91           N  
ATOM    959  CA  TYR A 846       7.009  -2.404   5.220  1.00 13.35           C  
ATOM    960  C   TYR A 846       7.212  -0.934   5.552  1.00 13.29           C  
ATOM    961  O   TYR A 846       8.126  -0.578   6.295  1.00 14.32           O  
ATOM    962  CB  TYR A 846       7.454  -2.633   3.770  1.00 13.13           C  
ATOM    963  CG  TYR A 846       8.884  -2.197   3.546  1.00 14.63           C  
ATOM    964  CD1 TYR A 846       9.178  -1.019   2.875  1.00 15.61           C  
ATOM    965  CD2 TYR A 846       9.937  -2.928   4.078  1.00 14.61           C  
ATOM    966  CE1 TYR A 846      10.486  -0.579   2.751  1.00 16.32           C  
ATOM    967  CE2 TYR A 846      11.241  -2.496   3.956  1.00 15.92           C  
ATOM    968  CZ  TYR A 846      11.507  -1.321   3.295  1.00 17.37           C  
ATOM    969  OH  TYR A 846      12.803  -0.877   3.190  1.00 20.08           O  
ATOM    970  N   GLU A 847       6.365  -0.075   4.999  1.00 14.01           N  
ATOM    971  CA  GLU A 847       6.495   1.354   5.237  1.00 15.20           C  
ATOM    972  C   GLU A 847       6.365   1.693   6.727  1.00 13.39           C  
ATOM    973  O   GLU A 847       7.115   2.520   7.254  1.00 11.78           O  
ATOM    974  CB  GLU A 847       5.446   2.099   4.407  1.00 20.19           C  
ATOM    975  CG  GLU A 847       5.641   3.592   4.366  1.00 27.82           C  
ATOM    976  CD  GLU A 847       4.648   4.293   3.441  1.00 32.42           C  
ATOM    977  OE1 GLU A 847       4.760   5.534   3.305  1.00 36.09           O  
ATOM    978  OE2 GLU A 847       3.764   3.616   2.852  1.00 33.57           O  
ATOM    979  N   LEU A 848       5.422   1.053   7.406  1.00 11.39           N  
ATOM    980  CA  LEU A 848       5.230   1.287   8.837  1.00 12.61           C  
ATOM    981  C   LEU A 848       6.459   0.829   9.624  1.00 12.18           C  
ATOM    982  O   LEU A 848       6.872   1.480  10.585  1.00 11.54           O  
ATOM    983  CB  LEU A 848       3.998   0.550   9.328  1.00 12.94           C  
ATOM    984  CG  LEU A 848       2.710   1.196   8.833  1.00 16.02           C  
ATOM    985  CD1 LEU A 848       1.518   0.366   9.254  1.00 15.78           C  
ATOM    986  CD2 LEU A 848       2.617   2.621   9.408  1.00 17.25           C  
ATOM    987  N   CYS A 849       7.053  -0.284   9.213  1.00 11.61           N  
ATOM    988  CA  CYS A 849       8.246  -0.757   9.903  1.00 12.61           C  
ATOM    989  C   CYS A 849       9.359   0.266   9.718  1.00 12.96           C  
ATOM    990  O   CYS A 849      10.114   0.553  10.651  1.00 11.48           O  
ATOM    991  CB  CYS A 849       8.696  -2.108   9.350  1.00 13.91           C  
ATOM    992  SG  CYS A 849       7.659  -3.491   9.873  1.00 14.21           S  
ATOM    993  N   GLN A 850       9.461   0.826   8.516  1.00 13.03           N  
ATOM    994  CA  GLN A 850      10.499   1.828   8.271  1.00 13.96           C  
ATOM    995  C   GLN A 850      10.268   3.039   9.168  1.00 14.15           C  
ATOM    996  O   GLN A 850      11.219   3.634   9.680  1.00 15.38           O  
ATOM    997  CB  GLN A 850      10.504   2.237   6.792  1.00 16.16           C  
ATOM    998  CG  GLN A 850      11.102   1.166   5.881  1.00 18.66           C  
ATOM    999  CD  GLN A 850      12.530   0.822   6.298  1.00 24.12           C  
ATOM   1000  OE1 GLN A 850      13.393   1.708   6.390  1.00 27.09           O  
ATOM   1001  NE2 GLN A 850      12.784  -0.460   6.569  1.00 25.21           N  
ATOM   1002  N   GLY A 851       9.003   3.410   9.362  1.00 13.25           N  
ATOM   1003  CA  GLY A 851       8.699   4.538  10.224  1.00 13.19           C  
ATOM   1004  C   GLY A 851       9.144   4.325  11.666  1.00 13.99           C  
ATOM   1005  O   GLY A 851       9.692   5.244  12.285  1.00 14.15           O  
ATOM   1006  N   MET A 852       8.913   3.133  12.219  1.00 13.67           N  
ATOM   1007  CA  MET A 852       9.332   2.854  13.597  1.00 14.35           C  
ATOM   1008  C   MET A 852      10.858   2.714  13.620  1.00 14.24           C  
ATOM   1009  O   MET A 852      11.519   3.057  14.600  1.00 14.15           O  
ATOM   1010  CB  MET A 852       8.665   1.567  14.124  1.00 15.38           C  
ATOM   1011  CG  MET A 852       7.136   1.697  14.259  1.00 15.77           C  
ATOM   1012  SD  MET A 852       6.275   0.204  14.826  1.00 17.97           S  
ATOM   1013  CE  MET A 852       6.507  -0.847  13.349  1.00 15.31           C  
ATOM   1014  N   HIS A 853      11.416   2.224  12.520  1.00 13.39           N  
ATOM   1015  CA  HIS A 853      12.866   2.092  12.421  1.00 14.68           C  
ATOM   1016  C   HIS A 853      13.505   3.496  12.481  1.00 14.42           C  
ATOM   1017  O   HIS A 853      14.561   3.684  13.087  1.00 13.70           O  
ATOM   1018  CB  HIS A 853      13.252   1.410  11.099  1.00 15.82           C  
ATOM   1019  CG  HIS A 853      14.730   1.232  10.938  1.00 16.98           C  
ATOM   1020  ND1 HIS A 853      15.421   1.677   9.831  1.00 19.74           N  
ATOM   1021  CD2 HIS A 853      15.656   0.704  11.775  1.00 15.48           C  
ATOM   1022  CE1 HIS A 853      16.711   1.435   9.996  1.00 17.00           C  
ATOM   1023  NE2 HIS A 853      16.880   0.847  11.167  1.00 17.19           N  
ATOM   1024  N   GLN A 854      12.874   4.480  11.842  1.00 14.45           N  
ATOM   1025  CA  GLN A 854      13.404   5.845  11.847  1.00 16.83           C  
ATOM   1026  C   GLN A 854      13.460   6.409  13.265  1.00 16.39           C  
ATOM   1027  O   GLN A 854      14.397   7.128  13.618  1.00 13.65           O  
ATOM   1028  CB  GLN A 854      12.557   6.762  10.955  1.00 20.56           C  
ATOM   1029  CG  GLN A 854      12.678   6.455   9.473  1.00 26.53           C  
ATOM   1030  CD  GLN A 854      14.104   6.572   8.965  1.00 30.26           C  
ATOM   1031  OE1 GLN A 854      14.792   7.570   9.218  1.00 32.45           O  
ATOM   1032  NE2 GLN A 854      14.556   5.559   8.240  1.00 32.19           N  
ATOM   1033  N   ILE A 855      12.467   6.076  14.084  1.00 13.96           N  
ATOM   1034  CA  ILE A 855      12.476   6.543  15.466  1.00 13.37           C  
ATOM   1035  C   ILE A 855      13.688   5.891  16.152  1.00 13.63           C  
ATOM   1036  O   ILE A 855      14.402   6.539  16.926  1.00 14.05           O  
ATOM   1037  CB  ILE A 855      11.190   6.131  16.202  1.00 12.83           C  
ATOM   1038  CG1 ILE A 855       9.983   6.836  15.563  1.00 13.67           C  
ATOM   1039  CG2 ILE A 855      11.289   6.483  17.695  1.00 12.34           C  
ATOM   1040  CD1 ILE A 855      10.033   8.359  15.696  1.00 16.75           C  
ATOM   1041  N   SER A 856      13.912   4.607  15.869  1.00 14.46           N  
ATOM   1042  CA  SER A 856      15.052   3.881  16.461  1.00 13.79           C  
ATOM   1043  C   SER A 856      16.355   4.592  16.107  1.00 13.37           C  
ATOM   1044  O   SER A 856      17.261   4.735  16.943  1.00 12.77           O  
ATOM   1045  CB  SER A 856      15.148   2.456  15.910  1.00 12.64           C  
ATOM   1046  OG  SER A 856      13.994   1.711  16.242  1.00 17.38           O  
ATOM   1047  N   LEU A 857      16.465   4.979  14.842  1.00 13.01           N  
ATOM   1048  CA  LEU A 857      17.649   5.666  14.360  1.00 13.45           C  
ATOM   1049  C   LEU A 857      17.833   6.997  15.053  1.00 13.04           C  
ATOM   1050  O   LEU A 857      18.965   7.414  15.318  1.00 12.38           O  
ATOM   1051  CB  LEU A 857      17.586   5.857  12.844  1.00 14.85           C  
ATOM   1052  CG  LEU A 857      17.761   4.569  12.034  1.00 15.34           C  
ATOM   1053  CD1 LEU A 857      17.521   4.888  10.567  1.00 16.76           C  
ATOM   1054  CD2 LEU A 857      19.157   3.980  12.227  1.00 16.00           C  
ATOM   1055  N   GLN A 858      16.731   7.663  15.372  1.00 14.66           N  
ATOM   1056  CA  GLN A 858      16.827   8.942  16.068  1.00 15.47           C  
ATOM   1057  C   GLN A 858      17.368   8.755  17.484  1.00 14.83           C  
ATOM   1058  O   GLN A 858      18.066   9.637  17.997  1.00 14.64           O  
ATOM   1059  CB  GLN A 858      15.463   9.638  16.093  1.00 19.53           C  
ATOM   1060  CG  GLN A 858      15.010  10.035  14.689  1.00 26.67           C  
ATOM   1061  CD  GLN A 858      13.617  10.642  14.641  1.00 31.92           C  
ATOM   1062  OE1 GLN A 858      13.242  11.432  15.509  1.00 36.30           O  
ATOM   1063  NE2 GLN A 858      12.848  10.290  13.608  1.00 34.59           N  
ATOM   1064  N   PHE A 859      17.048   7.620  18.117  1.00 13.26           N  
ATOM   1065  CA  PHE A 859      17.545   7.362  19.469  1.00 12.59           C  
ATOM   1066  C   PHE A 859      19.079   7.319  19.452  1.00 12.87           C  
ATOM   1067  O   PHE A 859      19.717   7.750  20.418  1.00 11.10           O  
ATOM   1068  CB  PHE A 859      17.011   6.030  20.018  1.00 12.57           C  
ATOM   1069  CG  PHE A 859      15.559   6.060  20.423  1.00 13.59           C  
ATOM   1070  CD1 PHE A 859      14.986   4.956  21.047  1.00 11.48           C  
ATOM   1071  CD2 PHE A 859      14.757   7.169  20.153  1.00 13.85           C  
ATOM   1072  CE1 PHE A 859      13.633   4.951  21.395  1.00 14.89           C  
ATOM   1073  CE2 PHE A 859      13.401   7.170  20.498  1.00 12.30           C  
ATOM   1074  CZ  PHE A 859      12.841   6.068  21.113  1.00 11.42           C  
ATOM   1075  N   VAL A 860      19.665   6.791  18.374  1.00 11.81           N  
ATOM   1076  CA  VAL A 860      21.135   6.733  18.269  1.00 12.52           C  
ATOM   1077  C   VAL A 860      21.722   8.131  18.049  1.00 14.36           C  
ATOM   1078  O   VAL A 860      22.711   8.524  18.689  1.00 13.54           O  
ATOM   1079  CB  VAL A 860      21.605   5.818  17.110  1.00 13.79           C  
ATOM   1080  CG1 VAL A 860      23.131   5.988  16.901  1.00 14.07           C  
ATOM   1081  CG2 VAL A 860      21.296   4.372  17.444  1.00 12.96           C  
ATOM   1082  N   ARG A 861      21.096   8.893  17.161  1.00 14.67           N  
ATOM   1083  CA  ARG A 861      21.553  10.249  16.884  1.00 15.11           C  
ATOM   1084  C   ARG A 861      21.530  11.083  18.164  1.00 15.97           C  
ATOM   1085  O   ARG A 861      22.460  11.834  18.435  1.00 16.29           O  
ATOM   1086  CB  ARG A 861      20.655  10.901  15.809  1.00 15.45           C  
ATOM   1087  N   LEU A 862      20.467  10.945  18.958  1.00 14.84           N  
ATOM   1088  CA  LEU A 862      20.329  11.721  20.190  1.00 15.21           C  
ATOM   1089  C   LEU A 862      20.991  11.075  21.402  1.00 14.97           C  
ATOM   1090  O   LEU A 862      21.132  11.719  22.451  1.00 14.72           O  
ATOM   1091  CB  LEU A 862      18.838  11.932  20.511  1.00 16.70           C  
ATOM   1092  CG  LEU A 862      17.911  12.551  19.463  1.00 16.70           C  
ATOM   1093  CD1 LEU A 862      16.457  12.529  19.964  1.00 17.57           C  
ATOM   1094  CD2 LEU A 862      18.359  13.987  19.176  1.00 20.38           C  
ATOM   1095  N   GLN A 863      21.415   9.816  21.260  1.00 12.74           N  
ATOM   1096  CA  GLN A 863      21.995   9.077  22.384  1.00 11.77           C  
ATOM   1097  C   GLN A 863      21.008   9.146  23.537  1.00 11.85           C  
ATOM   1098  O   GLN A 863      21.336   9.576  24.643  1.00 12.30           O  
ATOM   1099  CB  GLN A 863      23.366   9.648  22.791  1.00 12.75           C  
ATOM   1100  CG  GLN A 863      24.468   9.247  21.796  1.00 15.41           C  
ATOM   1101  CD  GLN A 863      24.677   7.747  21.747  1.00 15.13           C  
ATOM   1102  OE1 GLN A 863      25.174   7.148  22.703  1.00 15.88           O  
ATOM   1103  NE2 GLN A 863      24.279   7.122  20.636  1.00 15.81           N  
ATOM   1104  N   LEU A 864      19.772   8.717  23.265  1.00 11.02           N  
ATOM   1105  CA  LEU A 864      18.722   8.721  24.284  1.00 10.60           C  
ATOM   1106  C   LEU A 864      19.135   7.861  25.463  1.00 11.84           C  
ATOM   1107  O   LEU A 864      19.683   6.763  25.285  1.00 12.33           O  
ATOM   1108  CB  LEU A 864      17.411   8.172  23.701  1.00 10.38           C  
ATOM   1109  CG  LEU A 864      16.163   8.385  24.581  1.00  8.94           C  
ATOM   1110  CD1 LEU A 864      15.782   9.840  24.513  1.00 10.63           C  
ATOM   1111  CD2 LEU A 864      14.978   7.537  24.073  1.00 12.01           C  
ATOM   1112  N   THR A 865      18.877   8.339  26.677  1.00 12.03           N  
ATOM   1113  CA  THR A 865      19.242   7.564  27.853  1.00 13.80           C  
ATOM   1114  C   THR A 865      18.018   6.832  28.381  1.00 13.29           C  
ATOM   1115  O   THR A 865      16.878   7.182  28.052  1.00 11.80           O  
ATOM   1116  CB  THR A 865      19.800   8.454  29.001  1.00 16.09           C  
ATOM   1117  OG1 THR A 865      18.739   9.229  29.566  1.00 13.59           O  
ATOM   1118  CG2 THR A 865      20.891   9.384  28.482  1.00 17.63           C  
ATOM   1119  N   PHE A 866      18.253   5.826  29.214  1.00 13.58           N  
ATOM   1120  CA  PHE A 866      17.158   5.043  29.780  1.00 13.77           C  
ATOM   1121  C   PHE A 866      16.263   5.920  30.651  1.00 14.76           C  
ATOM   1122  O   PHE A 866      15.029   5.779  30.635  1.00 13.88           O  
ATOM   1123  CB  PHE A 866      17.714   3.867  30.586  1.00 14.46           C  
ATOM   1124  CG  PHE A 866      16.655   3.047  31.264  1.00 15.82           C  
ATOM   1125  CD1 PHE A 866      16.461   3.144  32.635  1.00 16.75           C  
ATOM   1126  CD2 PHE A 866      15.855   2.181  30.528  1.00 16.44           C  
ATOM   1127  CE1 PHE A 866      15.485   2.387  33.272  1.00 17.74           C  
ATOM   1128  CE2 PHE A 866      14.874   1.418  31.151  1.00 19.77           C  
ATOM   1129  CZ  PHE A 866      14.687   1.519  32.528  1.00 18.37           C  
ATOM   1130  N   GLU A 867      16.871   6.830  31.409  1.00 13.86           N  
ATOM   1131  CA  GLU A 867      16.067   7.726  32.240  1.00 16.07           C  
ATOM   1132  C   GLU A 867      15.143   8.585  31.366  1.00 14.49           C  
ATOM   1133  O   GLU A 867      13.951   8.721  31.661  1.00 13.14           O  
ATOM   1134  CB  GLU A 867      16.963   8.644  33.092  1.00 18.96           C  
ATOM   1135  CG AGLU A 867      18.052   7.941  33.926  0.50 23.49           C  
ATOM   1136  CG BGLU A 867      17.698   7.919  34.208  0.50 19.15           C  
ATOM   1137  CD AGLU A 867      19.093   7.192  33.089  0.50 26.33           C  
ATOM   1138  CD BGLU A 867      18.504   8.872  35.071  0.50 20.97           C  
ATOM   1139  OE1AGLU A 867      19.459   7.670  31.999  0.50 27.99           O  
ATOM   1140  OE1BGLU A 867      18.987   9.886  34.527  0.50 22.07           O  
ATOM   1141  OE2AGLU A 867      19.561   6.124  33.537  0.50 30.45           O  
ATOM   1142  OE2BGLU A 867      18.661   8.606  36.281  0.50 22.23           O  
ATOM   1143  N   GLU A 868      15.700   9.176  30.308  1.00 12.00           N  
ATOM   1144  CA  GLU A 868      14.915  10.016  29.400  1.00 12.16           C  
ATOM   1145  C   GLU A 868      13.780   9.172  28.815  1.00 13.19           C  
ATOM   1146  O   GLU A 868      12.624   9.602  28.765  1.00 11.23           O  
ATOM   1147  CB  GLU A 868      15.805  10.557  28.279  1.00 13.52           C  
ATOM   1148  CG  GLU A 868      16.758  11.645  28.752  1.00 14.66           C  
ATOM   1149  CD  GLU A 868      17.848  11.956  27.755  1.00 17.82           C  
ATOM   1150  OE1 GLU A 868      18.470  13.023  27.909  1.00 17.47           O  
ATOM   1151  OE2 GLU A 868      18.090  11.142  26.828  1.00 15.73           O  
ATOM   1152  N   TYR A 869      14.128   7.960  28.391  1.00  9.88           N  
ATOM   1153  CA  TYR A 869      13.148   7.034  27.835  1.00 11.75           C  
ATOM   1154  C   TYR A 869      11.985   6.709  28.782  1.00 10.30           C  
ATOM   1155  O   TYR A 869      10.815   6.733  28.366  1.00 10.37           O  
ATOM   1156  CB  TYR A 869      13.858   5.730  27.416  1.00  9.87           C  
ATOM   1157  CG  TYR A 869      12.921   4.564  27.171  1.00 11.92           C  
ATOM   1158  CD1 TYR A 869      12.135   4.504  26.030  1.00 12.79           C  
ATOM   1159  CD2 TYR A 869      12.827   3.521  28.091  1.00 11.45           C  
ATOM   1160  CE1 TYR A 869      11.275   3.424  25.804  1.00 13.91           C  
ATOM   1161  CE2 TYR A 869      11.972   2.443  27.877  1.00 14.19           C  
ATOM   1162  CZ  TYR A 869      11.201   2.402  26.725  1.00 13.64           C  
ATOM   1163  OH  TYR A 869      10.357   1.332  26.472  1.00 16.26           O  
ATOM   1164  N   THR A 870      12.274   6.379  30.043  1.00 10.66           N  
ATOM   1165  CA  THR A 870      11.180   6.023  30.942  1.00 11.92           C  
ATOM   1166  C   THR A 870      10.221   7.186  31.161  1.00 11.75           C  
ATOM   1167  O   THR A 870       9.010   6.980  31.222  1.00 10.82           O  
ATOM   1168  CB  THR A 870      11.667   5.502  32.339  1.00 13.67           C  
ATOM   1169  OG1 THR A 870      12.554   6.454  32.925  1.00 15.22           O  
ATOM   1170  CG2 THR A 870      12.355   4.146  32.216  1.00 15.27           C  
ATOM   1171  N   ILE A 871      10.747   8.406  31.262  1.00 13.07           N  
ATOM   1172  CA  ILE A 871       9.883   9.568  31.466  1.00 13.77           C  
ATOM   1173  C   ILE A 871       9.062   9.841  30.197  1.00 14.46           C  
ATOM   1174  O   ILE A 871       7.855  10.116  30.261  1.00 13.57           O  
ATOM   1175  CB  ILE A 871      10.714  10.824  31.822  1.00 14.29           C  
ATOM   1176  CG1 ILE A 871      11.434  10.610  33.158  1.00 14.30           C  
ATOM   1177  CG2 ILE A 871       9.797  12.063  31.876  1.00 15.30           C  
ATOM   1178  CD1 ILE A 871      12.559  11.607  33.412  1.00 16.46           C  
ATOM   1179  N   MET A 872       9.712   9.754  29.044  1.00 12.93           N  
ATOM   1180  CA  MET A 872       9.022   9.989  27.771  1.00 12.18           C  
ATOM   1181  C   MET A 872       7.891   8.970  27.581  1.00 12.29           C  
ATOM   1182  O   MET A 872       6.825   9.304  27.066  1.00 12.32           O  
ATOM   1183  CB  MET A 872      10.022   9.910  26.619  1.00 11.48           C  
ATOM   1184  CG  MET A 872      10.912  11.146  26.526  1.00 14.19           C  
ATOM   1185  SD  MET A 872      12.288  10.929  25.391  1.00 14.02           S  
ATOM   1186  CE  MET A 872      11.461  11.248  23.804  1.00 14.59           C  
ATOM   1187  N   LYS A 873       8.110   7.732  28.015  1.00 12.48           N  
ATOM   1188  CA  LYS A 873       7.069   6.707  27.885  1.00 12.90           C  
ATOM   1189  C   LYS A 873       5.839   7.112  28.706  1.00 13.48           C  
ATOM   1190  O   LYS A 873       4.694   6.916  28.273  1.00 11.82           O  
ATOM   1191  CB  LYS A 873       7.599   5.331  28.328  1.00 16.33           C  
ATOM   1192  CG  LYS A 873       6.612   4.177  28.060  1.00 18.71           C  
ATOM   1193  CD  LYS A 873       7.320   2.857  27.665  1.00 19.21           C  
ATOM   1194  CE  LYS A 873       8.300   2.396  28.749  1.00 18.94           C  
ATOM   1195  NZ  LYS A 873       7.635   2.260  30.076  1.00 17.21           N  
ATOM   1196  N   VAL A 874       6.056   7.679  29.893  1.00 11.89           N  
ATOM   1197  CA  VAL A 874       4.911   8.122  30.685  1.00 11.17           C  
ATOM   1198  C   VAL A 874       4.223   9.284  29.964  1.00 11.60           C  
ATOM   1199  O   VAL A 874       2.997   9.373  29.940  1.00 11.49           O  
ATOM   1200  CB  VAL A 874       5.333   8.574  32.106  1.00 11.86           C  
ATOM   1201  CG1 VAL A 874       4.108   9.131  32.853  1.00 11.88           C  
ATOM   1202  CG2 VAL A 874       5.919   7.381  32.886  1.00 10.78           C  
ATOM   1203  N   LEU A 875       5.000  10.186  29.378  1.00 11.88           N  
ATOM   1204  CA  LEU A 875       4.384  11.298  28.660  1.00 12.61           C  
ATOM   1205  C   LEU A 875       3.531  10.776  27.499  1.00 13.52           C  
ATOM   1206  O   LEU A 875       2.495  11.357  27.181  1.00 12.56           O  
ATOM   1207  CB  LEU A 875       5.444  12.277  28.155  1.00 14.10           C  
ATOM   1208  CG  LEU A 875       6.121  13.043  29.299  1.00 15.15           C  
ATOM   1209  CD1 LEU A 875       7.169  13.990  28.731  1.00 16.20           C  
ATOM   1210  CD2 LEU A 875       5.066  13.831  30.072  1.00 15.41           C  
ATOM   1211  N   LEU A 876       3.948   9.678  26.873  1.00 10.89           N  
ATOM   1212  CA  LEU A 876       3.147   9.119  25.784  1.00 11.28           C  
ATOM   1213  C   LEU A 876       1.829   8.572  26.330  1.00 11.65           C  
ATOM   1214  O   LEU A 876       0.794   8.690  25.674  1.00 11.30           O  
ATOM   1215  CB  LEU A 876       3.919   8.027  25.023  1.00  9.54           C  
ATOM   1216  CG  LEU A 876       5.079   8.562  24.161  1.00 12.51           C  
ATOM   1217  CD1 LEU A 876       5.847   7.405  23.535  1.00 10.58           C  
ATOM   1218  CD2 LEU A 876       4.511   9.459  23.060  1.00 10.85           C  
ATOM   1219  N   LEU A 877       1.862   7.999  27.534  1.00 11.70           N  
ATOM   1220  CA  LEU A 877       0.654   7.482  28.175  1.00 12.46           C  
ATOM   1221  C   LEU A 877      -0.332   8.652  28.373  1.00 15.01           C  
ATOM   1222  O   LEU A 877      -1.558   8.469  28.346  1.00 14.23           O  
ATOM   1223  CB  LEU A 877       0.998   6.868  29.546  1.00 12.72           C  
ATOM   1224  CG  LEU A 877      -0.128   6.499  30.526  1.00 12.15           C  
ATOM   1225  CD1 LEU A 877      -0.965   5.337  29.954  1.00 10.63           C  
ATOM   1226  CD2 LEU A 877       0.480   6.061  31.884  1.00 12.57           C  
ATOM   1227  N   LEU A 878       0.222   9.848  28.549  1.00 14.65           N  
ATOM   1228  CA  LEU A 878      -0.563  11.066  28.786  1.00 15.37           C  
ATOM   1229  C   LEU A 878      -0.576  11.986  27.558  1.00 15.84           C  
ATOM   1230  O   LEU A 878      -0.645  13.215  27.696  1.00 16.08           O  
ATOM   1231  CB  LEU A 878       0.053  11.822  29.965  1.00 16.49           C  
ATOM   1232  CG  LEU A 878       0.304  10.992  31.236  1.00 16.62           C  
ATOM   1233  CD1 LEU A 878       0.981  11.838  32.293  1.00 18.17           C  
ATOM   1234  CD2 LEU A 878      -1.010  10.465  31.768  1.00 18.03           C  
ATOM   1235  N   SER A 879      -0.528  11.405  26.364  1.00 16.57           N  
ATOM   1236  CA  SER A 879      -0.478  12.225  25.144  1.00 17.36           C  
ATOM   1237  C   SER A 879      -1.736  12.281  24.299  1.00 16.22           C  
ATOM   1238  O   SER A 879      -1.808  13.076  23.359  1.00 16.01           O  
ATOM   1239  CB  SER A 879       0.690  11.764  24.249  1.00 18.26           C  
ATOM   1240  OG  SER A 879       0.411  10.511  23.629  1.00 20.33           O  
ATOM   1241  N   THR A 880      -2.720  11.445  24.617  1.00 16.29           N  
ATOM   1242  CA  THR A 880      -3.964  11.411  23.846  1.00 17.07           C  
ATOM   1243  C   THR A 880      -5.137  11.333  24.796  1.00 17.95           C  
ATOM   1244  O   THR A 880      -5.196  10.440  25.643  1.00 18.09           O  
ATOM   1245  CB  THR A 880      -3.994  10.184  22.924  1.00 18.11           C  
ATOM   1246  OG1 THR A 880      -2.792  10.167  22.147  1.00 18.30           O  
ATOM   1247  CG2 THR A 880      -5.206  10.230  21.986  1.00 18.43           C  
ATOM   1248  N   ILE A 881      -6.078  12.262  24.661  1.00 18.54           N  
ATOM   1249  CA  ILE A 881      -7.225  12.275  25.555  1.00 19.09           C  
ATOM   1250  C   ILE A 881      -8.538  12.362  24.766  1.00 19.25           C  
ATOM   1251  O   ILE A 881      -8.527  12.686  23.586  1.00 20.08           O  
ATOM   1252  CB  ILE A 881      -7.106  13.461  26.553  1.00 18.77           C  
ATOM   1253  CG1 ILE A 881      -7.194  14.795  25.821  1.00 20.12           C  
ATOM   1254  CG2 ILE A 881      -5.760  13.398  27.286  1.00 18.41           C  
ATOM   1255  CD1 ILE A 881      -7.142  16.009  26.765  1.00 20.75           C  
ATOM   1256  N   PRO A 882      -9.676  12.046  25.402  1.00 21.92           N  
ATOM   1257  CA  PRO A 882     -10.976  12.106  24.723  1.00 23.55           C  
ATOM   1258  C   PRO A 882     -11.278  13.548  24.315  1.00 25.36           C  
ATOM   1259  O   PRO A 882     -10.996  14.468  25.074  1.00 23.54           O  
ATOM   1260  CB  PRO A 882     -11.953  11.619  25.787  1.00 24.10           C  
ATOM   1261  CG  PRO A 882     -11.104  10.804  26.717  1.00 24.00           C  
ATOM   1262  CD  PRO A 882      -9.837  11.597  26.794  1.00 23.33           C  
ATOM   1263  N   LYS A 883     -11.840  13.742  23.123  1.00 27.53           N  
ATOM   1264  CA  LYS A 883     -12.173  15.083  22.651  1.00 30.48           C  
ATOM   1265  C   LYS A 883     -13.063  15.730  23.692  1.00 32.68           C  
ATOM   1266  O   LYS A 883     -12.862  16.878  24.077  1.00 33.24           O  
ATOM   1267  CB  LYS A 883     -12.899  15.015  21.318  1.00 31.24           C  
ATOM   1268  N   ASP A 884     -14.057  14.983  24.147  1.00 34.79           N  
ATOM   1269  CA  ASP A 884     -14.945  15.498  25.167  1.00 38.16           C  
ATOM   1270  C   ASP A 884     -14.031  15.938  26.304  1.00 38.25           C  
ATOM   1271  O   ASP A 884     -13.814  17.135  26.513  1.00 40.20           O  
ATOM   1272  CB  ASP A 884     -15.915  14.410  25.645  1.00 40.21           C  
ATOM   1273  CG  ASP A 884     -15.613  13.030  25.044  1.00 42.40           C  
ATOM   1274  OD1 ASP A 884     -14.442  12.604  25.059  1.00 43.75           O  
ATOM   1275  OD2 ASP A 884     -16.554  12.354  24.571  1.00 43.46           O  
ATOM   1276  N   GLY A 885     -13.472  14.958  27.007  1.00 36.80           N  
ATOM   1277  CA  GLY A 885     -12.573  15.242  28.107  1.00 33.21           C  
ATOM   1278  C   GLY A 885     -12.597  14.155  29.162  1.00 30.69           C  
ATOM   1279  O   GLY A 885     -13.522  13.345  29.219  1.00 31.85           O  
ATOM   1280  N   LEU A 886     -11.579  14.140  30.011  1.00 28.72           N  
ATOM   1281  CA  LEU A 886     -11.476  13.157  31.086  1.00 26.83           C  
ATOM   1282  C   LEU A 886     -12.393  13.552  32.245  1.00 27.14           C  
ATOM   1283  O   LEU A 886     -12.877  14.679  32.288  1.00 27.23           O  
ATOM   1284  CB  LEU A 886     -10.028  13.094  31.582  1.00 24.38           C  
ATOM   1285  CG  LEU A 886      -9.013  12.659  30.520  1.00 23.58           C  
ATOM   1286  CD1 LEU A 886      -7.586  13.012  30.957  1.00 23.26           C  
ATOM   1287  CD2 LEU A 886      -9.157  11.170  30.287  1.00 20.77           C  
ATOM   1288  N   LYS A 887     -12.624  12.620  33.168  1.00 26.27           N  
ATOM   1289  CA  LYS A 887     -13.461  12.873  34.339  1.00 28.30           C  
ATOM   1290  C   LYS A 887     -12.828  13.999  35.168  1.00 28.12           C  
ATOM   1291  O   LYS A 887     -13.533  14.834  35.734  1.00 28.08           O  
ATOM   1292  CB  LYS A 887     -13.598  11.593  35.173  1.00 28.38           C  
ATOM   1293  CG  LYS A 887     -14.470  11.728  36.423  1.00 31.67           C  
ATOM   1294  CD  LYS A 887     -14.934  10.359  36.917  1.00 35.10           C  
ATOM   1295  CE  LYS A 887     -15.806  10.456  38.178  1.00 36.88           C  
ATOM   1296  NZ  LYS A 887     -15.093  10.019  39.423  1.00 38.65           N  
ATOM   1297  N   SER A 888     -11.497  14.027  35.219  1.00 27.60           N  
ATOM   1298  CA  SER A 888     -10.773  15.067  35.954  1.00 27.20           C  
ATOM   1299  C   SER A 888      -9.610  15.623  35.132  1.00 27.50           C  
ATOM   1300  O   SER A 888      -8.502  15.086  35.167  1.00 26.33           O  
ATOM   1301  CB  SER A 888     -10.237  14.514  37.273  1.00 27.58           C  
ATOM   1302  OG  SER A 888      -9.494  15.512  37.960  1.00 28.30           O  
ATOM   1303  N   GLN A 889      -9.859  16.703  34.399  1.00 27.32           N  
ATOM   1304  CA  GLN A 889      -8.817  17.307  33.582  1.00 27.89           C  
ATOM   1305  C   GLN A 889      -7.726  17.890  34.482  1.00 26.50           C  
ATOM   1306  O   GLN A 889      -6.540  17.907  34.120  1.00 25.83           O  
ATOM   1307  CB  GLN A 889      -9.414  18.401  32.691  1.00 29.64           C  
ATOM   1308  CG  GLN A 889      -8.589  18.703  31.439  1.00 33.73           C  
ATOM   1309  CD  GLN A 889      -8.455  17.492  30.515  1.00 34.91           C  
ATOM   1310  OE1 GLN A 889      -9.443  16.825  30.187  1.00 36.46           O  
ATOM   1311  NE2 GLN A 889      -7.234  17.213  30.086  1.00 34.96           N  
ATOM   1312  N   ALA A 890      -8.125  18.357  35.666  1.00 25.07           N  
ATOM   1313  CA  ALA A 890      -7.167  18.930  36.605  1.00 22.60           C  
ATOM   1314  C   ALA A 890      -6.208  17.865  37.137  1.00 21.21           C  
ATOM   1315  O   ALA A 890      -5.005  18.105  37.215  1.00 21.31           O  
ATOM   1316  CB  ALA A 890      -7.897  19.614  37.763  1.00 22.06           C  
ATOM   1317  N   ALA A 891      -6.724  16.700  37.518  1.00 20.92           N  
ATOM   1318  CA  ALA A 891      -5.849  15.637  38.029  1.00 20.18           C  
ATOM   1319  C   ALA A 891      -4.890  15.208  36.919  1.00 19.93           C  
ATOM   1320  O   ALA A 891      -3.690  15.004  37.152  1.00 19.38           O  
ATOM   1321  CB  ALA A 891      -6.674  14.439  38.503  1.00 22.48           C  
ATOM   1322  N   PHE A 892      -5.428  15.068  35.712  1.00 18.09           N  
ATOM   1323  CA  PHE A 892      -4.619  14.683  34.559  1.00 18.44           C  
ATOM   1324  C   PHE A 892      -3.524  15.704  34.303  1.00 19.14           C  
ATOM   1325  O   PHE A 892      -2.342  15.362  34.175  1.00 17.42           O  
ATOM   1326  CB  PHE A 892      -5.504  14.543  33.312  1.00 18.53           C  
ATOM   1327  CG  PHE A 892      -4.729  14.456  32.024  1.00 18.43           C  
ATOM   1328  CD1 PHE A 892      -4.532  15.583  31.247  1.00 17.48           C  
ATOM   1329  CD2 PHE A 892      -4.183  13.253  31.601  1.00 17.67           C  
ATOM   1330  CE1 PHE A 892      -3.804  15.525  30.063  1.00 18.12           C  
ATOM   1331  CE2 PHE A 892      -3.451  13.186  30.412  1.00 16.91           C  
ATOM   1332  CZ  PHE A 892      -3.266  14.321  29.650  1.00 18.35           C  
ATOM   1333  N   GLU A 893      -3.916  16.971  34.248  1.00 19.24           N  
ATOM   1334  CA  GLU A 893      -2.979  18.048  33.991  1.00 20.30           C  
ATOM   1335  C   GLU A 893      -1.870  18.066  35.042  1.00 19.76           C  
ATOM   1336  O   GLU A 893      -0.694  18.285  34.729  1.00 19.00           O  
ATOM   1337  CB  GLU A 893      -3.747  19.374  33.967  1.00 23.14           C  
ATOM   1338  CG  GLU A 893      -3.117  20.435  33.096  1.00 31.05           C  
ATOM   1339  CD  GLU A 893      -2.795  19.935  31.685  1.00 31.24           C  
ATOM   1340  OE1 GLU A 893      -3.722  19.617  30.897  1.00 33.28           O  
ATOM   1341  OE2 GLU A 893      -1.596  19.860  31.380  1.00 32.69           O  
ATOM   1342  N   GLU A 894      -2.243  17.832  36.295  1.00 19.61           N  
ATOM   1343  CA  GLU A 894      -1.253  17.803  37.374  1.00 20.92           C  
ATOM   1344  C   GLU A 894      -0.193  16.719  37.124  1.00 19.70           C  
ATOM   1345  O   GLU A 894       1.012  16.972  37.200  1.00 18.25           O  
ATOM   1346  CB  GLU A 894      -1.955  17.543  38.698  1.00 23.57           C  
ATOM   1347  CG  GLU A 894      -1.025  17.401  39.874  1.00 28.36           C  
ATOM   1348  CD  GLU A 894      -1.788  17.246  41.173  1.00 31.31           C  
ATOM   1349  OE1 GLU A 894      -2.441  16.194  41.378  1.00 33.21           O  
ATOM   1350  OE2 GLU A 894      -1.741  18.190  41.987  1.00 33.80           O  
ATOM   1351  N   MET A 895      -0.643  15.506  36.824  1.00 18.63           N  
ATOM   1352  CA  MET A 895       0.302  14.422  36.559  1.00 18.18           C  
ATOM   1353  C   MET A 895       1.163  14.712  35.320  1.00 16.26           C  
ATOM   1354  O   MET A 895       2.376  14.478  35.337  1.00 17.67           O  
ATOM   1355  CB  MET A 895      -0.444  13.097  36.361  1.00 16.84           C  
ATOM   1356  CG  MET A 895       0.494  11.914  36.167  1.00 15.92           C  
ATOM   1357  SD  MET A 895      -0.382  10.390  35.871  1.00 18.18           S  
ATOM   1358  CE  MET A 895       1.029   9.238  35.552  1.00 17.88           C  
ATOM   1359  N   ARG A 896       0.546  15.219  34.252  1.00 16.07           N  
ATOM   1360  CA  ARG A 896       1.285  15.509  33.025  1.00 15.88           C  
ATOM   1361  C   ARG A 896       2.340  16.587  33.281  1.00 16.82           C  
ATOM   1362  O   ARG A 896       3.493  16.471  32.848  1.00 16.20           O  
ATOM   1363  CB  ARG A 896       0.323  15.939  31.900  1.00 16.23           C  
ATOM   1364  CG  ARG A 896       0.995  16.008  30.519  1.00 16.70           C  
ATOM   1365  CD  ARG A 896      -0.007  16.165  29.373  1.00 15.58           C  
ATOM   1366  NE  ARG A 896       0.613  15.927  28.070  1.00 18.25           N  
ATOM   1367  CZ  ARG A 896       1.131  16.882  27.305  1.00 21.83           C  
ATOM   1368  NH1 ARG A 896       1.101  18.148  27.710  1.00 22.39           N  
ATOM   1369  NH2 ARG A 896       1.685  16.576  26.140  1.00 21.21           N  
ATOM   1370  N   THR A 897       1.960  17.637  34.002  1.00 16.99           N  
ATOM   1371  CA  THR A 897       2.914  18.693  34.321  1.00 18.39           C  
ATOM   1372  C   THR A 897       4.070  18.153  35.171  1.00 17.37           C  
ATOM   1373  O   THR A 897       5.228  18.533  34.981  1.00 18.48           O  
ATOM   1374  CB  THR A 897       2.233  19.842  35.106  1.00 20.97           C  
ATOM   1375  OG1 THR A 897       1.258  20.474  34.272  1.00 23.35           O  
ATOM   1376  CG2 THR A 897       3.267  20.872  35.556  1.00 22.04           C  
ATOM   1377  N   ASN A 898       3.756  17.273  36.116  1.00 16.99           N  
ATOM   1378  CA  ASN A 898       4.792  16.713  36.986  1.00 17.93           C  
ATOM   1379  C   ASN A 898       5.815  15.917  36.200  1.00 17.57           C  
ATOM   1380  O   ASN A 898       7.015  16.015  36.455  1.00 16.49           O  
ATOM   1381  CB  ASN A 898       4.177  15.814  38.057  1.00 18.03           C  
ATOM   1382  CG  ASN A 898       3.517  16.602  39.168  1.00 20.81           C  
ATOM   1383  OD1 ASN A 898       2.739  16.056  39.957  1.00 23.16           O  
ATOM   1384  ND2 ASN A 898       3.835  17.885  39.249  1.00 17.57           N  
ATOM   1385  N   TYR A 899       5.349  15.124  35.240  1.00 16.01           N  
ATOM   1386  CA  TYR A 899       6.292  14.339  34.459  1.00 16.26           C  
ATOM   1387  C   TYR A 899       7.037  15.204  33.444  1.00 15.22           C  
ATOM   1388  O   TYR A 899       8.185  14.919  33.094  1.00 14.86           O  
ATOM   1389  CB  TYR A 899       5.561  13.142  33.806  1.00 16.18           C  
ATOM   1390  CG  TYR A 899       5.462  11.957  34.750  1.00 17.34           C  
ATOM   1391  CD1 TYR A 899       6.534  11.081  34.907  1.00 18.50           C  
ATOM   1392  CD2 TYR A 899       4.322  11.737  35.523  1.00 17.22           C  
ATOM   1393  CE1 TYR A 899       6.481  10.022  35.801  1.00 16.91           C  
ATOM   1394  CE2 TYR A 899       4.267  10.676  36.428  1.00 17.68           C  
ATOM   1395  CZ  TYR A 899       5.351   9.826  36.558  1.00 16.91           C  
ATOM   1396  OH  TYR A 899       5.324   8.784  37.462  1.00 17.81           O  
ATOM   1397  N   ILE A 900       6.414  16.275  32.969  1.00 14.63           N  
ATOM   1398  CA  ILE A 900       7.124  17.143  32.034  1.00 15.73           C  
ATOM   1399  C   ILE A 900       8.264  17.791  32.839  1.00 17.13           C  
ATOM   1400  O   ILE A 900       9.384  17.978  32.348  1.00 15.58           O  
ATOM   1401  CB  ILE A 900       6.183  18.231  31.448  1.00 15.95           C  
ATOM   1402  CG1 ILE A 900       5.219  17.580  30.442  1.00 15.13           C  
ATOM   1403  CG2 ILE A 900       6.999  19.353  30.821  1.00 17.57           C  
ATOM   1404  CD1 ILE A 900       4.184  18.545  29.834  1.00 13.98           C  
ATOM   1405  N   LYS A 901       7.965  18.117  34.094  1.00 17.66           N  
ATOM   1406  CA  LYS A 901       8.963  18.711  34.979  1.00 18.83           C  
ATOM   1407  C   LYS A 901      10.126  17.726  35.164  1.00 18.56           C  
ATOM   1408  O   LYS A 901      11.290  18.124  35.166  1.00 19.25           O  
ATOM   1409  CB  LYS A 901       8.324  19.061  36.330  1.00 19.11           C  
ATOM   1410  N   GLU A 902       9.819  16.437  35.307  1.00 19.19           N  
ATOM   1411  CA  GLU A 902      10.882  15.443  35.455  1.00 19.45           C  
ATOM   1412  C   GLU A 902      11.812  15.452  34.231  1.00 19.08           C  
ATOM   1413  O   GLU A 902      13.037  15.409  34.368  1.00 17.66           O  
ATOM   1414  CB  GLU A 902      10.295  14.040  35.634  1.00 20.29           C  
ATOM   1415  CG  GLU A 902       9.512  13.808  36.929  1.00 23.01           C  
ATOM   1416  CD  GLU A 902      10.398  13.734  38.172  1.00 24.31           C  
ATOM   1417  OE1 GLU A 902      11.618  13.523  38.036  1.00 25.98           O  
ATOM   1418  OE2 GLU A 902       9.862  13.876  39.293  1.00 26.15           O  
ATOM   1419  N   LEU A 903      11.234  15.513  33.032  1.00 18.92           N  
ATOM   1420  CA  LEU A 903      12.047  15.516  31.817  1.00 19.64           C  
ATOM   1421  C   LEU A 903      12.902  16.783  31.749  1.00 20.59           C  
ATOM   1422  O   LEU A 903      14.073  16.743  31.365  1.00 19.95           O  
ATOM   1423  CB  LEU A 903      11.149  15.435  30.577  1.00 17.91           C  
ATOM   1424  CG  LEU A 903      11.891  15.168  29.264  1.00 19.34           C  
ATOM   1425  CD1 LEU A 903      12.608  13.828  29.353  1.00 18.56           C  
ATOM   1426  CD2 LEU A 903      10.889  15.165  28.106  1.00 19.72           C  
ATOM   1427  N   ARG A 904      12.297  17.898  32.137  1.00 22.66           N  
ATOM   1428  CA  ARG A 904      12.944  19.206  32.138  1.00 25.83           C  
ATOM   1429  C   ARG A 904      14.194  19.183  33.023  1.00 26.25           C  
ATOM   1430  O   ARG A 904      15.269  19.643  32.620  1.00 27.26           O  
ATOM   1431  CB  ARG A 904      11.944  20.253  32.651  1.00 28.75           C  
ATOM   1432  CG  ARG A 904      11.931  21.543  31.881  1.00 34.35           C  
ATOM   1433  CD  ARG A 904      13.254  22.262  32.061  1.00 37.82           C  
ATOM   1434  NE  ARG A 904      13.826  22.628  30.773  1.00 41.83           N  
ATOM   1435  CZ  ARG A 904      15.121  22.842  30.566  1.00 43.56           C  
ATOM   1436  NH1 ARG A 904      15.989  22.724  31.566  1.00 44.77           N  
ATOM   1437  NH2 ARG A 904      15.551  23.167  29.355  1.00 45.19           N  
ATOM   1438  N   LYS A 905      14.048  18.633  34.223  1.00 26.18           N  
ATOM   1439  CA  LYS A 905      15.152  18.537  35.170  1.00 26.71           C  
ATOM   1440  C   LYS A 905      16.182  17.522  34.693  1.00 27.25           C  
ATOM   1441  O   LYS A 905      17.387  17.694  34.884  1.00 26.22           O  
ATOM   1442  CB  LYS A 905      14.626  18.126  36.545  1.00 27.22           C  
ATOM   1443  N   MET A 906      15.694  16.466  34.056  1.00 28.00           N  
ATOM   1444  CA  MET A 906      16.556  15.399  33.567  1.00 28.45           C  
ATOM   1445  C   MET A 906      17.531  15.871  32.486  1.00 29.27           C  
ATOM   1446  O   MET A 906      18.672  15.395  32.419  1.00 28.41           O  
ATOM   1447  CB  MET A 906      15.674  14.242  33.066  1.00 30.04           C  
ATOM   1448  CG  MET A 906      16.396  12.956  32.703  1.00 31.53           C  
ATOM   1449  SD  MET A 906      17.606  12.428  33.950  1.00 37.64           S  
ATOM   1450  CE  MET A 906      16.558  11.918  35.283  1.00 33.25           C  
ATOM   1451  N   VAL A 907      17.107  16.820  31.652  1.00 29.12           N  
ATOM   1452  CA  VAL A 907      17.975  17.306  30.586  1.00 30.43           C  
ATOM   1453  C   VAL A 907      18.863  18.468  31.006  1.00 32.66           C  
ATOM   1454  O   VAL A 907      19.555  19.063  30.181  1.00 32.12           O  
ATOM   1455  CB  VAL A 907      17.161  17.699  29.333  1.00 30.62           C  
ATOM   1456  CG1 VAL A 907      16.335  16.501  28.874  1.00 29.83           C  
ATOM   1457  CG2 VAL A 907      16.270  18.892  29.631  1.00 30.65           C  
ATOM   1458  N   THR A 908      18.851  18.783  32.295  1.00 35.33           N  
ATOM   1459  CA  THR A 908      19.688  19.853  32.823  1.00 39.01           C  
ATOM   1460  C   THR A 908      21.109  19.309  32.978  1.00 41.62           C  
ATOM   1461  O   THR A 908      21.303  18.160  33.379  1.00 42.19           O  
ATOM   1462  CB  THR A 908      19.186  20.338  34.196  1.00 39.25           C  
ATOM   1463  OG1 THR A 908      17.910  20.970  34.041  1.00 39.35           O  
ATOM   1464  CG2 THR A 908      20.175  21.327  34.808  1.00 40.03           C  
ATOM   1465  N   LYS A 909      22.097  20.133  32.643  1.00 43.80           N  
ATOM   1466  CA  LYS A 909      23.495  19.729  32.736  1.00 46.44           C  
ATOM   1467  C   LYS A 909      24.221  20.442  33.877  1.00 48.11           C  
ATOM   1468  O   LYS A 909      23.736  21.440  34.415  1.00 48.24           O  
ATOM   1469  CB  LYS A 909      24.201  20.008  31.413  1.00 46.69           C  
ATOM   1470  N   CYS A 910      25.389  19.918  34.239  1.00 49.72           N  
ATOM   1471  CA  CYS A 910      26.200  20.496  35.305  1.00 51.08           C  
ATOM   1472  C   CYS A 910      27.660  20.551  34.857  1.00 51.94           C  
ATOM   1473  O   CYS A 910      28.151  21.667  34.558  1.00 52.20           O  
ATOM   1474  CB  CYS A 910      26.070  19.655  36.576  1.00 51.12           C  
ATOM   1475  N   ASN A 912      25.793  24.158  34.555  1.00 43.10           N  
ATOM   1476  CA  ASN A 912      24.682  24.996  34.006  1.00 43.48           C  
ATOM   1477  C   ASN A 912      24.919  25.340  32.536  1.00 42.97           C  
ATOM   1478  O   ASN A 912      26.006  25.766  32.158  1.00 43.31           O  
ATOM   1479  CB  ASN A 912      24.548  26.283  34.825  1.00 44.07           C  
ATOM   1480  N   ASN A 913      23.894  25.158  31.709  1.00 42.36           N  
ATOM   1481  CA  ASN A 913      23.996  25.457  30.282  1.00 41.36           C  
ATOM   1482  C   ASN A 913      22.595  25.402  29.682  1.00 40.10           C  
ATOM   1483  O   ASN A 913      22.230  24.436  29.007  1.00 39.68           O  
ATOM   1484  CB  ASN A 913      24.912  24.440  29.591  1.00 41.40           C  
ATOM   1485  CG  ASN A 913      25.405  24.922  28.238  1.00 42.30           C  
ATOM   1486  OD1 ASN A 913      24.615  25.271  27.358  1.00 41.20           O  
ATOM   1487  ND2 ASN A 913      26.721  24.941  28.065  1.00 43.16           N  
ATOM   1488  N   SER A 914      21.813  26.445  29.944  1.00 38.84           N  
ATOM   1489  CA  SER A 914      20.440  26.521  29.463  1.00 36.98           C  
ATOM   1490  C   SER A 914      20.333  26.300  27.953  1.00 35.96           C  
ATOM   1491  O   SER A 914      19.434  25.599  27.481  1.00 35.46           O  
ATOM   1492  CB  SER A 914      19.827  27.870  29.861  1.00 37.68           C  
ATOM   1493  OG  SER A 914      20.635  28.961  29.435  1.00 36.42           O  
ATOM   1494  N   GLY A 915      21.253  26.888  27.197  1.00 34.22           N  
ATOM   1495  CA  GLY A 915      21.223  26.715  25.754  1.00 34.14           C  
ATOM   1496  C   GLY A 915      21.180  25.249  25.335  1.00 33.82           C  
ATOM   1497  O   GLY A 915      20.311  24.833  24.560  1.00 32.66           O  
ATOM   1498  N   GLN A 916      22.120  24.460  25.846  1.00 33.09           N  
ATOM   1499  CA  GLN A 916      22.189  23.043  25.513  1.00 32.26           C  
ATOM   1500  C   GLN A 916      21.033  22.271  26.141  1.00 31.35           C  
ATOM   1501  O   GLN A 916      20.500  21.331  25.544  1.00 30.73           O  
ATOM   1502  CB  GLN A 916      23.529  22.465  25.978  1.00 33.07           C  
ATOM   1503  N   SER A 917      20.652  22.670  27.350  1.00 30.82           N  
ATOM   1504  CA  SER A 917      19.555  22.025  28.067  1.00 30.54           C  
ATOM   1505  C   SER A 917      18.224  22.244  27.329  1.00 29.63           C  
ATOM   1506  O   SER A 917      17.421  21.313  27.193  1.00 29.22           O  
ATOM   1507  CB  SER A 917      19.506  22.569  29.503  1.00 32.12           C  
ATOM   1508  OG  SER A 917      18.261  22.329  30.139  1.00 38.36           O  
ATOM   1509  N   TRP A 918      17.986  23.457  26.834  1.00 26.60           N  
ATOM   1510  CA  TRP A 918      16.743  23.692  26.116  1.00 24.46           C  
ATOM   1511  C   TRP A 918      16.782  23.031  24.743  1.00 22.82           C  
ATOM   1512  O   TRP A 918      15.765  22.540  24.257  1.00 20.41           O  
ATOM   1513  CB  TRP A 918      16.439  25.193  26.004  1.00 24.31           C  
ATOM   1514  CG  TRP A 918      15.878  25.721  27.285  1.00 22.67           C  
ATOM   1515  CD1 TRP A 918      16.517  26.497  28.209  1.00 22.52           C  
ATOM   1516  CD2 TRP A 918      14.598  25.399  27.847  1.00 23.70           C  
ATOM   1517  NE1 TRP A 918      15.714  26.668  29.321  1.00 22.95           N  
ATOM   1518  CE2 TRP A 918      14.532  26.006  29.121  1.00 23.22           C  
ATOM   1519  CE3 TRP A 918      13.504  24.652  27.398  1.00 23.55           C  
ATOM   1520  CZ2 TRP A 918      13.412  25.886  29.951  1.00 25.70           C  
ATOM   1521  CZ3 TRP A 918      12.396  24.533  28.222  1.00 25.27           C  
ATOM   1522  CH2 TRP A 918      12.356  25.145  29.483  1.00 25.23           C  
ATOM   1523  N   GLN A 919      17.952  23.000  24.117  1.00 20.93           N  
ATOM   1524  CA  GLN A 919      18.041  22.363  22.818  1.00 21.83           C  
ATOM   1525  C   GLN A 919      17.692  20.880  22.919  1.00 21.14           C  
ATOM   1526  O   GLN A 919      16.990  20.344  22.065  1.00 20.66           O  
ATOM   1527  CB  GLN A 919      19.435  22.552  22.224  1.00 25.41           C  
ATOM   1528  CG  GLN A 919      19.641  23.980  21.725  1.00 29.41           C  
ATOM   1529  CD  GLN A 919      21.052  24.251  21.251  1.00 33.89           C  
ATOM   1530  OE1 GLN A 919      21.579  25.345  21.462  1.00 35.16           O  
ATOM   1531  NE2 GLN A 919      21.668  23.267  20.595  1.00 33.49           N  
ATOM   1532  N   ARG A 920      18.149  20.219  23.971  1.00 20.37           N  
ATOM   1533  CA  ARG A 920      17.830  18.809  24.090  1.00 20.71           C  
ATOM   1534  C   ARG A 920      16.362  18.602  24.457  1.00 20.26           C  
ATOM   1535  O   ARG A 920      15.729  17.668  23.977  1.00 19.07           O  
ATOM   1536  CB  ARG A 920      18.711  18.112  25.113  1.00 21.34           C  
ATOM   1537  CG  ARG A 920      18.612  16.588  24.935  1.00 22.03           C  
ATOM   1538  CD  ARG A 920      19.533  15.843  25.853  1.00 23.20           C  
ATOM   1539  NE  ARG A 920      19.353  14.392  25.747  1.00 21.61           N  
ATOM   1540  CZ  ARG A 920      19.783  13.648  24.732  1.00 20.74           C  
ATOM   1541  NH1 ARG A 920      20.423  14.203  23.705  1.00 19.29           N  
ATOM   1542  NH2 ARG A 920      19.598  12.337  24.758  1.00 16.24           N  
ATOM   1543  N   PHE A 921      15.824  19.465  25.311  1.00 19.11           N  
ATOM   1544  CA  PHE A 921      14.421  19.356  25.681  1.00 20.39           C  
ATOM   1545  C   PHE A 921      13.572  19.509  24.411  1.00 19.21           C  
ATOM   1546  O   PHE A 921      12.550  18.837  24.246  1.00 18.13           O  
ATOM   1547  CB  PHE A 921      14.063  20.454  26.684  1.00 23.04           C  
ATOM   1548  CG  PHE A 921      12.628  20.434  27.108  1.00 24.62           C  
ATOM   1549  CD1 PHE A 921      12.184  19.532  28.058  1.00 25.44           C  
ATOM   1550  CD2 PHE A 921      11.718  21.309  26.539  1.00 25.07           C  
ATOM   1551  CE1 PHE A 921      10.855  19.506  28.436  1.00 24.90           C  
ATOM   1552  CE2 PHE A 921      10.387  21.284  26.914  1.00 26.51           C  
ATOM   1553  CZ  PHE A 921       9.960  20.385  27.861  1.00 24.18           C  
ATOM   1554  N   TYR A 922      14.001  20.404  23.516  1.00 18.89           N  
ATOM   1555  CA  TYR A 922      13.295  20.650  22.254  1.00 19.79           C  
ATOM   1556  C   TYR A 922      13.357  19.421  21.352  1.00 18.85           C  
ATOM   1557  O   TYR A 922      12.388  19.079  20.665  1.00 17.04           O  
ATOM   1558  CB  TYR A 922      13.933  21.830  21.517  1.00 24.24           C  
ATOM   1559  CG  TYR A 922      13.576  21.921  20.042  1.00 29.13           C  
ATOM   1560  CD1 TYR A 922      12.434  22.593  19.622  1.00 32.15           C  
ATOM   1561  CD2 TYR A 922      14.383  21.330  19.063  1.00 30.79           C  
ATOM   1562  CE1 TYR A 922      12.099  22.681  18.271  1.00 32.80           C  
ATOM   1563  CE2 TYR A 922      14.049  21.413  17.711  1.00 32.22           C  
ATOM   1564  CZ  TYR A 922      12.902  22.093  17.326  1.00 32.48           C  
ATOM   1565  OH  TYR A 922      12.535  22.181  15.989  1.00 36.38           O  
ATOM   1566  N   GLN A 923      14.521  18.787  21.323  1.00 17.97           N  
ATOM   1567  CA  GLN A 923      14.713  17.598  20.502  1.00 18.40           C  
ATOM   1568  C   GLN A 923      13.812  16.471  20.994  1.00 15.88           C  
ATOM   1569  O   GLN A 923      13.197  15.756  20.194  1.00 15.21           O  
ATOM   1570  CB  GLN A 923      16.173  17.140  20.567  1.00 20.73           C  
ATOM   1571  CG  GLN A 923      17.144  17.930  19.702  1.00 25.36           C  
ATOM   1572  CD  GLN A 923      18.596  17.625  20.060  1.00 29.47           C  
ATOM   1573  OE1 GLN A 923      19.494  17.717  19.219  1.00 33.20           O  
ATOM   1574  NE2 GLN A 923      18.830  17.266  21.317  1.00 30.84           N  
ATOM   1575  N   LEU A 924      13.741  16.312  22.311  1.00 15.37           N  
ATOM   1576  CA  LEU A 924      12.936  15.238  22.881  1.00 14.64           C  
ATOM   1577  C   LEU A 924      11.455  15.503  22.725  1.00 14.23           C  
ATOM   1578  O   LEU A 924      10.692  14.585  22.456  1.00 14.00           O  
ATOM   1579  CB  LEU A 924      13.265  15.030  24.357  1.00 13.55           C  
ATOM   1580  CG  LEU A 924      14.729  14.689  24.669  1.00 15.49           C  
ATOM   1581  CD1 LEU A 924      14.873  14.363  26.168  1.00 12.33           C  
ATOM   1582  CD2 LEU A 924      15.173  13.491  23.821  1.00 14.45           C  
ATOM   1583  N   THR A 925      11.025  16.749  22.883  1.00 14.74           N  
ATOM   1584  CA  THR A 925       9.602  16.990  22.724  1.00 14.84           C  
ATOM   1585  C   THR A 925       9.200  16.895  21.245  1.00 15.46           C  
ATOM   1586  O   THR A 925       8.084  16.473  20.940  1.00 16.04           O  
ATOM   1587  CB  THR A 925       9.161  18.332  23.365  1.00 15.62           C  
ATOM   1588  OG1 THR A 925       9.938  19.411  22.833  1.00 16.50           O  
ATOM   1589  CG2 THR A 925       9.344  18.267  24.912  1.00 15.91           C  
ATOM   1590  N   LYS A 926      10.096  17.257  20.325  1.00 15.94           N  
ATOM   1591  CA  LYS A 926       9.774  17.136  18.900  1.00 16.33           C  
ATOM   1592  C   LYS A 926       9.613  15.638  18.583  1.00 15.85           C  
ATOM   1593  O   LYS A 926       8.734  15.246  17.808  1.00 15.37           O  
ATOM   1594  CB  LYS A 926      10.897  17.755  18.030  1.00 17.80           C  
ATOM   1595  N   LEU A 927      10.452  14.807  19.200  1.00 16.17           N  
ATOM   1596  CA  LEU A 927      10.400  13.348  18.999  1.00 17.03           C  
ATOM   1597  C   LEU A 927       9.053  12.825  19.487  1.00 14.83           C  
ATOM   1598  O   LEU A 927       8.395  12.044  18.801  1.00 16.08           O  
ATOM   1599  CB  LEU A 927      11.538  12.662  19.776  1.00 18.98           C  
ATOM   1600  CG ALEU A 927      11.756  11.149  19.579  0.50 19.75           C  
ATOM   1601  CG BLEU A 927      11.610  11.138  19.656  0.50 20.69           C  
ATOM   1602  CD1ALEU A 927      10.561  10.338  20.056  0.50 20.45           C  
ATOM   1603  CD1BLEU A 927      11.827  10.725  18.218  0.50 22.42           C  
ATOM   1604  CD2ALEU A 927      12.000  10.879  18.120  0.50 21.79           C  
ATOM   1605  CD2BLEU A 927      12.741  10.641  20.519  0.50 23.61           C  
ATOM   1606  N   LEU A 928       8.649  13.259  20.678  1.00 14.66           N  
ATOM   1607  CA  LEU A 928       7.360  12.863  21.238  1.00 13.80           C  
ATOM   1608  C   LEU A 928       6.235  13.280  20.280  1.00 15.13           C  
ATOM   1609  O   LEU A 928       5.326  12.496  19.983  1.00 14.01           O  
ATOM   1610  CB  LEU A 928       7.148  13.524  22.612  1.00 14.54           C  
ATOM   1611  CG  LEU A 928       7.962  13.008  23.822  1.00 14.30           C  
ATOM   1612  CD1 LEU A 928       7.704  13.875  25.051  1.00 13.80           C  
ATOM   1613  CD2 LEU A 928       7.569  11.564  24.139  1.00 15.33           C  
ATOM   1614  N   ASP A 929       6.286  14.520  19.793  1.00 14.57           N  
ATOM   1615  CA  ASP A 929       5.248  15.003  18.880  1.00 15.97           C  
ATOM   1616  C   ASP A 929       5.182  14.138  17.619  1.00 15.94           C  
ATOM   1617  O   ASP A 929       4.090  13.830  17.127  1.00 15.94           O  
ATOM   1618  CB  ASP A 929       5.517  16.465  18.460  1.00 16.36           C  
ATOM   1619  CG  ASP A 929       5.035  17.476  19.479  1.00 18.40           C  
ATOM   1620  OD1 ASP A 929       5.121  18.692  19.170  1.00 21.34           O  
ATOM   1621  OD2 ASP A 929       4.575  17.076  20.578  1.00 16.45           O  
ATOM   1622  N   SER A 930       6.351  13.743  17.115  1.00 16.31           N  
ATOM   1623  CA  SER A 930       6.425  12.941  15.901  1.00 15.17           C  
ATOM   1624  C   SER A 930       5.771  11.570  16.062  1.00 15.52           C  
ATOM   1625  O   SER A 930       5.409  10.938  15.065  1.00 14.66           O  
ATOM   1626  CB  SER A 930       7.879  12.783  15.444  1.00 14.82           C  
ATOM   1627  OG  SER A 930       8.570  11.795  16.193  1.00 15.73           O  
ATOM   1628  N   MET A 931       5.599  11.106  17.302  1.00 13.81           N  
ATOM   1629  CA  MET A 931       4.947   9.808  17.511  1.00 13.30           C  
ATOM   1630  C   MET A 931       3.461   9.840  17.113  1.00 14.86           C  
ATOM   1631  O   MET A 931       2.902   8.820  16.697  1.00 14.14           O  
ATOM   1632  CB  MET A 931       5.076   9.362  18.974  1.00 13.01           C  
ATOM   1633  CG  MET A 931       6.505   8.958  19.368  1.00 13.49           C  
ATOM   1634  SD  MET A 931       7.116   7.540  18.432  1.00 13.26           S  
ATOM   1635  CE  MET A 931       6.018   6.303  18.990  1.00 13.85           C  
ATOM   1636  N   HIS A 932       2.810  10.997  17.213  1.00 13.35           N  
ATOM   1637  CA  HIS A 932       1.395  11.042  16.835  1.00 14.51           C  
ATOM   1638  C   HIS A 932       1.117  10.640  15.373  1.00 14.85           C  
ATOM   1639  O   HIS A 932       0.205   9.861  15.118  1.00 14.20           O  
ATOM   1640  CB  HIS A 932       0.798  12.434  17.071  1.00 15.00           C  
ATOM   1641  CG  HIS A 932       0.490  12.729  18.506  1.00 16.84           C  
ATOM   1642  ND1 HIS A 932      -0.341  11.934  19.267  1.00 18.58           N  
ATOM   1643  CD2 HIS A 932       0.850  13.765  19.302  1.00 16.76           C  
ATOM   1644  CE1 HIS A 932      -0.485  12.468  20.468  1.00 16.76           C  
ATOM   1645  NE2 HIS A 932       0.227  13.581  20.513  1.00 17.16           N  
ATOM   1646  N   ASP A 933       1.863  11.194  14.415  1.00 15.46           N  
ATOM   1647  CA  ASP A 933       1.631  10.854  13.010  1.00 17.07           C  
ATOM   1648  C   ASP A 933       1.943   9.384  12.742  1.00 15.58           C  
ATOM   1649  O   ASP A 933       1.232   8.710  11.988  1.00 15.26           O  
ATOM   1650  CB  ASP A 933       2.486  11.724  12.078  1.00 20.91           C  
ATOM   1651  CG  ASP A 933       1.922  13.132  11.899  1.00 25.71           C  
ATOM   1652  OD1 ASP A 933       0.700  13.333  12.096  1.00 26.38           O  
ATOM   1653  OD2 ASP A 933       2.707  14.036  11.534  1.00 28.22           O  
ATOM   1654  N   LEU A 934       3.010   8.884  13.362  1.00 14.05           N  
ATOM   1655  CA  LEU A 934       3.391   7.494  13.172  1.00 12.48           C  
ATOM   1656  C   LEU A 934       2.294   6.607  13.765  1.00 10.47           C  
ATOM   1657  O   LEU A 934       1.837   5.653  13.128  1.00 10.99           O  
ATOM   1658  CB  LEU A 934       4.740   7.213  13.853  1.00 13.72           C  
ATOM   1659  CG  LEU A 934       5.222   5.748  13.918  1.00 15.61           C  
ATOM   1660  CD1 LEU A 934       5.345   5.147  12.521  1.00 16.03           C  
ATOM   1661  CD2 LEU A 934       6.568   5.685  14.619  1.00 15.06           C  
ATOM   1662  N   VAL A 935       1.867   6.919  14.983  1.00 10.48           N  
ATOM   1663  CA  VAL A 935       0.823   6.123  15.619  1.00 12.11           C  
ATOM   1664  C   VAL A 935      -0.493   6.160  14.850  1.00 11.13           C  
ATOM   1665  O   VAL A 935      -1.170   5.148  14.746  1.00 11.90           O  
ATOM   1666  CB  VAL A 935       0.632   6.547  17.096  1.00  9.99           C  
ATOM   1667  CG1 VAL A 935      -0.584   5.848  17.705  1.00 12.51           C  
ATOM   1668  CG2 VAL A 935       1.895   6.193  17.880  1.00 13.30           C  
ATOM   1669  N   SER A 936      -0.849   7.312  14.293  1.00 13.95           N  
ATOM   1670  CA  SER A 936      -2.073   7.411  13.504  1.00 13.85           C  
ATOM   1671  C   SER A 936      -2.003   6.440  12.332  1.00 14.07           C  
ATOM   1672  O   SER A 936      -2.972   5.729  12.056  1.00 13.16           O  
ATOM   1673  CB  SER A 936      -2.264   8.841  12.990  1.00 15.56           C  
ATOM   1674  OG ASER A 936      -2.452   9.704  14.100  0.50 13.13           O  
ATOM   1675  OG BSER A 936      -3.378   8.929  12.112  0.50 15.85           O  
ATOM   1676  N   ASP A 937      -0.854   6.378  11.658  1.00 14.46           N  
ATOM   1677  CA  ASP A 937      -0.698   5.456  10.531  1.00 13.43           C  
ATOM   1678  C   ASP A 937      -0.706   4.001  10.983  1.00 12.55           C  
ATOM   1679  O   ASP A 937      -1.217   3.148  10.271  1.00 11.09           O  
ATOM   1680  CB  ASP A 937       0.615   5.692   9.762  1.00 14.25           C  
ATOM   1681  CG  ASP A 937       0.617   6.994   8.976  1.00 17.20           C  
ATOM   1682  OD1 ASP A 937      -0.464   7.566   8.784  1.00 16.22           O  
ATOM   1683  OD2 ASP A 937       1.706   7.425   8.544  1.00 16.77           O  
ATOM   1684  N   LEU A 938      -0.098   3.707  12.132  1.00 11.74           N  
ATOM   1685  CA  LEU A 938      -0.078   2.329  12.630  1.00 12.15           C  
ATOM   1686  C   LEU A 938      -1.506   1.907  12.977  1.00 11.49           C  
ATOM   1687  O   LEU A 938      -1.910   0.778  12.733  1.00 11.46           O  
ATOM   1688  CB  LEU A 938       0.790   2.206  13.893  1.00 12.27           C  
ATOM   1689  CG  LEU A 938       2.315   2.348  13.781  1.00 12.61           C  
ATOM   1690  CD1 LEU A 938       2.905   2.377  15.172  1.00 12.74           C  
ATOM   1691  CD2 LEU A 938       2.914   1.173  12.962  1.00 11.81           C  
ATOM   1692  N   LEU A 939      -2.266   2.827  13.572  1.00 10.41           N  
ATOM   1693  CA  LEU A 939      -3.642   2.537  13.944  1.00 10.56           C  
ATOM   1694  C   LEU A 939      -4.516   2.346  12.716  1.00 11.59           C  
ATOM   1695  O   LEU A 939      -5.406   1.501  12.703  1.00 11.91           O  
ATOM   1696  CB  LEU A 939      -4.203   3.662  14.817  1.00  8.98           C  
ATOM   1697  CG  LEU A 939      -3.681   3.612  16.263  1.00 11.93           C  
ATOM   1698  CD1 LEU A 939      -4.154   4.857  17.024  1.00 12.70           C  
ATOM   1699  CD2 LEU A 939      -4.177   2.343  16.960  1.00 10.12           C  
ATOM   1700  N   GLU A 940      -4.282   3.137  11.679  1.00 13.50           N  
ATOM   1701  CA  GLU A 940      -5.083   2.971  10.473  1.00 14.46           C  
ATOM   1702  C   GLU A 940      -4.911   1.534   9.955  1.00 13.82           C  
ATOM   1703  O   GLU A 940      -5.890   0.864   9.636  1.00 12.87           O  
ATOM   1704  CB  GLU A 940      -4.649   3.975   9.417  1.00 18.06           C  
ATOM   1705  CG  GLU A 940      -5.462   3.911   8.147  1.00 26.84           C  
ATOM   1706  CD  GLU A 940      -5.090   5.023   7.180  1.00 31.45           C  
ATOM   1707  OE1 GLU A 940      -5.547   4.987   6.019  1.00 36.13           O  
ATOM   1708  OE2 GLU A 940      -4.340   5.935   7.585  1.00 36.16           O  
ATOM   1709  N   PHE A 941      -3.666   1.064   9.884  1.00 10.91           N  
ATOM   1710  CA  PHE A 941      -3.375  -0.293   9.410  1.00 11.95           C  
ATOM   1711  C   PHE A 941      -4.014  -1.323  10.338  1.00 12.05           C  
ATOM   1712  O   PHE A 941      -4.581  -2.325   9.885  1.00 10.83           O  
ATOM   1713  CB  PHE A 941      -1.851  -0.503   9.370  1.00 12.82           C  
ATOM   1714  CG  PHE A 941      -1.415  -1.753   8.655  1.00 14.43           C  
ATOM   1715  CD1 PHE A 941      -0.988  -1.703   7.332  1.00 16.30           C  
ATOM   1716  CD2 PHE A 941      -1.386  -2.969   9.318  1.00 13.59           C  
ATOM   1717  CE1 PHE A 941      -0.535  -2.846   6.691  1.00 19.09           C  
ATOM   1718  CE2 PHE A 941      -0.936  -4.112   8.682  1.00 14.40           C  
ATOM   1719  CZ  PHE A 941      -0.510  -4.057   7.374  1.00 16.88           C  
ATOM   1720  N   CYS A 942      -3.895  -1.092  11.646  1.00 10.05           N  
ATOM   1721  CA  CYS A 942      -4.465  -1.997  12.634  1.00 11.44           C  
ATOM   1722  C   CYS A 942      -5.987  -2.104  12.494  1.00 11.12           C  
ATOM   1723  O   CYS A 942      -6.527  -3.206  12.443  1.00 11.12           O  
ATOM   1724  CB  CYS A 942      -4.106  -1.516  14.049  1.00 11.77           C  
ATOM   1725  SG  CYS A 942      -4.784  -2.522  15.419  1.00 13.84           S  
ATOM   1726  N   PHE A 943      -6.671  -0.964  12.412  1.00 10.81           N  
ATOM   1727  CA  PHE A 943      -8.133  -0.979  12.301  1.00 11.93           C  
ATOM   1728  C   PHE A 943      -8.565  -1.659  10.992  1.00 11.41           C  
ATOM   1729  O   PHE A 943      -9.587  -2.352  10.937  1.00 12.14           O  
ATOM   1730  CB  PHE A 943      -8.683   0.450  12.374  1.00 12.67           C  
ATOM   1731  CG  PHE A 943      -8.416   1.141  13.694  1.00 14.10           C  
ATOM   1732  CD1 PHE A 943      -8.216   0.403  14.850  1.00 13.08           C  
ATOM   1733  CD2 PHE A 943      -8.425   2.528  13.783  1.00 13.74           C  
ATOM   1734  CE1 PHE A 943      -8.034   1.030  16.081  1.00 12.70           C  
ATOM   1735  CE2 PHE A 943      -8.246   3.162  15.012  1.00 14.26           C  
ATOM   1736  CZ  PHE A 943      -8.051   2.413  16.158  1.00 12.76           C  
ATOM   1737  N   TYR A 944      -7.774  -1.454   9.947  1.00 11.60           N  
ATOM   1738  CA  TYR A 944      -8.049  -2.064   8.652  1.00 12.98           C  
ATOM   1739  C   TYR A 944      -7.956  -3.597   8.733  1.00 13.22           C  
ATOM   1740  O   TYR A 944      -8.865  -4.313   8.313  1.00 14.44           O  
ATOM   1741  CB  TYR A 944      -7.037  -1.559   7.624  1.00 14.09           C  
ATOM   1742  CG  TYR A 944      -7.118  -2.301   6.316  1.00 13.87           C  
ATOM   1743  CD1 TYR A 944      -8.127  -2.022   5.411  1.00 14.38           C  
ATOM   1744  CD2 TYR A 944      -6.206  -3.300   6.007  1.00 13.95           C  
ATOM   1745  CE1 TYR A 944      -8.235  -2.719   4.226  1.00 14.47           C  
ATOM   1746  CE2 TYR A 944      -6.296  -4.003   4.822  1.00 12.86           C  
ATOM   1747  CZ  TYR A 944      -7.320  -3.708   3.936  1.00 14.55           C  
ATOM   1748  OH  TYR A 944      -7.434  -4.424   2.764  1.00 14.11           O  
ATOM   1749  N   THR A 945      -6.842  -4.093   9.261  1.00 12.09           N  
ATOM   1750  CA  THR A 945      -6.642  -5.536   9.375  1.00 10.90           C  
ATOM   1751  C   THR A 945      -7.654  -6.133  10.355  1.00 11.28           C  
ATOM   1752  O   THR A 945      -8.147  -7.236  10.151  1.00 10.85           O  
ATOM   1753  CB  THR A 945      -5.214  -5.856   9.828  1.00 12.13           C  
ATOM   1754  OG1ATHR A 945      -4.287  -5.259   8.904  0.50 10.68           O  
ATOM   1755  OG1BTHR A 945      -5.016  -5.406  11.164  0.50 14.75           O  
ATOM   1756  CG2ATHR A 945      -4.986  -7.355   9.885  0.50  8.63           C  
ATOM   1757  CG2BTHR A 945      -4.205  -5.160   8.907  0.50 11.92           C  
ATOM   1758  N   PHE A 946      -7.979  -5.383  11.398  1.00 10.49           N  
ATOM   1759  CA  PHE A 946      -8.959  -5.842  12.377  1.00 13.11           C  
ATOM   1760  C   PHE A 946     -10.332  -6.054  11.742  1.00 13.87           C  
ATOM   1761  O   PHE A 946     -10.959  -7.102  11.921  1.00 12.88           O  
ATOM   1762  CB  PHE A 946      -9.109  -4.828  13.508  1.00 10.82           C  
ATOM   1763  CG  PHE A 946     -10.028  -5.299  14.613  1.00 15.09           C  
ATOM   1764  CD1 PHE A 946      -9.619  -6.288  15.501  1.00 13.79           C  
ATOM   1765  CD2 PHE A 946     -11.310  -4.774  14.740  1.00 15.58           C  
ATOM   1766  CE1 PHE A 946     -10.474  -6.748  16.500  1.00 16.98           C  
ATOM   1767  CE2 PHE A 946     -12.166  -5.228  15.734  1.00 16.40           C  
ATOM   1768  CZ  PHE A 946     -11.748  -6.216  16.614  1.00 17.87           C  
ATOM   1769  N   ARG A 947     -10.824  -5.059  11.007  1.00 14.44           N  
ATOM   1770  CA  ARG A 947     -12.140  -5.235  10.417  1.00 17.42           C  
ATOM   1771  C   ARG A 947     -12.175  -6.276   9.298  1.00 16.82           C  
ATOM   1772  O   ARG A 947     -13.216  -6.880   9.044  1.00 15.22           O  
ATOM   1773  CB  ARG A 947     -12.732  -3.884   9.980  1.00 21.77           C  
ATOM   1774  CG  ARG A 947     -12.259  -3.323   8.708  1.00 28.27           C  
ATOM   1775  CD  ARG A 947     -13.196  -2.169   8.311  1.00 34.90           C  
ATOM   1776  NE  ARG A 947     -13.129  -1.048   9.248  1.00 38.38           N  
ATOM   1777  CZ  ARG A 947     -12.094  -0.212   9.342  1.00 40.29           C  
ATOM   1778  NH1 ARG A 947     -11.031  -0.358   8.555  1.00 41.53           N  
ATOM   1779  NH2 ARG A 947     -12.124   0.773  10.222  1.00 39.76           N  
ATOM   1780  N   GLU A 948     -11.043  -6.521   8.641  1.00 14.69           N  
ATOM   1781  CA  GLU A 948     -11.016  -7.549   7.609  1.00 15.28           C  
ATOM   1782  C   GLU A 948     -10.241  -8.786   8.082  1.00 15.60           C  
ATOM   1783  O   GLU A 948      -9.709  -9.532   7.259  1.00 14.80           O  
ATOM   1784  CB  GLU A 948     -10.384  -7.015   6.318  1.00 15.46           C  
ATOM   1785  CG  GLU A 948     -11.247  -5.973   5.574  1.00 17.58           C  
ATOM   1786  CD  GLU A 948     -12.647  -6.489   5.227  1.00 18.66           C  
ATOM   1787  OE1 GLU A 948     -12.815  -7.705   5.009  1.00 21.01           O  
ATOM   1788  OE2 GLU A 948     -13.582  -5.670   5.159  1.00 20.90           O  
ATOM   1789  N   SER A 949     -10.202  -9.026   9.395  1.00 15.08           N  
ATOM   1790  CA  SER A 949      -9.436 -10.157   9.920  1.00 15.99           C  
ATOM   1791  C   SER A 949      -9.810 -11.511   9.331  1.00 16.46           C  
ATOM   1792  O   SER A 949      -8.947 -12.342   9.094  1.00 15.63           O  
ATOM   1793  CB  SER A 949      -9.524 -10.230  11.458  1.00 16.91           C  
ATOM   1794  OG  SER A 949     -10.857 -10.410  11.889  1.00 20.47           O  
ATOM   1795  N   HIS A 950     -11.093 -11.735   9.092  1.00 18.65           N  
ATOM   1796  CA  HIS A 950     -11.514 -13.009   8.543  1.00 21.25           C  
ATOM   1797  C   HIS A 950     -10.932 -13.223   7.142  1.00 18.84           C  
ATOM   1798  O   HIS A 950     -10.253 -14.212   6.896  1.00 19.45           O  
ATOM   1799  CB  HIS A 950     -13.040 -13.084   8.511  1.00 25.25           C  
ATOM   1800  CG  HIS A 950     -13.560 -14.385   7.993  1.00 31.27           C  
ATOM   1801  ND1 HIS A 950     -13.474 -15.557   8.715  1.00 33.87           N  
ATOM   1802  CD2 HIS A 950     -14.125 -14.712   6.807  1.00 33.26           C  
ATOM   1803  CE1 HIS A 950     -13.963 -16.550   7.994  1.00 34.50           C  
ATOM   1804  NE2 HIS A 950     -14.364 -16.065   6.832  1.00 34.50           N  
ATOM   1805  N   ALA A 951     -11.165 -12.280   6.236  1.00 18.59           N  
ATOM   1806  CA  ALA A 951     -10.659 -12.395   4.862  1.00 17.00           C  
ATOM   1807  C   ALA A 951      -9.134 -12.468   4.781  1.00 16.88           C  
ATOM   1808  O   ALA A 951      -8.573 -13.213   3.956  1.00 14.58           O  
ATOM   1809  CB  ALA A 951     -11.144 -11.212   4.036  1.00 16.76           C  
ATOM   1810  N   LEU A 952      -8.472 -11.687   5.637  1.00 14.34           N  
ATOM   1811  CA  LEU A 952      -7.022 -11.615   5.665  1.00 14.31           C  
ATOM   1812  C   LEU A 952      -6.353 -12.718   6.493  1.00 15.67           C  
ATOM   1813  O   LEU A 952      -5.136 -12.908   6.416  1.00 14.68           O  
ATOM   1814  CB  LEU A 952      -6.597 -10.241   6.204  1.00 15.08           C  
ATOM   1815  CG  LEU A 952      -7.042  -9.050   5.340  1.00 15.96           C  
ATOM   1816  CD1 LEU A 952      -6.627  -7.742   6.007  1.00 15.76           C  
ATOM   1817  CD2 LEU A 952      -6.428  -9.168   3.938  1.00 16.43           C  
ATOM   1818  N   LYS A 953      -7.152 -13.436   7.272  1.00 15.86           N  
ATOM   1819  CA  LYS A 953      -6.646 -14.507   8.122  1.00 18.10           C  
ATOM   1820  C   LYS A 953      -5.635 -14.014   9.165  1.00 17.73           C  
ATOM   1821  O   LYS A 953      -4.652 -14.684   9.450  1.00 15.74           O  
ATOM   1822  CB  LYS A 953      -6.026 -15.611   7.271  1.00 22.84           C  
ATOM   1823  CG  LYS A 953      -7.044 -16.294   6.354  1.00 27.28           C  
ATOM   1824  CD  LYS A 953      -6.403 -17.409   5.552  1.00 31.83           C  
ATOM   1825  CE  LYS A 953      -5.333 -16.860   4.630  1.00 35.71           C  
ATOM   1826  NZ  LYS A 953      -4.661 -17.954   3.861  1.00 38.90           N  
ATOM   1827  N   VAL A 954      -5.884 -12.832   9.719  1.00 16.63           N  
ATOM   1828  CA  VAL A 954      -5.028 -12.275  10.761  1.00 15.86           C  
ATOM   1829  C   VAL A 954      -5.786 -12.455  12.078  1.00 16.94           C  
ATOM   1830  O   VAL A 954      -6.909 -11.951  12.234  1.00 17.69           O  
ATOM   1831  CB  VAL A 954      -4.747 -10.774  10.509  1.00 16.14           C  
ATOM   1832  CG1 VAL A 954      -3.883 -10.179  11.651  1.00 13.16           C  
ATOM   1833  CG2 VAL A 954      -4.009 -10.617   9.181  1.00 16.25           C  
ATOM   1834  N   GLU A 955      -5.181 -13.176  13.018  1.00 15.66           N  
ATOM   1835  CA  GLU A 955      -5.811 -13.441  14.318  1.00 16.54           C  
ATOM   1836  C   GLU A 955      -5.428 -12.388  15.351  1.00 14.45           C  
ATOM   1837  O   GLU A 955      -4.322 -11.859  15.319  1.00 12.66           O  
ATOM   1838  CB  GLU A 955      -5.388 -14.814  14.845  1.00 20.40           C  
ATOM   1839  CG  GLU A 955      -5.420 -15.920  13.811  1.00 26.96           C  
ATOM   1840  CD  GLU A 955      -4.948 -17.251  14.367  1.00 30.85           C  
ATOM   1841  OE1 GLU A 955      -3.918 -17.284  15.085  1.00 34.41           O  
ATOM   1842  OE2 GLU A 955      -5.605 -18.269  14.075  1.00 35.75           O  
ATOM   1843  N   PHE A 956      -6.354 -12.094  16.259  1.00 13.29           N  
ATOM   1844  CA  PHE A 956      -6.126 -11.109  17.316  1.00 13.84           C  
ATOM   1845  C   PHE A 956      -6.490 -11.772  18.640  1.00 13.62           C  
ATOM   1846  O   PHE A 956      -7.563 -12.401  18.747  1.00 13.27           O  
ATOM   1847  CB  PHE A 956      -7.043  -9.883  17.150  1.00 12.95           C  
ATOM   1848  CG  PHE A 956      -6.678  -8.970  16.000  1.00 13.61           C  
ATOM   1849  CD1 PHE A 956      -7.039  -9.284  14.698  1.00 13.54           C  
ATOM   1850  CD2 PHE A 956      -5.988  -7.790  16.234  1.00 13.30           C  
ATOM   1851  CE1 PHE A 956      -6.720  -8.433  13.651  1.00 13.71           C  
ATOM   1852  CE2 PHE A 956      -5.666  -6.933  15.193  1.00 13.26           C  
ATOM   1853  CZ  PHE A 956      -6.038  -7.261  13.891  1.00 13.32           C  
ATOM   1854  N   PRO A 957      -5.628 -11.629  19.666  1.00 13.41           N  
ATOM   1855  CA  PRO A 957      -5.893 -12.223  20.981  1.00 13.38           C  
ATOM   1856  C   PRO A 957      -6.969 -11.402  21.697  1.00 14.95           C  
ATOM   1857  O   PRO A 957      -7.197 -10.234  21.360  1.00 13.85           O  
ATOM   1858  CB  PRO A 957      -4.539 -12.150  21.674  1.00 14.33           C  
ATOM   1859  CG  PRO A 957      -3.941 -10.891  21.103  1.00 13.61           C  
ATOM   1860  CD  PRO A 957      -4.301 -10.975  19.637  1.00 12.40           C  
ATOM   1861  N   ALA A 958      -7.631 -12.010  22.677  1.00 14.16           N  
ATOM   1862  CA  ALA A 958      -8.700 -11.335  23.407  1.00 15.60           C  
ATOM   1863  C   ALA A 958      -8.334  -9.920  23.868  1.00 13.39           C  
ATOM   1864  O   ALA A 958      -9.127  -8.995  23.722  1.00 13.05           O  
ATOM   1865  CB  ALA A 958      -9.141 -12.189  24.601  1.00 17.12           C  
ATOM   1866  N   MET A 959      -7.138  -9.742  24.410  1.00 13.94           N  
ATOM   1867  CA  MET A 959      -6.729  -8.426  24.891  1.00 15.12           C  
ATOM   1868  C   MET A 959      -6.805  -7.363  23.790  1.00 14.04           C  
ATOM   1869  O   MET A 959      -7.255  -6.235  24.042  1.00 13.02           O  
ATOM   1870  CB  MET A 959      -5.303  -8.476  25.459  1.00 16.40           C  
ATOM   1871  CG  MET A 959      -4.715  -7.088  25.784  1.00 19.03           C  
ATOM   1872  SD  MET A 959      -5.619  -6.171  27.063  1.00 22.13           S  
ATOM   1873  CE  MET A 959      -4.794  -6.800  28.537  1.00 23.72           C  
ATOM   1874  N   LEU A 960      -6.365  -7.713  22.582  1.00 11.03           N  
ATOM   1875  CA  LEU A 960      -6.406  -6.755  21.481  1.00 12.45           C  
ATOM   1876  C   LEU A 960      -7.820  -6.569  20.962  1.00 12.69           C  
ATOM   1877  O   LEU A 960      -8.188  -5.470  20.586  1.00 12.93           O  
ATOM   1878  CB  LEU A 960      -5.448  -7.163  20.344  1.00 10.71           C  
ATOM   1879  CG  LEU A 960      -4.218  -6.229  20.309  1.00 13.16           C  
ATOM   1880  CD1 LEU A 960      -3.420  -6.358  21.613  1.00 13.07           C  
ATOM   1881  CD2 LEU A 960      -3.317  -6.587  19.110  1.00 10.34           C  
ATOM   1882  N   VAL A 961      -8.626  -7.626  20.949  1.00 11.76           N  
ATOM   1883  CA  VAL A 961     -10.009  -7.454  20.503  1.00 13.55           C  
ATOM   1884  C   VAL A 961     -10.683  -6.464  21.466  1.00 14.21           C  
ATOM   1885  O   VAL A 961     -11.462  -5.591  21.061  1.00 13.87           O  
ATOM   1886  CB  VAL A 961     -10.773  -8.801  20.507  1.00 14.29           C  
ATOM   1887  CG1 VAL A 961     -12.240  -8.570  20.204  1.00 15.07           C  
ATOM   1888  CG2 VAL A 961     -10.171  -9.733  19.450  1.00 14.74           C  
ATOM   1889  N   GLU A 962     -10.369  -6.589  22.753  1.00 14.58           N  
ATOM   1890  CA  GLU A 962     -10.936  -5.671  23.745  1.00 14.97           C  
ATOM   1891  C   GLU A 962     -10.512  -4.231  23.485  1.00 12.90           C  
ATOM   1892  O   GLU A 962     -11.335  -3.326  23.399  1.00 12.12           O  
ATOM   1893  CB  GLU A 962     -10.484  -6.062  25.145  1.00 16.79           C  
ATOM   1894  CG  GLU A 962     -11.251  -7.213  25.708  1.00 21.95           C  
ATOM   1895  CD  GLU A 962     -10.607  -7.745  26.964  1.00 26.14           C  
ATOM   1896  OE1 GLU A 962     -10.211  -6.917  27.820  1.00 22.70           O  
ATOM   1897  OE2 GLU A 962     -10.502  -8.989  27.082  1.00 28.93           O  
ATOM   1898  N   ILE A 963      -9.210  -4.022  23.372  1.00 12.18           N  
ATOM   1899  CA  ILE A 963      -8.686  -2.689  23.121  1.00 11.97           C  
ATOM   1900  C   ILE A 963      -9.172  -2.091  21.805  1.00 11.80           C  
ATOM   1901  O   ILE A 963      -9.628  -0.950  21.776  1.00 12.58           O  
ATOM   1902  CB  ILE A 963      -7.139  -2.705  23.082  1.00 11.90           C  
ATOM   1903  CG1 ILE A 963      -6.578  -2.976  24.477  1.00 12.53           C  
ATOM   1904  CG2 ILE A 963      -6.611  -1.363  22.576  1.00 13.99           C  
ATOM   1905  CD1 ILE A 963      -5.083  -3.347  24.470  1.00 11.93           C  
ATOM   1906  N   ILE A 964      -9.064  -2.843  20.709  1.00 10.01           N  
ATOM   1907  CA  ILE A 964      -9.453  -2.305  19.392  1.00 10.40           C  
ATOM   1908  C   ILE A 964     -10.970  -2.079  19.274  1.00 12.17           C  
ATOM   1909  O   ILE A 964     -11.412  -1.112  18.663  1.00 12.93           O  
ATOM   1910  CB  ILE A 964      -8.938  -3.230  18.243  1.00  9.38           C  
ATOM   1911  CG1 ILE A 964      -7.400  -3.298  18.285  1.00 10.51           C  
ATOM   1912  CG2 ILE A 964      -9.389  -2.692  16.879  1.00 10.26           C  
ATOM   1913  CD1 ILE A 964      -6.810  -4.483  17.488  1.00 10.70           C  
ATOM   1914  N   SER A 965     -11.760  -2.959  19.873  1.00 11.34           N  
ATOM   1915  CA  SER A 965     -13.216  -2.805  19.829  1.00 14.00           C  
ATOM   1916  C   SER A 965     -13.625  -1.480  20.480  1.00 14.48           C  
ATOM   1917  O   SER A 965     -14.617  -0.861  20.092  1.00 15.88           O  
ATOM   1918  CB  SER A 965     -13.878  -3.963  20.561  1.00 13.52           C  
ATOM   1919  OG  SER A 965     -13.780  -5.125  19.775  1.00 19.05           O  
ATOM   1920  N   ASP A 966     -12.864  -1.061  21.487  1.00 15.93           N  
ATOM   1921  CA  ASP A 966     -13.139   0.195  22.167  1.00 15.37           C  
ATOM   1922  C   ASP A 966     -12.603   1.394  21.377  1.00 15.57           C  
ATOM   1923  O   ASP A 966     -13.282   2.393  21.182  1.00 13.82           O  
ATOM   1924  CB  ASP A 966     -12.465   0.216  23.534  1.00 16.75           C  
ATOM   1925  CG  ASP A 966     -12.546   1.585  24.189  1.00 19.44           C  
ATOM   1926  OD1 ASP A 966     -13.613   1.891  24.763  1.00 17.64           O  
ATOM   1927  OD2 ASP A 966     -11.558   2.365  24.111  1.00 21.86           O  
ATOM   1928  N   GLN A 967     -11.364   1.276  20.926  1.00 14.47           N  
ATOM   1929  CA  GLN A 967     -10.696   2.364  20.223  1.00 15.02           C  
ATOM   1930  C   GLN A 967     -11.082   2.695  18.808  1.00 14.36           C  
ATOM   1931  O   GLN A 967     -11.141   3.867  18.451  1.00 13.00           O  
ATOM   1932  CB  GLN A 967      -9.188   2.128  20.247  1.00 15.41           C  
ATOM   1933  CG  GLN A 967      -8.566   2.402  21.607  1.00 18.49           C  
ATOM   1934  CD  GLN A 967      -8.617   3.876  21.960  1.00 20.57           C  
ATOM   1935  OE1 GLN A 967      -9.430   4.310  22.796  1.00 23.10           O  
ATOM   1936  NE2 GLN A 967      -7.765   4.660  21.314  1.00 18.27           N  
ATOM   1937  N   LEU A 968     -11.330   1.668  18.001  1.00 14.00           N  
ATOM   1938  CA  LEU A 968     -11.638   1.876  16.591  1.00 14.10           C  
ATOM   1939  C   LEU A 968     -12.738   2.911  16.375  1.00 14.69           C  
ATOM   1940  O   LEU A 968     -12.515   3.924  15.704  1.00 13.89           O  
ATOM   1941  CB  LEU A 968     -11.988   0.531  15.923  1.00 14.57           C  
ATOM   1942  CG  LEU A 968     -12.012   0.537  14.385  1.00 14.20           C  
ATOM   1943  CD1 LEU A 968     -11.727  -0.877  13.826  1.00 15.79           C  
ATOM   1944  CD2 LEU A 968     -13.378   1.028  13.931  1.00 16.22           C  
ATOM   1945  N   PRO A 969     -13.931   2.697  16.964  1.00 13.99           N  
ATOM   1946  CA  PRO A 969     -14.986   3.697  16.747  1.00 14.59           C  
ATOM   1947  C   PRO A 969     -14.676   5.093  17.319  1.00 14.54           C  
ATOM   1948  O   PRO A 969     -15.053   6.104  16.721  1.00 17.54           O  
ATOM   1949  CB  PRO A 969     -16.214   3.040  17.390  1.00 14.46           C  
ATOM   1950  CG  PRO A 969     -15.609   2.218  18.504  1.00 15.51           C  
ATOM   1951  CD  PRO A 969     -14.423   1.582  17.795  1.00 13.84           C  
ATOM   1952  N   LYS A 970     -14.000   5.147  18.463  1.00 12.12           N  
ATOM   1953  CA  LYS A 970     -13.645   6.418  19.084  1.00 13.94           C  
ATOM   1954  C   LYS A 970     -12.660   7.197  18.219  1.00 15.45           C  
ATOM   1955  O   LYS A 970     -12.880   8.384  17.920  1.00 17.31           O  
ATOM   1956  CB  LYS A 970     -13.066   6.188  20.500  1.00 14.55           C  
ATOM   1957  CG  LYS A 970     -14.112   5.705  21.497  1.00 15.37           C  
ATOM   1958  CD  LYS A 970     -13.524   5.299  22.858  1.00 15.31           C  
ATOM   1959  CE  LYS A 970     -14.646   4.988  23.840  1.00 16.75           C  
ATOM   1960  NZ  LYS A 970     -14.126   4.414  25.114  1.00 18.13           N  
ATOM   1961  N   VAL A 971     -11.577   6.542  17.808  1.00 14.90           N  
ATOM   1962  CA  VAL A 971     -10.588   7.190  16.959  1.00 14.50           C  
ATOM   1963  C   VAL A 971     -11.198   7.580  15.615  1.00 16.21           C  
ATOM   1964  O   VAL A 971     -11.067   8.725  15.177  1.00 16.49           O  
ATOM   1965  CB  VAL A 971      -9.363   6.260  16.705  1.00 14.30           C  
ATOM   1966  CG1 VAL A 971      -8.380   6.931  15.711  1.00 15.64           C  
ATOM   1967  CG2 VAL A 971      -8.659   5.984  18.024  1.00 14.66           C  
ATOM   1968  N   GLU A 972     -11.870   6.640  14.953  1.00 16.44           N  
ATOM   1969  CA  GLU A 972     -12.448   6.939  13.642  1.00 16.84           C  
ATOM   1970  C   GLU A 972     -13.548   8.005  13.637  1.00 17.48           C  
ATOM   1971  O   GLU A 972     -13.777   8.648  12.611  1.00 18.84           O  
ATOM   1972  CB  GLU A 972     -12.954   5.658  12.978  1.00 17.84           C  
ATOM   1973  CG  GLU A 972     -11.818   4.753  12.500  1.00 18.31           C  
ATOM   1974  CD  GLU A 972     -12.292   3.597  11.645  1.00 22.02           C  
ATOM   1975  OE1 GLU A 972     -11.428   2.853  11.129  1.00 23.98           O  
ATOM   1976  OE2 GLU A 972     -13.513   3.427  11.484  1.00 20.57           O  
ATOM   1977  N   SER A 973     -14.228   8.197  14.761  1.00 16.85           N  
ATOM   1978  CA  SER A 973     -15.272   9.220  14.832  1.00 19.22           C  
ATOM   1979  C   SER A 973     -14.693  10.581  15.230  1.00 19.73           C  
ATOM   1980  O   SER A 973     -15.434  11.540  15.442  1.00 19.99           O  
ATOM   1981  CB  SER A 973     -16.364   8.818  15.832  1.00 16.74           C  
ATOM   1982  OG  SER A 973     -15.860   8.793  17.151  1.00 21.64           O  
ATOM   1983  N   GLY A 974     -13.370  10.654  15.343  1.00 20.08           N  
ATOM   1984  CA  GLY A 974     -12.723  11.904  15.698  1.00 22.16           C  
ATOM   1985  C   GLY A 974     -12.702  12.259  17.178  1.00 23.99           C  
ATOM   1986  O   GLY A 974     -12.507  13.429  17.513  1.00 24.19           O  
ATOM   1987  N   ASN A 975     -12.889  11.281  18.067  1.00 23.49           N  
ATOM   1988  CA  ASN A 975     -12.889  11.564  19.503  1.00 25.36           C  
ATOM   1989  C   ASN A 975     -11.533  11.455  20.200  1.00 25.73           C  
ATOM   1990  O   ASN A 975     -11.461  11.593  21.416  1.00 28.02           O  
ATOM   1991  CB  ASN A 975     -13.888  10.665  20.247  1.00 28.00           C  
ATOM   1992  CG  ASN A 975     -14.070  11.081  21.721  1.00 31.96           C  
ATOM   1993  OD1 ASN A 975     -13.732  10.337  22.658  1.00 31.54           O  
ATOM   1994  ND2 ASN A 975     -14.605  12.282  21.924  1.00 32.34           N  
ATOM   1995  N   ALA A 976     -10.460  11.210  19.457  1.00 25.05           N  
ATOM   1996  CA  ALA A 976      -9.137  11.111  20.077  1.00 24.86           C  
ATOM   1997  C   ALA A 976      -8.386  12.423  19.870  1.00 25.18           C  
ATOM   1998  O   ALA A 976      -8.072  12.787  18.744  1.00 26.66           O  
ATOM   1999  CB  ALA A 976      -8.351   9.969  19.472  1.00 24.48           C  
ATOM   2000  N   LYS A 977      -8.091  13.129  20.953  1.00 22.58           N  
ATOM   2001  CA  LYS A 977      -7.396  14.401  20.830  1.00 23.47           C  
ATOM   2002  C   LYS A 977      -5.930  14.294  21.209  1.00 21.23           C  
ATOM   2003  O   LYS A 977      -5.599  14.083  22.365  1.00 19.01           O  
ATOM   2004  CB  LYS A 977      -8.071  15.456  21.708  1.00 26.00           C  
ATOM   2005  CG  LYS A 977      -7.421  16.830  21.617  1.00 29.67           C  
ATOM   2006  CD  LYS A 977      -8.226  17.886  22.379  1.00 34.67           C  
ATOM   2007  CE  LYS A 977      -8.313  17.568  23.862  1.00 37.94           C  
ATOM   2008  NZ  LYS A 977      -9.118  18.587  24.619  1.00 41.26           N  
ATOM   2009  N   PRO A 978      -5.031  14.444  20.229  1.00 21.07           N  
ATOM   2010  CA  PRO A 978      -3.588  14.366  20.463  1.00 20.20           C  
ATOM   2011  C   PRO A 978      -3.104  15.653  21.132  1.00 20.36           C  
ATOM   2012  O   PRO A 978      -3.554  16.745  20.774  1.00 17.25           O  
ATOM   2013  CB  PRO A 978      -3.000  14.233  19.052  1.00 21.90           C  
ATOM   2014  CG  PRO A 978      -4.187  13.991  18.150  1.00 24.48           C  
ATOM   2015  CD  PRO A 978      -5.314  14.705  18.814  1.00 22.46           C  
ATOM   2016  N   LEU A 979      -2.203  15.523  22.102  1.00 18.65           N  
ATOM   2017  CA  LEU A 979      -1.638  16.686  22.775  1.00 19.34           C  
ATOM   2018  C   LEU A 979      -0.231  16.868  22.220  1.00 19.94           C  
ATOM   2019  O   LEU A 979       0.557  15.916  22.175  1.00 20.23           O  
ATOM   2020  CB  LEU A 979      -1.595  16.475  24.295  1.00 18.45           C  
ATOM   2021  CG  LEU A 979      -2.927  16.126  24.979  1.00 18.07           C  
ATOM   2022  CD1 LEU A 979      -2.737  16.105  26.487  1.00 19.16           C  
ATOM   2023  CD2 LEU A 979      -3.994  17.139  24.603  1.00 18.98           C  
ATOM   2024  N   TYR A 980       0.068  18.082  21.767  1.00 20.37           N  
ATOM   2025  CA  TYR A 980       1.363  18.411  21.193  1.00 19.83           C  
ATOM   2026  C   TYR A 980       2.136  19.412  22.024  1.00 20.67           C  
ATOM   2027  O   TYR A 980       1.550  20.236  22.726  1.00 20.98           O  
ATOM   2028  CB  TYR A 980       1.203  19.048  19.812  1.00 21.63           C  
ATOM   2029  CG  TYR A 980       0.744  18.111  18.728  1.00 22.95           C  
ATOM   2030  CD1 TYR A 980      -0.602  17.847  18.542  1.00 23.26           C  
ATOM   2031  CD2 TYR A 980       1.661  17.492  17.893  1.00 23.73           C  
ATOM   2032  CE1 TYR A 980      -1.029  16.985  17.542  1.00 26.07           C  
ATOM   2033  CE2 TYR A 980       1.247  16.627  16.895  1.00 25.88           C  
ATOM   2034  CZ  TYR A 980      -0.099  16.381  16.725  1.00 25.95           C  
ATOM   2035  OH  TYR A 980      -0.518  15.530  15.731  1.00 29.32           O  
ATOM   2036  N   PHE A 981       3.458  19.361  21.910  1.00 20.01           N  
ATOM   2037  CA  PHE A 981       4.315  20.321  22.600  1.00 21.20           C  
ATOM   2038  C   PHE A 981       4.542  21.501  21.658  1.00 23.37           C  
ATOM   2039  O   PHE A 981       4.673  22.643  22.108  1.00 22.99           O  
ATOM   2040  CB  PHE A 981       5.670  19.693  22.946  1.00 19.11           C  
ATOM   2041  CG  PHE A 981       5.635  18.825  24.163  1.00 17.50           C  
ATOM   2042  CD1 PHE A 981       5.814  19.372  25.420  1.00 17.96           C  
ATOM   2043  CD2 PHE A 981       5.377  17.471  24.053  1.00 18.18           C  
ATOM   2044  CE1 PHE A 981       5.734  18.581  26.555  1.00 19.26           C  
ATOM   2045  CE2 PHE A 981       5.294  16.676  25.179  1.00 17.28           C  
ATOM   2046  CZ  PHE A 981       5.472  17.231  26.434  1.00 18.22           C  
ATOM   2047  N   HIS A 982       4.573  21.218  20.354  1.00 25.06           N  
ATOM   2048  CA  HIS A 982       4.817  22.242  19.333  1.00 30.15           C  
ATOM   2049  C   HIS A 982       3.600  22.507  18.445  1.00 32.65           C  
ATOM   2050  O   HIS A 982       3.791  23.051  17.342  1.00 35.73           O  
ATOM   2051  CB  HIS A 982       5.998  21.817  18.448  1.00 31.76           C  
ATOM   2052  CG  HIS A 982       7.185  21.324  19.221  1.00 34.74           C  
ATOM   2053  ND1 HIS A 982       8.055  22.170  19.877  1.00 37.02           N  
ATOM   2054  CD2 HIS A 982       7.613  20.069  19.492  1.00 35.62           C  
ATOM   2055  CE1 HIS A 982       8.963  21.458  20.521  1.00 36.12           C  
ATOM   2056  NE2 HIS A 982       8.717  20.180  20.304  1.00 35.55           N  
TER    2057      HIS A 982                                                      
ATOM   2058  N   LEU B 723      18.294  36.033  68.473  1.00 29.31           N  
ATOM   2059  CA  LEU B 723      19.021  36.550  67.276  1.00 28.13           C  
ATOM   2060  C   LEU B 723      18.055  37.168  66.278  1.00 27.60           C  
ATOM   2061  O   LEU B 723      16.931  36.708  66.112  1.00 27.63           O  
ATOM   2062  CB  LEU B 723      19.822  35.433  66.609  1.00 29.42           C  
ATOM   2063  N   VAL B 724      18.507  38.229  65.622  1.00 26.70           N  
ATOM   2064  CA  VAL B 724      17.706  38.939  64.639  1.00 25.19           C  
ATOM   2065  C   VAL B 724      17.673  38.176  63.318  1.00 26.12           C  
ATOM   2066  O   VAL B 724      18.718  37.889  62.720  1.00 24.74           O  
ATOM   2067  CB  VAL B 724      18.276  40.368  64.384  1.00 25.90           C  
ATOM   2068  CG1 VAL B 724      17.485  41.069  63.284  1.00 24.77           C  
ATOM   2069  CG2 VAL B 724      18.221  41.181  65.670  1.00 25.90           C  
ATOM   2070  N   PRO B 725      16.464  37.818  62.854  1.00 25.98           N  
ATOM   2071  CA  PRO B 725      16.330  37.090  61.590  1.00 27.34           C  
ATOM   2072  C   PRO B 725      16.893  37.988  60.496  1.00 29.07           C  
ATOM   2073  O   PRO B 725      16.551  39.172  60.419  1.00 28.21           O  
ATOM   2074  CB  PRO B 725      14.817  36.908  61.447  1.00 28.40           C  
ATOM   2075  CG  PRO B 725      14.312  36.955  62.887  1.00 27.40           C  
ATOM   2076  CD  PRO B 725      15.151  38.059  63.477  1.00 26.37           C  
ATOM   2077  N   GLN B 726      17.760  37.443  59.653  1.00 31.22           N  
ATOM   2078  CA  GLN B 726      18.333  38.257  58.598  1.00 33.73           C  
ATOM   2079  C   GLN B 726      17.420  38.300  57.380  1.00 35.26           C  
ATOM   2080  O   GLN B 726      17.425  39.276  56.625  1.00 36.63           O  
ATOM   2081  CB  GLN B 726      19.728  37.742  58.243  1.00 34.43           C  
ATOM   2082  CG  GLN B 726      20.707  37.921  59.395  1.00 34.86           C  
ATOM   2083  CD  GLN B 726      20.793  39.373  59.858  1.00 36.38           C  
ATOM   2084  OE1 GLN B 726      21.297  40.234  59.135  1.00 37.25           O  
ATOM   2085  NE2 GLN B 726      20.291  39.652  61.062  1.00 33.82           N  
ATOM   2086  N   LEU B 727      16.620  37.252  57.213  1.00 35.40           N  
ATOM   2087  CA  LEU B 727      15.673  37.176  56.104  1.00 35.71           C  
ATOM   2088  C   LEU B 727      14.414  37.980  56.441  1.00 35.28           C  
ATOM   2089  O   LEU B 727      13.872  37.867  57.544  1.00 34.48           O  
ATOM   2090  CB  LEU B 727      15.300  35.720  55.840  1.00 36.48           C  
ATOM   2091  N   SER B 728      13.960  38.795  55.495  1.00 34.40           N  
ATOM   2092  CA  SER B 728      12.759  39.599  55.697  1.00 33.40           C  
ATOM   2093  C   SER B 728      11.633  39.087  54.819  1.00 32.92           C  
ATOM   2094  O   SER B 728      11.623  39.315  53.608  1.00 32.61           O  
ATOM   2095  CB  SER B 728      13.026  41.076  55.372  1.00 33.49           C  
ATOM   2096  OG  SER B 728      11.822  41.839  55.387  1.00 32.18           O  
ATOM   2097  N   THR B 729      10.694  38.383  55.438  1.00 31.40           N  
ATOM   2098  CA  THR B 729       9.545  37.850  54.736  1.00 31.08           C  
ATOM   2099  C   THR B 729       8.751  38.998  54.124  1.00 28.65           C  
ATOM   2100  O   THR B 729       8.309  38.928  52.973  1.00 26.83           O  
ATOM   2101  CB  THR B 729       8.642  37.064  55.704  1.00 31.65           C  
ATOM   2102  OG1 THR B 729       9.302  35.845  56.069  1.00 35.98           O  
ATOM   2103  CG2 THR B 729       7.305  36.740  55.061  1.00 33.94           C  
ATOM   2104  N   ILE B 730       8.581  40.065  54.897  1.00 26.52           N  
ATOM   2105  CA  ILE B 730       7.831  41.215  54.420  1.00 23.84           C  
ATOM   2106  C   ILE B 730       8.452  41.777  53.144  1.00 24.72           C  
ATOM   2107  O   ILE B 730       7.757  42.013  52.155  1.00 22.60           O  
ATOM   2108  CB  ILE B 730       7.758  42.303  55.499  1.00 22.81           C  
ATOM   2109  CG1 ILE B 730       6.860  41.825  56.648  1.00 22.33           C  
ATOM   2110  CG2 ILE B 730       7.214  43.590  54.901  1.00 19.71           C  
ATOM   2111  CD1 ILE B 730       6.815  42.786  57.848  1.00 20.48           C  
ATOM   2112  N   SER B 731       9.762  41.984  53.164  1.00 25.95           N  
ATOM   2113  CA  SER B 731      10.461  42.503  51.999  1.00 28.40           C  
ATOM   2114  C   SER B 731      10.322  41.601  50.769  1.00 29.34           C  
ATOM   2115  O   SER B 731      10.021  42.081  49.675  1.00 30.19           O  
ATOM   2116  CB  SER B 731      11.944  42.693  52.323  1.00 28.62           C  
ATOM   2117  OG  SER B 731      12.690  42.920  51.138  1.00 30.92           O  
ATOM   2118  N   ARG B 732      10.538  40.300  50.933  1.00 30.47           N  
ATOM   2119  CA  ARG B 732      10.437  39.391  49.787  1.00 32.61           C  
ATOM   2120  C   ARG B 732       9.018  39.353  49.232  1.00 33.96           C  
ATOM   2121  O   ARG B 732       8.808  39.208  48.030  1.00 33.87           O  
ATOM   2122  CB  ARG B 732      10.888  37.977  50.184  1.00 33.99           C  
ATOM   2123  N   ALA B 733       8.035  39.501  50.107  1.00 33.22           N  
ATOM   2124  CA  ALA B 733       6.651  39.466  49.674  1.00 33.94           C  
ATOM   2125  C   ALA B 733       6.205  40.795  49.066  1.00 33.56           C  
ATOM   2126  O   ALA B 733       5.317  40.842  48.214  1.00 33.84           O  
ATOM   2127  CB  ALA B 733       5.760  39.113  50.854  1.00 34.90           C  
ATOM   2128  N   LEU B 734       6.852  41.869  49.486  1.00 33.38           N  
ATOM   2129  CA  LEU B 734       6.506  43.207  49.040  1.00 34.20           C  
ATOM   2130  C   LEU B 734       7.225  43.685  47.771  1.00 34.61           C  
ATOM   2131  O   LEU B 734       6.704  44.515  47.024  1.00 33.99           O  
ATOM   2132  CB  LEU B 734       6.772  44.165  50.194  1.00 35.62           C  
ATOM   2133  CG  LEU B 734       5.944  45.427  50.333  1.00 36.77           C  
ATOM   2134  CD1 LEU B 734       6.074  45.945  51.753  1.00 37.02           C  
ATOM   2135  CD2 LEU B 734       6.411  46.461  49.334  1.00 37.64           C  
ATOM   2136  N   THR B 735       8.420  43.170  47.522  1.00 34.11           N  
ATOM   2137  CA  THR B 735       9.161  43.576  46.335  1.00 33.96           C  
ATOM   2138  C   THR B 735       8.370  43.192  45.074  1.00 33.05           C  
ATOM   2139  O   THR B 735       7.816  42.094  44.981  1.00 31.42           O  
ATOM   2140  CB  THR B 735      10.548  42.911  46.307  1.00 35.07           C  
ATOM   2141  OG1 THR B 735      10.394  41.493  46.412  1.00 37.82           O  
ATOM   2142  CG2 THR B 735      11.397  43.388  47.476  1.00 35.09           C  
ATOM   2143  N   PRO B 736       8.289  44.108  44.093  1.00 32.56           N  
ATOM   2144  CA  PRO B 736       7.553  43.829  42.849  1.00 31.69           C  
ATOM   2145  C   PRO B 736       8.141  42.626  42.112  1.00 30.38           C  
ATOM   2146  O   PRO B 736       9.339  42.365  42.208  1.00 28.80           O  
ATOM   2147  CB  PRO B 736       7.725  45.119  42.045  1.00 31.93           C  
ATOM   2148  CG  PRO B 736       7.920  46.181  43.118  1.00 34.11           C  
ATOM   2149  CD  PRO B 736       8.836  45.477  44.093  1.00 32.92           C  
ATOM   2150  N   SER B 737       7.302  41.896  41.387  1.00 29.51           N  
ATOM   2151  CA  SER B 737       7.772  40.740  40.627  1.00 28.79           C  
ATOM   2152  C   SER B 737       8.773  41.233  39.587  1.00 27.50           C  
ATOM   2153  O   SER B 737       8.793  42.416  39.238  1.00 26.29           O  
ATOM   2154  CB  SER B 737       6.605  40.037  39.913  1.00 28.93           C  
ATOM   2155  OG  SER B 737       6.019  40.877  38.926  1.00 29.40           O  
ATOM   2156  N   PRO B 738       9.623  40.331  39.082  1.00 27.28           N  
ATOM   2157  CA  PRO B 738      10.619  40.714  38.077  1.00 26.50           C  
ATOM   2158  C   PRO B 738       9.950  41.366  36.868  1.00 24.24           C  
ATOM   2159  O   PRO B 738      10.420  42.380  36.361  1.00 23.40           O  
ATOM   2160  CB  PRO B 738      11.288  39.380  37.732  1.00 27.56           C  
ATOM   2161  CG  PRO B 738      11.172  38.611  39.023  1.00 28.36           C  
ATOM   2162  CD  PRO B 738       9.750  38.904  39.429  1.00 28.14           C  
ATOM   2163  N   VAL B 739       8.847  40.780  36.416  1.00 23.68           N  
ATOM   2164  CA  VAL B 739       8.122  41.312  35.274  1.00 24.00           C  
ATOM   2165  C   VAL B 739       7.606  42.716  35.580  1.00 23.97           C  
ATOM   2166  O   VAL B 739       7.603  43.577  34.707  1.00 21.73           O  
ATOM   2167  CB  VAL B 739       6.933  40.409  34.902  1.00 26.99           C  
ATOM   2168  CG1 VAL B 739       6.244  40.935  33.661  1.00 28.62           C  
ATOM   2169  CG2 VAL B 739       7.425  38.986  34.669  1.00 29.53           C  
ATOM   2170  N   MET B 740       7.155  42.949  36.815  1.00 22.57           N  
ATOM   2171  CA  MET B 740       6.671  44.276  37.183  1.00 23.00           C  
ATOM   2172  C   MET B 740       7.835  45.262  37.172  1.00 20.62           C  
ATOM   2173  O   MET B 740       7.668  46.415  36.799  1.00 20.60           O  
ATOM   2174  CB  MET B 740       6.035  44.286  38.581  1.00 28.01           C  
ATOM   2175  CG  MET B 740       4.638  43.715  38.664  1.00 32.21           C  
ATOM   2176  SD  MET B 740       3.917  44.046  40.307  1.00 43.56           S  
ATOM   2177  CE  MET B 740       4.404  42.553  41.252  1.00 36.57           C  
ATOM   2178  N   VAL B 741       9.014  44.826  37.600  1.00 18.92           N  
ATOM   2179  CA  VAL B 741      10.146  45.745  37.584  1.00 18.46           C  
ATOM   2180  C   VAL B 741      10.482  46.123  36.134  1.00 17.53           C  
ATOM   2181  O   VAL B 741      10.786  47.279  35.845  1.00 16.74           O  
ATOM   2182  CB  VAL B 741      11.399  45.131  38.241  1.00 18.66           C  
ATOM   2183  CG1 VAL B 741      12.591  46.072  38.049  1.00 18.67           C  
ATOM   2184  CG2 VAL B 741      11.148  44.910  39.731  1.00 19.09           C  
ATOM   2185  N   LEU B 742      10.416  45.146  35.232  1.00 16.01           N  
ATOM   2186  CA  LEU B 742      10.721  45.416  33.833  1.00 16.78           C  
ATOM   2187  C   LEU B 742       9.810  46.519  33.323  1.00 16.23           C  
ATOM   2188  O   LEU B 742      10.270  47.436  32.644  1.00 17.04           O  
ATOM   2189  CB  LEU B 742      10.577  44.145  32.978  1.00 15.80           C  
ATOM   2190  CG  LEU B 742      11.581  43.051  33.374  1.00 17.15           C  
ATOM   2191  CD1 LEU B 742      11.425  41.803  32.490  1.00 15.10           C  
ATOM   2192  CD2 LEU B 742      12.989  43.628  33.254  1.00 15.80           C  
ATOM   2193  N   GLU B 743       8.521  46.452  33.660  1.00 15.72           N  
ATOM   2194  CA  GLU B 743       7.611  47.501  33.222  1.00 17.10           C  
ATOM   2195  C   GLU B 743       8.033  48.853  33.789  1.00 17.88           C  
ATOM   2196  O   GLU B 743       8.026  49.874  33.096  1.00 17.46           O  
ATOM   2197  CB  GLU B 743       6.186  47.189  33.667  1.00 19.48           C  
ATOM   2198  CG  GLU B 743       5.233  48.320  33.401  1.00 20.10           C  
ATOM   2199  CD  GLU B 743       3.820  47.965  33.793  1.00 24.27           C  
ATOM   2200  OE1 GLU B 743       3.039  48.892  34.077  1.00 26.72           O  
ATOM   2201  OE2 GLU B 743       3.491  46.761  33.808  1.00 24.40           O  
ATOM   2202  N   ASN B 744       8.414  48.860  35.059  1.00 19.01           N  
ATOM   2203  CA  ASN B 744       8.812  50.100  35.707  1.00 19.52           C  
ATOM   2204  C   ASN B 744      10.066  50.744  35.113  1.00 19.11           C  
ATOM   2205  O   ASN B 744      10.145  51.969  35.033  1.00 19.76           O  
ATOM   2206  CB  ASN B 744       9.026  49.874  37.216  1.00 20.96           C  
ATOM   2207  CG  ASN B 744       7.751  49.438  37.935  1.00 24.18           C  
ATOM   2208  OD1 ASN B 744       6.646  49.679  37.456  1.00 24.93           O  
ATOM   2209  ND2 ASN B 744       7.906  48.809  39.101  1.00 24.86           N  
ATOM   2210  N   ILE B 745      11.036  49.935  34.685  1.00 17.88           N  
ATOM   2211  CA  ILE B 745      12.280  50.483  34.151  1.00 17.13           C  
ATOM   2212  C   ILE B 745      12.362  50.625  32.621  1.00 17.63           C  
ATOM   2213  O   ILE B 745      13.373  51.083  32.090  1.00 16.36           O  
ATOM   2214  CB  ILE B 745      13.499  49.656  34.655  1.00 16.74           C  
ATOM   2215  CG1 ILE B 745      13.443  48.216  34.110  1.00 14.62           C  
ATOM   2216  CG2 ILE B 745      13.490  49.618  36.206  1.00 17.79           C  
ATOM   2217  CD1 ILE B 745      14.743  47.422  34.272  1.00 13.42           C  
ATOM   2218  N   GLU B 746      11.308  50.232  31.917  1.00 17.78           N  
ATOM   2219  CA  GLU B 746      11.304  50.339  30.456  1.00 20.00           C  
ATOM   2220  C   GLU B 746      11.481  51.814  30.076  1.00 20.54           C  
ATOM   2221  O   GLU B 746      10.768  52.682  30.569  1.00 20.45           O  
ATOM   2222  CB  GLU B 746       9.981  49.794  29.902  1.00 20.77           C  
ATOM   2223  CG  GLU B 746       9.831  49.909  28.388  1.00 23.72           C  
ATOM   2224  CD  GLU B 746      10.727  48.961  27.605  1.00 26.99           C  
ATOM   2225  OE1 GLU B 746      10.607  48.964  26.361  1.00 32.05           O  
ATOM   2226  OE2 GLU B 746      11.550  48.219  28.203  1.00 26.66           O  
ATOM   2227  N   PRO B 747      12.441  52.117  29.193  1.00 20.81           N  
ATOM   2228  CA  PRO B 747      12.699  53.500  28.767  1.00 21.48           C  
ATOM   2229  C   PRO B 747      11.504  54.181  28.107  1.00 19.85           C  
ATOM   2230  O   PRO B 747      10.698  53.525  27.452  1.00 17.88           O  
ATOM   2231  CB  PRO B 747      13.868  53.349  27.797  1.00 22.81           C  
ATOM   2232  CG  PRO B 747      14.576  52.109  28.313  1.00 24.19           C  
ATOM   2233  CD  PRO B 747      13.417  51.188  28.599  1.00 23.19           C  
ATOM   2234  N   GLU B 748      11.362  55.487  28.298  1.00 21.18           N  
ATOM   2235  CA  GLU B 748      10.254  56.188  27.648  1.00 24.49           C  
ATOM   2236  C   GLU B 748      10.632  56.320  26.167  1.00 23.34           C  
ATOM   2237  O   GLU B 748      11.794  56.140  25.805  1.00 21.15           O  
ATOM   2238  CB  GLU B 748      10.031  57.567  28.260  1.00 28.91           C  
ATOM   2239  CG  GLU B 748       9.390  57.536  29.646  1.00 35.29           C  
ATOM   2240  CD  GLU B 748       9.034  58.925  30.152  1.00 39.93           C  
ATOM   2241  OE1 GLU B 748       9.910  59.825  30.116  1.00 42.69           O  
ATOM   2242  OE2 GLU B 748       7.877  59.120  30.592  1.00 43.19           O  
ATOM   2243  N   ILE B 749       9.658  56.631  25.322  1.00 24.36           N  
ATOM   2244  CA  ILE B 749       9.917  56.743  23.888  1.00 25.18           C  
ATOM   2245  C   ILE B 749      10.935  57.834  23.574  1.00 23.11           C  
ATOM   2246  O   ILE B 749      10.961  58.878  24.214  1.00 23.10           O  
ATOM   2247  CB  ILE B 749       8.620  57.031  23.096  1.00 27.47           C  
ATOM   2248  CG1 ILE B 749       7.476  56.146  23.600  1.00 29.43           C  
ATOM   2249  CG2 ILE B 749       8.848  56.718  21.604  1.00 27.58           C  
ATOM   2250  CD1 ILE B 749       7.319  54.822  22.846  1.00 30.47           C  
ATOM   2251  N   VAL B 750      11.773  57.565  22.577  1.00 21.21           N  
ATOM   2252  CA  VAL B 750      12.822  58.473  22.128  1.00 19.82           C  
ATOM   2253  C   VAL B 750      12.465  59.068  20.751  1.00 19.05           C  
ATOM   2254  O   VAL B 750      11.925  58.373  19.893  1.00 15.90           O  
ATOM   2255  CB  VAL B 750      14.169  57.698  22.033  1.00 20.32           C  
ATOM   2256  CG1 VAL B 750      15.233  58.540  21.369  1.00 21.04           C  
ATOM   2257  CG2 VAL B 750      14.623  57.305  23.437  1.00 21.36           C  
ATOM   2258  N   TYR B 751      12.745  60.356  20.558  1.00 19.52           N  
ATOM   2259  CA  TYR B 751      12.463  61.031  19.286  1.00 20.23           C  
ATOM   2260  C   TYR B 751      13.689  61.005  18.391  1.00 18.94           C  
ATOM   2261  O   TYR B 751      14.819  61.030  18.873  1.00 18.04           O  
ATOM   2262  CB  TYR B 751      12.029  62.481  19.530  1.00 22.14           C  
ATOM   2263  CG  TYR B 751      10.628  62.573  20.067  1.00 24.04           C  
ATOM   2264  CD1 TYR B 751       9.549  62.816  19.218  1.00 25.76           C  
ATOM   2265  CD2 TYR B 751      10.371  62.343  21.409  1.00 25.96           C  
ATOM   2266  CE1 TYR B 751       8.253  62.821  19.697  1.00 28.48           C  
ATOM   2267  CE2 TYR B 751       9.083  62.341  21.898  1.00 28.71           C  
ATOM   2268  CZ  TYR B 751       8.029  62.579  21.040  1.00 29.30           C  
ATOM   2269  OH  TYR B 751       6.747  62.551  21.528  1.00 34.43           O  
ATOM   2270  N   ALA B 752      13.460  60.955  17.083  1.00 19.65           N  
ATOM   2271  CA  ALA B 752      14.554  60.903  16.122  1.00 20.15           C  
ATOM   2272  C   ALA B 752      15.096  62.285  15.793  1.00 21.28           C  
ATOM   2273  O   ALA B 752      16.277  62.440  15.467  1.00 21.44           O  
ATOM   2274  CB  ALA B 752      14.082  60.218  14.838  1.00 19.18           C  
ATOM   2275  N   GLY B 753      14.234  63.291  15.883  1.00 21.39           N  
ATOM   2276  CA  GLY B 753      14.669  64.631  15.533  1.00 21.65           C  
ATOM   2277  C   GLY B 753      14.649  64.751  14.015  1.00 21.03           C  
ATOM   2278  O   GLY B 753      15.414  65.520  13.428  1.00 22.06           O  
ATOM   2279  N   TYR B 754      13.772  63.985  13.374  1.00 19.38           N  
ATOM   2280  CA  TYR B 754      13.664  63.995  11.916  1.00 19.09           C  
ATOM   2281  C   TYR B 754      13.215  65.366  11.383  1.00 19.50           C  
ATOM   2282  O   TYR B 754      12.251  65.952  11.867  1.00 18.20           O  
ATOM   2283  CB  TYR B 754      12.690  62.903  11.459  1.00 17.85           C  
ATOM   2284  CG  TYR B 754      12.331  62.932   9.989  1.00 18.62           C  
ATOM   2285  CD1 TYR B 754      13.276  62.651   9.006  1.00 20.20           C  
ATOM   2286  CD2 TYR B 754      11.040  63.255   9.579  1.00 19.36           C  
ATOM   2287  CE1 TYR B 754      12.948  62.693   7.654  1.00 19.14           C  
ATOM   2288  CE2 TYR B 754      10.706  63.300   8.235  1.00 19.06           C  
ATOM   2289  CZ  TYR B 754      11.663  63.020   7.277  1.00 20.15           C  
ATOM   2290  OH  TYR B 754      11.334  63.081   5.942  1.00 20.36           O  
ATOM   2291  N   ASP B 755      13.940  65.841  10.376  1.00 19.47           N  
ATOM   2292  CA  ASP B 755      13.712  67.128   9.718  1.00 20.90           C  
ATOM   2293  C   ASP B 755      13.170  66.811   8.328  1.00 19.44           C  
ATOM   2294  O   ASP B 755      13.899  66.316   7.473  1.00 19.24           O  
ATOM   2295  CB  ASP B 755      15.055  67.859   9.623  1.00 23.23           C  
ATOM   2296  CG  ASP B 755      14.961  69.177   8.884  1.00 26.65           C  
ATOM   2297  OD1 ASP B 755      16.014  69.835   8.739  1.00 28.19           O  
ATOM   2298  OD2 ASP B 755      13.847  69.556   8.458  1.00 27.74           O  
ATOM   2299  N   SER B 756      11.888  67.079   8.109  1.00 18.82           N  
ATOM   2300  CA  SER B 756      11.255  66.784   6.827  1.00 20.96           C  
ATOM   2301  C   SER B 756      11.777  67.631   5.672  1.00 22.06           C  
ATOM   2302  O   SER B 756      11.519  67.310   4.514  1.00 22.01           O  
ATOM   2303  CB  SER B 756       9.740  66.984   6.919  1.00 21.03           C  
ATOM   2304  OG  SER B 756       9.437  68.347   7.189  1.00 22.20           O  
ATOM   2305  N   SER B 757      12.502  68.705   5.973  1.00 22.45           N  
ATOM   2306  CA  SER B 757      13.009  69.571   4.909  1.00 23.96           C  
ATOM   2307  C   SER B 757      14.153  68.923   4.134  1.00 25.69           C  
ATOM   2308  O   SER B 757      14.502  69.361   3.030  1.00 25.19           O  
ATOM   2309  CB  SER B 757      13.455  70.927   5.472  1.00 24.58           C  
ATOM   2310  OG  SER B 757      14.798  70.903   5.918  1.00 24.92           O  
ATOM   2311  N   LYS B 758      14.744  67.879   4.698  1.00 25.16           N  
ATOM   2312  CA  LYS B 758      15.831  67.217   4.001  1.00 26.49           C  
ATOM   2313  C   LYS B 758      15.284  66.198   3.018  1.00 25.01           C  
ATOM   2314  O   LYS B 758      14.299  65.520   3.289  1.00 25.59           O  
ATOM   2315  CB  LYS B 758      16.780  66.537   4.995  1.00 29.02           C  
ATOM   2316  CG  LYS B 758      17.487  67.518   5.913  1.00 32.68           C  
ATOM   2317  CD  LYS B 758      18.788  66.940   6.444  1.00 37.04           C  
ATOM   2318  CE  LYS B 758      19.401  67.828   7.526  1.00 38.63           C  
ATOM   2319  NZ  LYS B 758      19.657  69.216   7.047  1.00 41.41           N  
ATOM   2320  N   PRO B 759      15.904  66.094   1.840  1.00 23.72           N  
ATOM   2321  CA  PRO B 759      15.406  65.115   0.872  1.00 23.28           C  
ATOM   2322  C   PRO B 759      15.435  63.711   1.483  1.00 21.37           C  
ATOM   2323  O   PRO B 759      16.312  63.396   2.301  1.00 18.77           O  
ATOM   2324  CB  PRO B 759      16.354  65.278  -0.321  1.00 24.30           C  
ATOM   2325  CG  PRO B 759      17.587  65.918   0.274  1.00 26.52           C  
ATOM   2326  CD  PRO B 759      17.026  66.871   1.295  1.00 25.12           C  
ATOM   2327  N   ASP B 760      14.446  62.899   1.116  1.00 20.40           N  
ATOM   2328  CA  ASP B 760      14.355  61.535   1.620  1.00 19.87           C  
ATOM   2329  C   ASP B 760      15.200  60.610   0.754  1.00 19.31           C  
ATOM   2330  O   ASP B 760      14.689  59.811  -0.031  1.00 19.46           O  
ATOM   2331  CB  ASP B 760      12.888  61.068   1.665  1.00 21.67           C  
ATOM   2332  CG  ASP B 760      12.078  61.789   2.750  1.00 22.80           C  
ATOM   2333  OD1 ASP B 760      12.578  61.887   3.886  1.00 23.91           O  
ATOM   2334  OD2 ASP B 760      10.947  62.257   2.480  1.00 25.31           O  
ATOM   2335  N   THR B 761      16.508  60.774   0.887  1.00 19.73           N  
ATOM   2336  CA  THR B 761      17.493  59.967   0.170  1.00 20.35           C  
ATOM   2337  C   THR B 761      18.144  59.082   1.220  1.00 18.50           C  
ATOM   2338  O   THR B 761      18.079  59.384   2.412  1.00 15.35           O  
ATOM   2339  CB  THR B 761      18.575  60.847  -0.461  1.00 21.95           C  
ATOM   2340  OG1 THR B 761      19.167  61.661   0.555  1.00 23.90           O  
ATOM   2341  CG2 THR B 761      17.971  61.748  -1.525  1.00 25.13           C  
ATOM   2342  N   ALA B 762      18.775  58.001   0.781  1.00 17.57           N  
ATOM   2343  CA  ALA B 762      19.419  57.075   1.713  1.00 18.60           C  
ATOM   2344  C   ALA B 762      20.414  57.741   2.649  1.00 18.69           C  
ATOM   2345  O   ALA B 762      20.397  57.474   3.858  1.00 18.44           O  
ATOM   2346  CB  ALA B 762      20.105  55.931   0.940  1.00 18.37           C  
ATOM   2347  N   GLU B 763      21.284  58.605   2.117  1.00 19.07           N  
ATOM   2348  CA  GLU B 763      22.274  59.258   2.973  1.00 19.86           C  
ATOM   2349  C   GLU B 763      21.619  59.976   4.152  1.00 18.84           C  
ATOM   2350  O   GLU B 763      22.091  59.873   5.288  1.00 18.39           O  
ATOM   2351  CB  GLU B 763      23.142  60.252   2.174  1.00 24.54           C  
ATOM   2352  CG  GLU B 763      22.412  61.503   1.713  1.00 30.15           C  
ATOM   2353  CD  GLU B 763      23.325  62.508   1.006  1.00 35.39           C  
ATOM   2354  OE1 GLU B 763      24.260  63.041   1.654  1.00 36.91           O  
ATOM   2355  OE2 GLU B 763      23.100  62.765  -0.201  1.00 36.73           O  
ATOM   2356  N   ASN B 764      20.531  60.696   3.896  1.00 17.59           N  
ATOM   2357  CA  ASN B 764      19.845  61.429   4.961  1.00 18.01           C  
ATOM   2358  C   ASN B 764      19.020  60.552   5.909  1.00 16.12           C  
ATOM   2359  O   ASN B 764      19.083  60.729   7.130  1.00 14.58           O  
ATOM   2360  CB  ASN B 764      18.936  62.506   4.359  1.00 20.42           C  
ATOM   2361  CG  ASN B 764      19.719  63.539   3.565  1.00 24.60           C  
ATOM   2362  OD1 ASN B 764      20.663  64.146   4.079  1.00 24.40           O  
ATOM   2363  ND2 ASN B 764      19.335  63.735   2.303  1.00 24.96           N  
ATOM   2364  N   LEU B 765      18.242  59.623   5.356  1.00 15.20           N  
ATOM   2365  CA  LEU B 765      17.416  58.746   6.192  1.00 13.83           C  
ATOM   2366  C   LEU B 765      18.289  57.849   7.072  1.00 13.80           C  
ATOM   2367  O   LEU B 765      18.015  57.663   8.252  1.00 13.48           O  
ATOM   2368  CB  LEU B 765      16.501  57.886   5.313  1.00 14.62           C  
ATOM   2369  CG  LEU B 765      15.355  58.647   4.632  1.00 11.66           C  
ATOM   2370  CD1 LEU B 765      14.644  57.756   3.614  1.00 12.71           C  
ATOM   2371  CD2 LEU B 765      14.392  59.128   5.705  1.00 13.28           C  
ATOM   2372  N   LEU B 766      19.342  57.288   6.497  1.00 13.30           N  
ATOM   2373  CA  LEU B 766      20.221  56.416   7.261  1.00 13.53           C  
ATOM   2374  C   LEU B 766      20.945  57.188   8.361  1.00 13.08           C  
ATOM   2375  O   LEU B 766      21.078  56.685   9.475  1.00 11.13           O  
ATOM   2376  CB  LEU B 766      21.221  55.716   6.332  1.00 12.93           C  
ATOM   2377  CG  LEU B 766      20.548  54.770   5.322  1.00 12.12           C  
ATOM   2378  CD1 LEU B 766      21.619  54.065   4.489  1.00 13.19           C  
ATOM   2379  CD2 LEU B 766      19.676  53.737   6.048  1.00 12.44           C  
ATOM   2380  N   SER B 767      21.405  58.409   8.066  1.00 12.22           N  
ATOM   2381  CA  SER B 767      22.075  59.208   9.096  1.00 13.09           C  
ATOM   2382  C   SER B 767      21.103  59.508  10.226  1.00 11.74           C  
ATOM   2383  O   SER B 767      21.474  59.498  11.391  1.00 11.64           O  
ATOM   2384  CB  SER B 767      22.601  60.530   8.521  1.00 12.55           C  
ATOM   2385  OG  SER B 767      23.628  60.282   7.586  1.00 12.16           O  
ATOM   2386  N   THR B 768      19.851  59.779   9.879  1.00 11.73           N  
ATOM   2387  CA  THR B 768      18.854  60.057  10.897  1.00 11.72           C  
ATOM   2388  C   THR B 768      18.642  58.817  11.763  1.00 10.22           C  
ATOM   2389  O   THR B 768      18.579  58.908  12.987  1.00 10.65           O  
ATOM   2390  CB  THR B 768      17.529  60.503  10.246  1.00 13.29           C  
ATOM   2391  OG1 THR B 768      17.747  61.758   9.581  1.00 15.14           O  
ATOM   2392  CG2 THR B 768      16.445  60.699  11.303  1.00 13.87           C  
ATOM   2393  N   LEU B 769      18.534  57.652  11.133  1.00 10.03           N  
ATOM   2394  CA  LEU B 769      18.342  56.422  11.908  1.00  9.76           C  
ATOM   2395  C   LEU B 769      19.547  56.196  12.828  1.00  9.40           C  
ATOM   2396  O   LEU B 769      19.393  55.738  13.962  1.00  9.14           O  
ATOM   2397  CB  LEU B 769      18.152  55.221  10.965  1.00  8.75           C  
ATOM   2398  CG  LEU B 769      16.854  55.263  10.134  1.00  8.55           C  
ATOM   2399  CD1 LEU B 769      16.807  54.067   9.203  1.00 11.98           C  
ATOM   2400  CD2 LEU B 769      15.610  55.244  11.056  1.00  9.76           C  
ATOM   2401  N   ASN B 770      20.754  56.502  12.352  1.00  9.32           N  
ATOM   2402  CA  ASN B 770      21.935  56.325  13.203  1.00  9.60           C  
ATOM   2403  C   ASN B 770      21.885  57.265  14.408  1.00 11.61           C  
ATOM   2404  O   ASN B 770      22.278  56.887  15.515  1.00 12.00           O  
ATOM   2405  CB  ASN B 770      23.237  56.574  12.424  1.00 10.05           C  
ATOM   2406  CG  ASN B 770      23.605  55.406  11.524  1.00 13.08           C  
ATOM   2407  OD1 ASN B 770      23.238  54.274  11.805  1.00 11.60           O  
ATOM   2408  ND2 ASN B 770      24.362  55.673  10.464  1.00 11.66           N  
ATOM   2409  N   ARG B 771      21.435  58.501  14.193  1.00 11.56           N  
ATOM   2410  CA  ARG B 771      21.323  59.446  15.302  1.00 10.79           C  
ATOM   2411  C   ARG B 771      20.302  58.933  16.323  1.00 11.77           C  
ATOM   2412  O   ARG B 771      20.526  59.004  17.546  1.00 11.07           O  
ATOM   2413  CB  ARG B 771      20.905  60.824  14.781  1.00 14.40           C  
ATOM   2414  N   LEU B 772      19.182  58.414  15.817  1.00 11.44           N  
ATOM   2415  CA  LEU B 772      18.137  57.871  16.665  1.00 11.53           C  
ATOM   2416  C   LEU B 772      18.698  56.708  17.472  1.00 11.17           C  
ATOM   2417  O   LEU B 772      18.467  56.603  18.680  1.00 10.88           O  
ATOM   2418  CB  LEU B 772      16.946  57.397  15.820  1.00 10.72           C  
ATOM   2419  CG  LEU B 772      15.837  56.632  16.577  1.00 10.01           C  
ATOM   2420  CD1 LEU B 772      15.253  57.507  17.702  1.00  9.51           C  
ATOM   2421  CD2 LEU B 772      14.748  56.202  15.598  1.00  9.84           C  
ATOM   2422  N   ALA B 773      19.439  55.831  16.803  1.00 10.74           N  
ATOM   2423  CA  ALA B 773      20.028  54.686  17.473  1.00 11.40           C  
ATOM   2424  C   ALA B 773      20.915  55.136  18.640  1.00 12.16           C  
ATOM   2425  O   ALA B 773      20.874  54.548  19.714  1.00 10.99           O  
ATOM   2426  CB  ALA B 773      20.849  53.852  16.471  1.00 11.33           C  
ATOM   2427  N   GLY B 774      21.731  56.166  18.422  1.00 12.09           N  
ATOM   2428  CA  GLY B 774      22.584  56.640  19.504  1.00 11.50           C  
ATOM   2429  C   GLY B 774      21.773  57.073  20.725  1.00 11.69           C  
ATOM   2430  O   GLY B 774      22.119  56.763  21.871  1.00 10.57           O  
ATOM   2431  N   LYS B 775      20.678  57.781  20.488  1.00 11.78           N  
ATOM   2432  CA  LYS B 775      19.833  58.248  21.591  1.00 13.44           C  
ATOM   2433  C   LYS B 775      19.156  57.079  22.294  1.00 12.54           C  
ATOM   2434  O   LYS B 775      18.992  57.085  23.525  1.00 12.89           O  
ATOM   2435  CB  LYS B 775      18.771  59.219  21.079  1.00 13.58           C  
ATOM   2436  CG  LYS B 775      19.363  60.478  20.487  1.00 20.27           C  
ATOM   2437  CD  LYS B 775      18.277  61.402  19.943  1.00 23.89           C  
ATOM   2438  CE  LYS B 775      17.358  61.921  21.055  1.00 27.61           C  
ATOM   2439  NZ  LYS B 775      16.308  62.845  20.512  1.00 29.85           N  
ATOM   2440  N   GLN B 776      18.757  56.071  21.521  1.00 10.52           N  
ATOM   2441  CA  GLN B 776      18.119  54.906  22.116  1.00 10.62           C  
ATOM   2442  C   GLN B 776      19.108  54.147  23.003  1.00 12.13           C  
ATOM   2443  O   GLN B 776      18.755  53.704  24.113  1.00 10.38           O  
ATOM   2444  CB  GLN B 776      17.556  53.983  21.022  1.00 11.73           C  
ATOM   2445  CG  GLN B 776      16.276  54.560  20.387  1.00 11.82           C  
ATOM   2446  CD  GLN B 776      15.716  53.698  19.276  1.00 13.53           C  
ATOM   2447  OE1 GLN B 776      14.666  54.017  18.694  1.00 13.82           O  
ATOM   2448  NE2 GLN B 776      16.403  52.610  18.970  1.00  9.83           N  
ATOM   2449  N   MET B 777      20.347  53.990  22.530  1.00 10.49           N  
ATOM   2450  CA  MET B 777      21.331  53.263  23.315  1.00 12.39           C  
ATOM   2451  C   MET B 777      21.667  53.974  24.614  1.00 12.73           C  
ATOM   2452  O   MET B 777      22.007  53.324  25.590  1.00 13.08           O  
ATOM   2453  CB  MET B 777      22.619  53.015  22.512  1.00 12.21           C  
ATOM   2454  CG  MET B 777      22.450  51.998  21.392  1.00 10.73           C  
ATOM   2455  SD  MET B 777      21.779  50.435  22.025  1.00 11.31           S  
ATOM   2456  CE  MET B 777      23.029  50.024  23.259  1.00 11.22           C  
ATOM   2457  N   ILE B 778      21.591  55.303  24.624  1.00 14.01           N  
ATOM   2458  CA  ILE B 778      21.842  56.028  25.856  1.00 15.91           C  
ATOM   2459  C   ILE B 778      20.786  55.578  26.870  1.00 15.64           C  
ATOM   2460  O   ILE B 778      21.083  55.413  28.057  1.00 14.95           O  
ATOM   2461  CB  ILE B 778      21.762  57.569  25.639  1.00 18.14           C  
ATOM   2462  CG1 ILE B 778      23.029  58.044  24.930  1.00 18.32           C  
ATOM   2463  CG2 ILE B 778      21.621  58.296  26.993  1.00 19.87           C  
ATOM   2464  CD1 ILE B 778      23.016  59.503  24.527  1.00 21.78           C  
ATOM   2465  N   GLN B 779      19.560  55.345  26.403  1.00 13.81           N  
ATOM   2466  CA  GLN B 779      18.498  54.905  27.304  1.00 14.03           C  
ATOM   2467  C   GLN B 779      18.624  53.423  27.655  1.00 14.43           C  
ATOM   2468  O   GLN B 779      18.285  53.008  28.771  1.00 12.99           O  
ATOM   2469  CB  GLN B 779      17.131  55.211  26.700  1.00 15.39           C  
ATOM   2470  CG  GLN B 779      16.900  56.713  26.480  1.00 19.83           C  
ATOM   2471  CD  GLN B 779      17.281  57.563  27.690  1.00 21.84           C  
ATOM   2472  OE1 GLN B 779      18.011  58.548  27.556  1.00 23.81           O  
ATOM   2473  NE2 GLN B 779      16.789  57.189  28.871  1.00 19.24           N  
ATOM   2474  N   VAL B 780      19.145  52.631  26.719  1.00 13.38           N  
ATOM   2475  CA  VAL B 780      19.349  51.196  26.960  1.00 13.74           C  
ATOM   2476  C   VAL B 780      20.355  50.978  28.100  1.00 14.45           C  
ATOM   2477  O   VAL B 780      20.150  50.142  28.988  1.00 14.15           O  
ATOM   2478  CB  VAL B 780      19.864  50.489  25.675  1.00 13.36           C  
ATOM   2479  CG1 VAL B 780      20.427  49.113  26.009  1.00 14.15           C  
ATOM   2480  CG2 VAL B 780      18.717  50.357  24.672  1.00 14.21           C  
ATOM   2481  N   VAL B 781      21.444  51.732  28.088  1.00 15.15           N  
ATOM   2482  CA  VAL B 781      22.440  51.577  29.144  1.00 16.98           C  
ATOM   2483  C   VAL B 781      21.835  51.926  30.519  1.00 17.87           C  
ATOM   2484  O   VAL B 781      22.139  51.267  31.514  1.00 18.06           O  
ATOM   2485  CB  VAL B 781      23.672  52.451  28.855  1.00 18.53           C  
ATOM   2486  CG1 VAL B 781      24.642  52.389  30.017  1.00 22.07           C  
ATOM   2487  CG2 VAL B 781      24.348  51.969  27.573  1.00 19.09           C  
ATOM   2488  N   LYS B 782      20.960  52.931  30.571  1.00 16.49           N  
ATOM   2489  CA  LYS B 782      20.339  53.323  31.843  1.00 18.66           C  
ATOM   2490  C   LYS B 782      19.415  52.216  32.339  1.00 18.58           C  
ATOM   2491  O   LYS B 782      19.310  51.964  33.543  1.00 17.58           O  
ATOM   2492  CB  LYS B 782      19.557  54.637  31.679  1.00 21.29           C  
ATOM   2493  CG  LYS B 782      20.464  55.854  31.487  1.00 25.54           C  
ATOM   2494  CD  LYS B 782      19.667  57.149  31.242  1.00 29.06           C  
ATOM   2495  CE  LYS B 782      20.615  58.334  31.041  1.00 31.38           C  
ATOM   2496  NZ  LYS B 782      19.895  59.628  30.827  1.00 36.07           N  
ATOM   2497  N   TRP B 783      18.750  51.559  31.391  1.00 16.74           N  
ATOM   2498  CA  TRP B 783      17.854  50.444  31.665  1.00 16.79           C  
ATOM   2499  C   TRP B 783      18.673  49.257  32.198  1.00 17.17           C  
ATOM   2500  O   TRP B 783      18.307  48.618  33.193  1.00 17.63           O  
ATOM   2501  CB  TRP B 783      17.141  50.068  30.357  1.00 15.49           C  
ATOM   2502  CG  TRP B 783      16.429  48.755  30.338  1.00 15.28           C  
ATOM   2503  CD1 TRP B 783      15.175  48.477  30.835  1.00 15.75           C  
ATOM   2504  CD2 TRP B 783      16.888  47.553  29.710  1.00 13.07           C  
ATOM   2505  NE1 TRP B 783      14.829  47.179  30.539  1.00 13.29           N  
ATOM   2506  CE2 TRP B 783      15.865  46.590  29.849  1.00 14.43           C  
ATOM   2507  CE3 TRP B 783      18.067  47.200  29.037  1.00 13.22           C  
ATOM   2508  CZ2 TRP B 783      15.983  45.294  29.333  1.00 12.61           C  
ATOM   2509  CZ3 TRP B 783      18.185  45.905  28.523  1.00 14.27           C  
ATOM   2510  CH2 TRP B 783      17.145  44.971  28.674  1.00 13.80           C  
ATOM   2511  N   ALA B 784      19.794  48.980  31.544  1.00 16.78           N  
ATOM   2512  CA  ALA B 784      20.649  47.867  31.953  1.00 17.10           C  
ATOM   2513  C   ALA B 784      21.201  48.059  33.372  1.00 17.70           C  
ATOM   2514  O   ALA B 784      21.433  47.086  34.095  1.00 17.60           O  
ATOM   2515  CB  ALA B 784      21.804  47.700  30.954  1.00 16.44           C  
ATOM   2516  N   LYS B 785      21.413  49.308  33.772  1.00 18.60           N  
ATOM   2517  CA  LYS B 785      21.942  49.581  35.106  1.00 20.50           C  
ATOM   2518  C   LYS B 785      21.006  49.134  36.216  1.00 21.09           C  
ATOM   2519  O   LYS B 785      21.467  48.753  37.295  1.00 20.40           O  
ATOM   2520  CB  LYS B 785      22.214  51.071  35.306  1.00 23.95           C  
ATOM   2521  CG  LYS B 785      23.227  51.668  34.369  1.00 29.84           C  
ATOM   2522  CD  LYS B 785      23.652  53.034  34.880  1.00 33.90           C  
ATOM   2523  CE  LYS B 785      24.228  52.908  36.295  1.00 36.74           C  
ATOM   2524  NZ  LYS B 785      24.885  54.164  36.777  1.00 38.84           N  
ATOM   2525  N   VAL B 786      19.698  49.193  35.954  1.00 20.07           N  
ATOM   2526  CA  VAL B 786      18.690  48.826  36.951  1.00 19.63           C  
ATOM   2527  C   VAL B 786      17.924  47.544  36.633  1.00 19.06           C  
ATOM   2528  O   VAL B 786      16.905  47.247  37.256  1.00 17.83           O  
ATOM   2529  CB  VAL B 786      17.679  49.976  37.152  1.00 20.42           C  
ATOM   2530  CG1 VAL B 786      18.372  51.166  37.797  1.00 20.91           C  
ATOM   2531  CG2 VAL B 786      17.072  50.384  35.815  1.00 20.39           C  
ATOM   2532  N   LEU B 787      18.422  46.786  35.664  1.00 17.73           N  
ATOM   2533  CA  LEU B 787      17.810  45.520  35.278  1.00 17.20           C  
ATOM   2534  C   LEU B 787      18.099  44.455  36.362  1.00 17.53           C  
ATOM   2535  O   LEU B 787      19.255  44.109  36.595  1.00 16.70           O  
ATOM   2536  CB  LEU B 787      18.420  45.068  33.949  1.00 16.41           C  
ATOM   2537  CG  LEU B 787      18.035  43.679  33.452  1.00 17.05           C  
ATOM   2538  CD1 LEU B 787      16.500  43.579  33.334  1.00 17.61           C  
ATOM   2539  CD2 LEU B 787      18.708  43.425  32.110  1.00 14.79           C  
ATOM   2540  N   PRO B 788      17.058  43.911  37.020  1.00 17.89           N  
ATOM   2541  CA  PRO B 788      17.328  42.903  38.052  1.00 19.12           C  
ATOM   2542  C   PRO B 788      18.257  41.769  37.624  1.00 19.79           C  
ATOM   2543  O   PRO B 788      18.054  41.129  36.587  1.00 19.07           O  
ATOM   2544  CB  PRO B 788      15.937  42.395  38.412  1.00 19.76           C  
ATOM   2545  CG  PRO B 788      15.099  43.633  38.259  1.00 19.64           C  
ATOM   2546  CD  PRO B 788      15.613  44.182  36.926  1.00 18.14           C  
ATOM   2547  N   GLY B 789      19.272  41.520  38.450  1.00 19.54           N  
ATOM   2548  CA  GLY B 789      20.224  40.461  38.165  1.00 19.79           C  
ATOM   2549  C   GLY B 789      21.442  40.845  37.332  1.00 19.73           C  
ATOM   2550  O   GLY B 789      22.487  40.206  37.453  1.00 19.45           O  
ATOM   2551  N   PHE B 790      21.329  41.880  36.498  1.00 20.44           N  
ATOM   2552  CA  PHE B 790      22.446  42.275  35.627  1.00 20.23           C  
ATOM   2553  C   PHE B 790      23.661  42.778  36.422  1.00 22.23           C  
ATOM   2554  O   PHE B 790      24.810  42.580  36.001  1.00 21.08           O  
ATOM   2555  CB  PHE B 790      21.989  43.347  34.621  1.00 19.27           C  
ATOM   2556  CG  PHE B 790      22.819  43.403  33.350  1.00 16.29           C  
ATOM   2557  CD1 PHE B 790      23.007  42.277  32.574  1.00 17.93           C  
ATOM   2558  CD2 PHE B 790      23.368  44.601  32.916  1.00 17.44           C  
ATOM   2559  CE1 PHE B 790      23.730  42.335  31.367  1.00 17.07           C  
ATOM   2560  CE2 PHE B 790      24.091  44.672  31.717  1.00 16.05           C  
ATOM   2561  CZ  PHE B 790      24.267  43.535  30.946  1.00 15.89           C  
ATOM   2562  N   LYS B 791      23.415  43.414  37.567  1.00 23.25           N  
ATOM   2563  CA  LYS B 791      24.513  43.919  38.397  1.00 24.11           C  
ATOM   2564  C   LYS B 791      25.251  42.773  39.095  1.00 25.95           C  
ATOM   2565  O   LYS B 791      26.330  42.969  39.671  1.00 26.62           O  
ATOM   2566  CB  LYS B 791      23.986  44.902  39.427  1.00 26.01           C  
ATOM   2567  N   ASN B 792      24.682  41.574  39.036  1.00 25.63           N  
ATOM   2568  CA  ASN B 792      25.320  40.422  39.661  1.00 26.87           C  
ATOM   2569  C   ASN B 792      26.426  39.864  38.768  1.00 26.91           C  
ATOM   2570  O   ASN B 792      27.233  39.039  39.205  1.00 26.96           O  
ATOM   2571  CB  ASN B 792      24.279  39.336  39.958  1.00 27.03           C  
ATOM   2572  N   LEU B 793      26.465  40.308  37.513  1.00 25.71           N  
ATOM   2573  CA  LEU B 793      27.486  39.837  36.588  1.00 24.88           C  
ATOM   2574  C   LEU B 793      28.690  40.773  36.655  1.00 24.47           C  
ATOM   2575  O   LEU B 793      28.547  41.964  36.944  1.00 23.23           O  
ATOM   2576  CB  LEU B 793      26.958  39.828  35.148  1.00 25.34           C  
ATOM   2577  CG  LEU B 793      25.600  39.183  34.851  1.00 26.48           C  
ATOM   2578  CD1 LEU B 793      25.372  39.199  33.333  1.00 26.40           C  
ATOM   2579  CD2 LEU B 793      25.556  37.768  35.380  1.00 25.64           C  
ATOM   2580  N   PRO B 794      29.894  40.243  36.386  1.00 24.80           N  
ATOM   2581  CA  PRO B 794      31.106  41.071  36.417  1.00 25.03           C  
ATOM   2582  C   PRO B 794      30.852  42.319  35.561  1.00 25.67           C  
ATOM   2583  O   PRO B 794      30.117  42.251  34.572  1.00 24.56           O  
ATOM   2584  CB  PRO B 794      32.164  40.157  35.797  1.00 25.77           C  
ATOM   2585  CG  PRO B 794      31.716  38.785  36.239  1.00 26.86           C  
ATOM   2586  CD  PRO B 794      30.205  38.841  36.052  1.00 24.34           C  
ATOM   2587  N   LEU B 795      31.440  43.452  35.933  1.00 24.57           N  
ATOM   2588  CA  LEU B 795      31.241  44.677  35.165  1.00 25.75           C  
ATOM   2589  C   LEU B 795      31.639  44.530  33.688  1.00 25.30           C  
ATOM   2590  O   LEU B 795      30.934  45.011  32.804  1.00 25.70           O  
ATOM   2591  CB  LEU B 795      32.024  45.837  35.787  1.00 27.01           C  
ATOM   2592  CG  LEU B 795      31.948  47.155  35.004  1.00 27.12           C  
ATOM   2593  CD1 LEU B 795      30.524  47.702  35.033  1.00 27.39           C  
ATOM   2594  CD2 LEU B 795      32.915  48.164  35.599  1.00 27.35           C  
ATOM   2595  N   GLU B 796      32.768  43.878  33.420  1.00 24.89           N  
ATOM   2596  CA  GLU B 796      33.217  43.684  32.043  1.00 22.40           C  
ATOM   2597  C   GLU B 796      32.199  42.861  31.225  1.00 21.68           C  
ATOM   2598  O   GLU B 796      32.075  43.042  30.007  1.00 20.97           O  
ATOM   2599  CB  GLU B 796      34.577  42.986  32.028  1.00 23.76           C  
ATOM   2600  N   ASP B 797      31.483  41.954  31.886  1.00 20.31           N  
ATOM   2601  CA  ASP B 797      30.489  41.134  31.191  1.00 21.23           C  
ATOM   2602  C   ASP B 797      29.229  41.954  30.882  1.00 20.73           C  
ATOM   2603  O   ASP B 797      28.587  41.749  29.849  1.00 19.93           O  
ATOM   2604  CB  ASP B 797      30.108  39.901  32.025  1.00 21.61           C  
ATOM   2605  CG  ASP B 797      31.236  38.874  32.113  1.00 23.49           C  
ATOM   2606  OD1 ASP B 797      32.244  39.023  31.393  1.00 23.90           O  
ATOM   2607  OD2 ASP B 797      31.104  37.907  32.898  1.00 22.98           O  
ATOM   2608  N   GLN B 798      28.870  42.858  31.791  1.00 20.06           N  
ATOM   2609  CA  GLN B 798      27.704  43.721  31.587  1.00 20.12           C  
ATOM   2610  C   GLN B 798      27.955  44.566  30.348  1.00 19.30           C  
ATOM   2611  O   GLN B 798      27.100  44.689  29.487  1.00 17.66           O  
ATOM   2612  CB  GLN B 798      27.499  44.636  32.785  1.00 19.43           C  
ATOM   2613  CG  GLN B 798      27.026  43.910  34.019  1.00 21.70           C  
ATOM   2614  CD  GLN B 798      26.986  44.822  35.209  1.00 23.05           C  
ATOM   2615  OE1 GLN B 798      26.410  45.907  35.142  1.00 24.12           O  
ATOM   2616  NE2 GLN B 798      27.604  44.396  36.314  1.00 22.17           N  
ATOM   2617  N   ILE B 799      29.149  45.142  30.268  1.00 18.82           N  
ATOM   2618  CA  ILE B 799      29.536  45.965  29.130  1.00 18.28           C  
ATOM   2619  C   ILE B 799      29.559  45.147  27.836  1.00 16.80           C  
ATOM   2620  O   ILE B 799      29.101  45.600  26.785  1.00 18.57           O  
ATOM   2621  CB  ILE B 799      30.936  46.566  29.367  1.00 19.39           C  
ATOM   2622  CG1 ILE B 799      30.878  47.518  30.568  1.00 19.76           C  
ATOM   2623  CG2 ILE B 799      31.450  47.231  28.093  1.00 18.26           C  
ATOM   2624  CD1 ILE B 799      32.254  47.955  31.087  1.00 22.02           C  
ATOM   2625  N   THR B 800      30.128  43.953  27.913  1.00 15.95           N  
ATOM   2626  CA  THR B 800      30.212  43.057  26.765  1.00 15.21           C  
ATOM   2627  C   THR B 800      28.835  42.681  26.219  1.00 14.41           C  
ATOM   2628  O   THR B 800      28.612  42.645  25.009  1.00 14.23           O  
ATOM   2629  CB  THR B 800      30.930  41.749  27.158  1.00 16.39           C  
ATOM   2630  OG1 THR B 800      32.333  42.005  27.309  1.00 17.43           O  
ATOM   2631  CG2 THR B 800      30.704  40.684  26.127  1.00 15.93           C  
ATOM   2632  N   LEU B 801      27.919  42.367  27.123  1.00 14.62           N  
ATOM   2633  CA  LEU B 801      26.581  41.963  26.703  1.00 14.07           C  
ATOM   2634  C   LEU B 801      25.823  43.097  26.019  1.00 13.92           C  
ATOM   2635  O   LEU B 801      25.097  42.854  25.067  1.00 15.03           O  
ATOM   2636  CB  LEU B 801      25.808  41.397  27.905  1.00 16.05           C  
ATOM   2637  CG  LEU B 801      26.414  40.045  28.342  1.00 15.27           C  
ATOM   2638  CD1 LEU B 801      25.861  39.619  29.710  1.00 17.03           C  
ATOM   2639  CD2 LEU B 801      26.112  38.987  27.278  1.00 13.60           C  
ATOM   2640  N   ILE B 802      26.011  44.330  26.474  1.00 15.05           N  
ATOM   2641  CA  ILE B 802      25.333  45.467  25.848  1.00 15.54           C  
ATOM   2642  C   ILE B 802      25.890  45.656  24.444  1.00 16.07           C  
ATOM   2643  O   ILE B 802      25.147  45.885  23.473  1.00 14.95           O  
ATOM   2644  CB  ILE B 802      25.557  46.768  26.658  1.00 16.05           C  
ATOM   2645  CG1 ILE B 802      24.753  46.702  27.957  1.00 17.20           C  
ATOM   2646  CG2 ILE B 802      25.124  47.993  25.831  1.00 15.20           C  
ATOM   2647  CD1 ILE B 802      24.967  47.892  28.861  1.00 21.88           C  
ATOM   2648  N   GLN B 803      27.212  45.546  24.341  1.00 15.39           N  
ATOM   2649  CA  GLN B 803      27.884  45.709  23.070  1.00 15.78           C  
ATOM   2650  C   GLN B 803      27.526  44.634  22.066  1.00 15.73           C  
ATOM   2651  O   GLN B 803      27.393  44.923  20.881  1.00 14.37           O  
ATOM   2652  CB  GLN B 803      29.412  45.749  23.275  1.00 19.57           C  
ATOM   2653  CG  GLN B 803      29.900  46.978  24.045  1.00 21.29           C  
ATOM   2654  CD  GLN B 803      31.352  46.854  24.506  1.00 24.99           C  
ATOM   2655  OE1 GLN B 803      32.075  47.844  24.578  1.00 27.92           O  
ATOM   2656  NE2 GLN B 803      31.771  45.640  24.838  1.00 24.34           N  
ATOM   2657  N   TYR B 804      27.371  43.389  22.510  1.00 15.05           N  
ATOM   2658  CA  TYR B 804      27.042  42.331  21.547  1.00 14.88           C  
ATOM   2659  C   TYR B 804      25.561  42.272  21.158  1.00 13.46           C  
ATOM   2660  O   TYR B 804      25.233  41.811  20.062  1.00 13.32           O  
ATOM   2661  CB  TYR B 804      27.439  40.942  22.085  1.00 16.75           C  
ATOM   2662  CG  TYR B 804      28.899  40.563  21.904  1.00 17.72           C  
ATOM   2663  CD1 TYR B 804      29.896  41.118  22.705  1.00 20.87           C  
ATOM   2664  CD2 TYR B 804      29.275  39.633  20.945  1.00 20.64           C  
ATOM   2665  CE1 TYR B 804      31.235  40.745  22.557  1.00 20.44           C  
ATOM   2666  CE2 TYR B 804      30.612  39.253  20.785  1.00 20.28           C  
ATOM   2667  CZ  TYR B 804      31.583  39.809  21.595  1.00 21.65           C  
ATOM   2668  OH  TYR B 804      32.906  39.423  21.451  1.00 21.48           O  
ATOM   2669  N   SER B 805      24.682  42.747  22.038  1.00 11.47           N  
ATOM   2670  CA  SER B 805      23.222  42.671  21.812  1.00 10.51           C  
ATOM   2671  C   SER B 805      22.509  43.909  21.295  1.00 10.61           C  
ATOM   2672  O   SER B 805      21.308  43.854  20.981  1.00 10.46           O  
ATOM   2673  CB  SER B 805      22.533  42.279  23.125  1.00  9.62           C  
ATOM   2674  OG  SER B 805      22.612  43.354  24.067  1.00 11.98           O  
ATOM   2675  N   TRP B 806      23.225  45.014  21.151  1.00  9.92           N  
ATOM   2676  CA  TRP B 806      22.544  46.251  20.766  1.00 10.05           C  
ATOM   2677  C   TRP B 806      21.568  46.195  19.594  1.00 10.83           C  
ATOM   2678  O   TRP B 806      20.439  46.707  19.699  1.00  9.96           O  
ATOM   2679  CB  TRP B 806      23.561  47.376  20.559  1.00  9.28           C  
ATOM   2680  CG  TRP B 806      24.286  47.317  19.266  1.00 10.89           C  
ATOM   2681  CD1 TRP B 806      25.250  46.417  18.889  1.00  9.58           C  
ATOM   2682  CD2 TRP B 806      24.079  48.180  18.151  1.00  9.61           C  
ATOM   2683  NE1 TRP B 806      25.651  46.676  17.595  1.00  8.45           N  
ATOM   2684  CE2 TRP B 806      24.950  47.757  17.124  1.00 10.64           C  
ATOM   2685  CE3 TRP B 806      23.235  49.276  17.919  1.00 13.10           C  
ATOM   2686  CZ2 TRP B 806      25.005  48.391  15.879  1.00 12.82           C  
ATOM   2687  CZ3 TRP B 806      23.291  49.905  16.674  1.00 14.22           C  
ATOM   2688  CH2 TRP B 806      24.173  49.458  15.674  1.00 12.87           C  
ATOM   2689  N   MET B 807      21.971  45.584  18.486  1.00  9.63           N  
ATOM   2690  CA  MET B 807      21.092  45.523  17.325  1.00 10.59           C  
ATOM   2691  C   MET B 807      19.830  44.702  17.590  1.00 10.17           C  
ATOM   2692  O   MET B 807      18.729  45.085  17.150  1.00  9.19           O  
ATOM   2693  CB  MET B 807      21.851  44.963  16.115  1.00 10.65           C  
ATOM   2694  CG  MET B 807      21.037  45.029  14.799  1.00 10.83           C  
ATOM   2695  SD  MET B 807      20.703  46.712  14.207  1.00 11.99           S  
ATOM   2696  CE  MET B 807      22.332  47.105  13.510  1.00 15.86           C  
ATOM   2697  N   SER B 808      19.980  43.583  18.304  1.00 10.76           N  
ATOM   2698  CA  SER B 808      18.833  42.726  18.638  1.00 11.89           C  
ATOM   2699  C   SER B 808      17.848  43.505  19.487  1.00 11.01           C  
ATOM   2700  O   SER B 808      16.635  43.459  19.256  1.00 11.42           O  
ATOM   2701  CB  SER B 808      19.253  41.485  19.445  1.00 14.77           C  
ATOM   2702  OG  SER B 808      20.220  40.722  18.764  1.00 22.29           O  
ATOM   2703  N   LEU B 809      18.364  44.188  20.497  1.00 10.66           N  
ATOM   2704  CA  LEU B 809      17.501  44.978  21.372  1.00 10.93           C  
ATOM   2705  C   LEU B 809      16.756  46.083  20.613  1.00 10.68           C  
ATOM   2706  O   LEU B 809      15.544  46.223  20.736  1.00 10.69           O  
ATOM   2707  CB  LEU B 809      18.321  45.614  22.502  1.00 10.39           C  
ATOM   2708  CG  LEU B 809      19.012  44.663  23.485  1.00 12.85           C  
ATOM   2709  CD1 LEU B 809      19.714  45.474  24.570  1.00 15.14           C  
ATOM   2710  CD2 LEU B 809      17.988  43.755  24.117  1.00 14.92           C  
ATOM   2711  N   LEU B 810      17.474  46.866  19.815  1.00  9.93           N  
ATOM   2712  CA  LEU B 810      16.824  47.959  19.098  1.00 10.84           C  
ATOM   2713  C   LEU B 810      15.870  47.505  18.002  1.00  9.21           C  
ATOM   2714  O   LEU B 810      14.833  48.134  17.782  1.00 10.56           O  
ATOM   2715  CB  LEU B 810      17.883  48.923  18.537  1.00  9.27           C  
ATOM   2716  CG  LEU B 810      18.783  49.554  19.613  1.00 11.75           C  
ATOM   2717  CD1 LEU B 810      19.632  50.682  18.997  1.00 12.22           C  
ATOM   2718  CD2 LEU B 810      17.915  50.118  20.748  1.00 11.89           C  
ATOM   2719  N   SER B 811      16.202  46.432  17.292  1.00 10.37           N  
ATOM   2720  CA  SER B 811      15.297  45.971  16.243  1.00 10.19           C  
ATOM   2721  C   SER B 811      14.065  45.318  16.854  1.00  8.71           C  
ATOM   2722  O   SER B 811      12.967  45.453  16.331  1.00  8.51           O  
ATOM   2723  CB  SER B 811      15.991  44.985  15.284  1.00 11.63           C  
ATOM   2724  OG  SER B 811      16.485  43.853  15.977  1.00 14.82           O  
ATOM   2725  N   PHE B 812      14.233  44.630  17.983  1.00  9.07           N  
ATOM   2726  CA  PHE B 812      13.081  43.984  18.612  1.00  9.18           C  
ATOM   2727  C   PHE B 812      12.107  45.066  19.105  1.00  9.57           C  
ATOM   2728  O   PHE B 812      10.891  44.947  18.928  1.00  8.47           O  
ATOM   2729  CB  PHE B 812      13.548  43.102  19.778  1.00 10.69           C  
ATOM   2730  CG  PHE B 812      12.510  42.131  20.278  1.00 11.37           C  
ATOM   2731  CD1 PHE B 812      12.042  41.106  19.466  1.00 10.55           C  
ATOM   2732  CD2 PHE B 812      12.096  42.170  21.601  1.00 10.95           C  
ATOM   2733  CE1 PHE B 812      11.188  40.127  19.976  1.00 11.55           C  
ATOM   2734  CE2 PHE B 812      11.248  41.200  22.109  1.00 12.82           C  
ATOM   2735  CZ  PHE B 812      10.795  40.174  21.298  1.00  9.99           C  
ATOM   2736  N   ALA B 813      12.650  46.118  19.714  1.00  8.82           N  
ATOM   2737  CA  ALA B 813      11.856  47.231  20.238  1.00  8.24           C  
ATOM   2738  C   ALA B 813      11.160  47.964  19.089  1.00  9.58           C  
ATOM   2739  O   ALA B 813      10.047  48.464  19.249  1.00 10.22           O  
ATOM   2740  CB  ALA B 813      12.765  48.204  21.040  1.00  9.55           C  
ATOM   2741  N   LEU B 814      11.819  48.047  17.936  1.00  8.48           N  
ATOM   2742  CA  LEU B 814      11.198  48.674  16.765  1.00  9.81           C  
ATOM   2743  C   LEU B 814       9.936  47.890  16.378  1.00  9.96           C  
ATOM   2744  O   LEU B 814       8.885  48.469  16.127  1.00  9.78           O  
ATOM   2745  CB  LEU B 814      12.161  48.678  15.568  1.00  7.49           C  
ATOM   2746  CG  LEU B 814      11.510  49.022  14.221  1.00  9.93           C  
ATOM   2747  CD1 LEU B 814      11.015  50.478  14.248  1.00  6.65           C  
ATOM   2748  CD2 LEU B 814      12.535  48.830  13.076  1.00  8.94           C  
ATOM   2749  N   SER B 815      10.029  46.564  16.337  1.00 10.08           N  
ATOM   2750  CA  SER B 815       8.842  45.772  15.981  1.00 10.14           C  
ATOM   2751  C   SER B 815       7.748  45.913  17.054  1.00 10.34           C  
ATOM   2752  O   SER B 815       6.556  45.910  16.746  1.00  9.74           O  
ATOM   2753  CB  SER B 815       9.219  44.290  15.784  1.00 11.65           C  
ATOM   2754  OG  SER B 815      10.059  44.133  14.644  1.00 12.77           O  
ATOM   2755  N   TRP B 816       8.144  46.022  18.321  1.00  8.52           N  
ATOM   2756  CA  TRP B 816       7.154  46.202  19.379  1.00  9.39           C  
ATOM   2757  C   TRP B 816       6.438  47.550  19.200  1.00  8.67           C  
ATOM   2758  O   TRP B 816       5.206  47.627  19.261  1.00  9.23           O  
ATOM   2759  CB  TRP B 816       7.826  46.156  20.770  1.00 10.06           C  
ATOM   2760  CG  TRP B 816       6.873  46.490  21.895  1.00 10.52           C  
ATOM   2761  CD1 TRP B 816       6.741  47.691  22.536  1.00 11.94           C  
ATOM   2762  CD2 TRP B 816       5.826  45.645  22.402  1.00 10.80           C  
ATOM   2763  NE1 TRP B 816       5.667  47.650  23.405  1.00 11.05           N  
ATOM   2764  CE2 TRP B 816       5.091  46.402  23.337  1.00 12.30           C  
ATOM   2765  CE3 TRP B 816       5.440  44.320  22.145  1.00  9.15           C  
ATOM   2766  CZ2 TRP B 816       3.979  45.878  24.023  1.00 12.89           C  
ATOM   2767  CZ3 TRP B 816       4.335  43.799  22.822  1.00 11.41           C  
ATOM   2768  CH2 TRP B 816       3.618  44.584  23.750  1.00 10.52           C  
ATOM   2769  N   ARG B 817       7.192  48.622  18.990  1.00  8.55           N  
ATOM   2770  CA  ARG B 817       6.540  49.933  18.811  1.00  9.54           C  
ATOM   2771  C   ARG B 817       5.629  49.930  17.581  1.00  9.18           C  
ATOM   2772  O   ARG B 817       4.544  50.528  17.597  1.00  9.04           O  
ATOM   2773  CB  ARG B 817       7.578  51.066  18.676  1.00  9.73           C  
ATOM   2774  CG  ARG B 817       8.323  51.403  19.971  1.00 11.31           C  
ATOM   2775  CD  ARG B 817       9.132  52.689  19.833  1.00 12.56           C  
ATOM   2776  NE  ARG B 817      10.065  52.616  18.708  1.00 12.62           N  
ATOM   2777  CZ  ARG B 817      11.260  52.033  18.744  1.00 13.43           C  
ATOM   2778  NH1 ARG B 817      11.708  51.464  19.868  1.00 11.41           N  
ATOM   2779  NH2 ARG B 817      12.000  51.995  17.635  1.00 10.84           N  
ATOM   2780  N   SER B 818       6.063  49.251  16.520  1.00  9.28           N  
ATOM   2781  CA  SER B 818       5.285  49.183  15.280  1.00  8.53           C  
ATOM   2782  C   SER B 818       3.963  48.455  15.541  1.00 10.27           C  
ATOM   2783  O   SER B 818       2.900  48.862  15.062  1.00 10.02           O  
ATOM   2784  CB  SER B 818       6.091  48.445  14.189  1.00  8.71           C  
ATOM   2785  OG  SER B 818       7.324  49.125  13.940  1.00  8.52           O  
ATOM   2786  N   TYR B 819       4.058  47.368  16.294  1.00  9.55           N  
ATOM   2787  CA  TYR B 819       2.902  46.559  16.689  1.00  9.25           C  
ATOM   2788  C   TYR B 819       1.941  47.380  17.571  1.00 10.23           C  
ATOM   2789  O   TYR B 819       0.739  47.461  17.294  1.00 10.70           O  
ATOM   2790  CB  TYR B 819       3.442  45.316  17.448  1.00 10.23           C  
ATOM   2791  CG  TYR B 819       2.461  44.515  18.289  1.00 10.43           C  
ATOM   2792  CD1 TYR B 819       1.307  43.956  17.725  1.00 12.14           C  
ATOM   2793  CD2 TYR B 819       2.736  44.243  19.629  1.00 11.40           C  
ATOM   2794  CE1 TYR B 819       0.458  43.138  18.482  1.00 11.07           C  
ATOM   2795  CE2 TYR B 819       1.894  43.416  20.392  1.00 10.92           C  
ATOM   2796  CZ  TYR B 819       0.771  42.868  19.814  1.00 13.24           C  
ATOM   2797  OH  TYR B 819      -0.013  42.002  20.562  1.00 11.81           O  
ATOM   2798  N   LYS B 820       2.461  48.006  18.627  1.00 10.30           N  
ATOM   2799  CA  LYS B 820       1.587  48.751  19.541  1.00 10.29           C  
ATOM   2800  C   LYS B 820       0.994  50.039  18.993  1.00 11.79           C  
ATOM   2801  O   LYS B 820      -0.183  50.331  19.227  1.00 11.82           O  
ATOM   2802  CB  LYS B 820       2.322  49.052  20.837  1.00 10.87           C  
ATOM   2803  N   HIS B 821       1.802  50.806  18.260  1.00 10.49           N  
ATOM   2804  CA  HIS B 821       1.358  52.095  17.743  1.00 11.72           C  
ATOM   2805  C   HIS B 821       0.712  52.135  16.367  1.00 11.64           C  
ATOM   2806  O   HIS B 821       0.014  53.099  16.060  1.00 13.11           O  
ATOM   2807  CB  HIS B 821       2.538  53.081  17.774  1.00 12.06           C  
ATOM   2808  CG  HIS B 821       3.045  53.356  19.153  1.00 14.80           C  
ATOM   2809  ND1 HIS B 821       2.375  54.166  20.046  1.00 16.00           N  
ATOM   2810  CD2 HIS B 821       4.127  52.883  19.815  1.00 16.42           C  
ATOM   2811  CE1 HIS B 821       3.021  54.176  21.198  1.00 19.90           C  
ATOM   2812  NE2 HIS B 821       4.087  53.404  21.085  1.00 16.21           N  
ATOM   2813  N   THR B 822       0.922  51.109  15.547  1.00 11.15           N  
ATOM   2814  CA  THR B 822       0.351  51.103  14.202  1.00 11.97           C  
ATOM   2815  C   THR B 822      -0.274  49.761  13.815  1.00 12.65           C  
ATOM   2816  O   THR B 822      -0.567  49.525  12.644  1.00 13.48           O  
ATOM   2817  CB  THR B 822       1.441  51.465  13.127  1.00 13.15           C  
ATOM   2818  OG1 THR B 822       2.280  50.324  12.889  1.00 12.85           O  
ATOM   2819  CG2 THR B 822       2.312  52.635  13.598  1.00 11.48           C  
ATOM   2820  N   ASN B 823      -0.467  48.868  14.781  1.00 12.51           N  
ATOM   2821  CA  ASN B 823      -1.032  47.543  14.462  1.00 13.80           C  
ATOM   2822  C   ASN B 823      -0.158  46.872  13.395  1.00 14.12           C  
ATOM   2823  O   ASN B 823      -0.655  46.162  12.506  1.00 13.57           O  
ATOM   2824  CB  ASN B 823      -2.489  47.673  13.952  1.00 13.84           C  
ATOM   2825  CG  ASN B 823      -3.477  47.969  15.073  1.00 13.43           C  
ATOM   2826  OD1 ASN B 823      -4.586  48.492  14.837  1.00 15.94           O  
ATOM   2827  ND2 ASN B 823      -3.092  47.629  16.299  1.00  9.35           N  
ATOM   2828  N   SER B 824       1.150  47.118  13.482  1.00 13.12           N  
ATOM   2829  CA  SER B 824       2.113  46.527  12.559  1.00 13.39           C  
ATOM   2830  C   SER B 824       1.877  46.865  11.082  1.00 14.84           C  
ATOM   2831  O   SER B 824       2.131  46.044  10.196  1.00 13.16           O  
ATOM   2832  CB  SER B 824       2.137  45.003  12.745  1.00 13.03           C  
ATOM   2833  OG  SER B 824       2.442  44.670  14.091  1.00 14.41           O  
ATOM   2834  N   GLN B 825       1.395  48.076  10.820  1.00 14.39           N  
ATOM   2835  CA  GLN B 825       1.157  48.518   9.451  1.00 16.00           C  
ATOM   2836  C   GLN B 825       2.373  49.275   8.922  1.00 15.51           C  
ATOM   2837  O   GLN B 825       2.633  49.292   7.709  1.00 16.00           O  
ATOM   2838  CB  GLN B 825      -0.058  49.447   9.401  1.00 19.24           C  
ATOM   2839  CG  GLN B 825      -1.385  48.749   9.560  1.00 25.45           C  
ATOM   2840  CD  GLN B 825      -2.539  49.717   9.383  1.00 31.75           C  
ATOM   2841  OE1 GLN B 825      -2.543  50.536   8.452  1.00 34.89           O  
ATOM   2842  NE2 GLN B 825      -3.522  49.639  10.275  1.00 34.50           N  
ATOM   2843  N   PHE B 826       3.115  49.896   9.836  1.00 13.13           N  
ATOM   2844  CA  PHE B 826       4.295  50.692   9.492  1.00 12.62           C  
ATOM   2845  C   PHE B 826       5.449  50.375  10.442  1.00 12.95           C  
ATOM   2846  O   PHE B 826       5.271  49.631  11.401  1.00 12.61           O  
ATOM   2847  CB  PHE B 826       3.964  52.176   9.634  1.00 12.08           C  
ATOM   2848  CG  PHE B 826       2.758  52.614   8.836  1.00 15.84           C  
ATOM   2849  CD1 PHE B 826       2.828  52.743   7.454  1.00 16.89           C  
ATOM   2850  CD2 PHE B 826       1.554  52.852   9.466  1.00 15.77           C  
ATOM   2851  CE1 PHE B 826       1.704  53.103   6.713  1.00 19.43           C  
ATOM   2852  CE2 PHE B 826       0.425  53.210   8.737  1.00 19.39           C  
ATOM   2853  CZ  PHE B 826       0.504  53.335   7.357  1.00 19.83           C  
ATOM   2854  N   LEU B 827       6.637  50.919  10.169  1.00 10.41           N  
ATOM   2855  CA  LEU B 827       7.768  50.732  11.085  1.00 10.61           C  
ATOM   2856  C   LEU B 827       7.866  52.031  11.907  1.00 10.62           C  
ATOM   2857  O   LEU B 827       8.234  53.100  11.407  1.00  9.70           O  
ATOM   2858  CB  LEU B 827       9.079  50.456  10.325  1.00 10.60           C  
ATOM   2859  CG  LEU B 827       9.123  49.051   9.694  1.00 10.25           C  
ATOM   2860  CD1 LEU B 827      10.363  48.892   8.795  1.00 10.66           C  
ATOM   2861  CD2 LEU B 827       9.163  48.019  10.836  1.00 12.62           C  
ATOM   2862  N   TYR B 828       7.499  51.927  13.178  1.00 10.43           N  
ATOM   2863  CA  TYR B 828       7.476  53.081  14.065  1.00 10.57           C  
ATOM   2864  C   TYR B 828       8.830  53.287  14.748  1.00 10.08           C  
ATOM   2865  O   TYR B 828       9.024  52.892  15.893  1.00  9.21           O  
ATOM   2866  CB  TYR B 828       6.330  52.867  15.079  1.00 14.02           C  
ATOM   2867  CG  TYR B 828       5.913  54.073  15.917  1.00 13.90           C  
ATOM   2868  CD1 TYR B 828       6.582  54.388  17.086  1.00 14.97           C  
ATOM   2869  CD2 TYR B 828       4.806  54.855  15.562  1.00 17.53           C  
ATOM   2870  CE1 TYR B 828       6.165  55.435  17.897  1.00 17.43           C  
ATOM   2871  CE2 TYR B 828       4.379  55.931  16.380  1.00 17.56           C  
ATOM   2872  CZ  TYR B 828       5.067  56.196  17.544  1.00 19.06           C  
ATOM   2873  OH  TYR B 828       4.664  57.210  18.397  1.00 21.79           O  
ATOM   2874  N   PHE B 829       9.776  53.896  14.029  1.00  9.53           N  
ATOM   2875  CA  PHE B 829      11.102  54.153  14.603  1.00 10.60           C  
ATOM   2876  C   PHE B 829      10.999  55.099  15.790  1.00 10.78           C  
ATOM   2877  O   PHE B 829      11.655  54.908  16.827  1.00 10.90           O  
ATOM   2878  CB  PHE B 829      12.039  54.743  13.546  1.00 10.17           C  
ATOM   2879  CG  PHE B 829      12.510  53.730  12.535  1.00 10.85           C  
ATOM   2880  CD1 PHE B 829      11.846  53.581  11.325  1.00 11.53           C  
ATOM   2881  CD2 PHE B 829      13.572  52.895  12.828  1.00 11.59           C  
ATOM   2882  CE1 PHE B 829      12.220  52.615  10.419  1.00 10.64           C  
ATOM   2883  CE2 PHE B 829      13.955  51.924  11.932  1.00 13.49           C  
ATOM   2884  CZ  PHE B 829      13.273  51.785  10.725  1.00 13.50           C  
ATOM   2885  N   ALA B 830      10.170  56.127  15.628  1.00 10.35           N  
ATOM   2886  CA  ALA B 830       9.942  57.116  16.681  1.00 10.06           C  
ATOM   2887  C   ALA B 830       8.649  57.820  16.321  1.00 11.20           C  
ATOM   2888  O   ALA B 830       8.161  57.692  15.199  1.00 11.22           O  
ATOM   2889  CB  ALA B 830      11.089  58.121  16.729  1.00 11.03           C  
ATOM   2890  N   PRO B 831       8.064  58.563  17.276  1.00 12.64           N  
ATOM   2891  CA  PRO B 831       6.809  59.273  16.997  1.00 13.43           C  
ATOM   2892  C   PRO B 831       6.945  60.192  15.792  1.00 12.72           C  
ATOM   2893  O   PRO B 831       5.993  60.387  15.025  1.00 14.33           O  
ATOM   2894  CB  PRO B 831       6.566  60.064  18.277  1.00 14.34           C  
ATOM   2895  CG  PRO B 831       7.237  59.235  19.337  1.00 14.18           C  
ATOM   2896  CD  PRO B 831       8.524  58.814  18.655  1.00 13.49           C  
ATOM   2897  N   ASP B 832       8.140  60.748  15.625  1.00 14.82           N  
ATOM   2898  CA  ASP B 832       8.401  61.675  14.527  1.00 15.01           C  
ATOM   2899  C   ASP B 832       9.071  61.045  13.305  1.00 15.45           C  
ATOM   2900  O   ASP B 832       9.508  61.750  12.405  1.00 14.23           O  
ATOM   2901  CB  ASP B 832       9.232  62.857  15.058  1.00 15.61           C  
ATOM   2902  CG  ASP B 832      10.621  62.447  15.535  1.00 15.28           C  
ATOM   2903  OD1 ASP B 832      10.803  61.333  16.069  1.00 14.34           O  
ATOM   2904  OD2 ASP B 832      11.548  63.260  15.393  1.00 20.44           O  
ATOM   2905  N   LEU B 833       9.140  59.717  13.263  1.00 13.80           N  
ATOM   2906  CA  LEU B 833       9.751  59.042  12.121  1.00 14.67           C  
ATOM   2907  C   LEU B 833       9.094  57.687  11.974  1.00 13.80           C  
ATOM   2908  O   LEU B 833       9.495  56.715  12.612  1.00 13.46           O  
ATOM   2909  CB  LEU B 833      11.260  58.866  12.326  1.00 16.22           C  
ATOM   2910  CG  LEU B 833      12.020  58.349  11.091  1.00 16.86           C  
ATOM   2911  CD1 LEU B 833      11.774  59.291   9.903  1.00 19.13           C  
ATOM   2912  CD2 LEU B 833      13.498  58.261  11.387  1.00 19.53           C  
ATOM   2913  N   VAL B 834       8.072  57.637  11.132  1.00 13.92           N  
ATOM   2914  CA  VAL B 834       7.326  56.414  10.887  1.00 13.05           C  
ATOM   2915  C   VAL B 834       7.497  56.043   9.425  1.00 14.67           C  
ATOM   2916  O   VAL B 834       7.117  56.799   8.527  1.00 14.57           O  
ATOM   2917  CB  VAL B 834       5.829  56.612  11.182  1.00 13.88           C  
ATOM   2918  CG1 VAL B 834       5.083  55.297  11.005  1.00 11.67           C  
ATOM   2919  CG2 VAL B 834       5.651  57.143  12.616  1.00 14.76           C  
ATOM   2920  N   PHE B 835       8.077  54.878   9.184  1.00 12.72           N  
ATOM   2921  CA  PHE B 835       8.311  54.434   7.814  1.00 13.80           C  
ATOM   2922  C   PHE B 835       7.163  53.704   7.130  1.00 14.24           C  
ATOM   2923  O   PHE B 835       6.653  52.704   7.646  1.00 14.38           O  
ATOM   2924  CB  PHE B 835       9.519  53.499   7.777  1.00 11.28           C  
ATOM   2925  CG  PHE B 835      10.840  54.183   7.593  1.00 12.94           C  
ATOM   2926  CD1 PHE B 835      11.068  55.462   8.092  1.00 11.83           C  
ATOM   2927  CD2 PHE B 835      11.895  53.491   6.991  1.00 11.96           C  
ATOM   2928  CE1 PHE B 835      12.337  56.045   8.003  1.00 10.79           C  
ATOM   2929  CE2 PHE B 835      13.168  54.054   6.896  1.00 12.42           C  
ATOM   2930  CZ  PHE B 835      13.383  55.342   7.408  1.00 12.18           C  
ATOM   2931  N   ASN B 836       6.764  54.185   5.952  1.00 14.24           N  
ATOM   2932  CA  ASN B 836       5.777  53.464   5.166  1.00 14.03           C  
ATOM   2933  C   ASN B 836       6.623  52.814   4.061  1.00 15.42           C  
ATOM   2934  O   ASN B 836       7.849  52.933   4.077  1.00 13.36           O  
ATOM   2935  CB  ASN B 836       4.699  54.395   4.579  1.00 16.29           C  
ATOM   2936  CG  ASN B 836       5.269  55.531   3.758  1.00 16.13           C  
ATOM   2937  OD1 ASN B 836       6.479  55.677   3.609  1.00 15.09           O  
ATOM   2938  ND2 ASN B 836       4.378  56.359   3.222  1.00 17.63           N  
ATOM   2939  N   GLU B 837       5.992  52.111   3.131  1.00 14.23           N  
ATOM   2940  CA  GLU B 837       6.746  51.467   2.056  1.00 17.40           C  
ATOM   2941  C   GLU B 837       7.685  52.441   1.334  1.00 15.39           C  
ATOM   2942  O   GLU B 837       8.832  52.099   1.043  1.00 16.43           O  
ATOM   2943  CB  GLU B 837       5.777  50.824   1.052  1.00 18.46           C  
ATOM   2944  CG  GLU B 837       5.091  49.534   1.543  1.00 24.63           C  
ATOM   2945  CD  GLU B 837       6.004  48.316   1.509  1.00 27.33           C  
ATOM   2946  OE1 GLU B 837       6.646  48.080   0.459  1.00 28.50           O  
ATOM   2947  OE2 GLU B 837       6.077  47.589   2.528  1.00 28.83           O  
ATOM   2948  N   GLU B 838       7.221  53.659   1.062  1.00 15.91           N  
ATOM   2949  CA  GLU B 838       8.059  54.627   0.350  1.00 16.81           C  
ATOM   2950  C   GLU B 838       9.392  54.898   1.047  1.00 16.79           C  
ATOM   2951  O   GLU B 838      10.461  54.867   0.418  1.00 15.13           O  
ATOM   2952  CB  GLU B 838       7.314  55.950   0.172  1.00 19.11           C  
ATOM   2953  CG  GLU B 838       8.102  57.019  -0.574  1.00 18.46           C  
ATOM   2954  CD  GLU B 838       7.236  58.220  -0.925  1.00 21.89           C  
ATOM   2955  OE1 GLU B 838       7.082  59.121  -0.082  1.00 22.87           O  
ATOM   2956  OE2 GLU B 838       6.692  58.249  -2.046  1.00 25.43           O  
ATOM   2957  N   LYS B 839       9.322  55.196   2.343  1.00 15.25           N  
ATOM   2958  CA  LYS B 839      10.526  55.467   3.128  1.00 15.71           C  
ATOM   2959  C   LYS B 839      11.417  54.233   3.179  1.00 14.02           C  
ATOM   2960  O   LYS B 839      12.641  54.344   3.204  1.00 14.67           O  
ATOM   2961  CB  LYS B 839      10.154  55.878   4.563  1.00 17.41           C  
ATOM   2962  CG  LYS B 839       9.431  57.227   4.693  1.00 20.84           C  
ATOM   2963  CD  LYS B 839      10.379  58.418   4.564  1.00 23.14           C  
ATOM   2964  CE  LYS B 839       9.682  59.717   5.007  1.00 25.57           C  
ATOM   2965  NZ  LYS B 839       8.557  60.028   4.100  1.00 28.04           N  
ATOM   2966  N   MET B 840      10.809  53.053   3.241  1.00 13.49           N  
ATOM   2967  CA  MET B 840      11.604  51.825   3.271  1.00 13.99           C  
ATOM   2968  C   MET B 840      12.431  51.717   1.995  1.00 13.32           C  
ATOM   2969  O   MET B 840      13.594  51.334   2.033  1.00 13.73           O  
ATOM   2970  CB  MET B 840      10.703  50.598   3.420  1.00 12.51           C  
ATOM   2971  CG  MET B 840       9.995  50.511   4.790  1.00 15.59           C  
ATOM   2972  SD  MET B 840       8.847  49.133   4.810  1.00 18.91           S  
ATOM   2973  CE  MET B 840       7.652  49.634   6.128  1.00 21.04           C  
ATOM   2974  N   HIS B 841      11.833  52.060   0.859  1.00 13.70           N  
ATOM   2975  CA  HIS B 841      12.572  52.008  -0.405  1.00 13.56           C  
ATOM   2976  C   HIS B 841      13.675  53.063  -0.422  1.00 12.70           C  
ATOM   2977  O   HIS B 841      14.839  52.789  -0.764  1.00 12.87           O  
ATOM   2978  CB  HIS B 841      11.624  52.262  -1.591  1.00 12.83           C  
ATOM   2979  CG  HIS B 841      10.688  51.130  -1.870  1.00 13.29           C  
ATOM   2980  ND1 HIS B 841      11.125  49.868  -2.212  1.00 14.56           N  
ATOM   2981  CD2 HIS B 841       9.335  51.072  -1.868  1.00 14.79           C  
ATOM   2982  CE1 HIS B 841      10.083  49.081  -2.409  1.00 15.83           C  
ATOM   2983  NE2 HIS B 841       8.984  49.786  -2.206  1.00 16.08           N  
ATOM   2984  N   GLN B 842      13.308  54.273  -0.037  1.00 11.89           N  
ATOM   2985  CA  GLN B 842      14.243  55.389  -0.054  1.00 14.19           C  
ATOM   2986  C   GLN B 842      15.461  55.217   0.849  1.00 13.73           C  
ATOM   2987  O   GLN B 842      16.534  55.759   0.564  1.00 14.51           O  
ATOM   2988  CB  GLN B 842      13.495  56.671   0.307  1.00 12.83           C  
ATOM   2989  CG  GLN B 842      12.371  56.959  -0.689  1.00 15.73           C  
ATOM   2990  CD  GLN B 842      11.566  58.188  -0.327  1.00 14.97           C  
ATOM   2991  OE1 GLN B 842      11.198  58.387   0.828  1.00 14.52           O  
ATOM   2992  NE2 GLN B 842      11.271  59.009  -1.320  1.00 15.42           N  
ATOM   2993  N   SER B 843      15.282  54.474   1.935  1.00 13.12           N  
ATOM   2994  CA  SER B 843      16.347  54.213   2.906  1.00 12.22           C  
ATOM   2995  C   SER B 843      17.474  53.331   2.366  1.00 14.26           C  
ATOM   2996  O   SER B 843      18.528  53.222   2.984  1.00 14.25           O  
ATOM   2997  CB  SER B 843      15.755  53.522   4.128  1.00 11.01           C  
ATOM   2998  OG  SER B 843      15.454  52.163   3.823  1.00  9.97           O  
ATOM   2999  N   ALA B 844      17.233  52.681   1.231  1.00 14.11           N  
ATOM   3000  CA  ALA B 844      18.198  51.776   0.616  1.00 14.23           C  
ATOM   3001  C   ALA B 844      18.400  50.487   1.428  1.00 15.49           C  
ATOM   3002  O   ALA B 844      19.404  49.783   1.254  1.00 15.15           O  
ATOM   3003  CB  ALA B 844      19.536  52.476   0.405  1.00 15.69           C  
ATOM   3004  N   MET B 845      17.480  50.194   2.340  1.00 13.39           N  
ATOM   3005  CA  MET B 845      17.566  48.950   3.112  1.00 15.48           C  
ATOM   3006  C   MET B 845      16.149  48.367   3.169  1.00 15.10           C  
ATOM   3007  O   MET B 845      15.652  47.935   4.214  1.00 14.89           O  
ATOM   3008  CB  MET B 845      18.172  49.192   4.527  1.00 15.69           C  
ATOM   3009  CG  MET B 845      17.538  50.287   5.390  1.00 15.83           C  
ATOM   3010  SD  MET B 845      18.170  50.229   7.152  1.00 17.93           S  
ATOM   3011  CE  MET B 845      17.597  48.619   7.640  1.00 19.78           C  
ATOM   3012  N   TYR B 846      15.510  48.336   2.002  1.00 14.37           N  
ATOM   3013  CA  TYR B 846      14.140  47.850   1.905  1.00 14.98           C  
ATOM   3014  C   TYR B 846      13.937  46.426   2.420  1.00 15.13           C  
ATOM   3015  O   TYR B 846      13.058  46.182   3.246  1.00 15.87           O  
ATOM   3016  CB  TYR B 846      13.646  47.968   0.454  1.00 15.39           C  
ATOM   3017  CG  TYR B 846      12.231  47.483   0.283  1.00 16.65           C  
ATOM   3018  CD1 TYR B 846      11.956  46.203  -0.200  1.00 18.04           C  
ATOM   3019  CD2 TYR B 846      11.171  48.281   0.668  1.00 17.41           C  
ATOM   3020  CE1 TYR B 846      10.639  45.736  -0.291  1.00 19.71           C  
ATOM   3021  CE2 TYR B 846       9.861  47.829   0.587  1.00 17.51           C  
ATOM   3022  CZ  TYR B 846       9.600  46.565   0.108  1.00 19.06           C  
ATOM   3023  OH  TYR B 846       8.291  46.158   0.002  1.00 20.70           O  
ATOM   3024  N   GLU B 847      14.756  45.490   1.941  1.00 14.48           N  
ATOM   3025  CA  GLU B 847      14.642  44.096   2.350  1.00 16.20           C  
ATOM   3026  C   GLU B 847      14.807  43.956   3.875  1.00 14.16           C  
ATOM   3027  O   GLU B 847      14.109  43.169   4.514  1.00 13.06           O  
ATOM   3028  CB  GLU B 847      15.690  43.275   1.582  1.00 21.61           C  
ATOM   3029  CG  GLU B 847      15.517  41.781   1.617  1.00 30.26           C  
ATOM   3030  CD  GLU B 847      16.579  41.064   0.782  1.00 36.02           C  
ATOM   3031  OE1 GLU B 847      16.594  39.810   0.793  1.00 40.15           O  
ATOM   3032  OE2 GLU B 847      17.393  41.752   0.111  1.00 38.33           O  
ATOM   3033  N   LEU B 848      15.715  44.719   4.472  1.00 12.66           N  
ATOM   3034  CA  LEU B 848      15.883  44.644   5.931  1.00 12.78           C  
ATOM   3035  C   LEU B 848      14.644  45.209   6.648  1.00 12.22           C  
ATOM   3036  O   LEU B 848      14.196  44.665   7.665  1.00 12.19           O  
ATOM   3037  CB  LEU B 848      17.143  45.394   6.370  1.00 13.08           C  
ATOM   3038  CG  LEU B 848      18.440  44.689   5.946  1.00 14.83           C  
ATOM   3039  CD1 LEU B 848      19.623  45.638   6.111  1.00 14.56           C  
ATOM   3040  CD2 LEU B 848      18.638  43.432   6.787  1.00 15.65           C  
ATOM   3041  N   CYS B 849      14.092  46.303   6.136  1.00 13.43           N  
ATOM   3042  CA  CYS B 849      12.883  46.858   6.731  1.00 13.13           C  
ATOM   3043  C   CYS B 849      11.752  45.820   6.678  1.00 13.34           C  
ATOM   3044  O   CYS B 849      10.979  45.683   7.640  1.00 12.58           O  
ATOM   3045  CB  CYS B 849      12.443  48.124   5.987  1.00 14.15           C  
ATOM   3046  SG  CYS B 849      13.432  49.569   6.363  1.00 14.61           S  
ATOM   3047  N   GLN B 850      11.647  45.100   5.556  1.00 13.25           N  
ATOM   3048  CA  GLN B 850      10.609  44.064   5.398  1.00 13.62           C  
ATOM   3049  C   GLN B 850      10.806  42.961   6.436  1.00 13.45           C  
ATOM   3050  O   GLN B 850       9.841  42.452   6.993  1.00 14.22           O  
ATOM   3051  CB  GLN B 850      10.647  43.442   3.998  1.00 13.96           C  
ATOM   3052  CG  GLN B 850      10.012  44.292   2.910  1.00 18.47           C  
ATOM   3053  CD  GLN B 850       8.587  44.700   3.265  1.00 23.40           C  
ATOM   3054  OE1 GLN B 850       7.710  43.849   3.489  1.00 22.47           O  
ATOM   3055  NE2 GLN B 850       8.350  46.010   3.332  1.00 24.50           N  
ATOM   3056  N   GLY B 851      12.061  42.592   6.680  1.00 12.22           N  
ATOM   3057  CA  GLY B 851      12.364  41.578   7.676  1.00 12.66           C  
ATOM   3058  C   GLY B 851      11.885  41.973   9.071  1.00 13.48           C  
ATOM   3059  O   GLY B 851      11.268  41.170   9.769  1.00 12.91           O  
ATOM   3060  N   MET B 852      12.149  43.207   9.484  1.00 12.22           N  
ATOM   3061  CA  MET B 852      11.708  43.646  10.817  1.00 13.17           C  
ATOM   3062  C   MET B 852      10.190  43.792  10.838  1.00 11.89           C  
ATOM   3063  O   MET B 852       9.533  43.565  11.866  1.00 12.04           O  
ATOM   3064  CB  MET B 852      12.388  44.971  11.188  1.00 12.36           C  
ATOM   3065  CG  MET B 852      13.916  44.835  11.293  1.00 14.58           C  
ATOM   3066  SD  MET B 852      14.791  46.390  11.646  1.00 19.02           S  
ATOM   3067  CE  MET B 852      14.575  47.263  10.049  1.00 17.10           C  
ATOM   3068  N   HIS B 853       9.632  44.180   9.697  1.00 12.29           N  
ATOM   3069  CA  HIS B 853       8.183  44.328   9.588  1.00 13.19           C  
ATOM   3070  C   HIS B 853       7.527  42.957   9.780  1.00 13.82           C  
ATOM   3071  O   HIS B 853       6.452  42.846  10.374  1.00 13.55           O  
ATOM   3072  CB  HIS B 853       7.807  44.900   8.218  1.00 15.11           C  
ATOM   3073  CG  HIS B 853       6.327  45.036   8.007  1.00 16.74           C  
ATOM   3074  ND1 HIS B 853       5.679  44.507   6.912  1.00 19.21           N  
ATOM   3075  CD2 HIS B 853       5.371  45.635   8.754  1.00 17.12           C  
ATOM   3076  CE1 HIS B 853       4.387  44.775   6.992  1.00 18.64           C  
ATOM   3077  NE2 HIS B 853       4.174  45.460   8.101  1.00 19.73           N  
ATOM   3078  N   GLN B 854       8.178  41.912   9.280  1.00 12.79           N  
ATOM   3079  CA  GLN B 854       7.648  40.561   9.415  1.00 15.34           C  
ATOM   3080  C   GLN B 854       7.571  40.176  10.881  1.00 14.79           C  
ATOM   3081  O   GLN B 854       6.628  39.518  11.313  1.00 14.39           O  
ATOM   3082  CB  GLN B 854       8.530  39.570   8.661  1.00 17.39           C  
ATOM   3083  CG  GLN B 854       8.408  39.719   7.157  1.00 23.95           C  
ATOM   3084  CD  GLN B 854       6.982  39.507   6.690  1.00 27.92           C  
ATOM   3085  OE1 GLN B 854       6.328  38.533   7.080  1.00 31.47           O  
ATOM   3086  NE2 GLN B 854       6.490  40.413   5.850  1.00 30.24           N  
ATOM   3087  N   ILE B 855       8.575  40.579  11.644  1.00 12.33           N  
ATOM   3088  CA  ILE B 855       8.568  40.293  13.062  1.00 10.93           C  
ATOM   3089  C   ILE B 855       7.353  41.013  13.658  1.00 10.77           C  
ATOM   3090  O   ILE B 855       6.644  40.444  14.482  1.00 10.33           O  
ATOM   3091  CB  ILE B 855       9.863  40.801  13.746  1.00 10.91           C  
ATOM   3092  CG1 ILE B 855      11.081  40.013  13.231  1.00 11.26           C  
ATOM   3093  CG2 ILE B 855       9.746  40.653  15.260  1.00  9.79           C  
ATOM   3094  CD1 ILE B 855      10.995  38.516  13.482  1.00 16.76           C  
ATOM   3095  N   SER B 856       7.098  42.254  13.237  1.00 11.02           N  
ATOM   3096  CA  SER B 856       5.945  43.002  13.767  1.00 11.72           C  
ATOM   3097  C   SER B 856       4.652  42.250  13.450  1.00  9.77           C  
ATOM   3098  O   SER B 856       3.729  42.202  14.264  1.00 10.92           O  
ATOM   3099  CB  SER B 856       5.848  44.409  13.130  1.00 11.53           C  
ATOM   3100  OG  SER B 856       7.017  45.177  13.376  1.00 17.06           O  
ATOM   3101  N   LEU B 857       4.582  41.688  12.254  1.00 10.73           N  
ATOM   3102  CA  LEU B 857       3.388  40.962  11.837  1.00 11.59           C  
ATOM   3103  C   LEU B 857       3.202  39.719  12.699  1.00 11.37           C  
ATOM   3104  O   LEU B 857       2.076  39.349  13.016  1.00 11.26           O  
ATOM   3105  CB  LEU B 857       3.479  40.602  10.353  1.00 12.97           C  
ATOM   3106  CG  LEU B 857       3.346  41.781   9.370  1.00 13.45           C  
ATOM   3107  CD1 LEU B 857       3.490  41.296   7.916  1.00 13.86           C  
ATOM   3108  CD2 LEU B 857       1.993  42.420   9.555  1.00 14.67           C  
ATOM   3109  N   GLN B 858       4.299  39.073  13.084  1.00 12.02           N  
ATOM   3110  CA  GLN B 858       4.184  37.899  13.951  1.00 14.01           C  
ATOM   3111  C   GLN B 858       3.653  38.310  15.330  1.00 13.53           C  
ATOM   3112  O   GLN B 858       2.925  37.546  15.976  1.00 12.64           O  
ATOM   3113  CB  GLN B 858       5.539  37.195  14.090  1.00 16.55           C  
ATOM   3114  CG  GLN B 858       6.051  36.648  12.762  1.00 22.83           C  
ATOM   3115  CD  GLN B 858       7.395  35.969  12.896  1.00 27.10           C  
ATOM   3116  OE1 GLN B 858       8.272  36.118  12.033  1.00 30.44           O  
ATOM   3117  NE2 GLN B 858       7.565  35.207  13.969  1.00 28.51           N  
ATOM   3118  N   PHE B 859       3.996  39.513  15.787  1.00 12.86           N  
ATOM   3119  CA  PHE B 859       3.491  39.951  17.089  1.00 11.72           C  
ATOM   3120  C   PHE B 859       1.951  39.984  17.063  1.00 11.86           C  
ATOM   3121  O   PHE B 859       1.299  39.637  18.048  1.00 10.24           O  
ATOM   3122  CB  PHE B 859       4.008  41.352  17.460  1.00 11.34           C  
ATOM   3123  CG  PHE B 859       5.474  41.404  17.861  1.00 13.02           C  
ATOM   3124  CD1 PHE B 859       6.005  42.572  18.393  1.00 10.97           C  
ATOM   3125  CD2 PHE B 859       6.308  40.296  17.728  1.00 11.84           C  
ATOM   3126  CE1 PHE B 859       7.344  42.640  18.800  1.00 13.21           C  
ATOM   3127  CE2 PHE B 859       7.642  40.354  18.126  1.00 11.10           C  
ATOM   3128  CZ  PHE B 859       8.163  41.518  18.659  1.00 13.31           C  
ATOM   3129  N   VAL B 860       1.367  40.406  15.947  1.00 12.38           N  
ATOM   3130  CA  VAL B 860      -0.100  40.442  15.850  1.00 11.43           C  
ATOM   3131  C   VAL B 860      -0.679  39.018  15.798  1.00 13.34           C  
ATOM   3132  O   VAL B 860      -1.646  38.714  16.497  1.00 13.10           O  
ATOM   3133  CB  VAL B 860      -0.571  41.206  14.598  1.00 12.22           C  
ATOM   3134  CG1 VAL B 860      -2.114  41.088  14.459  1.00 11.36           C  
ATOM   3135  CG2 VAL B 860      -0.149  42.657  14.705  1.00 10.74           C  
ATOM   3136  N   ARG B 861      -0.088  38.153  14.979  1.00 12.53           N  
ATOM   3137  CA  ARG B 861      -0.553  36.772  14.877  1.00 13.58           C  
ATOM   3138  C   ARG B 861      -0.521  36.116  16.255  1.00 14.35           C  
ATOM   3139  O   ARG B 861      -1.486  35.460  16.678  1.00 15.27           O  
ATOM   3140  CB  ARG B 861       0.332  35.990  13.894  1.00 15.93           C  
ATOM   3141  N   LEU B 862       0.585  36.315  16.969  1.00 14.00           N  
ATOM   3142  CA  LEU B 862       0.762  35.748  18.299  1.00 14.30           C  
ATOM   3143  C   LEU B 862       0.054  36.508  19.414  1.00 13.64           C  
ATOM   3144  O   LEU B 862      -0.126  35.970  20.504  1.00 12.76           O  
ATOM   3145  CB  LEU B 862       2.261  35.696  18.643  1.00 18.17           C  
ATOM   3146  CG  LEU B 862       3.164  34.803  17.792  1.00 20.08           C  
ATOM   3147  CD1 LEU B 862       4.622  35.019  18.214  1.00 21.37           C  
ATOM   3148  CD2 LEU B 862       2.769  33.326  17.978  1.00 23.39           C  
ATOM   3149  N   GLN B 863      -0.368  37.743  19.139  1.00 12.22           N  
ATOM   3150  CA  GLN B 863      -0.962  38.598  20.169  1.00 12.26           C  
ATOM   3151  C   GLN B 863       0.020  38.687  21.343  1.00 11.50           C  
ATOM   3152  O   GLN B 863      -0.335  38.454  22.505  1.00 10.15           O  
ATOM   3153  CB  GLN B 863      -2.324  38.060  20.630  1.00 15.41           C  
ATOM   3154  CG  GLN B 863      -3.435  38.353  19.632  1.00 15.47           C  
ATOM   3155  CD  GLN B 863      -3.614  39.843  19.408  1.00 16.10           C  
ATOM   3156  OE1 GLN B 863      -4.073  40.564  20.292  1.00 17.29           O  
ATOM   3157  NE2 GLN B 863      -3.239  40.315  18.222  1.00 14.43           N  
ATOM   3158  N   LEU B 864       1.265  39.052  21.026  1.00 11.05           N  
ATOM   3159  CA  LEU B 864       2.326  39.171  22.031  1.00 11.04           C  
ATOM   3160  C   LEU B 864       1.917  40.171  23.111  1.00 12.27           C  
ATOM   3161  O   LEU B 864       1.357  41.231  22.798  1.00 12.07           O  
ATOM   3162  CB  LEU B 864       3.640  39.652  21.355  1.00 11.30           C  
ATOM   3163  CG  LEU B 864       4.914  39.573  22.221  1.00 10.14           C  
ATOM   3164  CD1 LEU B 864       5.280  38.091  22.358  1.00 12.40           C  
ATOM   3165  CD2 LEU B 864       6.087  40.360  21.599  1.00  9.62           C  
ATOM   3166  N   THR B 865       2.199  39.857  24.375  1.00 11.17           N  
ATOM   3167  CA  THR B 865       1.842  40.768  25.469  1.00 11.75           C  
ATOM   3168  C   THR B 865       3.057  41.581  25.899  1.00 11.30           C  
ATOM   3169  O   THR B 865       4.191  41.203  25.614  1.00 11.17           O  
ATOM   3170  CB  THR B 865       1.300  40.015  26.711  1.00 11.87           C  
ATOM   3171  OG1 THR B 865       2.371  39.304  27.343  1.00 11.01           O  
ATOM   3172  CG2 THR B 865       0.207  39.024  26.295  1.00 14.62           C  
ATOM   3173  N   PHE B 866       2.818  42.698  26.582  1.00 11.70           N  
ATOM   3174  CA  PHE B 866       3.919  43.545  27.023  1.00 13.46           C  
ATOM   3175  C   PHE B 866       4.785  42.765  27.999  1.00 14.87           C  
ATOM   3176  O   PHE B 866       6.009  42.885  27.977  1.00 13.83           O  
ATOM   3177  CB  PHE B 866       3.388  44.822  27.677  1.00 14.86           C  
ATOM   3178  CG  PHE B 866       4.470  45.727  28.199  1.00 16.16           C  
ATOM   3179  CD1 PHE B 866       4.649  45.899  29.561  1.00 17.29           C  
ATOM   3180  CD2 PHE B 866       5.300  46.409  27.327  1.00 15.54           C  
ATOM   3181  CE1 PHE B 866       5.638  46.744  30.043  1.00 17.44           C  
ATOM   3182  CE2 PHE B 866       6.295  47.256  27.802  1.00 17.21           C  
ATOM   3183  CZ  PHE B 866       6.459  47.422  29.159  1.00 15.55           C  
ATOM   3184  N   GLU B 867       4.140  41.951  28.840  1.00 15.01           N  
ATOM   3185  CA  GLU B 867       4.845  41.135  29.814  1.00 16.93           C  
ATOM   3186  C   GLU B 867       5.818  40.205  29.079  1.00 16.39           C  
ATOM   3187  O   GLU B 867       7.004  40.156  29.403  1.00 15.46           O  
ATOM   3188  CB  GLU B 867       3.839  40.321  30.642  1.00 18.46           C  
ATOM   3189  CG  GLU B 867       2.859  41.167  31.505  1.00 24.65           C  
ATOM   3190  CD  GLU B 867       2.037  42.246  30.732  1.00 29.96           C  
ATOM   3191  OE1 GLU B 867       1.392  41.945  29.685  1.00 26.05           O  
ATOM   3192  OE2 GLU B 867       2.019  43.423  31.201  1.00 32.25           O  
ATOM   3193  N   GLU B 868       5.304  39.469  28.099  1.00 15.26           N  
ATOM   3194  CA  GLU B 868       6.122  38.561  27.295  1.00 13.82           C  
ATOM   3195  C   GLU B 868       7.253  39.313  26.601  1.00 13.88           C  
ATOM   3196  O   GLU B 868       8.416  38.888  26.621  1.00 13.71           O  
ATOM   3197  CB  GLU B 868       5.248  37.873  26.241  1.00 13.46           C  
ATOM   3198  CG  GLU B 868       4.250  36.881  26.848  1.00 14.25           C  
ATOM   3199  CD  GLU B 868       3.172  36.444  25.865  1.00 15.73           C  
ATOM   3200  OE1 GLU B 868       2.529  35.413  26.124  1.00 16.80           O  
ATOM   3201  OE2 GLU B 868       2.945  37.120  24.842  1.00 14.50           O  
ATOM   3202  N   TYR B 869       6.901  40.434  25.985  1.00 11.68           N  
ATOM   3203  CA  TYR B 869       7.881  41.268  25.285  1.00 11.31           C  
ATOM   3204  C   TYR B 869       9.010  41.714  26.208  1.00 10.56           C  
ATOM   3205  O   TYR B 869      10.186  41.611  25.841  1.00 10.62           O  
ATOM   3206  CB  TYR B 869       7.185  42.511  24.707  1.00 10.41           C  
ATOM   3207  CG  TYR B 869       8.129  43.646  24.347  1.00 10.68           C  
ATOM   3208  CD1 TYR B 869       8.957  43.552  23.242  1.00  9.81           C  
ATOM   3209  CD2 TYR B 869       8.180  44.814  25.116  1.00 10.46           C  
ATOM   3210  CE1 TYR B 869       9.813  44.576  22.902  1.00 11.11           C  
ATOM   3211  CE2 TYR B 869       9.034  45.854  24.777  1.00 12.57           C  
ATOM   3212  CZ  TYR B 869       9.850  45.717  23.658  1.00 12.98           C  
ATOM   3213  OH  TYR B 869      10.709  46.726  23.294  1.00 14.67           O  
ATOM   3214  N   THR B 870       8.682  42.213  27.403  1.00 10.68           N  
ATOM   3215  CA  THR B 870       9.760  42.682  28.273  1.00 12.50           C  
ATOM   3216  C   THR B 870      10.733  41.574  28.671  1.00 12.74           C  
ATOM   3217  O   THR B 870      11.944  41.800  28.726  1.00 11.33           O  
ATOM   3218  CB  THR B 870       9.235  43.386  29.562  1.00 14.38           C  
ATOM   3219  OG1 THR B 870       8.364  42.509  30.282  1.00 13.52           O  
ATOM   3220  CG2 THR B 870       8.495  44.664  29.204  1.00 14.81           C  
ATOM   3221  N   ILE B 871      10.214  40.380  28.941  1.00 12.75           N  
ATOM   3222  CA  ILE B 871      11.081  39.265  29.319  1.00 12.48           C  
ATOM   3223  C   ILE B 871      11.934  38.845  28.120  1.00 11.99           C  
ATOM   3224  O   ILE B 871      13.136  38.564  28.257  1.00 10.08           O  
ATOM   3225  CB  ILE B 871      10.251  38.061  29.791  1.00 14.24           C  
ATOM   3226  CG1 ILE B 871       9.509  38.431  31.075  1.00 16.59           C  
ATOM   3227  CG2 ILE B 871      11.147  36.834  29.967  1.00 14.41           C  
ATOM   3228  CD1 ILE B 871       8.418  37.451  31.430  1.00 19.51           C  
ATOM   3229  N   MET B 872      11.313  38.804  26.947  1.00 10.75           N  
ATOM   3230  CA  MET B 872      12.022  38.427  25.735  1.00 10.89           C  
ATOM   3231  C   MET B 872      13.163  39.402  25.418  1.00 12.19           C  
ATOM   3232  O   MET B 872      14.223  38.969  24.965  1.00 13.47           O  
ATOM   3233  CB  MET B 872      11.046  38.338  24.555  1.00 10.61           C  
ATOM   3234  CG  MET B 872      10.125  37.111  24.631  1.00 12.82           C  
ATOM   3235  SD  MET B 872       8.712  37.146  23.472  1.00 13.38           S  
ATOM   3236  CE  MET B 872       9.500  36.694  21.986  1.00  9.73           C  
ATOM   3237  N   LYS B 873      12.961  40.697  25.669  1.00 12.65           N  
ATOM   3238  CA  LYS B 873      14.007  41.691  25.409  1.00 13.32           C  
ATOM   3239  C   LYS B 873      15.221  41.425  26.324  1.00 13.19           C  
ATOM   3240  O   LYS B 873      16.362  41.613  25.912  1.00 12.00           O  
ATOM   3241  CB  LYS B 873      13.467  43.123  25.602  1.00 14.27           C  
ATOM   3242  CG  LYS B 873      14.402  44.229  25.080  1.00 17.87           C  
ATOM   3243  CD  LYS B 873      13.655  45.520  24.678  1.00 17.31           C  
ATOM   3244  CE  LYS B 873      12.793  46.092  25.817  1.00 18.06           C  
ATOM   3245  NZ  LYS B 873      13.557  46.461  27.039  1.00 18.24           N  
ATOM   3246  N   VAL B 874      14.978  40.991  27.562  1.00 11.84           N  
ATOM   3247  CA  VAL B 874      16.082  40.664  28.449  1.00 11.79           C  
ATOM   3248  C   VAL B 874      16.787  39.434  27.881  1.00 12.12           C  
ATOM   3249  O   VAL B 874      18.017  39.369  27.859  1.00 11.91           O  
ATOM   3250  CB  VAL B 874      15.596  40.339  29.880  1.00 11.72           C  
ATOM   3251  CG1 VAL B 874      16.765  39.847  30.721  1.00 13.48           C  
ATOM   3252  CG2 VAL B 874      14.978  41.594  30.509  1.00 11.99           C  
ATOM   3253  N   LEU B 875      16.020  38.458  27.402  1.00 12.83           N  
ATOM   3254  CA  LEU B 875      16.643  37.263  26.843  1.00 11.50           C  
ATOM   3255  C   LEU B 875      17.526  37.610  25.646  1.00 11.89           C  
ATOM   3256  O   LEU B 875      18.593  37.000  25.453  1.00 12.24           O  
ATOM   3257  CB  LEU B 875      15.574  36.228  26.479  1.00 10.55           C  
ATOM   3258  CG  LEU B 875      14.876  35.662  27.735  1.00 10.57           C  
ATOM   3259  CD1 LEU B 875      13.773  34.690  27.327  1.00 12.50           C  
ATOM   3260  CD2 LEU B 875      15.940  34.932  28.616  1.00 11.63           C  
ATOM   3261  N   LEU B 876      17.110  38.597  24.847  1.00 10.88           N  
ATOM   3262  CA  LEU B 876      17.932  39.011  23.700  1.00 10.93           C  
ATOM   3263  C   LEU B 876      19.245  39.634  24.200  1.00 11.58           C  
ATOM   3264  O   LEU B 876      20.291  39.441  23.600  1.00 12.95           O  
ATOM   3265  CB  LEU B 876      17.163  40.006  22.807  1.00 10.51           C  
ATOM   3266  CG  LEU B 876      15.990  39.386  22.045  1.00 10.85           C  
ATOM   3267  CD1 LEU B 876      15.222  40.487  21.278  1.00 12.08           C  
ATOM   3268  CD2 LEU B 876      16.527  38.338  21.072  1.00 11.01           C  
ATOM   3269  N   LEU B 877      19.193  40.374  25.302  1.00 10.50           N  
ATOM   3270  CA  LEU B 877      20.400  40.969  25.873  1.00 11.40           C  
ATOM   3271  C   LEU B 877      21.377  39.840  26.250  1.00 13.63           C  
ATOM   3272  O   LEU B 877      22.594  40.041  26.292  1.00 13.86           O  
ATOM   3273  CB  LEU B 877      20.047  41.764  27.143  1.00 11.96           C  
ATOM   3274  CG  LEU B 877      21.156  42.169  28.128  1.00 12.02           C  
ATOM   3275  CD1 LEU B 877      22.090  43.197  27.496  1.00 11.35           C  
ATOM   3276  CD2 LEU B 877      20.524  42.731  29.396  1.00  9.98           C  
ATOM   3277  N   LEU B 878      20.824  38.658  26.533  1.00 12.86           N  
ATOM   3278  CA  LEU B 878      21.610  37.501  26.946  1.00 12.95           C  
ATOM   3279  C   LEU B 878      21.639  36.415  25.868  1.00 13.83           C  
ATOM   3280  O   LEU B 878      21.754  35.236  26.187  1.00 15.85           O  
ATOM   3281  CB  LEU B 878      21.004  36.934  28.240  1.00 13.53           C  
ATOM   3282  CG  LEU B 878      20.764  37.936  29.384  1.00 13.13           C  
ATOM   3283  CD1 LEU B 878      20.036  37.240  30.541  1.00 14.10           C  
ATOM   3284  CD2 LEU B 878      22.110  38.488  29.870  1.00 12.29           C  
ATOM   3285  N   SER B 879      21.575  36.816  24.598  1.00 14.30           N  
ATOM   3286  CA  SER B 879      21.517  35.870  23.499  1.00 14.94           C  
ATOM   3287  C   SER B 879      22.765  35.721  22.652  1.00 14.81           C  
ATOM   3288  O   SER B 879      22.807  34.841  21.792  1.00 14.42           O  
ATOM   3289  CB  SER B 879      20.342  36.221  22.572  1.00 17.86           C  
ATOM   3290  OG  SER B 879      20.638  37.392  21.802  1.00 21.87           O  
ATOM   3291  N   THR B 880      23.761  36.581  22.874  1.00 13.38           N  
ATOM   3292  CA  THR B 880      25.013  36.515  22.126  1.00 15.42           C  
ATOM   3293  C   THR B 880      26.177  36.721  23.091  1.00 15.75           C  
ATOM   3294  O   THR B 880      26.206  37.703  23.828  1.00 15.80           O  
ATOM   3295  CB  THR B 880      25.061  37.605  21.032  1.00 14.76           C  
ATOM   3296  OG1 THR B 880      23.880  37.503  20.236  1.00 15.56           O  
ATOM   3297  CG2 THR B 880      26.284  37.420  20.122  1.00 15.36           C  
ATOM   3298  N   ILE B 881      27.124  35.788  23.101  1.00 17.53           N  
ATOM   3299  CA  ILE B 881      28.274  35.896  23.988  1.00 18.59           C  
ATOM   3300  C   ILE B 881      29.570  35.722  23.200  1.00 18.53           C  
ATOM   3301  O   ILE B 881      29.558  35.227  22.077  1.00 19.01           O  
ATOM   3302  CB  ILE B 881      28.218  34.832  25.114  1.00 19.43           C  
ATOM   3303  CG1 ILE B 881      28.246  33.421  24.516  1.00 20.89           C  
ATOM   3304  CG2 ILE B 881      26.939  35.019  25.946  1.00 19.33           C  
ATOM   3305  CD1 ILE B 881      28.361  32.318  25.568  1.00 21.73           C  
ATOM   3306  N   PRO B 882      30.696  36.172  23.766  1.00 19.36           N  
ATOM   3307  CA  PRO B 882      32.006  36.054  23.107  1.00 20.02           C  
ATOM   3308  C   PRO B 882      32.357  34.578  22.964  1.00 22.59           C  
ATOM   3309  O   PRO B 882      32.160  33.800  23.897  1.00 21.44           O  
ATOM   3310  CB  PRO B 882      32.960  36.747  24.075  1.00 19.78           C  
ATOM   3311  CG  PRO B 882      32.068  37.617  24.927  1.00 21.43           C  
ATOM   3312  CD  PRO B 882      30.813  36.822  25.080  1.00 17.81           C  
ATOM   3313  N   LYS B 883      32.903  34.206  21.809  1.00 25.59           N  
ATOM   3314  CA  LYS B 883      33.274  32.823  21.531  1.00 29.25           C  
ATOM   3315  C   LYS B 883      34.102  32.172  22.629  1.00 31.49           C  
ATOM   3316  O   LYS B 883      33.971  30.976  22.872  1.00 32.54           O  
ATOM   3317  CB  LYS B 883      34.024  32.736  20.196  1.00 30.35           C  
ATOM   3318  N   ASP B 884      34.963  32.939  23.284  1.00 33.29           N  
ATOM   3319  CA  ASP B 884      35.778  32.372  24.352  1.00 36.83           C  
ATOM   3320  C   ASP B 884      34.998  32.289  25.664  1.00 36.21           C  
ATOM   3321  O   ASP B 884      35.349  31.519  26.562  1.00 36.67           O  
ATOM   3322  CB  ASP B 884      37.030  33.215  24.576  1.00 40.08           C  
ATOM   3323  CG  ASP B 884      36.721  34.559  25.217  1.00 44.13           C  
ATOM   3324  OD1 ASP B 884      35.539  34.828  25.509  1.00 46.31           O  
ATOM   3325  OD2 ASP B 884      37.663  35.355  25.424  1.00 46.91           O  
ATOM   3326  N   GLY B 885      33.949  33.097  25.773  1.00 34.35           N  
ATOM   3327  CA  GLY B 885      33.141  33.108  26.977  1.00 32.71           C  
ATOM   3328  C   GLY B 885      33.290  34.407  27.743  1.00 30.11           C  
ATOM   3329  O   GLY B 885      34.125  35.245  27.415  1.00 31.22           O  
ATOM   3330  N   LEU B 886      32.479  34.568  28.774  1.00 28.22           N  
ATOM   3331  CA  LEU B 886      32.486  35.768  29.600  1.00 25.93           C  
ATOM   3332  C   LEU B 886      33.401  35.566  30.792  1.00 26.13           C  
ATOM   3333  O   LEU B 886      33.880  34.460  31.012  1.00 26.53           O  
ATOM   3334  CB  LEU B 886      31.070  36.026  30.087  1.00 25.73           C  
ATOM   3335  CG  LEU B 886      30.075  36.216  28.942  1.00 23.08           C  
ATOM   3336  CD1 LEU B 886      28.653  35.890  29.409  1.00 24.93           C  
ATOM   3337  CD2 LEU B 886      30.186  37.635  28.448  1.00 21.95           C  
ATOM   3338  N   LYS B 887      33.651  36.623  31.558  1.00 25.83           N  
ATOM   3339  CA  LYS B 887      34.500  36.486  32.738  1.00 27.06           C  
ATOM   3340  C   LYS B 887      33.849  35.474  33.688  1.00 27.24           C  
ATOM   3341  O   LYS B 887      34.537  34.651  34.298  1.00 26.10           O  
ATOM   3342  CB  LYS B 887      34.684  37.829  33.448  1.00 28.52           C  
ATOM   3343  CG  LYS B 887      35.636  37.737  34.647  1.00 31.87           C  
ATOM   3344  CD  LYS B 887      35.953  39.097  35.231  1.00 34.76           C  
ATOM   3345  CE  LYS B 887      36.964  38.992  36.367  1.00 36.28           C  
ATOM   3346  NZ  LYS B 887      37.245  40.323  36.995  1.00 38.44           N  
ATOM   3347  N   SER B 888      32.521  35.530  33.801  1.00 26.23           N  
ATOM   3348  CA  SER B 888      31.796  34.592  34.657  1.00 25.70           C  
ATOM   3349  C   SER B 888      30.639  33.911  33.931  1.00 26.01           C  
ATOM   3350  O   SER B 888      29.500  34.391  33.956  1.00 23.42           O  
ATOM   3351  CB  SER B 888      31.257  35.300  35.896  1.00 26.03           C  
ATOM   3352  OG  SER B 888      30.625  34.362  36.750  1.00 26.50           O  
ATOM   3353  N   GLN B 889      30.930  32.783  33.292  1.00 26.04           N  
ATOM   3354  CA  GLN B 889      29.896  32.054  32.572  1.00 27.52           C  
ATOM   3355  C   GLN B 889      28.810  31.601  33.550  1.00 26.21           C  
ATOM   3356  O   GLN B 889      27.632  31.603  33.211  1.00 25.30           O  
ATOM   3357  CB  GLN B 889      30.508  30.847  31.856  1.00 29.78           C  
ATOM   3358  CG  GLN B 889      29.721  30.361  30.646  1.00 33.11           C  
ATOM   3359  CD  GLN B 889      29.496  31.452  29.592  1.00 34.49           C  
ATOM   3360  OE1 GLN B 889      30.427  32.163  29.187  1.00 36.07           O  
ATOM   3361  NE2 GLN B 889      28.260  31.573  29.140  1.00 35.75           N  
ATOM   3362  N   ALA B 890      29.209  31.223  34.767  1.00 24.65           N  
ATOM   3363  CA  ALA B 890      28.244  30.778  35.772  1.00 23.83           C  
ATOM   3364  C   ALA B 890      27.256  31.869  36.176  1.00 22.71           C  
ATOM   3365  O   ALA B 890      26.057  31.612  36.317  1.00 23.01           O  
ATOM   3366  CB  ALA B 890      28.977  30.249  37.016  1.00 24.83           C  
ATOM   3367  N   ALA B 891      27.742  33.089  36.365  1.00 20.70           N  
ATOM   3368  CA  ALA B 891      26.846  34.174  36.756  1.00 19.44           C  
ATOM   3369  C   ALA B 891      25.883  34.482  35.602  1.00 18.34           C  
ATOM   3370  O   ALA B 891      24.702  34.767  35.821  1.00 17.93           O  
ATOM   3371  CB  ALA B 891      27.641  35.404  37.118  1.00 19.92           C  
ATOM   3372  N   PHE B 892      26.394  34.418  34.377  1.00 17.43           N  
ATOM   3373  CA  PHE B 892      25.577  34.674  33.195  1.00 17.31           C  
ATOM   3374  C   PHE B 892      24.499  33.616  33.054  1.00 19.44           C  
ATOM   3375  O   PHE B 892      23.333  33.926  32.838  1.00 17.72           O  
ATOM   3376  CB  PHE B 892      26.455  34.682  31.944  1.00 17.71           C  
ATOM   3377  CG  PHE B 892      25.686  34.612  30.654  1.00 17.77           C  
ATOM   3378  CD1 PHE B 892      25.513  33.399  30.000  1.00 16.85           C  
ATOM   3379  CD2 PHE B 892      25.150  35.765  30.082  1.00 17.85           C  
ATOM   3380  CE1 PHE B 892      24.823  33.329  28.795  1.00 18.05           C  
ATOM   3381  CE2 PHE B 892      24.458  35.697  28.870  1.00 16.69           C  
ATOM   3382  CZ  PHE B 892      24.298  34.484  28.232  1.00 16.75           C  
ATOM   3383  N   GLU B 893      24.912  32.360  33.178  1.00 19.95           N  
ATOM   3384  CA  GLU B 893      24.015  31.225  33.068  1.00 21.84           C  
ATOM   3385  C   GLU B 893      22.904  31.316  34.122  1.00 21.50           C  
ATOM   3386  O   GLU B 893      21.738  30.991  33.846  1.00 20.59           O  
ATOM   3387  CB  GLU B 893      24.845  29.949  33.218  1.00 25.33           C  
ATOM   3388  CG  GLU B 893      24.343  28.760  32.433  1.00 30.80           C  
ATOM   3389  CD  GLU B 893      23.952  29.100  30.998  1.00 32.79           C  
ATOM   3390  OE1 GLU B 893      24.831  29.445  30.167  1.00 33.09           O  
ATOM   3391  OE2 GLU B 893      22.742  29.020  30.710  1.00 35.06           O  
ATOM   3392  N   GLU B 894      23.243  31.780  35.324  1.00 20.92           N  
ATOM   3393  CA  GLU B 894      22.239  31.914  36.376  1.00 21.78           C  
ATOM   3394  C   GLU B 894      21.183  32.963  36.004  1.00 20.89           C  
ATOM   3395  O   GLU B 894      19.985  32.744  36.178  1.00 20.14           O  
ATOM   3396  CB  GLU B 894      22.900  32.301  37.702  1.00 24.43           C  
ATOM   3397  CG  GLU B 894      21.917  32.693  38.792  1.00 28.69           C  
ATOM   3398  CD  GLU B 894      22.603  33.065  40.098  1.00 32.96           C  
ATOM   3399  OE1 GLU B 894      23.303  34.109  40.144  1.00 33.65           O  
ATOM   3400  OE2 GLU B 894      22.444  32.304  41.081  1.00 34.51           O  
ATOM   3401  N   MET B 895      21.628  34.104  35.490  1.00 19.11           N  
ATOM   3402  CA  MET B 895      20.691  35.155  35.116  1.00 17.36           C  
ATOM   3403  C   MET B 895      19.835  34.706  33.941  1.00 17.41           C  
ATOM   3404  O   MET B 895      18.617  34.921  33.933  1.00 16.52           O  
ATOM   3405  CB  MET B 895      21.432  36.443  34.753  1.00 17.18           C  
ATOM   3406  CG  MET B 895      20.487  37.588  34.363  1.00 17.56           C  
ATOM   3407  SD  MET B 895      21.342  39.142  33.948  1.00 18.07           S  
ATOM   3408  CE  MET B 895      19.926  40.232  33.565  1.00 18.14           C  
ATOM   3409  N   ARG B 896      20.468  34.069  32.958  1.00 17.28           N  
ATOM   3410  CA  ARG B 896      19.746  33.599  31.778  1.00 18.45           C  
ATOM   3411  C   ARG B 896      18.698  32.543  32.155  1.00 19.39           C  
ATOM   3412  O   ARG B 896      17.535  32.620  31.745  1.00 19.94           O  
ATOM   3413  CB  ARG B 896      20.721  33.042  30.741  1.00 17.81           C  
ATOM   3414  CG  ARG B 896      20.080  32.832  29.360  1.00 18.77           C  
ATOM   3415  CD  ARG B 896      21.118  32.551  28.266  1.00 18.65           C  
ATOM   3416  NE  ARG B 896      20.509  32.534  26.932  1.00 20.39           N  
ATOM   3417  CZ  ARG B 896      19.992  31.455  26.352  1.00 22.97           C  
ATOM   3418  NH1 ARG B 896      20.007  30.283  26.977  1.00 23.59           N  
ATOM   3419  NH2 ARG B 896      19.449  31.540  25.140  1.00 23.23           N  
ATOM   3420  N   THR B 897      19.092  31.566  32.958  1.00 20.13           N  
ATOM   3421  CA  THR B 897      18.137  30.546  33.366  1.00 21.67           C  
ATOM   3422  C   THR B 897      16.983  31.191  34.146  1.00 19.51           C  
ATOM   3423  O   THR B 897      15.835  30.777  34.004  1.00 20.52           O  
ATOM   3424  CB  THR B 897      18.802  29.487  34.254  1.00 22.94           C  
ATOM   3425  OG1 THR B 897      19.299  30.120  35.433  1.00 29.18           O  
ATOM   3426  CG2 THR B 897      19.955  28.823  33.530  1.00 23.89           C  
ATOM   3427  N   ASN B 898      17.278  32.206  34.958  1.00 18.95           N  
ATOM   3428  CA  ASN B 898      16.234  32.870  35.747  1.00 19.34           C  
ATOM   3429  C   ASN B 898      15.209  33.586  34.871  1.00 19.18           C  
ATOM   3430  O   ASN B 898      14.001  33.543  35.142  1.00 17.55           O  
ATOM   3431  CB  ASN B 898      16.833  33.883  36.734  1.00 21.63           C  
ATOM   3432  CG  ASN B 898      17.507  33.212  37.932  1.00 25.20           C  
ATOM   3433  OD1 ASN B 898      18.171  33.867  38.745  1.00 26.33           O  
ATOM   3434  ND2 ASN B 898      17.329  31.908  38.046  1.00 24.44           N  
ATOM   3435  N   TYR B 899      15.679  34.259  33.829  1.00 16.51           N  
ATOM   3436  CA  TYR B 899      14.743  34.964  32.969  1.00 16.85           C  
ATOM   3437  C   TYR B 899      13.977  34.007  32.064  1.00 17.31           C  
ATOM   3438  O   TYR B 899      12.834  34.295  31.696  1.00 18.01           O  
ATOM   3439  CB  TYR B 899      15.466  36.072  32.191  1.00 15.91           C  
ATOM   3440  CG  TYR B 899      15.532  37.356  32.998  1.00 15.74           C  
ATOM   3441  CD1 TYR B 899      14.432  38.205  33.074  1.00 15.69           C  
ATOM   3442  CD2 TYR B 899      16.671  37.696  33.720  1.00 16.05           C  
ATOM   3443  CE1 TYR B 899      14.461  39.355  33.846  1.00 14.44           C  
ATOM   3444  CE2 TYR B 899      16.713  38.845  34.491  1.00 15.73           C  
ATOM   3445  CZ  TYR B 899      15.600  39.670  34.548  1.00 15.04           C  
ATOM   3446  OH  TYR B 899      15.621  40.816  35.301  1.00 15.06           O  
ATOM   3447  N   ILE B 900      14.575  32.866  31.720  1.00 16.43           N  
ATOM   3448  CA  ILE B 900      13.859  31.876  30.915  1.00 18.11           C  
ATOM   3449  C   ILE B 900      12.733  31.306  31.790  1.00 19.02           C  
ATOM   3450  O   ILE B 900      11.621  31.041  31.309  1.00 18.19           O  
ATOM   3451  CB  ILE B 900      14.774  30.710  30.469  1.00 17.96           C  
ATOM   3452  CG1 ILE B 900      15.802  31.204  29.458  1.00 17.23           C  
ATOM   3453  CG2 ILE B 900      13.943  29.620  29.817  1.00 19.41           C  
ATOM   3454  CD1 ILE B 900      16.857  30.182  29.137  1.00 17.41           C  
ATOM   3455  N   LYS B 901      13.019  31.121  33.082  1.00 19.63           N  
ATOM   3456  CA  LYS B 901      12.000  30.613  34.006  1.00 20.90           C  
ATOM   3457  C   LYS B 901      10.823  31.574  34.032  1.00 20.82           C  
ATOM   3458  O   LYS B 901       9.668  31.147  34.002  1.00 21.99           O  
ATOM   3459  CB  LYS B 901      12.578  30.460  35.415  1.00 21.86           C  
ATOM   3460  N   GLU B 902      11.113  32.873  34.091  1.00 21.85           N  
ATOM   3461  CA  GLU B 902      10.066  33.890  34.118  1.00 22.45           C  
ATOM   3462  C   GLU B 902       9.144  33.787  32.909  1.00 22.02           C  
ATOM   3463  O   GLU B 902       7.927  33.908  33.032  1.00 20.63           O  
ATOM   3464  CB  GLU B 902      10.668  35.301  34.142  1.00 23.95           C  
ATOM   3465  CG  GLU B 902      11.342  35.706  35.441  1.00 27.82           C  
ATOM   3466  CD  GLU B 902      10.415  35.645  36.648  1.00 29.41           C  
ATOM   3467  OE1 GLU B 902       9.213  35.980  36.523  1.00 29.29           O  
ATOM   3468  OE2 GLU B 902      10.907  35.273  37.737  1.00 32.42           O  
ATOM   3469  N   LEU B 903       9.735  33.575  31.739  1.00 22.56           N  
ATOM   3470  CA  LEU B 903       8.962  33.468  30.510  1.00 23.50           C  
ATOM   3471  C   LEU B 903       8.077  32.215  30.555  1.00 24.38           C  
ATOM   3472  O   LEU B 903       6.905  32.273  30.183  1.00 23.97           O  
ATOM   3473  CB  LEU B 903       9.894  33.410  29.291  1.00 22.97           C  
ATOM   3474  CG  LEU B 903       9.184  33.427  27.935  1.00 22.44           C  
ATOM   3475  CD1 LEU B 903       8.398  34.727  27.796  1.00 22.56           C  
ATOM   3476  CD2 LEU B 903      10.194  33.288  26.824  1.00 22.06           C  
ATOM   3477  N   ARG B 904       8.647  31.097  31.009  1.00 24.89           N  
ATOM   3478  CA  ARG B 904       7.914  29.835  31.116  1.00 26.80           C  
ATOM   3479  C   ARG B 904       6.701  29.995  32.029  1.00 28.07           C  
ATOM   3480  O   ARG B 904       5.597  29.574  31.684  1.00 27.88           O  
ATOM   3481  CB  ARG B 904       8.839  28.722  31.644  1.00 25.59           C  
ATOM   3482  N   LYS B 905       6.902  30.600  33.196  1.00 30.37           N  
ATOM   3483  CA  LYS B 905       5.793  30.823  34.124  1.00 32.78           C  
ATOM   3484  C   LYS B 905       4.763  31.752  33.496  1.00 33.02           C  
ATOM   3485  O   LYS B 905       3.558  31.592  33.690  1.00 32.65           O  
ATOM   3486  CB  LYS B 905       6.281  31.472  35.416  1.00 34.21           C  
ATOM   3487  CG  LYS B 905       7.171  30.609  36.280  1.00 38.28           C  
ATOM   3488  CD  LYS B 905       7.398  31.312  37.611  1.00 41.12           C  
ATOM   3489  CE  LYS B 905       8.627  30.797  38.332  1.00 42.74           C  
ATOM   3490  NZ  LYS B 905       8.961  31.676  39.502  1.00 44.29           N  
ATOM   3491  N   MET B 906       5.257  32.732  32.746  1.00 32.89           N  
ATOM   3492  CA  MET B 906       4.409  33.717  32.098  1.00 33.79           C  
ATOM   3493  C   MET B 906       3.405  33.099  31.121  1.00 33.30           C  
ATOM   3494  O   MET B 906       2.274  33.581  30.997  1.00 32.18           O  
ATOM   3495  CB  MET B 906       5.292  34.741  31.377  1.00 36.16           C  
ATOM   3496  CG  MET B 906       4.551  35.925  30.791  1.00 39.20           C  
ATOM   3497  SD  MET B 906       3.534  36.744  32.026  1.00 44.71           S  
ATOM   3498  CE  MET B 906       4.780  37.439  33.077  1.00 41.89           C  
ATOM   3499  N   VAL B 907       3.809  32.027  30.446  1.00 32.70           N  
ATOM   3500  CA  VAL B 907       2.940  31.378  29.470  1.00 34.00           C  
ATOM   3501  C   VAL B 907       2.021  30.305  30.039  1.00 35.04           C  
ATOM   3502  O   VAL B 907       1.312  29.643  29.293  1.00 33.68           O  
ATOM   3503  CB  VAL B 907       3.768  30.761  28.318  1.00 34.07           C  
ATOM   3504  CG1 VAL B 907       4.587  31.847  27.635  1.00 34.14           C  
ATOM   3505  CG2 VAL B 907       4.680  29.672  28.855  1.00 33.47           C  
ATOM   3506  N   THR B 908       2.014  30.134  31.357  1.00 37.26           N  
ATOM   3507  CA  THR B 908       1.141  29.121  31.944  1.00 40.29           C  
ATOM   3508  C   THR B 908      -0.187  29.742  32.386  1.00 41.20           C  
ATOM   3509  O   THR B 908      -0.281  30.989  32.417  1.00 42.33           O  
ATOM   3510  CB  THR B 908       1.786  28.437  33.167  1.00 40.55           C  
ATOM   3511  OG1 THR B 908       1.468  29.175  34.352  1.00 43.19           O  
ATOM   3512  CG2 THR B 908       3.289  28.369  33.011  1.00 41.37           C  
ATOM   3513  N   CYS B 910      -5.491  31.358  34.320  1.00 56.33           N  
ATOM   3514  CA  CYS B 910      -5.036  30.119  35.008  1.00 55.88           C  
ATOM   3515  C   CYS B 910      -5.264  28.910  34.112  1.00 55.66           C  
ATOM   3516  O   CYS B 910      -4.468  28.646  33.205  1.00 56.35           O  
ATOM   3517  CB  CYS B 910      -5.789  29.946  36.326  1.00 55.98           C  
ATOM   3518  N   PRO B 911      -6.355  28.187  34.376  1.00 54.72           N  
ATOM   3519  CA  PRO B 911      -6.725  26.993  33.616  1.00 53.10           C  
ATOM   3520  C   PRO B 911      -5.489  26.264  33.105  1.00 51.63           C  
ATOM   3521  O   PRO B 911      -5.079  26.460  31.959  1.00 51.89           O  
ATOM   3522  CB  PRO B 911      -7.628  27.377  32.446  1.00 53.50           C  
ATOM   3523  N   ASN B 912      -4.895  25.437  33.963  1.00 49.85           N  
ATOM   3524  CA  ASN B 912      -3.698  24.679  33.601  1.00 48.00           C  
ATOM   3525  C   ASN B 912      -3.890  23.875  32.325  1.00 45.92           C  
ATOM   3526  O   ASN B 912      -4.797  23.053  32.221  1.00 44.71           O  
ATOM   3527  CB  ASN B 912      -3.293  23.741  34.740  1.00 48.91           C  
ATOM   3528  CG  ASN B 912      -2.596  24.470  35.866  1.00 49.76           C  
ATOM   3529  OD1 ASN B 912      -1.375  24.649  35.846  1.00 50.48           O  
ATOM   3530  ND2 ASN B 912      -3.372  24.917  36.848  1.00 50.93           N  
ATOM   3531  N   ASN B 913      -3.026  24.134  31.351  1.00 43.43           N  
ATOM   3532  CA  ASN B 913      -3.074  23.442  30.073  1.00 40.82           C  
ATOM   3533  C   ASN B 913      -1.635  23.348  29.564  1.00 39.12           C  
ATOM   3534  O   ASN B 913      -1.198  24.174  28.763  1.00 37.83           O  
ATOM   3535  CB  ASN B 913      -3.934  24.235  29.087  1.00 40.80           C  
ATOM   3536  CG  ASN B 913      -4.346  23.417  27.883  1.00 41.56           C  
ATOM   3537  OD1 ASN B 913      -3.507  22.836  27.195  1.00 39.72           O  
ATOM   3538  ND2 ASN B 913      -5.649  23.372  27.615  1.00 42.33           N  
ATOM   3539  N   SER B 914      -0.899  22.351  30.054  1.00 37.09           N  
ATOM   3540  CA  SER B 914       0.492  22.157  29.655  1.00 35.63           C  
ATOM   3541  C   SER B 914       0.673  22.227  28.137  1.00 35.63           C  
ATOM   3542  O   SER B 914       1.611  22.864  27.643  1.00 36.56           O  
ATOM   3543  CB  SER B 914       1.017  20.814  30.191  1.00 35.06           C  
ATOM   3544  OG  SER B 914       0.183  19.724  29.815  1.00 30.97           O  
ATOM   3545  N   GLY B 915      -0.232  21.587  27.399  1.00 34.41           N  
ATOM   3546  CA  GLY B 915      -0.138  21.591  25.946  1.00 33.20           C  
ATOM   3547  C   GLY B 915      -0.105  22.981  25.329  1.00 32.41           C  
ATOM   3548  O   GLY B 915       0.813  23.306  24.568  1.00 30.54           O  
ATOM   3549  N   GLN B 916      -1.105  23.799  25.649  1.00 31.62           N  
ATOM   3550  CA  GLN B 916      -1.178  25.158  25.118  1.00 31.27           C  
ATOM   3551  C   GLN B 916      -0.006  25.994  25.632  1.00 30.26           C  
ATOM   3552  O   GLN B 916       0.552  26.817  24.903  1.00 30.06           O  
ATOM   3553  CB  GLN B 916      -2.512  25.813  25.517  1.00 32.38           C  
ATOM   3554  N   SER B 917       0.370  25.778  26.886  1.00 28.37           N  
ATOM   3555  CA  SER B 917       1.474  26.528  27.467  1.00 27.32           C  
ATOM   3556  C   SER B 917       2.796  26.252  26.755  1.00 25.99           C  
ATOM   3557  O   SER B 917       3.537  27.184  26.406  1.00 24.43           O  
ATOM   3558  CB  SER B 917       1.599  26.227  28.959  1.00 27.54           C  
ATOM   3559  OG  SER B 917       0.500  26.799  29.655  1.00 29.80           O  
ATOM   3560  N   TRP B 918       3.094  24.980  26.523  1.00 23.55           N  
ATOM   3561  CA  TRP B 918       4.332  24.654  25.836  1.00 21.65           C  
ATOM   3562  C   TRP B 918       4.297  25.071  24.374  1.00 19.44           C  
ATOM   3563  O   TRP B 918       5.321  25.446  23.815  1.00 18.46           O  
ATOM   3564  CB  TRP B 918       4.634  23.161  25.966  1.00 21.44           C  
ATOM   3565  CG  TRP B 918       5.149  22.834  27.323  1.00 22.53           C  
ATOM   3566  CD1 TRP B 918       4.518  22.112  28.297  1.00 21.60           C  
ATOM   3567  CD2 TRP B 918       6.404  23.249  27.876  1.00 22.24           C  
ATOM   3568  NE1 TRP B 918       5.306  22.053  29.424  1.00 21.76           N  
ATOM   3569  CE2 TRP B 918       6.470  22.742  29.189  1.00 22.96           C  
ATOM   3570  CE3 TRP B 918       7.481  24.003  27.385  1.00 23.07           C  
ATOM   3571  CZ2 TRP B 918       7.571  22.963  30.021  1.00 23.93           C  
ATOM   3572  CZ3 TRP B 918       8.574  24.222  28.213  1.00 22.10           C  
ATOM   3573  CH2 TRP B 918       8.611  23.704  29.514  1.00 24.04           C  
ATOM   3574  N   GLN B 919       3.127  25.007  23.746  1.00 17.86           N  
ATOM   3575  CA  GLN B 919       3.035  25.420  22.358  1.00 18.34           C  
ATOM   3576  C   GLN B 919       3.396  26.901  22.269  1.00 17.50           C  
ATOM   3577  O   GLN B 919       4.144  27.308  21.380  1.00 18.41           O  
ATOM   3578  CB  GLN B 919       1.621  25.181  21.812  1.00 21.25           C  
ATOM   3579  CG  GLN B 919       1.339  23.701  21.537  1.00 24.76           C  
ATOM   3580  CD  GLN B 919      -0.133  23.416  21.315  1.00 28.61           C  
ATOM   3581  OE1 GLN B 919      -0.846  24.211  20.691  1.00 29.03           O  
ATOM   3582  NE2 GLN B 919      -0.598  22.268  21.814  1.00 28.96           N  
ATOM   3583  N   ARG B 920       2.885  27.707  23.191  1.00 17.33           N  
ATOM   3584  CA  ARG B 920       3.215  29.139  23.148  1.00 18.12           C  
ATOM   3585  C   ARG B 920       4.689  29.386  23.494  1.00 17.50           C  
ATOM   3586  O   ARG B 920       5.366  30.150  22.810  1.00 17.97           O  
ATOM   3587  CB  ARG B 920       2.332  29.962  24.091  1.00 18.94           C  
ATOM   3588  CG  ARG B 920       2.503  31.470  23.815  1.00 19.88           C  
ATOM   3589  CD  ARG B 920       1.499  32.325  24.542  1.00 21.59           C  
ATOM   3590  NE  ARG B 920       1.687  33.759  24.294  1.00 20.79           N  
ATOM   3591  CZ  ARG B 920       1.310  34.393  23.189  1.00 19.67           C  
ATOM   3592  NH1 ARG B 920       0.724  33.723  22.203  1.00 19.38           N  
ATOM   3593  NH2 ARG B 920       1.470  35.709  23.086  1.00 16.34           N  
ATOM   3594  N   PHE B 921       5.185  28.760  24.560  1.00 16.33           N  
ATOM   3595  CA  PHE B 921       6.588  28.913  24.921  1.00 17.29           C  
ATOM   3596  C   PHE B 921       7.433  28.636  23.677  1.00 18.63           C  
ATOM   3597  O   PHE B 921       8.403  29.353  23.392  1.00 20.38           O  
ATOM   3598  CB  PHE B 921       6.963  27.928  26.027  1.00 17.35           C  
ATOM   3599  CG  PHE B 921       8.400  28.020  26.455  1.00 20.38           C  
ATOM   3600  CD1 PHE B 921       8.820  29.009  27.328  1.00 20.26           C  
ATOM   3601  CD2 PHE B 921       9.328  27.110  25.983  1.00 19.95           C  
ATOM   3602  CE1 PHE B 921      10.140  29.082  27.724  1.00 20.78           C  
ATOM   3603  CE2 PHE B 921      10.647  27.181  26.373  1.00 21.73           C  
ATOM   3604  CZ  PHE B 921      11.051  28.165  27.247  1.00 19.88           C  
ATOM   3605  N   TYR B 922       7.067  27.583  22.948  1.00 16.84           N  
ATOM   3606  CA  TYR B 922       7.760  27.199  21.712  1.00 18.57           C  
ATOM   3607  C   TYR B 922       7.673  28.296  20.642  1.00 17.53           C  
ATOM   3608  O   TYR B 922       8.633  28.556  19.918  1.00 14.71           O  
ATOM   3609  CB  TYR B 922       7.144  25.920  21.151  1.00 23.22           C  
ATOM   3610  CG  TYR B 922       7.558  25.583  19.729  1.00 28.70           C  
ATOM   3611  CD1 TYR B 922       8.636  24.742  19.479  1.00 32.11           C  
ATOM   3612  CD2 TYR B 922       6.842  26.070  18.630  1.00 31.50           C  
ATOM   3613  CE1 TYR B 922       8.987  24.382  18.182  1.00 32.34           C  
ATOM   3614  CE2 TYR B 922       7.192  25.718  17.327  1.00 31.98           C  
ATOM   3615  CZ  TYR B 922       8.270  24.865  17.116  1.00 33.10           C  
ATOM   3616  OH  TYR B 922       8.636  24.470  15.836  1.00 36.17           O  
ATOM   3617  N   GLN B 923       6.504  28.912  20.519  1.00 17.22           N  
ATOM   3618  CA  GLN B 923       6.329  29.973  19.539  1.00 16.93           C  
ATOM   3619  C   GLN B 923       7.245  31.147  19.881  1.00 15.10           C  
ATOM   3620  O   GLN B 923       7.887  31.720  19.004  1.00 13.42           O  
ATOM   3621  CB  GLN B 923       4.864  30.428  19.524  1.00 18.76           C  
ATOM   3622  CG  GLN B 923       3.954  29.466  18.759  1.00 24.68           C  
ATOM   3623  CD  GLN B 923       2.488  29.789  18.918  1.00 27.91           C  
ATOM   3624  OE1 GLN B 923       1.709  29.643  17.977  1.00 31.83           O  
ATOM   3625  NE2 GLN B 923       2.095  30.209  20.119  1.00 28.65           N  
ATOM   3626  N   LEU B 924       7.319  31.483  21.163  1.00 12.76           N  
ATOM   3627  CA  LEU B 924       8.147  32.611  21.585  1.00 14.26           C  
ATOM   3628  C   LEU B 924       9.649  32.335  21.482  1.00 14.48           C  
ATOM   3629  O   LEU B 924      10.429  33.226  21.130  1.00 12.46           O  
ATOM   3630  CB  LEU B 924       7.767  33.034  23.006  1.00 12.53           C  
ATOM   3631  CG  LEU B 924       6.280  33.367  23.197  1.00 14.84           C  
ATOM   3632  CD1 LEU B 924       6.037  33.828  24.617  1.00 11.88           C  
ATOM   3633  CD2 LEU B 924       5.864  34.459  22.192  1.00 14.29           C  
ATOM   3634  N   THR B 925      10.074  31.111  21.766  1.00 13.10           N  
ATOM   3635  CA  THR B 925      11.498  30.837  21.648  1.00 14.31           C  
ATOM   3636  C   THR B 925      11.920  30.722  20.186  1.00 14.35           C  
ATOM   3637  O   THR B 925      13.057  31.063  19.839  1.00 14.82           O  
ATOM   3638  CB  THR B 925      11.917  29.579  22.445  1.00 14.15           C  
ATOM   3639  OG1 THR B 925      11.063  28.477  22.118  1.00 15.06           O  
ATOM   3640  CG2 THR B 925      11.850  29.866  23.931  1.00 14.64           C  
ATOM   3641  N   LYS B 926      11.011  30.259  19.325  1.00 14.72           N  
ATOM   3642  CA  LYS B 926      11.298  30.168  17.896  1.00 13.54           C  
ATOM   3643  C   LYS B 926      11.471  31.605  17.366  1.00 14.70           C  
ATOM   3644  O   LYS B 926      12.349  31.880  16.536  1.00 14.37           O  
ATOM   3645  CB  LYS B 926      10.135  29.485  17.157  1.00 15.46           C  
ATOM   3646  N   LEU B 927      10.627  32.515  17.844  1.00 12.98           N  
ATOM   3647  CA  LEU B 927      10.711  33.911  17.414  1.00 14.29           C  
ATOM   3648  C   LEU B 927      12.039  34.500  17.894  1.00 12.13           C  
ATOM   3649  O   LEU B 927      12.716  35.174  17.135  1.00 13.81           O  
ATOM   3650  CB  LEU B 927       9.525  34.712  17.961  1.00 15.65           C  
ATOM   3651  CG  LEU B 927       9.330  36.179  17.550  1.00 18.03           C  
ATOM   3652  CD1 LEU B 927       9.262  36.326  16.051  1.00 20.88           C  
ATOM   3653  CD2 LEU B 927       8.024  36.689  18.155  1.00 20.59           C  
ATOM   3654  N   LEU B 928      12.409  34.258  19.153  1.00 14.82           N  
ATOM   3655  CA  LEU B 928      13.704  34.745  19.669  1.00 13.72           C  
ATOM   3656  C   LEU B 928      14.839  34.184  18.796  1.00 15.04           C  
ATOM   3657  O   LEU B 928      15.751  34.915  18.375  1.00 14.86           O  
ATOM   3658  CB  LEU B 928      13.918  34.296  21.129  1.00 14.46           C  
ATOM   3659  CG  LEU B 928      13.072  34.982  22.207  1.00 13.74           C  
ATOM   3660  CD1 LEU B 928      13.183  34.248  23.551  1.00 15.67           C  
ATOM   3661  CD2 LEU B 928      13.557  36.417  22.349  1.00 14.83           C  
ATOM   3662  N   ASP B 929      14.802  32.880  18.527  1.00 14.35           N  
ATOM   3663  CA  ASP B 929      15.837  32.262  17.690  1.00 14.25           C  
ATOM   3664  C   ASP B 929      15.887  32.921  16.309  1.00 14.23           C  
ATOM   3665  O   ASP B 929      16.964  33.109  15.742  1.00 14.55           O  
ATOM   3666  CB  ASP B 929      15.578  30.757  17.503  1.00 15.07           C  
ATOM   3667  CG  ASP B 929      16.115  29.911  18.652  1.00 17.05           C  
ATOM   3668  OD1 ASP B 929      15.983  28.669  18.575  1.00 19.42           O  
ATOM   3669  OD2 ASP B 929      16.667  30.471  19.622  1.00 18.27           O  
ATOM   3670  N   SER B 930      14.729  33.280  15.765  1.00 14.38           N  
ATOM   3671  CA  SER B 930      14.716  33.882  14.438  1.00 14.13           C  
ATOM   3672  C   SER B 930      15.367  35.265  14.400  1.00 14.56           C  
ATOM   3673  O   SER B 930      15.740  35.741  13.323  1.00 14.33           O  
ATOM   3674  CB  SER B 930      13.293  33.956  13.878  1.00 15.23           C  
ATOM   3675  OG  SER B 930      12.553  35.015  14.445  1.00 16.97           O  
ATOM   3676  N   MET B 931      15.526  35.901  15.561  1.00 13.20           N  
ATOM   3677  CA  MET B 931      16.167  37.213  15.601  1.00 13.95           C  
ATOM   3678  C   MET B 931      17.656  37.135  15.204  1.00 15.09           C  
ATOM   3679  O   MET B 931      18.223  38.101  14.677  1.00 14.34           O  
ATOM   3680  CB  MET B 931      16.044  37.833  16.993  1.00 11.98           C  
ATOM   3681  CG  MET B 931      14.650  38.371  17.347  1.00 13.46           C  
ATOM   3682  SD  MET B 931      13.952  39.594  16.168  1.00 14.14           S  
ATOM   3683  CE  MET B 931      14.952  41.055  16.529  1.00 12.92           C  
ATOM   3684  N   HIS B 932      18.294  35.990  15.426  1.00 15.08           N  
ATOM   3685  CA  HIS B 932      19.707  35.884  15.068  1.00 14.76           C  
ATOM   3686  C   HIS B 932      19.982  36.102  13.573  1.00 14.17           C  
ATOM   3687  O   HIS B 932      20.862  36.878  13.223  1.00 14.48           O  
ATOM   3688  CB  HIS B 932      20.284  34.532  15.509  1.00 16.03           C  
ATOM   3689  CG  HIS B 932      20.566  34.454  16.977  1.00 16.78           C  
ATOM   3690  ND1 HIS B 932      21.411  35.335  17.617  1.00 15.70           N  
ATOM   3691  CD2 HIS B 932      20.147  33.578  17.921  1.00 16.14           C  
ATOM   3692  CE1 HIS B 932      21.510  34.998  18.892  1.00 17.20           C  
ATOM   3693  NE2 HIS B 932      20.754  33.934  19.101  1.00 15.21           N  
ATOM   3694  N   ASP B 933      19.240  35.437  12.691  1.00 13.96           N  
ATOM   3695  CA  ASP B 933      19.479  35.613  11.260  1.00 15.50           C  
ATOM   3696  C   ASP B 933      19.173  37.050  10.816  1.00 14.87           C  
ATOM   3697  O   ASP B 933      19.895  37.622   9.995  1.00 14.38           O  
ATOM   3698  CB  ASP B 933      18.633  34.627  10.438  1.00 18.73           C  
ATOM   3699  CG  ASP B 933      19.234  33.222  10.394  1.00 23.78           C  
ATOM   3700  OD1 ASP B 933      20.353  33.011  10.916  1.00 26.30           O  
ATOM   3701  OD2 ASP B 933      18.581  32.320   9.830  1.00 25.45           O  
ATOM   3702  N   LEU B 934      18.101  37.623  11.359  1.00 13.26           N  
ATOM   3703  CA  LEU B 934      17.729  38.994  11.020  1.00 13.03           C  
ATOM   3704  C   LEU B 934      18.808  39.964  11.492  1.00 10.96           C  
ATOM   3705  O   LEU B 934      19.247  40.834  10.741  1.00 11.53           O  
ATOM   3706  CB  LEU B 934      16.389  39.365  11.673  1.00 13.00           C  
ATOM   3707  CG  LEU B 934      15.908  40.810  11.412  1.00 15.33           C  
ATOM   3708  CD1 LEU B 934      15.730  41.061   9.912  1.00 14.77           C  
ATOM   3709  CD2 LEU B 934      14.562  41.022  12.108  1.00 17.57           C  
ATOM   3710  N   VAL B 935      19.234  39.805  12.740  1.00 11.25           N  
ATOM   3711  CA  VAL B 935      20.255  40.677  13.296  1.00 12.47           C  
ATOM   3712  C   VAL B 935      21.567  40.521  12.541  1.00 12.72           C  
ATOM   3713  O   VAL B 935      22.257  41.506  12.316  1.00 11.82           O  
ATOM   3714  CB  VAL B 935      20.409  40.421  14.816  1.00 12.61           C  
ATOM   3715  CG1 VAL B 935      21.631  41.155  15.384  1.00 13.42           C  
ATOM   3716  CG2 VAL B 935      19.140  40.900  15.511  1.00 13.33           C  
ATOM   3717  N   SER B 936      21.906  39.294  12.132  1.00 13.78           N  
ATOM   3718  CA  SER B 936      23.132  39.097  11.363  1.00 13.65           C  
ATOM   3719  C   SER B 936      23.072  39.937  10.074  1.00 12.69           C  
ATOM   3720  O   SER B 936      24.051  40.607   9.712  1.00 11.97           O  
ATOM   3721  CB  SER B 936      23.331  37.616  11.010  1.00 14.16           C  
ATOM   3722  OG ASER B 936      24.524  37.449  10.261  0.50 13.48           O  
ATOM   3723  OG BSER B 936      23.869  36.931  12.133  0.50 14.15           O  
ATOM   3724  N   ASP B 937      21.927  39.931   9.395  1.00 11.34           N  
ATOM   3725  CA  ASP B 937      21.800  40.716   8.165  1.00 12.55           C  
ATOM   3726  C   ASP B 937      21.826  42.229   8.431  1.00 11.50           C  
ATOM   3727  O   ASP B 937      22.402  43.009   7.650  1.00 10.13           O  
ATOM   3728  CB  ASP B 937      20.517  40.338   7.401  1.00 13.87           C  
ATOM   3729  CG  ASP B 937      20.569  38.923   6.832  1.00 19.26           C  
ATOM   3730  OD1 ASP B 937      21.680  38.370   6.717  1.00 20.07           O  
ATOM   3731  OD2 ASP B 937      19.500  38.373   6.493  1.00 18.35           O  
ATOM   3732  N   LEU B 938      21.205  42.663   9.524  1.00 11.61           N  
ATOM   3733  CA  LEU B 938      21.204  44.094   9.850  1.00 11.07           C  
ATOM   3734  C   LEU B 938      22.632  44.567  10.137  1.00 11.27           C  
ATOM   3735  O   LEU B 938      23.037  45.658   9.725  1.00 10.62           O  
ATOM   3736  CB  LEU B 938      20.322  44.364  11.086  1.00 10.94           C  
ATOM   3737  CG  LEU B 938      18.814  44.117  10.924  1.00 10.41           C  
ATOM   3738  CD1 LEU B 938      18.136  44.091  12.308  1.00 12.52           C  
ATOM   3739  CD2 LEU B 938      18.185  45.227  10.068  1.00 10.19           C  
ATOM   3740  N   LEU B 939      23.388  43.752  10.874  1.00 11.17           N  
ATOM   3741  CA  LEU B 939      24.769  44.103  11.200  1.00 12.78           C  
ATOM   3742  C   LEU B 939      25.640  44.117   9.952  1.00 13.58           C  
ATOM   3743  O   LEU B 939      26.559  44.931   9.837  1.00 15.32           O  
ATOM   3744  CB  LEU B 939      25.352  43.126  12.233  1.00 10.69           C  
ATOM   3745  CG  LEU B 939      24.802  43.275  13.666  1.00 12.29           C  
ATOM   3746  CD1 LEU B 939      25.351  42.160  14.575  1.00 12.38           C  
ATOM   3747  CD2 LEU B 939      25.222  44.640  14.227  1.00  9.46           C  
ATOM   3748  N   GLU B 940      25.370  43.211   9.025  1.00 13.81           N  
ATOM   3749  CA  GLU B 940      26.152  43.162   7.795  1.00 15.66           C  
ATOM   3750  C   GLU B 940      25.998  44.491   7.061  1.00 15.13           C  
ATOM   3751  O   GLU B 940      26.979  45.060   6.569  1.00 12.83           O  
ATOM   3752  CB  GLU B 940      25.676  42.010   6.921  1.00 18.45           C  
ATOM   3753  CG  GLU B 940      26.579  41.693   5.766  1.00 26.46           C  
ATOM   3754  CD  GLU B 940      26.165  40.413   5.068  1.00 31.33           C  
ATOM   3755  OE1 GLU B 940      26.006  39.376   5.761  1.00 34.18           O  
ATOM   3756  OE2 GLU B 940      26.003  40.448   3.832  1.00 34.21           O  
ATOM   3757  N   PHE B 941      24.766  44.990   7.000  1.00 11.82           N  
ATOM   3758  CA  PHE B 941      24.487  46.264   6.337  1.00 12.10           C  
ATOM   3759  C   PHE B 941      25.127  47.395   7.159  1.00 11.78           C  
ATOM   3760  O   PHE B 941      25.750  48.310   6.621  1.00 11.69           O  
ATOM   3761  CB  PHE B 941      22.970  46.480   6.243  1.00 11.16           C  
ATOM   3762  CG  PHE B 941      22.568  47.669   5.399  1.00 13.98           C  
ATOM   3763  CD1 PHE B 941      22.205  47.502   4.075  1.00 16.37           C  
ATOM   3764  CD2 PHE B 941      22.510  48.940   5.944  1.00 13.74           C  
ATOM   3765  CE1 PHE B 941      21.781  48.583   3.310  1.00 17.25           C  
ATOM   3766  CE2 PHE B 941      22.091  50.024   5.187  1.00 15.99           C  
ATOM   3767  CZ  PHE B 941      21.722  49.845   3.863  1.00 15.57           C  
ATOM   3768  N   CYS B 942      24.970  47.328   8.474  1.00  9.91           N  
ATOM   3769  CA  CYS B 942      25.537  48.349   9.352  1.00 10.72           C  
ATOM   3770  C   CYS B 942      27.068  48.465   9.201  1.00 11.04           C  
ATOM   3771  O   CYS B 942      27.617  49.570   9.045  1.00 10.39           O  
ATOM   3772  CB  CYS B 942      25.194  48.022  10.815  1.00 10.33           C  
ATOM   3773  SG  CYS B 942      25.871  49.225  12.005  1.00 13.21           S  
ATOM   3774  N   PHE B 943      27.752  47.328   9.249  1.00 10.45           N  
ATOM   3775  CA  PHE B 943      29.211  47.323   9.146  1.00 11.27           C  
ATOM   3776  C   PHE B 943      29.695  47.827   7.793  1.00 11.71           C  
ATOM   3777  O   PHE B 943      30.732  48.497   7.696  1.00 12.16           O  
ATOM   3778  CB  PHE B 943      29.758  45.911   9.382  1.00 12.20           C  
ATOM   3779  CG  PHE B 943      29.459  45.358  10.755  1.00 13.30           C  
ATOM   3780  CD1 PHE B 943      29.237  46.205  11.833  1.00 13.36           C  
ATOM   3781  CD2 PHE B 943      29.480  43.985  10.981  1.00 14.74           C  
ATOM   3782  CE1 PHE B 943      29.043  45.705  13.115  1.00 15.94           C  
ATOM   3783  CE2 PHE B 943      29.286  43.475  12.270  1.00 14.10           C  
ATOM   3784  CZ  PHE B 943      29.068  44.333  13.336  1.00 13.57           C  
ATOM   3785  N   TYR B 944      28.946  47.491   6.756  1.00 11.40           N  
ATOM   3786  CA  TYR B 944      29.263  47.914   5.395  1.00 12.11           C  
ATOM   3787  C   TYR B 944      29.154  49.445   5.280  1.00 10.56           C  
ATOM   3788  O   TYR B 944      30.066  50.103   4.785  1.00 12.69           O  
ATOM   3789  CB  TYR B 944      28.291  47.245   4.419  1.00 11.96           C  
ATOM   3790  CG  TYR B 944      28.348  47.831   3.028  1.00 13.47           C  
ATOM   3791  CD1 TYR B 944      29.349  47.464   2.137  1.00 12.88           C  
ATOM   3792  CD2 TYR B 944      27.423  48.774   2.623  1.00 13.76           C  
ATOM   3793  CE1 TYR B 944      29.420  48.034   0.861  1.00 13.59           C  
ATOM   3794  CE2 TYR B 944      27.486  49.347   1.357  1.00 14.87           C  
ATOM   3795  CZ  TYR B 944      28.486  48.975   0.484  1.00 14.34           C  
ATOM   3796  OH  TYR B 944      28.553  49.557  -0.772  1.00 14.04           O  
ATOM   3797  N   THR B 945      28.043  50.007   5.737  1.00 10.27           N  
ATOM   3798  CA  THR B 945      27.844  51.455   5.667  1.00 11.54           C  
ATOM   3799  C   THR B 945      28.854  52.191   6.563  1.00 11.52           C  
ATOM   3800  O   THR B 945      29.329  53.289   6.225  1.00 12.77           O  
ATOM   3801  CB  THR B 945      26.397  51.842   6.081  1.00 12.63           C  
ATOM   3802  OG1ATHR B 945      25.470  51.133   5.251  0.50 12.26           O  
ATOM   3803  OG1BTHR B 945      26.181  51.524   7.452  0.50 16.32           O  
ATOM   3804  CG2ATHR B 945      26.166  53.323   5.962  0.50  8.40           C  
ATOM   3805  CG2BTHR B 945      25.391  51.075   5.241  0.50 13.83           C  
ATOM   3806  N   PHE B 946      29.198  51.585   7.692  1.00 11.07           N  
ATOM   3807  CA  PHE B 946      30.162  52.186   8.615  1.00 13.41           C  
ATOM   3808  C   PHE B 946      31.526  52.253   7.912  1.00 14.82           C  
ATOM   3809  O   PHE B 946      32.205  53.294   7.893  1.00 14.81           O  
ATOM   3810  CB  PHE B 946      30.270  51.329   9.888  1.00 13.79           C  
ATOM   3811  CG  PHE B 946      31.179  51.912  10.943  1.00 15.54           C  
ATOM   3812  CD1 PHE B 946      30.736  52.942  11.764  1.00 15.05           C  
ATOM   3813  CD2 PHE B 946      32.476  51.428  11.105  1.00 17.00           C  
ATOM   3814  CE1 PHE B 946      31.570  53.489  12.736  1.00 15.67           C  
ATOM   3815  CE2 PHE B 946      33.331  51.969  12.079  1.00 17.15           C  
ATOM   3816  CZ  PHE B 946      32.874  52.999  12.894  1.00 17.53           C  
ATOM   3817  N   ARG B 947      31.913  51.135   7.314  1.00 15.17           N  
ATOM   3818  CA  ARG B 947      33.196  51.040   6.621  1.00 18.24           C  
ATOM   3819  C   ARG B 947      33.289  52.024   5.448  1.00 17.58           C  
ATOM   3820  O   ARG B 947      34.352  52.589   5.178  1.00 17.31           O  
ATOM   3821  CB  ARG B 947      33.377  49.607   6.111  1.00 22.07           C  
ATOM   3822  CG  ARG B 947      34.799  49.111   6.102  1.00 29.08           C  
ATOM   3823  CD  ARG B 947      34.896  47.779   5.364  1.00 33.66           C  
ATOM   3824  NE  ARG B 947      35.223  46.652   6.241  1.00 38.17           N  
ATOM   3825  CZ  ARG B 947      34.327  45.862   6.832  1.00 40.02           C  
ATOM   3826  NH1 ARG B 947      33.022  46.057   6.660  1.00 40.38           N  
ATOM   3827  NH2 ARG B 947      34.744  44.849   7.580  1.00 41.58           N  
ATOM   3828  N   GLU B 948      32.180  52.228   4.745  1.00 14.86           N  
ATOM   3829  CA  GLU B 948      32.163  53.146   3.606  1.00 16.06           C  
ATOM   3830  C   GLU B 948      31.390  54.418   3.944  1.00 15.28           C  
ATOM   3831  O   GLU B 948      30.736  54.996   3.075  1.00 15.83           O  
ATOM   3832  CB  GLU B 948      31.511  52.475   2.388  1.00 16.49           C  
ATOM   3833  CG  GLU B 948      32.347  51.354   1.757  1.00 19.80           C  
ATOM   3834  CD  GLU B 948      33.730  51.828   1.360  1.00 21.83           C  
ATOM   3835  OE1 GLU B 948      33.903  53.035   1.077  1.00 24.23           O  
ATOM   3836  OE2 GLU B 948      34.645  50.989   1.330  1.00 23.03           O  
ATOM   3837  N   SER B 949      31.485  54.857   5.196  1.00 13.03           N  
ATOM   3838  CA  SER B 949      30.747  56.026   5.643  1.00 14.23           C  
ATOM   3839  C   SER B 949      31.084  57.263   4.819  1.00 15.59           C  
ATOM   3840  O   SER B 949      30.201  58.035   4.456  1.00 16.48           O  
ATOM   3841  CB  SER B 949      31.024  56.283   7.139  1.00 13.43           C  
ATOM   3842  OG ASER B 949      30.652  57.599   7.525  0.50 14.08           O  
ATOM   3843  OG BSER B 949      32.382  56.565   7.388  0.50 12.97           O  
ATOM   3844  N   HIS B 950      32.362  57.446   4.510  1.00 18.31           N  
ATOM   3845  CA  HIS B 950      32.765  58.610   3.734  1.00 19.58           C  
ATOM   3846  C   HIS B 950      32.174  58.598   2.330  1.00 18.97           C  
ATOM   3847  O   HIS B 950      31.529  59.561   1.920  1.00 18.67           O  
ATOM   3848  CB  HIS B 950      34.284  58.702   3.627  1.00 22.27           C  
ATOM   3849  CG  HIS B 950      34.745  59.858   2.793  1.00 26.59           C  
ATOM   3850  ND1 HIS B 950      34.640  61.166   3.213  1.00 29.48           N  
ATOM   3851  CD2 HIS B 950      35.254  59.903   1.539  1.00 28.77           C  
ATOM   3852  CE1 HIS B 950      35.065  61.970   2.252  1.00 30.45           C  
ATOM   3853  NE2 HIS B 950      35.442  61.229   1.226  1.00 30.48           N  
ATOM   3854  N   ALA B 951      32.389  57.516   1.590  1.00 17.73           N  
ATOM   3855  CA  ALA B 951      31.858  57.443   0.232  1.00 17.74           C  
ATOM   3856  C   ALA B 951      30.334  57.556   0.183  1.00 17.04           C  
ATOM   3857  O   ALA B 951      29.771  58.195  -0.715  1.00 16.04           O  
ATOM   3858  CB  ALA B 951      32.301  56.149  -0.427  1.00 18.42           C  
ATOM   3859  N   LEU B 952      29.665  56.934   1.151  1.00 15.33           N  
ATOM   3860  CA  LEU B 952      28.203  56.925   1.198  1.00 15.78           C  
ATOM   3861  C   LEU B 952      27.557  58.150   1.854  1.00 15.69           C  
ATOM   3862  O   LEU B 952      26.342  58.348   1.743  1.00 16.41           O  
ATOM   3863  CB  LEU B 952      27.723  55.656   1.916  1.00 15.22           C  
ATOM   3864  CG  LEU B 952      28.232  54.344   1.291  1.00 17.75           C  
ATOM   3865  CD1 LEU B 952      27.814  53.165   2.157  1.00 18.93           C  
ATOM   3866  CD2 LEU B 952      27.691  54.187  -0.136  1.00 17.95           C  
ATOM   3867  N   LYS B 953      28.363  58.948   2.545  1.00 14.92           N  
ATOM   3868  CA  LYS B 953      27.878  60.144   3.222  1.00 16.34           C  
ATOM   3869  C   LYS B 953      26.880  59.791   4.340  1.00 16.84           C  
ATOM   3870  O   LYS B 953      25.918  60.512   4.564  1.00 15.69           O  
ATOM   3871  CB  LYS B 953      27.206  61.092   2.209  1.00 18.55           C  
ATOM   3872  CG  LYS B 953      28.108  61.523   1.029  1.00 21.69           C  
ATOM   3873  CD  LYS B 953      27.287  62.211  -0.079  1.00 23.42           C  
ATOM   3874  CE  LYS B 953      28.180  62.962  -1.078  1.00 25.61           C  
ATOM   3875  NZ  LYS B 953      29.182  62.083  -1.741  1.00 26.44           N  
ATOM   3876  N   VAL B 954      27.103  58.669   5.020  1.00 16.10           N  
ATOM   3877  CA  VAL B 954      26.236  58.246   6.124  1.00 15.84           C  
ATOM   3878  C   VAL B 954      26.979  58.578   7.414  1.00 15.49           C  
ATOM   3879  O   VAL B 954      28.107  58.124   7.628  1.00 16.27           O  
ATOM   3880  CB  VAL B 954      25.943  56.726   6.080  1.00 15.99           C  
ATOM   3881  CG1 VAL B 954      25.180  56.304   7.346  1.00 15.93           C  
ATOM   3882  CG2 VAL B 954      25.116  56.390   4.822  1.00 15.14           C  
ATOM   3883  N   GLU B 955      26.351  59.384   8.259  1.00 16.45           N  
ATOM   3884  CA  GLU B 955      26.972  59.821   9.506  1.00 15.79           C  
ATOM   3885  C   GLU B 955      26.555  58.944  10.668  1.00 14.31           C  
ATOM   3886  O   GLU B 955      25.435  58.451  10.703  1.00 13.58           O  
ATOM   3887  CB  GLU B 955      26.568  61.256   9.822  1.00 20.10           C  
ATOM   3888  CG  GLU B 955      26.691  62.204   8.657  1.00 27.54           C  
ATOM   3889  CD  GLU B 955      26.333  63.621   9.033  1.00 32.61           C  
ATOM   3890  OE1 GLU B 955      25.297  63.823   9.710  1.00 35.32           O  
ATOM   3891  OE2 GLU B 955      27.090  64.538   8.642  1.00 37.47           O  
ATOM   3892  N   PHE B 956      27.469  58.781  11.614  1.00 13.34           N  
ATOM   3893  CA  PHE B 956      27.245  57.985  12.816  1.00 13.43           C  
ATOM   3894  C   PHE B 956      27.591  58.830  14.038  1.00 13.13           C  
ATOM   3895  O   PHE B 956      28.626  59.505  14.059  1.00 14.66           O  
ATOM   3896  CB  PHE B 956      28.162  56.747  12.829  1.00 12.85           C  
ATOM   3897  CG  PHE B 956      27.822  55.705  11.787  1.00 12.36           C  
ATOM   3898  CD1 PHE B 956      28.191  55.875  10.459  1.00 11.35           C  
ATOM   3899  CD2 PHE B 956      27.137  54.548  12.149  1.00 11.89           C  
ATOM   3900  CE1 PHE B 956      27.884  54.908   9.506  1.00 12.53           C  
ATOM   3901  CE2 PHE B 956      26.824  53.578  11.210  1.00 11.23           C  
ATOM   3902  CZ  PHE B 956      27.199  53.758   9.881  1.00 12.90           C  
ATOM   3903  N   PRO B 957      26.732  58.814  15.067  1.00 13.16           N  
ATOM   3904  CA  PRO B 957      26.983  59.577  16.290  1.00 12.96           C  
ATOM   3905  C   PRO B 957      28.038  58.839  17.123  1.00 13.88           C  
ATOM   3906  O   PRO B 957      28.261  57.628  16.941  1.00 12.90           O  
ATOM   3907  CB  PRO B 957      25.609  59.617  16.956  1.00 12.25           C  
ATOM   3908  CG  PRO B 957      25.032  58.305  16.579  1.00 12.08           C  
ATOM   3909  CD  PRO B 957      25.387  58.206  15.097  1.00 12.18           C  
ATOM   3910  N   ALA B 958      28.683  59.566  18.036  1.00 13.21           N  
ATOM   3911  CA  ALA B 958      29.741  59.006  18.881  1.00 13.67           C  
ATOM   3912  C   ALA B 958      29.391  57.661  19.528  1.00 13.11           C  
ATOM   3913  O   ALA B 958      30.206  56.731  19.529  1.00 12.78           O  
ATOM   3914  CB  ALA B 958      30.139  60.019  19.960  1.00 15.06           C  
ATOM   3915  N   MET B 959      28.190  57.550  20.085  1.00 12.79           N  
ATOM   3916  CA  MET B 959      27.785  56.300  20.724  1.00 13.68           C  
ATOM   3917  C   MET B 959      27.862  55.126  19.762  1.00 12.26           C  
ATOM   3918  O   MET B 959      28.305  54.037  20.150  1.00 13.53           O  
ATOM   3919  CB  MET B 959      26.360  56.410  21.290  1.00 13.82           C  
ATOM   3920  CG  MET B 959      25.785  55.077  21.808  1.00 18.18           C  
ATOM   3921  SD  MET B 959      26.633  54.340  23.258  1.00 21.35           S  
ATOM   3922  CE  MET B 959      25.568  54.979  24.563  1.00 19.45           C  
ATOM   3923  N   LEU B 960      27.429  55.310  18.517  1.00 10.74           N  
ATOM   3924  CA  LEU B 960      27.492  54.189  17.572  1.00 10.42           C  
ATOM   3925  C   LEU B 960      28.915  53.917  17.094  1.00 10.70           C  
ATOM   3926  O   LEU B 960      29.271  52.773  16.822  1.00 12.45           O  
ATOM   3927  CB  LEU B 960      26.564  54.417  16.367  1.00 10.32           C  
ATOM   3928  CG  LEU B 960      25.319  53.522  16.397  1.00 12.83           C  
ATOM   3929  CD1 LEU B 960      24.549  53.776  17.700  1.00 11.79           C  
ATOM   3930  CD2 LEU B 960      24.438  53.779  15.160  1.00 11.08           C  
ATOM   3931  N   VAL B 961      29.738  54.956  16.979  1.00 11.42           N  
ATOM   3932  CA  VAL B 961      31.121  54.730  16.564  1.00 11.15           C  
ATOM   3933  C   VAL B 961      31.770  53.869  17.648  1.00 11.26           C  
ATOM   3934  O   VAL B 961      32.501  52.918  17.355  1.00 11.18           O  
ATOM   3935  CB  VAL B 961      31.901  56.057  16.394  1.00 12.62           C  
ATOM   3936  CG1 VAL B 961      33.379  55.753  16.052  1.00 12.25           C  
ATOM   3937  CG2 VAL B 961      31.277  56.882  15.251  1.00 12.64           C  
ATOM   3938  N   GLU B 962      31.464  54.182  18.908  1.00 11.38           N  
ATOM   3939  CA  GLU B 962      31.999  53.440  20.043  1.00 11.93           C  
ATOM   3940  C   GLU B 962      31.572  51.973  19.953  1.00 12.09           C  
ATOM   3941  O   GLU B 962      32.396  51.055  20.025  1.00 10.94           O  
ATOM   3942  CB  GLU B 962      31.466  54.044  21.340  1.00 14.09           C  
ATOM   3943  CG  GLU B 962      32.050  53.466  22.615  1.00 19.94           C  
ATOM   3944  CD  GLU B 962      31.338  53.997  23.852  1.00 21.84           C  
ATOM   3945  OE1 GLU B 962      31.167  55.235  23.936  1.00 22.90           O  
ATOM   3946  OE2 GLU B 962      30.948  53.177  24.725  1.00 22.75           O  
ATOM   3947  N   ILE B 963      30.280  51.755  19.770  1.00  9.85           N  
ATOM   3948  CA  ILE B 963      29.764  50.382  19.686  1.00  9.88           C  
ATOM   3949  C   ILE B 963      30.256  49.584  18.479  1.00  8.78           C  
ATOM   3950  O   ILE B 963      30.748  48.461  18.618  1.00  9.48           O  
ATOM   3951  CB  ILE B 963      28.217  50.386  19.692  1.00  8.95           C  
ATOM   3952  CG1 ILE B 963      27.716  50.836  21.061  1.00  8.96           C  
ATOM   3953  CG2 ILE B 963      27.666  48.985  19.357  1.00 11.12           C  
ATOM   3954  CD1 ILE B 963      26.206  51.166  21.085  1.00 10.50           C  
ATOM   3955  N   ILE B 964      30.126  50.158  17.294  1.00  9.90           N  
ATOM   3956  CA  ILE B 964      30.525  49.469  16.066  1.00 10.24           C  
ATOM   3957  C   ILE B 964      32.051  49.259  15.997  1.00 11.88           C  
ATOM   3958  O   ILE B 964      32.517  48.195  15.559  1.00 11.43           O  
ATOM   3959  CB  ILE B 964      29.994  50.245  14.841  1.00 10.23           C  
ATOM   3960  CG1 ILE B 964      28.449  50.293  14.912  1.00 10.20           C  
ATOM   3961  CG2 ILE B 964      30.480  49.582  13.533  1.00 12.84           C  
ATOM   3962  CD1 ILE B 964      27.816  51.342  13.968  1.00 12.10           C  
ATOM   3963  N   SER B 965      32.826  50.244  16.444  1.00 12.41           N  
ATOM   3964  CA  SER B 965      34.289  50.093  16.454  1.00 14.94           C  
ATOM   3965  C   SER B 965      34.694  48.861  17.279  1.00 14.42           C  
ATOM   3966  O   SER B 965      35.702  48.208  16.994  1.00 15.13           O  
ATOM   3967  CB  SER B 965      34.964  51.324  17.062  1.00 14.66           C  
ATOM   3968  OG  SER B 965      34.940  52.400  16.148  1.00 20.78           O  
ATOM   3969  N   ASP B 966      33.919  48.564  18.317  1.00 14.03           N  
ATOM   3970  CA  ASP B 966      34.198  47.400  19.157  1.00 14.67           C  
ATOM   3971  C   ASP B 966      33.669  46.130  18.495  1.00 14.72           C  
ATOM   3972  O   ASP B 966      34.360  45.119  18.386  1.00 14.30           O  
ATOM   3973  CB  ASP B 966      33.496  47.524  20.515  1.00 16.76           C  
ATOM   3974  CG  ASP B 966      33.576  46.225  21.337  1.00 20.05           C  
ATOM   3975  OD1 ASP B 966      34.630  45.981  21.962  1.00 19.04           O  
ATOM   3976  OD2 ASP B 966      32.598  45.432  21.337  1.00 19.92           O  
ATOM   3977  N   GLN B 967      32.424  46.205  18.046  1.00 12.72           N  
ATOM   3978  CA  GLN B 967      31.737  45.060  17.471  1.00 13.33           C  
ATOM   3979  C   GLN B 967      32.132  44.524  16.110  1.00 12.92           C  
ATOM   3980  O   GLN B 967      32.171  43.307  15.913  1.00 12.32           O  
ATOM   3981  CB  GLN B 967      30.233  45.350  17.457  1.00 12.76           C  
ATOM   3982  CG  GLN B 967      29.635  45.242  18.852  1.00 15.85           C  
ATOM   3983  CD  GLN B 967      29.658  43.807  19.348  1.00 15.38           C  
ATOM   3984  OE1 GLN B 967      28.961  42.951  18.809  1.00 17.07           O  
ATOM   3985  NE2 GLN B 967      30.462  43.537  20.369  1.00 17.01           N  
ATOM   3986  N   LEU B 968      32.400  45.427  15.179  1.00 12.16           N  
ATOM   3987  CA  LEU B 968      32.714  45.036  13.816  1.00 11.93           C  
ATOM   3988  C   LEU B 968      33.814  43.987  13.735  1.00 12.47           C  
ATOM   3989  O   LEU B 968      33.606  42.914  13.163  1.00 12.18           O  
ATOM   3990  CB  LEU B 968      33.040  46.284  12.980  1.00 11.19           C  
ATOM   3991  CG  LEU B 968      33.168  46.058  11.466  1.00 13.37           C  
ATOM   3992  CD1 LEU B 968      32.892  47.383  10.733  1.00 12.85           C  
ATOM   3993  CD2 LEU B 968      34.562  45.504  11.136  1.00 13.31           C  
ATOM   3994  N   PRO B 969      34.995  44.271  14.315  1.00 12.24           N  
ATOM   3995  CA  PRO B 969      36.060  43.268  14.248  1.00 12.51           C  
ATOM   3996  C   PRO B 969      35.731  41.958  14.976  1.00 14.09           C  
ATOM   3997  O   PRO B 969      36.091  40.890  14.497  1.00 13.87           O  
ATOM   3998  CB  PRO B 969      37.275  43.992  14.849  1.00 12.93           C  
ATOM   3999  CG  PRO B 969      36.650  45.037  15.782  1.00 12.86           C  
ATOM   4000  CD  PRO B 969      35.460  45.518  14.951  1.00 11.27           C  
ATOM   4001  N   LYS B 970      35.040  42.038  16.115  1.00 13.67           N  
ATOM   4002  CA  LYS B 970      34.693  40.837  16.873  1.00 15.08           C  
ATOM   4003  C   LYS B 970      33.724  39.942  16.110  1.00 15.69           C  
ATOM   4004  O   LYS B 970      33.930  38.724  16.008  1.00 17.31           O  
ATOM   4005  CB  LYS B 970      34.117  41.216  18.249  1.00 15.54           C  
ATOM   4006  CG  LYS B 970      35.159  41.851  19.171  1.00 16.92           C  
ATOM   4007  CD  LYS B 970      34.583  42.349  20.488  1.00 18.17           C  
ATOM   4008  CE  LYS B 970      35.724  42.825  21.401  1.00 20.17           C  
ATOM   4009  NZ  LYS B 970      35.256  43.485  22.646  1.00 21.60           N  
ATOM   4010  N   VAL B 971      32.670  40.535  15.560  1.00 14.22           N  
ATOM   4011  CA  VAL B 971      31.700  39.759  14.791  1.00 13.95           C  
ATOM   4012  C   VAL B 971      32.306  39.237  13.483  1.00 15.91           C  
ATOM   4013  O   VAL B 971      32.158  38.065  13.137  1.00 16.06           O  
ATOM   4014  CB  VAL B 971      30.446  40.608  14.465  1.00 13.25           C  
ATOM   4015  CG1 VAL B 971      29.536  39.857  13.475  1.00 15.51           C  
ATOM   4016  CG2 VAL B 971      29.682  40.914  15.759  1.00 11.32           C  
ATOM   4017  N   GLU B 972      33.016  40.092  12.760  1.00 16.09           N  
ATOM   4018  CA  GLU B 972      33.576  39.656  11.491  1.00 17.23           C  
ATOM   4019  C   GLU B 972      34.655  38.590  11.636  1.00 18.61           C  
ATOM   4020  O   GLU B 972      34.874  37.818  10.708  1.00 19.76           O  
ATOM   4021  CB  GLU B 972      34.080  40.866  10.684  1.00 16.60           C  
ATOM   4022  CG  GLU B 972      32.915  41.740  10.159  1.00 17.96           C  
ATOM   4023  CD  GLU B 972      33.335  42.735   9.094  1.00 20.52           C  
ATOM   4024  OE1 GLU B 972      32.447  43.387   8.494  1.00 21.87           O  
ATOM   4025  OE2 GLU B 972      34.549  42.868   8.853  1.00 18.93           O  
ATOM   4026  N   SER B 973      35.320  38.530  12.788  1.00 18.29           N  
ATOM   4027  CA  SER B 973      36.353  37.515  13.006  1.00 20.57           C  
ATOM   4028  C   SER B 973      35.756  36.226  13.571  1.00 20.94           C  
ATOM   4029  O   SER B 973      36.476  35.311  13.953  1.00 21.44           O  
ATOM   4030  CB  SER B 973      37.436  38.036  13.954  1.00 19.60           C  
ATOM   4031  OG  SER B 973      36.926  38.224  15.259  1.00 22.04           O  
ATOM   4032  N   GLY B 974      34.428  36.168  13.634  1.00 21.56           N  
ATOM   4033  CA  GLY B 974      33.761  34.982  14.134  1.00 22.79           C  
ATOM   4034  C   GLY B 974      33.717  34.811  15.644  1.00 23.68           C  
ATOM   4035  O   GLY B 974      33.409  33.714  16.119  1.00 22.81           O  
ATOM   4036  N   ASN B 975      33.991  35.869  16.409  1.00 23.58           N  
ATOM   4037  CA  ASN B 975      33.969  35.742  17.868  1.00 25.98           C  
ATOM   4038  C   ASN B 975      32.598  35.849  18.523  1.00 26.93           C  
ATOM   4039  O   ASN B 975      32.464  35.568  19.717  1.00 28.70           O  
ATOM   4040  CB  ASN B 975      34.886  36.771  18.538  1.00 28.06           C  
ATOM   4041  CG  ASN B 975      35.050  36.510  20.040  1.00 30.37           C  
ATOM   4042  OD1 ASN B 975      34.894  37.409  20.884  1.00 29.32           O  
ATOM   4043  ND2 ASN B 975      35.376  35.270  20.378  1.00 29.04           N  
ATOM   4044  N   ALA B 976      31.578  36.263  17.781  1.00 26.04           N  
ATOM   4045  CA  ALA B 976      30.247  36.382  18.378  1.00 25.47           C  
ATOM   4046  C   ALA B 976      29.487  35.064  18.285  1.00 25.95           C  
ATOM   4047  O   ALA B 976      29.172  34.602  17.193  1.00 26.09           O  
ATOM   4048  CB  ALA B 976      29.460  37.474  17.693  1.00 26.27           C  
ATOM   4049  N   LYS B 977      29.175  34.469  19.433  1.00 24.44           N  
ATOM   4050  CA  LYS B 977      28.466  33.195  19.445  1.00 23.97           C  
ATOM   4051  C   LYS B 977      27.005  33.331  19.828  1.00 21.86           C  
ATOM   4052  O   LYS B 977      26.668  33.732  20.944  1.00 19.81           O  
ATOM   4053  CB  LYS B 977      29.135  32.211  20.401  1.00 26.38           C  
ATOM   4054  CG  LYS B 977      28.365  30.897  20.520  1.00 29.11           C  
ATOM   4055  CD  LYS B 977      29.107  29.894  21.376  1.00 33.54           C  
ATOM   4056  CE  LYS B 977      29.216  30.399  22.792  1.00 36.40           C  
ATOM   4057  NZ  LYS B 977      27.861  30.619  23.364  1.00 39.82           N  
ATOM   4058  N   PRO B 978      26.113  32.980  18.899  1.00 22.22           N  
ATOM   4059  CA  PRO B 978      24.665  33.052  19.111  1.00 21.49           C  
ATOM   4060  C   PRO B 978      24.203  31.898  19.980  1.00 21.53           C  
ATOM   4061  O   PRO B 978      24.693  30.783  19.842  1.00 20.51           O  
ATOM   4062  CB  PRO B 978      24.092  32.947  17.698  1.00 22.35           C  
ATOM   4063  CG  PRO B 978      25.275  33.256  16.787  1.00 23.85           C  
ATOM   4064  CD  PRO B 978      26.422  32.622  17.508  1.00 22.14           C  
ATOM   4065  N   LEU B 979      23.265  32.172  20.877  1.00 20.02           N  
ATOM   4066  CA  LEU B 979      22.720  31.140  21.742  1.00 19.29           C  
ATOM   4067  C   LEU B 979      21.324  30.848  21.217  1.00 19.46           C  
ATOM   4068  O   LEU B 979      20.517  31.764  21.032  1.00 16.71           O  
ATOM   4069  CB  LEU B 979      22.640  31.633  23.189  1.00 18.85           C  
ATOM   4070  CG  LEU B 979      23.994  32.044  23.769  1.00 19.30           C  
ATOM   4071  CD1 LEU B 979      23.878  32.280  25.269  1.00 19.69           C  
ATOM   4072  CD2 LEU B 979      24.994  30.933  23.485  1.00 18.58           C  
ATOM   4073  N   TYR B 980      21.048  29.578  20.962  1.00 18.32           N  
ATOM   4074  CA  TYR B 980      19.751  29.177  20.442  1.00 20.56           C  
ATOM   4075  C   TYR B 980      18.972  28.306  21.413  1.00 21.64           C  
ATOM   4076  O   TYR B 980      19.551  27.652  22.291  1.00 21.80           O  
ATOM   4077  CB  TYR B 980      19.903  28.392  19.141  1.00 20.98           C  
ATOM   4078  CG  TYR B 980      20.356  29.195  17.940  1.00 23.48           C  
ATOM   4079  CD1 TYR B 980      21.695  29.478  17.737  1.00 24.81           C  
ATOM   4080  CD2 TYR B 980      19.437  29.644  16.995  1.00 23.70           C  
ATOM   4081  CE1 TYR B 980      22.117  30.181  16.622  1.00 25.80           C  
ATOM   4082  CE2 TYR B 980      19.848  30.351  15.877  1.00 26.60           C  
ATOM   4083  CZ  TYR B 980      21.192  30.613  15.697  1.00 26.90           C  
ATOM   4084  OH  TYR B 980      21.609  31.294  14.577  1.00 28.93           O  
ATOM   4085  N   PHE B 981      17.655  28.296  21.227  1.00 22.42           N  
ATOM   4086  CA  PHE B 981      16.747  27.470  22.022  1.00 24.14           C  
ATOM   4087  C   PHE B 981      16.498  26.165  21.253  1.00 26.85           C  
ATOM   4088  O   PHE B 981      16.286  25.109  21.851  1.00 26.42           O  
ATOM   4089  CB  PHE B 981      15.414  28.198  22.237  1.00 22.16           C  
ATOM   4090  CG  PHE B 981      15.462  29.253  23.311  1.00 20.25           C  
ATOM   4091  CD1 PHE B 981      15.246  28.917  24.637  1.00 20.49           C  
ATOM   4092  CD2 PHE B 981      15.754  30.573  22.995  1.00 18.64           C  
ATOM   4093  CE1 PHE B 981      15.320  29.870  25.633  1.00 19.74           C  
ATOM   4094  CE2 PHE B 981      15.829  31.534  23.985  1.00 19.11           C  
ATOM   4095  CZ  PHE B 981      15.613  31.182  25.307  1.00 19.03           C  
ATOM   4096  N   HIS B 982      16.527  26.246  19.925  1.00 29.40           N  
ATOM   4097  CA  HIS B 982      16.297  25.078  19.077  1.00 34.81           C  
ATOM   4098  C   HIS B 982      17.530  24.773  18.221  1.00 36.78           C  
ATOM   4099  O   HIS B 982      17.360  24.542  17.012  1.00 39.03           O  
ATOM   4100  CB  HIS B 982      15.093  25.321  18.152  1.00 36.54           C  
ATOM   4101  CG  HIS B 982      13.919  25.964  18.833  1.00 39.30           C  
ATOM   4102  ND1 HIS B 982      13.115  25.295  19.732  1.00 41.73           N  
ATOM   4103  CD2 HIS B 982      13.431  27.226  18.764  1.00 40.56           C  
ATOM   4104  CE1 HIS B 982      12.187  26.117  20.191  1.00 40.72           C  
ATOM   4105  NE2 HIS B 982      12.357  27.295  19.620  1.00 40.93           N  
TER    4106      HIS B 982                                                      
HETATM 4107  C8  SNL A 502      -0.351  -2.748  12.741  1.00 18.59           C  
HETATM 4108  C4  SNL A 502       0.480  -5.583  15.265  1.00 16.10           C  
HETATM 4109  C5  SNL A 502      -0.017  -4.221  14.703  1.00 16.72           C  
HETATM 4110  C2  SNL A 502       2.939  -4.205  18.081  1.00 13.90           C  
HETATM 4111  C6  SNL A 502       1.211  -3.309  14.549  1.00 16.22           C  
HETATM 4112  C1  SNL A 502       3.389  -5.599  18.642  1.00 15.09           C  
HETATM 4113  C3  SNL A 502       1.076  -5.426  16.676  1.00 12.93           C  
HETATM 4114  C7  SNL A 502       0.795  -2.145  13.669  1.00 17.38           C  
HETATM 4115  C9  SNL A 502      -0.609  -4.218  13.233  1.00 19.19           C  
HETATM 4116  C10 SNL A 502      -1.155  -3.616  15.651  1.00 17.58           C  
HETATM 4117  C11 SNL A 502       1.907  -3.621  19.057  1.00 13.07           C  
HETATM 4118  C12 SNL A 502       4.505  -5.511  19.745  1.00 14.43           C  
HETATM 4119  C13 SNL A 502      -0.073  -5.334  12.294  1.00 19.67           C  
HETATM 4120  C14 SNL A 502      -1.154  -6.434  12.521  1.00 19.93           C  
HETATM 4121  C15 SNL A 502      -2.385  -5.689  12.841  1.00 25.74           C  
HETATM 4122  C16 SNL A 502       4.576  -4.085  14.203  1.00 37.44           C  
HETATM 4123  C17 SNL A 502       5.458  -4.283  13.022  1.00 41.64           C  
HETATM 4124  C18 SNL A 502       5.609  -4.493  19.470  1.00 15.97           C  
HETATM 4125  C19 SNL A 502       5.293  -3.367  18.560  1.00 13.75           C  
HETATM 4126  C20 SNL A 502       4.115  -3.198  17.952  1.00 14.78           C  
HETATM 4127  C21 SNL A 502       3.785  -1.873  17.277  1.00 15.34           C  
HETATM 4128  C22 SNL A 502       3.104  -2.070  15.921  1.00 19.51           C  
HETATM 4129  C23 SNL A 502       1.872  -3.054  15.948  1.00 15.27           C  
HETATM 4130  C24 SNL A 502       2.281  -4.418  16.632  1.00 14.46           C  
HETATM 4131  O57 SNL A 502      -3.515  -6.022  12.813  1.00 27.71           O  
HETATM 4132  O58 SNL A 502      -2.061  -4.423  13.225  1.00 22.98           O  
HETATM 4133  O59 SNL A 502       4.129  -4.995  14.850  1.00 44.45           O  
HETATM 4134  O60 SNL A 502       6.694  -4.587  19.988  1.00 15.87           O  
HETATM 4135  S61 SNL A 502       4.245  -2.369  14.520  1.00 32.14           S  
HETATM 4136  S   SO4 B 501      30.320  64.159  -4.084  1.00 36.23           S  
HETATM 4137  O1  SO4 B 501      29.650  64.894  -2.982  1.00 40.35           O  
HETATM 4138  O2  SO4 B 501      31.624  63.680  -3.581  1.00 38.02           O  
HETATM 4139  O3  SO4 B 501      30.490  65.124  -5.185  1.00 35.86           O  
HETATM 4140  O4  SO4 B 501      29.464  63.019  -4.458  1.00 34.40           O  
HETATM 4141  C8  SNL B 503      21.502  49.118   9.332  1.00 17.59           C  
HETATM 4142  C4  SNL B 503      20.644  52.272  11.431  1.00 12.35           C  
HETATM 4143  C5  SNL B 503      21.139  50.849  11.059  1.00 15.91           C  
HETATM 4144  C2  SNL B 503      18.132  51.231  14.376  1.00 10.83           C  
HETATM 4145  C6  SNL B 503      19.915  49.910  11.017  1.00 14.50           C  
HETATM 4146  C1  SNL B 503      17.647  52.669  14.748  1.00 12.41           C  
HETATM 4147  C3  SNL B 503      20.014  52.286  12.849  1.00 10.45           C  
HETATM 4148  C7  SNL B 503      20.358  48.635  10.312  1.00 16.60           C  
HETATM 4149  C9  SNL B 503      21.747  50.655   9.628  1.00 18.73           C  
HETATM 4150  C10 SNL B 503      22.262  50.361  12.090  1.00 16.34           C  
HETATM 4151  C11 SNL B 503      19.164  50.791  15.422  1.00 11.89           C  
HETATM 4152  C12 SNL B 503      16.597  52.689  15.910  1.00 10.98           C  
HETATM 4153  C13 SNL B 503      21.236  51.613   8.501  1.00 20.41           C  
HETATM 4154  C14 SNL B 503      22.314  52.726   8.587  1.00 20.21           C  
HETATM 4155  C15 SNL B 503      23.537  52.032   9.062  1.00 25.52           C  
HETATM 4156  C16 SNL B 503      16.495  50.595  10.577  1.00 32.80           C  
HETATM 4157  C17 SNL B 503      15.624  50.604   9.375  1.00 37.10           C  
HETATM 4158  C18 SNL B 503      15.469  51.659  15.755  1.00 12.57           C  
HETATM 4159  C19 SNL B 503      15.773  50.430  14.964  1.00 12.13           C  
HETATM 4160  C20 SNL B 503      16.961  50.201  14.368  1.00 12.21           C  
HETATM 4161  C21 SNL B 503      17.317  48.817  13.878  1.00 14.29           C  
HETATM 4162  C22 SNL B 503      18.023  48.844  12.518  1.00 18.11           C  
HETATM 4163  C23 SNL B 503      19.248  49.841  12.429  1.00 14.29           C  
HETATM 4164  C24 SNL B 503      18.815  51.270  12.910  1.00 12.57           C  
HETATM 4165  O57 SNL B 503      24.681  52.337   9.018  1.00 28.81           O  
HETATM 4166  O58 SNL B 503      23.192  50.853   9.635  1.00 23.37           O  
HETATM 4167  O59 SNL B 503      16.885  51.597  11.116  1.00 39.53           O  
HETATM 4168  O60 SNL B 503      14.384  51.828  16.273  1.00 14.25           O  
HETATM 4169  S61 SNL B 503      16.903  48.945  11.093  1.00 30.11           S  
HETATM 4170  O   HOH A   2      -2.960   8.935  26.028  1.00 17.90           O  
HETATM 4171  O   HOH A   7      26.204   8.689  24.737  1.00 20.21           O  
HETATM 4172  O   HOH A   8       6.585  -2.968  22.712  1.00 11.24           O  
HETATM 4173  O   HOH A  11       9.040   2.448  33.618  1.00 14.92           O  
HETATM 4174  O   HOH A  12       8.174   4.397  31.835  1.00 12.39           O  
HETATM 4175  O   HOH A  13       3.230  15.022  21.896  1.00 18.97           O  
HETATM 4176  O   HOH A  14     -15.784   3.456  12.714  1.00 24.43           O  
HETATM 4177  O   HOH A  16       4.057  -3.359   2.820  1.00 23.20           O  
HETATM 4178  O   HOH A  17      -1.605 -12.770  23.197  1.00 19.83           O  
HETATM 4179  O   HOH A  18      22.899  11.511  25.887  1.00 17.62           O  
HETATM 4180  O   HOH A  20      18.003  -5.646   7.274  1.00 29.81           O  
HETATM 4181  O   HOH A  24      -9.787  10.702  16.596  1.00 17.46           O  
HETATM 4182  O   HOH A  25      22.994  -0.693  23.717  1.00 18.59           O  
HETATM 4183  O   HOH A  28      15.113  -0.288  14.341  1.00 17.80           O  
HETATM 4184  O   HOH A  29       3.114  -0.141   5.899  1.00 20.56           O  
HETATM 4185  O   HOH A  34      14.285   5.534  35.086  1.00 15.07           O  
HETATM 4186  O   HOH A  35      -5.453 -11.846  25.440  1.00 16.42           O  
HETATM 4187  O   HOH A  38      -6.916 -14.942  23.230  1.00 29.17           O  
HETATM 4188  O   HOH A  40      -0.970 -14.343   4.398  1.00 22.34           O  
HETATM 4189  O   HOH A  41       5.114   0.928  29.507  1.00 22.14           O  
HETATM 4190  O   HOH A  43      16.867   5.052  35.706  1.00 17.76           O  
HETATM 4191  O   HOH A  45      -6.033   6.522  20.444  1.00 16.49           O  
HETATM 4192  O   HOH A  46       4.355  -0.522   2.947  1.00 18.49           O  
HETATM 4193  O   HOH A  50      24.339   4.112  20.516  1.00 15.10           O  
HETATM 4194  O   HOH A  51      16.855  -8.530   4.914  1.00 17.52           O  
HETATM 4195  O   HOH A  52     -15.905   2.427  22.146  1.00 16.09           O  
HETATM 4196  O   HOH A  53       8.829  -8.058  23.463  1.00 10.98           O  
HETATM 4197  O   HOH A  54      -2.556   4.372  20.851  1.00 21.39           O  
HETATM 4198  O   HOH A  57      -8.242   1.878   8.661  1.00 17.39           O  
HETATM 4199  O   HOH A  59      -9.091   3.934  10.231  1.00 22.90           O  
HETATM 4200  O   HOH A  61      -7.663  12.370  35.010  1.00 16.58           O  
HETATM 4201  O   HOH A  62      19.688  10.907  31.369  1.00 23.88           O  
HETATM 4202  O   HOH A  66      14.865  -3.707   1.454  1.00 26.15           O  
HETATM 4203  O   HOH A  67     -15.584  -5.392  17.558  1.00 26.82           O  
HETATM 4204  O   HOH A  73      13.877  14.042  36.527  1.00 21.58           O  
HETATM 4205  O   HOH A  74     -16.558   5.531  14.182  1.00 27.89           O  
HETATM 4206  O   HOH A  75      21.130   7.269  13.718  1.00 18.21           O  
HETATM 4207  O   HOH A  79      -0.371   4.699  40.532  1.00 25.23           O  
HETATM 4208  O   HOH A  81       6.064 -16.567  10.092  1.00 16.98           O  
HETATM 4209  O   HOH A  84     -14.087  -3.588  24.278  1.00 21.17           O  
HETATM 4210  O   HOH A  88      -5.927   3.524  19.866  1.00 15.80           O  
HETATM 4211  O   HOH A  90      -1.395   3.092   7.641  1.00 18.34           O  
HETATM 4212  O   HOH A  92      15.898  -1.296  28.607  1.00 28.94           O  
HETATM 4213  O   HOH A  93      -5.646   6.506  12.783  1.00 24.27           O  
HETATM 4214  O   HOH A  95       1.495  -4.212  39.357  1.00 25.37           O  
HETATM 4215  O   HOH A  97      21.062   4.940  29.467  1.00 24.32           O  
HETATM 4216  O   HOH A  99      -8.562   7.054  41.605  1.00 34.89           O  
HETATM 4217  O   HOH A 101       9.032   7.860  11.745  1.00 28.79           O  
HETATM 4218  O   HOH A 102      11.449 -16.125   4.889  1.00 26.17           O  
HETATM 4219  O   HOH A 103       5.531  -3.369  36.660  1.00 24.84           O  
HETATM 4220  O   HOH A 104       4.906 -17.661  14.732  1.00 21.99           O  
HETATM 4221  O   HOH A 105      23.765   5.069  23.825  1.00 25.29           O  
HETATM 4222  O   HOH A 106      10.662  -2.997  26.270  1.00 19.95           O  
HETATM 4223  O   HOH A 110     -16.992  -0.018  22.037  1.00 14.73           O  
HETATM 4224  O   HOH A 113      22.654   1.814  20.624  1.00 18.79           O  
HETATM 4225  O   HOH A 114      -2.703 -11.657  25.638  1.00 20.44           O  
HETATM 4226  O   HOH A 116       2.960  11.878  21.135  1.00 20.38           O  
HETATM 4227  O   HOH A 117     -13.149 -10.023   6.434  1.00 23.21           O  
HETATM 4228  O   HOH A 122     -15.495  -1.340  23.986  1.00 23.04           O  
HETATM 4229  O   HOH A 123      13.047  11.840  39.943  1.00 23.96           O  
HETATM 4230  O   HOH A 126      -8.099   1.967   5.844  1.00 34.51           O  
HETATM 4231  O   HOH A 127      -0.831  12.423  40.053  1.00 23.77           O  
HETATM 4232  O   HOH A 134      12.151 -13.855   6.603  1.00 23.74           O  
HETATM 4233  O   HOH A 136     -13.449   7.747  25.503  1.00 25.48           O  
HETATM 4234  O   HOH A 137       1.368   9.528  21.303  1.00 21.47           O  
HETATM 4235  O   HOH A 139       8.456   3.432  17.014  1.00 20.75           O  
HETATM 4236  O   HOH A 141      14.269 -13.510  15.054  1.00 21.47           O  
HETATM 4237  O   HOH A 142     -12.314   8.654  31.171  1.00 22.18           O  
HETATM 4238  O   HOH A 143      15.163   1.693  44.360  1.00 27.49           O  
HETATM 4239  O   HOH A 144      13.872  15.281  17.659  1.00 21.88           O  
HETATM 4240  O   HOH A 147       2.329 -11.158  29.407  1.00 20.18           O  
HETATM 4241  O   HOH A 148      -2.920  14.069  39.648  1.00 23.39           O  
HETATM 4242  O   HOH A 149      -7.973   5.813  12.056  1.00 24.22           O  
HETATM 4243  O   HOH A 150      16.871  -3.863   9.271  1.00 22.63           O  
HETATM 4244  O   HOH A 154      25.549  10.730  18.720  1.00 29.06           O  
HETATM 4245  O   HOH A 155     -16.645   1.618  25.316  1.00 31.64           O  
HETATM 4246  O   HOH A 156       7.637  16.815  15.694  1.00 18.93           O  
HETATM 4247  O   HOH A 157       9.159  -6.873  25.868  1.00 25.84           O  
HETATM 4248  O   HOH A 159       4.985 -26.252  12.158  1.00 31.84           O  
HETATM 4249  O   HOH A 161      21.638  17.005  23.073  1.00 32.27           O  
HETATM 4250  O   HOH A 164       8.711 -23.949  16.961  1.00 30.36           O  
HETATM 4251  O   HOH A 168     -13.713   6.669  37.797  1.00 33.48           O  
HETATM 4252  O   HOH A 169       2.776  13.400  63.894  1.00 43.62           O  
HETATM 4253  O   HOH A 170     -13.539  -9.965   9.248  1.00 24.55           O  
HETATM 4254  O   HOH A 171       5.310  -5.448   2.003  1.00 28.85           O  
HETATM 4255  O   HOH A 173       7.146 -13.883  27.581  1.00 23.69           O  
HETATM 4256  O   HOH A 174     -13.254   3.837  28.735  1.00 28.14           O  
HETATM 4257  O   HOH A 175       4.853  -5.056  34.160  1.00 26.25           O  
HETATM 4258  O   HOH A 177      16.011  -1.211  39.444  1.00 32.55           O  
HETATM 4259  O   HOH A 178      -8.920 -13.075  15.609  1.00 30.17           O  
HETATM 4260  O   HOH A 179      23.372   2.205  23.519  1.00 32.15           O  
HETATM 4261  O   HOH A 180       6.388 -14.713   2.188  1.00 34.89           O  
HETATM 4262  O   HOH A 188      22.784   4.985  13.477  1.00 25.02           O  
HETATM 4263  O   HOH A 191      13.306  -1.742  29.362  1.00 31.80           O  
HETATM 4264  O   HOH A 192      -3.045   1.125   6.372  1.00 46.59           O  
HETATM 4265  O   HOH A 193      26.238  -0.926  11.840  1.00 50.78           O  
HETATM 4266  O   HOH A 194     -10.347 -15.906   4.367  1.00 32.29           O  
HETATM 4267  O   HOH A 196      10.064   1.192  43.532  1.00 22.71           O  
HETATM 4268  O   HOH A 197      17.619 -12.144  20.208  1.00 33.37           O  
HETATM 4269  O   HOH A 198       3.725  13.253  23.633  1.00 27.07           O  
HETATM 4270  O   HOH A 200       3.324 -22.634  15.961  1.00 44.96           O  
HETATM 4271  O   HOH A 201      -4.025  20.561  37.638  1.00 34.66           O  
HETATM 4272  O   HOH A 206     -10.863  18.898  36.411  1.00 30.30           O  
HETATM 4273  O   HOH A 209      -5.087   8.163  18.493  1.00 25.54           O  
HETATM 4274  O   HOH A 212      -1.497   8.226  23.280  1.00 26.84           O  
HETATM 4275  O   HOH A 213      -1.987  10.068  16.694  1.00 31.78           O  
HETATM 4276  O   HOH A 214      -3.102  -0.982   4.441  1.00 31.37           O  
HETATM 4277  O   HOH A 216      -0.207  10.859  67.106  1.00 34.99           O  
HETATM 4278  O   HOH A 218      -2.468   3.326  38.931  1.00 25.19           O  
HETATM 4279  O   HOH A 219      15.797 -13.864  17.380  1.00 29.72           O  
HETATM 4280  O   HOH A 220     -14.725   0.130  26.673  1.00 38.42           O  
HETATM 4281  O   HOH A 223       6.164  11.172  12.477  1.00 26.46           O  
HETATM 4282  O   HOH A 224       3.171  13.753  14.529  1.00 25.84           O  
HETATM 4283  O   HOH A 225       5.312 -26.105  14.802  1.00 34.45           O  
HETATM 4284  O   HOH A 226      16.426   7.114  44.242  1.00 30.19           O  
HETATM 4285  O   HOH A 227      -3.328   1.363  41.335  1.00 29.23           O  
HETATM 4286  O   HOH A 228      23.412  28.896  26.982  1.00 31.89           O  
HETATM 4287  O   HOH A 229       6.735  12.931  39.487  1.00 44.57           O  
HETATM 4288  O   HOH A 231      -2.871   8.429   9.491  1.00 31.58           O  
HETATM 4289  O   HOH A 232      -9.468   7.848  11.589  1.00 32.24           O  
HETATM 4290  O   HOH A 233      11.842  14.027  15.888  1.00 37.31           O  
HETATM 4291  O   HOH A 239       9.837 -18.678  20.121  1.00 35.48           O  
HETATM 4292  O   HOH A 243     -13.066   4.451  31.234  1.00 29.32           O  
HETATM 4293  O   HOH A 246       1.817  13.215  39.524  1.00 32.70           O  
HETATM 4294  O   HOH A 250     -11.488   4.432  26.077  1.00 33.59           O  
HETATM 4295  O   HOH A 252     -16.859   1.414  13.837  1.00 29.89           O  
HETATM 4296  O   HOH A 253      12.679  -4.215  30.527  1.00 34.27           O  
HETATM 4297  O   HOH A 254       2.395 -19.067  12.644  1.00 41.12           O  
HETATM 4298  O   HOH A 257      -2.446 -15.238  22.761  1.00 38.80           O  
HETATM 4299  O   HOH A 259      26.186  -1.562  14.621  1.00 43.06           O  
HETATM 4300  O   HOH A 260      -6.119 -13.892   2.861  1.00 36.89           O  
HETATM 4301  O   HOH A 264     -10.214  -4.492  28.419  1.00 36.75           O  
HETATM 4302  O   HOH A 266      14.720 -11.460   0.473  1.00 42.22           O  
HETATM 4303  O   HOH A 267       3.808  11.517  40.665  1.00 34.37           O  
HETATM 4304  O   HOH A 268      21.543   1.770  25.917  1.00 32.63           O  
HETATM 4305  O   HOH A 270       5.490 -18.211  12.364  1.00 30.53           O  
HETATM 4306  O   HOH A 272       4.494  16.468  14.529  1.00 36.65           O  
HETATM 4307  O   HOH A 274      -5.576   1.917  39.842  1.00 28.76           O  
HETATM 4308  O   HOH A 276      -5.557   2.128   4.660  1.00 35.30           O  
HETATM 4309  O   HOH A 277       0.998 -17.018  13.478  1.00 27.43           O  
HETATM 4310  O   HOH A 278      15.361   8.967  11.687  1.00 34.21           O  
HETATM 4311  O   HOH A 279       2.580  19.243  25.663  1.00 28.65           O  
HETATM 4312  O   HOH A 282       0.295  -4.003  41.806  1.00 29.76           O  
HETATM 4313  O   HOH A 286      -0.579  -6.259  38.939  1.00 37.81           O  
HETATM 4314  O   HOH A 288      10.879  11.784  14.760  1.00 32.85           O  
HETATM 4315  O   HOH A 289      -2.946 -13.417  17.434  1.00 28.17           O  
HETATM 4316  O   HOH A 292       3.757 -11.389   2.707  1.00 36.83           O  
HETATM 4317  O   HOH A 293     -12.171 -13.175  11.990  1.00 44.45           O  
HETATM 4318  O   HOH A 294      -1.234 -17.505  11.673  1.00 34.10           O  
HETATM 4319  O   HOH A 295       4.647 -12.626  28.985  1.00 41.77           O  
HETATM 4320  O   HOH A 296      18.134 -10.958   4.164  1.00 40.04           O  
HETATM 4321  O   HOH A 297      16.377 -12.842   5.994  1.00 31.30           O  
HETATM 4322  O   HOH A 298      16.727  27.470  31.520  1.00 30.34           O  
HETATM 4323  O   HOH A 301       5.032   2.209  42.779  1.00 34.61           O  
HETATM 4324  O   HOH A 308      21.619  13.119  27.661  1.00 35.10           O  
HETATM 4325  O   HOH A 313      -1.919   5.534   6.722  1.00 42.17           O  
HETATM 4326  O   HOH A 315     -10.331 -16.397   8.273  1.00 43.92           O  
HETATM 4327  O   HOH A 316      21.214   4.556  26.541  1.00 35.12           O  
HETATM 4328  O   HOH A 318       6.129  19.350  16.484  1.00 37.73           O  
HETATM 4329  O   HOH A 322       5.540  14.004  12.398  1.00 46.33           O  
HETATM 4330  O   HOH A 325     -18.261  13.019  21.037  1.00 35.76           O  
HETATM 4331  O   HOH A 327      16.911  -1.466   7.814  1.00 41.08           O  
HETATM 4332  O   HOH A 328      -3.090  10.417  19.279  1.00 33.93           O  
HETATM 4333  O   HOH A 329       9.940   8.295   9.076  1.00 39.62           O  
HETATM 4334  O   HOH A 330      -1.567  -7.823  33.901  1.00 46.05           O  
HETATM 4335  O   HOH A 333       2.344  13.734  25.808  1.00 33.85           O  
HETATM 4336  O   HOH A 345       1.883   7.363  43.968  1.00 34.92           O  
HETATM 4337  O   HOH A 347     -12.460   7.258  40.998  1.00 36.88           O  
HETATM 4338  O   HOH A 348      19.392   0.726  29.412  1.00 30.98           O  
HETATM 4339  O   HOH A 351      -0.404 -16.563  16.626  1.00 36.75           O  
HETATM 4340  O   HOH A 353      -1.863   7.063  20.624  1.00 34.00           O  
HETATM 4341  O   HOH A 355     -11.012 -10.498  15.662  1.00 37.36           O  
HETATM 4342  O   HOH A 356      -2.267  -8.226   4.505  1.00 38.42           O  
HETATM 4343  O   HOH A 357      18.733 -10.858  13.765  1.00 38.89           O  
HETATM 4344  O   HOH A 362      -5.399  17.690  41.226  1.00 39.24           O  
HETATM 4345  O   HOH A 365     -10.937  -2.930   6.370  1.00 32.63           O  
HETATM 4346  O   HOH A 366      -5.531   8.771  14.082  1.00 31.56           O  
HETATM 4347  O   HOH A 367     -11.482  -1.073   4.207  1.00 32.56           O  
HETATM 4348  O   HOH A 368      -1.450   1.908  26.812  1.00 25.29           O  
HETATM 4349  O   HOH A 370       6.437  16.179  41.545  1.00 40.69           O  
HETATM 4350  O   HOH A 378       0.533   4.038  42.744  1.00 39.22           O  
HETATM 4351  O   HOH A 379      -9.523   3.892  41.743  1.00 38.52           O  
HETATM 4352  O   HOH A 383      -1.962 -13.517  27.302  1.00 40.59           O  
HETATM 4353  O   HOH A 384      -2.399 -10.511   5.580  1.00 36.05           O  
HETATM 4354  O   HOH A 386     -15.623   8.578  34.265  1.00 33.60           O  
HETATM 4355  O   HOH A 387      12.882  -4.354  34.257  1.00 39.41           O  
HETATM 4356  O   HOH A 390       8.014  10.443  50.703  1.00 42.36           O  
HETATM 4357  O   HOH A 393       3.544   5.652   7.368  1.00 39.73           O  
HETATM 4358  O   HOH A 394      -6.810   3.981  41.239  1.00 40.48           O  
HETATM 4359  O   HOH A 397     -17.183  14.716  29.515  1.00 34.50           O  
HETATM 4360  O   HOH A 398     -16.750  17.168  23.732  1.00 45.71           O  
HETATM 4361  O   HOH A 400     -18.296   0.679  27.781  1.00 44.21           O  
HETATM 4362  O   HOH A 402       7.170   6.146  50.539  1.00 30.72           O  
HETATM 4363  O   HOH A 404       6.377  -2.767  26.140  1.00 41.33           O  
HETATM 4364  O   HOH A 405      16.368  -0.016  42.693  1.00 38.77           O  
HETATM 4365  O   HOH A 407      14.652  -1.723  34.953  1.00 34.88           O  
HETATM 4366  O   HOH A 409      19.419   1.763   8.827  1.00 43.86           O  
HETATM 4367  O   HOH A 410      13.627  -2.925  26.973  1.00 33.53           O  
HETATM 4368  O   HOH A 411       8.557  22.412  33.522  1.00 38.17           O  
HETATM 4369  O   HOH A 414     -15.234  12.342  27.693  1.00 39.46           O  
HETATM 4370  O   HOH A 417     -14.151   0.001  31.358  1.00 42.25           O  
HETATM 4371  O   HOH A 420      -4.312   1.520  43.960  1.00 41.29           O  
HETATM 4372  O   HOH A 423      21.034  17.750  28.365  1.00 41.95           O  
HETATM 4373  O   HOH A 424       6.417  -3.983  39.156  1.00 44.66           O  
HETATM 4374  O   HOH A 425      16.079  12.321  39.704  1.00 39.23           O  
HETATM 4375  O   HOH A 426      -2.449  -5.890   3.785  1.00 42.28           O  
HETATM 4376  O   HOH A 427      -5.072  -0.091   3.838  1.00 39.91           O  
HETATM 4377  O   HOH B   1      17.759  32.712  20.766  1.00 17.52           O  
HETATM 4378  O   HOH B   3      12.766  44.419  28.892  1.00 12.60           O  
HETATM 4379  O   HOH B   4      -3.962  47.688  19.011  1.00 17.14           O  
HETATM 4380  O   HOH B   5      14.450  50.478  19.078  1.00 11.48           O  
HETATM 4381  O   HOH B   6      12.212  55.744  19.270  1.00 11.06           O  
HETATM 4382  O   HOH B   9      22.634  60.293  18.473  1.00 14.73           O  
HETATM 4383  O   HOH B  10      11.941  46.617  30.501  1.00 13.02           O  
HETATM 4384  O   HOH B  15      36.959  45.093  19.222  1.00 11.94           O  
HETATM 4385  O   HOH B  19      -1.906  48.511  20.376  1.00 17.86           O  
HETATM 4386  O   HOH B  21       4.260  49.836   5.724  1.00 18.50           O  
HETATM 4387  O   HOH B  22      -1.641  45.517  17.723  1.00 20.68           O  
HETATM 4388  O   HOH B  23      17.974  45.697   2.748  1.00 20.24           O  
HETATM 4389  O   HOH B  26       6.597  43.927  32.153  1.00 15.81           O  
HETATM 4390  O   HOH B  27      26.482  59.689  20.727  1.00 13.76           O  
HETATM 4391  O   HOH B  30      34.367  55.392   2.196  1.00 20.35           O  
HETATM 4392  O   HOH B  31      30.147  59.657  10.881  1.00 24.17           O  
HETATM 4393  O   HOH B  32      15.435  62.540   4.898  1.00 17.95           O  
HETATM 4394  O   HOH B  33      24.024  39.193  23.929  1.00 15.11           O  
HETATM 4395  O   HOH B  36      35.146  53.752  -1.267  1.00 20.47           O  
HETATM 4396  O   HOH B  37      28.170  62.482  18.145  1.00 26.29           O  
HETATM 4397  O   HOH B  39      21.875  37.564  38.305  1.00 22.38           O  
HETATM 4398  O   HOH B  42      35.004  51.312  20.680  1.00 18.44           O  
HETATM 4399  O   HOH B  44       4.050  44.367  32.914  1.00 15.72           O  
HETATM 4400  O   HOH B  47      22.495  42.657   5.021  1.00 17.40           O  
HETATM 4401  O   HOH B  48      21.252  45.467  37.718  1.00 25.57           O  
HETATM 4402  O   HOH B  49      27.115  43.839  17.080  1.00 12.61           O  
HETATM 4403  O   HOH B  55      15.056  35.167  10.737  1.00 22.65           O  
HETATM 4404  O   HOH B  56      12.100  54.730  21.862  1.00 20.54           O  
HETATM 4405  O   HOH B  58      28.559  37.161  33.393  1.00 24.69           O  
HETATM 4406  O   HOH B  60       4.356  53.993   0.762  1.00 15.49           O  
HETATM 4407  O   HOH B  63      11.094  65.907  14.509  1.00 25.72           O  
HETATM 4408  O   HOH B  64      37.711  41.141  11.663  1.00 28.65           O  
HETATM 4409  O   HOH B  65      26.700  40.042  10.629  1.00 22.29           O  
HETATM 4410  O   HOH B  68      29.364  44.015   5.896  1.00 18.00           O  
HETATM 4411  O   HOH B  69       0.121  43.753  26.748  1.00 19.28           O  
HETATM 4412  O   HOH B  70      10.532  51.103  22.604  1.00 17.91           O  
HETATM 4413  O   HOH B  71      31.623  60.744  -0.592  1.00 32.09           O  
HETATM 4414  O   HOH B  72      16.747  45.814  -0.156  1.00 19.07           O  
HETATM 4415  O   HOH B  76      14.025  62.043  22.659  1.00 26.72           O  
HETATM 4416  O   HOH B  77       5.229  49.932  24.986  1.00 27.00           O  
HETATM 4417  O   HOH B  78      27.093  40.788  18.271  1.00 15.97           O  
HETATM 4418  O   HOH B  80       5.860  47.000  11.149  1.00 22.89           O  
HETATM 4419  O   HOH B  82      18.723  59.513  24.705  1.00 17.08           O  
HETATM 4420  O   HOH B  83      15.279  52.894  33.243  1.00 25.96           O  
HETATM 4421  O   HOH B  85       7.197  31.662  16.380  1.00 20.61           O  
HETATM 4422  O   HOH B  86      -3.352  43.290  18.035  1.00 17.13           O  
HETATM 4423  O   HOH B  87       6.920  60.095  10.152  1.00 19.52           O  
HETATM 4424  O   HOH B  89      -5.182  39.324  22.673  1.00 19.03           O  
HETATM 4425  O   HOH B  91      21.734  38.143  17.278  1.00 29.02           O  
HETATM 4426  O   HOH B  94      10.220  70.991   8.266  1.00 23.02           O  
HETATM 4427  O   HOH B  96       6.395  48.801  -1.972  1.00 21.25           O  
HETATM 4428  O   HOH B  98      17.003  48.401  -0.637  1.00 26.74           O  
HETATM 4429  O   HOH B 100       5.601  61.020  12.315  1.00 24.19           O  
HETATM 4430  O   HOH B 107      -0.059  39.426  11.375  1.00 18.66           O  
HETATM 4431  O   HOH B 109      18.123  35.622  19.432  1.00 18.75           O  
HETATM 4432  O   HOH B 111      30.988  36.312  14.894  1.00 17.49           O  
HETATM 4433  O   HOH B 112      23.825  35.826  38.080  1.00 23.06           O  
HETATM 4434  O   HOH B 115      34.581  40.118  23.218  1.00 22.40           O  
HETATM 4435  O   HOH B 118      23.839  59.482  20.932  1.00 22.88           O  
HETATM 4436  O   HOH B 119      -2.675  42.818  21.164  1.00 22.93           O  
HETATM 4437  O   HOH B 120      32.746  57.305  20.067  1.00 25.61           O  
HETATM 4438  O   HOH B 121      -1.838  36.692  23.938  1.00 19.90           O  
HETATM 4439  O   HOH B 124      34.749  55.508   4.963  1.00 22.93           O  
HETATM 4440  O   HOH B 125      13.492  30.174  14.651  1.00 20.63           O  
HETATM 4441  O   HOH B 128      -2.083  45.316  20.527  1.00 28.89           O  
HETATM 4442  O   HOH B 129      30.230  42.171   7.822  1.00 19.86           O  
HETATM 4443  O   HOH B 130      26.111  39.149  16.498  1.00 22.56           O  
HETATM 4444  O   HOH B 131      37.209  34.831  18.345  1.00 27.94           O  
HETATM 4445  O   HOH B 132      15.738  47.979  39.572  1.00 24.51           O  
HETATM 4446  O   HOH B 133      19.579  37.975  19.038  1.00 19.42           O  
HETATM 4447  O   HOH B 135      22.006  59.031  -0.534  1.00 24.68           O  
HETATM 4448  O   HOH B 138      17.937  32.946  13.225  1.00 24.61           O
[truncated: 17,416 more chars]
