# Supplementary material for: Predictive classification models and targets identification for betulin derivatives as Leishmania donovani inhibitors
Source: J Cheminform. 2018 Aug 17;10:40. doi: 10.1186/s13321-018-0291-x (PMC6097978; doi:10.1186/s13321-018-0291-x)
Supplement: Supplementary file 5 — Additional file 5. Zip file with all potential protein target structures protein data bank files. [file 13321_2018_291_MOESM5_ESM.zip › 2bik.pdb]

HEADER    TRANSFERASE                             22-JAN-05   2BIK              
TITLE     HUMAN PIM1 PHOSPHORYLATED ON SER261                                   
COMPND    MOL_ID: 1;                                                            
COMPND   2 MOLECULE: PROTO-ONCOGENE SERINE/THREONINE-PROTEIN KINASE PIM-1;      
COMPND   3 CHAIN: B;                                                            
COMPND   4 SYNONYM: PIM1;                                                       
COMPND   5 EC: 2.7.1.37;                                                        
COMPND   6 ENGINEERED: YES                                                      
SOURCE    MOL_ID: 1;                                                            
SOURCE   2 ORGANISM_SCIENTIFIC: HOMO SAPIENS;                                   
SOURCE   3 ORGANISM_COMMON: HUMAN;                                              
SOURCE   4 ORGANISM_TAXID: 9606;                                                
SOURCE   5 EXPRESSION_SYSTEM: ESCHERICHIA COLI;                                 
SOURCE   6 EXPRESSION_SYSTEM_TAXID: 511693;                                     
SOURCE   7 EXPRESSION_SYSTEM_STRAIN: BL21;                                      
SOURCE   8 EXPRESSION_SYSTEM_VECTOR_TYPE: PLASMID;                              
SOURCE   9 EXPRESSION_SYSTEM_PLASMID: P11-TORONTO                               
KEYWDS    KINASE, CANCER, LEUKEMIA, TRANSFERASE, ATP-BINDING                    
EXPDTA    X-RAY DIFFRACTION                                                     
AUTHOR    S.KNAPP,J.DEBRECZENI,A.BULLOCK,F.VON DELFT,M.SUNDSTROM,C.ARROWSMITH,  
AUTHOR   2 A.EDWARDS,K.GUO                                                      
REVDAT   3   24-JAN-18 2BIK    1       AUTHOR JRNL                              
REVDAT   2   24-FEB-09 2BIK    1       VERSN                                    
REVDAT   1   07-FEB-05 2BIK    0                                                
JRNL        AUTH   S.KNAPP,J.DEBRECZENI,A.BULLOCK,F.VON DELFT,M.SUNDSTROM,      
JRNL        AUTH 2 C.ARROWSMITH,A.EDWARDS,K.GUO                                 
JRNL        TITL   HUMAN PIM1 PHOSPHORYLATED ON SER261                          
JRNL        REF    TO BE PUBLISHED                                              
JRNL        REFN                                                                
REMARK   2                                                                      
REMARK   2 RESOLUTION.    1.80 ANGSTROMS.                                       
REMARK   3                                                                      
REMARK   3 REFINEMENT.                                                          
REMARK   3   PROGRAM     : REFMAC 5.2.0005                                      
REMARK   3   AUTHORS     : MURSHUDOV,VAGIN,DODSON                               
REMARK   3                                                                      
REMARK   3    REFINEMENT TARGET : MAXIMUM LIKELIHOOD                            
REMARK   3                                                                      
REMARK   3  DATA USED IN REFINEMENT.                                            
REMARK   3   RESOLUTION RANGE HIGH (ANGSTROMS) : 1.80                           
REMARK   3   RESOLUTION RANGE LOW  (ANGSTROMS) : 86.07                          
REMARK   3   DATA CUTOFF            (SIGMA(F)) : NULL                           
REMARK   3   COMPLETENESS FOR RANGE        (%) : 99.9                           
REMARK   3   NUMBER OF REFLECTIONS             : 39487                          
REMARK   3                                                                      
REMARK   3  FIT TO DATA USED IN REFINEMENT.                                     
REMARK   3   CROSS-VALIDATION METHOD          : THROUGHOUT                      
REMARK   3   FREE R VALUE TEST SET SELECTION  : RANDOM                          
REMARK   3   R VALUE     (WORKING + TEST SET) : 0.159                           
REMARK   3   R VALUE            (WORKING SET) : 0.157                           
REMARK   3   FREE R VALUE                     : 0.183                           
REMARK   3   FREE R VALUE TEST SET SIZE   (%) : 5.100                           
REMARK   3   FREE R VALUE TEST SET COUNT      : 2128                            
REMARK   3                                                                      
REMARK   3  FIT IN THE HIGHEST RESOLUTION BIN.                                  
REMARK   3   TOTAL NUMBER OF BINS USED           : 20                           
REMARK   3   BIN RESOLUTION RANGE HIGH       (A) : 1.80                         
REMARK   3   BIN RESOLUTION RANGE LOW        (A) : 1.85                         
REMARK   3   REFLECTION IN BIN     (WORKING SET) : 2889                         
REMARK   3   BIN COMPLETENESS (WORKING+TEST) (%) : NULL                         
REMARK   3   BIN R VALUE           (WORKING SET) : 0.2140                       
REMARK   3   BIN FREE R VALUE SET COUNT          : 166                          
REMARK   3   BIN FREE R VALUE                    : 0.3010                       
REMARK   3                                                                      
REMARK   3  NUMBER OF NON-HYDROGEN ATOMS USED IN REFINEMENT.                    
REMARK   3   PROTEIN ATOMS            : 2214                                    
REMARK   3   NUCLEIC ACID ATOMS       : 0                                       
REMARK   3   HETEROGEN ATOMS          : 33                                      
REMARK   3   SOLVENT ATOMS            : 290                                     
REMARK   3                                                                      
REMARK   3  B VALUES.                                                           
REMARK   3   FROM WILSON PLOT           (A**2) : NULL                           
REMARK   3   MEAN B VALUE      (OVERALL, A**2) : 25.91                          
REMARK   3   OVERALL ANISOTROPIC B VALUE.                                       
REMARK   3    B11 (A**2) : 0.15000                                              
REMARK   3    B22 (A**2) : 0.15000                                              
REMARK   3    B33 (A**2) : -0.23000                                             
REMARK   3    B12 (A**2) : 0.08000                                              
REMARK   3    B13 (A**2) : 0.00000                                              
REMARK   3    B23 (A**2) : 0.00000                                              
REMARK   3                                                                      
REMARK   3  ESTIMATED OVERALL COORDINATE ERROR.                                 
REMARK   3   ESU BASED ON R VALUE                            (A): 0.115         
REMARK   3   ESU BASED ON FREE R VALUE                       (A): 0.086         
REMARK   3   ESU BASED ON MAXIMUM LIKELIHOOD                 (A): 0.057         
REMARK   3   ESU FOR B VALUES BASED ON MAXIMUM LIKELIHOOD (A**2): 4.029         
REMARK   3                                                                      
REMARK   3 CORRELATION COEFFICIENTS.                                            
REMARK   3   CORRELATION COEFFICIENT FO-FC      : 0.970                         
REMARK   3   CORRELATION COEFFICIENT FO-FC FREE : 0.961                         
REMARK   3                                                                      
REMARK   3  RMS DEVIATIONS FROM IDEAL VALUES        COUNT    RMS    WEIGHT      
REMARK   3   BOND LENGTHS REFINED ATOMS        (A):  2354 ; 0.009 ; 0.022       
REMARK   3   BOND LENGTHS OTHERS               (A):  2146 ; 0.001 ; 0.020       
REMARK   3   BOND ANGLES REFINED ATOMS   (DEGREES):  3204 ; 1.602 ; 1.966       
REMARK   3   BOND ANGLES OTHERS          (DEGREES):  4965 ; 0.818 ; 3.000       
REMARK   3   TORSION ANGLES, PERIOD 1    (DEGREES):   272 ; 5.158 ; 5.000       
REMARK   3   TORSION ANGLES, PERIOD 2    (DEGREES):   120 ;33.455 ;23.083       
REMARK   3   TORSION ANGLES, PERIOD 3    (DEGREES):   391 ;11.900 ;15.038       
REMARK   3   TORSION ANGLES, PERIOD 4    (DEGREES):    21 ;16.683 ;15.000       
REMARK   3   CHIRAL-CENTER RESTRAINTS       (A**3):   343 ; 0.068 ; 0.200       
REMARK   3   GENERAL PLANES REFINED ATOMS      (A):  2588 ; 0.004 ; 0.020       
REMARK   3   GENERAL PLANES OTHERS             (A):   514 ; 0.001 ; 0.020       
REMARK   3   NON-BONDED CONTACTS REFINED ATOMS (A):   454 ; 0.203 ; 0.200       
REMARK   3   NON-BONDED CONTACTS OTHERS        (A):  2248 ; 0.171 ; 0.200       
REMARK   3   NON-BONDED TORSION REFINED ATOMS  (A):  1120 ; 0.179 ; 0.200       
REMARK   3   NON-BONDED TORSION OTHERS         (A):  1367 ; 0.078 ; 0.200       
REMARK   3   H-BOND (X...Y) REFINED ATOMS      (A):   223 ; 0.149 ; 0.200       
REMARK   3   H-BOND (X...Y) OTHERS             (A):  NULL ;  NULL ;  NULL       
REMARK   3   POTENTIAL METAL-ION REFINED ATOMS (A):  NULL ;  NULL ;  NULL       
REMARK   3   POTENTIAL METAL-ION OTHERS        (A):  NULL ;  NULL ;  NULL       
REMARK   3   SYMMETRY VDW REFINED ATOMS        (A):    10 ; 0.225 ; 0.200       
REMARK   3   SYMMETRY VDW OTHERS               (A):    44 ; 0.334 ; 0.200       
REMARK   3   SYMMETRY H-BOND REFINED ATOMS     (A):    25 ; 0.262 ; 0.200       
REMARK   3   SYMMETRY H-BOND OTHERS            (A):  NULL ;  NULL ;  NULL       
REMARK   3   SYMMETRY METAL-ION REFINED ATOMS  (A):  NULL ;  NULL ;  NULL       
REMARK   3   SYMMETRY METAL-ION OTHERS         (A):  NULL ;  NULL ;  NULL       
REMARK   3                                                                      
REMARK   3  ISOTROPIC THERMAL FACTOR RESTRAINTS.     COUNT   RMS    WEIGHT      
REMARK   3   MAIN-CHAIN BOND REFINED ATOMS  (A**2):  1470 ; 2.522 ; 4.000       
REMARK   3   MAIN-CHAIN BOND OTHER ATOMS    (A**2):  NULL ;  NULL ;  NULL       
REMARK   3   MAIN-CHAIN ANGLE REFINED ATOMS (A**2):  2226 ; 3.298 ; 6.000       
REMARK   3   MAIN-CHAIN ANGLE OTHER ATOMS   (A**2):  NULL ;  NULL ;  NULL       
REMARK   3   SIDE-CHAIN BOND REFINED ATOMS  (A**2):  1107 ; 5.166 ;10.000       
REMARK   3   SIDE-CHAIN BOND OTHER ATOMS    (A**2):  NULL ;  NULL ;  NULL       
REMARK   3   SIDE-CHAIN ANGLE REFINED ATOMS (A**2):   978 ; 5.890 ;13.000       
REMARK   3   SIDE-CHAIN ANGLE OTHER ATOMS   (A**2):  NULL ;  NULL ;  NULL       
REMARK   3   LONG RANGE B REFINED ATOMS     (A**2):  NULL ;  NULL ;  NULL       
REMARK   3   LONG RANGE B OTHER ATOMS       (A**2):  NULL ;  NULL ;  NULL       
REMARK   3                                                                      
REMARK   3 ANISOTROPIC THERMAL FACTOR RESTRAINTS.    COUNT   RMS   WEIGHT       
REMARK   3   RIGID-BOND RESTRAINTS          (A**2):  NULL ;  NULL ;  NULL       
REMARK   3   SPHERICITY; FREE ATOMS         (A**2):  NULL ;  NULL ;  NULL       
REMARK   3   SPHERICITY; BONDED ATOMS       (A**2):  NULL ;  NULL ;  NULL       
REMARK   3                                                                      
REMARK   3  NCS RESTRAINTS STATISTICS                                           
REMARK   3   NUMBER OF DIFFERENT NCS GROUPS : NULL                              
REMARK   3                                                                      
REMARK   3  TLS DETAILS                                                         
REMARK   3   NUMBER OF TLS GROUPS  : NULL                                       
REMARK   3                                                                      
REMARK   3  BULK SOLVENT MODELLING.                                             
REMARK   3   METHOD USED : BABINET MODEL WITH MASK                              
REMARK   3   PARAMETERS FOR MASK CALCULATION                                    
REMARK   3   VDW PROBE RADIUS   : 1.20                                          
REMARK   3   ION PROBE RADIUS   : 0.80                                          
REMARK   3   SHRINKAGE RADIUS   : 0.80                                          
REMARK   3                                                                      
REMARK   3  OTHER REFINEMENT REMARKS: HYDROGENS HAVE BEEN ADDED IN THE RIDING   
REMARK   3  POSITIONS.                                                          
REMARK   4                                                                      
REMARK   4 2BIK COMPLIES WITH FORMAT V. 3.30, 13-JUL-11                         
REMARK 100                                                                      
REMARK 100 THIS ENTRY HAS BEEN PROCESSED BY PDBE ON 22-JAN-05.                  
REMARK 100 THE DEPOSITION ID IS D_1290022594.                                   
REMARK 200                                                                      
REMARK 200 EXPERIMENTAL DETAILS                                                 
REMARK 200  EXPERIMENT TYPE                : X-RAY DIFFRACTION                  
REMARK 200  DATE OF DATA COLLECTION        : 01-NOV-04                          
REMARK 200  TEMPERATURE           (KELVIN) : 100.0                              
REMARK 200  PH                             : NULL                               
REMARK 200  NUMBER OF CRYSTALS USED        : 1                                  
REMARK 200                                                                      
REMARK 200  SYNCHROTRON              (Y/N) : Y                                  
REMARK 200  RADIATION SOURCE               : SLS                                
REMARK 200  BEAMLINE                       : X06SA                              
REMARK 200  X-RAY GENERATOR MODEL          : NULL                               
REMARK 200  MONOCHROMATIC OR LAUE    (M/L) : M                                  
REMARK 200  WAVELENGTH OR RANGE        (A) : 0.9765                             
REMARK 200  MONOCHROMATOR                  : NULL                               
REMARK 200  OPTICS                         : NULL                               
REMARK 200                                                                      
REMARK 200  DETECTOR TYPE                  : CCD                                
REMARK 200  DETECTOR MANUFACTURER          : MARRESEARCH                        
REMARK 200  INTENSITY-INTEGRATION SOFTWARE : DENZO                              
REMARK 200  DATA SCALING SOFTWARE          : SCALEPACK                          
REMARK 200                                                                      
REMARK 200  NUMBER OF UNIQUE REFLECTIONS   : 41795                              
REMARK 200  RESOLUTION RANGE HIGH      (A) : 1.800                              
REMARK 200  RESOLUTION RANGE LOW       (A) : 49.740                             
REMARK 200  REJECTION CRITERIA  (SIGMA(I)) : 3.000                              
REMARK 200                                                                      
REMARK 200 OVERALL.                                                             
REMARK 200  COMPLETENESS FOR RANGE     (%) : 99.8                               
REMARK 200  DATA REDUNDANCY                : 5.640                              
REMARK 200  R MERGE                    (I) : 0.07000                            
REMARK 200  R SYM                      (I) : NULL                               
REMARK 200  <I/SIGMA(I)> FOR THE DATA SET  : 15.2700                            
REMARK 200                                                                      
REMARK 200 IN THE HIGHEST RESOLUTION SHELL.                                     
REMARK 200  HIGHEST RESOLUTION SHELL, RANGE HIGH (A) : 1.80                     
REMARK 200  HIGHEST RESOLUTION SHELL, RANGE LOW  (A) : 1.90                     
REMARK 200  COMPLETENESS FOR SHELL     (%) : 99.7                               
REMARK 200  DATA REDUNDANCY IN SHELL       : 3.91                               
REMARK 200  R MERGE FOR SHELL          (I) : 0.36000                            
REMARK 200  R SYM FOR SHELL            (I) : NULL                               
REMARK 200  <I/SIGMA(I)> FOR SHELL         : 3.050                              
REMARK 200                                                                      
REMARK 200 DIFFRACTION PROTOCOL: SINGLE WAVELENGTH                              
REMARK 200 METHOD USED TO DETERMINE THE STRUCTURE: MOLECULAR REPLACEMENT        
REMARK 200 SOFTWARE USED: PHASER                                                
REMARK 200 STARTING MODEL: PDB ENTRY 1XWS                                       
REMARK 200                                                                      
REMARK 200 REMARK: NULL                                                         
REMARK 280                                                                      
REMARK 280 CRYSTAL                                                              
REMARK 280 SOLVENT CONTENT, VS   (%): 67.00                                     
REMARK 280 MATTHEWS COEFFICIENT, VM (ANGSTROMS**3/DA): 3.70                     
REMARK 280                                                                      
REMARK 280 CRYSTALLIZATION CONDITIONS: 0.2 M NA2SO4, 0.1 M BIS-TRIS-PROPANE     
REMARK 280  PH 7.5, 20% PEG3350, 10% ETHYLENE-GLYCOL, 0.5% DMSO, SITTING        
REMARK 280  DROP, VAPOR DIFFUSION, 277 K                                        
REMARK 290                                                                      
REMARK 290 CRYSTALLOGRAPHIC SYMMETRY                                            
REMARK 290 SYMMETRY OPERATORS FOR SPACE GROUP: P 65                             
REMARK 290                                                                      
REMARK 290      SYMOP   SYMMETRY                                                
REMARK 290     NNNMMM   OPERATOR                                                
REMARK 290       1555   X,Y,Z                                                   
REMARK 290       2555   -Y,X-Y,Z+2/3                                            
REMARK 290       3555   -X+Y,-X,Z+1/3                                           
REMARK 290       4555   -X,-Y,Z+1/2                                             
REMARK 290       5555   Y,-X+Y,Z+1/6                                            
REMARK 290       6555   X-Y,X,Z+5/6                                             
REMARK 290                                                                      
REMARK 290     WHERE NNN -> OPERATOR NUMBER                                     
REMARK 290           MMM -> TRANSLATION VECTOR                                  
REMARK 290                                                                      
REMARK 290 CRYSTALLOGRAPHIC SYMMETRY TRANSFORMATIONS                            
REMARK 290 THE FOLLOWING TRANSFORMATIONS OPERATE ON THE ATOM/HETATM             
REMARK 290 RECORDS IN THIS ENTRY TO PRODUCE CRYSTALLOGRAPHICALLY                
REMARK 290 RELATED MOLECULES.                                                   
REMARK 290   SMTRY1   1  1.000000  0.000000  0.000000        0.00000            
REMARK 290   SMTRY2   1  0.000000  1.000000  0.000000        0.00000            
REMARK 290   SMTRY3   1  0.000000  0.000000  1.000000        0.00000            
REMARK 290   SMTRY1   2 -0.500000 -0.866025  0.000000        0.00000            
REMARK 290   SMTRY2   2  0.866025 -0.500000  0.000000        0.00000            
REMARK 290   SMTRY3   2  0.000000  0.000000  1.000000       53.41533            
REMARK 290   SMTRY1   3 -0.500000  0.866025  0.000000        0.00000            
REMARK 290   SMTRY2   3 -0.866025 -0.500000  0.000000        0.00000            
REMARK 290   SMTRY3   3  0.000000  0.000000  1.000000       26.70767            
REMARK 290   SMTRY1   4 -1.000000  0.000000  0.000000        0.00000            
REMARK 290   SMTRY2   4  0.000000 -1.000000  0.000000        0.00000            
REMARK 290   SMTRY3   4  0.000000  0.000000  1.000000       40.06150            
REMARK 290   SMTRY1   5  0.500000  0.866025  0.000000        0.00000            
REMARK 290   SMTRY2   5 -0.866025  0.500000  0.000000        0.00000            
REMARK 290   SMTRY3   5  0.000000  0.000000  1.000000       13.35383            
REMARK 290   SMTRY1   6  0.500000 -0.866025  0.000000        0.00000            
REMARK 290   SMTRY2   6  0.866025  0.500000  0.000000        0.00000            
REMARK 290   SMTRY3   6  0.000000  0.000000  1.000000       66.76917            
REMARK 290                                                                      
REMARK 290 REMARK: NULL                                                         
REMARK 300                                                                      
REMARK 300 BIOMOLECULE: 1                                                       
REMARK 300 SEE REMARK 350 FOR THE AUTHOR PROVIDED AND/OR PROGRAM                
REMARK 300 GENERATED ASSEMBLY INFORMATION FOR THE STRUCTURE IN                  
REMARK 300 THIS ENTRY. THE REMARK MAY ALSO PROVIDE INFORMATION ON               
REMARK 300 BURIED SURFACE AREA.                                                 
REMARK 350                                                                      
REMARK 350 COORDINATES FOR A COMPLETE MULTIMER REPRESENTING THE KNOWN           
REMARK 350 BIOLOGICALLY SIGNIFICANT OLIGOMERIZATION STATE OF THE                
REMARK 350 MOLECULE CAN BE GENERATED BY APPLYING BIOMT TRANSFORMATIONS          
REMARK 350 GIVEN BELOW.  BOTH NON-CRYSTALLOGRAPHIC AND                          
REMARK 350 CRYSTALLOGRAPHIC OPERATIONS ARE GIVEN.                               
REMARK 350                                                                      
REMARK 350 BIOMOLECULE: 1                                                       
REMARK 350 AUTHOR DETERMINED BIOLOGICAL UNIT: MONOMERIC                         
REMARK 350 SOFTWARE DETERMINED QUATERNARY STRUCTURE: MONOMERIC                  
REMARK 350 SOFTWARE USED: PQS                                                   
REMARK 350 APPLY THE FOLLOWING TO CHAINS: B                                     
REMARK 350   BIOMT1   1  1.000000  0.000000  0.000000        0.00000            
REMARK 350   BIOMT2   1  0.000000  1.000000  0.000000        0.00000            
REMARK 350   BIOMT3   1  0.000000  0.000000  1.000000        0.00000            
REMARK 465                                                                      
REMARK 465 MISSING RESIDUES                                                     
REMARK 465 THE FOLLOWING RESIDUES WERE NOT LOCATED IN THE                       
REMARK 465 EXPERIMENT. (M=MODEL NUMBER; RES=RESIDUE NAME; C=CHAIN               
REMARK 465 IDENTIFIER; SSSEQ=SEQUENCE NUMBER; I=INSERTION CODE.)                
REMARK 465                                                                      
REMARK 465   M RES C SSSEQI                                                     
REMARK 465     MET B     1                                                      
REMARK 465     LEU B     2                                                      
REMARK 465     LEU B     3                                                      
REMARK 465     SER B     4                                                      
REMARK 465     LYS B     5                                                      
REMARK 465     ILE B     6                                                      
REMARK 465     ASN B     7                                                      
REMARK 465     SER B     8                                                      
REMARK 465     LEU B     9                                                      
REMARK 465     ALA B    10                                                      
REMARK 465     HIS B    11                                                      
REMARK 465     LEU B    12                                                      
REMARK 465     ARG B    13                                                      
REMARK 465     ALA B    14                                                      
REMARK 465     ALA B    15                                                      
REMARK 465     PRO B    16                                                      
REMARK 465     CYS B    17                                                      
REMARK 465     ASN B    18                                                      
REMARK 465     ASP B    19                                                      
REMARK 465     LEU B    20                                                      
REMARK 465     HIS B    21                                                      
REMARK 465     ALA B    22                                                      
REMARK 465     THR B    23                                                      
REMARK 465     LYS B    24                                                      
REMARK 465     LEU B    25                                                      
REMARK 465     ALA B    26                                                      
REMARK 465     PRO B    27                                                      
REMARK 465     GLY B    28                                                      
REMARK 465     LYS B    29                                                      
REMARK 465     GLU B    30                                                      
REMARK 465     LYS B    31                                                      
REMARK 465     GLU B    32                                                      
REMARK 465     SER B   306                                                      
REMARK 465     LEU B   307                                                      
REMARK 465     SER B   308                                                      
REMARK 465     PRO B   309                                                      
REMARK 465     GLY B   310                                                      
REMARK 465     PRO B   311                                                      
REMARK 465     SER B   312                                                      
REMARK 465     LYS B   313                                                      
REMARK 470                                                                      
REMARK 470 MISSING ATOM                                                         
REMARK 470 THE FOLLOWING RESIDUES HAVE MISSING ATOMS (M=MODEL NUMBER;           
REMARK 470 RES=RESIDUE NAME; C=CHAIN IDENTIFIER; SSEQ=SEQUENCE NUMBER;          
REMARK 470 I=INSERTION CODE):                                                   
REMARK 470   M RES CSSEQI  ATOMS                                                
REMARK 470     GLU B  79    CG   CD   OE1  OE2                                  
REMARK 470     GLU B 243    CD   OE1  OE2                                       
REMARK 500                                                                      
REMARK 500 GEOMETRY AND STEREOCHEMISTRY                                         
REMARK 500 SUBTOPIC: CLOSE CONTACTS IN SAME ASYMMETRIC UNIT                     
REMARK 500                                                                      
REMARK 500 THE FOLLOWING ATOMS ARE IN CLOSE CONTACT.                            
REMARK 500                                                                      
REMARK 500  ATM1  RES C  SSEQI   ATM2  RES C  SSEQI           DISTANCE          
REMARK 500   O    HOH B  2256     O    HOH B  2257              2.08            
REMARK 500   O    HOH B  2239     O    HOH B  2243              2.09            
REMARK 500                                                                      
REMARK 500 REMARK: NULL                                                         
REMARK 500                                                                      
REMARK 500 GEOMETRY AND STEREOCHEMISTRY                                         
REMARK 500 SUBTOPIC: TORSION ANGLES                                             
REMARK 500                                                                      
REMARK 500 TORSION ANGLES OUTSIDE THE EXPECTED RAMACHANDRAN REGIONS:            
REMARK 500 (M=MODEL NUMBER; RES=RESIDUE NAME; C=CHAIN IDENTIFIER;               
REMARK 500 SSEQ=SEQUENCE NUMBER; I=INSERTION CODE).                             
REMARK 500                                                                      
REMARK 500 STANDARD TABLE:                                                      
REMARK 500 FORMAT:(10X,I3,1X,A3,1X,A1,I4,A1,4X,F7.2,3X,F7.2)                    
REMARK 500                                                                      
REMARK 500 EXPECTED VALUES: GJ KLEYWEGT AND TA JONES (1996). PHI/PSI-           
REMARK 500 CHOLOGY: RAMACHANDRAN REVISITED. STRUCTURE 4, 1395 - 1400            
REMARK 500                                                                      
REMARK 500  M RES CSSEQI        PSI       PHI                                   
REMARK 500    ASP B  60       18.95   -144.25                                   
REMARK 500    ASP B 167       43.57   -145.22                                   
REMARK 500    ASP B 186       82.30     65.31                                   
REMARK 500                                                                      
REMARK 500 REMARK: NULL                                                         
REMARK 800                                                                      
REMARK 800 SITE                                                                 
REMARK 800 SITE_IDENTIFIER: AC1                                                 
REMARK 800 EVIDENCE_CODE: SOFTWARE                                              
REMARK 800 SITE_DESCRIPTION: BINDING SITE FOR RESIDUE CL B1307                  
REMARK 800                                                                      
REMARK 800 SITE_IDENTIFIER: AC2                                                 
REMARK 800 EVIDENCE_CODE: SOFTWARE                                              
REMARK 800 SITE_DESCRIPTION: BINDING SITE FOR RESIDUE CL B1308                  
REMARK 800                                                                      
REMARK 800 SITE_IDENTIFIER: AC3                                                 
REMARK 800 EVIDENCE_CODE: SOFTWARE                                              
REMARK 800 SITE_DESCRIPTION: BINDING SITE FOR RESIDUE BI1 B1306                 
REMARK 900                                                                      
REMARK 900 RELATED ENTRIES                                                      
REMARK 900 RELATED ID: 1XQZ   RELATED DB: PDB                                   
REMARK 900 CRYSTAL STRUCTURE OF HPIM-1 KINASE AT 2. 1 A RESOLUTION              
REMARK 900 RELATED ID: 1XR1   RELATED DB: PDB                                   
REMARK 900 CRYSTAL STRUCTURE OF HPIM-1 KINASE IN COMPLEX WITH AMP-PNPAT 2.1 A   
REMARK 900 RESOLUTION                                                           
REMARK 900 RELATED ID: 1XWS   RELATED DB: PDB                                   
REMARK 900 CRYSTAL STRUCTURE OF THE HUMAN PIM1 KINASE DOMAIN                    
REMARK 900 RELATED ID: 2BIL   RELATED DB: PDB                                   
REMARK 900 HUMAN PIM1 WITH ITS CONSENSUS PEPTIDE PIMTIDE                        
REMARK 999                                                                      
REMARK 999 SEQUENCE                                                             
REMARK 999 THE VARIANT DESCRIBED IN THE SEQADV RECORDS BELOW HAS NOT            
REMARK 999 BEEN ANNOTATED IN THE UNIPROT SEQUENCE DATABASE ENTRY                
REMARK 999 P11309. 261 SER IS PHOSPHORYLATED                                    
DBREF  2BIK B    1   313  UNP    P11309   PIM1_HUMAN       1    313             
SEQADV 2BIK GLY B  250  UNP  P11309    ARG   250 VARIANT SEE REMARK 99          
SEQRES   1 B  313  MET LEU LEU SER LYS ILE ASN SER LEU ALA HIS LEU ARG          
SEQRES   2 B  313  ALA ALA PRO CYS ASN ASP LEU HIS ALA THR LYS LEU ALA          
SEQRES   3 B  313  PRO GLY LYS GLU LYS GLU PRO LEU GLU SER GLN TYR GLN          
SEQRES   4 B  313  VAL GLY PRO LEU LEU GLY SER GLY GLY PHE GLY SER VAL          
SEQRES   5 B  313  TYR SER GLY ILE ARG VAL SER ASP ASN LEU PRO VAL ALA          
SEQRES   6 B  313  ILE LYS HIS VAL GLU LYS ASP ARG ILE SER ASP TRP GLY          
SEQRES   7 B  313  GLU LEU PRO ASN GLY THR ARG VAL PRO MET GLU VAL VAL          
SEQRES   8 B  313  LEU LEU LYS LYS VAL SER SER GLY PHE SER GLY VAL ILE          
SEQRES   9 B  313  ARG LEU LEU ASP TRP PHE GLU ARG PRO ASP SER PHE VAL          
SEQRES  10 B  313  LEU ILE LEU GLU ARG PRO GLU PRO VAL GLN ASP LEU PHE          
SEQRES  11 B  313  ASP PHE ILE THR GLU ARG GLY ALA LEU GLN GLU GLU LEU          
SEQRES  12 B  313  ALA ARG SER PHE PHE TRP GLN VAL LEU GLU ALA VAL ARG          
SEQRES  13 B  313  HIS CYS HIS ASN CYS GLY VAL LEU HIS ARG ASP ILE LYS          
SEQRES  14 B  313  ASP GLU ASN ILE LEU ILE ASP LEU ASN ARG GLY GLU LEU          
SEQRES  15 B  313  LYS LEU ILE ASP PHE GLY SER GLY ALA LEU LEU LYS ASP          
SEQRES  16 B  313  THR VAL TYR THR ASP PHE ASP GLY THR ARG VAL TYR SER          
SEQRES  17 B  313  PRO PRO GLU TRP ILE ARG TYR HIS ARG TYR HIS GLY ARG          
SEQRES  18 B  313  SER ALA ALA VAL TRP SER LEU GLY ILE LEU LEU TYR ASP          
SEQRES  19 B  313  MET VAL CYS GLY ASP ILE PRO PHE GLU HIS ASP GLU GLU          
SEQRES  20 B  313  ILE ILE GLY GLY GLN VAL PHE PHE ARG GLN ARG VAL SER          
SEQRES  21 B  313  SEP GLU CYS GLN HIS LEU ILE ARG TRP CYS LEU ALA LEU          
SEQRES  22 B  313  ARG PRO SER ASP ARG PRO THR PHE GLU GLU ILE GLN ASN          
SEQRES  23 B  313  HIS PRO TRP MET GLN ASP VAL LEU LEU PRO GLN GLU THR          
SEQRES  24 B  313  ALA GLU ILE HIS LEU HIS SER LEU SER PRO GLY PRO SER          
SEQRES  25 B  313  LYS                                                          
MODRES 2BIK SEP B  261  SER  PHOSPHOSERINE                                      
HET    SEP  B 261      10                                                       
HET    BI1  B1306      31                                                       
HET     CL  B1307       1                                                       
HET     CL  B1308       1                                                       
HETNAM     SEP PHOSPHOSERINE                                                    
HETNAM     BI1 3-{1-[3-(DIMETHYLAMINO)PROPYL]-1H-INDOL-3-YL}-4-(1H-             
HETNAM   2 BI1  INDOL-3-YL)-1H-PYRROLE-2,5-DIONE                                
HETNAM      CL CHLORIDE ION                                                     
HETSYN     SEP PHOSPHONOSERINE                                                  
HETSYN     BI1 RBT205 INHIBITOR                                                 
FORMUL   1  SEP    C3 H8 N O6 P                                                 
FORMUL   2  BI1    C25 H24 N4 O2                                                
FORMUL   3   CL    2(CL 1-)                                                     
FORMUL   5  HOH   *290(H2 O)                                                    
HELIX    1   1 PRO B   33  GLN B   37  1                                   5    
HELIX    2   2 ASP B   72  ILE B   74  5                                   3    
HELIX    3   3 MET B   88  SER B   97  1                                  10    
HELIX    4   4 LEU B  129  GLY B  137  1                                   9    
HELIX    5   5 GLN B  140  CYS B  161  1                                  22    
HELIX    6   6 LYS B  169  GLU B  171  5                                   3    
HELIX    7   7 THR B  204  SER B  208  5                                   5    
HELIX    8   8 PRO B  209  HIS B  216  1                                   8    
HELIX    9   9 HIS B  219  GLY B  238  1                                  20    
HELIX   10  10 HIS B  244  GLY B  251  1                                   8    
HELIX   11  11 SER B  260  LEU B  271  1                                  12    
HELIX   12  12 ARG B  274  ARG B  278  5                                   5    
HELIX   13  13 THR B  280  ASN B  286  1                                   7    
HELIX   14  14 HIS B  287  GLN B  291  5                                   5    
HELIX   15  15 LEU B  295  LEU B  304  1                                  10    
SHEET    1  BA 5 TYR B  38  GLY B  47  0                                        
SHEET    2  BA 5 GLY B  50  ARG B  57 -1  O  GLY B  50   N  GLY B  47           
SHEET    3  BA 5 PRO B  63  GLU B  70 -1  O  VAL B  64   N  GLY B  55           
SHEET    4  BA 5 SER B 115  GLU B 121 -1  O  PHE B 116   N  VAL B  69           
SHEET    5  BA 5 LEU B 106  GLU B 111 -1  N  LEU B 107   O  ILE B 119           
SHEET    1  BB 2 TRP B  77  GLU B  79  0                                        
SHEET    2  BB 2 ARG B  85  PRO B  87 -1  O  VAL B  86   N  GLY B  78           
SHEET    1  BC 3 VAL B 126  ASP B 128  0                                        
SHEET    2  BC 3 ILE B 173  ASP B 176 -1  O  ILE B 175   N  GLN B 127           
SHEET    3  BC 3 GLU B 181  LEU B 184 -1  O  GLU B 181   N  ASP B 176           
SHEET    1  BD 2 VAL B 163  LEU B 164  0                                        
SHEET    2  BD 2 ALA B 191  LEU B 192 -1  O  ALA B 191   N  LEU B 164           
LINK         C   SER B 260                 N   SEP B 261     1555   1555  1.33  
LINK         C   SEP B 261                 N   GLU B 262     1555   1555  1.33  
CISPEP   1 GLU B  124    PRO B  125          0        -4.65                     
SITE     1 AC1  4 GLU B  70  ARG B  73  THR B 196  HOH B2017                    
SITE     1 AC2  7 GLU B 153  ARG B 156  GLN B 257  ARG B 258                    
SITE     2 AC2  7 VAL B 259  GLN B 264  HOH B2133                               
SITE     1 AC3 15 LEU B  44  GLY B  45  PHE B  49  VAL B  52                    
SITE     2 AC3 15 ALA B  65  ILE B 104  LEU B 120  GLU B 121                    
SITE     3 AC3 15 ARG B 122  GLU B 171  LEU B 174  ILE B 185                    
SITE     4 AC3 15 ASP B 186  HOH B2156  HOH B2290                               
CRYST1   99.321   99.321   80.123  90.00  90.00 120.00 P 65          6          
ORIGX1      1.000000  0.000000  0.000000        0.00000                         
ORIGX2      0.000000  1.000000  0.000000        0.00000                         
ORIGX3      0.000000  0.000000  1.000000        0.00000                         
SCALE1      0.010068  0.005813  0.000000        0.00000                         
SCALE2      0.000000  0.011626  0.000000        0.00000                         
SCALE3      0.000000  0.000000  0.012481        0.00000                         
ATOM      1  N   PRO B  33     -40.505 -13.990  16.989  1.00 70.73           N  
ANISOU    1  N   PRO B  33     8973   8952   8949     21      7     10       N  
ATOM      2  CA  PRO B  33     -39.844 -14.195  15.698  1.00 70.43           C  
ANISOU    2  CA  PRO B  33     8935   8924   8898     22     -7     28       C  
ATOM      3  C   PRO B  33     -40.458 -13.369  14.566  1.00 69.69           C  
ANISOU    3  C   PRO B  33     8847   8850   8782      3     56     15       C  
ATOM      4  O   PRO B  33     -41.627 -12.987  14.632  1.00 70.77           O  
ANISOU    4  O   PRO B  33     8902   9035   8953     27      4     25       O  
ATOM      5  CB  PRO B  33     -40.040 -15.694  15.434  1.00 70.85           C  
ANISOU    5  CB  PRO B  33     9000   8950   8968      8    -11     13       C  
ATOM      6  CG  PRO B  33     -40.192 -16.300  16.787  1.00 71.17           C  
ANISOU    6  CG  PRO B  33     9041   8994   9006     -8     27     12       C  
ATOM      7  CD  PRO B  33     -40.878 -15.262  17.633  1.00 71.10           C  
ANISOU    7  CD  PRO B  33     9023   8979   9010     -1     12     15       C  
ATOM      8  N   LEU B  34     -39.664 -13.119  13.532  1.00 68.04           N  
ANISOU    8  N   LEU B  34     8644   8600   8605     18    -10     37       N  
ATOM      9  CA  LEU B  34     -40.089 -12.317  12.383  1.00 66.48           C  
ANISOU    9  CA  LEU B  34     8424   8394   8440    -19     -5    -19       C  
ATOM     10  C   LEU B  34     -41.129 -13.056  11.533  1.00 64.73           C  
ANISOU   10  C   LEU B  34     8207   8145   8242     24     32     28       C  
ATOM     11  O   LEU B  34     -42.177 -12.504  11.191  1.00 62.99           O  
ANISOU   11  O   LEU B  34     8091   7826   8015    -42     18     65       O  
ATOM     12  CB  LEU B  34     -38.860 -11.982  11.527  1.00 66.82           C  
ANISOU   12  CB  LEU B  34     8464   8428   8496      0     15    -15       C  
ATOM     13  CG  LEU B  34     -38.889 -10.809  10.545  1.00 67.76           C  
ANISOU   13  CG  LEU B  34     8600   8551   8593    -19     11     30       C  
ATOM     14  CD1 LEU B  34     -37.527 -10.723   9.876  1.00 67.61           C  
ANISOU   14  CD1 LEU B  34     8549   8542   8597     21     18      4       C  
ATOM     15  CD2 LEU B  34     -39.995 -10.913   9.499  1.00 67.84           C  
ANISOU   15  CD2 LEU B  34     8571   8595   8608    -49     -1     20       C  
ATOM     16  N   GLU B  35     -40.834 -14.313  11.218  1.00 64.15           N  
ANISOU   16  N   GLU B  35     8112   8131   8129     -7      5     -2       N  
ATOM     17  CA  GLU B  35     -41.591 -15.073  10.218  1.00 63.51           C  
ANISOU   17  CA  GLU B  35     8035   8029   8066      0     14     14       C  
ATOM     18  C   GLU B  35     -42.960 -15.534  10.719  1.00 62.63           C  
ANISOU   18  C   GLU B  35     7993   7882   7921      5      2     18       C  
ATOM     19  O   GLU B  35     -43.862 -15.790   9.916  1.00 63.06           O  
ANISOU   19  O   GLU B  35     8033   7892   8033     -2    -20     24       O  
ATOM     20  CB  GLU B  35     -40.779 -16.281   9.740  1.00 63.72           C  
ANISOU   20  CB  GLU B  35     8119   8032   8059      3      1     -8       C  
ATOM     21  CG  GLU B  35     -39.441 -15.925   9.080  1.00 64.65           C  
ANISOU   21  CG  GLU B  35     8172   8191   8199     -7     47      6       C  
ATOM     22  CD  GLU B  35     -38.293 -15.740  10.072  1.00 66.08           C  
ANISOU   22  CD  GLU B  35     8353   8357   8395      0    -46     18       C  
ATOM     23  OE1 GLU B  35     -37.123 -15.860   9.651  1.00 66.62           O  
ANISOU   23  OE1 GLU B  35     8402   8501   8409     34     12     38       O  
ATOM     24  OE2 GLU B  35     -38.553 -15.475  11.268  1.00 67.15           O  
ANISOU   24  OE2 GLU B  35     8541   8454   8519     32     16     -8       O  
ATOM     25  N   SER B  36     -43.111 -15.645  12.037  1.00 61.44           N  
ANISOU   25  N   SER B  36     7787   7725   7832    -29     20     26       N  
ATOM     26  CA  SER B  36     -44.390 -16.034  12.637  1.00 60.68           C  
ANISOU   26  CA  SER B  36     7699   7631   7722     25      3    -14       C  
ATOM     27  C   SER B  36     -45.328 -14.840  12.796  1.00 58.56           C  
ANISOU   27  C   SER B  36     7449   7346   7452    -77    -28     30       C  
ATOM     28  O   SER B  36     -46.543 -15.005  12.906  1.00 59.12           O  
ANISOU   28  O   SER B  36     7440   7434   7589    -48    -28     41       O  
ATOM     29  CB  SER B  36     -44.166 -16.707  14.000  1.00 61.27           C  
ANISOU   29  CB  SER B  36     7791   7759   7728    -12     11     44       C  
ATOM     30  OG  SER B  36     -43.496 -15.845  14.906  1.00 62.69           O  
ANISOU   30  OG  SER B  36     8064   7887   7865    -21    -21      0       O  
ATOM     31  N   GLN B  37     -44.760 -13.639  12.803  1.00 55.64           N  
ANISOU   31  N   GLN B  37     7083   7058   6997     56      1     51       N  
ATOM     32  CA  GLN B  37     -45.513 -12.433  13.125  1.00 53.54           C  
ANISOU   32  CA  GLN B  37     6819   6810   6711    -28    -16     88       C  
ATOM     33  C   GLN B  37     -46.019 -11.696  11.873  1.00 49.98           C  
ANISOU   33  C   GLN B  37     6317   6313   6358    -15     84    -32       C  
ATOM     34  O   GLN B  37     -46.988 -10.938  11.946  1.00 48.56           O  
ANISOU   34  O   GLN B  37     6302   6038   6109   -100     39     57       O  
ATOM     35  CB  GLN B  37     -44.634 -11.521  13.981  1.00 54.11           C  
ANISOU   35  CB  GLN B  37     6895   6840   6824    -19    -24      7       C  
ATOM     36  CG  GLN B  37     -45.392 -10.665  14.973  1.00 54.96           C  
ANISOU   36  CG  GLN B  37     6998   6957   6927    -18     22    -15       C  
ATOM     37  CD  GLN B  37     -44.467  -9.916  15.913  1.00 54.97           C  
ANISOU   37  CD  GLN B  37     7022   7021   6841    -38    -16     17       C  
ATOM     38  OE1 GLN B  37     -43.363 -10.372  16.225  1.00 55.20           O  
ANISOU   38  OE1 GLN B  37     7074   6990   6910     14     18     55       O  
ATOM     39  NE2 GLN B  37     -44.915  -8.754  16.370  1.00 57.84           N  
ANISOU   39  NE2 GLN B  37     7453   7262   7261     68     30    -47       N  
ATOM     40  N   TYR B  38     -45.373 -11.936  10.731  1.00 47.29           N  
ANISOU   40  N   TYR B  38     5995   5883   6087    -29    -47    151       N  
ATOM     41  CA  TYR B  38     -45.723 -11.264   9.481  1.00 45.40           C  
ANISOU   41  CA  TYR B  38     5694   5781   5774    -41     43      5       C  
ATOM     42  C   TYR B  38     -45.799 -12.250   8.327  1.00 46.20           C  
ANISOU   42  C   TYR B  38     5864   5777   5909    -22     21      1       C  
ATOM     43  O   TYR B  38     -44.938 -13.117   8.181  1.00 47.87           O  
ANISOU   43  O   TYR B  38     6076   5826   6284     63      9     16       O  
ATOM     44  CB  TYR B  38     -44.711 -10.145   9.170  1.00 34.66           C  
ANISOU   44  CB  TYR B  38     5250   3995   3923     57    -72  -1385       C  
ATOM     45  CG  TYR B  38     -44.693  -9.083  10.237  1.00 41.19           C  
ANISOU   45  CG  TYR B  38     4832   5401   5417   -107    124    422       C  
ATOM     46  CD1 TYR B  38     -43.756  -9.113  11.264  1.00 37.90           C  
ANISOU   46  CD1 TYR B  38     4748   4841   4810    -50    -27    135       C  
ATOM     47  CD2 TYR B  38     -45.650  -8.078  10.254  1.00 38.02           C  
ANISOU   47  CD2 TYR B  38     4928   4561   4953    -23    204    132       C  
ATOM     48  CE1 TYR B  38     -43.763  -8.154  12.265  1.00 33.93           C  
ANISOU   48  CE1 TYR B  38     4019   4552   4319     23   -242    110       C  
ATOM     49  CE2 TYR B  38     -45.668  -7.122  11.245  1.00 36.47           C  
ANISOU   49  CE2 TYR B  38     4686   4613   4558   -136    -77    116       C  
ATOM     50  CZ  TYR B  38     -44.723  -7.159  12.248  1.00 40.38           C  
ANISOU   50  CZ  TYR B  38     4850   5149   5342   -193    111    487       C  
ATOM     51  OH  TYR B  38     -44.756  -6.194  13.227  1.00 39.49           O  
ANISOU   51  OH  TYR B  38     4953   4971   5078   -137    132    219       O  
ATOM     52  N   GLN B  39     -46.845 -12.114   7.520  1.00 45.51           N  
ANISOU   52  N   GLN B  39     5781   5679   5831    -11     56     41       N  
ATOM     53  CA  GLN B  39     -46.979 -12.861   6.282  1.00 46.19           C  
ANISOU   53  CA  GLN B  39     5974   5733   5842      5     76     75       C  
ATOM     54  C   GLN B  39     -46.397 -12.006   5.156  1.00 43.58           C  
ANISOU   54  C   GLN B  39     5547   5398   5610     38      7    -13       C  
ATOM     55  O   GLN B  39     -46.926 -10.937   4.848  1.00 41.77           O  
ANISOU   55  O   GLN B  39     5443   5049   5375   -201      0    106       O  
ATOM     56  CB  GLN B  39     -48.449 -13.159   6.025  1.00 46.84           C  
ANISOU   56  CB  GLN B  39     5944   5870   5982      3     49     89       C  
ATOM     57  CG  GLN B  39     -48.747 -13.983   4.789  1.00 49.29           C  
ANISOU   57  CG  GLN B  39     6253   6298   6175      4      9    -29       C  
ATOM     58  CD  GLN B  39     -50.241 -14.135   4.564  1.00 51.90           C  
ANISOU   58  CD  GLN B  39     6384   6642   6694   -104    -60   -115       C  
ATOM     59  OE1 GLN B  39     -50.826 -13.468   3.704  1.00 56.52           O  
ANISOU   59  OE1 GLN B  39     7224   7215   7036     32   -151     93       O  
ATOM     60  NE2 GLN B  39     -50.873 -14.998   5.358  1.00 55.69           N  
ANISOU   60  NE2 GLN B  39     7135   6986   7038    -72     84    116       N  
ATOM     61  N   VAL B  40     -45.311 -12.480   4.557  1.00 41.79           N  
ANISOU   61  N   VAL B  40     5362   5090   5424    -56     -5     32       N  
ATOM     62  CA  VAL B  40     -44.626 -11.747   3.486  1.00 40.98           C  
ANISOU   62  CA  VAL B  40     5302   5085   5182      8    -41    -16       C  
ATOM     63  C   VAL B  40     -45.313 -11.934   2.128  1.00 39.32           C  
ANISOU   63  C   VAL B  40     5065   4712   5160    -22    -76     53       C  
ATOM     64  O   VAL B  40     -45.746 -13.036   1.780  1.00 40.13           O  
ANISOU   64  O   VAL B  40     5264   4661   5320    -81   -111     13       O  
ATOM     65  CB AVAL B  40     -43.124 -12.127   3.383  0.65 41.58           C  
ANISOU   65  CB AVAL B  40     5289   5223   5283    -25    -27     21       C  
ATOM     66  CB BVAL B  40     -43.128 -12.136   3.372  0.35 41.52           C  
ANISOU   66  CB BVAL B  40     5286   5212   5275    -11    -27     10       C  
ATOM     67  CG1AVAL B  40     -42.940 -13.573   2.920  0.65 44.00           C  
ANISOU   67  CG1AVAL B  40     5654   5470   5592     31      8    -26       C  
ATOM     68  CG1BVAL B  40     -42.439 -11.994   4.715  0.35 41.28           C  
ANISOU   68  CG1BVAL B  40     5252   5182   5250      2     -6      6       C  
ATOM     69  CG2AVAL B  40     -42.394 -11.176   2.443  0.65 41.01           C  
ANISOU   69  CG2AVAL B  40     5203   5197   5181     -8    -17     -4       C  
ATOM     70  CG2BVAL B  40     -42.955 -13.557   2.824  0.35 42.81           C  
ANISOU   70  CG2BVAL B  40     5476   5362   5428     19      7    -19       C  
ATOM     71  N   GLY B  41     -45.396 -10.844   1.371  1.00 35.31           N  
ANISOU   71  N   GLY B  41     4603   4214   4598   -148   -105    -29       N  
ATOM     72  CA  GLY B  41     -46.050 -10.818   0.072  1.00 33.23           C  
ANISOU   72  CA  GLY B  41     4394   3885   4344    -97     16    -96       C  
ATOM     73  C   GLY B  41     -45.036 -10.513  -1.010  1.00 31.83           C  
ANISOU   73  C   GLY B  41     4208   3660   4222   -126   -111   -120       C  
ATOM     74  O   GLY B  41     -43.836 -10.730  -0.826  1.00 32.32           O  
ANISOU   74  O   GLY B  41     4216   3643   4418   -268    -62    -59       O  
ATOM     75  N   PRO B  42     -45.504 -10.024  -2.163  1.00 31.01           N  
ANISOU   75  N   PRO B  42     4106   3565   4109   -131    -35   -111       N  
ATOM     76  CA  PRO B  42     -44.555  -9.791  -3.240  1.00 31.83           C  
ANISOU   76  CA  PRO B  42     4080   3887   4125   -114    -62    -83       C  
ATOM     77  C   PRO B  42     -43.618  -8.629  -2.945  1.00 28.73           C  
ANISOU   77  C   PRO B  42     3763   3538   3613     -2    -82    -59       C  
ATOM     78  O   PRO B  42     -43.906  -7.812  -2.080  1.00 27.85           O  
ANISOU   78  O   PRO B  42     3814   2960   3807   -293   -431   -118       O  
ATOM     79  CB  PRO B  42     -45.449  -9.464  -4.440  1.00 32.95           C  
ANISOU   79  CB  PRO B  42     4186   4157   4175      0    -84     10       C  
ATOM     80  CG  PRO B  42     -46.726  -8.989  -3.852  1.00 35.79           C  
ANISOU   80  CG  PRO B  42     4514   4588   4496     83      6     15       C  
ATOM     81  CD  PRO B  42     -46.885  -9.683  -2.545  1.00 34.10           C  
ANISOU   81  CD  PRO B  42     4279   4210   4465    -64     36    -13       C  
ATOM     82  N   LEU B  43     -42.516  -8.588  -3.674  1.00 29.57           N  
ANISOU   82  N   LEU B  43     3825   3597   3812    -48   -145   -128       N  
ATOM     83  CA  LEU B  43     -41.577  -7.481  -3.642  1.00 29.15           C  
ANISOU   83  CA  LEU B  43     3824   3591   3658     14    -80     10       C  
ATOM     84  C   LEU B  43     -42.293  -6.243  -4.159  1.00 29.67           C  
ANISOU   84  C   LEU B  43     3890   3669   3712     68   -158    -36       C  
ATOM     85  O   LEU B  43     -42.995  -6.312  -5.170  1.00 28.90           O  
ANISOU   85  O   LEU B  43     3848   3512   3620    263   -250    -33       O  
ATOM     86  CB  LEU B  43     -40.373  -7.803  -4.526  1.00 30.59           C  
ANISOU   86  CB  LEU B  43     3837   3898   3886     -4    -74     17       C  
ATOM     87  CG  LEU B  43     -39.232  -6.786  -4.576  1.00 30.03           C  
ANISOU   87  CG  LEU B  43     3907   3641   3860    -17    -11      2       C  
ATOM     88  CD1 LEU B  43     -38.476  -6.789  -3.271  1.00 30.33           C  
ANISOU   88  CD1 LEU B  43     3831   3832   3859      0    -84      1       C  
ATOM     89  CD2 LEU B  43     -38.293  -7.088  -5.723  1.00 31.27           C  
ANISOU   89  CD2 LEU B  43     3886   4002   3992     -9     -6     26       C  
ATOM     90  N   LEU B  44     -42.141  -5.135  -3.438  1.00 28.13           N  
ANISOU   90  N   LEU B  44     3604   3485   3598    149   -260    -16       N  
ATOM     91  CA  LEU B  44     -42.663  -3.838  -3.863  1.00 27.78           C  
ANISOU   91  CA  LEU B  44     3642   3378   3535     34    -72     20       C  
ATOM     92  C   LEU B  44     -41.620  -3.111  -4.686  1.00 27.43           C  
ANISOU   92  C   LEU B  44     3559   3322   3540     65   -136    -10       C  
ATOM     93  O   LEU B  44     -41.934  -2.504  -5.705  1.00 28.80           O  
ANISOU   93  O   LEU B  44     3811   3553   3578    -40   -350    133       O  
ATOM     94  CB  LEU B  44     -43.074  -2.998  -2.654  1.00 27.54           C  
ANISOU   94  CB  LEU B  44     3583   3300   3578     63   -169    -39       C  
ATOM     95  CG  LEU B  44     -44.364  -3.413  -1.948  1.00 30.21           C  
ANISOU   95  CG  LEU B  44     3877   3647   3953    -29     14     98       C  
ATOM     96  CD1 LEU B  44     -44.482  -2.750  -0.593  1.00 31.92           C  
ANISOU   96  CD1 LEU B  44     4177   3991   3957    -76    -49     63       C  
ATOM     97  CD2 LEU B  44     -45.592  -3.071  -2.803  1.00 32.38           C  
ANISOU   97  CD2 LEU B  44     4067   4124   4109    -40   -136    -51       C  
ATOM     98  N   GLY B  45     -40.369  -3.170  -4.252  1.00 25.88           N  
ANISOU   98  N   GLY B  45     3475   3115   3242     21    -82      9       N  
ATOM     99  CA  GLY B  45     -39.279  -2.594  -5.020  1.00 25.62           C  
ANISOU   99  CA  GLY B  45     3415   3057   3261     94   -120    -30       C  
ATOM    100  C   GLY B  45     -37.977  -2.760  -4.285  1.00 24.34           C  
ANISOU  100  C   GLY B  45     3242   2969   3035     -6    -56   -106       C  
ATOM    101  O   GLY B  45     -37.955  -3.253  -3.156  1.00 23.23           O  
ANISOU  101  O   GLY B  45     3262   2735   2829   -197   -350   -277       O  
ATOM    102  N   SER B  46     -36.901  -2.371  -4.949  1.00 24.89           N  
ANISOU  102  N   SER B  46     3412   2937   3108    -15    -59    -90       N  
ATOM    103  CA  SER B  46     -35.567  -2.415  -4.381  1.00 24.21           C  
ANISOU  103  CA  SER B  46     3298   2901   3000     30    -52    -35       C  
ATOM    104  C   SER B  46     -34.690  -1.334  -4.988  1.00 23.63           C  
ANISOU  104  C   SER B  46     3343   2741   2893     43    -82    -29       C  
ATOM    105  O   SER B  46     -34.959  -0.823  -6.083  1.00 23.14           O  
ANISOU  105  O   SER B  46     3532   2520   2739   -106   -222     91       O  
ATOM    106  CB  SER B  46     -34.904  -3.797  -4.579  1.00 25.05           C  
ANISOU  106  CB  SER B  46     3366   2978   3173     65     75      0       C  
ATOM    107  OG  SER B  46     -34.581  -4.041  -5.939  1.00 25.87           O  
ANISOU  107  OG  SER B  46     3864   2688   3274     61     -7   -139       O  
ATOM    108  N   GLY B  47     -33.629  -0.997  -4.276  1.00 23.76           N  
ANISOU  108  N   GLY B  47     3182   2835   3009     41    -78     20       N  
ATOM    109  CA  GLY B  47     -32.697   0.021  -4.740  1.00 25.85           C  
ANISOU  109  CA  GLY B  47     3381   3153   3287    -41    -36     27       C  
ATOM    110  C   GLY B  47     -31.715   0.362  -3.647  1.00 26.99           C  
ANISOU  110  C   GLY B  47     3633   3224   3396    -71    -99    -60       C  
ATOM    111  O   GLY B  47     -31.357  -0.496  -2.838  1.00 25.86           O  
ANISOU  111  O   GLY B  47     3653   2958   3214     68   -208   -279       O  
ATOM    112  N   GLY B  48     -31.306   1.628  -3.591  1.00 27.64           N  
ANISOU  112  N   GLY B  48     3697   3230   3572    -95     -8    -39       N  
ATOM    113  CA  GLY B  48     -30.380   2.064  -2.558  1.00 26.94           C  
ANISOU  113  CA  GLY B  48     3461   3227   3547    -70    -51    -40       C  
ATOM    114  C   GLY B  48     -30.917   1.936  -1.143  1.00 26.27           C  
ANISOU  114  C   GLY B  48     3432   3037   3510    -69    -53      9       C  
ATOM    115  O   GLY B  48     -30.150   1.952  -0.185  1.00 28.93           O  
ANISOU  115  O   GLY B  48     3729   3536   3727   -178   -253     21       O  
ATOM    116  N   PHE B  49     -32.235   1.811  -1.024  1.00 24.08           N  
ANISOU  116  N   PHE B  49     3223   2768   3155   -117   -109   -192       N  
ATOM    117  CA  PHE B  49     -32.946   1.639   0.247  1.00 24.86           C  
ANISOU  117  CA  PHE B  49     3322   2912   3210    -46    -26   -119       C  
ATOM    118  C   PHE B  49     -33.120   0.175   0.682  1.00 24.94           C  
ANISOU  118  C   PHE B  49     3331   3000   3142     13     59    -74       C  
ATOM    119  O   PHE B  49     -33.793  -0.107   1.681  1.00 25.76           O  
ANISOU  119  O   PHE B  49     3565   2812   3410    -81    219   -311       O  
ATOM    120  CB  PHE B  49     -34.330   2.305   0.144  1.00 25.13           C  
ANISOU  120  CB  PHE B  49     3220   2995   3332    -78     -1    -44       C  
ATOM    121  CG  PHE B  49     -35.140   1.844  -1.041  1.00 24.48           C  
ANISOU  121  CG  PHE B  49     3312   2795   3194    -20     14    -27       C  
ATOM    122  CD1 PHE B  49     -35.071   2.517  -2.260  1.00 26.34           C  
ANISOU  122  CD1 PHE B  49     3577   3030   3400    -22    -22    -27       C  
ATOM    123  CD2 PHE B  49     -35.935   0.703  -0.955  1.00 24.40           C  
ANISOU  123  CD2 PHE B  49     2836   3114   3320      0    -19    -16       C  
ATOM    124  CE1 PHE B  49     -35.788   2.078  -3.364  1.00 27.30           C  
ANISOU  124  CE1 PHE B  49     3515   3374   3483    -71    -78    105       C  
ATOM    125  CE2 PHE B  49     -36.653   0.264  -2.043  1.00 25.21           C  
ANISOU  125  CE2 PHE B  49     3243   3097   3239     13    -91   -125       C  
ATOM    126  CZ  PHE B  49     -36.584   0.952  -3.256  1.00 26.14           C  
ANISOU  126  CZ  PHE B  49     3296   3269   3364    -92    -50     -1       C  
ATOM    127  N   GLY B  50     -32.533  -0.755  -0.062  1.00 24.15           N  
ANISOU  127  N   GLY B  50     3240   2814   3120    101     -3    -39       N  
ATOM    128  CA  GLY B  50     -32.667  -2.181   0.247  1.00 23.90           C  
ANISOU  128  CA  GLY B  50     3187   2852   3042    -45     -1    -44       C  
ATOM    129  C   GLY B  50     -33.748  -2.825  -0.599  1.00 23.02           C  
ANISOU  129  C   GLY B  50     3162   2689   2896     22    -41    -37       C  
ATOM    130  O   GLY B  50     -33.998  -2.382  -1.728  1.00 23.43           O  
ANISOU  130  O   GLY B  50     3580   2397   2923    -58   -166   -339       O  
ATOM    131  N   SER B  51     -34.380  -3.865  -0.051  1.00 20.76           N  
ANISOU  131  N   SER B  51     2896   2276   2716    155   -272   -145       N  
ATOM    132  CA  SER B  51     -35.479  -4.555  -0.706  1.00 22.10           C  
ANISOU  132  CA  SER B  51     3023   2440   2931     10   -125     21       C  
ATOM    133  C   SER B  51     -36.698  -4.485   0.185  1.00 21.88           C  
ANISOU  133  C   SER B  51     3090   2372   2848     43    -94    -94       C  
ATOM    134  O   SER B  51     -36.643  -4.855   1.361  1.00 23.67           O  
ANISOU  134  O   SER B  51     3420   2718   2856     14   -258    -38       O  
ATOM    135  CB  SER B  51     -35.100  -6.015  -1.005  1.00 21.39           C  
ANISOU  135  CB  SER B  51     2919   2453   2752      7   -145   -118       C  
ATOM    136  OG  SER B  51     -33.987  -6.063  -1.884  1.00 22.87           O  
ANISOU  136  OG  SER B  51     3130   2603   2956     97    -58   -313       O  
ATOM    137  N   VAL B  52     -37.802  -3.997  -0.373  1.00 21.87           N  
ANISOU  137  N   VAL B  52     3199   2461   2650    -24   -245   -115       N  
ATOM    138  CA  VAL B  52     -39.034  -3.808   0.372  1.00 21.65           C  
ANISOU  138  CA  VAL B  52     2994   2440   2791   -144   -159     -3       C  
ATOM    139  C   VAL B  52     -40.137  -4.707  -0.178  1.00 22.48           C  
ANISOU  139  C   VAL B  52     3114   2625   2800   -114   -195    -45       C  
ATOM    140  O   VAL B  52     -40.450  -4.649  -1.369  1.00 23.24           O  
ANISOU  140  O   VAL B  52     3404   2463   2961   -217   -383   -230       O  
ATOM    141  CB  VAL B  52     -39.512  -2.331   0.316  1.00 23.21           C  
ANISOU  141  CB  VAL B  52     2982   2804   3033     46   -217    -43       C  
ATOM    142  CG1 VAL B  52     -40.760  -2.158   1.141  1.00 24.11           C  
ANISOU  142  CG1 VAL B  52     3246   2773   3140    -10    -36    103       C  
ATOM    143  CG2 VAL B  52     -38.402  -1.401   0.797  1.00 23.47           C  
ANISOU  143  CG2 VAL B  52     3363   2410   3143   -146    -30    -87       C  
ATOM    144  N   TYR B  53     -40.713  -5.515   0.707  1.00 22.59           N  
ANISOU  144  N   TYR B  53     3029   2546   3007   -138   -169    -72       N  
ATOM    145  CA  TYR B  53     -41.804  -6.442   0.375  1.00 24.06           C  
ANISOU  145  CA  TYR B  53     3150   2885   3106   -119   -126    -10       C  
ATOM    146  C   TYR B  53     -43.115  -5.970   0.979  1.00 25.61           C  
ANISOU  146  C   TYR B  53     3377   3059   3293    -44   -114     -8       C  
ATOM    147  O   TYR B  53     -43.155  -5.369   2.063  1.00 24.92           O  
ANISOU  147  O   TYR B  53     3447   2802   3216     20   -376   -120       O  
ATOM    148  CB  TYR B  53     -41.489  -7.852   0.911  1.00 23.51           C  
ANISOU  148  CB  TYR B  53     3212   2837   2880   -284   -179     14       C  
ATOM    149  CG  TYR B  53     -40.284  -8.501   0.286  1.00 24.70           C  
ANISOU  149  CG  TYR B  53     3355   2857   3170    -97   -178     47       C  
ATOM    150  CD1 TYR B  53     -40.417  -9.432  -0.748  1.00 26.28           C  
ANISOU  150  CD1 TYR B  53     3629   3129   3225    -40     -2   -151       C  
ATOM    151  CD2 TYR B  53     -39.006  -8.200   0.722  1.00 24.29           C  
ANISOU  151  CD2 TYR B  53     3188   2800   3241    -88   -203     13       C  
ATOM    152  CE1 TYR B  53     -39.305 -10.031  -1.322  1.00 25.62           C  
ANISOU  152  CE1 TYR B  53     3446   2990   3296   -150   -137    -18       C  
ATOM    153  CE2 TYR B  53     -37.887  -8.780   0.143  1.00 25.41           C  
ANISOU  153  CE2 TYR B  53     3500   3081   3073     64    -85   -114       C  
ATOM    154  CZ  TYR B  53     -38.045  -9.704  -0.881  1.00 26.31           C  
ANISOU  154  CZ  TYR B  53     3458   3206   3331     23   -143      6       C  
ATOM    155  OH  TYR B  53     -36.944 -10.283  -1.458  1.00 24.70           O  
ANISOU  155  OH  TYR B  53     3633   2678   3072   -139   -223   -424       O  
ATOM    156  N   SER B  54     -44.203  -6.260   0.281  1.00 25.96           N  
ANISOU  156  N   SER B  54     3489   2958   3415    -23   -226    -77       N  
ATOM    157  CA  SER B  54     -45.514  -6.123   0.855  1.00 26.92           C  
ANISOU  157  CA  SER B  54     3549   3165   3512    -50    -46   -118       C  
ATOM    158  C   SER B  54     -45.683  -7.218   1.889  1.00 28.21           C  
ANISOU  158  C   SER B  54     3685   3454   3580     20    -90    -80       C  
ATOM    159  O   SER B  54     -45.190  -8.333   1.706  1.00 29.89           O  
ANISOU  159  O   SER B  54     4165   3338   3854     27     64     98       O  
ATOM    160  CB  SER B  54     -46.585  -6.266  -0.228  1.00 29.12           C  
ANISOU  160  CB  SER B  54     3702   3621   3739      5   -134     -5       C  
ATOM    161  OG  SER B  54     -47.856  -5.986   0.314  1.00 33.24           O  
ANISOU  161  OG  SER B  54     3883   4281   4463   -145    -62   -194       O  
ATOM    162  N   GLY B  55     -46.378  -6.907   2.971  1.00 28.55           N  
ANISOU  162  N   GLY B  55     3792   3395   3661    -87    -80   -168       N  
ATOM    163  CA  GLY B  55     -46.644  -7.878   4.021  1.00 29.52           C  
ANISOU  163  CA  GLY B  55     3843   3481   3892   -110   -132    -29       C  
ATOM    164  C   GLY B  55     -47.912  -7.540   4.757  1.00 31.98           C  
ANISOU  164  C   GLY B  55     4118   3884   4148    -44    -52   -112       C  
ATOM    165  O   GLY B  55     -48.525  -6.495   4.515  1.00 31.50           O  
ANISOU  165  O   GLY B  55     4242   3419   4306   -392   -243      1       O  
ATOM    166  N   ILE B  56     -48.337  -8.436   5.642  1.00 34.86           N  
ANISOU  166  N   ILE B  56     4601   4142   4499    -48    -65     53       N  
ATOM    167  CA  ILE B  56     -49.420  -8.118   6.563  1.00 38.06           C  
ANISOU  167  CA  ILE B  56     4856   4710   4893     -8     55    -17       C  
ATOM    168  C   ILE B  56     -49.060  -8.616   7.952  1.00 39.58           C  
ANISOU  168  C   ILE B  56     5046   4929   5064    -28    -30     14       C  
ATOM    169  O   ILE B  56     -48.380  -9.632   8.104  1.00 40.14           O  
ANISOU  169  O   ILE B  56     5245   4921   5082     14     26     43       O  
ATOM    170  CB  ILE B  56     -50.815  -8.670   6.101  1.00 39.46           C  
ANISOU  170  CB  ILE B  56     4977   5008   5008    -11    -58      8       C  
ATOM    171  CG1 ILE B  56     -50.851 -10.195   6.109  1.00 43.58           C  
ANISOU  171  CG1 ILE B  56     5624   5281   5653    -15    -16    -28       C  
ATOM    172  CG2 ILE B  56     -51.186  -8.146   4.717  1.00 39.55           C  
ANISOU  172  CG2 ILE B  56     4974   5067   4985   -107      7     -6       C  
ATOM    173  CD1 ILE B  56     -51.452 -10.801   7.376  1.00 46.53           C  
ANISOU  173  CD1 ILE B  56     5929   5980   5768    -19     81     31       C  
ATOM    174  N   ARG B  57     -49.502  -7.882   8.966  1.00 40.48           N  
ANISOU  174  N   ARG B  57     5122   5015   5242   -149     53    -21       N  
ATOM    175  CA  ARG B  57     -49.302  -8.297  10.336  1.00 41.78           C  
ANISOU  175  CA  ARG B  57     5295   5253   5327    -96      3     61       C  
ATOM    176  C   ARG B  57     -50.353  -9.346  10.660  1.00 43.40           C  
ANISOU  176  C   ARG B  57     5423   5455   5611   -164     25     31       C  
ATOM    177  O   ARG B  57     -51.546  -9.080  10.527  1.00 43.49           O  
ANISOU  177  O   ARG B  57     5478   5293   5753   -189     21    156       O  
ATOM    178  CB  ARG B  57     -49.438  -7.116  11.283  1.00 41.80           C  
ANISOU  178  CB  ARG B  57     5292   5217   5371   -118     71     39       C  
ATOM    179  CG  ARG B  57     -49.095  -7.466  12.721  1.00 42.86           C  
ANISOU  179  CG  ARG B  57     5529   5354   5398   -110    -21     59       C  
ATOM    180  CD  ARG B  57     -48.752  -6.243  13.542  1.00 43.31           C  
ANISOU  180  CD  ARG B  57     5601   5438   5414    -99      1     20       C  
ATOM    181  NE  ARG B  57     -49.851  -5.284  13.618  1.00 44.81           N  
ANISOU  181  NE  ARG B  57     5640   5728   5659    -69     68     24       N  
ATOM    182  CZ  ARG B  57     -49.762  -4.089  14.196  1.00 44.73           C  
ANISOU  182  CZ  ARG B  57     5715   5645   5632     24     40     14       C  
ATOM    183  NH1 ARG B  57     -50.818  -3.289  14.218  1.00 44.88           N  
ANISOU  183  NH1 ARG B  57     5733   5654   5665     11     48     44       N  
ATOM    184  NH2 ARG B  57     -48.622  -3.684  14.743  1.00 45.70           N  
ANISOU  184  NH2 ARG B  57     5872   5794   5695    -52    -12    -42       N  
ATOM    185  N   VAL B  58     -49.904 -10.517  11.099  1.00 45.53           N  
ANISOU  185  N   VAL B  58     5738   5712   5849    -47     21     55       N  
ATOM    186  CA  VAL B  58     -50.790 -11.676  11.293  1.00 48.14           C  
ANISOU  186  CA  VAL B  58     6092   6005   6191   -109     -5     10       C  
ATOM    187  C   VAL B  58     -51.852 -11.437  12.374  1.00 49.68           C  
ANISOU  187  C   VAL B  58     6284   6262   6329    -40     59     20       C  
ATOM    188  O   VAL B  58     -52.988 -11.908  12.252  1.00 51.28           O  
ANISOU  188  O   VAL B  58     6406   6439   6639    -55     -6     16       O  
ATOM    189  CB  VAL B  58     -49.977 -12.955  11.627  1.00 48.48           C  
ANISOU  189  CB  VAL B  58     6125   6095   6199    -39     -4     25       C  
ATOM    190  CG1 VAL B  58     -50.900 -14.138  11.892  1.00 49.84           C  
ANISOU  190  CG1 VAL B  58     6316   6247   6372    -95     21     80       C  
ATOM    191  CG2 VAL B  58     -49.016 -13.293  10.488  1.00 48.92           C  
ANISOU  191  CG2 VAL B  58     6316   6076   6192    -30     31     12       C  
ATOM    192  N   SER B  59     -51.484 -10.695  13.413  1.00 50.62           N  
ANISOU  192  N   SER B  59     6449   6385   6398    -61    -19     11       N  
ATOM    193  CA  SER B  59     -52.367 -10.447  14.557  1.00 51.70           C  
ANISOU  193  CA  SER B  59     6524   6555   6565    -14     27     37       C  
ATOM    194  C   SER B  59     -53.672  -9.732  14.209  1.00 52.06           C  
ANISOU  194  C   SER B  59     6576   6589   6615     12     13     75       C  
ATOM    195  O   SER B  59     -54.716 -10.039  14.793  1.00 53.29           O  
ANISOU  195  O   SER B  59     6725   6693   6827    -56     64    105       O  
ATOM    196  CB  SER B  59     -51.629  -9.642  15.629  1.00 52.55           C  
ANISOU  196  CB  SER B  59     6694   6643   6625     -4     -5    -27       C  
ATOM    197  OG  SER B  59     -51.307  -8.344  15.159  1.00 54.76           O  
ANISOU  197  OG  SER B  59     7050   6830   6923    -46     40     53       O  
ATOM    198  N   ASP B  60     -53.617  -8.779  13.280  1.00 50.55           N  
ANISOU  198  N   ASP B  60     6289   6422   6497    -47     48     60       N  
ATOM    199  CA  ASP B  60     -54.807  -7.996  12.916  1.00 49.44           C  
ANISOU  199  CA  ASP B  60     6262   6270   6250    -41     51     33       C  
ATOM    200  C   ASP B  60     -54.905  -7.619  11.434  1.00 48.63           C  
ANISOU  200  C   ASP B  60     6096   6133   6245    -38     34     21       C  
ATOM    201  O   ASP B  60     -55.650  -6.700  11.080  1.00 48.96           O  
ANISOU  201  O   ASP B  60     6066   6157   6377   -101    103     68       O  
ATOM    202  CB  ASP B  60     -54.861  -6.730  13.773  1.00 50.43           C  
ANISOU  202  CB  ASP B  60     6414   6363   6382     -1     43    -11       C  
ATOM    203  CG  ASP B  60     -53.607  -5.879  13.648  1.00 53.51           C  
ANISOU  203  CG  ASP B  60     6632   6842   6857    -71     64     42       C  
ATOM    204  OD1 ASP B  60     -52.673  -6.273  12.912  1.00 52.87           O  
ANISOU  204  OD1 ASP B  60     6724   6548   6815    -16     71      9       O  
ATOM    205  OD2 ASP B  60     -53.559  -4.811  14.294  1.00 56.68           O  
ANISOU  205  OD2 ASP B  60     7221   7098   7215    -55     26   -105       O  
ATOM    206  N   ASN B  61     -54.167  -8.328  10.579  1.00 47.50           N  
ANISOU  206  N   ASN B  61     6015   5941   6091    -93    -12     24       N  
ATOM    207  CA  ASN B  61     -54.135  -8.065   9.133  1.00 46.87           C  
ANISOU  207  CA  ASN B  61     5946   5770   6089    -75      1     31       C  
ATOM    208  C   ASN B  61     -53.760  -6.633   8.749  1.00 43.47           C  
ANISOU  208  C   ASN B  61     5456   5514   5546   -104    -35    -16       C  
ATOM    209  O   ASN B  61     -54.159  -6.152   7.691  1.00 43.85           O  
ANISOU  209  O   ASN B  61     5442   5435   5784   -180    -29     48       O  
ATOM    210  CB  ASN B  61     -55.474  -8.438   8.484  1.00 48.02           C  
ANISOU  210  CB  ASN B  61     6019   6066   6159    -21    -49     34       C  
ATOM    211  CG  ASN B  61     -55.838  -9.886   8.707  1.00 51.80           C  
ANISOU  211  CG  ASN B  61     6637   6277   6767    -84    -38      4       C  
ATOM    212  OD1 ASN B  61     -55.032 -10.786   8.459  1.00 52.43           O  
ANISOU  212  OD1 ASN B  61     6595   6439   6886    -57    -13    -83       O  
ATOM    213  ND2 ASN B  61     -57.056 -10.123   9.181  1.00 55.57           N  
ANISOU  213  ND2 ASN B  61     6868   7071   7173    -58     84     45       N  
ATOM    214  N   LEU B  62     -52.990  -5.961   9.600  1.00 40.57           N  
ANISOU  214  N   LEU B  62     5151   5025   5238   -123     71     73       N  
ATOM    215  CA  LEU B  62     -52.501  -4.620   9.283  1.00 38.00           C  
ANISOU  215  CA  LEU B  62     4849   4741   4846    -11     43     -4       C  
ATOM    216  C   LEU B  62     -51.564  -4.709   8.093  1.00 35.89           C  
ANISOU  216  C   LEU B  62     4525   4381   4729   -149    -34     38       C  
ATOM    217  O   LEU B  62     -50.613  -5.493   8.123  1.00 35.91           O  
ANISOU  217  O   LEU B  62     4545   4091   5006   -285     18     69       O  
ATOM    218  CB  LEU B  62     -51.729  -4.013  10.451  1.00 37.71           C  
ANISOU  218  CB  LEU B  62     4789   4725   4811    -28     42     17       C  
ATOM    219  CG  LEU B  62     -51.307  -2.552  10.218  1.00 39.23           C  
ANISOU  219  CG  LEU B  62     4967   4916   5022    -47      9     41       C  
ATOM    220  CD1 LEU B  62     -52.526  -1.624  10.272  1.00 38.70           C  
ANISOU  220  CD1 LEU B  62     4987   4778   4938    -30    -10    -13       C  
ATOM    221  CD2 LEU B  62     -50.249  -2.104  11.215  1.00 38.93           C  
ANISOU  221  CD2 LEU B  62     4910   4892   4989    -57     26      2       C  
ATOM    222  N   PRO B  63     -51.819  -3.909   7.045  1.00 34.01           N  
ANISOU  222  N   PRO B  63     4227   4236   4456   -130    -39   -105       N  
ATOM    223  CA  PRO B  63     -50.861  -3.857   5.948  1.00 32.68           C  
ANISOU  223  CA  PRO B  63     4067   4053   4294   -128    -53    -58       C  
ATOM    224  C   PRO B  63     -49.534  -3.226   6.398  1.00 30.92           C  
ANISOU  224  C   PRO B  63     3827   3820   4099    -79     74    -40       C  
ATOM    225  O   PRO B  63     -49.535  -2.197   7.082  1.00 29.51           O  
ANISOU  225  O   PRO B  63     3535   3680   3996   -280     -1    -19       O  
ATOM    226  CB  PRO B  63     -51.558  -2.978   4.903  1.00 33.72           C  
ANISOU  226  CB  PRO B  63     4152   4281   4377    -69    -91    -55       C  
ATOM    227  CG  PRO B  63     -52.979  -2.889   5.333  1.00 36.03           C  
ANISOU  227  CG  PRO B  63     4402   4714   4572     11      4    -11       C  
ATOM    228  CD  PRO B  63     -52.976  -3.032   6.803  1.00 35.32           C  
ANISOU  228  CD  PRO B  63     4354   4492   4573    -70     -1    -16       C  
ATOM    229  N   VAL B  64     -48.428  -3.863   6.033  1.00 29.85           N  
ANISOU  229  N   VAL B  64     3731   3415   4194   -107    -53     53       N  
ATOM    230  CA  VAL B  64     -47.095  -3.358   6.365  1.00 29.09           C  
ANISOU  230  CA  VAL B  64     3669   3481   3902    -28    -50    -13       C  
ATOM    231  C   VAL B  64     -46.157  -3.475   5.175  1.00 27.31           C  
ANISOU  231  C   VAL B  64     3572   3162   3642    -23    -98     38       C  
ATOM    232  O   VAL B  64     -46.453  -4.152   4.187  1.00 26.93           O  
ANISOU  232  O   VAL B  64     3593   3024   3612   -101   -153    184       O  
ATOM    233  CB  VAL B  64     -46.462  -4.099   7.570  1.00 29.24           C  
ANISOU  233  CB  VAL B  64     3685   3582   3841    -91    -53    -31       C  
ATOM    234  CG1 VAL B  64     -47.333  -3.965   8.815  1.00 29.60           C  
ANISOU  234  CG1 VAL B  64     3760   3516   3970   -124    -38     11       C  
ATOM    235  CG2 VAL B  64     -46.199  -5.566   7.242  1.00 32.17           C  
ANISOU  235  CG2 VAL B  64     4113   3873   4234     43    -12    -66       C  
ATOM    236  N   ALA B  65     -45.022  -2.796   5.290  1.00 26.13           N  
ANISOU  236  N   ALA B  65     3519   2976   3433      6    -75    -12       N  
ATOM    237  CA  ALA B  65     -43.932  -2.892   4.352  1.00 25.01           C  
ANISOU  237  CA  ALA B  65     3278   2952   3270    -63   -136    -23       C  
ATOM    238  C   ALA B  65     -42.752  -3.461   5.118  1.00 24.46           C  
ANISOU  238  C   ALA B  65     3275   2944   3073    -14   -101     14       C  
ATOM    239  O   ALA B  65     -42.443  -3.008   6.222  1.00 25.67           O  
ANISOU  239  O   ALA B  65     3480   3047   3224     18   -103   -228       O  
ATOM    240  CB  ALA B  65     -43.592  -1.517   3.770  1.00 24.45           C  
ANISOU  240  CB  ALA B  65     3225   2890   3174    -18    -76     18       C  
ATOM    241  N   ILE B  66     -42.108  -4.462   4.533  1.00 22.85           N  
ANISOU  241  N   ILE B  66     3027   2761   2895   -154   -175    -90       N  
ATOM    242  CA  ILE B  66     -41.032  -5.197   5.192  1.00 24.53           C  
ANISOU  242  CA  ILE B  66     3221   2900   3198     23    -79    -38       C  
ATOM    243  C   ILE B  66     -39.747  -4.917   4.430  1.00 21.99           C  
ANISOU  243  C   ILE B  66     2965   2538   2853    112    -95    -57       C  
ATOM    244  O   ILE B  66     -39.576  -5.357   3.301  1.00 22.10           O  
ANISOU  244  O   ILE B  66     3334   2275   2786     55   -221    -89       O  
ATOM    245  CB  ILE B  66     -41.333  -6.720   5.245  1.00 24.22           C  
ANISOU  245  CB  ILE B  66     3252   2958   2992    -22   -107   -116       C  
ATOM    246  CG1 ILE B  66     -42.691  -6.964   5.909  1.00 26.42           C  
ANISOU  246  CG1 ILE B  66     3449   3145   3443    -70    -24     67       C  
ATOM    247  CG2 ILE B  66     -40.218  -7.445   5.976  1.00 25.54           C  
ANISOU  247  CG2 ILE B  66     3496   2837   3369     88    -72     47       C  
ATOM    248  CD1 ILE B  66     -43.145  -8.428   5.894  1.00 28.89           C  
ANISOU  248  CD1 ILE B  66     3794   3395   3789   -250    -57    -40       C  
ATOM    249  N   LYS B  67     -38.853  -4.151   5.045  1.00 21.44           N  
ANISOU  249  N   LYS B  67     3081   2418   2646    122   -137   -179       N  
ATOM    250  CA  LYS B  67     -37.647  -3.669   4.389  1.00 21.91           C  
ANISOU  250  CA  LYS B  67     2954   2656   2714     66    -52   -121       C  
ATOM    251  C   LYS B  67     -36.415  -4.399   4.906  1.00 23.54           C  
ANISOU  251  C   LYS B  67     3207   2820   2917    124   -105    -60       C  
ATOM    252  O   LYS B  67     -36.152  -4.400   6.116  1.00 23.83           O  
ANISOU  252  O   LYS B  67     3333   2948   2771    323    -28   -244       O  
ATOM    253  CB  LYS B  67     -37.469  -2.170   4.654  1.00 23.95           C  
ANISOU  253  CB  LYS B  67     3450   2691   2959    137   -114    -20       C  
ATOM    254  CG  LYS B  67     -36.180  -1.566   4.097  1.00 28.91           C  
ANISOU  254  CG  LYS B  67     3618   3767   3596     -4     37    -98       C  
ATOM    255  CD  LYS B  67     -35.435  -0.789   5.186  1.00 33.01           C  
ANISOU  255  CD  LYS B  67     4013   4374   4152   -187    -67   -119       C  
ATOM    256  CE  LYS B  67     -34.032  -0.400   4.778  1.00 30.38           C  
ANISOU  256  CE  LYS B  67     3785   3966   3791    -96     11    -13       C  
ATOM    257  NZ  LYS B  67     -33.981   0.936   4.152  1.00 30.38           N  
ANISOU  257  NZ  LYS B  67     4029   3694   3820     99    -17   -155       N  
ATOM    258  N   HIS B  68     -35.655  -4.973   3.975  1.00 23.05           N  
ANISOU  258  N   HIS B  68     3132   2773   2850     65   -102   -138       N  
ATOM    259  CA  HIS B  68     -34.411  -5.687   4.258  1.00 23.00           C  
ANISOU  259  CA  HIS B  68     3127   2692   2917     78   -153   -153       C  
ATOM    260  C   HIS B  68     -33.231  -4.908   3.743  1.00 23.74           C  
ANISOU  260  C   HIS B  68     3228   2846   2945    160    -15    -85       C  
ATOM    261  O   HIS B  68     -33.265  -4.369   2.629  1.00 23.60           O  
ANISOU  261  O   HIS B  68     3434   2856   2675    409   -244   -134       O  
ATOM    262  CB  HIS B  68     -34.381  -7.053   3.550  1.00 23.00           C  
ANISOU  262  CB  HIS B  68     3199   2797   2740    204     -3   -237       C  
ATOM    263  CG  HIS B  68     -35.488  -7.967   3.949  1.00 23.10           C  
ANISOU  263  CG  HIS B  68     3299   2766   2712     77     50   -296       C  
ATOM    264  ND1 HIS B  68     -35.290  -9.054   4.770  1.00 23.41           N  
ANISOU  264  ND1 HIS B  68     3407   2647   2840     86     96   -170       N  
ATOM    265  CD2 HIS B  68     -36.805  -7.958   3.643  1.00 27.03           C  
ANISOU  265  CD2 HIS B  68     3470   3432   3366     53    -61     -5       C  
ATOM    266  CE1 HIS B  68     -36.442  -9.675   4.956  1.00 24.81           C  
ANISOU  266  CE1 HIS B  68     3187   3098   3140    104   -122   -202       C  
ATOM    267  NE2 HIS B  68     -37.377  -9.031   4.280  1.00 23.56           N  
ANISOU  267  NE2 HIS B  68     3278   2695   2979    106   -136   -292       N  
ATOM    268  N   VAL B  69     -32.164  -4.874   4.531  1.00 23.10           N  
ANISOU  268  N   VAL B  69     3234   2768   2774    211    -94    -94       N  
ATOM    269  CA  VAL B  69     -30.925  -4.264   4.089  1.00 25.04           C  
ANISOU  269  CA  VAL B  69     3242   3159   3109    130   -125    -25       C  
ATOM    270  C   VAL B  69     -29.765  -5.102   4.627  1.00 25.36           C  
ANISOU  270  C   VAL B  69     3340   3104   3190     80   -103     -4       C  
ATOM    271  O   VAL B  69     -29.752  -5.452   5.804  1.00 24.96           O  
ANISOU  271  O   VAL B  69     3490   2965   3027    332    -64    -31       O  
ATOM    272  CB  VAL B  69     -30.835  -2.775   4.530  1.00 26.50           C  
ANISOU  272  CB  VAL B  69     3433   3289   3347     50   -150    -35       C  
ATOM    273  CG1 VAL B  69     -30.919  -2.633   6.040  1.00 28.17           C  
ANISOU  273  CG1 VAL B  69     3826   3279   3598     37     -5    -68       C  
ATOM    274  CG2 VAL B  69     -29.579  -2.116   3.978  1.00 29.86           C  
ANISOU  274  CG2 VAL B  69     3751   3862   3731    -52     11    -60       C  
ATOM    275  N   GLU B  70     -28.825  -5.444   3.752  1.00 26.06           N  
ANISOU  275  N   GLU B  70     3368   3270   3264     20   -116   -209       N  
ATOM    276  CA  GLU B  70     -27.632  -6.191   4.153  1.00 29.39           C  
ANISOU  276  CA  GLU B  70     3687   3749   3731     55   -111    -33       C  
ATOM    277  C   GLU B  70     -26.751  -5.281   4.991  1.00 28.87           C  
ANISOU  277  C   GLU B  70     3635   3602   3729     31     11   -110       C  
ATOM    278  O   GLU B  70     -26.585  -4.114   4.663  1.00 27.47           O  
ANISOU  278  O   GLU B  70     3530   3668   3236     -7    -35   -116       O  
ATOM    279  CB  GLU B  70     -26.852  -6.677   2.930  1.00 29.35           C  
ANISOU  279  CB  GLU B  70     3660   3701   3790      3      7     16       C  
ATOM    280  CG  GLU B  70     -27.604  -7.722   2.104  1.00 32.28           C  
ANISOU  280  CG  GLU B  70     4125   4195   3945    -25    -98   -224       C  
ATOM    281  CD  GLU B  70     -26.866  -8.148   0.838  1.00 35.78           C  
ANISOU  281  CD  GLU B  70     4760   4580   4254    102    166   -140       C  
ATOM    282  OE1 GLU B  70     -27.541  -8.663  -0.095  1.00 40.06           O  
ANISOU  282  OE1 GLU B  70     5158   4828   5233      9   -164   -305       O  
ATOM    283  OE2 GLU B  70     -25.622  -7.968   0.770  1.00 41.80           O  
ANISOU  283  OE2 GLU B  70     4994   5460   5427    -14     30   -169       O  
ATOM    284  N   LYS B  71     -26.191  -5.822   6.067  1.00 30.87           N  
ANISOU  284  N   LYS B  71     3999   3847   3881    142    -29   -141       N  
ATOM    285  CA  LYS B  71     -25.278  -5.067   6.927  1.00 32.99           C  
ANISOU  285  CA  LYS B  71     4197   4119   4218     56    -92   -165       C  
ATOM    286  C   LYS B  71     -24.093  -4.468   6.179  1.00 35.94           C  
ANISOU  286  C   LYS B  71     4461   4561   4630     15    -93    -42       C  
ATOM    287  O   LYS B  71     -23.723  -3.322   6.432  1.00 35.90           O  
ANISOU  287  O   LYS B  71     4372   4512   4753    110    -49    -85       O  
ATOM    288  CB  LYS B  71     -24.790  -5.937   8.072  1.00 32.75           C  
ANISOU  288  CB  LYS B  71     4154   4062   4225    123    -83   -142       C  
ATOM    289  CG  LYS B  71     -25.856  -6.251   9.088  1.00 33.58           C  
ANISOU  289  CG  LYS B  71     4218   4134   4406      0    -50    -80       C  
ATOM    290  CD  LYS B  71     -25.351  -7.187  10.163  1.00 35.21           C  
ANISOU  290  CD  LYS B  71     4469   4520   4387     57    -77     -3       C  
ATOM    291  CE  LYS B  71     -26.447  -7.540  11.144  1.00 35.64           C  
ANISOU  291  CE  LYS B  71     4513   4514   4514     88     44     70       C  
ATOM    292  NZ  LYS B  71     -26.006  -8.534  12.169  1.00 37.28           N  
ANISOU  292  NZ  LYS B  71     4846   4710   4609    119   -103     33       N  
ATOM    293  N   ASP B  72     -23.511  -5.221   5.246  1.00 39.11           N  
ANISOU  293  N   ASP B  72     4949   4965   4943     74    -82   -184       N  
ATOM    294  CA  ASP B  72     -22.384  -4.724   4.450  1.00 42.55           C  
ANISOU  294  CA  ASP B  72     5349   5445   5371    -26    -15    -20       C  
ATOM    295  C   ASP B  72     -22.740  -3.535   3.563  1.00 43.08           C  
ANISOU  295  C   ASP B  72     5434   5516   5418    -24    -39    -50       C  
ATOM    296  O   ASP B  72     -21.851  -2.834   3.091  1.00 44.26           O  
ANISOU  296  O   ASP B  72     5411   5683   5720    -53    -10    -43       O  
ATOM    297  CB  ASP B  72     -21.794  -5.843   3.582  1.00 45.30           C  
ANISOU  297  CB  ASP B  72     5720   5804   5687    -12     67   -146       C  
ATOM    298  CG  ASP B  72     -21.104  -6.927   4.402  1.00 52.69           C  
ANISOU  298  CG  ASP B  72     6625   6628   6767    133    -96    200       C  
ATOM    299  OD1 ASP B  72     -20.756  -7.979   3.814  1.00 57.60           O  
ANISOU  299  OD1 ASP B  72     7385   7074   7423     65     21   -182       O  
ATOM    300  OD2 ASP B  72     -20.908  -6.735   5.628  1.00 56.70           O  
ANISOU  300  OD2 ASP B  72     7257   7302   6982     71    -47   -104       O  
ATOM    301  N   ARG B  73     -24.031  -3.312   3.326  1.00 42.73           N  
ANISOU  301  N   ARG B  73     5350   5503   5380     16     44    -95       N  
ATOM    302  CA  ARG B  73     -24.474  -2.214   2.474  1.00 44.34           C  
ANISOU  302  CA  ARG B  73     5561   5621   5665     15     70     51       C  
ATOM    303  C   ARG B  73     -24.868  -0.976   3.292  1.00 44.20           C  
ANISOU  303  C   ARG B  73     5561   5598   5632      2     33     -9       C  
ATOM    304  O   ARG B  73     -25.268   0.027   2.718  1.00 45.26           O  
ANISOU  304  O   ARG B  73     5704   5752   5740     31     15     64       O  
ATOM    305  CB  ARG B  73     -25.626  -2.675   1.558  1.00 43.43           C  
ANISOU  305  CB  ARG B  73     5517   5508   5475      1      8    -54       C  
ATOM    306  CG  ARG B  73     -25.188  -3.629   0.418  1.00 44.91           C  
ANISOU  306  CG  ARG B  73     5659   5712   5690     32     51    -21       C  
ATOM    307  CD  ARG B  73     -26.378  -4.344  -0.266  1.00 42.97           C  
ANISOU  307  CD  ARG B  73     5601   5410   5313     27     53   -258       C  
ATOM    308  NE  ARG B  73     -25.964  -5.242  -1.354  1.00 46.18           N  
ANISOU  308  NE  ARG B  73     5956   5800   5788     17    -31    -64       N  
ATOM    309  CZ  ARG B  73     -26.743  -6.151  -1.948  1.00 45.94           C  
ANISOU  309  CZ  ARG B  73     5740   5874   5842     -6      8    -15       C  
ATOM    310  NH1 ARG B  73     -28.004  -6.324  -1.571  1.00 46.86           N  
ANISOU  310  NH1 ARG B  73     5817   6062   5925     50     30     -4       N  
ATOM    311  NH2 ARG B  73     -26.249  -6.911  -2.929  1.00 44.62           N  
ANISOU  311  NH2 ARG B  73     5560   5678   5715    -76    -77    -60       N  
ATOM    312  N   ILE B  74     -24.732  -1.039   4.619  1.00 44.71           N  
ANISOU  312  N   ILE B  74     5592   5703   5691     11      4     -9       N  
ATOM    313  CA  ILE B  74     -25.065   0.092   5.500  1.00 45.30           C  
ANISOU  313  CA  ILE B  74     5743   5744   5725     47     20    -26       C  
ATOM    314  C   ILE B  74     -23.865   1.001   5.734  1.00 48.34           C  
ANISOU  314  C   ILE B  74     6033   6152   6181    -53     29    -34       C  
ATOM    315  O   ILE B  74     -22.895   0.600   6.377  1.00 50.22           O  
ANISOU  315  O   ILE B  74     6133   6452   6496     28    -55     -1       O  
ATOM    316  CB  ILE B  74     -25.555  -0.384   6.888  1.00 44.22           C  
ANISOU  316  CB  ILE B  74     5564   5600   5636     21      7    -55       C  
ATOM    317  CG1 ILE B  74     -26.853  -1.175   6.754  1.00 43.08           C  
ANISOU  317  CG1 ILE B  74     5522   5402   5441     83     -9    -91       C  
ATOM    318  CG2 ILE B  74     -25.758   0.819   7.835  1.00 45.05           C  
ANISOU  318  CG2 ILE B  74     5675   5668   5774     -1    -11    -52       C  
ATOM    319  CD1 ILE B  74     -27.173  -1.996   7.955  1.00 44.16           C  
ANISOU  319  CD1 ILE B  74     5625   5540   5612     67      5    -58       C  
ATOM    320  N   SER B  75     -23.955   2.237   5.253  1.00 50.31           N  
ANISOU  320  N   SER B  75     6420   6319   6375     52     27     27       N  
ATOM    321  CA  SER B  75     -22.879   3.219   5.423  1.00 52.58           C  
ANISOU  321  CA  SER B  75     6634   6657   6683    -16     -5    -34       C  
ATOM    322  C   SER B  75     -22.964   3.978   6.756  1.00 52.57           C  
ANISOU  322  C   SER B  75     6577   6690   6704     31     12    -53       C  
ATOM    323  O   SER B  75     -21.940   4.205   7.416  1.00 53.63           O  
ANISOU  323  O   SER B  75     6622   6825   6929     44    -57    -64       O  
ATOM    324  CB  SER B  75     -22.885   4.209   4.252  1.00 54.07           C  
ANISOU  324  CB  SER B  75     6892   6785   6865    -14     44     60       C  
ATOM    325  OG  SER B  75     -24.211   4.470   3.805  1.00 56.19           O  
ANISOU  325  OG  SER B  75     7074   6976   7297    -14    -61     12       O  
ATOM    326  N   ASP B  76     -24.180   4.360   7.149  1.00 50.44           N  
ANISOU  326  N   ASP B  76     6355   6383   6425     23    -21    -56       N  
ATOM    327  CA  ASP B  76     -24.391   5.196   8.331  1.00 48.64           C  
ANISOU  327  CA  ASP B  76     6111   6171   6198    -35      5     30       C  
ATOM    328  C   ASP B  76     -24.958   4.378   9.487  1.00 45.58           C  
ANISOU  328  C   ASP B  76     5695   5727   5897     42    -79    -38       C  
ATOM    329  O   ASP B  76     -26.068   3.858   9.399  1.00 43.57           O  
ANISOU  329  O   ASP B  76     5482   5429   5640    182     35    -23       O  
ATOM    330  CB  ASP B  76     -25.334   6.358   7.987  1.00 50.04           C  
ANISOU  330  CB  ASP B  76     6229   6371   6413     48      8     47       C  
ATOM    331  CG  ASP B  76     -25.229   7.519   8.973  1.00 54.59           C  
ANISOU  331  CG  ASP B  76     7014   6841   6885    -69     29   -137       C  
ATOM    332  OD1 ASP B  76     -25.923   8.544   8.764  1.00 57.20           O  
ANISOU  332  OD1 ASP B  76     7222   7279   7231     70    -78    105       O  
ATOM    333  OD2 ASP B  76     -24.457   7.418   9.954  1.00 57.01           O  
ANISOU  333  OD2 ASP B  76     7164   7262   7234     45    -92     28       O  
ATOM    334  N   TRP B  77     -24.187   4.268  10.566  1.00 43.99           N  
ANISOU  334  N   TRP B  77     5491   5515   5705     -5    -12     -8       N  
ATOM    335  CA  TRP B  77     -24.585   3.498  11.740  1.00 43.48           C  
ANISOU  335  CA  TRP B  77     5386   5494   5639     39    -52      3       C  
ATOM    336  C   TRP B  77     -24.838   4.421  12.910  1.00 45.16           C  
ANISOU  336  C   TRP B  77     5632   5707   5819     75    -76    -28       C  
ATOM    337  O   TRP B  77     -24.252   5.499  13.000  1.00 46.18           O  
ANISOU  337  O   TRP B  77     5610   5782   6152     42    -82     77       O  
ATOM    338  CB  TRP B  77     -23.487   2.515  12.143  1.00 35.50           C  
ANISOU  338  CB  TRP B  77     4779   3648   5059   -757    -46   -337       C  
ATOM    339  CG  TRP B  77     -23.320   1.366  11.226  1.00 37.29           C  
ANISOU  339  CG  TRP B  77     4525   3888   5756  -1261   -152    214       C  
ATOM    340  CD1 TRP B  77     -22.552   1.321  10.095  1.00 30.06           C  
ANISOU  340  CD1 TRP B  77     3949   3560   3910  -1542   1254   1064       C  
ATOM    341  CD2 TRP B  77     -23.918   0.073  11.362  1.00 35.63           C  
ANISOU  341  CD2 TRP B  77     4243   5141   4153    131    384     48       C  
ATOM    342  NE1 TRP B  77     -22.651   0.071   9.514  1.00 31.44           N  
ANISOU  342  NE1 TRP B  77     4324   3460   4161  -1504   1764   1276       N  
ATOM    343  CE2 TRP B  77     -23.480  -0.709  10.273  1.00 42.27           C  
ANISOU  343  CE2 TRP B  77     5119   5502   5438    359   -469   -262       C  
ATOM    344  CE3 TRP B  77     -24.782  -0.498  12.299  1.00 43.63           C  
ANISOU  344  CE3 TRP B  77     5681   4818   6075    360  -1060   -322       C  
ATOM    345  CZ2 TRP B  77     -23.867  -2.033  10.099  1.00 37.29           C  
ANISOU  345  CZ2 TRP B  77     4546   5159   4462   -147    321    148       C  
ATOM    346  CZ3 TRP B  77     -25.183  -1.824  12.126  1.00 51.32           C  
ANISOU  346  CZ3 TRP B  77     6738   6042   6718   1073   -943  -1044       C  
ATOM    347  CH2 TRP B  77     -24.717  -2.572  11.022  1.00 48.10           C  
ANISOU  347  CH2 TRP B  77     6230   6274   5771   1057   -964   -882       C  
ATOM    348  N   GLY B  78     -25.698   3.979  13.818  1.00 46.66           N  
ANISOU  348  N   GLY B  78     5788   5933   6006    -26    -81     88       N  
ATOM    349  CA  GLY B  78     -25.989   4.717  15.037  1.00 49.00           C  
ANISOU  349  CA  GLY B  78     6130   6235   6253     14    -30    -49       C  
ATOM    350  C   GLY B  78     -26.152   3.772  16.206  1.00 51.52           C  
ANISOU  350  C   GLY B  78     6448   6564   6562    -29    -90     65       C  
ATOM    351  O   GLY B  78     -25.868   2.574  16.100  1.00 52.31           O  
ANISOU  351  O   GLY B  78     6524   6671   6677     -6   -108     -4       O  
ATOM    352  N   GLU B  79     -26.607   4.319  17.325  1.00 54.24           N  
ANISOU  352  N   GLU B  79     6768   6973   6865     19    -58    -71       N  
ATOM    353  CA  GLU B  79     -26.885   3.524  18.509  1.00 57.28           C  
ANISOU  353  CA  GLU B  79     7259   7296   7209    -49    -21     34       C  
ATOM    354  C   GLU B  79     -28.167   4.007  19.169  1.00 58.96           C  
ANISOU  354  C   GLU B  79     7427   7542   7431     24    -31    -53       C  
ATOM    355  O   GLU B  79     -28.458   5.208  19.193  1.00 58.13           O  
ANISOU  355  O   GLU B  79     7373   7418   7293   -100   -110     -5       O  
ATOM    356  CB  GLU B  79     -25.717   3.587  19.502  1.00 58.20           C  
ANISOU  356  CB  GLU B  79     7336   7414   7363      4    -20      8       C  
ATOM    357  N   LEU B  80     -28.936   3.056  19.688  1.00 61.37           N  
ANISOU  357  N   LEU B  80     7834   7767   7714    -76     -8      5       N  
ATOM    358  CA  LEU B  80     -30.175   3.356  20.398  1.00 63.49           C  
ANISOU  358  CA  LEU B  80     7992   8088   8041     -4     21     -9       C  
ATOM    359  C   LEU B  80     -29.829   3.799  21.819  1.00 65.48           C  
ANISOU  359  C   LEU B  80     8314   8365   8199    -20    -21    -38       C  
ATOM    360  O   LEU B  80     -28.705   3.564  22.276  1.00 66.47           O  
ANISOU  360  O   LEU B  80     8366   8523   8364     -5    -43    -20       O  
ATOM    361  CB  LEU B  80     -31.070   2.113  20.425  1.00 63.41           C  
ANISOU  361  CB  LEU B  80     8043   8042   8006    -16     -3      8       C  
ATOM    362  CG  LEU B  80     -31.538   1.626  19.049  1.00 63.49           C  
ANISOU  362  CG  LEU B  80     8073   8029   8020    -29    -13     12       C  
ATOM    363  CD1 LEU B  80     -32.202   0.262  19.143  1.00 63.37           C  
ANISOU  363  CD1 LEU B  80     8032   8023   8020    -19     11    -11       C  
ATOM    364  CD2 LEU B  80     -32.477   2.647  18.415  1.00 63.42           C  
ANISOU  364  CD2 LEU B  80     8009   8091   7997      1    -20     -3       C  
ATOM    365  N   PRO B  81     -30.780   4.448  22.522  1.00 66.63           N  
ANISOU  365  N   PRO B  81     8417   8495   8404     35     11    -33       N  
ATOM    366  CA  PRO B  81     -30.551   4.810  23.924  1.00 67.23           C  
ANISOU  366  CA  PRO B  81     8516   8550   8475     15     -4    -31       C  
ATOM    367  C   PRO B  81     -29.855   3.702  24.728  1.00 67.78           C  
ANISOU  367  C   PRO B  81     8620   8589   8542      1    -23      7       C  
ATOM    368  O   PRO B  81     -28.821   3.951  25.349  1.00 68.42           O  
ANISOU  368  O   PRO B  81     8654   8732   8610    -27    -50    -12       O  
ATOM    369  CB  PRO B  81     -31.966   5.065  24.446  1.00 67.11           C  
ANISOU  369  CB  PRO B  81     8496   8528   8473      7      1    -28       C  
ATOM    370  CG  PRO B  81     -32.698   5.592  23.259  1.00 66.73           C  
ANISOU  370  CG  PRO B  81     8476   8436   8442     -3      9    -15       C  
ATOM    371  CD  PRO B  81     -32.106   4.896  22.055  1.00 66.60           C  
ANISOU  371  CD  PRO B  81     8440   8473   8391     17    -11     -3       C  
ATOM    372  N   ASN B  82     -30.393   2.485  24.668  1.00 67.90           N  
ANISOU  372  N   ASN B  82     8623   8564   8611    -14      5     12       N  
ATOM    373  CA  ASN B  82     -29.820   1.345  25.396  1.00 67.92           C  
ANISOU  373  CA  ASN B  82     8616   8597   8591      8      3      4       C  
ATOM    374  C   ASN B  82     -28.468   0.844  24.853  1.00 67.82           C  
ANISOU  374  C   ASN B  82     8584   8617   8568     -3      9     19       C  
ATOM    375  O   ASN B  82     -27.897  -0.105  25.396  1.00 68.14           O  
ANISOU  375  O   ASN B  82     8659   8680   8551     -2    -45     30       O  
ATOM    376  CB  ASN B  82     -30.826   0.185  25.452  1.00 68.37           C  
ANISOU  376  CB  ASN B  82     8661   8635   8680    -10     11     14       C  
ATOM    377  CG  ASN B  82     -31.085  -0.443  24.088  1.00 69.60           C  
ANISOU  377  CG  ASN B  82     8860   8804   8780    -20    -24    -38       C  
ATOM    378  OD1 ASN B  82     -30.861   0.180  23.050  1.00 71.23           O  
ANISOU  378  OD1 ASN B  82     9141   9023   8899      3    -14     55       O  
ATOM    379  ND2 ASN B  82     -31.560  -1.683  24.090  1.00 69.48           N  
ANISOU  379  ND2 ASN B  82     8820   8782   8795    -40     11     12       N  
ATOM    380  N   GLY B  83     -27.978   1.458  23.775  1.00 67.27           N  
ANISOU  380  N   GLY B  83     8496   8523   8539     19      8      5       N  
ATOM    381  CA  GLY B  83     -26.623   1.211  23.276  1.00 66.65           C  
ANISOU  381  CA  GLY B  83     8435   8465   8423     -1     -4    -29       C  
ATOM    382  C   GLY B  83     -26.492   0.132  22.211  1.00 66.08           C  
ANISOU  382  C   GLY B  83     8318   8427   8362    -25    -42    -25       C  
ATOM    383  O   GLY B  83     -25.383  -0.336  21.935  1.00 67.36           O  
ANISOU  383  O   GLY B  83     8417   8606   8567     51    -21      4       O  
ATOM    384  N   THR B  84     -27.607  -0.264  21.602  1.00 64.23           N  
ANISOU  384  N   THR B  84     8155   8165   8082      4     18    -50       N  
ATOM    385  CA  THR B  84     -27.576  -1.260  20.528  1.00 62.35           C  
ANISOU  385  CA  THR B  84     7903   7929   7859    -33     26     40       C  
ATOM    386  C   THR B  84     -27.051  -0.619  19.240  1.00 59.44           C  
ANISOU  386  C   THR B  84     7526   7543   7513     57    -23    -92       C  
ATOM    387  O   THR B  84     -27.409   0.511  18.924  1.00 60.06           O  
ANISOU  387  O   THR B  84     7662   7595   7563     29    -64      8       O  
ATOM    388  CB  THR B  84     -28.978  -1.842  20.256  1.00 62.91           C  
ANISOU  388  CB  THR B  84     7976   7965   7961    -34     -6     -8       C  
ATOM    389  OG1 THR B  84     -29.706  -1.956  21.487  1.00 63.50           O  
ANISOU  389  OG1 THR B  84     8043   8022   8060     24     69     16       O  
ATOM    390  CG2 THR B  84     -28.867  -3.214  19.583  1.00 63.01           C  
ANISOU  390  CG2 THR B  84     8020   7933   7988     -9     24      8       C  
ATOM    391  N   ARG B  85     -26.206  -1.339  18.506  1.00 55.63           N  
ANISOU  391  N   ARG B  85     7028   7123   6984    -61    -67     39       N  
ATOM    392  CA  ARG B  85     -25.691  -0.848  17.229  1.00 52.92           C  
ANISOU  392  CA  ARG B  85     6656   6721   6730    -30   -145    -17       C  
ATOM    393  C   ARG B  85     -26.675  -1.151  16.091  1.00 49.48           C  
ANISOU  393  C   ARG B  85     6334   6085   6382     78    -74     81       C  
ATOM    394  O   ARG B  85     -26.932  -2.319  15.764  1.00 48.30           O  
ANISOU  394  O   ARG B  85     6161   5985   6206     74   -175     86       O  
ATOM    395  CB  ARG B  85     -24.324  -1.461  16.928  1.00 53.85           C  
ANISOU  395  CB  ARG B  85     6788   6809   6862     11    -54    -11       C  
ATOM    396  CG  ARG B  85     -23.630  -0.856  15.712  1.00 55.65           C  
ANISOU  396  CG  ARG B  85     7066   7093   6983    -19     38     65       C  
ATOM    397  CD  ARG B  85     -22.127  -0.730  15.934  1.00 61.66           C  
ANISOU  397  CD  ARG B  85     7394   7665   8369    176   -628   -134       C  
ATOM    398  NE  ARG B  85     -21.416  -0.253  14.745  1.00 55.69           N  
ANISOU  398  NE  ARG B  85     7118   7122   6919   -103    184     93       N  
ATOM    399  CZ  ARG B  85     -21.133  -1.001  13.677  1.00 60.47           C  
ANISOU  399  CZ  ARG B  85     7635   7784   7557      0      8     33       C  
ATOM    400  NH1 ARG B  85     -20.477  -0.468  12.649  1.00 60.23           N  
ANISOU  400  NH1 ARG B  85     7522   7714   7647    -34    -35     30       N  
ATOM    401  NH2 ARG B  85     -21.507  -2.278  13.617  1.00 62.19           N  
ANISOU  401  NH2 ARG B  85     7993   7744   7891    -16    -43      6       N  
ATOM    402  N   VAL B  86     -27.221  -0.091  15.493  1.00 44.92           N  
ANISOU  402  N   VAL B  86     5688   5662   5715    -83   -151    -26       N  
ATOM    403  CA  VAL B  86     -28.254  -0.221  14.471  1.00 40.39           C  
ANISOU  403  CA  VAL B  86     5224   4959   5160     47     27    100       C  
ATOM    404  C   VAL B  86     -28.002   0.754  13.334  1.00 37.03           C  
ANISOU  404  C   VAL B  86     4629   4668   4773     38   -120    -64       C  
ATOM    405  O   VAL B  86     -27.266   1.730  13.495  1.00 34.79           O  
ANISOU  405  O   VAL B  86     4309   4320   4589    171   -170    260       O  
ATOM    406  CB  VAL B  86     -29.665   0.034  15.055  1.00 40.71           C  
ANISOU  406  CB  VAL B  86     5193   5066   5207     -7    -38    -14       C  
ATOM    407  CG1 VAL B  86     -30.028  -1.043  16.064  1.00 41.53           C  
ANISOU  407  CG1 VAL B  86     5296   5214   5269     15    -39     56       C  
ATOM    408  CG2 VAL B  86     -29.772   1.431  15.692  1.00 39.21           C  
ANISOU  408  CG2 VAL B  86     5056   4924   4917     27    -46     51       C  
ATOM    409  N   PRO B  87     -28.620   0.500  12.171  1.00 34.41           N  
ANISOU  409  N   PRO B  87     4302   4253   4519     74     29     59       N  
ATOM    410  CA  PRO B  87     -28.514   1.497  11.134  1.00 32.69           C  
ANISOU  410  CA  PRO B  87     4071   4163   4183     81    -38    -54       C  
ATOM    411  C   PRO B  87     -29.049   2.836  11.643  1.00 28.85           C  
ANISOU  411  C   PRO B  87     3584   3772   3605     12   -109     19       C  
ATOM    412  O   PRO B  87     -29.968   2.870  12.469  1.00 27.73           O  
ANISOU  412  O   PRO B  87     3510   3532   3492    183   -256    -62       O  
ATOM    413  CB  PRO B  87     -29.396   0.936  10.010  1.00 33.60           C  
ANISOU  413  CB  PRO B  87     4258   4224   4283     -3      3   -122       C  
ATOM    414  CG  PRO B  87     -29.512  -0.506  10.297  1.00 35.38           C  
ANISOU  414  CG  PRO B  87     4570   4363   4510     29     90     34       C  
ATOM    415  CD  PRO B  87     -29.426  -0.659  11.754  1.00 34.31           C  
ANISOU  415  CD  PRO B  87     4295   4313   4426    121   -101    -45       C  
ATOM    416  N   MET B  88     -28.462   3.923  11.170  1.00 28.41           N  
ANISOU  416  N   MET B  88     3393   3674   3727    110    -71   -112       N  
ATOM    417  CA  MET B  88     -28.931   5.252  11.529  1.00 26.89           C  
ANISOU  417  CA  MET B  88     3307   3439   3468     71    -98    -73       C  
ATOM    418  C   MET B  88     -30.413   5.391  11.147  1.00 24.85           C  
ANISOU  418  C   MET B  88     3166   3110   3163     18    -15   -185       C  
ATOM    419  O   MET B  88     -31.174   6.047  11.839  1.00 21.92           O  
ANISOU  419  O   MET B  88     3152   2519   2656    -68   -132   -383       O  
ATOM    420  CB  MET B  88     -28.087   6.313  10.826  1.00 29.03           C  
ANISOU  420  CB  MET B  88     3491   3853   3685    -30   -112     53       C  
ATOM    421  CG  MET B  88     -28.441   7.762  11.165  1.00 34.74           C  
ANISOU  421  CG  MET B  88     4343   4170   4685     37     38    -17       C  
ATOM    422  SD  MET B  88     -28.412   8.187  12.927  1.00 43.30           S  
ANISOU  422  SD  MET B  88     5647   5557   5245   -193   -108   -404       S  
ATOM    423  CE  MET B  88     -26.784   7.633  13.394  1.00 42.98           C  
ANISOU  423  CE  MET B  88     5553   5414   5361      0    -65    -58       C  
ATOM    424  N   GLU B  89     -30.827   4.747  10.056  1.00 23.76           N  
ANISOU  424  N   GLU B  89     3104   2873   3049     84    -77   -189       N  
ATOM    425  CA  GLU B  89     -32.231   4.776   9.645  1.00 22.82           C  
ANISOU  425  CA  GLU B  89     3017   2653   3001     39    -43   -134       C  
ATOM    426  C   GLU B  89     -33.167   4.355  10.787  1.00 21.65           C  
ANISOU  426  C   GLU B  89     2865   2574   2785    -34   -168   -150       C  
ATOM    427  O   GLU B  89     -34.210   4.971  10.976  1.00 23.50           O  
ANISOU  427  O   GLU B  89     3038   2738   3153     75   -102   -116       O  
ATOM    428  CB  GLU B  89     -32.436   3.899   8.406  1.00 23.04           C  
ANISOU  428  CB  GLU B  89     3048   2975   2729     90   -122   -138       C  
ATOM    429  CG  GLU B  89     -33.843   3.891   7.824  1.00 25.80           C  
ANISOU  429  CG  GLU B  89     3158   3383   3260    106   -108   -208       C  
ATOM    430  CD  GLU B  89     -33.921   3.124   6.494  1.00 29.11           C  
ANISOU  430  CD  GLU B  89     3850   3755   3453    -75   -228   -298       C  
ATOM    431  OE1 GLU B  89     -32.866   2.659   6.015  1.00 38.88           O  
ANISOU  431  OE1 GLU B  89     4474   5481   4816    313    -42   -414       O  
ATOM    432  OE2 GLU B  89     -35.025   3.000   5.918  1.00 30.16           O  
ANISOU  432  OE2 GLU B  89     3632   4097   3728    -39   -198   -183       O  
ATOM    433  N   VAL B  90     -32.791   3.326  11.556  1.00 21.92           N  
ANISOU  433  N   VAL B  90     2794   2651   2880     47   -154   -180       N  
ATOM    434  CA  VAL B  90     -33.602   2.880  12.691  1.00 22.26           C  
ANISOU  434  CA  VAL B  90     3011   2631   2813     46   -162    -82       C  
ATOM    435  C   VAL B  90     -33.650   3.940  13.803  1.00 22.21           C  
ANISOU  435  C   VAL B  90     3025   2605   2807     55    -49     17       C  
ATOM    436  O   VAL B  90     -34.713   4.216  14.352  1.00 22.56           O  
ANISOU  436  O   VAL B  90     3106   2693   2770     98   -100    -45       O  
ATOM    437  CB  VAL B  90     -33.097   1.540  13.278  1.00 22.93           C  
ANISOU  437  CB  VAL B  90     2971   2776   2962     45   -155    -71       C  
ATOM    438  CG1 VAL B  90     -33.828   1.210  14.569  1.00 24.65           C  
ANISOU  438  CG1 VAL B  90     3174   3020   3170     14    -83    -46       C  
ATOM    439  CG2 VAL B  90     -33.283   0.419  12.260  1.00 24.94           C  
ANISOU  439  CG2 VAL B  90     3274   2810   3391     48    -16    -62       C  
ATOM    440  N   VAL B  91     -32.497   4.509  14.139  1.00 22.59           N  
ANISOU  440  N   VAL B  91     3136   2618   2828     93   -120    -82       N  
ATOM    441  CA  VAL B  91     -32.433   5.595  15.132  1.00 23.25           C  
ANISOU  441  CA  VAL B  91     3207   2813   2813     50    -82    -69       C  
ATOM    442  C   VAL B  91     -33.403   6.723  14.771  1.00 22.42           C  
ANISOU  442  C   VAL B  91     3050   2671   2797    -24     -8   -113       C  
ATOM    443  O   VAL B  91     -34.231   7.139  15.587  1.00 22.98           O  
ANISOU  443  O   VAL B  91     3175   2872   2683    -27   -173   -123       O  
ATOM    444  CB  VAL B  91     -31.011   6.165  15.232  1.00 25.02           C  
ANISOU  444  CB  VAL B  91     3285   3114   3104    -12    -66   -107       C  
ATOM    445  CG1 VAL B  91     -30.974   7.381  16.161  1.00 25.47           C  
ANISOU  445  CG1 VAL B  91     3264   3046   3365     26   -151    -99       C  
ATOM    446  CG2 VAL B  91     -30.026   5.073  15.694  1.00 29.02           C  
ANISOU  446  CG2 VAL B  91     3721   3573   3729    134   -186    -88       C  
ATOM    447  N   LEU B  92     -33.290   7.200  13.535  1.00 22.23           N  
ANISOU  447  N   LEU B  92     3183   2458   2804     93   -126   -192       N  
ATOM    448  CA  LEU B  92     -34.110   8.304  13.040  1.00 21.31           C  
ANISOU  448  CA  LEU B  92     2927   2482   2686     -8    -35   -129       C  
ATOM    449  C   LEU B  92     -35.593   7.952  12.984  1.00 20.20           C  
ANISOU  449  C   LEU B  92     2824   2295   2553     27    -40    -32       C  
ATOM    450  O   LEU B  92     -36.421   8.737  13.412  1.00 19.40           O  
ANISOU  450  O   LEU B  92     2862   2106   2402   -108    186    -20       O  
ATOM    451  CB  LEU B  92     -33.622   8.763  11.670  1.00 21.50           C  
ANISOU  451  CB  LEU B  92     3011   2526   2631     21   -195    -86       C  
ATOM    452  CG  LEU B  92     -32.159   9.203  11.548  1.00 21.92           C  
ANISOU  452  CG  LEU B  92     3045   2425   2857    -15    -29    -40       C  
ATOM    453  CD1 LEU B  92     -31.849   9.636  10.142  1.00 23.01           C  
ANISOU  453  CD1 LEU B  92     3054   2807   2881    -55     -6   -152       C  
ATOM    454  CD2 LEU B  92     -31.834  10.328  12.550  1.00 23.40           C  
ANISOU  454  CD2 LEU B  92     2969   3056   2864   -132   -213   -245       C  
ATOM    455  N   LEU B  93     -35.934   6.773  12.461  1.00 19.60           N  
ANISOU  455  N   LEU B  93     2665   2216   2566     79    -34    -87       N  
ATOM    456  CA  LEU B  93     -37.326   6.330  12.452  1.00 17.98           C  
ANISOU  456  CA  LEU B  93     2580   1918   2332     58    -41    -34       C  
ATOM    457  C   LEU B  93     -37.942   6.235  13.850  1.00 19.11           C  
ANISOU  457  C   LEU B  93     2609   2163   2486     11      7    -34       C  
ATOM    458  O   LEU B  93     -39.086   6.630  14.044  1.00 20.70           O  
ANISOU  458  O   LEU B  93     2930   2322   2612    103   -115     59       O  
ATOM    459  CB  LEU B  93     -37.480   4.994  11.723  1.00 17.71           C  
ANISOU  459  CB  LEU B  93     2400   1949   2378    -57     68   -124       C  
ATOM    460  CG  LEU B  93     -37.452   5.062  10.199  1.00 18.46           C  
ANISOU  460  CG  LEU B  93     2539   2073   2400     14     15      0       C  
ATOM    461  CD1 LEU B  93     -37.199   3.673   9.621  1.00 19.58           C  
ANISOU  461  CD1 LEU B  93     2657   2216   2565   -102    -95   -142       C  
ATOM    462  CD2 LEU B  93     -38.719   5.675   9.613  1.00 21.98           C  
ANISOU  462  CD2 LEU B  93     2696   2716   2937     49    -67   -185       C  
ATOM    463  N   LYS B  94     -37.195   5.707  14.819  1.00 20.46           N  
ANISOU  463  N   LYS B  94     2754   2236   2784     36    -98    -63       N  
ATOM    464  CA  LYS B  94     -37.696   5.604  16.182  1.00 23.47           C  
ANISOU  464  CA  LYS B  94     3081   2839   2998    -14     32   -163       C  
ATOM    465  C   LYS B  94     -38.036   6.993  16.711  1.00 23.53           C  
ANISOU  465  C   LYS B  94     3111   2782   3046    -14     25    -72       C  
ATOM    466  O   LYS B  94     -39.083   7.177  17.337  1.00 22.97           O  
ANISOU  466  O   LYS B  94     3336   2362   3030    -48    179    -68       O  
ATOM    467  CB  LYS B  94     -36.692   4.912  17.107  1.00 24.62           C  
ANISOU  467  CB  LYS B  94     3167   3056   3131    -56     16    -32       C  
ATOM    468  CG  LYS B  94     -36.658   3.392  16.955  1.00 28.47           C  
ANISOU  468  CG  LYS B  94     3828   3304   3682     99    -77    -47       C  
ATOM    469  CD  LYS B  94     -35.831   2.740  18.070  1.00 32.39           C  
ANISOU  469  CD  LYS B  94     4260   3873   4173    160   -239    192       C  
ATOM    470  CE  LYS B  94     -36.714   2.279  19.230  1.00 40.60           C  
ANISOU  470  CE  LYS B  94     5148   5307   4968    -71    153    142       C  
ATOM    471  NZ  LYS B  94     -37.406   0.983  18.922  1.00 44.56           N  
ANISOU  471  NZ  LYS B  94     5736   5480   5714   -101    -56    -44       N  
ATOM    472  N   LYS B  95     -37.168   7.960  16.419  1.00 22.79           N  
ANISOU  472  N   LYS B  95     3047   2849   2763     42   -104     -4       N  
ATOM    473  CA  LYS B  95     -37.340   9.334  16.894  1.00 23.12           C  
ANISOU  473  CA  LYS B  95     3134   2862   2789     67     38    -25       C  
ATOM    474  C   LYS B  95     -38.589  10.009  16.338  1.00 21.24           C  
ANISOU  474  C   LYS B  95     2979   2528   2561    -34     62     83       C  
ATOM    475  O   LYS B  95     -39.186  10.832  17.022  1.00 23.40           O  
ANISOU  475  O   LYS B  95     3477   3032   2379    241    -21      9       O  
ATOM    476  CB  LYS B  95     -36.101  10.183  16.586  1.00 22.33           C  
ANISOU  476  CB  LYS B  95     3046   2712   2727     92    -23    -90       C  
ATOM    477  CG  LYS B  95     -34.937   9.922  17.524  1.00 24.33           C  
ANISOU  477  CG  LYS B  95     3046   3158   3038     96   -116    -57       C  
ATOM    478  CD  LYS B  95     -33.658  10.602  17.074  1.00 27.97           C  
ANISOU  478  CD  LYS B  95     3481   3683   3462    -66     41     41       C  
ATOM    479  CE  LYS B  95     -33.669  12.100  17.290  1.00 34.18           C  
ANISOU  479  CE  LYS B  95     4446   4035   4503     65     52     10       C  
ATOM    480  NZ  LYS B  95     -33.844  12.534  18.723  1.00 40.22           N  
ANISOU  480  NZ  LYS B  95     5437   5192   4652     -7    -87    -52       N  
ATOM    481  N   VAL B  96     -38.993   9.665  15.116  1.00 19.78           N  
ANISOU  481  N   VAL B  96     2717   2136   2662    -56     12    -51       N  
ATOM    482  CA  VAL B  96     -40.166  10.293  14.487  1.00 20.90           C  
ANISOU  482  CA  VAL B  96     2800   2445   2693      7    -19     -9       C  
ATOM    483  C   VAL B  96     -41.460   9.453  14.522  1.00 22.21           C  
ANISOU  483  C   VAL B  96     2875   2715   2846    -36      5      2       C  
ATOM    484  O   VAL B  96     -42.511   9.913  14.060  1.00 22.17           O  
ANISOU  484  O   VAL B  96     2858   2437   3125     43    172     71       O  
ATOM    485  CB  VAL B  96     -39.877  10.715  13.018  1.00 20.69           C  
ANISOU  485  CB  VAL B  96     2638   2654   2567     25    -17    -64       C  
ATOM    486  CG1 VAL B  96     -38.688  11.674  12.940  1.00 20.79           C  
ANISOU  486  CG1 VAL B  96     2878   2375   2646     18     42     37       C  
ATOM    487  CG2 VAL B  96     -39.663   9.497  12.098  1.00 19.28           C  
ANISOU  487  CG2 VAL B  96     2706   2234   2386    -59    -79    169       C  
ATOM    488  N   SER B  97     -41.395   8.235  15.063  1.00 22.70           N  
ANISOU  488  N   SER B  97     3123   2723   2779    114     51    -54       N  
ATOM    489  CA  SER B  97     -42.519   7.299  14.944  1.00 24.61           C  
ANISOU  489  CA  SER B  97     3233   2953   3164     17     82     15       C  
ATOM    490  C   SER B  97     -43.455   7.296  16.150  1.00 29.41           C  
ANISOU  490  C   SER B  97     3716   3821   3637     -4    141     95       C  
ATOM    491  O   SER B  97     -44.349   6.456  16.223  1.00 30.34           O  
ANISOU  491  O   SER B  97     3991   3849   3685   -118    125     45       O  
ATOM    492  CB  SER B  97     -42.001   5.875  14.688  1.00 24.91           C  
ANISOU  492  CB  SER B  97     3252   3034   3179    -44    104     13       C  
ATOM    493  OG  SER B  97     -41.415   5.776  13.405  1.00 22.23           O  
ANISOU  493  OG  SER B  97     3307   2224   2913    -63     29    -72       O  
ATOM    494  N   SER B  98     -43.260   8.222  17.088  1.00 34.33           N  
ANISOU  494  N   SER B  98     4510   4294   4239    -97     58    -52       N  
ATOM    495  CA  SER B  98     -44.142   8.312  18.260  1.00 37.74           C  
ANISOU  495  CA  SER B  98     4781   4862   4696     42    128    -66       C  
ATOM    496  C   SER B  98     -45.339   9.182  17.929  1.00 39.12           C  
ANISOU  496  C   SER B  98     4969   4972   4922     42     37    -24       C  
ATOM    497  O   SER B  98     -45.188  10.304  17.445  1.00 39.71           O  
ANISOU  497  O   SER B  98     5217   5011   4859    133     89     16       O  
ATOM    498  CB  SER B  98     -43.411   8.880  19.476  1.00 39.25           C  
ANISOU  498  CB  SER B  98     4960   5092   4861    -23     24    -65       C  
ATOM    499  OG  SER B  98     -42.474   7.947  19.987  1.00 42.65           O  
ANISOU  499  OG  SER B  98     5489   5382   5334    126     41     60       O  
ATOM    500  N   GLY B  99     -46.528   8.654  18.196  1.00 40.09           N  
ANISOU  500  N   GLY B  99     5061   5139   5030     -6     51    -31       N  
ATOM    501  CA  GLY B  99     -47.767   9.371  17.937  1.00 40.50           C  
ANISOU  501  CA  GLY B  99     5141   5150   5097     31      0     -1       C  
ATOM    502  C   GLY B  99     -48.055   9.440  16.454  1.00 41.46           C  
ANISOU  502  C   GLY B  99     5282   5272   5196      3      8     15       C  
ATOM    503  O   GLY B  99     -47.261   8.960  15.634  1.00 42.00           O  
ANISOU  503  O   GLY B  99     5386   5320   5250     34    118    -73       O  
ATOM    504  N   PHE B 100     -49.187  10.043  16.108  1.00 40.78           N  
ANISOU  504  N   PHE B 100     5163   5186   5145    -11     11     24       N  
ATOM    505  CA  PHE B 100     -49.592  10.153  14.713  1.00 40.46           C  
ANISOU  505  CA  PHE B 100     5200   5099   5072    -90     37     74       C  
ATOM    506  C   PHE B 100     -48.850  11.292  14.020  1.00 38.21           C  
ANISOU  506  C   PHE B 100     4979   4858   4681    -12     22    -83       C  
ATOM    507  O   PHE B 100     -48.548  12.326  14.634  1.00 38.02           O  
ANISOU  507  O   PHE B 100     5136   4818   4491    -32    122    -98       O  
ATOM    508  CB  PHE B 100     -51.106  10.369  14.612  1.00 50.85           C  
ANISOU  508  CB  PHE B 100     6103   6928   6288   1108   -564   -696       C  
ATOM    509  CG  PHE B 100     -51.916   9.199  15.101  1.00 44.10           C  
ANISOU  509  CG  PHE B 100     5572   5466   5716   -321    190    223       C  
ATOM    510  CD1 PHE B 100     -52.014   8.042  14.343  1.00 44.35           C  
ANISOU  510  CD1 PHE B 100     5838   5996   5016    -77    436    -24       C  
ATOM    511  CD2 PHE B 100     -52.579   9.252  16.319  1.00 50.56           C  
ANISOU  511  CD2 PHE B 100     6543   6329   6338   -111     99    -34       C  
ATOM    512  CE1 PHE B 100     -52.762   6.954  14.787  1.00 51.13           C  
ANISOU  512  CE1 PHE B 100     6445   6417   6565    -35      8      6       C  
ATOM    513  CE2 PHE B 100     -53.333   8.166  16.772  1.00 52.41           C  
ANISOU  513  CE2 PHE B 100     6638   6450   6824    -43    -74     10       C  
ATOM    514  CZ  PHE B 100     -53.418   7.016  16.001  1.00 46.77           C  
ANISOU  514  CZ  PHE B 100     5984   5703   6083   -330    191     68       C  
ATOM    515  N   SER B 101     -48.556  11.098  12.737  1.00 33.52           N  
ANISOU  515  N   SER B 101     4455   3960   4320      3    128     59       N  
ATOM    516  CA  SER B 101     -47.932  12.138  11.938  1.00 33.35           C  
ANISOU  516  CA  SER B 101     4235   4235   4198     45     37    -54       C  
ATOM    517  C   SER B 101     -48.002  11.778  10.459  1.00 29.73           C  
ANISOU  517  C   SER B 101     3713   3704   3878     75     58     81       C  
ATOM    518  O   SER B 101     -48.497  10.715  10.085  1.00 29.93           O  
ANISOU  518  O   SER B 101     3607   3783   3980     27    -73      0       O  
ATOM    519  CB  SER B 101     -46.472  12.328  12.347  1.00 34.94           C  
ANISOU  519  CB  SER B 101     4384   4415   4474      8   -116     39       C  
ATOM    520  OG  SER B 101     -45.704  11.209  11.946  1.00 35.09           O  
ANISOU  520  OG  SER B 101     4407   4585   4340     36     -1    -69       O  
ATOM    521  N   GLY B 102     -47.487  12.670   9.628  1.00 28.17           N  
ANISOU  521  N   GLY B 102     3643   3497   3561     96     35    -25       N  
ATOM    522  CA  GLY B 102     -47.378  12.422   8.205  1.00 22.93           C  
ANISOU  522  CA  GLY B 102     2923   2706   3084     -5     13    -73       C  
ATOM    523  C   GLY B 102     -46.049  11.784   7.842  1.00 21.09           C  
ANISOU  523  C   GLY B 102     2782   2515   2715    -17      5    -19       C  
ATOM    524  O   GLY B 102     -45.504  12.082   6.796  1.00 19.97           O  
ANISOU  524  O   GLY B 102     2536   2276   2775      5    106    -47       O  
ATOM    525  N   VAL B 103     -45.519  10.937   8.726  1.00 20.65           N  
ANISOU  525  N   VAL B 103     2691   2489   2663     28     81    -56       N  
ATOM    526  CA  VAL B 103     -44.377  10.081   8.417  1.00 21.12           C  
ANISOU  526  CA  VAL B 103     2758   2591   2674    -14     46     -2       C  
ATOM    527  C   VAL B 103     -44.830   8.623   8.501  1.00 21.60           C  
ANISOU  527  C   VAL B 103     2788   2585   2833     44     60     16       C  
ATOM    528  O   VAL B 103     -45.642   8.271   9.356  1.00 22.44           O  
ANISOU  528  O   VAL B 103     3248   2374   2902     91    217     88       O  
ATOM    529  CB AVAL B 103     -43.204  10.341   9.403  0.65 21.55           C  
ANISOU  529  CB AVAL B 103     2803   2551   2831    -71     36    -36       C  
ATOM    530  CB BVAL B 103     -43.168  10.356   9.358  0.35 21.12           C  
ANISOU  530  CB BVAL B 103     2809   2619   2593     10     15     54       C  
ATOM    531  CG1AVAL B 103     -42.073   9.341   9.203  0.65 25.10           C  
ANISOU  531  CG1AVAL B 103     3108   3165   3260     77     49     66       C  
ATOM    532  CG1BVAL B 103     -43.341   9.689  10.722  0.35 17.42           C  
ANISOU  532  CG1BVAL B 103     2141   2224   2252     13    -95      6       C  
ATOM    533  CG2AVAL B 103     -42.698  11.785   9.266  0.65 17.58           C  
ANISOU  533  CG2AVAL B 103     2186   2341   2150   -189    146    -42       C  
ATOM    534  CG2BVAL B 103     -41.881   9.900   8.711  0.35 23.69           C  
ANISOU  534  CG2BVAL B 103     2980   2977   3043     28     21     38       C  
ATOM    535  N   ILE B 104     -44.346   7.785   7.589  1.00 21.71           N  
ANISOU  535  N   ILE B 104     2812   2607   2827     34    -22     49       N  
ATOM    536  CA  ILE B 104     -44.555   6.344   7.713  1.00 21.49           C  
ANISOU  536  CA  ILE B 104     2681   2593   2891    -22     36    -48       C  
ATOM    537  C   ILE B 104     -43.796   5.867   8.955  1.00 20.25           C  
ANISOU  537  C   ILE B 104     2664   2241   2788     50     49    -14       C  
ATOM    538  O   ILE B 104     -42.590   6.094   9.085  1.00 22.36           O  
ANISOU  538  O   ILE B 104     2811   2528   3154    -56     90    170       O  
ATOM    539  CB  ILE B 104     -44.087   5.578   6.452  1.00 21.63           C  
ANISOU  539  CB  ILE B 104     2806   2591   2819    -49    -15    -24       C  
ATOM    540  CG1 ILE B 104     -45.057   5.800   5.290  1.00 22.66           C  
ANISOU  540  CG1 ILE B 104     2881   2680   3048     19      5     30       C  
ATOM    541  CG2 ILE B 104     -43.919   4.061   6.750  1.00 23.22           C  
ANISOU  541  CG2 ILE B 104     3072   2676   3075      1     17     47       C  
ATOM    542  CD1 ILE B 104     -46.468   5.298   5.512  1.00 22.81           C  
ANISOU  542  CD1 ILE B 104     2981   2708   2977    -35     28     33       C  
ATOM    543  N   ARG B 105     -44.507   5.212   9.866  1.00 20.46           N  
ANISOU  543  N   ARG B 105     2545   2458   2768     86    160   -182       N  
ATOM    544  CA  ARG B 105     -43.950   4.827  11.152  1.00 22.55           C  
ANISOU  544  CA  ARG B 105     2863   2752   2953    -15     42     -6       C  
ATOM    545  C   ARG B 105     -43.287   3.450  11.131  1.00 22.24           C  
ANISOU  545  C   ARG B 105     2926   2676   2846    -64     27    -30       C  
ATOM    546  O   ARG B 105     -43.750   2.538  10.434  1.00 22.86           O  
ANISOU  546  O   ARG B 105     3190   2432   3060    -39     32    -29       O  
ATOM    547  CB  ARG B 105     -45.052   4.864  12.214  1.00 23.83           C  
ANISOU  547  CB  ARG B 105     3023   3032   2996     78    116      3       C  
ATOM    548  CG  ARG B 105     -45.613   6.266  12.447  1.00 25.97           C  
ANISOU  548  CG  ARG B 105     3325   3140   3402    -70    150    -10       C  
ATOM    549  CD  ARG B 105     -46.870   6.246  13.311  1.00 30.40           C  
ANISOU  549  CD  ARG B 105     3368   3906   4274    132    336   -123       C  
ATOM    550  NE  ARG B 105     -46.583   5.822  14.676  1.00 38.58           N  
ANISOU  550  NE  ARG B 105     4942   5140   4576    114    -19     -7       N  
ATOM    551  CZ  ARG B 105     -47.500   5.729  15.642  1.00 42.40           C  
ANISOU  551  CZ  ARG B 105     5331   5603   5173     20    103    132       C  
ATOM    552  NH1 ARG B 105     -47.139   5.342  16.862  1.00 40.18           N  
ANISOU  552  NH1 ARG B 105     5077   5282   4907      0    165     22       N  
ATOM    553  NH2 ARG B 105     -48.778   6.009  15.396  1.00 44.43           N  
ANISOU  553  NH2 ARG B 105     5344   5858   5677     18    109    -30       N  
ATOM    554  N   LEU B 106     -42.201   3.325  11.891  1.00 21.99           N  
ANISOU  554  N   LEU B 106     2911   2448   2996    -70     48    -78       N  
ATOM    555  CA  LEU B 106     -41.531   2.055  12.129  1.00 22.76           C  
ANISOU  555  CA  LEU B 106     2950   2806   2891     43     24     19       C  
ATOM    556  C   LEU B 106     -42.259   1.320  13.257  1.00 24.96           C  
ANISOU  556  C   LEU B 106     3401   3074   3008    -22     53      6       C  
ATOM    557  O   LEU B 106     -42.367   1.829  14.384  1.00 24.44           O  
ANISOU  557  O   LEU B 106     3514   3029   2743    -35    151     29       O  
ATOM    558  CB  LEU B 106     -40.073   2.288  12.506  1.00 22.66           C  
ANISOU  558  CB  LEU B 106     3055   2728   2823     52    -55    -22       C  
ATOM    559  CG  LEU B 106     -39.236   1.041  12.796  1.00 23.34           C  
ANISOU  559  CG  LEU B 106     3004   2790   3072     47    -13     55       C  
ATOM    560  CD1 LEU B 106     -38.976   0.266  11.531  1.00 24.21           C  
ANISOU  560  CD1 LEU B 106     3182   2865   3149    -79    -50     45       C  
ATOM    561  CD2 LEU B 106     -37.930   1.444  13.455  1.00 24.20           C  
ANISOU  561  CD2 LEU B 106     3024   2920   3248     92    -29    -12       C  
ATOM    562  N   LEU B 107     -42.778   0.139  12.940  1.00 25.42           N  
ANISOU  562  N   LEU B 107     3308   3119   3231    -20     62    -77       N  
ATOM    563  CA  LEU B 107     -43.584  -0.630  13.885  1.00 26.89           C  
ANISOU  563  CA  LEU B 107     3601   3334   3281    -81     40      0       C  
ATOM    564  C   LEU B 107     -42.730  -1.608  14.670  1.00 27.49           C  
ANISOU  564  C   LEU B 107     3632   3375   3435    -21     11     28       C  
ATOM    565  O   LEU B 107     -43.028  -1.903  15.828  1.00 29.59           O  
ANISOU  565  O   LEU B 107     4117   3675   3447    114     46    -60       O  
ATOM    566  CB  LEU B 107     -44.697  -1.383  13.152  1.00 27.66           C  
ANISOU  566  CB  LEU B 107     3584   3440   3482   -175     36     32       C  
ATOM    567  CG  LEU B 107     -45.599  -0.536  12.260  1.00 30.50           C  
ANISOU  567  CG  LEU B 107     3829   3883   3875    -32    -11    103       C  
ATOM    568  CD1 LEU B 107     -46.559  -1.424  11.496  1.00 32.09           C  
ANISOU  568  CD1 LEU B 107     3926   4122   4144   -102     14     72       C  
ATOM    569  CD2 LEU B 107     -46.336   0.519  13.064  1.00 34.08           C  
ANISOU  569  CD2 LEU B 107     4212   4393   4341     32    134     59       C  
ATOM    570  N   ASP B 108     -41.692  -2.131  14.032  1.00 27.06           N  
ANISOU  570  N   ASP B 108     3604   3362   3313    -61     12    141       N  
ATOM    571  CA  ASP B 108     -40.778  -3.067  14.666  1.00 29.31           C  
ANISOU  571  CA  ASP B 108     3812   3658   3665      1      2     64       C  
ATOM    572  C   ASP B 108     -39.544  -3.181  13.795  1.00 27.28           C  
ANISOU  572  C   ASP B 108     3575   3282   3505     -9    -74    -30       C  
ATOM    573  O   ASP B 108     -39.546  -2.735  12.641  1.00 26.07           O  
ANISOU  573  O   ASP B 108     3583   2824   3497    252    -78     68       O  
ATOM    574  CB  ASP B 108     -41.446  -4.448  14.802  1.00 31.62           C  
ANISOU  574  CB  ASP B 108     4108   3789   4116    -73     53     24       C  
ATOM    575  CG  ASP B 108     -40.895  -5.280  15.978  1.00 37.73           C  
ANISOU  575  CG  ASP B 108     4937   4780   4620      5   -141    208       C  
ATOM    576  OD1 ASP B 108     -39.886  -4.892  16.629  1.00 37.13           O  
ANISOU  576  OD1 ASP B 108     4938   4662   4506     -8     24    254       O  
ATOM    577  OD2 ASP B 108     -41.496  -6.346  16.238  1.00 41.65           O  
ANISOU  577  OD2 ASP B 108     5663   4880   5280   -103    114    220       O  
ATOM    578  N   TRP B 109     -38.496  -3.786  14.342  1.00 25.25           N  
ANISOU  578  N   TRP B 109     3493   2960   3140     19   -138     23       N  
ATOM    579  CA  TRP B 109     -37.306  -4.106  13.574  1.00 25.13           C  
ANISOU  579  CA  TRP B 109     3328   3068   3150    -62    -71     53       C  
ATOM    580  C   TRP B 109     -36.611  -5.326  14.160  1.00 27.61           C  
ANISOU  580  C   TRP B 109     3695   3420   3373    151    -54    115       C  
ATOM    581  O   TRP B 109     -36.750  -5.613  15.359  1.00 26.83           O  
ANISOU  581  O   TRP B 109     3851   3032   3308    302    -60    215       O  
ATOM    582  CB  TRP B 109     -36.327  -2.931  13.543  1.00 28.96           C  
ANISOU  582  CB  TRP B 109     3936   3333   3734   -135    677      1       C  
ATOM    583  CG  TRP B 109     -35.792  -2.555  14.880  1.00 28.11           C  
ANISOU  583  CG  TRP B 109     4446   2930   3305   -186    442   -552       C  
ATOM    584  CD1 TRP B 109     -36.358  -1.681  15.772  1.00 31.83           C  
ANISOU  584  CD1 TRP B 109     4650   3967   3477   -905   -128    197       C  
ATOM    585  CD2 TRP B 109     -34.570  -2.997  15.464  1.00 29.46           C  
ANISOU  585  CD2 TRP B 109     3528   3928   3738     42   -381    152       C  
ATOM    586  NE1 TRP B 109     -35.552  -1.592  16.894  1.00 33.30           N  
ANISOU  586  NE1 TRP B 109     4577   4227   3848  -1026   -544    182       N  
ATOM    587  CE2 TRP B 109     -34.453  -2.378  16.721  1.00 24.46           C  
ANISOU  587  CE2 TRP B 109     2828   2987   3478    582    191   -156       C  
ATOM    588  CE3 TRP B 109     -33.559  -3.866  15.046  1.00 24.12           C  
ANISOU  588  CE3 TRP B 109     2847   3001   3317    947    257   -579       C  
ATOM    589  CZ2 TRP B 109     -33.373  -2.608  17.574  1.00 29.00           C  
ANISOU  589  CZ2 TRP B 109     3333   4374   3309    104   -601   -149       C  
ATOM    590  CZ3 TRP B 109     -32.478  -4.093  15.889  1.00 18.98           C  
ANISOU  590  CZ3 TRP B 109     2074   2052   3084   1524   -340   -503       C  
ATOM    591  CH2 TRP B 109     -32.398  -3.467  17.146  1.00 21.47           C  
ANISOU  591  CH2 TRP B 109     2337   2741   3078   1498  -1011   -127       C  
ATOM    592  N   PHE B 110     -35.851  -6.013  13.310  1.00 29.34           N  
ANISOU  592  N   PHE B 110     3956   3562   3628     60    -61     -5       N  
ATOM    593  CA  PHE B 110     -35.198  -7.272  13.660  1.00 29.89           C  
ANISOU  593  CA  PHE B 110     3919   3648   3786     86    -81     -9       C  
ATOM    594  C   PHE B 110     -33.771  -7.264  13.141  1.00 30.91           C  
ANISOU  594  C   PHE B 110     4158   3757   3828     51     11     11       C  
ATOM    595  O   PHE B 110     -33.483  -6.699  12.084  1.00 28.18           O  
ANISOU  595  O   PHE B 110     4174   3201   3331    232   -119   -193       O  
ATOM    596  CB  PHE B 110     -35.961  -8.451  13.044  1.00 35.36           C  
ANISOU  596  CB  PHE B 110     5494   3812   4128    121   -373     13       C  
ATOM    597  CG  PHE B 110     -37.397  -8.532  13.467  1.00 32.50           C  
ANISOU  597  CG  PHE B 110     4064   4065   4217    -29     84    -44       C  
ATOM    598  CD1 PHE B 110     -38.379  -7.836  12.778  1.00 31.08           C  
ANISOU  598  CD1 PHE B 110     4327   3998   3484    -90     87    335       C  
ATOM    599  CD2 PHE B 110     -37.765  -9.283  14.577  1.00 38.43           C  
ANISOU  599  CD2 PHE B 110     4826   4883   4891   -105    104    116       C  
ATOM    600  CE1 PHE B 110     -39.707  -7.896  13.173  1.00 34.23           C  
ANISOU  600  CE1 PHE B 110     4382   4253   4369    158   -124    180       C  
ATOM    601  CE2 PHE B 110     -39.092  -9.354  14.985  1.00 39.71           C  
ANISOU  601  CE2 PHE B 110     4876   5044   5167    114      1     -5       C  
ATOM    602  CZ  PHE B 110     -40.069  -8.659  14.281  1.00 36.41           C  
ANISOU  602  CZ  PHE B 110     4265   4900   4668     21     82     99       C  
ATOM    603  N   GLU B 111     -32.866  -7.877  13.892  1.00 32.11           N  
ANISOU  603  N   GLU B 111     4301   4000   3897     90   -106     10       N  
ATOM    604  CA  GLU B 111     -31.514  -8.081  13.410  1.00 33.67           C  
ANISOU  604  CA  GLU B 111     4433   4166   4193     41      6      0       C  
ATOM    605  C   GLU B 111     -31.336  -9.551  13.041  1.00 34.42           C  
ANISOU  605  C   GLU B 111     4579   4148   4351     63     65     19       C  
ATOM    606  O   GLU B 111     -31.648 -10.429  13.834  1.00 34.52           O  
ANISOU  606  O   GLU B 111     4793   4005   4315    244     37    -25       O  
ATOM    607  CB  GLU B 111     -30.478  -7.682  14.456  1.00 33.52           C  
ANISOU  607  CB  GLU B 111     4453   4083   4200    -16     16    -22       C  
ATOM    608  CG  GLU B 111     -29.068  -7.718  13.906  1.00 35.20           C  
ANISOU  608  CG  GLU B 111     4436   4468   4469      3    -48      7       C  
ATOM    609  CD  GLU B 111     -28.022  -7.300  14.903  1.00 38.64           C  
ANISOU  609  CD  GLU B 111     4789   5046   4844   -126   -176     40       C  
ATOM    610  OE1 GLU B 111     -28.383  -6.737  15.960  1.00 43.95           O  
ANISOU  610  OE1 GLU B 111     5644   5553   5502     92     41   -145       O  
ATOM    611  OE2 GLU B 111     -26.829  -7.536  14.617  1.00 42.11           O  
ANISOU  611  OE2 GLU B 111     5032   5726   5239    198   -132     12       O  
ATOM    612  N   ARG B 112     -30.846  -9.786  11.830  1.00 34.79           N  
ANISOU  612  N   ARG B 112     4738   4181   4297    194    -32    -29       N  
ATOM    613  CA  ARG B 112     -30.452 -11.108  11.355  1.00 34.47           C  
ANISOU  613  CA  ARG B 112     4598   4199   4299     67    -26    -24       C  
ATOM    614  C   ARG B 112     -28.931 -11.134  11.258  1.00 35.76           C  
ANISOU  614  C   ARG B 112     4644   4390   4552     48    -65     30       C  
ATOM    615  O   ARG B 112     -28.288 -10.093  11.321  1.00 34.48           O  
ANISOU  615  O   ARG B 112     4724   4008   4368    290   -143   -137       O  
ATOM    616  CB  ARG B 112     -31.077 -11.367   9.985  1.00 33.62           C  
ANISOU  616  CB  ARG B 112     4444   4062   4266     34    -32    -25       C  
ATOM    617  CG  ARG B 112     -32.538 -11.705  10.051  1.00 33.65           C  
ANISOU  617  CG  ARG B 112     4490   4129   4165    107    -39    -51       C  
ATOM    618  CD  ARG B 112     -33.114 -11.912   8.668  1.00 33.00           C  
ANISOU  618  CD  ARG B 112     4359   4012   4165     77     40    126       C  
ATOM    619  NE  ARG B 112     -34.416 -12.545   8.733  1.00 33.73           N  
ANISOU  619  NE  ARG B 112     4421   4194   4200     43   -118     97       N  
ATOM    620  CZ  ARG B 112     -35.183 -12.811   7.682  1.00 32.13           C  
ANISOU  620  CZ  ARG B 112     4135   4085   3985    149     38     34       C  
ATOM    621  NH1 ARG B 112     -34.805 -12.461   6.467  1.00 29.84           N  
ANISOU  621  NH1 ARG B 112     3924   3613   3798    177    -20   -166       N  
ATOM    622  NH2 ARG B 112     -36.352 -13.404   7.859  1.00 34.99           N  
ANISOU  622  NH2 ARG B 112     4568   4289   4437    -81     -5     58       N  
ATOM    623  N   PRO B 113     -28.334 -12.329  11.102  1.00 38.47           N  
ANISOU  623  N   PRO B 113     4937   4675   5002     96      0    -57       N  
ATOM    624  CA  PRO B 113     -26.875 -12.381  11.060  1.00 38.19           C  
ANISOU  624  CA  PRO B 113     4873   4723   4913     95    -12    -45       C  
ATOM    625  C   PRO B 113     -26.223 -11.427  10.052  1.00 36.77           C  
ANISOU  625  C   PRO B 113     4721   4479   4770    123    -97    -99       C  
ATOM    626  O   PRO B 113     -25.232 -10.771  10.381  1.00 37.30           O  
ANISOU  626  O   PRO B 113     4524   4702   4946    236   -227    -19       O  
ATOM    627  CB  PRO B 113     -26.592 -13.848  10.696  1.00 39.63           C  
ANISOU  627  CB  PRO B 113     5099   4776   5182     37     11    -59       C  
ATOM    628  CG  PRO B 113     -27.769 -14.589  11.204  1.00 40.20           C  
ANISOU  628  CG  PRO B 113     5064   4973   5236     75     -6     -2       C  
ATOM    629  CD  PRO B 113     -28.940 -13.670  10.994  1.00 39.16           C  
ANISOU  629  CD  PRO B 113     5063   4758   5056     54    -37    -67       C  
ATOM    630  N   ASP B 114     -26.780 -11.330   8.847  1.00 34.54           N  
ANISOU  630  N   ASP B 114     4400   4137   4584    221     -7    -63       N  
ATOM    631  CA  ASP B 114     -26.176 -10.532   7.790  1.00 34.46           C  
ANISOU  631  CA  ASP B 114     4376   4210   4506    155    -53     -6       C  
ATOM    632  C   ASP B 114     -27.040  -9.351   7.342  1.00 31.19           C  
ANISOU  632  C   ASP B 114     3977   3887   3986     52     23    -53       C  
ATOM    633  O   ASP B 114     -26.692  -8.672   6.372  1.00 29.40           O  
ANISOU  633  O   ASP B 114     4061   3394   3713    275   -123   -244       O  
ATOM    634  CB  ASP B 114     -25.885 -11.420   6.582  1.00 37.19           C  
ANISOU  634  CB  ASP B 114     4823   4635   4672      6     21    -80       C  
ATOM    635  CG  ASP B 114     -24.980 -12.592   6.926  1.00 44.01           C  
ANISOU  635  CG  ASP B 114     5482   5472   5767    284    -74     63       C  
ATOM    636  OD1 ASP B 114     -25.397 -13.749   6.695  1.00 50.20           O  
ANISOU  636  OD1 ASP B 114     6484   5858   6730     42    -52     17       O  
ATOM    637  OD2 ASP B 114     -23.866 -12.353   7.435  1.00 45.92           O  
ANISOU  637  OD2 ASP B 114     5591   5877   5980     86   -107     17       O  
ATOM    638  N   SER B 115     -28.144  -9.094   8.045  1.00 28.67           N  
ANISOU  638  N   SER B 115     3769   3443   3679    159   -205    -30       N  
ATOM    639  CA  SER B 115     -29.077  -8.046   7.610  1.00 27.29           C  
ANISOU  639  CA  SER B 115     3519   3354   3497    157    -65    -59       C  
ATOM    640  C   SER B 115     -29.930  -7.485   8.730  1.00 26.41           C  
ANISOU  640  C   SER B 115     3594   3107   3331     96    -21      0       C  
ATOM    641  O   SER B 115     -30.028  -8.071   9.808  1.00 26.39           O  
ANISOU  641  O   SER B 115     3898   3006   3122    377    -44   -253       O  
ATOM    642  CB  SER B 115     -30.000  -8.599   6.522  1.00 25.84           C  
ANISOU  642  CB  SER B 115     3279   3137   3401    155     20    -65       C  
ATOM    643  OG  SER B 115     -30.850  -9.590   7.056  1.00 26.58           O  
ANISOU  643  OG  SER B 115     3556   3273   3268    222    -58    -86       O  
ATOM    644  N   PHE B 116     -30.539  -6.328   8.457  1.00 25.38           N  
ANISOU  644  N   PHE B 116     3400   3220   3021    183   -136     14       N  
ATOM    645  CA  PHE B 116     -31.596  -5.781   9.299  1.00 25.21           C  
ANISOU  645  CA  PHE B 116     3394   3035   3148     69   -101    -19       C  
ATOM    646  C   PHE B 116     -32.925  -5.831   8.554  1.00 22.99           C  
ANISOU  646  C   PHE B 116     3210   2577   2945     67      3    -51       C  
ATOM    647  O   PHE B 116     -32.959  -5.666   7.332  1.00 23.64           O  
ANISOU  647  O   PHE B 116     3520   2685   2774    250   -203    -74       O  
ATOM    648  CB  PHE B 116     -31.267  -4.337   9.703  1.00 26.91           C  
ANISOU  648  CB  PHE B 116     3625   3087   3514     61     64   -105       C  
ATOM    649  CG  PHE B 116     -30.241  -4.247  10.785  1.00 27.73           C  
ANISOU  649  CG  PHE B 116     3666   3238   3629     65     24    -88       C  
ATOM    650  CD1 PHE B 116     -30.618  -4.306  12.120  1.00 29.63           C  
ANISOU  650  CD1 PHE B 116     3960   3582   3714    -78    -82     -5       C  
ATOM    651  CD2 PHE B 116     -28.898  -4.135  10.473  1.00 28.15           C  
ANISOU  651  CD2 PHE B 116     3622   3333   3740     15    -71   -124       C  
ATOM    652  CE1 PHE B 116     -29.663  -4.250  13.125  1.00 30.69           C  
ANISOU  652  CE1 PHE B 116     3898   3867   3894    -35   -129     55       C  
ATOM    653  CE2 PHE B 116     -27.946  -4.072  11.471  1.00 30.36           C  
ANISOU  653  CE2 PHE B 116     3942   3785   3806     48   -103    -36       C  
ATOM    654  CZ  PHE B 116     -28.334  -4.127  12.798  1.00 29.79           C  
ANISOU  654  CZ  PHE B 116     3842   3759   3716    113    -71    -27       C  
ATOM    655  N   VAL B 117     -34.003  -6.065   9.292  1.00 21.91           N  
ANISOU  655  N   VAL B 117     3207   2318   2799     -7    -81    -55       N  
ATOM    656  CA  VAL B 117     -35.350  -6.037   8.750  1.00 22.39           C  
ANISOU  656  CA  VAL B 117     3047   2629   2831     59      6     -9       C  
ATOM    657  C   VAL B 117     -36.207  -5.027   9.516  1.00 23.38           C  
ANISOU  657  C   VAL B 117     3298   2704   2878     80      1    -44       C  
ATOM    658  O   VAL B 117     -36.317  -5.092  10.741  1.00 23.64           O  
ANISOU  658  O   VAL B 117     3679   2438   2863    216      9     -5       O  
ATOM    659  CB  VAL B 117     -36.033  -7.413   8.824  1.00 22.89           C  
ANISOU  659  CB  VAL B 117     3070   2718   2908     56    -23     14       C  
ATOM    660  CG1 VAL B 117     -37.398  -7.368   8.129  1.00 24.37           C  
ANISOU  660  CG1 VAL B 117     3170   2832   3256   -108    -40    -71       C  
ATOM    661  CG2 VAL B 117     -35.123  -8.493   8.225  1.00 23.94           C  
ANISOU  661  CG2 VAL B 117     3354   2824   2918     89    -25    -33       C  
ATOM    662  N   LEU B 118     -36.805  -4.099   8.775  1.00 22.50           N  
ANISOU  662  N   LEU B 118     3240   2730   2579     39   -100     -8       N  
ATOM    663  CA  LEU B 118     -37.652  -3.061   9.337  1.00 23.96           C  
ANISOU  663  CA  LEU B 118     3247   2838   3019     47     -4      3       C  
ATOM    664  C   LEU B 118     -39.094  -3.283   8.903  1.00 23.00           C  
ANISOU  664  C   LEU B 118     3265   2577   2895    -12      4     40       C  
ATOM    665  O   LEU B 118     -39.371  -3.561   7.725  1.00 23.60           O  
ANISOU  665  O   LEU B 118     3293   2645   3029      6   -289     25       O  
ATOM    666  CB  LEU B 118     -37.170  -1.667   8.874  1.00 24.23           C  
ANISOU  666  CB  LEU B 118     3356   2773   3075    -10    111    -32       C  
ATOM    667  CG  LEU B 118     -35.928  -1.051   9.537  1.00 26.46           C  
ANISOU  667  CG  LEU B 118     3456   3220   3376     32     37    -13       C  
ATOM    668  CD1 LEU B 118     -34.681  -1.915   9.440  1.00 28.12           C  
ANISOU  668  CD1 LEU B 118     3561   3261   3861    -35    -97    -86       C  
ATOM    669  CD2 LEU B 118     -35.648   0.333   8.936  1.00 25.38           C  
ANISOU  669  CD2 LEU B 118     3304   3031   3306     10    -52    -28       C  
ATOM    670  N   ILE B 119     -40.008  -3.171   9.857  1.00 22.40           N  
ANISOU  670  N   ILE B 119     3115   2350   3044     32    -64     22       N  
ATOM    671  CA  ILE B 119     -41.424  -3.291   9.585  1.00 23.48           C  
ANISOU  671  CA  ILE B 119     3157   2724   3037     59     -4    -25       C  
ATOM    672  C   ILE B 119     -42.027  -1.897   9.632  1.00 23.08           C  
ANISOU  672  C   ILE B 119     3094   2645   3030     16     -8     13       C  
ATOM    673  O   ILE B 119     -41.990  -1.239  10.671  1.00 23.59           O  
ANISOU  673  O   ILE B 119     3246   2434   3283     16    237     14       O  
ATOM    674  CB  ILE B 119     -42.140  -4.179  10.611  1.00 23.97           C  
ANISOU  674  CB  ILE B 119     3138   2859   3108    -76    -52     13       C  
ATOM    675  CG1 ILE B 119     -41.403  -5.518  10.791  1.00 26.26           C  
ANISOU  675  CG1 ILE B 119     3369   3238   3370     19     85     14       C  
ATOM    676  CG2 ILE B 119     -43.593  -4.364  10.202  1.00 23.71           C  
ANISOU  676  CG2 ILE B 119     3020   2861   3128    -67     30     40       C  
ATOM    677  CD1 ILE B 119     -41.238  -6.311   9.537  1.00 26.79           C  
ANISOU  677  CD1 ILE B 119     3588   3175   3414      3    -22    -77       C  
ATOM    678  N   LEU B 120     -42.566  -1.459   8.502  1.00 22.88           N  
ANISOU  678  N   LEU B 120     3038   2583   3071    -69     -1    -47       N  
ATOM    679  CA  LEU B 120     -43.079  -0.100   8.360  1.00 23.47           C  
ANISOU  679  CA  LEU B 120     2983   2831   3101     71     14      7       C  
ATOM    680  C   LEU B 120     -44.556  -0.119   7.989  1.00 24.99           C  
ANISOU  680  C   LEU B 120     3102   3041   3351     13    -95    -57       C  
ATOM    681  O   LEU B 120     -45.042  -1.097   7.410  1.00 26.17           O  
ANISOU  681  O   LEU B 120     3440   2723   3780    -34     -6    -63       O  
ATOM    682  CB  LEU B 120     -42.277   0.623   7.290  1.00 23.40           C  
ANISOU  682  CB  LEU B 120     3075   2696   3118    115    -28     13       C  
ATOM    683  CG  LEU B 120     -40.796   0.746   7.661  1.00 25.80           C  
ANISOU  683  CG  LEU B 120     3151   3250   3402    -30   -123     39       C  
ATOM    684  CD1 LEU B 120     -39.894   0.495   6.488  1.00 29.97           C  
ANISOU  684  CD1 LEU B 120     3714   4003   3668     -2    -38     63       C  
ATOM    685  CD2 LEU B 120     -40.521   2.090   8.306  1.00 28.15           C  
ANISOU  685  CD2 LEU B 120     3582   3348   3764    -70    -49     54       C  
ATOM    686  N   GLU B 121     -45.273   0.953   8.314  1.00 24.30           N  
ANISOU  686  N   GLU B 121     3117   2792   3324    -59    -52   -167       N  
ATOM    687  CA  GLU B 121     -46.666   1.090   7.864  1.00 25.53           C  
ANISOU  687  CA  GLU B 121     3178   3088   3432    -25    -11     44       C  
ATOM    688  C   GLU B 121     -46.741   1.040   6.342  1.00 24.56           C  
ANISOU  688  C   GLU B 121     3131   2867   3333     36    -19     16       C  
ATOM    689  O   GLU B 121     -45.786   1.402   5.663  1.00 24.72           O  
ANISOU  689  O   GLU B 121     3081   3155   3155    -43    -86   -129       O  
ATOM    690  CB  GLU B 121     -47.285   2.402   8.325  1.00 25.24           C  
ANISOU  690  CB  GLU B 121     3105   3046   3438   -102    -15     34       C  
ATOM    691  CG  GLU B 121     -47.384   2.607   9.804  1.00 26.87           C  
ANISOU  691  CG  GLU B 121     3221   3445   3541     40     97    -13       C  
ATOM    692  CD  GLU B 121     -48.056   3.934  10.123  1.00 30.90           C  
ANISOU  692  CD  GLU B 121     3969   3570   4199     75    169   -184       C  
ATOM    693  OE1 GLU B 121     -47.423   4.997   9.881  1.00 29.46           O  
ANISOU  693  OE1 GLU B 121     3512   3884   3796   -117    217    -65       O  
ATOM    694  OE2 GLU B 121     -49.227   3.911  10.586  1.00 32.69           O  
ANISOU  694  OE2 GLU B 121     3888   3888   4642   -296    239     -6       O  
ATOM    695  N   ARG B 122     -47.881   0.604   5.815  1.00 24.81           N  
ANISOU  695  N   ARG B 122     3058   2916   3453    -34    -29     57       N  
ATOM    696  CA  ARG B 122     -48.116   0.578   4.372  1.00 26.73           C  
ANISOU  696  CA  ARG B 122     3306   3268   3582     27     -2      3       C  
ATOM    697  C   ARG B 122     -49.537   1.070   4.101  1.00 28.32           C  
ANISOU  697  C   ARG B 122     3450   3529   3782    -55    -76    111       C  
ATOM    698  O   ARG B 122     -50.498   0.371   4.423  1.00 28.27           O  
ANISOU  698  O   ARG B 122     3407   3521   3811    -24    -91    187       O  
ATOM    699  CB  ARG B 122     -47.924  -0.841   3.801  1.00 27.07           C  
ANISOU  699  CB  ARG B 122     3331   3384   3568   -118     -4    -65       C  
ATOM    700  CG  ARG B 122     -48.282  -0.969   2.308  1.00 26.58           C  
ANISOU  700  CG  ARG B 122     3279   3330   3487     29    -55     51       C  
ATOM    701  CD  ARG B 122     -47.836  -2.304   1.691  1.00 28.77           C  
ANISOU  701  CD  ARG B 122     3636   3673   3622     52    -72   -149       C  
ATOM    702  NE  ARG B 122     -48.468  -3.462   2.323  1.00 33.17           N  
ANISOU  702  NE  ARG B 122     4155   4030   4415   -108   -107     -3       N  
ATOM    703  CZ  ARG B 122     -49.623  -4.012   1.934  1.00 34.64           C  
ANISOU  703  CZ  ARG B 122     4350   4412   4399   -195    -94    112       C  
ATOM    704  NH1 ARG B 122     -50.330  -3.503   0.926  1.00 32.83           N  
ANISOU  704  NH1 ARG B 122     4046   4032   4395   -239   -176    -40       N  
ATOM    705  NH2 ARG B 122     -50.086  -5.076   2.579  1.00 32.21           N  
ANISOU  705  NH2 ARG B 122     4110   3939   4189    -94   -174    -72       N  
ATOM    706  N   PRO B 123     -49.677   2.282   3.527  1.00 28.17           N  
ANISOU  706  N   PRO B 123     3500   3435   3768     -4    -48     86       N  
ATOM    707  CA  PRO B 123     -51.013   2.730   3.169  1.00 28.74           C  
ANISOU  707  CA  PRO B 123     3578   3573   3766    -39    -47     64       C  
ATOM    708  C   PRO B 123     -51.550   1.866   2.041  1.00 28.86           C  
ANISOU  708  C   PRO B 123     3767   3422   3777    -34    -29     43       C  
ATOM    709  O   PRO B 123     -50.770   1.344   1.246  1.00 26.35           O  
ANISOU  709  O   PRO B 123     3255   2989   3766   -282   -226    -40       O  
ATOM    710  CB  PRO B 123     -50.800   4.181   2.684  1.00 29.45           C  
ANISOU  710  CB  PRO B 123     3621   3670   3899     19    -55     24       C  
ATOM    711  CG  PRO B 123     -49.425   4.558   3.091  1.00 28.06           C  
ANISOU  711  CG  PRO B 123     3483   3343   3835    -43    -16     44       C  
ATOM    712  CD  PRO B 123     -48.650   3.282   3.173  1.00 28.02           C  
ANISOU  712  CD  PRO B 123     3505   3349   3789     21     -7     76       C  
ATOM    713  N   GLU B 124     -52.868   1.720   1.980  1.00 31.69           N  
ANISOU  713  N   GLU B 124     3945   3922   4174      5     34    152       N  
ATOM    714  CA  GLU B 124     -53.499   0.973   0.905  1.00 32.90           C  
ANISOU  714  CA  GLU B 124     4077   4149   4273    -34    -68     78       C  
ATOM    715  C   GLU B 124     -54.913   1.530   0.692  1.00 32.18           C  
ANISOU  715  C   GLU B 124     3979   4083   4165    -64    -19     50       C  
ATOM    716  O   GLU B 124     -55.677   1.653   1.645  1.00 32.45           O  
ANISOU  716  O   GLU B 124     3688   4262   4379   -197    -11    126       O  
ATOM    717  CB  GLU B 124     -53.509  -0.528   1.235  1.00 35.18           C  
ANISOU  717  CB  GLU B 124     4482   4319   4564     20    -59     18       C  
ATOM    718  CG  GLU B 124     -54.364  -1.419   0.307  1.00 38.37           C  
ANISOU  718  CG  GLU B 124     4849   4628   5099   -171   -171   -119       C  
ATOM    719  CD  GLU B 124     -53.936  -1.403  -1.161  1.00 46.17           C  
ANISOU  719  CD  GLU B 124     5983   5913   5645     17    237     -5       C  
ATOM    720  OE1 GLU B 124     -54.820  -1.516  -2.047  1.00 52.99           O  
ANISOU  720  OE1 GLU B 124     6605   6842   6686    -30   -221    -30       O  
ATOM    721  OE2 GLU B 124     -52.729  -1.285  -1.443  1.00 48.13           O  
ANISOU  721  OE2 GLU B 124     5835   6124   6327    -99    -59    -51       O  
ATOM    722  N   PRO B 125     -55.238   1.941  -0.543  1.00 30.67           N  
ANISOU  722  N   PRO B 125     3693   3893   4066   -144    -74     34       N  
ATOM    723  CA  PRO B 125     -54.386   2.017  -1.717  1.00 29.46           C  
ANISOU  723  CA  PRO B 125     3660   3587   3945   -162   -109    -26       C  
ATOM    724  C   PRO B 125     -53.392   3.182  -1.629  1.00 27.38           C  
ANISOU  724  C   PRO B 125     3336   3457   3609   -127    -89    -29       C  
ATOM    725  O   PRO B 125     -53.651   4.175  -0.939  1.00 26.74           O  
ANISOU  725  O   PRO B 125     3111   3368   3680   -428   -115    -21       O  
ATOM    726  CB  PRO B 125     -55.375   2.265  -2.851  1.00 29.83           C  
ANISOU  726  CB  PRO B 125     3791   3635   3907    -95   -175     15       C  
ATOM    727  CG  PRO B 125     -56.502   2.946  -2.219  1.00 31.54           C  
ANISOU  727  CG  PRO B 125     3910   4081   3990    -95    -60    -63       C  
ATOM    728  CD  PRO B 125     -56.607   2.406  -0.835  1.00 32.27           C  
ANISOU  728  CD  PRO B 125     3952   4068   4239      7    -56     83       C  
ATOM    729  N   VAL B 126     -52.290   3.054  -2.351  1.00 25.66           N  
ANISOU  729  N   VAL B 126     3182   3119   3449   -253   -199    -22       N  
ATOM    730  CA  VAL B 126     -51.196   4.027  -2.265  1.00 25.83           C  
ANISOU  730  CA  VAL B 126     3227   3115   3471   -182   -118    -75       C  
ATOM    731  C   VAL B 126     -50.572   4.294  -3.625  1.00 26.09           C  
ANISOU  731  C   VAL B 126     3427   3027   3457   -166    -52    -95       C  
ATOM    732  O   VAL B 126     -50.538   3.412  -4.490  1.00 26.04           O  
ANISOU  732  O   VAL B 126     3591   2590   3712   -335   -239   -313       O  
ATOM    733  CB  VAL B 126     -50.115   3.518  -1.286  1.00 26.27           C  
ANISOU  733  CB  VAL B 126     3263   3198   3517    -73    -74    -38       C  
ATOM    734  CG1 VAL B 126     -49.367   2.309  -1.860  1.00 26.67           C  
ANISOU  734  CG1 VAL B 126     3392   3220   3520    -74     57    -49       C  
ATOM    735  CG2 VAL B 126     -49.135   4.629  -0.915  1.00 27.65           C  
ANISOU  735  CG2 VAL B 126     3460   3318   3727   -190   -171    -63       C  
ATOM    736  N   GLN B 127     -50.080   5.516  -3.822  1.00 24.18           N  
ANISOU  736  N   GLN B 127     3174   2775   3238   -139   -114   -229       N  
ATOM    737  CA  GLN B 127     -49.233   5.831  -4.959  1.00 23.92           C  
ANISOU  737  CA  GLN B 127     3025   2833   3230   -178   -110   -137       C  
ATOM    738  C   GLN B 127     -48.209   6.853  -4.493  1.00 22.24           C  
ANISOU  738  C   GLN B 127     2855   2649   2946   -150    -13   -114       C  
ATOM    739  O   GLN B 127     -48.561   7.746  -3.715  1.00 21.19           O  
ANISOU  739  O   GLN B 127     2615   2487   2950   -515    -70   -313       O  
ATOM    740  CB  GLN B 127     -50.055   6.425  -6.098  1.00 24.53           C  
ANISOU  740  CB  GLN B 127     3144   2973   3202   -192    -97   -117       C  
ATOM    741  CG  GLN B 127     -49.289   6.523  -7.390  1.00 25.69           C  
ANISOU  741  CG  GLN B 127     3401   3110   3250   -266   -110   -128       C  
ATOM    742  CD  GLN B 127     -50.142   6.998  -8.548  1.00 26.77           C  
ANISOU  742  CD  GLN B 127     3257   3483   3430      3    -91    -38       C  
ATOM    743  OE1 GLN B 127     -51.003   7.862  -8.395  1.00 26.78           O  
ANISOU  743  OE1 GLN B 127     3340   3293   3540    -76   -545    -63       O  
ATOM    744  NE2 GLN B 127     -49.887   6.442  -9.724  1.00 30.06           N  
ANISOU  744  NE2 GLN B 127     3813   4063   3545    -37   -204   -212       N  
ATOM    745  N   ASP B 128     -46.966   6.742  -4.952  1.00 22.30           N  
ANISOU  745  N   ASP B 128     2916   2558   2997    -82   -110   -183       N  
ATOM    746  CA  ASP B 128     -45.977   7.779  -4.610  1.00 22.36           C  
ANISOU  746  CA  ASP B 128     2881   2732   2881   -136   -120    -25       C  
ATOM    747  C   ASP B 128     -46.197   9.027  -5.459  1.00 20.42           C  
ANISOU  747  C   ASP B 128     2665   2479   2613   -174    -61    -84       C  
ATOM    748  O   ASP B 128     -46.819   8.981  -6.530  1.00 19.29           O  
ANISOU  748  O   ASP B 128     2714   2023   2591   -293   -246   -150       O  
ATOM    749  CB  ASP B 128     -44.526   7.269  -4.614  1.00 24.77           C  
ANISOU  749  CB  ASP B 128     3216   2993   3201     64    -47     24       C  
ATOM    750  CG  ASP B 128     -43.947   7.058  -5.999  1.00 29.16           C  
ANISOU  750  CG  ASP B 128     3872   3750   3456    -77    -11   -126       C  
ATOM    751  OD1 ASP B 128     -43.171   6.093  -6.148  1.00 35.04           O  
ANISOU  751  OD1 ASP B 128     4482   4349   4479    319   -146    -34       O  
ATOM    752  OD2 ASP B 128     -44.217   7.840  -6.931  1.00 30.81           O  
ANISOU  752  OD2 ASP B 128     4340   3396   3968    226     36    -35       O  
ATOM    753  N   LEU B 129     -45.719  10.162  -4.963  1.00 20.06           N  
ANISOU  753  N   LEU B 129     2621   2465   2536   -105   -223   -113       N  
ATOM    754  CA  LEU B 129     -46.016  11.427  -5.608  1.00 20.18           C  
ANISOU  754  CA  LEU B 129     2695   2333   2640   -172   -166   -184       C  
ATOM    755  C   LEU B 129     -45.363  11.536  -6.991  1.00 18.93           C  
ANISOU  755  C   LEU B 129     2576   2046   2570   -238   -240   -283       C  
ATOM    756  O   LEU B 129     -45.896  12.181  -7.874  1.00 21.15           O  
ANISOU  756  O   LEU B 129     2944   2497   2593   -164   -347   -143       O  
ATOM    757  CB  LEU B 129     -45.591  12.578  -4.689  1.00 20.37           C  
ANISOU  757  CB  LEU B 129     2789   2399   2549   -111   -225   -214       C  
ATOM    758  CG  LEU B 129     -45.888  13.987  -5.156  1.00 21.48           C  
ANISOU  758  CG  LEU B 129     2762   2508   2892    -64    -97   -116       C  
ATOM    759  CD1 LEU B 129     -47.364  14.209  -5.420  1.00 22.39           C  
ANISOU  759  CD1 LEU B 129     2786   2767   2951   -147   -167    -55       C  
ATOM    760  CD2 LEU B 129     -45.355  14.959  -4.091  1.00 21.12           C  
ANISOU  760  CD2 LEU B 129     2807   2492   2723    -10   -212   -265       C  
ATOM    761  N   PHE B 130     -44.216  10.894  -7.182  1.00 21.40           N  
ANISOU  761  N   PHE B 130     2710   2725   2695   -109   -267   -291       N  
ATOM    762  CA  PHE B 130     -43.558  10.865  -8.492  1.00 22.08           C  
ANISOU  762  CA  PHE B 130     2864   2753   2771   -221    -96   -136       C  
ATOM    763  C   PHE B 130     -44.469  10.221  -9.556  1.00 23.35           C  
ANISOU  763  C   PHE B 130     3099   3007   2765    -96   -159    -65       C  
ATOM    764  O   PHE B 130     -44.682  10.783 -10.642  1.00 22.47           O  
ANISOU  764  O   PHE B 130     3213   2579   2744   -116   -198   -113       O  
ATOM    765  CB  PHE B 130     -42.244  10.092  -8.400  1.00 23.76           C  
ANISOU  765  CB  PHE B 130     3014   2888   3124   -146   -345   -150       C  
ATOM    766  CG  PHE B 130     -41.538   9.936  -9.714  1.00 24.47           C  
ANISOU  766  CG  PHE B 130     2990   3217   3088    -42    -22    -71       C  
ATOM    767  CD1 PHE B 130     -40.666  10.911 -10.163  1.00 29.75           C  
ANISOU  767  CD1 PHE B 130     3682   3925   3695   -130    116    132       C  
ATOM    768  CD2 PHE B 130     -41.755   8.823 -10.508  1.00 28.02           C  
ANISOU  768  CD2 PHE B 130     3622   3447   3574   -173    112    -72       C  
ATOM    769  CE1 PHE B 130     -40.012  10.776 -11.382  1.00 31.59           C  
ANISOU  769  CE1 PHE B 130     4124   4117   3760    109    110   -222       C  
ATOM    770  CE2 PHE B 130     -41.103   8.686 -11.730  1.00 27.98           C  
ANISOU  770  CE2 PHE B 130     3656   3558   3416   -157     38   -289       C  
ATOM    771  CZ  PHE B 130     -40.241   9.663 -12.162  1.00 28.05           C  
ANISOU  771  CZ  PHE B 130     3710   3659   3287     -3    148   -127       C  
ATOM    772  N   ASP B 131     -44.998   9.045  -9.238  1.00 23.71           N  
ANISOU  772  N   ASP B 131     3224   2956   2828   -121    -79   -146       N  
ATOM    773  CA  ASP B 131     -45.913   8.344 -10.149  1.00 25.59           C  
ANISOU  773  CA  ASP B 131     3290   3206   3224   -137   -126    -70       C  
ATOM    774  C   ASP B 131     -47.191   9.138 -10.379  1.00 25.90           C  
ANISOU  774  C   ASP B 131     3298   3386   3155   -132    -35    -60       C  
ATOM    775  O   ASP B 131     -47.709   9.181 -11.495  1.00 26.23           O  
ANISOU  775  O   ASP B 131     3717   3276   2973    -79   -122    -88       O  
ATOM    776  CB  ASP B 131     -46.254   6.958  -9.594  1.00 27.46           C  
ANISOU  776  CB  ASP B 131     3620   3477   3336   -182    -20    -22       C  
ATOM    777  CG  ASP B 131     -45.104   5.973  -9.713  1.00 31.37           C  
ANISOU  777  CG  ASP B 131     3942   3978   3997     18    -20    -98       C  
ATOM    778  OD1 ASP B 131     -44.087   6.275 -10.382  1.00 30.88           O  
ANISOU  778  OD1 ASP B 131     4280   3549   3903   -148     33   -220       O  
ATOM    779  OD2 ASP B 131     -45.232   4.871  -9.135  1.00 35.06           O  
ANISOU  779  OD2 ASP B 131     4800   4181   4339     92    -34      0       O  
ATOM    780  N   PHE B 132     -47.691   9.774  -9.323  1.00 24.01           N  
ANISOU  780  N   PHE B 132     3098   3015   3006   -174   -174   -154       N  
ATOM    781  CA  PHE B 132     -48.915  10.561  -9.387  1.00 24.64           C  
ANISOU  781  CA  PHE B 132     3191   3007   3161   -134    -90    -61       C  
ATOM    782  C   PHE B 132     -48.748  11.719 -10.373  1.00 25.25           C  
ANISOU  782  C   PHE B 132     3154   3212   3228   -108   -160     76       C  
ATOM    783  O   PHE B 132     -49.600  11.924 -11.254  1.00 24.65           O  
ANISOU  783  O   PHE B 132     3062   3214   3089   -370   -358   -218       O  
ATOM    784  CB  PHE B 132     -49.263  11.061  -7.983  1.00 24.07           C  
ANISOU  784  CB  PHE B 132     3100   2996   3047    -35    -82    -53       C  
ATOM    785  CG  PHE B 132     -50.588  11.768  -7.877  1.00 24.31           C  
ANISOU  785  CG  PHE B 132     3061   3125   3047    -83   -121    -98       C  
ATOM    786  CD1 PHE B 132     -51.762  11.055  -7.680  1.00 25.11           C  
ANISOU  786  CD1 PHE B 132     3249   2900   3388    -71     77    -62       C  
ATOM    787  CD2 PHE B 132     -50.660  13.154  -7.943  1.00 25.18           C  
ANISOU  787  CD2 PHE B 132     3081   3121   3365     15   -101    -18       C  
ATOM    788  CE1 PHE B 132     -52.978  11.702  -7.567  1.00 27.00           C  
ANISOU  788  CE1 PHE B 132     3256   3269   3733    -70    -57    -18       C  
ATOM    789  CE2 PHE B 132     -51.879  13.809  -7.820  1.00 26.02           C  
ANISOU  789  CE2 PHE B 132     3259   3150   3476     23    -58     40       C  
ATOM    790  CZ  PHE B 132     -53.037  13.084  -7.636  1.00 26.86           C  
ANISOU  790  CZ  PHE B 132     3185   3338   3681     44    -43     94       C  
ATOM    791  N   ILE B 133     -47.644  12.462 -10.237  1.00 23.69           N  
ANISOU  791  N   ILE B 133     3005   2982   3014    -94   -172    -15       N  
ATOM    792  CA  ILE B 133     -47.357  13.602 -11.121  1.00 24.84           C  
ANISOU  792  CA  ILE B 133     3104   3220   3113   -123   -105     -1       C  
ATOM    793  C   ILE B 133     -47.027  13.135 -12.546  1.00 27.17           C  
ANISOU  793  C   ILE B 133     3482   3513   3328    -87    -49    -69       C  
ATOM    794  O   ILE B 133     -47.418  13.772 -13.528  1.00 29.14           O  
ANISOU  794  O   ILE B 133     3917   3626   3528    -56   -168    120       O  
ATOM    795  CB  ILE B 133     -46.210  14.477 -10.571  1.00 23.43           C  
ANISOU  795  CB  ILE B 133     3089   2977   2834   -138     30    -19       C  
ATOM    796  CG1 ILE B 133     -46.626  15.130  -9.248  1.00 21.89           C  
ANISOU  796  CG1 ILE B 133     2783   2843   2689    -25   -115      8       C  
ATOM    797  CG2 ILE B 133     -45.820  15.566 -11.576  1.00 24.13           C  
ANISOU  797  CG2 ILE B 133     3144   2979   3045    -92    -96     30       C  
ATOM    798  CD1 ILE B 133     -45.445  15.749  -8.468  1.00 24.07           C  
ANISOU  798  CD1 ILE B 133     3096   2831   3218   -139   -133    -19       C  
ATOM    799  N   THR B 134     -46.305  12.031 -12.659  1.00 28.94           N  
ANISOU  799  N   THR B 134     3743   3612   3640    -67    -37     52       N  
ATOM    800  CA  THR B 134     -45.989  11.465 -13.974  1.00 31.44           C  
ANISOU  800  CA  THR B 134     4094   4060   3791    -50     19    -29       C  
ATOM    801  C   THR B 134     -47.264  11.102 -14.738  1.00 33.77           C  
ANISOU  801  C   THR B 134     4329   4413   4086    -55    -80    -31       C  
ATOM    802  O   THR B 134     -47.381  11.400 -15.932  1.00 34.04           O  
ANISOU  802  O   THR B 134     4518   4516   3897    -49   -128   -161       O  
ATOM    803  CB  THR B 134     -45.087  10.244 -13.850  1.00 32.31           C  
ANISOU  803  CB  THR B 134     4071   4177   4027    -14      0    -68       C  
ATOM    804  OG1 THR B 134     -43.844  10.634 -13.248  1.00 29.87           O  
ANISOU  804  OG1 THR B 134     4053   3766   3529    -62     53   -211       O  
ATOM    805  CG2 THR B 134     -44.808   9.630 -15.228  1.00 34.32           C  
ANISOU  805  CG2 THR B 134     4499   4455   4086     48    -33    -94       C  
ATOM    806  N   GLU B 135     -48.219  10.491 -14.039  1.00 34.47           N  
ANISOU  806  N   GLU B 135     4469   4413   4214    -76    -19    -22       N  
ATOM    807  CA  GLU B 135     -49.505  10.095 -14.632  1.00 37.43           C  
ANISOU  807  CA  GLU B 135     4699   4836   4686     17   -106    -92       C  
ATOM    808  C   GLU B 135     -50.456  11.257 -14.918  1.00 36.85           C  
ANISOU  808  C   GLU B 135     4816   4664   4518    -23   -101    -27       C  
ATOM    809  O   GLU B 135     -51.079  11.305 -15.982  1.00 36.51           O  
ANISOU  809  O   GLU B 135     4894   4587   4390    -60   -275    -74       O  
ATOM    810  CB  GLU B 135     -50.219   9.081 -13.726  1.00 37.58           C  
ANISOU  810  CB  GLU B 135     4761   4821   4696    -65    -62    -62       C  
ATOM    811  CG  GLU B 135     -49.569   7.703 -13.744  1.00 39.96           C  
ANISOU  811  CG  GLU B 135     5078   5048   5056     59    -44    -18       C  
ATOM    812  CD  GLU B 135     -50.297   6.666 -12.895  1.00 42.62           C  
ANISOU  812  CD  GLU B 135     5498   5373   5323   -184    -73     86       C  
ATOM    813  OE1 GLU B 135     -51.368   6.976 -12.323  1.00 46.80           O  
ANISOU  813  OE1 GLU B 135     5749   6190   5841    -44     34   -113       O  
ATOM    814  OE2 GLU B 135     -49.782   5.528 -12.799  1.00 49.90           O  
ANISOU  814  OE2 GLU B 135     6522   5877   6558    124    -97    -67       O  
ATOM    815  N   ARG B 136     -50.588  12.173 -13.964  1.00 34.27           N  
ANISOU  815  N   ARG B 136     4444   4409   4167    -58   -156    -40       N  
ATOM    816  CA  ARG B 136     -51.612  13.213 -14.036  1.00 35.74           C  
ANISOU  816  CA  ARG B 136     4519   4581   4476    -24    -86    -57       C  
ATOM    817  C   ARG B 136     -51.111  14.558 -14.540  1.00 33.39           C  
ANISOU  817  C   ARG B 136     4238   4343   4104     79   -125   -144       C  
ATOM    818  O   ARG B 136     -51.914  15.428 -14.862  1.00 33.17           O  
ANISOU  818  O   ARG B 136     4366   4276   3959    115   -281   -196       O  
ATOM    819  CB  ARG B 136     -52.292  13.351 -12.670  1.00 36.74           C  
ANISOU  819  CB  ARG B 136     4638   4768   4554     17   -102    -69       C  
ATOM    820  CG  ARG B 136     -53.089  12.094 -12.337  1.00 39.69           C  
ANISOU  820  CG  ARG B 136     5123   5035   4919    -83     14     56       C  
ATOM    821  CD  ARG B 136     -53.742  12.090 -10.967  1.00 39.41           C  
ANISOU  821  CD  ARG B 136     5031   5037   4905     12     78     16       C  
ATOM    822  NE  ARG B 136     -54.504  13.307 -10.687  1.00 42.35           N  
ANISOU  822  NE  ARG B 136     5370   5376   5346     50      7    -74       N  
ATOM    823  CZ  ARG B 136     -55.597  13.366  -9.925  1.00 42.08           C  
ANISOU  823  CZ  ARG B 136     5178   5404   5406    -15    -42     28       C  
ATOM    824  NH1 ARG B 136     -56.193  14.543  -9.737  1.00 40.35           N  
ANISOU  824  NH1 ARG B 136     4968   5162   5201   -168    -37     26       N  
ATOM    825  NH2 ARG B 136     -56.101  12.266  -9.358  1.00 42.99           N  
ANISOU  825  NH2 ARG B 136     5373   5436   5523    -18   -110    117       N  
ATOM    826  N   GLY B 137     -49.792  14.722 -14.621  1.00 30.57           N  
ANISOU  826  N   GLY B 137     4047   3901   3664      9     24    -66       N  
ATOM    827  CA  GLY B 137     -49.187  15.976 -15.049  1.00 30.02           C  
ANISOU  827  CA  GLY B 137     3969   3809   3627     17   -103   -119       C  
ATOM    828  C   GLY B 137     -49.130  16.977 -13.904  1.00 27.72           C  
ANISOU  828  C   GLY B 137     3623   3519   3388     -9    -65    -15       C  
ATOM    829  O   GLY B 137     -49.347  16.617 -12.746  1.00 27.47           O  
ANISOU  829  O   GLY B 137     3568   3658   3211   -109    -87    -85       O  
ATOM    830  N   ALA B 138     -48.833  18.228 -14.238  1.00 25.94           N  
ANISOU  830  N   ALA B 138     3357   3395   3104    -52    -77    -52       N  
ATOM    831  CA  ALA B 138     -48.803  19.324 -13.267  1.00 25.09           C  
ANISOU  831  CA  ALA B 138     3235   3218   3080     21    -58    -45       C  
ATOM    832  C   ALA B 138     -50.101  19.373 -12.472  1.00 25.08           C  
ANISOU  832  C   ALA B 138     3170   3235   3122    -85   -108    -92       C  
ATOM    833  O   ALA B 138     -51.200  19.208 -13.034  1.00 26.35           O  
ANISOU  833  O   ALA B 138     3202   3523   3287     54   -364   -246       O  
ATOM    834  CB  ALA B 138     -48.581  20.648 -13.980  1.00 25.73           C  
ANISOU  834  CB  ALA B 138     3171   3360   3243   -161    -41   -125       C  
ATOM    835  N   LEU B 139     -49.982  19.601 -11.166  1.00 22.48           N  
ANISOU  835  N   LEU B 139     2699   2966   2876   -169   -245    -33       N  
ATOM    836  CA  LEU B 139     -51.137  19.608 -10.276  1.00 21.76           C  
ANISOU  836  CA  LEU B 139     2811   2760   2697   -135   -135    -26       C  
ATOM    837  C   LEU B 139     -51.806  20.967 -10.217  1.00 22.28           C  
ANISOU  837  C   LEU B 139     2826   2880   2758    -81    -97     -4       C  
ATOM    838  O   LEU B 139     -51.135  22.004 -10.224  1.00 21.40           O  
ANISOU  838  O   LEU B 139     2763   2775   2590   -191   -186    178       O  
ATOM    839  CB  LEU B 139     -50.726  19.195  -8.864  1.00 21.26           C  
ANISOU  839  CB  LEU B 139     2567   2695   2814   -179   -161     26       C  
ATOM    840  CG  LEU B 139     -49.957  17.883  -8.736  1.00 23.54           C  
ANISOU  840  CG  LEU B 139     2862   2900   3179    -83      0    -79       C  
ATOM    841  CD1 LEU B 139     -49.789  17.577  -7.258  1.00 25.31           C  
ANISOU  841  CD1 LEU B 139     3168   3041   3408    -41    -29    207       C  
ATOM    842  CD2 LEU B 139     -50.657  16.731  -9.488  1.00 26.60           C  
ANISOU  842  CD2 LEU B 139     3436   3190   3479    -70    -67    -61       C  
ATOM    843  N   GLN B 140     -53.136  20.955 -10.139  1.00 22.74           N  
ANISOU  843  N   GLN B 140     2832   2986   2821   -209    -88     53       N  
ATOM    844  CA  GLN B 140     -53.909  22.166  -9.881  1.00 24.17           C  
ANISOU  844  CA  GLN B 140     3134   3068   2980    -36    -30    -28       C  
ATOM    845  C   GLN B 140     -53.396  22.773  -8.583  1.00 22.32           C  
ANISOU  845  C   GLN B 140     2852   2803   2824    -64    -94     82       C  
ATOM    846  O   GLN B 140     -53.038  22.042  -7.657  1.00 18.80           O  
ANISOU  846  O   GLN B 140     2356   2346   2441   -321   -343     17       O  
ATOM    847  CB  GLN B 140     -55.399  21.842  -9.751  1.00 26.93           C  
ANISOU  847  CB  GLN B 140     3331   3446   3454    -72    -65      2       C  
ATOM    848  CG  GLN B 140     -56.035  21.365 -11.059  1.00 29.63           C  
ANISOU  848  CG  GLN B 140     3547   4012   3697   -121   -149   -129       C  
ATOM    849  CD  GLN B 140     -57.533  21.069 -10.930  1.00 33.19           C  
ANISOU  849  CD  GLN B 140     3683   4413   4514   -160    -48    -22       C  
ATOM    850  OE1 GLN B 140     -58.146  21.309  -9.887  1.00 37.87           O  
ANISOU  850  OE1 GLN B 140     4465   5176   4745    -16    111     26       O  
ATOM    851  NE2 GLN B 140     -58.124  20.550 -12.006  1.00 40.65           N  
ANISOU  851  NE2 GLN B 140     4928   5498   5019   -127   -310   -206       N  
ATOM    852  N   GLU B 141     -53.332  24.096  -8.506  1.00 21.80           N  
ANISOU  852  N   GLU B 141     2744   2772   2766      9   -156     87       N  
ATOM    853  CA  GLU B 141     -52.729  24.727  -7.324  1.00 22.48           C  
ANISOU  853  CA  GLU B 141     2881   2862   2797    -64   -114     -5       C  
ATOM    854  C   GLU B 141     -53.447  24.390  -6.002  1.00 22.13           C  
ANISOU  854  C   GLU B 141     2653   2886   2866   -139    -92     57       C  
ATOM    855  O   GLU B 141     -52.793  24.246  -4.975  1.00 19.71           O  
ANISOU  855  O   GLU B 141     2150   2734   2605   -342    -92    154       O  
ATOM    856  CB  GLU B 141     -52.555  26.236  -7.517  1.00 23.57           C  
ANISOU  856  CB  GLU B 141     2979   2988   2986     -9    -36     52       C  
ATOM    857  CG  GLU B 141     -51.485  26.558  -8.574  1.00 23.96           C  
ANISOU  857  CG  GLU B 141     3137   2984   2982   -163    -59     66       C  
ATOM    858  CD  GLU B 141     -51.175  28.044  -8.706  1.00 22.97           C  
ANISOU  858  CD  GLU B 141     3075   2838   2812     -4     40     -1       C  
ATOM    859  OE1 GLU B 141     -50.724  28.457  -9.802  1.00 23.52           O  
ANISOU  859  OE1 GLU B 141     3490   2944   2503   -193    101    -66       O  
ATOM    860  OE2 GLU B 141     -51.372  28.798  -7.729  1.00 20.69           O  
ANISOU  860  OE2 GLU B 141     2778   2796   2285   -110   -205    110       O  
ATOM    861  N   GLU B 142     -54.769  24.211  -6.025  1.00 22.03           N  
ANISOU  861  N   GLU B 142     2621   2766   2982     61    -97     73       N  
ATOM    862  CA  GLU B 142     -55.494  23.774  -4.830  1.00 23.52           C  
ANISOU  862  CA  GLU B 142     2891   3009   3033      4    -76     37       C  
ATOM    863  C   GLU B 142     -54.962  22.442  -4.284  1.00 20.85           C  
ANISOU  863  C   GLU B 142     2254   2879   2789    -89     34     29       C  
ATOM    864  O   GLU B 142     -54.833  22.265  -3.069  1.00 21.78           O  
ANISOU  864  O   GLU B 142     2410   2968   2896    -25   -147    138       O  
ATOM    865  CB  GLU B 142     -56.991  23.635  -5.149  1.00 25.11           C  
ANISOU  865  CB  GLU B 142     2937   3255   3345    125     22     43       C  
ATOM    866  CG  GLU B 142     -57.845  23.223  -3.998  1.00 26.56           C  
ANISOU  866  CG  GLU B 142     3121   3330   3639    -14     -3    135       C  
ATOM    867  CD  GLU B 142     -59.304  23.092  -4.414  1.00 30.10           C  
ANISOU  867  CD  GLU B 142     3337   4046   4054    -76    -71     -9       C  
ATOM    868  OE1 GLU B 142     -59.636  22.106  -5.115  1.00 31.11           O  
ANISOU  868  OE1 GLU B 142     3411   4039   4368   -226   -238    -20       O  
ATOM    869  OE2 GLU B 142     -60.096  23.983  -4.033  1.00 35.09           O  
ANISOU  869  OE2 GLU B 142     3740   4579   5013    318    -38   -109       O  
ATOM    870  N   LEU B 143     -54.675  21.510  -5.185  1.00 20.84           N  
ANISOU  870  N   LEU B 143     2346   2796   2774   -194   -130     87       N  
ATOM    871  CA  LEU B 143     -54.149  20.192  -4.817  1.00 20.64           C  
ANISOU  871  CA  LEU B 143     2362   2759   2721    -83   -108     81       C  
ATOM    872  C   LEU B 143     -52.691  20.291  -4.379  1.00 20.05           C  
ANISOU  872  C   LEU B 143     2330   2600   2687    -78    -52    110       C  
ATOM    873  O   LEU B 143     -52.305  19.716  -3.365  1.00 20.11           O  
ANISOU  873  O   LEU B 143     2606   2560   2474   -182    -27    276       O  
ATOM    874  CB  LEU B 143     -54.281  19.222  -5.979  1.00 21.41           C  
ANISOU  874  CB  LEU B 143     2450   2859   2823    -73      0     19       C  
ATOM    875  CG  LEU B 143     -53.785  17.786  -5.787  1.00 21.82           C  
ANISOU  875  CG  LEU B 143     2604   2904   2782    -36    -12    -25       C  
ATOM    876  CD1 LEU B 143     -54.434  17.123  -4.591  1.00 23.83           C  
ANISOU  876  CD1 LEU B 143     3253   2782   3016    -54    -71    166       C  
ATOM    877  CD2 LEU B 143     -54.052  16.997  -7.056  1.00 23.69           C  
ANISOU  877  CD2 LEU B 143     3055   2805   3141   -239   -171    -54       C  
ATOM    878  N   ALA B 144     -51.889  21.030  -5.134  1.00 18.49           N  
ANISOU  878  N   ALA B 144     2102   2536   2386    -48    -99     67       N  
ATOM    879  CA  ALA B 144     -50.488  21.275  -4.742  1.00 16.81           C  
ANISOU  879  CA  ALA B 144     2052   2113   2220   -125    -19    -24       C  
ATOM    880  C   ALA B 144     -50.419  21.925  -3.360  1.00 16.70           C  
ANISOU  880  C   ALA B 144     1998   2143   2201   -170    -41     92       C  
ATOM    881  O   ALA B 144     -49.569  21.572  -2.550  1.00 17.22           O  
ANISOU  881  O   ALA B 144     2122   2177   2242   -147   -173     52       O  
ATOM    882  CB  ALA B 144     -49.786  22.143  -5.790  1.00 16.54           C  
ANISOU  882  CB  ALA B 144     2172   1934   2178     -7   -177     43       C  
ATOM    883  N   ARG B 145     -51.334  22.846  -3.077  1.00 17.88           N  
ANISOU  883  N   ARG B 145     2289   2218   2284   -236     13     44       N  
ATOM    884  CA  ARG B 145     -51.351  23.531  -1.785  1.00 18.55           C  
ANISOU  884  CA  ARG B 145     2380   2378   2290    -54     13    -14       C  
ATOM    885  C   ARG B 145     -51.591  22.548  -0.656  1.00 18.28           C  
ANISOU  885  C   ARG B 145     2227   2320   2397      8      5    -36       C  
ATOM    886  O   ARG B 145     -50.873  22.558   0.349  1.00 17.15           O  
ANISOU  886  O   ARG B 145     2237   2273   2007   -131     79      0       O  
ATOM    887  CB  ARG B 145     -52.425  24.611  -1.762  1.00 20.50           C  
ANISOU  887  CB  ARG B 145     2540   2572   2678    -64     24     68       C  
ATOM    888  CG  ARG B 145     -52.595  25.300  -0.408  1.00 20.69           C  
ANISOU  888  CG  ARG B 145     2585   2659   2617     52     29      8       C  
ATOM    889  CD  ARG B 145     -53.690  26.362  -0.464  1.00 21.82           C  
ANISOU  889  CD  ARG B 145     2682   2605   3002    111     60    -82       C  
ATOM    890  NE  ARG B 145     -53.348  27.352  -1.477  1.00 24.31           N  
ANISOU  890  NE  ARG B 145     2824   3082   3331     -4     11    238       N  
ATOM    891  CZ  ARG B 145     -54.003  27.574  -2.613  1.00 25.36           C  
ANISOU  891  CZ  ARG B 145     3292   3054   3290     12      2    -30       C  
ATOM    892  NH1 ARG B 145     -53.540  28.501  -3.443  1.00 25.27           N  
ANISOU  892  NH1 ARG B 145     3048   3194   3359     15    -45    219       N  
ATOM    893  NH2 ARG B 145     -55.108  26.911  -2.932  1.00 26.27           N  
ANISOU  893  NH2 ARG B 145     3215   3238   3528     55   -185     70       N  
ATOM    894  N   SER B 146     -52.595  21.693  -0.823  1.00 19.74           N  
ANISOU  894  N   SER B 146     2451   2504   2544    -60     26      2       N  
ATOM    895  CA  SER B 146     -52.919  20.689   0.186  1.00 20.58           C  
ANISOU  895  CA  SER B 146     2642   2570   2606    -30      5     60       C  
ATOM    896  C   SER B 146     -51.746  19.743   0.424  1.00 18.51           C  
ANISOU  896  C   SER B 146     2249   2417   2367   -127     72     52       C  
ATOM    897  O   SER B 146     -51.377  19.468   1.561  1.00 18.68           O  
ANISOU  897  O   SER B 146     2291   2514   2289   -115     16    -71       O  
ATOM    898  CB  SER B 146     -54.152  19.893  -0.241  1.00 21.48           C  
ANISOU  898  CB  SER B 146     2516   2805   2840    -77    153     99       C  
ATOM    899  OG  SER B 146     -54.370  18.806   0.641  1.00 23.21           O  
ANISOU  899  OG  SER B 146     3026   2848   2944    137    140    165       O  
ATOM    900  N   PHE B 147     -51.160  19.257  -0.660  1.00 18.14           N  
ANISOU  900  N   PHE B 147     2432   2229   2230   -175   -189    -68       N  
ATOM    901  CA  PHE B 147     -50.036  18.334  -0.594  1.00 18.20           C  
ANISOU  901  CA  PHE B 147     2253   2359   2303   -121    -10      6       C  
ATOM    902  C   PHE B 147     -48.810  18.995   0.040  1.00 16.29           C  
ANISOU  902  C   PHE B 147     2160   1992   2036    -37     24    -57       C  
ATOM    903  O   PHE B 147     -48.197  18.446   0.956  1.00 15.66           O  
ANISOU  903  O   PHE B 147     2183   1796   1969   -230     25     34       O  
ATOM    904  CB  PHE B 147     -49.695  17.826  -1.999  1.00 19.84           C  
ANISOU  904  CB  PHE B 147     2623   2468   2444   -113    -24    -29       C  
ATOM    905  CG  PHE B 147     -50.595  16.710  -2.509  1.00 18.64           C  
ANISOU  905  CG  PHE B 147     2353   2368   2359     27    -27     43       C  
ATOM    906  CD1 PHE B 147     -50.245  16.028  -3.662  1.00 20.35           C  
ANISOU  906  CD1 PHE B 147     2660   2501   2572    -95    -41   -132       C  
ATOM    907  CD2 PHE B 147     -51.754  16.340  -1.855  1.00 22.11           C  
ANISOU  907  CD2 PHE B 147     2691   2826   2882   -157    -23   -150       C  
ATOM    908  CE1 PHE B 147     -51.029  14.998  -4.148  1.00 21.44           C  
ANISOU  908  CE1 PHE B 147     2541   2877   2729    -48    -99   -137       C  
ATOM    909  CE2 PHE B 147     -52.540  15.315  -2.353  1.00 22.32           C  
ANISOU  909  CE2 PHE B 147     2675   2803   3002    -62      2    -94       C  
ATOM    910  CZ  PHE B 147     -52.164  14.650  -3.494  1.00 19.93           C  
ANISOU  910  CZ  PHE B 147     2470   2492   2607   -147   -144    -51       C  
ATOM    911  N   PHE B 148     -48.453  20.170  -0.452  1.00 15.78           N  
ANISOU  911  N   PHE B 148     2030   1961   2004    -43   -148    -54       N  
ATOM    912  CA  PHE B 148     -47.292  20.901   0.078  1.00 16.86           C  
ANISOU  912  CA  PHE B 148     1990   2213   2201   -114     82    -48       C  
ATOM    913  C   PHE B 148     -47.446  21.215   1.562  1.00 16.72           C  
ANISOU  913  C   PHE B 148     2112   2055   2183   -107    -12     24       C  
ATOM    914  O   PHE B 148     -46.500  21.067   2.343  1.00 16.17           O  
ANISOU  914  O   PHE B 148     1874   2358   1910   -134     95    -13       O  
ATOM    915  CB  PHE B 148     -47.087  22.189  -0.709  1.00 15.99           C  
ANISOU  915  CB  PHE B 148     1908   2112   2053   -139     44    -30       C  
ATOM    916  CG  PHE B 148     -45.734  22.821  -0.502  1.00 14.34           C  
ANISOU  916  CG  PHE B 148     1680   2008   1761    -32    -13   -127       C  
ATOM    917  CD1 PHE B 148     -44.559  22.127  -0.800  1.00 15.68           C  
ANISOU  917  CD1 PHE B 148     1825   2096   2034   -198    -91   -194       C  
ATOM    918  CD2 PHE B 148     -45.645  24.106  -0.022  1.00 15.55           C  
ANISOU  918  CD2 PHE B 148     1984   1994   1929    -93    -40     63       C  
ATOM    919  CE1 PHE B 148     -43.309  22.726  -0.605  1.00 15.69           C  
ANISOU  919  CE1 PHE B 148     1811   2203   1946   -129     85     68       C  
ATOM    920  CE2 PHE B 148     -44.410  24.716   0.169  1.00 17.39           C  
ANISOU  920  CE2 PHE B 148     1970   2220   2416   -134    -64    -96       C  
ATOM    921  CZ  PHE B 148     -43.250  24.033  -0.131  1.00 16.19           C  
ANISOU  921  CZ  PHE B 148     1837   2196   2116    -55    -14     -1       C  
ATOM    922  N   TRP B 149     -48.643  21.634   1.954  1.00 15.79           N  
ANISOU  922  N   TRP B 149     2023   1971   2006   -118    -19    -18       N  
ATOM    923  CA  TRP B 149     -48.923  21.907   3.369  1.00 16.71           C  
ANISOU  923  CA  TRP B 149     2157   2077   2114    -86     20    -74       C  
ATOM    924  C   TRP B 149     -48.653  20.681   4.238  1.00 16.35           C  
ANISOU  924  C   TRP B 149     2041   2159   2010    -29     58    -87       C  
ATOM    925  O   TRP B 149     -47.990  20.769   5.278  1.00 15.96           O  
ANISOU  925  O   TRP B 149     2029   1824   2210    122     33   -264       O  
ATOM    926  CB  TRP B 149     -50.367  22.356   3.540  1.00 17.88           C  
ANISOU  926  CB  TRP B 149     2261   2229   2302     18     40     76       C  
ATOM    927  CG  TRP B 149     -50.692  22.725   4.934  1.00 18.51           C  
ANISOU  927  CG  TRP B 149     2394   2332   2307     -3     24     70       C  
ATOM    928  CD1 TRP B 149     -51.189  21.906   5.904  1.00 19.10           C  
ANISOU  928  CD1 TRP B 149     2452   2486   2319     74     63      2       C  
ATOM    929  CD2 TRP B 149     -50.528  24.011   5.534  1.00 17.18           C  
ANISOU  929  CD2 TRP B 149     2027   2339   2159    115    -65    -27       C  
ATOM    930  NE1 TRP B 149     -51.345  22.607   7.070  1.00 19.93           N  
ANISOU  930  NE1 TRP B 149     2862   2570   2140     46    147     87       N  
ATOM    931  CE2 TRP B 149     -50.952  23.904   6.872  1.00 19.72           C  
ANISOU  931  CE2 TRP B 149     2564   2557   2368   -108     -2    -14       C  
ATOM    932  CE3 TRP B 149     -50.075  25.250   5.067  1.00 20.13           C  
ANISOU  932  CE3 TRP B 149     2741   2466   2440   -147     73     -7       C  
ATOM    933  CZ2 TRP B 149     -50.940  24.995   7.751  1.00 20.04           C  
ANISOU  933  CZ2 TRP B 149     2719   2560   2332    138    118     29       C  
ATOM    934  CZ3 TRP B 149     -50.062  26.333   5.945  1.00 19.71           C  
ANISOU  934  CZ3 TRP B 149     2725   2533   2228   -142     79    -23       C  
ATOM    935  CH2 TRP B 149     -50.484  26.189   7.268  1.00 21.14           C  
ANISOU  935  CH2 TRP B 149     2848   2625   2558   -147    100   -192       C  
ATOM    936  N   GLN B 150     -49.154  19.530   3.797  1.00 16.27           N  
ANISOU  936  N   GLN B 150     2016   2145   2018   -114    100      3       N  
ATOM    937  CA  GLN B 150     -48.941  18.296   4.524  1.00 16.51           C  
ANISOU  937  CA  GLN B 150     2071   2117   2083     -7     -2    -30       C  
ATOM    938  C   GLN B 150     -47.475  17.927   4.626  1.00 16.23           C  
ANISOU  938  C   GLN B 150     2074   2047   2046    -79     35     12       C  
ATOM    939  O   GLN B 150     -47.040  17.427   5.663  1.00 15.96           O  
ANISOU  939  O   GLN B 150     2193   2145   1725   -201     15     34       O  
ATOM    940  CB  GLN B 150     -49.714  17.151   3.900  1.00 15.03           C  
ANISOU  940  CB  GLN B 150     1859   1895   1955    116     21     -6       C  
ATOM    941  CG  GLN B 150     -51.219  17.297   4.043  1.00 16.89           C  
ANISOU  941  CG  GLN B 150     1895   2219   2301   -174    129    -49       C  
ATOM    942  CD  GLN B 150     -51.933  16.070   3.580  1.00 20.11           C  
ANISOU  942  CD  GLN B 150     2499   2371   2768   -186    -91    -62       C  
ATOM    943  OE1 GLN B 150     -51.639  14.972   4.051  1.00 21.22           O  
ANISOU  943  OE1 GLN B 150     2452   2290   3321   -309    -57    -13       O  
ATOM    944  NE2 GLN B 150     -52.876  16.235   2.653  1.00 23.07           N  
ANISOU  944  NE2 GLN B 150     2838   2794   3133   -242   -270    120       N  
ATOM    945  N   VAL B 151     -46.712  18.170   3.562  1.00 16.62           N  
ANISOU  945  N   VAL B 151     2092   2197   2024    -98     96    -38       N  
ATOM    946  CA  VAL B 151     -45.286  17.882   3.595  1.00 16.14           C  
ANISOU  946  CA  VAL B 151     2103   2064   1964     40     62    -39       C  
ATOM    947  C   VAL B 151     -44.588  18.806   4.586  1.00 15.07           C  
ANISOU  947  C   VAL B 151     1923   1973   1827     -8    156     56       C  
ATOM    948  O   VAL B 151     -43.743  18.360   5.373  1.00 16.38           O  
ANISOU  948  O   VAL B 151     2131   2014   2075     35    -28     28       O  
ATOM    949  CB  VAL B 151     -44.643  17.967   2.193  1.00 16.67           C  
ANISOU  949  CB  VAL B 151     2055   2345   1933   -107     35     48       C  
ATOM    950  CG1 VAL B 151     -43.149  17.734   2.276  1.00 18.63           C  
ANISOU  950  CG1 VAL B 151     2222   2426   2429    125    -37    -53       C  
ATOM    951  CG2 VAL B 151     -45.253  16.893   1.262  1.00 17.01           C  
ANISOU  951  CG2 VAL B 151     2137   2286   2040    -36    -84    -38       C  
ATOM    952  N   LEU B 152     -44.964  20.084   4.576  1.00 16.32           N  
ANISOU  952  N   LEU B 152     2200   2015   1986      2     17    -64       N  
ATOM    953  CA  LEU B 152     -44.430  21.054   5.553  1.00 16.71           C  
ANISOU  953  CA  LEU B 152     2204   2062   2082    -36    -21    -19       C  
ATOM    954  C   LEU B 152     -44.682  20.599   6.983  1.00 16.50           C  
ANISOU  954  C   LEU B 152     2076   2148   2042    -55    -84    -37       C  
ATOM    955  O   LEU B 152     -43.782  20.639   7.816  1.00 16.71           O  
ANISOU  955  O   LEU B 152     2211   2148   1987    -53   -166    213       O  
ATOM    956  CB  LEU B 152     -45.054  22.438   5.336  1.00 17.33           C  
ANISOU  956  CB  LEU B 152     2226   2102   2254      2    -20     23       C  
ATOM    957  CG ALEU B 152     -44.400  23.452   4.392  0.65 22.15           C  
ANISOU  957  CG ALEU B 152     2811   2817   2785    -44    146    168       C  
ATOM    958  CG BLEU B 152     -44.570  23.174   4.077  0.35 15.63           C  
ANISOU  958  CG BLEU B 152     2032   1843   2064     96    -17    -52       C  
ATOM    959  CD1ALEU B 152     -43.391  24.288   5.188  0.65 25.25           C  
ANISOU  959  CD1ALEU B 152     3261   3193   3138    -78     33   -147       C  
ATOM    960  CD1BLEU B 152     -45.393  24.449   3.864  0.35 12.64           C  
ANISOU  960  CD1BLEU B 152     1551   1608   1641      4     53     98       C  
ATOM    961  CD2ALEU B 152     -43.718  22.839   3.216  0.65 22.69           C  
ANISOU  961  CD2ALEU B 152     2974   2805   2842    119     11   -104       C  
ATOM    962  CD2BLEU B 152     -43.065  23.453   4.076  0.35 15.37           C  
ANISOU  962  CD2BLEU B 152     2018   1807   2012     35      2    -21       C  
ATOM    963  N   GLU B 153     -45.903  20.160   7.268  1.00 15.82           N  
ANISOU  963  N   GLU B 153     2089   2113   1808    -63    -39     -6       N  
ATOM    964  CA  GLU B 153     -46.224  19.698   8.614  1.00 16.43           C  
ANISOU  964  CA  GLU B 153     2246   2106   1888    -77     -1      0       C  
ATOM    965  C   GLU B 153     -45.414  18.446   9.003  1.00 15.51           C  
ANISOU  965  C   GLU B 153     2155   1970   1765    -67     16     11       C  
ATOM    966  O   GLU B 153     -44.948  18.336  10.137  1.00 16.35           O  
ANISOU  966  O   GLU B 153     2084   2389   1737     36     -3    -89       O  
ATOM    967  CB  GLU B 153     -47.722  19.488   8.774  1.00 17.16           C  
ANISOU  967  CB  GLU B 153     2283   2318   1920    -34     12     46       C  
ATOM    968  CG  GLU B 153     -48.549  20.774   8.721  1.00 18.54           C  
ANISOU  968  CG  GLU B 153     2508   2439   2098     76    122    -44       C  
ATOM    969  CD  GLU B 153     -48.507  21.582  10.020  1.00 22.37           C  
ANISOU  969  CD  GLU B 153     3270   2705   2523    -38    -45   -131       C  
ATOM    970  OE1 GLU B 153     -48.459  22.825   9.946  1.00 22.34           O  
ANISOU  970  OE1 GLU B 153     3219   2812   2456      1     80    -15       O  
ATOM    971  OE2 GLU B 153     -48.525  20.979  11.117  1.00 24.93           O  
ANISOU  971  OE2 GLU B 153     3923   2902   2646     64    109    -17       O  
ATOM    972  N   ALA B 154     -45.215  17.532   8.056  1.00 16.21           N  
ANISOU  972  N   ALA B 154     2264   2079   1815    -20     56     78       N  
ATOM    973  CA  ALA B 154     -44.389  16.340   8.263  1.00 16.09           C  
ANISOU  973  CA  ALA B 154     2187   2107   1817    -35     44     46       C  
ATOM    974  C   ALA B 154     -42.918  16.680   8.521  1.00 16.57           C  
ANISOU  974  C   ALA B 154     2293   1970   2032     28     75    -65       C  
ATOM    975  O   ALA B 154     -42.278  16.120   9.408  1.00 17.18           O  
ANISOU  975  O   ALA B 154     2464   2067   1995    -52   -119    100       O  
ATOM    976  CB  ALA B 154     -44.502  15.414   7.069  1.00 16.75           C  
ANISOU  976  CB  ALA B 154     2236   1834   2294    -56     15    -89       C  
ATOM    977  N   VAL B 155     -42.376  17.606   7.746  1.00 17.14           N  
ANISOU  977  N   VAL B 155     2239   2203   2069    -27     89     91       N  
ATOM    978  CA  VAL B 155     -40.975  17.983   7.943  1.00 17.83           C  
ANISOU  978  CA  VAL B 155     2260   2304   2208    -49     17     37       C  
ATOM    979  C   VAL B 155     -40.798  18.742   9.276  1.00 17.82           C  
ANISOU  979  C   VAL B 155     2248   2260   2261    -35    -44    -17       C  
ATOM    980  O   VAL B 155     -39.804  18.521   9.974  1.00 17.70           O  
ANISOU  980  O   VAL B 155     2257   2273   2195    297    106    163       O  
ATOM    981  CB AVAL B 155     -40.462  18.797   6.737  0.65 17.18           C  
ANISOU  981  CB AVAL B 155     2086   2249   2192    -83    -30    -29       C  
ATOM    982  CB BVAL B 155     -40.360  18.740   6.740  0.35 18.69           C  
ANISOU  982  CB BVAL B 155     2404   2419   2278    -65      8      9       C  
ATOM    983  CG1AVAL B 155     -39.047  19.345   6.993  0.65 17.27           C  
ANISOU  983  CG1AVAL B 155     1992   2381   2187   -290    -35    125       C  
ATOM    984  CG1BVAL B 155     -40.409  17.860   5.483  0.35 18.54           C  
ANISOU  984  CG1BVAL B 155     2342   2468   2231    -47     14     27       C  
ATOM    985  CG2AVAL B 155     -40.466  17.907   5.483  0.65 17.68           C  
ANISOU  985  CG2AVAL B 155     2233   2494   1989   -112     32     44       C  
ATOM    986  CG2BVAL B 155     -41.028  20.068   6.508  0.35 20.24           C  
ANISOU  986  CG2BVAL B 155     2549   2582   2557     28     20     50       C  
ATOM    987  N   ARG B 156     -41.769  19.582   9.653  1.00 17.83           N  
ANISOU  987  N   ARG B 156     2395   2265   2113     66    -41     55       N  
ATOM    988  CA  ARG B 156     -41.764  20.201  10.988  1.00 18.07           C  
ANISOU  988  CA  ARG B 156     2306   2305   2252    -46     -9     11       C  
ATOM    989  C   ARG B 156     -41.732  19.142  12.079  1.00 17.17           C  
ANISOU  989  C   ARG B 156     2234   2078   2209     13    -61    -83       C  
ATOM    990  O   ARG B 156     -40.995  19.280  13.054  1.00 16.64           O  
ANISOU  990  O   ARG B 156     2224   1805   2292   -187   -131    123       O  
ATOM    991  CB  ARG B 156     -42.982  21.109  11.213  1.00 18.86           C  
ANISOU  991  CB  ARG B 156     2346   2363   2456    -72     98     67       C  
ATOM    992  CG  ARG B 156     -42.933  22.441  10.465  1.00 20.47           C  
ANISOU  992  CG  ARG B 156     2457   2474   2846     55    -45     71       C  
ATOM    993  CD  ARG B 156     -44.175  23.299  10.732  1.00 19.59           C  
ANISOU  993  CD  ARG B 156     2489   2358   2596    -43     79   -121       C  
ATOM    994  NE  ARG B 156     -44.316  23.629  12.152  1.00 19.84           N  
ANISOU  994  NE  ARG B 156     2575   2537   2424    -61    152    -11       N  
ATOM    995  CZ  ARG B 156     -45.413  24.127  12.717  1.00 18.66           C  
ANISOU  995  CZ  ARG B 156     2427   2279   2381    -90    -55    -67       C  
ATOM    996  NH1 ARG B 156     -45.399  24.388  14.013  1.00 20.79           N  
ANISOU  996  NH1 ARG B 156     2551   2894   2453    110    185     25       N  
ATOM    997  NH2 ARG B 156     -46.514  24.363  12.017  1.00 19.29           N  
ANISOU  997  NH2 ARG B 156     2331   2436   2561    194    249   -218       N  
ATOM    998  N   HIS B 157     -42.547  18.100  11.928  1.00 16.17           N  
ANISOU  998  N   HIS B 157     2116   2065   1960     11      3     26       N  
ATOM    999  CA  HIS B 157     -42.561  16.994  12.880  1.00 17.63           C  
ANISOU  999  CA  HIS B 157     2454   2147   2098     25     64    -60       C  
ATOM   1000  C   HIS B 157     -41.170  16.386  13.010  1.00 17.32           C  
ANISOU 1000  C   HIS B 157     2291   2216   2070   -117    -18    -13       C  
ATOM   1001  O   HIS B 157     -40.659  16.201  14.117  1.00 17.64           O  
ANISOU 1001  O   HIS B 157     2544   2302   1857   -199     -1    -65       O  
ATOM   1002  CB  HIS B 157     -43.567  15.927  12.441  1.00 17.74           C  
ANISOU 1002  CB  HIS B 157     2321   2289   2129    -16     76     17       C  
ATOM   1003  CG  HIS B 157     -43.509  14.669  13.252  1.00 19.69           C  
ANISOU 1003  CG  HIS B 157     2710   2389   2380     41   -159    130       C  
ATOM   1004  ND1 HIS B 157     -43.996  14.589  14.537  1.00 21.59           N  
ANISOU 1004  ND1 HIS B 157     3016   2642   2543     98    194      4       N  
ATOM   1005  CD2 HIS B 157     -43.015  13.446  12.958  1.00 20.01           C  
ANISOU 1005  CD2 HIS B 157     2570   2509   2522     33     86    -93       C  
ATOM   1006  CE1 HIS B 157     -43.788  13.369  15.007  1.00 22.87           C  
ANISOU 1006  CE1 HIS B 157     3183   2765   2740    -93    279     77       C  
ATOM   1007  NE2 HIS B 157     -43.205  12.651  14.063  1.00 22.39           N  
ANISOU 1007  NE2 HIS B 157     3043   2718   2745     -7    221    135       N  
ATOM   1008  N   CYS B 158     -40.555  16.061  11.874  1.00 16.21           N  
ANISOU 1008  N   CYS B 158     2078   2023   2057   -180     57    -31       N  
ATOM   1009  CA  CYS B 158     -39.203  15.493  11.888  1.00 16.84           C  
ANISOU 1009  CA  CYS B 158     2184   2040   2172      0   -115     -5       C  
ATOM   1010  C   CYS B 158     -38.207  16.401  12.625  1.00 16.42           C  
ANISOU 1010  C   CYS B 158     2228   1980   2029      6    -53    -70       C  
ATOM   1011  O   CYS B 158     -37.463  15.954  13.501  1.00 16.39           O  
ANISOU 1011  O   CYS B 158     2417   1772   2039    184    -30   -199       O  
ATOM   1012  CB  CYS B 158     -38.713  15.249  10.468  1.00 16.92           C  
ANISOU 1012  CB  CYS B 158     2007   2224   2198    -23   -184    -63       C  
ATOM   1013  SG  CYS B 158     -39.621  13.935   9.639  1.00 20.59           S  
ANISOU 1013  SG  CYS B 158     3003   2179   2638     20   -463   -415       S  
ATOM   1014  N   HIS B 159     -38.199  17.677  12.265  1.00 15.41           N  
ANISOU 1014  N   HIS B 159     2191   1887   1777    -55    -79   -133       N  
ATOM   1015  CA  HIS B 159     -37.258  18.630  12.867  1.00 16.11           C  
ANISOU 1015  CA  HIS B 159     1980   1997   2141    -58    -64    -96       C  
ATOM   1016  C   HIS B 159     -37.495  18.781  14.371  1.00 17.66           C  
ANISOU 1016  C   HIS B 159     2280   2118   2311    -74   -105    -12       C  
ATOM   1017  O   HIS B 159     -36.545  18.844  15.161  1.00 17.77           O  
ANISOU 1017  O   HIS B 159     2167   2534   2050    -72    -76    -88       O  
ATOM   1018  CB  HIS B 159     -37.355  19.960  12.136  1.00 18.60           C  
ANISOU 1018  CB  HIS B 159     2408   2173   2483   -105   -110    -88       C  
ATOM   1019  CG  HIS B 159     -36.818  19.910  10.735  1.00 21.72           C  
ANISOU 1019  CG  HIS B 159     2717   2899   2635   -204     87   -189       C  
ATOM   1020  ND1 HIS B 159     -36.597  21.041   9.981  1.00 28.89           N  
ANISOU 1020  ND1 HIS B 159     4145   3239   3591     58    286      7       N  
ATOM   1021  CD2 HIS B 159     -36.441  18.864   9.958  1.00 24.71           C  
ANISOU 1021  CD2 HIS B 159     3303   3005   3081    327     46     89       C  
ATOM   1022  CE1 HIS B 159     -36.115  20.694   8.798  1.00 28.93           C  
ANISOU 1022  CE1 HIS B 159     4183   3379   3429   -164    178    126       C  
ATOM   1023  NE2 HIS B 159     -36.001  19.379   8.762  1.00 26.63           N  
ANISOU 1023  NE2 HIS B 159     3476   3375   3266     67    177   -125       N  
ATOM   1024  N   ASN B 160     -38.763  18.822  14.764  1.00 18.13           N  
ANISOU 1024  N   ASN B 160     2403   2223   2261     64    105   -117       N  
ATOM   1025  CA  ASN B 160     -39.144  18.866  16.180  1.00 20.30           C  
ANISOU 1025  CA  ASN B 160     2840   2449   2421    -47     -6    -54       C  
ATOM   1026  C   ASN B 160     -38.663  17.639  16.959  1.00 20.56           C  
ANISOU 1026  C   ASN B 160     2750   2652   2407    113    -78    -63       C  
ATOM   1027  O   ASN B 160     -38.341  17.728  18.155  1.00 21.25           O  
ANISOU 1027  O   ASN B 160     3186   2578   2310    182   -200   -392       O  
ATOM   1028  CB  ASN B 160     -40.660  18.999  16.265  1.00 20.63           C  
ANISOU 1028  CB  ASN B 160     2681   2522   2633     17    -82    -28       C  
ATOM   1029  CG  ASN B 160     -41.161  19.226  17.669  1.00 29.30           C  
ANISOU 1029  CG  ASN B 160     3896   3914   3321     15     73    -68       C  
ATOM   1030  OD1 ASN B 160     -41.135  20.349  18.170  1.00 33.71           O  
ANISOU 1030  OD1 ASN B 160     4562   4182   4062    -62     72   -288       O  
ATOM   1031  ND2 ASN B 160     -41.667  18.172  18.296  1.00 32.36           N  
ANISOU 1031  ND2 ASN B 160     4387   4105   3800    -60    140     68       N  
ATOM   1032  N   CYS B 161     -38.626  16.493  16.278  1.00 20.04           N  
ANISOU 1032  N   CYS B 161     2803   2588   2223     80    -83     -4       N  
ATOM   1033  CA  CYS B 161     -38.090  15.243  16.838  1.00 20.42           C  
ANISOU 1033  CA  CYS B 161     2801   2507   2450     33     90     11       C  
ATOM   1034  C   CYS B 161     -36.560  15.131  16.743  1.00 20.42           C  
ANISOU 1034  C   CYS B 161     2833   2494   2431    -16    -71     35       C  
ATOM   1035  O   CYS B 161     -35.975  14.127  17.157  1.00 22.75           O  
ANISOU 1035  O   CYS B 161     3096   2721   2826    134   -116    137       O  
ATOM   1036  CB  CYS B 161     -38.736  14.058  16.124  1.00 20.80           C  
ANISOU 1036  CB  CYS B 161     2873   2470   2557    -24      0     46       C  
ATOM   1037  SG  CYS B 161     -40.487  13.865  16.431  1.00 23.77           S  
ANISOU 1037  SG  CYS B 161     3259   2901   2871   -209   -150    -23       S  
ATOM   1038  N   GLY B 162     -35.911  16.155  16.195  1.00 19.08           N  
ANISOU 1038  N   GLY B 162     2574   2371   2301    -36    -90    -35       N  
ATOM   1039  CA  GLY B 162     -34.464  16.184  16.072  1.00 19.09           C  
ANISOU 1039  CA  GLY B 162     2524   2415   2314     10    -24   -119       C  
ATOM   1040  C   GLY B 162     -33.908  15.420  14.889  1.00 18.31           C  
ANISOU 1040  C   GLY B 162     2320   2273   2363     42      0      9       C  
ATOM   1041  O   GLY B 162     -32.753  15.022  14.915  1.00 17.52           O  
ANISOU 1041  O   GLY B 162     2085   2370   2202    -81   -152   -164       O  
ATOM   1042  N   VAL B 163     -34.727  15.251  13.851  1.00 18.04           N  
ANISOU 1042  N   VAL B 163     2388   2178   2287   -102     27    -90       N  
ATOM   1043  CA  VAL B 163     -34.361  14.502  12.657  1.00 17.53           C  
ANISOU 1043  CA  VAL B 163     2252   2217   2190    -50    -69    -71       C  
ATOM   1044  C   VAL B 163     -34.423  15.356  11.390  1.00 17.85           C  
ANISOU 1044  C   VAL B 163     2401   2075   2304    -46   -146   -141       C  
ATOM   1045  O   VAL B 163     -35.409  16.055  11.147  1.00 18.98           O  
ANISOU 1045  O   VAL B 163     2657   2396   2158    140   -152    -65       O  
ATOM   1046  CB  VAL B 163     -35.279  13.277  12.499  1.00 17.34           C  
ANISOU 1046  CB  VAL B 163     2496   1955   2134      0     54     36       C  
ATOM   1047  CG1 VAL B 163     -35.032  12.557  11.153  1.00 19.87           C  
ANISOU 1047  CG1 VAL B 163     2803   2439   2307    -77     10    -73       C  
ATOM   1048  CG2 VAL B 163     -35.077  12.338  13.684  1.00 17.85           C  
ANISOU 1048  CG2 VAL B 163     2449   2080   2252    -43   -214     -4       C  
ATOM   1049  N   LEU B 164     -33.363  15.273  10.592  1.00 18.43           N  
ANISOU 1049  N   LEU B 164     2393   2237   2369   -105   -194   -126       N  
ATOM   1050  CA  LEU B 164     -33.294  15.869   9.261  1.00 19.80           C  
ANISOU 1050  CA  LEU B 164     2530   2507   2483     -4    -69   -115       C  
ATOM   1051  C   LEU B 164     -33.384  14.748   8.217  1.00 19.03           C  
ANISOU 1051  C   LEU B 164     2393   2390   2445     19    -43    -13       C  
ATOM   1052  O   LEU B 164     -32.562  13.832   8.188  1.00 19.05           O  
ANISOU 1052  O   LEU B 164     2475   2261   2501    135   -387    -75       O  
ATOM   1053  CB  LEU B 164     -31.975  16.615   9.111  1.00 21.56           C  
ANISOU 1053  CB  LEU B 164     2716   2679   2794     13    -45    -14       C  
ATOM   1054  CG  LEU B 164     -31.770  17.517   7.914  1.00 20.40           C  
ANISOU 1054  CG  LEU B 164     2434   2814   2503    -36     78    -93       C  
ATOM   1055  CD1 LEU B 164     -32.651  18.767   8.039  1.00 24.20           C  
ANISOU 1055  CD1 LEU B 164     3036   2763   3393    -11   -158    -62       C  
ATOM   1056  CD2 LEU B 164     -30.295  17.910   7.768  1.00 22.58           C  
ANISOU 1056  CD2 LEU B 164     2587   2906   3086    -78    -53    -44       C  
ATOM   1057  N   HIS B 165     -34.370  14.834   7.343  1.00 19.45           N  
ANISOU 1057  N   HIS B 165     2514   2367   2509    105   -120   -172       N  
ATOM   1058  CA  HIS B 165     -34.601  13.789   6.351  1.00 19.09           C  
ANISOU 1058  CA  HIS B 165     2529   2412   2309     17    -83   -132       C  
ATOM   1059  C   HIS B 165     -33.513  13.771   5.259  1.00 18.42           C  
ANISOU 1059  C   HIS B 165     2428   2344   2224    -94   -159   -133       C  
ATOM   1060  O   HIS B 165     -32.976  12.714   4.932  1.00 19.42           O  
ANISOU 1060  O   HIS B 165     2295   2520   2560    139   -231   -107       O  
ATOM   1061  CB  HIS B 165     -35.987  13.972   5.756  1.00 19.20           C  
ANISOU 1061  CB  HIS B 165     2461   2508   2324    -55     45    -64       C  
ATOM   1062  CG  HIS B 165     -36.376  12.892   4.806  1.00 20.43           C  
ANISOU 1062  CG  HIS B 165     2712   2431   2618    -84    -22   -131       C  
ATOM   1063  ND1 HIS B 165     -35.904  12.840   3.512  1.00 20.53           N  
ANISOU 1063  ND1 HIS B 165     2559   2472   2768   -136     55   -136       N  
ATOM   1064  CD2 HIS B 165     -37.178  11.815   4.962  1.00 20.29           C  
ANISOU 1064  CD2 HIS B 165     2603   2620   2487    -36    110    -76       C  
ATOM   1065  CE1 HIS B 165     -36.404  11.774   2.912  1.00 20.55           C  
ANISOU 1065  CE1 HIS B 165     2637   2581   2587     12     59   -227       C  
ATOM   1066  NE2 HIS B 165     -37.183  11.140   3.768  1.00 17.88           N  
ANISOU 1066  NE2 HIS B 165     2420   2053   2320   -168   -138    -58       N  
ATOM   1067  N   ARG B 166     -33.212  14.944   4.706  1.00 18.07           N  
ANISOU 1067  N   ARG B 166     2683   2346   1837   -124   -310   -187       N  
ATOM   1068  CA  ARG B 166     -32.137  15.165   3.719  1.00 19.59           C  
ANISOU 1068  CA  ARG B 166     2496   2555   2390    -37    -51   -128       C  
ATOM   1069  C   ARG B 166     -32.387  14.615   2.301  1.00 21.38           C  
ANISOU 1069  C   ARG B 166     2683   3014   2426    -99    -53   -115       C  
ATOM   1070  O   ARG B 166     -31.513  14.730   1.436  1.00 23.15           O  
ANISOU 1070  O   ARG B 166     2602   3543   2648     69    -23    -26       O  
ATOM   1071  CB  ARG B 166     -30.764  14.686   4.228  1.00 20.34           C  
ANISOU 1071  CB  ARG B 166     2633   2549   2547     38    -15   -116       C  
ATOM   1072  CG  ARG B 166     -30.287  15.425   5.464  1.00 21.77           C  
ANISOU 1072  CG  ARG B 166     2580   2823   2865   -106   -191    -30       C  
ATOM   1073  CD  ARG B 166     -28.775  15.362   5.594  1.00 22.19           C  
ANISOU 1073  CD  ARG B 166     2652   2822   2953     55   -118    -58       C  
ATOM   1074  NE  ARG B 166     -28.288  14.006   5.831  1.00 22.97           N  
ANISOU 1074  NE  ARG B 166     2687   2774   3266   -133   -177     26       N  
ATOM   1075  CZ  ARG B 166     -27.016  13.721   6.077  1.00 23.70           C  
ANISOU 1075  CZ  ARG B 166     2932   2843   3230     18    -70     51       C  
ATOM   1076  NH1 ARG B 166     -26.649  12.468   6.282  1.00 23.09           N  
ANISOU 1076  NH1 ARG B 166     2681   2812   3278      3   -173    -70       N  
ATOM   1077  NH2 ARG B 166     -26.110  14.694   6.138  1.00 23.12           N  
ANISOU 1077  NH2 ARG B 166     2390   2895   3497     80    -75     -9       N  
ATOM   1078  N   ASP B 167     -33.563  14.053   2.052  1.00 19.77           N  
ANISOU 1078  N   ASP B 167     2383   2741   2388     74     51    -34       N  
ATOM   1079  CA  ASP B 167     -33.893  13.540   0.717  1.00 21.72           C  
ANISOU 1079  CA  ASP B 167     2796   2847   2608     11   -118    -72       C  
ATOM   1080  C   ASP B 167     -35.381  13.753   0.422  1.00 20.69           C  
ANISOU 1080  C   ASP B 167     2733   2474   2652     37    -67   -106       C  
ATOM   1081  O   ASP B 167     -36.062  12.874  -0.101  1.00 20.03           O  
ANISOU 1081  O   ASP B 167     2655   2510   2443    143   -216   -358       O  
ATOM   1082  CB  ASP B 167     -33.496  12.054   0.620  1.00 25.31           C  
ANISOU 1082  CB  ASP B 167     3329   3098   3189     90    -22    -84       C  
ATOM   1083  CG  ASP B 167     -33.402  11.534  -0.825  1.00 29.00           C  
ANISOU 1083  CG  ASP B 167     3927   3662   3427     28    -43    -26       C  
ATOM   1084  OD1 ASP B 167     -33.519  10.287  -1.004  1.00 28.53           O  
ANISOU 1084  OD1 ASP B 167     3605   3610   3622    -32    -38   -123       O  
ATOM   1085  OD2 ASP B 167     -33.188  12.343  -1.761  1.00 27.64           O  
ANISOU 1085  OD2 ASP B 167     3838   3819   2844    160     78   -134       O  
ATOM   1086  N   ILE B 168     -35.886  14.937   0.760  1.00 18.48           N  
ANISOU 1086  N   ILE B 168     2508   2324   2189    -40    -98   -143       N  
ATOM   1087  CA  ILE B 168     -37.265  15.268   0.470  1.00 19.39           C  
ANISOU 1087  CA  ILE B 168     2624   2455   2286     45    -76    -38       C  
ATOM   1088  C   ILE B 168     -37.413  15.407  -1.051  1.00 19.79           C  
ANISOU 1088  C   ILE B 168     2648   2566   2304   -133    -34    -32       C  
ATOM   1089  O   ILE B 168     -36.730  16.203  -1.687  1.00 19.66           O  
ANISOU 1089  O   ILE B 168     2596   2590   2282   -301   -211   -131       O  
ATOM   1090  CB  ILE B 168     -37.712  16.578   1.161  1.00 19.32           C  
ANISOU 1090  CB  ILE B 168     2585   2416   2337     24    -31      5       C  
ATOM   1091  CG1 ILE B 168     -37.585  16.439   2.681  1.00 20.90           C  
ANISOU 1091  CG1 ILE B 168     2751   2773   2417     61     47   -149       C  
ATOM   1092  CG2 ILE B 168     -39.147  16.912   0.760  1.00 21.55           C  
ANISOU 1092  CG2 ILE B 168     2647   2899   2640    158     83    -76       C  
ATOM   1093  CD1 ILE B 168     -37.579  17.759   3.414  1.00 23.49           C  
ANISOU 1093  CD1 ILE B 168     3216   2873   2835    -28     -6   -204       C  
ATOM   1094  N   LYS B 169     -38.313  14.620  -1.620  1.00 19.73           N  
ANISOU 1094  N   LYS B 169     2773   2485   2238   -163    -15   -115       N  
ATOM   1095  CA  LYS B 169     -38.569  14.657  -3.054  1.00 19.85           C  
ANISOU 1095  CA  LYS B 169     2481   2710   2349   -152   -188    -54       C  
ATOM   1096  C   LYS B 169     -39.816  13.852  -3.341  1.00 17.78           C  
ANISOU 1096  C   LYS B 169     2226   2311   2219    -77    -63    -78       C  
ATOM   1097  O   LYS B 169     -40.276  13.086  -2.492  1.00 17.04           O  
ANISOU 1097  O   LYS B 169     2386   2210   1878   -316   -358   -257       O  
ATOM   1098  CB  LYS B 169     -37.389  14.070  -3.848  1.00 20.43           C  
ANISOU 1098  CB  LYS B 169     2349   3069   2344   -231   -132   -116       C  
ATOM   1099  CG  LYS B 169     -37.029  12.634  -3.530  1.00 22.43           C  
ANISOU 1099  CG  LYS B 169     2690   3075   2758   -169    -92    -72       C  
ATOM   1100  CD  LYS B 169     -35.940  12.133  -4.483  1.00 24.69           C  
ANISOU 1100  CD  LYS B 169     2889   3299   3191    -13    130    -37       C  
ATOM   1101  CE  LYS B 169     -35.508  10.712  -4.175  1.00 27.97           C  
ANISOU 1101  CE  LYS B 169     3418   3536   3672    161     72   -109       C  
ATOM   1102  NZ  LYS B 169     -34.476  10.192  -5.169  1.00 32.63           N  
ANISOU 1102  NZ  LYS B 169     3904   4362   4129    331    226   -343       N  
ATOM   1103  N   ASP B 170     -40.352  14.025  -4.544  1.00 17.91           N  
ANISOU 1103  N   ASP B 170     2394   2316   2091    -77    -51    -24       N  
ATOM   1104  CA  ASP B 170     -41.599  13.338  -4.933  1.00 19.95           C  
ANISOU 1104  CA  ASP B 170     2549   2551   2479    -62   -133    -85       C  
ATOM   1105  C   ASP B 170     -41.583  11.814  -4.717  1.00 19.80           C  
ANISOU 1105  C   ASP B 170     2581   2655   2286   -102   -141    -90       C  
ATOM   1106  O   ASP B 170     -42.573  11.250  -4.244  1.00 20.33           O  
ANISOU 1106  O   ASP B 170     2837   2523   2362   -155    -74     67       O  
ATOM   1107  CB  ASP B 170     -42.006  13.707  -6.378  1.00 21.85           C  
ANISOU 1107  CB  ASP B 170     3031   2613   2657    -78   -103    -56       C  
ATOM   1108  CG  ASP B 170     -40.892  13.477  -7.407  1.00 26.90           C  
ANISOU 1108  CG  ASP B 170     3415   3444   3362    -47     63    -95       C  
ATOM   1109  OD1 ASP B 170     -39.823  12.894  -7.097  1.00 26.19           O  
ANISOU 1109  OD1 ASP B 170     3573   3255   3123     37    -33   -272       O  
ATOM   1110  OD2 ASP B 170     -41.104  13.898  -8.562  1.00 32.18           O  
ANISOU 1110  OD2 ASP B 170     4573   4004   3650   -166    -91     48       O  
ATOM   1111  N   GLU B 171     -40.465  11.159  -5.040  1.00 19.97           N  
ANISOU 1111  N   GLU B 171     2468   2562   2555    -88   -245    -77       N  
ATOM   1112  CA  GLU B 171     -40.343   9.699  -4.877  1.00 23.32           C  
ANISOU 1112  CA  GLU B 171     3108   2812   2938     15   -182      1       C  
ATOM   1113  C   GLU B 171     -40.427   9.256  -3.418  1.00 21.89           C  
ANISOU 1113  C   GLU B 171     2910   2564   2841    -13    -12    -47       C  
ATOM   1114  O   GLU B 171     -40.756   8.103  -3.137  1.00 21.06           O  
ANISOU 1114  O   GLU B 171     3051   2519   2431   -257   -109     -5       O  
ATOM   1115  CB  GLU B 171     -39.010   9.190  -5.427  1.00 24.28           C  
ANISOU 1115  CB  GLU B 171     3259   2803   3162     12      4    -42       C  
ATOM   1116  CG  GLU B 171     -38.749   9.481  -6.871  1.00 29.95           C  
ANISOU 1116  CG  GLU B 171     3948   3798   3631    106    129    -41       C  
ATOM   1117  CD  GLU B 171     -37.412   8.908  -7.299  1.00 35.46           C  
ANISOU 1117  CD  GLU B 171     4132   4810   4530    224    355    -68       C  
ATOM   1118  OE1 GLU B 171     -36.437   9.684  -7.421  1.00 42.78           O  
ANISOU 1118  OE1 GLU B 171     4957   5601   5697   -213    155   -142       O  
ATOM   1119  OE2 GLU B 171     -37.340   7.672  -7.467  1.00 46.06           O  
ANISOU 1119  OE2 GLU B 171     5921   5243   6334    195    157   -251       O  
ATOM   1120  N   ASN B 172     -40.098  10.164  -2.497  1.00 18.93           N  
ANISOU 1120  N   ASN B 172     2390   2301   2500    -47   -124     31       N  
ATOM   1121  CA  ASN B 172     -40.105   9.853  -1.075  1.00 18.66           C  
ANISOU 1121  CA  ASN B 172     2293   2301   2495      9    -20      1       C  
ATOM   1122  C   ASN B 172     -41.351  10.315  -0.338  1.00 18.78           C  
ANISOU 1122  C   ASN B 172     2461   2307   2365     73    -37    -25       C  
ATOM   1123  O   ASN B 172     -41.340  10.451   0.880  1.00 19.15           O  
ANISOU 1123  O   ASN B 172     2508   2414   2352    -76   -231   -254       O  
ATOM   1124  CB  ASN B 172     -38.835  10.388  -0.426  1.00 18.96           C  
ANISOU 1124  CB  ASN B 172     2529   2262   2412    -70   -110     24       C  
ATOM   1125  CG  ASN B 172     -37.626   9.578  -0.812  1.00 20.11           C  
ANISOU 1125  CG  ASN B 172     2588   2314   2736     49    -92      0       C  
ATOM   1126  OD1 ASN B 172     -37.757   8.384  -1.163  1.00 21.41           O  
ANISOU 1126  OD1 ASN B 172     2859   2389   2884    127    -52   -232       O  
ATOM   1127  ND2 ASN B 172     -36.444  10.199  -0.772  1.00 20.15           N  
ANISOU 1127  ND2 ASN B 172     2484   2439   2732     94    -31    -57       N  
ATOM   1128  N   ILE B 173     -42.442  10.492  -1.082  1.00 17.03           N  
ANISOU 1128  N   ILE B 173     2259   2167   2044    -54   -167   -188       N  
ATOM   1129  CA  ILE B 173     -43.725  10.873  -0.512  1.00 17.46           C  
ANISOU 1129  CA  ILE B 173     2218   2268   2145   -147    -62    -86       C  
ATOM   1130  C   ILE B 173     -44.777   9.896  -1.030  1.00 19.55           C  
ANISOU 1130  C   ILE B 173     2517   2460   2448   -164    -70    -64       C  
ATOM   1131  O   ILE B 173     -44.941   9.744  -2.253  1.00 19.53           O  
ANISOU 1131  O   ILE B 173     2596   2352   2472   -274   -231   -268       O  
ATOM   1132  CB  ILE B 173     -44.100  12.296  -0.920  1.00 19.23           C  
ANISOU 1132  CB  ILE B 173     2498   2402   2404   -117    -55    -83       C  
ATOM   1133  CG1 ILE B 173     -43.103  13.297  -0.306  1.00 19.74           C  
ANISOU 1133  CG1 ILE B 173     2556   2215   2727   -110     44   -127       C  
ATOM   1134  CG2 ILE B 173     -45.525  12.625  -0.504  1.00 21.18           C  
ANISOU 1134  CG2 ILE B 173     2678   2554   2812    -41    -34   -187       C  
ATOM   1135  CD1 ILE B 173     -43.124  14.635  -0.970  1.00 19.56           C  
ANISOU 1135  CD1 ILE B 173     2523   2581   2325    -18    -23    117       C  
ATOM   1136  N   LEU B 174     -45.461   9.230  -0.106  1.00 19.81           N  
ANISOU 1136  N   LEU B 174     2520   2501   2506   -226    -66   -130       N  
ATOM   1137  CA  LEU B 174     -46.581   8.348  -0.454  1.00 19.32           C  
ANISOU 1137  CA  LEU B 174     2467   2403   2468   -188    -76    -81       C  
ATOM   1138  C   LEU B 174     -47.887   9.081  -0.275  1.00 19.96           C  
ANISOU 1138  C   LEU B 174     2548   2480   2555   -166    -44    -31       C  
ATOM   1139  O   LEU B 174     -48.061   9.834   0.691  1.00 20.74           O  
ANISOU 1139  O   LEU B 174     2512   2614   2755   -130    -98   -166       O  
ATOM   1140  CB  LEU B 174     -46.578   7.096   0.422  1.00 20.63           C  
ANISOU 1140  CB  LEU B 174     2590   2703   2543   -170   -136    -17       C  
ATOM   1141  CG  LEU B 174     -45.378   6.164   0.278  1.00 23.29           C  
ANISOU 1141  CG  LEU B 174     2913   2876   3060     71    -98    -59       C  
ATOM   1142  CD1 LEU B 174     -45.560   4.939   1.189  1.00 23.87           C  
ANISOU 1142  CD1 LEU B 174     2952   2984   3134   -131    -85    -98       C  
ATOM   1143  CD2 LEU B 174     -45.153   5.749  -1.148  1.00 25.19           C  
ANISOU 1143  CD2 LEU B 174     3262   3182   3124     26   -111    104       C  
ATOM   1144  N   ILE B 175     -48.813   8.854  -1.205  1.00 20.87           N  
ANISOU 1144  N   ILE B 175     2818   2430   2681     21   -186   -131       N  
ATOM   1145  CA  ILE B 175     -50.171   9.339  -1.071  1.00 21.62           C  
ANISOU 1145  CA  ILE B 175     2671   2753   2791   -182    -32   -114       C  
ATOM   1146  C   ILE B 175     -51.105   8.194  -0.686  1.00 22.61           C  
ANISOU 1146  C   ILE B 175     2848   2735   3006    -36     35   -125       C  
ATOM   1147  O   ILE B 175     -51.225   7.205  -1.417  1.00 22.20           O  
ANISOU 1147  O   ILE B 175     2331   2725   3378   -487   -225   -236       O  
ATOM   1148  CB  ILE B 175     -50.696   9.955  -2.383  1.00 21.85           C  
ANISOU 1148  CB  ILE B 175     2813   2516   2970   -123     -9    -11       C  
ATOM   1149  CG1 ILE B 175     -49.715  10.989  -2.939  1.00 22.00           C  
ANISOU 1149  CG1 ILE B 175     2717   2858   2781    -56      8    107       C  
ATOM   1150  CG2 ILE B 175     -52.078  10.579  -2.153  1.00 22.94           C  
ANISOU 1150  CG2 ILE B 175     2860   2830   3024    -36   -164     -7       C  
ATOM   1151  CD1 ILE B 175     -49.954  11.295  -4.411  1.00 23.29           C  
ANISOU 1151  CD1 ILE B 175     2906   3059   2885   -119    -77     -6       C  
ATOM   1152  N   ASP B 176     -51.760   8.346   0.459  1.00 23.64           N  
ANISOU 1152  N   ASP B 176     3041   3096   2846   -121    108      9       N  
ATOM   1153  CA  ASP B 176     -52.905   7.518   0.820  1.00 25.96           C  
ANISOU 1153  CA  ASP B 176     3308   3141   3412   -139     24    -22       C  
ATOM   1154  C   ASP B 176     -54.115   8.032   0.046  1.00 26.93           C  
ANISOU 1154  C   ASP B 176     3334   3319   3580    -64    114     -4       C  
ATOM   1155  O   ASP B 176     -54.727   9.047   0.407  1.00 25.91           O  
ANISOU 1155  O   ASP B 176     3093   2951   3799   -265    124    -19       O  
ATOM   1156  CB  ASP B 176     -53.147   7.567   2.329  1.00 28.02           C  
ANISOU 1156  CB  ASP B 176     3481   3583   3580    -56    200    -19       C  
ATOM   1157  CG  ASP B 176     -54.252   6.617   2.779  1.00 30.73           C  
ANISOU 1157  CG  ASP B 176     3876   3704   4094   -186     64     79       C  
ATOM   1158  OD1 ASP B 176     -54.111   6.039   3.872  1.00 33.65           O  
ANISOU 1158  OD1 ASP B 176     4418   4018   4348   -105     72    179       O  
ATOM   1159  OD2 ASP B 176     -55.253   6.461   2.046  1.00 31.68           O  
ANISOU 1159  OD2 ASP B 176     3767   3823   4447   -494    164    153       O  
ATOM   1160  N   LEU B 177     -54.459   7.309  -1.011  1.00 27.07           N  
ANISOU 1160  N   LEU B 177     3488   3212   3586   -115    107    -19       N  
ATOM   1161  CA  LEU B 177     -55.409   7.785  -2.005  1.00 29.70           C  
ANISOU 1161  CA  LEU B 177     3725   3702   3857     -5      9     40       C  
ATOM   1162  C   LEU B 177     -56.850   7.921  -1.500  1.00 32.40           C  
ANISOU 1162  C   LEU B 177     3947   4109   4254    -81     57     86       C  
ATOM   1163  O   LEU B 177     -57.603   8.744  -2.014  1.00 34.86           O  
ANISOU 1163  O   LEU B 177     4127   4444   4674     46     59    239       O  
ATOM   1164  CB  LEU B 177     -55.362   6.892  -3.242  1.00 30.04           C  
ANISOU 1164  CB  LEU B 177     3751   3755   3907    -36    -33     31       C  
ATOM   1165  CG  LEU B 177     -54.049   6.906  -4.028  1.00 29.92           C  
ANISOU 1165  CG  LEU B 177     3781   3800   3787     20    -32     22       C  
ATOM   1166  CD1 LEU B 177     -54.028   5.754  -5.032  1.00 32.89           C  
ANISOU 1166  CD1 LEU B 177     4214   4173   4108    -16    -30   -116       C  
ATOM   1167  CD2 LEU B 177     -53.828   8.250  -4.713  1.00 28.50           C  
ANISOU 1167  CD2 LEU B 177     3498   3763   3566   -121    -19   -105       C  
ATOM   1168  N   ASN B 178     -57.228   7.123  -0.506  1.00 31.91           N  
ANISOU 1168  N   ASN B 178     4063   4056   4004    -85    -17     19       N  
ATOM   1169  CA  ASN B 178     -58.563   7.212   0.077  1.00 32.40           C  
ANISOU 1169  CA  ASN B 178     4037   4081   4191    -51    -10    -60       C  
ATOM   1170  C   ASN B 178     -58.694   8.316   1.117  1.00 31.61           C  
ANISOU 1170  C   ASN B 178     3911   3892   4205    -63    -26    -22       C  
ATOM   1171  O   ASN B 178     -59.757   8.938   1.233  1.00 31.99           O  
ANISOU 1171  O   ASN B 178     3646   3948   4558   -255    -41   -110       O  
ATOM   1172  CB  ASN B 178     -58.958   5.879   0.719  1.00 34.57           C  
ANISOU 1172  CB  ASN B 178     4373   4297   4463      6     64    127       C  
ATOM   1173  CG  ASN B 178     -59.303   4.814  -0.307  1.00 39.16           C  
ANISOU 1173  CG  ASN B 178     5017   4844   5017    -82    -36   -173       C  
ATOM   1174  OD1 ASN B 178     -59.424   5.094  -1.505  1.00 42.51           O  
ANISOU 1174  OD1 ASN B 178     5449   5379   5322   -124    -67   -114       O  
ATOM   1175  ND2 ASN B 178     -59.466   3.580   0.161  1.00 43.01           N  
ANISOU 1175  ND2 ASN B 178     5457   5203   5681    -82     79     94       N  
ATOM   1176  N   ARG B 179     -57.620   8.551   1.870  1.00 28.77           N  
ANISOU 1176  N   ARG B 179     3605   3512   3812    -81     71     74       N  
ATOM   1177  CA  ARG B 179     -57.639   9.508   2.979  1.00 29.85           C  
ANISOU 1177  CA  ARG B 179     3687   3733   3919   -141     84      7       C  
ATOM   1178  C   ARG B 179     -57.104  10.889   2.603  1.00 27.30           C  
ANISOU 1178  C   ARG B 179     3355   3500   3515    -73    -18    -48       C  
ATOM   1179  O   ARG B 179     -57.310  11.853   3.345  1.00 26.94           O  
ANISOU 1179  O   ARG B 179     3036   3559   3640   -197    181     31       O  
ATOM   1180  CB  ARG B 179     -56.859   8.946   4.162  1.00 29.41           C  
ANISOU 1180  CB  ARG B 179     3666   3706   3802    -84     71    -52       C  
ATOM   1181  CG  ARG B 179     -57.483   7.671   4.707  1.00 32.71           C  
ANISOU 1181  CG  ARG B 179     4094   3945   4386   -112     82     66       C  
ATOM   1182  CD  ARG B 179     -56.707   7.099   5.849  1.00 37.27           C  
ANISOU 1182  CD  ARG B 179     4656   4668   4835     31   -109    374       C  
ATOM   1183  NE  ARG B 179     -56.655   8.004   6.988  1.00 44.40           N  
ANISOU 1183  NE  ARG B 179     5692   5534   5641   -127    -10   -107       N  
ATOM   1184  CZ  ARG B 179     -57.669   8.242   7.821  1.00 49.52           C  
ANISOU 1184  CZ  ARG B 179     6289   6347   6179     40    161   -159       C  
ATOM   1185  NH1 ARG B 179     -58.857   7.654   7.664  1.00 52.87           N  
ANISOU 1185  NH1 ARG B 179     6499   6838   6751   -113     30    -69       N  
ATOM   1186  NH2 ARG B 179     -57.491   9.089   8.824  1.00 47.91           N  
ANISOU 1186  NH2 ARG B 179     5929   6292   5983    -39    105    -76       N  
ATOM   1187  N   GLY B 180     -56.421  10.981   1.463  1.00 25.24           N  
ANISOU 1187  N   GLY B 180     3078   3140   3370   -181    -90    102       N  
ATOM   1188  CA  GLY B 180     -55.881  12.260   0.992  1.00 25.40           C  
ANISOU 1188  CA  GLY B 180     3134   3154   3360   -140   -129      0       C  
ATOM   1189  C   GLY B 180     -54.669  12.701   1.807  1.00 25.86           C  
ANISOU 1189  C   GLY B 180     3184   3127   3514   -139   -178     24       C  
ATOM   1190  O   GLY B 180     -54.296  13.877   1.775  1.00 25.74           O  
ANISOU 1190  O   GLY B 180     3082   3033   3663   -274   -122      9       O  
ATOM   1191  N   GLU B 181     -54.052  11.750   2.512  1.00 23.62           N  
ANISOU 1191  N   GLU B 181     2934   2778   3261   -165     -9     38       N  
ATOM   1192  CA  GLU B 181     -52.933  12.020   3.411  1.00 24.52           C  
ANISOU 1192  CA  GLU B 181     3010   3001   3305    -48    -42    -35       C  
ATOM   1193  C   GLU B 181     -51.606  11.647   2.777  1.00 23.08           C  
ANISOU 1193  C   GLU B 181     2889   2815   3065    -65    -16    -47       C  
ATOM   1194  O   GLU B 181     -51.472  10.563   2.211  1.00 22.27           O  
ANISOU 1194  O   GLU B 181     2690   2758   3013   -245    -23   -102       O  
ATOM   1195  CB  GLU B 181     -53.084  11.246   4.717  1.00 24.84           C  
ANISOU 1195  CB  GLU B 181     2994   3095   3345   -195      0    -33       C  
ATOM   1196  CG  GLU B 181     -54.213  11.757   5.579  1.00 26.65           C  
ANISOU 1196  CG  GLU B 181     3326   3479   3321    -89     77   -136       C  
ATOM   1197  CD  GLU B 181     -54.459  10.885   6.802  1.00 32.71           C  
ANISOU 1197  CD  GLU B 181     4357   4249   3819   -115    150    149       C  
ATOM   1198  OE1 GLU B 181     -53.530  10.161   7.226  1.00 39.98           O  
ANISOU 1198  OE1 GLU B 181     5105   5031   5052    294      4    279       O  
ATOM   1199  OE2 GLU B 181     -55.581  10.946   7.348  1.00 37.75           O  
ANISOU 1199  OE2 GLU B 181     4361   5172   4810   -114    214     18       O  
ATOM   1200  N   LEU B 182     -50.628  12.549   2.897  1.00 21.54           N  
ANISOU 1200  N   LEU B 182     2782   2577   2824    -41    -88    -36       N  
ATOM   1201  CA  LEU B 182     -49.265  12.304   2.439  1.00 21.16           C  
ANISOU 1201  CA  LEU B 182     2689   2671   2678    -20    -73     30       C  
ATOM   1202  C   LEU B 182     -48.396  11.807   3.590  1.00 21.15           C  
ANISOU 1202  C   LEU B 182     2631   2821   2580     58     -4    -14       C  
ATOM   1203  O   LEU B 182     -48.562  12.237   4.736  1.00 20.77           O  
ANISOU 1203  O   LEU B 182     2428   2962   2501    -81   -160    -96       O  
ATOM   1204  CB  LEU B 182     -48.644  13.572   1.834  1.00 22.59           C  
ANISOU 1204  CB  LEU B 182     2783   2884   2914   -180    -71     53       C  
ATOM   1205  CG  LEU B 182     -48.865  13.752   0.336  1.00 23.86           C  
ANISOU 1205  CG  LEU B 182     3080   2889   3097     26     46    170       C  
ATOM   1206  CD1 LEU B 182     -50.329  13.638   0.004  1.00 29.13           C  
ANISOU 1206  CD1 LEU B 182     3609   3636   3823    -25   -152     36       C  
ATOM   1207  CD2 LEU B 182     -48.285  15.109  -0.087  1.00 22.49           C  
ANISOU 1207  CD2 LEU B 182     2822   2826   2894     79    -13    168       C  
ATOM   1208  N   LYS B 183     -47.466  10.915   3.261  1.00 18.69           N  
ANISOU 1208  N   LYS B 183     2444   2322   2333    -44    -53     18       N  
ATOM   1209  CA  LYS B 183     -46.595  10.275   4.238  1.00 18.53           C  
ANISOU 1209  CA  LYS B 183     2169   2426   2443      0    -68    -19       C  
ATOM   1210  C   LYS B 183     -45.148  10.262   3.725  1.00 18.01           C  
ANISOU 1210  C   LYS B 183     2253   2383   2207     25     54     26       C  
ATOM   1211  O   LYS B 183     -44.883   9.822   2.604  1.00 18.84           O  
ANISOU 1211  O   LYS B 183     2294   2612   2252     95    -50   -101       O  
ATOM   1212  CB  LYS B 183     -47.054   8.842   4.490  1.00 21.31           C  
ANISOU 1212  CB  LYS B 183     2737   2560   2796     59   -178     86       C  
ATOM   1213  CG  LYS B 183     -48.493   8.704   4.971  1.00 27.39           C  
ANISOU 1213  CG  LYS B 183     3202   3488   3715    -35     92     96       C  
ATOM   1214  CD  LYS B 183     -48.608   9.067   6.421  1.00 31.00           C  
ANISOU 1214  CD  LYS B 183     3761   4135   3883    -67    136    -80       C  
ATOM   1215  CE  LYS B 183     -50.010   8.769   6.987  1.00 32.17           C  
ANISOU 1215  CE  LYS B 183     3705   4403   4112   -106    324    -12       C  
ATOM   1216  NZ  LYS B 183     -50.069   9.158   8.419  1.00 35.45           N  
ANISOU 1216  NZ  LYS B 183     4500   4702   4266     82     40    -64       N  
ATOM   1217  N   LEU B 184     -44.224  10.725   4.561  1.00 18.45           N  
ANISOU 1217  N   LEU B 184     2335   2418   2257    -42     59    -71       N  
ATOM   1218  CA  LEU B 184     -42.798  10.764   4.223  1.00 18.32           C  
ANISOU 1218  CA  LEU B 184     2300   2402   2257    -25    -48    -28       C  
ATOM   1219  C   LEU B 184     -42.159   9.400   4.440  1.00 18.30           C  
ANISOU 1219  C   LEU B 184     2284   2301   2368    -93    -67    -30       C  
ATOM   1220  O   LEU B 184     -42.394   8.753   5.469  1.00 18.93           O  
ANISOU 1220  O   LEU B 184     2460   2407   2326    -29    -47    -33       O  
ATOM   1221  CB ALEU B 184     -42.038  11.769   5.087  0.65 19.47           C  
ANISOU 1221  CB ALEU B 184     2542   2500   2354   -105    -41    -51       C  
ATOM   1222  CB BLEU B 184     -42.104  11.840   5.067  0.35 18.52           C  
ANISOU 1222  CB BLEU B 184     2405   2330   2300    -47    -32    -12       C  
ATOM   1223  CG ALEU B 184     -42.341  13.255   4.999  0.65 21.75           C  
ANISOU 1223  CG ALEU B 184     2773   2686   2802     17   -102    -81       C  
ATOM   1224  CG BLEU B 184     -40.664  12.244   4.748  0.35 18.82           C  
ANISOU 1224  CG BLEU B 184     2369   2344   2436    -13      3   -119       C  
ATOM   1225  CD1ALEU B 184     -41.273  14.016   5.778  0.65 21.54           C  
ANISOU 1225  CD1ALEU B 184     2730   2788   2664    -30      8   -124       C  
ATOM   1226  CD1BLEU B 184     -40.535  12.844   3.360  0.35 21.51           C  
ANISOU 1226  CD1BLEU B 184     2823   2645   2703     -4    -49     14       C  
ATOM   1227  CD2ALEU B 184     -42.382  13.717   3.559  0.65 24.83           C  
ANISOU 1227  CD2ALEU B 184     3293   3161   2981   -124     26     85       C  
ATOM   1228  CD2BLEU B 184     -40.173  13.237   5.807  0.35 17.76           C  
ANISOU 1228  CD2BLEU B 184     2330   2214   2203    -23      0      7       C  
ATOM   1229  N   ILE B 185     -41.333   8.987   3.484  1.00 17.44           N  
ANISOU 1229  N   ILE B 185     2258   2101   2268   -141   -103    -67       N  
ATOM   1230  CA  ILE B 185     -40.621   7.701   3.540  1.00 18.69           C  
ANISOU 1230  CA  ILE B 185     2471   2172   2458    -26   -126    -53       C  
ATOM   1231  C   ILE B 185     -39.126   7.852   3.276  1.00 18.95           C  
ANISOU 1231  C   ILE B 185     2595   2247   2357    -18    -43    -51       C  
ATOM   1232  O   ILE B 185     -38.663   8.896   2.806  1.00 18.91           O  
ANISOU 1232  O   ILE B 185     2599   2130   2453     55   -175    -88       O  
ATOM   1233  CB  ILE B 185     -41.209   6.680   2.511  1.00 20.03           C  
ANISOU 1233  CB  ILE B 185     2768   2190   2653    -40    -78   -124       C  
ATOM   1234  CG1 ILE B 185     -41.302   7.313   1.124  1.00 20.15           C  
ANISOU 1234  CG1 ILE B 185     2800   2221   2634   -120     44   -142       C  
ATOM   1235  CG2 ILE B 185     -42.582   6.218   2.971  1.00 20.96           C  
ANISOU 1235  CG2 ILE B 185     2854   2533   2575   -100     -9   -103       C  
ATOM   1236  CD1 ILE B 185     -41.598   6.384  -0.005  1.00 23.67           C  
ANISOU 1236  CD1 ILE B 185     3221   2944   2826    -40   -129   -174       C  
ATOM   1237  N   ASP B 186     -38.393   6.781   3.596  1.00 18.56           N  
ANISOU 1237  N   ASP B 186     2472   2216   2361    -20   -183   -182       N  
ATOM   1238  CA  ASP B 186     -36.972   6.617   3.319  1.00 19.30           C  
ANISOU 1238  CA  ASP B 186     2538   2459   2336   -104    -58    -39       C  
ATOM   1239  C   ASP B 186     -36.080   7.600   4.072  1.00 19.34           C  
ANISOU 1239  C   ASP B 186     2511   2395   2439    -88    -30    -74       C  
ATOM   1240  O   ASP B 186     -35.622   8.596   3.514  1.00 20.23           O  
ANISOU 1240  O   ASP B 186     2865   2389   2430   -137    -89    -57       O  
ATOM   1241  CB  ASP B 186     -36.647   6.652   1.817  1.00 20.91           C  
ANISOU 1241  CB  ASP B 186     2790   2683   2471   -138     -6    -40       C  
ATOM   1242  CG  ASP B 186     -35.246   6.112   1.514  1.00 22.97           C  
ANISOU 1242  CG  ASP B 186     3005   2741   2978      9   -104      0       C  
ATOM   1243  OD1 ASP B 186     -34.490   5.816   2.466  1.00 23.04           O  
ANISOU 1243  OD1 ASP B 186     2971   2816   2965    105   -245   -322       O  
ATOM   1244  OD2 ASP B 186     -34.897   5.966   0.320  1.00 29.06           O  
ANISOU 1244  OD2 ASP B 186     3737   3888   3415     95    212   -144       O  
ATOM   1245  N   PHE B 187     -35.794   7.257   5.322  1.00 19.58           N  
ANISOU 1245  N   PHE B 187     2408   2572   2457     -9    -57    -53       N  
ATOM   1246  CA  PHE B 187     -34.860   8.023   6.153  1.00 20.06           C  
ANISOU 1246  CA  PHE B 187     2624   2377   2621    -76    -35   -135       C  
ATOM   1247  C   PHE B 187     -33.412   7.529   6.038  1.00 21.82           C  
ANISOU 1247  C   PHE B 187     2722   2821   2747     29    -60    -78       C  
ATOM   1248  O   PHE B 187     -32.567   7.822   6.887  1.00 23.15           O  
ANISOU 1248  O   PHE B 187     3162   2839   2791     98   -169   -399       O  
ATOM   1249  CB  PHE B 187     -35.344   8.005   7.598  1.00 20.88           C  
ANISOU 1249  CB  PHE B 187     2810   2479   2643   -110    -11    -53       C  
ATOM   1250  CG  PHE B 187     -36.510   8.922   7.835  1.00 21.92           C  
ANISOU 1250  CG  PHE B 187     2815   2613   2898     51   -101   -112       C  
ATOM   1251  CD1 PHE B 187     -36.322  10.183   8.393  1.00 22.58           C  
ANISOU 1251  CD1 PHE B 187     3030   2853   2693     25    -64    -81       C  
ATOM   1252  CD2 PHE B 187     -37.779   8.560   7.437  1.00 21.53           C  
ANISOU 1252  CD2 PHE B 187     2846   2638   2696    -49     80   -149       C  
ATOM   1253  CE1 PHE B 187     -37.392  11.035   8.580  1.00 21.88           C  
ANISOU 1253  CE1 PHE B 187     2897   2595   2818     65    -93   -120       C  
ATOM   1254  CE2 PHE B 187     -38.853   9.403   7.619  1.00 21.42           C  
ANISOU 1254  CE2 PHE B 187     2979   2446   2710      4   -101    -21       C  
ATOM   1255  CZ  PHE B 187     -38.656  10.653   8.199  1.00 21.53           C  
ANISOU 1255  CZ  PHE B 187     2892   2497   2791    -10    -29   -130       C  
ATOM   1256  N   GLY B 188     -33.105   6.818   4.961  1.00 21.81           N  
ANISOU 1256  N   GLY B 188     2700   2763   2824      4   -234   -258       N  
ATOM   1257  CA  GLY B 188     -31.780   6.232   4.784  1.00 22.90           C  
ANISOU 1257  CA  GLY B 188     2792   2863   3043     70     70    -86       C  
ATOM   1258  C   GLY B 188     -30.665   7.217   4.476  1.00 22.50           C  
ANISOU 1258  C   GLY B 188     2794   2755   2999    -17   -110   -127       C  
ATOM   1259  O   GLY B 188     -29.502   6.835   4.474  1.00 26.35           O  
ANISOU 1259  O   GLY B 188     3031   3150   3828     30   -200   -217       O  
ATOM   1260  N   SER B 189     -31.019   8.460   4.159  1.00 21.90           N  
ANISOU 1260  N   SER B 189     2786   2746   2786     80    -59   -188       N  
ATOM   1261  CA  SER B 189     -30.062   9.531   3.903  1.00 23.31           C  
ANISOU 1261  CA  SER B 189     3044   2881   2931     79     46   -136       C  
ATOM   1262  C   SER B 189     -30.076  10.569   5.024  1.00 21.88           C  
ANISOU 1262  C   SER B 189     2772   2747   2793    -60    -45    -94       C  
ATOM   1263  O   SER B 189     -29.360  11.559   4.941  1.00 21.95           O  
ANISOU 1263  O   SER B 189     2880   2546   2913    188   -137   -303       O  
ATOM   1264  CB  SER B 189     -30.418  10.260   2.595  1.00 25.63           C  
ANISOU 1264  CB  SER B 189     3237   3300   3199     26     -6     61       C  
ATOM   1265  OG  SER B 189     -30.447   9.383   1.477  1.00 31.84           O  
ANISOU 1265  OG  SER B 189     4397   3879   3821    -94    -82   -251       O  
ATOM   1266  N   GLY B 190     -30.896  10.343   6.048  1.00 20.35           N  
ANISOU 1266  N   GLY B 190     2691   2418   2621    -54   -126   -187       N  
ATOM   1267  CA  GLY B 190     -31.139  11.327   7.090  1.00 20.81           C  
ANISOU 1267  CA  GLY B 190     2677   2647   2582     10    -30    -70       C  
ATOM   1268  C   GLY B 190     -29.997  11.493   8.075  1.00 21.24           C  
ANISOU 1268  C   GLY B 190     2679   2640   2748     41   -101   -151       C  
ATOM   1269  O   GLY B 190     -28.971  10.799   8.006  1.00 20.03           O  
ANISOU 1269  O   GLY B 190     2698   2218   2696     16   -165   -506       O  
ATOM   1270  N   ALA B 191     -30.176  12.442   8.988  1.00 20.55           N  
ANISOU 1270  N   ALA B 191     2644   2622   2543     37   -112   -137       N  
ATOM   1271  CA  ALA B 191     -29.201  12.687  10.045  1.00 20.13           C  
ANISOU 1271  CA  ALA B 191     2579   2606   2463     35    -99     47       C  
ATOM   1272  C   ALA B 191     -29.902  13.279  11.246  1.00 20.37           C  
ANISOU 1272  C   ALA B 191     2588   2651   2498     18   -185    -39       C  
ATOM   1273  O   ALA B 191     -31.000  13.814  11.146  1.00 19.95           O  
ANISOU 1273  O   ALA B 191     2481   2683   2415    -34   -322    -64       O  
ATOM   1274  CB  ALA B 191     -28.144  13.647   9.559  1.00 21.43           C  
ANISOU 1274  CB  ALA B 191     2672   2815   2653      2   -138    -76       C  
ATOM   1275  N   LEU B 192     -29.242  13.216  12.393  1.00 20.51           N  
ANISOU 1275  N   LEU B 192     2612   2718   2462    103   -242    106       N  
ATOM   1276  CA  LEU B 192     -29.670  14.005  13.520  1.00 20.52           C  
ANISOU 1276  CA  LEU B 192     2575   2591   2629     80   -176      2       C  
ATOM   1277  C   LEU B 192     -29.565  15.478  13.123  1.00 20.55           C  
ANISOU 1277  C   LEU B 192     2635   2613   2560    -26   -103      1       C  
ATOM   1278  O   LEU B 192     -28.585  15.910  12.479  1.00 20.40           O  
ANISOU 1278  O   LEU B 192     2808   2498   2445    -64   -128    -40       O  
ATOM   1279  CB  LEU B 192     -28.805  13.720  14.747  1.00 22.82           C  
ANISOU 1279  CB  LEU B 192     2943   3006   2720    104   -262    -11       C  
ATOM   1280  CG  LEU B 192     -28.895  12.286  15.264  1.00 27.55           C  
ANISOU 1280  CG  LEU B 192     3672   3307   3487      4    -74    128       C  
ATOM   1281  CD1 LEU B 192     -27.907  12.117  16.421  1.00 34.04           C  
ANISOU 1281  CD1 LEU B 192     4312   4491   4126     70   -296     46       C  
ATOM   1282  CD2 LEU B 192     -30.304  11.955  15.700  1.00 28.66           C  
ANISOU 1282  CD2 LEU B 192     3713   3782   3394     31    -77     76       C  
ATOM   1283  N   LEU B 193     -30.594  16.229  13.482  1.00 19.90           N  
ANISOU 1283  N   LEU B 193     2529   2561   2469    -87   -104    -32       N  
ATOM   1284  CA  LEU B 193     -30.628  17.656  13.241  1.00 19.88           C  
ANISOU 1284  CA  LEU B 193     2525   2452   2574   -194   -141    -88       C  
ATOM   1285  C   LEU B 193     -29.607  18.347  14.147  1.00 20.52           C  
ANISOU 1285  C   LEU B 193     2798   2604   2394   -154   -160    -78       C  
ATOM   1286  O   LEU B 193     -29.544  18.064  15.344  1.00 20.51           O  
ANISOU 1286  O   LEU B 193     2794   2660   2337   -354   -389    -71       O  
ATOM   1287  CB  LEU B 193     -32.024  18.208  13.528  1.00 21.23           C  
ANISOU 1287  CB  LEU B 193     2734   2549   2783   -159    -98   -254       C  
ATOM   1288  CG  LEU B 193     -32.281  19.685  13.218  1.00 22.37           C  
ANISOU 1288  CG  LEU B 193     2793   2662   3042     54    -34    -24       C  
ATOM   1289  CD1 LEU B 193     -31.945  20.054  11.785  1.00 25.22           C  
ANISOU 1289  CD1 LEU B 193     3200   3171   3211    100   -137     26       C  
ATOM   1290  CD2 LEU B 193     -33.744  20.019  13.548  1.00 26.22           C  
ANISOU 1290  CD2 LEU B 193     3074   3154   3732    110     99     35       C  
ATOM   1291  N   LYS B 194     -28.828  19.243  13.558  1.00 21.34           N  
ANISOU 1291  N   LYS B 194     2772   2864   2469   -269   -163    -69       N  
ATOM   1292  CA  LYS B 194     -27.847  20.053  14.282  1.00 22.28           C  
ANISOU 1292  CA  LYS B 194     2948   2813   2703   -244   -155    -74       C  
ATOM   1293  C   LYS B 194     -27.828  21.478  13.723  1.00 23.66           C  
ANISOU 1293  C   LYS B 194     3201   2907   2881   -122   -236    -50       C  
ATOM   1294  O   LYS B 194     -28.370  21.729  12.635  1.00 21.22           O  
ANISOU 1294  O   LYS B 194     2729   2555   2776   -343   -392    -49       O  
ATOM   1295  CB  LYS B 194     -26.467  19.396  14.203  1.00 23.15           C  
ANISOU 1295  CB  LYS B 194     3014   2866   2914   -208   -151     -2       C  
ATOM   1296  CG  LYS B 194     -25.776  19.468  12.859  1.00 23.45           C  
ANISOU 1296  CG  LYS B 194     2968   2939   3000   -132   -189   -126       C  
ATOM   1297  CD  LYS B 194     -24.563  18.548  12.789  1.00 24.59           C  
ANISOU 1297  CD  LYS B 194     3122   2997   3224   -118    -79   -133       C  
ATOM   1298  CE  LYS B 194     -23.819  18.761  11.501  1.00 24.91           C  
ANISOU 1298  CE  LYS B 194     3024   3164   3277    -68    -32    -55       C  
ATOM   1299  NZ  LYS B 194     -22.634  17.867  11.320  1.00 24.68           N  
ANISOU 1299  NZ  LYS B 194     3052   2939   3384     66   -240    -18       N  
ATOM   1300  N   ASP B 195     -27.213  22.400  14.475  1.00 21.97           N  
ANISOU 1300  N   ASP B 195     2752   2745   2848   -153   -193    -63       N  
ATOM   1301  CA  ASP B 195     -27.121  23.820  14.085  1.00 22.25           C  
ANISOU 1301  CA  ASP B 195     2876   2798   2779    -40   -151    -42       C  
ATOM   1302  C   ASP B 195     -25.813  24.168  13.373  1.00 21.33           C  
ANISOU 1302  C   ASP B 195     2839   2655   2608   -141   -230   -102       C  
ATOM   1303  O   ASP B 195     -25.650  25.279  12.841  1.00 22.52           O  
ANISOU 1303  O   ASP B 195     3203   2774   2576   -196   -367    -68       O  
ATOM   1304  CB  ASP B 195     -27.296  24.708  15.317  1.00 22.64           C  
ANISOU 1304  CB  ASP B 195     2869   2888   2845    -71   -231   -106       C  
ATOM   1305  CG  ASP B 195     -28.696  24.643  15.892  1.00 30.00           C  
ANISOU 1305  CG  ASP B 195     3562   3936   3898    -87    124    -47       C  
ATOM   1306  OD1 ASP B 195     -28.832  24.554  17.120  1.00 34.80           O  
ANISOU 1306  OD1 ASP B 195     4446   4723   4051   -253     26      1       O  
ATOM   1307  OD2 ASP B 195     -29.670  24.685  15.123  1.00 33.96           O  
ANISOU 1307  OD2 ASP B 195     4051   4675   4177    105   -100     69       O  
ATOM   1308  N   THR B 196     -24.896  23.209  13.348  1.00 20.90           N  
ANISOU 1308  N   THR B 196     2811   2576   2552   -217   -249    -83       N  
ATOM   1309  CA  THR B 196     -23.595  23.354  12.716  1.00 21.88           C  
ANISOU 1309  CA  THR B 196     2846   2797   2669   -141    -98   -100       C  
ATOM   1310  C   THR B 196     -23.616  22.801  11.288  1.00 23.26           C  
ANISOU 1310  C   THR B 196     2959   2982   2893    -98      0    -61       C  
ATOM   1311  O   THR B 196     -24.611  22.203  10.859  1.00 22.92           O  
ANISOU 1311  O   THR B 196     2857   3017   2831   -118   -252   -379       O  
ATOM   1312  CB  THR B 196     -22.528  22.636  13.552  1.00 24.43           C  
ANISOU 1312  CB  THR B 196     3170   3069   3041     16    -79    -29       C  
ATOM   1313  OG1 THR B 196     -22.977  21.316  13.879  1.00 24.18           O  
ANISOU 1313  OG1 THR B 196     3156   3210   2821   -384   -501    -32       O  
ATOM   1314  CG2 THR B 196     -22.270  23.405  14.858  1.00 25.02           C  
ANISOU 1314  CG2 THR B 196     3131   3301   3074    -50    -57   -162       C  
ATOM   1315  N   VAL B 197     -22.517  22.981  10.562  1.00 23.18           N  
ANISOU 1315  N   VAL B 197     2866   3092   2847    -62    -20    -24       N  
ATOM   1316  CA  VAL B 197     -22.508  22.693   9.122  1.00 23.36           C  
ANISOU 1316  CA  VAL B 197     2817   3181   2876    -86    -62    -60       C  
ATOM   1317  C   VAL B 197     -22.433  21.201   8.830  1.00 23.17           C  
ANISOU 1317  C   VAL B 197     2833   3077   2892    -34    -91     91       C  
ATOM   1318  O   VAL B 197     -21.780  20.430   9.551  1.00 23.27           O  
ANISOU 1318  O   VAL B 197     2554   3405   2881   -111   -356    118       O  
ATOM   1319  CB  VAL B 197     -21.354  23.433   8.389  1.00 24.68           C  
ANISOU 1319  CB  VAL B 197     3133   3233   3009   -131      4     42       C  
ATOM   1320  CG1 VAL B 197     -20.022  22.763   8.654  1.00 25.53           C  
ANISOU 1320  CG1 VAL B 197     3214   3267   3218    -50      0    -67       C  
ATOM   1321  CG2 VAL B 197     -21.618  23.509   6.898  1.00 24.94           C  
ANISOU 1321  CG2 VAL B 197     3030   3388   3056   -232    100    -22       C  
ATOM   1322  N   TYR B 198     -23.129  20.796   7.770  1.00 22.88           N  
ANISOU 1322  N   TYR B 198     2835   2897   2958   -109   -124     89       N  
ATOM   1323  CA  TYR B 198     -23.049  19.443   7.256  1.00 21.94           C  
ANISOU 1323  CA  TYR B 198     2588   2865   2882     44   -131    -22       C  
ATOM   1324  C   TYR B 198     -22.092  19.463   6.081  1.00 23.60           C  
ANISOU 1324  C   TYR B 198     2953   3014   2998   -105    -98     63       C  
ATOM   1325  O   TYR B 198     -22.157  20.354   5.242  1.00 22.04           O  
ANISOU 1325  O   TYR B 198     2618   2890   2863   -177   -108    130       O  
ATOM   1326  CB  TYR B 198     -24.415  18.967   6.774  1.00 21.97           C  
ANISOU 1326  CB  TYR B 198     2699   2759   2889   -166     20    -53       C  
ATOM   1327  CG  TYR B 198     -25.435  18.715   7.858  1.00 18.83           C  
ANISOU 1327  CG  TYR B 198     2186   2545   2423    -46   -296   -148       C  
ATOM   1328  CD1 TYR B 198     -26.279  19.728   8.294  1.00 19.36           C  
ANISOU 1328  CD1 TYR B 198     2269   2565   2522   -115   -167    -85       C  
ATOM   1329  CD2 TYR B 198     -25.581  17.448   8.423  1.00 21.54           C  
ANISOU 1329  CD2 TYR B 198     2654   2721   2807    -99    -22    -84       C  
ATOM   1330  CE1 TYR B 198     -27.241  19.496   9.267  1.00 18.76           C  
ANISOU 1330  CE1 TYR B 198     2413   2636   2079    -27   -164     14       C  
ATOM   1331  CE2 TYR B 198     -26.529  17.207   9.409  1.00 20.42           C  
ANISOU 1331  CE2 TYR B 198     2494   2712   2549   -116   -178      4       C  
ATOM   1332  CZ  TYR B 198     -27.362  18.238   9.824  1.00 19.49           C  
ANISOU 1332  CZ  TYR B 198     2546   2468   2389   -120   -167   -185       C  
ATOM   1333  OH  TYR B 198     -28.324  18.026  10.791  1.00 19.18           O  
ANISOU 1333  OH  TYR B 198     2598   2537   2151   -320   -338    -74       O  
ATOM   1334  N   THR B 199     -21.202  18.478   6.024  1.00 26.03           N  
ANISOU 1334  N   THR B 199     3094   3242   3552     19    -43     39       N  
ATOM   1335  CA  THR B 199     -20.235  18.372   4.935  1.00 29.70           C  
ANISOU 1335  CA  THR B 199     3671   3898   3714     13     74     66       C  
ATOM   1336  C   THR B 199     -20.352  17.053   4.176  1.00 32.57           C  
ANISOU 1336  C   THR B 199     4083   4133   4158     24     56    -28       C  
ATOM   1337  O   THR B 199     -19.525  16.748   3.310  1.00 32.06           O  
ANISOU 1337  O   THR B 199     3709   4198   4272     76     72     -7       O  
ATOM   1338  CB  THR B 199     -18.810  18.511   5.479  1.00 30.84           C  
ANISOU 1338  CB  THR B 199     3741   4044   3931    -69     31     56       C  
ATOM   1339  OG1 THR B 199     -18.583  17.514   6.480  1.00 30.49           O  
ANISOU 1339  OG1 THR B 199     3444   4268   3871    137    -75     79       O  
ATOM   1340  CG2 THR B 199     -18.617  19.886   6.078  1.00 32.27           C  
ANISOU 1340  CG2 THR B 199     3939   4153   4167    -50     41   -123       C  
ATOM   1341  N   ASP B 200     -21.387  16.285   4.504  1.00 34.53           N  
ANISOU 1341  N   ASP B 200     4140   4367   4613     -1    107     69       N  
ATOM   1342  CA  ASP B 200     -21.683  15.024   3.854  1.00 36.38           C  
ANISOU 1342  CA  ASP B 200     4527   4615   4679     12     30    -49       C  
ATOM   1343  C   ASP B 200     -23.085  15.110   3.288  1.00 35.47           C  
ANISOU 1343  C   ASP B 200     4501   4432   4542     55     41    -17       C  
ATOM   1344  O   ASP B 200     -23.962  15.742   3.882  1.00 32.09           O  
ANISOU 1344  O   ASP B 200     4172   3647   4374    -59     28    -39       O  
ATOM   1345  CB  ASP B 200     -21.609  13.874   4.870  1.00 39.20           C  
ANISOU 1345  CB  ASP B 200     5038   4743   5112     19    -45     61       C  
ATOM   1346  CG  ASP B 200     -22.690  13.969   5.960  1.00 44.90           C  
ANISOU 1346  CG  ASP B 200     5683   5801   5575     28    132     70       C  
ATOM   1347  OD1 ASP B 200     -22.704  14.964   6.728  1.00 48.14           O  
ANISOU 1347  OD1 ASP B 200     6257   5855   6176    153     68    -43       O  
ATOM   1348  OD2 ASP B 200     -23.524  13.037   6.054  1.00 47.69           O  
ANISOU 1348  OD2 ASP B 200     5645   6205   6267    -47    -78     20       O  
ATOM   1349  N   PHE B 201     -23.298  14.470   2.147  1.00 36.45           N  
ANISOU 1349  N   PHE B 201     4690   4530   4628     93     40   -135       N  
ATOM   1350  CA  PHE B 201     -24.611  14.439   1.525  1.00 37.74           C  
ANISOU 1350  CA  PHE B 201     4714   4758   4865     -7    -13    -36       C  
ATOM   1351  C   PHE B 201     -24.710  13.258   0.568  1.00 40.33           C  
ANISOU 1351  C   PHE B 201     5161   5071   5088     11     31   -102       C  
ATOM   1352  O   PHE B 201     -23.929  13.165  -0.380  1.00 41.10           O  
ANISOU 1352  O   PHE B 201     5155   5254   5204    -28    117   -226       O  
ATOM   1353  CB  PHE B 201     -24.856  15.734   0.761  1.00 43.22           C  
ANISOU 1353  CB  PHE B 201     6226   4840   5353    -74    483    -79       C  
ATOM   1354  CG  PHE B 201     -26.210  15.816   0.113  1.00 37.28           C  
ANISOU 1354  CG  PHE B 201     4607   4865   4693    -33   -184    -89       C  
ATOM   1355  CD1 PHE B 201     -27.362  15.924   0.889  1.00 40.63           C  
ANISOU 1355  CD1 PHE B 201     5199   5319   4917     -6    -26   -121       C  
ATOM   1356  CD2 PHE B 201     -26.334  15.800  -1.267  1.00 38.76           C  
ANISOU 1356  CD2 PHE B 201     4943   4888   4895    -12     71     14       C  
ATOM   1357  CE1 PHE B 201     -28.618  16.002   0.296  1.00 42.12           C  
ANISOU 1357  CE1 PHE B 201     5186   5370   5446     64      3    -28       C  
ATOM   1358  CE2 PHE B 201     -27.580  15.879  -1.871  1.00 40.81           C  
ANISOU 1358  CE2 PHE B 201     5055   5324   5127     19     11    -52       C  
ATOM   1359  CZ  PHE B 201     -28.724  15.982  -1.089  1.00 40.50           C  
ANISOU 1359  CZ  PHE B 201     4684   5643   5061     75   -206    -41       C  
ATOM   1360  N   ASP B 202     -25.662  12.361   0.830  1.00 41.84           N  
ANISOU 1360  N   ASP B 202     5224   5258   5415      8    -13    -30       N  
ATOM   1361  CA  ASP B 202     -25.927  11.233  -0.058  1.00 43.61           C  
ANISOU 1361  CA  ASP B 202     5502   5496   5571    -38    -59    -84       C  
ATOM   1362  C   ASP B 202     -27.399  11.195  -0.463  1.00 43.18           C  
ANISOU 1362  C   ASP B 202     5432   5419   5553     27    -31    -17       C  
ATOM   1363  O   ASP B 202     -27.934  10.129  -0.771  1.00 44.17           O  
ANISOU 1363  O   ASP B 202     5503   5548   5729     34     16    -71       O  
ATOM   1364  CB  ASP B 202     -25.516   9.911   0.608  1.00 46.09           C  
ANISOU 1364  CB  ASP B 202     5813   5747   5950    -23    -67     61       C  
ATOM   1365  CG  ASP B 202     -25.406   8.757  -0.390  1.00 52.76           C  
ANISOU 1365  CG  ASP B 202     6741   6616   6687     90     -5   -250       C  
ATOM   1366  OD1 ASP B 202     -25.552   7.584   0.028  1.00 57.65           O  
ANISOU 1366  OD1 ASP B 202     7456   7035   7413    -71      7     95       O  
ATOM   1367  OD2 ASP B 202     -25.186   9.025  -1.594  1.00 57.65           O  
ANISOU 1367  OD2 ASP B 202     7457   7416   7031     53    103     35       O  
ATOM   1368  N   GLY B 203     -28.051  12.357  -0.466  1.00 42.31           N  
ANISOU 1368  N   GLY B 203     5290   5381   5402    -18    -61    -33       N  
ATOM   1369  CA  GLY B 203     -29.408  12.484  -1.004  1.00 40.98           C  
ANISOU 1369  CA  GLY B 203     5164   5233   5170     49     -8     -5       C  
ATOM   1370  C   GLY B 203     -29.382  12.677  -2.514  1.00 39.88           C  
ANISOU 1370  C   GLY B 203     4974   5147   5030     92    -19    -18       C  
ATOM   1371  O   GLY B 203     -28.364  12.424  -3.159  1.00 41.34           O  
ANISOU 1371  O   GLY B 203     5031   5446   5229    117     57    -90       O  
ATOM   1372  N   THR B 204     -30.496  13.148  -3.072  1.00 37.18           N  
ANISOU 1372  N   THR B 204     4701   4851   4573     27     12    -83       N  
ATOM   1373  CA  THR B 204     -30.650  13.324  -4.523  1.00 35.38           C  
ANISOU 1373  CA  THR B 204     4449   4507   4485     10    -19    -40       C  
ATOM   1374  C   THR B 204     -30.121  14.680  -5.002  1.00 35.52           C  
ANISOU 1374  C   THR B 204     4461   4535   4499    -18     42    -75       C  
ATOM   1375  O   THR B 204     -30.588  15.733  -4.545  1.00 33.48           O  
ANISOU 1375  O   THR B 204     4142   4368   4209    -71    193   -152       O  
ATOM   1376  CB  THR B 204     -32.135  13.196  -4.934  1.00 33.84           C  
ANISOU 1376  CB  THR B 204     4287   4331   4237     -5     38    -13       C  
ATOM   1377  OG1 THR B 204     -32.688  12.017  -4.342  1.00 31.54           O  
ANISOU 1377  OG1 THR B 204     3980   4211   3791     62     61   -179       O  
ATOM   1378  CG2 THR B 204     -32.279  13.101  -6.450  1.00 35.40           C  
ANISOU 1378  CG2 THR B 204     4526   4531   4392     65   -100     19       C  
ATOM   1379  N   ARG B 205     -29.185  14.649  -5.956  1.00 35.97           N  
ANISOU 1379  N   ARG B 205     4413   4690   4561     54     95   -179       N  
ATOM   1380  CA  ARG B 205     -28.439  15.841  -6.357  1.00 36.17           C  
ANISOU 1380  CA  ARG B 205     4587   4622   4532     -7     24    -59       C  
ATOM   1381  C   ARG B 205     -29.299  16.999  -6.854  1.00 35.16           C  
ANISOU 1381  C   ARG B 205     4372   4704   4283    -60     68    -74       C  
ATOM   1382  O   ARG B 205     -29.086  18.153  -6.465  1.00 35.21           O  
ANISOU 1382  O   ARG B 205     4222   4602   4552   -227    -79    183       O  
ATOM   1383  CB  ARG B 205     -27.386  15.507  -7.425  1.00 37.96           C  
ANISOU 1383  CB  ARG B 205     4727   4817   4879     61     64    -86       C  
ATOM   1384  CG  ARG B 205     -26.342  16.614  -7.593  1.00 39.40           C  
ANISOU 1384  CG  ARG B 205     4914   4994   5062    -21    186    -27       C  
ATOM   1385  CD  ARG B 205     -25.128  16.133  -8.367  1.00 39.62           C  
ANISOU 1385  CD  ARG B 205     4898   5101   5051     29    202    -35       C  
ATOM   1386  NE  ARG B 205     -24.112  17.176  -8.555  1.00 39.97           N  
ANISOU 1386  NE  ARG B 205     4886   5209   5092      0     97    -36       N  
ATOM   1387  CZ  ARG B 205     -23.156  17.485  -7.674  1.00 42.62           C  
ANISOU 1387  CZ  ARG B 205     5483   5371   5338   -131    -24    -78       C  
ATOM   1388  NH1 ARG B 205     -23.065  16.862  -6.500  1.00 42.77           N  
ANISOU 1388  NH1 ARG B 205     5390   5507   5352     13    -37     -6       N  
ATOM   1389  NH2 ARG B 205     -22.276  18.433  -7.968  1.00 41.18           N  
ANISOU 1389  NH2 ARG B 205     5196   5252   5198    -71     60    -78       N  
ATOM   1390  N   VAL B 206     -30.280  16.694  -7.699  1.00 33.88           N  
ANISOU 1390  N   VAL B 206     4275   4484   4111   -116     79    -54       N  
ATOM   1391  CA  VAL B 206     -31.098  17.723  -8.325  1.00 33.59           C  
ANISOU 1391  CA  VAL B 206     4135   4425   4201    -11     67   -112       C  
ATOM   1392  C   VAL B 206     -32.033  18.408  -7.333  1.00 32.45           C  
ANISOU 1392  C   VAL B 206     4157   4097   4071    -55     -1    -44       C  
ATOM   1393  O   VAL B 206     -32.672  19.395  -7.685  1.00 33.75           O  
ANISOU 1393  O   VAL B 206     4441   4168   4215     35    -11    -34       O  
ATOM   1394  CB  VAL B 206     -31.931  17.157  -9.523  1.00 35.29           C  
ANISOU 1394  CB  VAL B 206     4478   4549   4380     11    -16    -82       C  
ATOM   1395  CG1 VAL B 206     -31.013  16.733 -10.644  1.00 36.34           C  
ANISOU 1395  CG1 VAL B 206     4608   4833   4364     65     79    -16       C  
ATOM   1396  CG2 VAL B 206     -32.828  15.986  -9.086  1.00 36.83           C  
ANISOU 1396  CG2 VAL B 206     4646   4686   4662    -46    -59   -107       C  
ATOM   1397  N   TYR B 207     -32.125  17.870  -6.116  1.00 29.89           N  
ANISOU 1397  N   TYR B 207     3771   3904   3682     31    -22   -190       N  
ATOM   1398  CA  TYR B 207     -32.888  18.495  -5.023  1.00 29.36           C  
ANISOU 1398  CA  TYR B 207     3721   3765   3669    -39   -101   -138       C  
ATOM   1399  C   TYR B 207     -31.932  19.128  -4.005  1.00 29.00           C  
ANISOU 1399  C   TYR B 207     3649   3835   3532     -1    -55   -210       C  
ATOM   1400  O   TYR B 207     -32.374  19.635  -2.954  1.00 27.27           O  
ANISOU 1400  O   TYR B 207     3388   3426   3545      3   -198   -476       O  
ATOM   1401  CB  TYR B 207     -33.748  17.453  -4.308  1.00 30.42           C  
ANISOU 1401  CB  TYR B 207     3948   3829   3779     52     -3      2       C  
ATOM   1402  CG  TYR B 207     -35.072  17.123  -4.962  1.00 30.30           C  
ANISOU 1402  CG  TYR B 207     3755   3750   4006    -56     -7     59       C  
ATOM   1403  CD1 TYR B 207     -36.255  17.680  -4.477  1.00 31.48           C  
ANISOU 1403  CD1 TYR B 207     4035   3731   4193      7    -28     46       C  
ATOM   1404  CD2 TYR B 207     -35.151  16.232  -6.032  1.00 30.85           C  
ANISOU 1404  CD2 TYR B 207     3929   3966   3826     85     77     98       C  
ATOM   1405  CE1 TYR B 207     -37.483  17.377  -5.053  1.00 32.47           C  
ANISOU 1405  CE1 TYR B 207     4029   3981   4327    -18    -36     80       C  
ATOM   1406  CE2 TYR B 207     -36.379  15.913  -6.623  1.00 31.08           C  
ANISOU 1406  CE2 TYR B 207     4086   3875   3846    -43     42    111       C  
ATOM   1407  CZ  TYR B 207     -37.550  16.491  -6.124  1.00 33.70           C  
ANISOU 1407  CZ  TYR B 207     4135   4376   4294     25   -106     83       C  
ATOM   1408  OH  TYR B 207     -38.803  16.202  -6.662  1.00 32.47           O  
ANISOU 1408  OH  TYR B 207     4184   3955   4196   -188   -386    187       O  
ATOM   1409  N   SER B 208     -30.639  19.057  -4.318  1.00 27.24           N  
ANISOU 1409  N   SER B 208     3297   3533   3520   -156    -49   -227       N  
ATOM   1410  CA  SER B 208     -29.564  19.540  -3.447  1.00 29.97           C  
ANISOU 1410  CA  SER B 208     3707   3860   3817    -21    -72    -86       C  
ATOM   1411  C   SER B 208     -29.249  21.010  -3.740  1.00 27.89           C  
ANISOU 1411  C   SER B 208     3521   3563   3513     23     -3   -139       C  
ATOM   1412  O   SER B 208     -29.310  21.464  -4.890  1.00 27.91           O  
ANISOU 1412  O   SER B 208     3678   3531   3395     53   -115   -228       O  
ATOM   1413  CB  SER B 208     -28.286  18.714  -3.647  1.00 30.17           C  
ANISOU 1413  CB  SER B 208     3667   3809   3983      9   -133   -139       C  
ATOM   1414  OG  SER B 208     -27.565  19.157  -4.787  1.00 33.37           O  
ANISOU 1414  OG  SER B 208     4326   4388   3961   -303   -109    -83       O  
ATOM   1415  N   PRO B 209     -28.879  21.754  -2.699  1.00 26.24           N  
ANISOU 1415  N   PRO B 209     3142   3515   3312    -42   -107     -6       N  
ATOM   1416  CA  PRO B 209     -28.796  23.184  -2.843  1.00 23.90           C  
ANISOU 1416  CA  PRO B 209     2863   3225   2990   -114    -29     36       C  
ATOM   1417  C   PRO B 209     -27.473  23.684  -3.444  1.00 22.85           C  
ANISOU 1417  C   PRO B 209     2819   3102   2759    -26    -91    -55       C  
ATOM   1418  O   PRO B 209     -26.475  22.952  -3.479  1.00 22.18           O  
ANISOU 1418  O   PRO B 209     2646   2846   2932   -390   -111   -330       O  
ATOM   1419  CB  PRO B 209     -28.954  23.664  -1.404  1.00 24.46           C  
ANISOU 1419  CB  PRO B 209     2829   3352   3112    -55     17      4       C  
ATOM   1420  CG  PRO B 209     -28.347  22.609  -0.604  1.00 24.96           C  
ANISOU 1420  CG  PRO B 209     3049   3368   3068    -49     -2    -16       C  
ATOM   1421  CD  PRO B 209     -28.563  21.324  -1.322  1.00 25.17           C  
ANISOU 1421  CD  PRO B 209     2999   3286   3279      3    -31     43       C  
ATOM   1422  N   PRO B 210     -27.468  24.940  -3.903  1.00 22.00           N  
ANISOU 1422  N   PRO B 210     2672   2971   2715   -128    -19    -17       N  
ATOM   1423  CA  PRO B 210     -26.295  25.489  -4.581  1.00 23.29           C  
ANISOU 1423  CA  PRO B 210     2786   3160   2901    -67     31    -74       C  
ATOM   1424  C   PRO B 210     -25.058  25.562  -3.686  1.00 23.89           C  
ANISOU 1424  C   PRO B 210     2839   3348   2890   -101    -19   -123       C  
ATOM   1425  O   PRO B 210     -23.942  25.463  -4.190  1.00 24.99           O  
ANISOU 1425  O   PRO B 210     2887   3631   2974   -164      2   -212       O  
ATOM   1426  CB  PRO B 210     -26.753  26.877  -5.015  1.00 24.32           C  
ANISOU 1426  CB  PRO B 210     3087   3262   2892    -35     55      0       C  
ATOM   1427  CG  PRO B 210     -27.921  27.205  -4.154  1.00 24.14           C  
ANISOU 1427  CG  PRO B 210     2892   3064   3213   -125     95    -17       C  
ATOM   1428  CD  PRO B 210     -28.573  25.911  -3.833  1.00 22.26           C  
ANISOU 1428  CD  PRO B 210     2845   2957   2655    -67    106     -5       C  
ATOM   1429  N   GLU B 211     -25.254  25.723  -2.380  1.00 23.46           N  
ANISOU 1429  N   GLU B 211     2793   3320   2799   -167    -57    -16       N  
ATOM   1430  CA  GLU B 211     -24.124  25.736  -1.439  1.00 22.08           C  
ANISOU 1430  CA  GLU B 211     2667   2995   2725   -181     25      1       C  
ATOM   1431  C   GLU B 211     -23.451  24.377  -1.347  1.00 22.46           C  
ANISOU 1431  C   GLU B 211     2717   3110   2706   -114     41      6       C  
ATOM   1432  O   GLU B 211     -22.245  24.289  -1.107  1.00 24.57           O  
ANISOU 1432  O   GLU B 211     2797   3462   3077   -289     99    -43       O  
ATOM   1433  CB  GLU B 211     -24.544  26.252  -0.050  1.00 22.93           C  
ANISOU 1433  CB  GLU B 211     2984   2974   2752   -152    -62      0       C  
ATOM   1434  CG  GLU B 211     -25.624  25.456   0.698  1.00 22.21           C  
ANISOU 1434  CG  GLU B 211     2634   3073   2730    -47     32    -14       C  
ATOM   1435  CD  GLU B 211     -27.066  25.860   0.361  1.00 23.37           C  
ANISOU 1435  CD  GLU B 211     2954   3150   2774     49    119    120       C  
ATOM   1436  OE1 GLU B 211     -27.964  25.580   1.192  1.00 20.48           O  
ANISOU 1436  OE1 GLU B 211     2271   3022   2486   -141    112   -139       O  
ATOM   1437  OE2 GLU B 211     -27.312  26.440  -0.720  1.00 23.01           O  
ANISOU 1437  OE2 GLU B 211     3090   3191   2461     97    112     51       O  
ATOM   1438  N   TRP B 212     -24.215  23.307  -1.552  1.00 21.87           N  
ANISOU 1438  N   TRP B 212     2438   3119   2750   -114     34   -138       N  
ATOM   1439  CA  TRP B 212     -23.634  21.973  -1.599  1.00 24.25           C  
ANISOU 1439  CA  TRP B 212     2910   3138   3164    -69    -63      8       C  
ATOM   1440  C   TRP B 212     -22.837  21.838  -2.897  1.00 27.78           C  
ANISOU 1440  C   TRP B 212     3364   3689   3500     76    106    -77       C  
ATOM   1441  O   TRP B 212     -21.684  21.424  -2.881  1.00 27.64           O  
ANISOU 1441  O   TRP B 212     3100   3913   3487      3    -98   -105       O  
ATOM   1442  CB  TRP B 212     -24.696  20.869  -1.506  1.00 16.69           C  
ANISOU 1442  CB  TRP B 212     1931   1925   2485    770   -773    602       C  
ATOM   1443  CG  TRP B 212     -24.107  19.527  -1.784  1.00 18.84           C  
ANISOU 1443  CG  TRP B 212     2023   2641   2492    674   -823    589       C  
ATOM   1444  CD1 TRP B 212     -24.296  18.769  -2.907  1.00 17.83           C  
ANISOU 1444  CD1 TRP B 212     1900   2605   2266    634  -1644    253       C  
ATOM   1445  CD2 TRP B 212     -23.203  18.799  -0.949  1.00 24.74           C  
ANISOU 1445  CD2 TRP B 212     2906   3266   3228    -65   -165    -66       C  
ATOM   1446  NE1 TRP B 212     -23.573  17.603  -2.810  1.00 21.63           N  
ANISOU 1446  NE1 TRP B 212     2807   3431   1979    396  -1415   -372       N  
ATOM   1447  CE2 TRP B 212     -22.884  17.601  -1.628  1.00 27.49           C  
ANISOU 1447  CE2 TRP B 212     3666   3239   3540    266    -86     78       C  
ATOM   1448  CE3 TRP B 212     -22.632  19.040   0.306  1.00 24.32           C  
ANISOU 1448  CE3 TRP B 212     2896   3157   3188    343    191    357       C  
ATOM   1449  CZ2 TRP B 212     -22.019  16.642  -1.095  1.00 26.36           C  
ANISOU 1449  CZ2 TRP B 212     3387   3721   2905     13   -265   -139       C  
ATOM   1450  CZ3 TRP B 212     -21.774  18.088   0.841  1.00 25.16           C  
ANISOU 1450  CZ3 TRP B 212     3121   2956   3482     21    374   -150       C  
ATOM   1451  CH2 TRP B 212     -21.469  16.899   0.131  1.00 25.90           C  
ANISOU 1451  CH2 TRP B 212     3249   3272   3319      0    388   -304       C  
ATOM   1452  N   ILE B 213     -23.451  22.212  -4.013  1.00 30.24           N  
ANISOU 1452  N   ILE B 213     3604   4015   3871    -15    -35     25       N  
ATOM   1453  CA  ILE B 213     -22.789  22.130  -5.321  1.00 33.08           C  
ANISOU 1453  CA  ILE B 213     4156   4353   4060     34     69    -63       C  
ATOM   1454  C   ILE B 213     -21.455  22.889  -5.311  1.00 34.26           C  
ANISOU 1454  C   ILE B 213     4198   4554   4264     15     10    -18       C  
ATOM   1455  O   ILE B 213     -20.429  22.361  -5.752  1.00 36.35           O  
ANISOU 1455  O   ILE B 213     4395   5009   4408    185    -12   -136       O  
ATOM   1456  CB  ILE B 213     -23.680  22.713  -6.458  1.00 33.35           C  
ANISOU 1456  CB  ILE B 213     4196   4342   4131     42     80     16       C  
ATOM   1457  CG1 ILE B 213     -25.022  21.977  -6.559  1.00 34.61           C  
ANISOU 1457  CG1 ILE B 213     4341   4416   4390     -3    -25   -136       C  
ATOM   1458  CG2 ILE B 213     -22.949  22.666  -7.793  1.00 36.01           C  
ANISOU 1458  CG2 ILE B 213     4635   4867   4179    115     76    -53       C  
ATOM   1459  CD1 ILE B 213     -24.923  20.479  -6.590  1.00 34.50           C  
ANISOU 1459  CD1 ILE B 213     4308   4427   4371     21      9    -11       C  
ATOM   1460  N   ARG B 214     -21.477  24.119  -4.805  1.00 34.58           N  
ANISOU 1460  N   ARG B 214     4285   4581   4273     47      6    -16       N  
ATOM   1461  CA  ARG B 214     -20.314  25.006  -4.841  1.00 36.47           C  
ANISOU 1461  CA  ARG B 214     4483   4909   4462    -77      7      6       C  
ATOM   1462  C   ARG B 214     -19.268  24.684  -3.779  1.00 34.73           C  
ANISOU 1462  C   ARG B 214     4231   4697   4265    -65     70     21       C  
ATOM   1463  O   ARG B 214     -18.069  24.698  -4.067  1.00 34.58           O  
ANISOU 1463  O   ARG B 214     4163   4899   4075    -63    105     34       O  
ATOM   1464  CB  ARG B 214     -20.746  26.462  -4.662  1.00 36.34           C  
ANISOU 1464  CB  ARG B 214     4527   4778   4499   -100     67    -47       C  
ATOM   1465  CG  ARG B 214     -21.593  27.011  -5.787  1.00 40.08           C  
ANISOU 1465  CG  ARG B 214     5012   5270   4944    -11    -70     77       C  
ATOM   1466  CD  ARG B 214     -21.861  28.499  -5.604  1.00 44.40           C  
ANISOU 1466  CD  ARG B 214     5806   5546   5518    325    -36    -30       C  
ATOM   1467  NE  ARG B 214     -20.664  29.295  -5.864  1.00 52.37           N  
ANISOU 1467  NE  ARG B 214     6507   6679   6710   -119     59    -10       N  
ATOM   1468  CZ  ARG B 214     -20.509  30.580  -5.541  1.00 55.21           C  
ANISOU 1468  CZ  ARG B 214     7001   6826   7150    -80     -2     -8       C  
ATOM   1469  NH1 ARG B 214     -21.479  31.257  -4.921  1.00 57.38           N  
ANISOU 1469  NH1 ARG B 214     7174   7271   7356     77     74    -14       N  
ATOM   1470  NH2 ARG B 214     -19.364  31.194  -5.830  1.00 53.81           N  
ANISOU 1470  NH2 ARG B 214     6819   6700   6924     34    101    -59       N  
ATOM   1471  N   TYR B 215     -19.722  24.417  -2.555  1.00 32.22           N  
ANISOU 1471  N   TYR B 215     3743   4492   4004    -84      0    -30       N  
ATOM   1472  CA  TYR B 215     -18.833  24.378  -1.390  1.00 31.22           C  
ANISOU 1472  CA  TYR B 215     3658   4225   3979    -20     -3     69       C  
ATOM   1473  C   TYR B 215     -18.790  23.057  -0.640  1.00 28.98           C  
ANISOU 1473  C   TYR B 215     3388   4015   3607    -75     54    -47       C  
ATOM   1474  O   TYR B 215     -17.986  22.913   0.277  1.00 28.76           O  
ANISOU 1474  O   TYR B 215     2885   4209   3831   -148      5    109       O  
ATOM   1475  CB  TYR B 215     -19.228  25.468  -0.395  1.00 32.75           C  
ANISOU 1475  CB  TYR B 215     3734   4717   3992   -145    -44   -180       C  
ATOM   1476  CG  TYR B 215     -19.313  26.859  -0.975  1.00 36.73           C  
ANISOU 1476  CG  TYR B 215     4570   4717   4667    -12    -30    -16       C  
ATOM   1477  CD1 TYR B 215     -20.497  27.590  -0.905  1.00 37.36           C  
ANISOU 1477  CD1 TYR B 215     4621   4741   4831    -42    -55    -10       C  
ATOM   1478  CD2 TYR B 215     -18.206  27.453  -1.588  1.00 38.87           C  
ANISOU 1478  CD2 TYR B 215     4842   4939   4985    -72     -7     59       C  
ATOM   1479  CE1 TYR B 215     -20.583  28.870  -1.427  1.00 39.12           C  
ANISOU 1479  CE1 TYR B 215     4934   4922   5007    -19    -27     98       C  
ATOM   1480  CE2 TYR B 215     -18.281  28.742  -2.124  1.00 38.86           C  
ANISOU 1480  CE2 TYR B 215     4766   4869   5129   -148    -30     21       C  
ATOM   1481  CZ  TYR B 215     -19.468  29.443  -2.034  1.00 39.89           C  
ANISOU 1481  CZ  TYR B 215     5015   4832   5306      0    -10    173       C  
ATOM   1482  OH  TYR B 215     -19.567  30.714  -2.550  1.00 41.48           O  
ANISOU 1482  OH  TYR B 215     5470   4821   5469   -175     -2    194       O  
ATOM   1483  N   HIS B 216     -19.643  22.096  -0.992  1.00 27.73           N  
ANISOU 1483  N   HIS B 216     3170   3809   3554     49     86    -73       N  
ATOM   1484  CA  HIS B 216     -19.777  20.872  -0.196  1.00 29.40           C  
ANISOU 1484  CA  HIS B 216     3584   3877   3709    -20     25    -60       C  
ATOM   1485  C   HIS B 216     -20.089  21.183   1.286  1.00 26.11           C  
ANISOU 1485  C   HIS B 216     3055   3396   3469    -70    -27     -1       C  
ATOM   1486  O   HIS B 216     -19.607  20.503   2.196  1.00 25.72           O  
ANISOU 1486  O   HIS B 216     2829   3580   3364   -128     49    -49       O  
ATOM   1487  CB  HIS B 216     -18.527  19.985  -0.332  1.00 32.73           C  
ANISOU 1487  CB  HIS B 216     3781   4170   4482     98    109    106       C  
ATOM   1488  CG  HIS B 216     -18.508  19.152  -1.578  1.00 40.99           C  
ANISOU 1488  CG  HIS B 216     5292   5272   5007     40     21   -193       C  
ATOM   1489  ND1 HIS B 216     -19.310  19.415  -2.669  1.00 44.18           N  
ANISOU 1489  ND1 HIS B 216     5490   5768   5526    219    -59    -59       N  
ATOM   1490  CD2 HIS B 216     -17.766  18.068  -1.911  1.00 44.07           C  
ANISOU 1490  CD2 HIS B 216     5490   5533   5720    224    -44    -68       C  
ATOM   1491  CE1 HIS B 216     -19.073  18.522  -3.614  1.00 45.04           C  
ANISOU 1491  CE1 HIS B 216     5827   5820   5464     26   -180    -80       C  
ATOM   1492  NE2 HIS B 216     -18.137  17.696  -3.181  1.00 47.12           N  
ANISOU 1492  NE2 HIS B 216     6061   5913   5927    152    -56   -125       N  
ATOM   1493  N   ARG B 217     -20.909  22.213   1.499  1.00 24.01           N  
ANISOU 1493  N   ARG B 217     2694   3330   3096   -197   -142    -76       N  
ATOM   1494  CA  ARG B 217     -21.328  22.656   2.828  1.00 23.84           C  
ANISOU 1494  CA  ARG B 217     2712   3281   3066    -39    -17    -29       C  
ATOM   1495  C   ARG B 217     -22.777  23.119   2.800  1.00 22.67           C  
ANISOU 1495  C   ARG B 217     2722   3101   2790     10    -23    -15       C  
ATOM   1496  O   ARG B 217     -23.172  23.851   1.899  1.00 24.10           O  
ANISOU 1496  O   ARG B 217     2579   3454   3122      1    -35    189       O  
ATOM   1497  CB  ARG B 217     -20.464  23.833   3.294  1.00 24.46           C  
ANISOU 1497  CB  ARG B 217     2932   3234   3128     28      2    -53       C  
ATOM   1498  CG  ARG B 217     -18.987  23.492   3.489  1.00 24.50           C  
ANISOU 1498  CG  ARG B 217     2823   3311   3175    -51      0     11       C  
ATOM   1499  CD  ARG B 217     -18.169  24.758   3.653  1.00 26.41           C  
ANISOU 1499  CD  ARG B 217     3117   3521   3396   -152   -154    -26       C  
ATOM   1500  NE  ARG B 217     -18.573  25.510   4.834  1.00 26.96           N  
ANISOU 1500  NE  ARG B 217     3269   3569   3403   -164     88     18       N  
ATOM   1501  CZ  ARG B 217     -18.137  25.272   6.076  1.00 28.09           C  
ANISOU 1501  CZ  ARG B 217     3499   3610   3562    -82     22    -32       C  
ATOM   1502  NH1 ARG B 217     -18.592  26.009   7.074  1.00 26.53           N  
ANISOU 1502  NH1 ARG B 217     3376   3361   3342   -188   -206   -157       N  
ATOM   1503  NH2 ARG B 217     -17.269  24.308   6.332  1.00 28.63           N  
ANISOU 1503  NH2 ARG B 217     3484   3837   3557    -56    -75     64       N  
ATOM   1504  N   TYR B 218     -23.561  22.716   3.794  1.00 21.33           N  
ANISOU 1504  N   TYR B 218     2400   2970   2735    -52   -243     77       N  
ATOM   1505  CA  TYR B 218     -24.915  23.251   3.961  1.00 19.79           C  
ANISOU 1505  CA  TYR B 218     2480   2643   2395    -61    -25    -95       C  
ATOM   1506  C   TYR B 218     -25.352  23.155   5.420  1.00 19.95           C  
ANISOU 1506  C   TYR B 218     2473   2573   2534    -92    -36      6       C  
ATOM   1507  O   TYR B 218     -24.783  22.400   6.209  1.00 20.99           O  
ANISOU 1507  O   TYR B 218     2480   2776   2719    -12    -78     22       O  
ATOM   1508  CB  TYR B 218     -25.916  22.501   3.045  1.00 18.64           C  
ANISOU 1508  CB  TYR B 218     2127   2601   2355    -54   -189     32       C  
ATOM   1509  CG  TYR B 218     -26.019  21.031   3.370  1.00 18.67           C  
ANISOU 1509  CG  TYR B 218     2350   2555   2188   -188    -60   -127       C  
ATOM   1510  CD1 TYR B 218     -25.089  20.122   2.881  1.00 21.13           C  
ANISOU 1510  CD1 TYR B 218     2541   2807   2677    -88    -30     81       C  
ATOM   1511  CD2 TYR B 218     -27.026  20.551   4.202  1.00 20.05           C  
ANISOU 1511  CD2 TYR B 218     2413   2727   2475    -56    113    -77       C  
ATOM   1512  CE1 TYR B 218     -25.160  18.780   3.188  1.00 21.21           C  
ANISOU 1512  CE1 TYR B 218     2774   2699   2586     71     51   -251       C  
ATOM   1513  CE2 TYR B 218     -27.103  19.199   4.525  1.00 20.11           C  
ANISOU 1513  CE2 TYR B 218     2385   2750   2505    -61    166    -58       C  
ATOM   1514  CZ  TYR B 218     -26.171  18.319   4.008  1.00 21.00           C  
ANISOU 1514  CZ  TYR B 218     2622   2574   2781    -91   -144    -94       C  
ATOM   1515  OH  TYR B 218     -26.235  16.994   4.338  1.00 22.80           O  
ANISOU 1515  OH  TYR B 218     2836   2625   3201     17     45   -105       O  
ATOM   1516  N   HIS B 219     -26.378  23.925   5.759  1.00 19.30           N  
ANISOU 1516  N   HIS B 219     2522   2386   2423   -205    -83   -105       N  
ATOM   1517  CA  HIS B 219     -27.033  23.817   7.049  1.00 19.08           C  
ANISOU 1517  CA  HIS B 219     2347   2459   2441    -88    -41     42       C  
ATOM   1518  C   HIS B 219     -28.397  23.174   6.838  1.00 18.79           C  
ANISOU 1518  C   HIS B 219     2377   2417   2345   -110   -111    105       C  
ATOM   1519  O   HIS B 219     -28.996  23.284   5.767  1.00 18.12           O  
ANISOU 1519  O   HIS B 219     2248   2469   2166   -267   -176     36       O  
ATOM   1520  CB  HIS B 219     -27.094  25.184   7.732  1.00 20.52           C  
ANISOU 1520  CB  HIS B 219     2461   2704   2629    -41   -148    -27       C  
ATOM   1521  CG  HIS B 219     -25.742  25.671   8.166  1.00 21.31           C  
ANISOU 1521  CG  HIS B 219     2416   2922   2756   -175   -124     37       C  
ATOM   1522  ND1 HIS B 219     -24.845  26.235   7.290  1.00 22.13           N  
ANISOU 1522  ND1 HIS B 219     2473   3158   2776   -182   -179     59       N  
ATOM   1523  CD2 HIS B 219     -25.113  25.611   9.365  1.00 23.84           C  
ANISOU 1523  CD2 HIS B 219     2930   3262   2867   -187    -65    -37       C  
ATOM   1524  CE1 HIS B 219     -23.725  26.524   7.934  1.00 22.58           C  
ANISOU 1524  CE1 HIS B 219     2818   2972   2789   -268    -96    -67       C  
ATOM   1525  NE2 HIS B 219     -23.858  26.148   9.193  1.00 23.19           N  
ANISOU 1525  NE2 HIS B 219     2948   3104   2756   -381   -218   -124       N  
ATOM   1526  N   GLY B 220     -28.868  22.476   7.859  1.00 19.35           N  
ANISOU 1526  N   GLY B 220     2379   2667   2306   -192   -100    143       N  
ATOM   1527  CA  GLY B 220     -30.000  21.573   7.713  1.00 18.42           C  
ANISOU 1527  CA  GLY B 220     2406   2387   2206   -144    -85     70       C  
ATOM   1528  C   GLY B 220     -31.312  22.209   7.293  1.00 17.51           C  
ANISOU 1528  C   GLY B 220     2266   2225   2161   -114    -26      5       C  
ATOM   1529  O   GLY B 220     -31.917  21.781   6.310  1.00 15.56           O  
ANISOU 1529  O   GLY B 220     2226   1947   1739   -114    -72    -92       O  
ATOM   1530  N   ARG B 221     -31.770  23.217   8.036  1.00 18.65           N  
ANISOU 1530  N   ARG B 221     2558   2312   2214   -221    -45   -125       N  
ATOM   1531  CA  ARG B 221     -33.087  23.793   7.797  1.00 21.85           C  
ANISOU 1531  CA  ARG B 221     2766   2693   2842   -119    -16     38       C  
ATOM   1532  C   ARG B 221     -33.138  24.497   6.449  1.00 19.14           C  
ANISOU 1532  C   ARG B 221     2347   2449   2476    -96    -59   -104       C  
ATOM   1533  O   ARG B 221     -34.086  24.296   5.691  1.00 17.27           O  
ANISOU 1533  O   ARG B 221     1988   2278   2293   -191    -50   -121       O  
ATOM   1534  CB  ARG B 221     -33.509  24.737   8.941  1.00 23.96           C  
ANISOU 1534  CB  ARG B 221     3148   2801   3152    -56      8    -90       C  
ATOM   1535  CG  ARG B 221     -33.641  24.019  10.310  1.00 28.06           C  
ANISOU 1535  CG  ARG B 221     3923   3556   3178    -49     26    -51       C  
ATOM   1536  CD AARG B 221     -33.710  25.009  11.498  0.65 29.64           C  
ANISOU 1536  CD AARG B 221     4078   3707   3477    -15    215   -186       C  
ATOM   1537  CD BARG B 221     -33.645  25.014  11.486  0.35 25.91           C  
ANISOU 1537  CD BARG B 221     3476   3269   3098     -9     73      7       C  
ATOM   1538  NE AARG B 221     -33.584  24.335  12.804  0.65 31.70           N  
ANISOU 1538  NE AARG B 221     4329   4126   3586    -61      0    -12       N  
ATOM   1539  NE BARG B 221     -33.657  24.343  12.794  0.35 24.93           N  
ANISOU 1539  NE BARG B 221     3168   3159   3144    -89      0     -1       N  
ATOM   1540  CZ AARG B 221     -32.440  24.101  13.448  0.65 35.51           C  
ANISOU 1540  CZ AARG B 221     4489   4559   4442     48    -82     65       C  
ATOM   1541  CZ BARG B 221     -34.701  23.677  13.287  0.35 21.78           C  
ANISOU 1541  CZ BARG B 221     2733   2760   2780    126    -82    -48       C  
ATOM   1542  NH1AARG B 221     -31.270  24.488  12.938  0.65 36.52           N  
ANISOU 1542  NH1AARG B 221     4540   4941   4393     63      5     28       N  
ATOM   1543  NH1BARG B 221     -35.818  23.568  12.586  0.35 16.66           N  
ANISOU 1543  NH1BARG B 221     2225   1820   2285    -70     94   -140       N  
ATOM   1544  NH2AARG B 221     -32.469  23.480  14.626  0.65 36.66           N  
ANISOU 1544  NH2AARG B 221     4539   4722   4665     25     68    133       N  
ATOM   1545  NH2BARG B 221     -34.626  23.101  14.481  0.35 24.66           N  
ANISOU 1545  NH2BARG B 221     3323   3039   3005     73     88     26       N  
ATOM   1546  N   SER B 222     -32.114  25.292   6.131  1.00 18.64           N  
ANISOU 1546  N   SER B 222     2432   2456   2193   -161    -99   -121       N  
ATOM   1547  CA  SER B 222     -32.106  26.054   4.876  1.00 16.88           C  
ANISOU 1547  CA  SER B 222     2104   2131   2176   -124      0    -56       C  
ATOM   1548  C   SER B 222     -31.948  25.137   3.657  1.00 16.72           C  
ANISOU 1548  C   SER B 222     2042   2279   2029    -82     98     49       C  
ATOM   1549  O   SER B 222     -32.515  25.418   2.606  1.00 17.63           O  
ANISOU 1549  O   SER B 222     2127   2385   2184    -45    100     92       O  
ATOM   1550  CB  SER B 222     -31.031  27.151   4.887  1.00 18.55           C  
ANISOU 1550  CB  SER B 222     2507   2202   2337   -107     13     -9       C  
ATOM   1551  OG  SER B 222     -29.756  26.638   5.217  1.00 19.50           O  
ANISOU 1551  OG  SER B 222     2324   2438   2645   -238    -53    -76       O  
ATOM   1552  N   ALA B 223     -31.206  24.038   3.803  1.00 15.70           N  
ANISOU 1552  N   ALA B 223     2054   2134   1776   -216    156     76       N  
ATOM   1553  CA  ALA B 223     -31.110  23.033   2.740  1.00 17.53           C  
ANISOU 1553  CA  ALA B 223     2223   2292   2145   -141     35     16       C  
ATOM   1554  C   ALA B 223     -32.463  22.326   2.551  1.00 16.70           C  
ANISOU 1554  C   ALA B 223     2303   2030   2010   -203     -6      2       C  
ATOM   1555  O   ALA B 223     -32.883  22.028   1.419  1.00 15.57           O  
ANISOU 1555  O   ALA B 223     1717   2363   1834   -225   -237     90       O  
ATOM   1556  CB  ALA B 223     -30.027  22.039   3.048  1.00 19.28           C  
ANISOU 1556  CB  ALA B 223     2538   2580   2207    -10      9    -93       C  
ATOM   1557  N   ALA B 224     -33.156  22.077   3.653  1.00 15.44           N  
ANISOU 1557  N   ALA B 224     1995   2097   1773   -123    -37   -125       N  
ATOM   1558  CA  ALA B 224     -34.507  21.492   3.571  1.00 15.61           C  
ANISOU 1558  CA  ALA B 224     1901   2063   1965    -68     62    -35       C  
ATOM   1559  C   ALA B 224     -35.472  22.406   2.808  1.00 15.40           C  
ANISOU 1559  C   ALA B 224     1936   2024   1890    -80     94    -54       C  
ATOM   1560  O   ALA B 224     -36.269  21.930   1.980  1.00 15.57           O  
ANISOU 1560  O   ALA B 224     2135   2085   1694    -31    -15   -153       O  
ATOM   1561  CB  ALA B 224     -35.035  21.185   4.942  1.00 16.06           C  
ANISOU 1561  CB  ALA B 224     2029   2153   1921    -65    -99    -82       C  
ATOM   1562  N   VAL B 225     -35.399  23.714   3.073  1.00 15.16           N  
ANISOU 1562  N   VAL B 225     2009   1994   1754   -102    -24    -27       N  
ATOM   1563  CA  VAL B 225     -36.269  24.680   2.397  1.00 15.18           C  
ANISOU 1563  CA  VAL B 225     1938   1955   1873    -43    114     -2       C  
ATOM   1564  C   VAL B 225     -35.980  24.688   0.889  1.00 14.97           C  
ANISOU 1564  C   VAL B 225     1994   1850   1845    -21    -17     26       C  
ATOM   1565  O   VAL B 225     -36.903  24.716   0.068  1.00 16.02           O  
ANISOU 1565  O   VAL B 225     1900   2197   1986    -49    -41    -26       O  
ATOM   1566  CB  VAL B 225     -36.152  26.083   3.022  1.00 15.88           C  
ANISOU 1566  CB  VAL B 225     2114   1994   1924    -10     25    -58       C  
ATOM   1567  CG1 VAL B 225     -36.863  27.127   2.182  1.00 16.73           C  
ANISOU 1567  CG1 VAL B 225     2124   2156   2076    161     77    -38       C  
ATOM   1568  CG2 VAL B 225     -36.736  26.080   4.448  1.00 17.03           C  
ANISOU 1568  CG2 VAL B 225     2188   2147   2132     73      7     -8       C  
ATOM   1569  N   TRP B 226     -34.711  24.625   0.524  1.00 15.69           N  
ANISOU 1569  N   TRP B 226     1997   2140   1825    -52    -19    -25       N  
ATOM   1570  CA  TRP B 226     -34.341  24.479  -0.896  1.00 16.72           C  
ANISOU 1570  CA  TRP B 226     2081   2293   1978    -67     78   -103       C  
ATOM   1571  C   TRP B 226     -35.065  23.287  -1.525  1.00 14.87           C  
ANISOU 1571  C   TRP B 226     1726   2178   1742     39    166   -100       C  
ATOM   1572  O   TRP B 226     -35.723  23.431  -2.565  1.00 15.80           O  
ANISOU 1572  O   TRP B 226     1680   2440   1883   -229    -25   -120       O  
ATOM   1573  CB  TRP B 226     -32.830  24.316  -1.070  1.00 18.84           C  
ANISOU 1573  CB  TRP B 226     2201   2641   2315   -120      8    -72       C  
ATOM   1574  CG  TRP B 226     -32.475  24.106  -2.520  1.00 18.70           C  
ANISOU 1574  CG  TRP B 226     2255   2570   2278   -140    141   -129       C  
ATOM   1575  CD1 TRP B 226     -32.425  22.921  -3.175  1.00 19.73           C  
ANISOU 1575  CD1 TRP B 226     2425   2736   2332    -89     63    -68       C  
ATOM   1576  CD2 TRP B 226     -32.172  25.116  -3.491  1.00 16.31           C  
ANISOU 1576  CD2 TRP B 226     1626   2532   2039     -6   -249   -124       C  
ATOM   1577  NE1 TRP B 226     -32.097  23.117  -4.494  1.00 18.95           N  
ANISOU 1577  NE1 TRP B 226     2378   2732   2089   -240    -17    -52       N  
ATOM   1578  CE2 TRP B 226     -31.942  24.456  -4.719  1.00 17.83           C  
ANISOU 1578  CE2 TRP B 226     2051   2595   2127    -10     13    -32       C  
ATOM   1579  CE3 TRP B 226     -32.068  26.506  -3.444  1.00 19.12           C  
ANISOU 1579  CE3 TRP B 226     2215   2666   2383    114     13     79       C  
ATOM   1580  CZ2 TRP B 226     -31.595  25.143  -5.886  1.00 18.02           C  
ANISOU 1580  CZ2 TRP B 226     2048   2649   2147     80    -28   -105       C  
ATOM   1581  CZ3 TRP B 226     -31.737  27.191  -4.602  1.00 20.06           C  
ANISOU 1581  CZ3 TRP B 226     2423   2758   2440    -11     95     57       C  
ATOM   1582  CH2 TRP B 226     -31.504  26.504  -5.811  1.00 20.89           C  
ANISOU 1582  CH2 TRP B 226     2701   2748   2486   -106     82     13       C  
ATOM   1583  N   SER B 227     -34.966  22.124  -0.889  1.00 15.14           N  
ANISOU 1583  N   SER B 227     1839   2173   1741   -119     12   -182       N  
ATOM   1584  CA  SER B 227     -35.597  20.901  -1.431  1.00 15.09           C  
ANISOU 1584  CA  SER B 227     1966   2020   1746   -159     25   -127       C  
ATOM   1585  C   SER B 227     -37.117  21.049  -1.547  1.00 15.34           C  
ANISOU 1585  C   SER B 227     2006   2044   1777   -111     56    -54       C  
ATOM   1586  O   SER B 227     -37.744  20.485  -2.457  1.00 15.75           O  
ANISOU 1586  O   SER B 227     2064   2197   1720   -149   -197    -58       O  
ATOM   1587  CB  SER B 227     -35.228  19.666  -0.611  1.00 15.70           C  
ANISOU 1587  CB  SER B 227     1936   2114   1914   -163    -36   -215       C  
ATOM   1588  OG  SER B 227     -35.879  19.643   0.644  1.00 18.96           O  
ANISOU 1588  OG  SER B 227     2790   2277   2137   -102    -39   -142       O  
ATOM   1589  N   LEU B 228     -37.709  21.781  -0.609  1.00 15.39           N  
ANISOU 1589  N   LEU B 228     2097   1866   1881    -53     24   -136       N  
ATOM   1590  CA  LEU B 228     -39.141  22.070  -0.642  1.00 15.11           C  
ANISOU 1590  CA  LEU B 228     2000   1953   1785    -84     -8   -120       C  
ATOM   1591  C   LEU B 228     -39.528  22.984  -1.801  1.00 14.75           C  
ANISOU 1591  C   LEU B 228     2001   1901   1700   -111     58   -177       C  
ATOM   1592  O   LEU B 228     -40.592  22.816  -2.402  1.00 16.42           O  
ANISOU 1592  O   LEU B 228     1855   2238   2144   -211    -60    169       O  
ATOM   1593  CB  LEU B 228     -39.607  22.659   0.697  1.00 14.71           C  
ANISOU 1593  CB  LEU B 228     1961   1851   1777    -51      0   -107       C  
ATOM   1594  CG  LEU B 228     -39.557  21.664   1.868  1.00 15.98           C  
ANISOU 1594  CG  LEU B 228     2051   2180   1840    -95     89     31       C  
ATOM   1595  CD1 LEU B 228     -39.644  22.430   3.211  1.00 19.19           C  
ANISOU 1595  CD1 LEU B 228     2359   2758   2171   -292     20    -69       C  
ATOM   1596  CD2 LEU B 228     -40.662  20.610   1.758  1.00 15.87           C  
ANISOU 1596  CD2 LEU B 228     2082   2101   1844     16    183    -48       C  
ATOM   1597  N   GLY B 229     -38.664  23.935  -2.134  1.00 14.64           N  
ANISOU 1597  N   GLY B 229     2116   1886   1559   -213     54   -144       N  
ATOM   1598  CA  GLY B 229     -38.874  24.759  -3.317  1.00 15.33           C  
ANISOU 1598  CA  GLY B 229     1903   2028   1891   -106   -138     40       C  
ATOM   1599  C   GLY B 229     -38.863  23.925  -4.587  1.00 15.06           C  
ANISOU 1599  C   GLY B 229     1952   1847   1921   -114     30     53       C  
ATOM   1600  O   GLY B 229     -39.719  24.103  -5.467  1.00 15.99           O  
ANISOU 1600  O   GLY B 229     2085   1841   2146   -230   -284     44       O  
ATOM   1601  N   ILE B 230     -37.905  23.008  -4.685  1.00 15.67           N  
ANISOU 1601  N   ILE B 230     2018   2100   1837   -136     15     66       N  
ATOM   1602  CA  ILE B 230     -37.819  22.089  -5.831  1.00 15.95           C  
ANISOU 1602  CA  ILE B 230     2084   1990   1983    -73      0      9       C  
ATOM   1603  C   ILE B 230     -39.101  21.253  -5.906  1.00 15.76           C  
ANISOU 1603  C   ILE B 230     2080   2132   1776    -74     -7     23       C  
ATOM   1604  O   ILE B 230     -39.709  21.089  -6.980  1.00 15.53           O  
ANISOU 1604  O   ILE B 230     1894   2332   1672   -158   -143    125       O  
ATOM   1605  CB  ILE B 230     -36.574  21.142  -5.716  1.00 15.91           C  
ANISOU 1605  CB  ILE B 230     2111   2054   1878     10     70     35       C  
ATOM   1606  CG1 ILE B 230     -35.268  21.936  -5.655  1.00 17.94           C  
ANISOU 1606  CG1 ILE B 230     2307   2258   2251     63     35    -38       C  
ATOM   1607  CG2 ILE B 230     -36.517  20.153  -6.890  1.00 17.76           C  
ANISOU 1607  CG2 ILE B 230     2226   2338   2184    -47     62   -115       C  
ATOM   1608  CD1 ILE B 230     -34.955  22.720  -6.896  1.00 19.74           C  
ANISOU 1608  CD1 ILE B 230     2485   2687   2328   -107     -6     58       C  
ATOM   1609  N   LEU B 231     -39.529  20.743  -4.754  1.00 15.78           N  
ANISOU 1609  N   LEU B 231     2020   2101   1873    -89      1    114       N  
ATOM   1610  CA  LEU B 231     -40.735  19.925  -4.688  1.00 16.17           C  
ANISOU 1610  CA  LEU B 231     2137   2053   1953   -120    -25     16       C  
ATOM   1611  C   LEU B 231     -41.983  20.693  -5.143  1.00 15.19           C  
ANISOU 1611  C   LEU B 231     1925   2007   1840    -89     94    -37       C  
ATOM   1612  O   LEU B 231     -42.813  20.171  -5.907  1.00 16.50           O  
ANISOU 1612  O   LEU B 231     2080   2181   2006    -38   -111    -36       O  
ATOM   1613  CB  LEU B 231     -40.932  19.402  -3.268  1.00 14.15           C  
ANISOU 1613  CB  LEU B 231     1986   1694   1694   -190     -8    -58       C  
ATOM   1614  CG  LEU B 231     -42.172  18.524  -3.058  1.00 16.42           C  
ANISOU 1614  CG  LEU B 231     1850   2294   2095   -129    -34     82       C  
ATOM   1615  CD1 LEU B 231     -42.035  17.230  -3.821  1.00 21.57           C  
ANISOU 1615  CD1 LEU B 231     2822   2600   2773    -42    142     40       C  
ATOM   1616  CD2 LEU B 231     -42.370  18.278  -1.602  1.00 18.52           C  
ANISOU 1616  CD2 LEU B 231     2342   2512   2180    -81    177    140       C  
ATOM   1617  N   LEU B 232     -42.125  21.924  -4.675  1.00 15.02           N  
ANISOU 1617  N   LEU B 232     1924   2049   1733   -204    -41      6       N  
ATOM   1618  CA  LEU B 232     -43.286  22.721  -5.015  1.00 15.83           C  
ANISOU 1618  CA  LEU B 232     2076   2081   1857    -71    -19     73       C  
ATOM   1619  C   LEU B 232     -43.302  23.022  -6.511  1.00 15.89           C  
ANISOU 1619  C   LEU B 232     2107   2010   1918    -85     37     34       C  
ATOM   1620  O   LEU B 232     -44.333  22.873  -7.160  1.00 16.76           O  
ANISOU 1620  O   LEU B 232     2151   2197   2016    -57     90     62       O  
ATOM   1621  CB  LEU B 232     -43.319  24.005  -4.206  1.00 16.05           C  
ANISOU 1621  CB  LEU B 232     2157   2089   1849     -8    -54     51       C  
ATOM   1622  CG  LEU B 232     -44.496  24.946  -4.453  1.00 16.36           C  
ANISOU 1622  CG  LEU B 232     2024   2312   1878    -50    -78     32       C  
ATOM   1623  CD1 LEU B 232     -45.856  24.207  -4.420  1.00 17.93           C  
ANISOU 1623  CD1 LEU B 232     2178   2346   2287    -33     40    230       C  
ATOM   1624  CD2 LEU B 232     -44.435  26.091  -3.469  1.00 18.32           C  
ANISOU 1624  CD2 LEU B 232     2415   2299   2245     26     49     -8       C  
ATOM   1625  N   TYR B 233     -42.160  23.438  -7.049  1.00 14.87           N  
ANISOU 1625  N   TYR B 233     1962   1962   1724    -27    125    -55       N  
ATOM   1626  CA  TYR B 233     -42.027  23.631  -8.497  1.00 16.41           C  
ANISOU 1626  CA  TYR B 233     2172   2146   1918   -111    -21     45       C  
ATOM   1627  C   TYR B 233     -42.453  22.361  -9.235  1.00 17.24           C  
ANISOU 1627  C   TYR B 233     2167   2290   2090    -62     -7    -23       C  
ATOM   1628  O   TYR B 233     -43.224  22.425 -10.191  1.00 17.77           O  
ANISOU 1628  O   TYR B 233     2061   2552   2135   -294   -160    -23       O  
ATOM   1629  CB  TYR B 233     -40.586  24.008  -8.861  1.00 17.12           C  
ANISOU 1629  CB  TYR B 233     2246   2160   2096      0     53     30       C  
ATOM   1630  CG  TYR B 233     -40.403  24.331 -10.326  1.00 17.90           C  
ANISOU 1630  CG  TYR B 233     2368   2429   2004   -117    110    -18       C  
ATOM   1631  CD1 TYR B 233     -40.298  23.314 -11.264  1.00 20.06           C  
ANISOU 1631  CD1 TYR B 233     2916   2368   2336    -33    -17     -4       C  
ATOM   1632  CD2 TYR B 233     -40.334  25.652 -10.775  1.00 18.19           C  
ANISOU 1632  CD2 TYR B 233     2532   2512   1865     93     47    -28       C  
ATOM   1633  CE1 TYR B 233     -40.132  23.593 -12.626  1.00 20.43           C  
ANISOU 1633  CE1 TYR B 233     2829   2636   2298   -102    186    -61       C  
ATOM   1634  CE2 TYR B 233     -40.154  25.946 -12.152  1.00 18.67           C  
ANISOU 1634  CE2 TYR B 233     2530   2485   2077     31   -130    162       C  
ATOM   1635  CZ  TYR B 233     -40.078  24.906 -13.061  1.00 19.13           C  
ANISOU 1635  CZ  TYR B 233     2659   2521   2086    157    177     54       C  
ATOM   1636  OH  TYR B 233     -39.904  25.160 -14.415  1.00 21.84           O  
ANISOU 1636  OH  TYR B 233     3017   3094   2187    -57     36     58       O  
ATOM   1637  N   ASP B 234     -41.950  21.217  -8.783  1.00 16.75           N  
ANISOU 1637  N   ASP B 234     2055   2183   2124   -159    -44     -7       N  
ATOM   1638  CA  ASP B 234     -42.267  19.911  -9.390  1.00 17.70           C  
ANISOU 1638  CA  ASP B 234     2302   2381   2041    -93      5    -83       C  
ATOM   1639  C   ASP B 234     -43.774  19.639  -9.398  1.00 17.65           C  
ANISOU 1639  C   ASP B 234     2326   2258   2122    -74     -1    -95       C  
ATOM   1640  O   ASP B 234     -44.328  19.173 -10.411  1.00 19.22           O  
ANISOU 1640  O   ASP B 234     2626   2566   2108   -124   -137   -221       O  
ATOM   1641  CB  ASP B 234     -41.517  18.822  -8.636  1.00 19.53           C  
ANISOU 1641  CB  ASP B 234     2500   2489   2430     28     53    -16       C  
ATOM   1642  CG  ASP B 234     -41.707  17.437  -9.226  1.00 26.27           C  
ANISOU 1642  CG  ASP B 234     3648   3105   3228    -42     23   -262       C  
ATOM   1643  OD1 ASP B 234     -41.469  17.247 -10.433  1.00 26.76           O  
ANISOU 1643  OD1 ASP B 234     3689   3408   3070     71   -156   -272       O  
ATOM   1644  OD2 ASP B 234     -42.041  16.528  -8.445  1.00 31.59           O  
ANISOU 1644  OD2 ASP B 234     4598   3370   4032   -161    257   -285       O  
ATOM   1645  N   MET B 235     -44.445  19.968  -8.295  1.00 16.82           N  
ANISOU 1645  N   MET B 235     2236   2130   2025   -149    -39     46       N  
ATOM   1646  CA  MET B 235     -45.895  19.791  -8.204  1.00 18.85           C  
ANISOU 1646  CA  MET B 235     2301   2464   2395    -19     81    -18       C  
ATOM   1647  C   MET B 235     -46.663  20.638  -9.210  1.00 19.52           C  
ANISOU 1647  C   MET B 235     2362   2575   2477   -110      4     -2       C  
ATOM   1648  O   MET B 235     -47.557  20.132  -9.895  1.00 21.44           O  
ANISOU 1648  O   MET B 235     2733   2584   2828   -194   -320   -100       O  
ATOM   1649  CB  MET B 235     -46.385  20.119  -6.796  1.00 18.34           C  
ANISOU 1649  CB  MET B 235     2189   2434   2345   -256     37      5       C  
ATOM   1650  CG  MET B 235     -46.063  19.031  -5.792  1.00 19.81           C  
ANISOU 1650  CG  MET B 235     2654   2428   2443    114   -102   -141       C  
ATOM   1651  SD AMET B 235     -46.959  19.091  -4.267  0.65 28.41           S  
ANISOU 1651  SD AMET B 235     3415   4379   2997     62    477    518       S  
ATOM   1652  SD BMET B 235     -46.610  19.674  -4.160  0.35 21.33           S  
ANISOU 1652  SD BMET B 235     2652   3072   2379    -43    162    277       S  
ATOM   1653  CE AMET B 235     -46.104  20.429  -3.481  0.65 31.95           C  
ANISOU 1653  CE AMET B 235     3974   4122   4041     72     96     56       C  
ATOM   1654  CE BMET B 235     -45.849  18.508  -3.028  0.35 19.75           C  
ANISOU 1654  CE BMET B 235     2514   2520   2471      6   -110     -8       C  
ATOM   1655  N   VAL B 236     -46.329  21.921  -9.291  1.00 18.59           N  
ANISOU 1655  N   VAL B 236     2173   2467   2420    -47      0     55       N  
ATOM   1656  CA  VAL B 236     -47.088  22.854 -10.126  1.00 19.33           C  
ANISOU 1656  CA  VAL B 236     2314   2493   2537    -90    -11     86       C  
ATOM   1657  C   VAL B 236     -46.648  22.913 -11.591  1.00 19.85           C  
ANISOU 1657  C   VAL B 236     2460   2550   2529    -12    -72     57       C  
ATOM   1658  O   VAL B 236     -47.408  23.400 -12.438  1.00 21.84           O  
ANISOU 1658  O   VAL B 236     2508   3275   2514    -24   -206    118       O  
ATOM   1659  CB  VAL B 236     -47.162  24.277  -9.498  1.00 18.95           C  
ANISOU 1659  CB  VAL B 236     2373   2449   2378     10      3     37       C  
ATOM   1660  CG1 VAL B 236     -47.915  24.223  -8.168  1.00 20.21           C  
ANISOU 1660  CG1 VAL B 236     2653   2421   2604    -63     25     36       C  
ATOM   1661  CG2 VAL B 236     -45.786  24.908  -9.321  1.00 20.31           C  
ANISOU 1661  CG2 VAL B 236     2668   2511   2539   -152     18    141       C  
ATOM   1662  N   CYS B 237     -45.441  22.445 -11.894  1.00 18.94           N  
ANISOU 1662  N   CYS B 237     2406   2425   2364     -4   -118     18       N  
ATOM   1663  CA  CYS B 237     -44.954  22.421 -13.270  1.00 21.78           C  
ANISOU 1663  CA  CYS B 237     2809   2889   2576      7    -49    -60       C  
ATOM   1664  C   CYS B 237     -44.857  21.024 -13.879  1.00 21.11           C  
ANISOU 1664  C   CYS B 237     2869   2658   2493    -69      4    -17       C  
ATOM   1665  O   CYS B 237     -44.751  20.887 -15.098  1.00 23.67           O  
ANISOU 1665  O   CYS B 237     3417   3278   2298    -35    -28    142       O  
ATOM   1666  CB  CYS B 237     -43.601  23.115 -13.380  1.00 21.99           C  
ANISOU 1666  CB  CYS B 237     2936   2823   2596   -178    -51    -55       C  
ATOM   1667  SG  CYS B 237     -43.708  24.884 -13.114  1.00 27.05           S  
ANISOU 1667  SG  CYS B 237     3605   3181   3491   -288     95   -390       S  
ATOM   1668  N   GLY B 238     -44.881  19.991 -13.047  1.00 21.87           N  
ANISOU 1668  N   GLY B 238     2967   3001   2341    -50   -145     13       N  
ATOM   1669  CA  GLY B 238     -44.804  18.616 -13.517  1.00 23.00           C  
ANISOU 1669  CA  GLY B 238     3105   2912   2719    -73   -103      3       C  
ATOM   1670  C   GLY B 238     -43.415  18.087 -13.804  1.00 24.15           C  
ANISOU 1670  C   GLY B 238     3155   3032   2988    -98    -30    -23       C  
ATOM   1671  O   GLY B 238     -43.272  16.966 -14.287  1.00 26.50           O  
ANISOU 1671  O   GLY B 238     3392   3289   3387    -50   -182   -360       O  
ATOM   1672  N   ASP B 239     -42.388  18.882 -13.509  1.00 23.34           N  
ANISOU 1672  N   ASP B 239     3201   3034   2630    -91   -168    -71       N  
ATOM   1673  CA  ASP B 239     -41.010  18.461 -13.666  1.00 25.83           C  
ANISOU 1673  CA  ASP B 239     3342   3311   3160    -15    -83    -95       C  
ATOM   1674  C   ASP B 239     -40.178  19.336 -12.746  1.00 24.53           C  
ANISOU 1674  C   ASP B 239     3110   3092   3116    -18    -72   -105       C  
ATOM   1675  O   ASP B 239     -40.634  20.393 -12.305  1.00 19.82           O  
ANISOU 1675  O   ASP B 239     2361   2660   2508   -275   -368   -150       O  
ATOM   1676  CB  ASP B 239     -40.550  18.631 -15.121  1.00 29.51           C  
ANISOU 1676  CB  ASP B 239     3894   3879   3439   -174    -45    -13       C  
ATOM   1677  CG  ASP B 239     -39.332  17.763 -15.479  1.00 39.16           C  
ANISOU 1677  CG  ASP B 239     4761   4939   5178    181     80   -136       C  
ATOM   1678  OD1 ASP B 239     -38.732  17.093 -14.597  1.00 43.29           O  
ANISOU 1678  OD1 ASP B 239     5539   5583   5325     77    -67    -52       O  
ATOM   1679  OD2 ASP B 239     -38.976  17.750 -16.678  1.00 46.08           O  
ANISOU 1679  OD2 ASP B 239     5837   6113   5556    -90    195    -73       O  
ATOM   1680  N   ILE B 240     -38.976  18.882 -12.425  1.00 28.27           N  
ANISOU 1680  N   ILE B 240     3519   3598   3624     58    -84   -134       N  
ATOM   1681  CA  ILE B 240     -38.062  19.680 -11.599  1.00 28.52           C  
ANISOU 1681  CA  ILE B 240     3584   3695   3554    -29    -92   -115       C  
ATOM   1682  C   ILE B 240     -37.481  20.843 -12.412  1.00 27.76           C  
ANISOU 1682  C   ILE B 240     3401   3737   3409     14    -21   -168       C  
ATOM   1683  O   ILE B 240     -37.413  20.770 -13.649  1.00 29.33           O  
ANISOU 1683  O   ILE B 240     3467   4305   3370    -18    -95   -233       O  
ATOM   1684  CB  ILE B 240     -36.951  18.807 -10.956  1.00 29.62           C  
ANISOU 1684  CB  ILE B 240     3609   3897   3749    -50    -98     -9       C  
ATOM   1685  CG1 ILE B 240     -36.199  17.979 -12.005  1.00 32.05           C  
ANISOU 1685  CG1 ILE B 240     4061   4015   4099    165   -137    -96       C  
ATOM   1686  CG2 ILE B 240     -37.544  17.904  -9.894  1.00 28.03           C  
ANISOU 1686  CG2 ILE B 240     3274   3798   3576     78   -167    -14       C  
ATOM   1687  CD1 ILE B 240     -35.024  17.228 -11.442  1.00 32.72           C  
ANISOU 1687  CD1 ILE B 240     3938   4090   4404     87    -81    -16       C  
ATOM   1688  N   PRO B 241     -37.096  21.940 -11.731  1.00 23.92           N  
ANISOU 1688  N   PRO B 241     2879   3264   2945    115     -8    -90       N  
ATOM   1689  CA  PRO B 241     -36.669  23.160 -12.408  1.00 25.65           C  
ANISOU 1689  CA  PRO B 241     3184   3537   3024     -2     18    -84       C  
ATOM   1690  C   PRO B 241     -35.252  23.154 -12.972  1.00 27.18           C  
ANISOU 1690  C   PRO B 241     3235   3746   3347   -104      5     13       C  
ATOM   1691  O   PRO B 241     -34.998  23.905 -13.906  1.00 28.59           O  
ANISOU 1691  O   PRO B 241     3439   4278   3146    -82     90    105       O  
ATOM   1692  CB  PRO B 241     -36.795  24.229 -11.322  1.00 24.46           C  
ANISOU 1692  CB  PRO B 241     3058   3164   3069    -54     32      3       C  
ATOM   1693  CG  PRO B 241     -36.608  23.494 -10.063  1.00 24.41           C  
ANISOU 1693  CG  PRO B 241     3243   3166   2864    100    -75    -86       C  
ATOM   1694  CD  PRO B 241     -37.117  22.106 -10.266  1.00 24.50           C  
ANISOU 1694  CD  PRO B 241     2941   3405   2960      1    -90    -25       C  
ATOM   1695  N   PHE B 242     -34.356  22.338 -12.408  1.00 27.57           N  
ANISOU 1695  N   PHE B 242     3264   3838   3373     14     52    -52       N  
ATOM   1696  CA  PHE B 242     -32.929  22.341 -12.779  1.00 27.69           C  
ANISOU 1696  CA  PHE B 242     3291   3901   3328    -56     10    -97       C  
ATOM   1697  C   PHE B 242     -32.478  20.921 -13.062  1.00 31.12           C  
ANISOU 1697  C   PHE B 242     3887   4009   3927    -29    -80    -56       C  
ATOM   1698  O   PHE B 242     -32.843  19.999 -12.346  1.00 30.94           O  
ANISOU 1698  O   PHE B 242     3871   4157   3726    -67     17   -117       O  
ATOM   1699  CB  PHE B 242     -32.043  22.893 -11.645  1.00 25.21           C  
ANISOU 1699  CB  PHE B 242     2940   3530   3109      0    110   -101       C  
ATOM   1700  CG  PHE B 242     -32.523  24.190 -11.054  1.00 23.08           C  
ANISOU 1700  CG  PHE B 242     2903   3199   2667    -88      5     54       C  
ATOM   1701  CD1 PHE B 242     -32.737  24.303  -9.683  1.00 20.71           C  
ANISOU 1701  CD1 PHE B 242     2285   3020   2560   -121    -39    -94       C  
ATOM   1702  CD2 PHE B 242     -32.756  25.301 -11.856  1.00 24.26           C  
ANISOU 1702  CD2 PHE B 242     3110   3243   2862    -41     27     -6       C  
ATOM   1703  CE1 PHE B 242     -33.176  25.486  -9.141  1.00 21.69           C  
ANISOU 1703  CE1 PHE B 242     2649   2827   2763   -135     40    -43       C  
ATOM   1704  CE2 PHE B 242     -33.197  26.484 -11.316  1.00 25.82           C  
ANISOU 1704  CE2 PHE B 242     3273   3423   3113    -70     23     58       C  
ATOM   1705  CZ  PHE B 242     -33.410  26.582  -9.951  1.00 24.79           C  
ANISOU 1705  CZ  PHE B 242     3045   3350   3023     -3     29    -18       C  
ATOM   1706  N   GLU B 243     -31.670  20.746 -14.101  1.00 35.84           N  
ANISOU 1706  N   GLU B 243     4400   4744   4473    -85     56    -73       N  
ATOM   1707  CA  GLU B 243     -31.072  19.448 -14.387  1.00 38.53           C  
ANISOU 1707  CA  GLU B 243     4873   4861   4906     38     -4    -64       C  
ATOM   1708  C   GLU B 243     -29.578  19.455 -14.091  1.00 40.77           C  
ANISOU 1708  C   GLU B 243     5089   5215   5187      1    -10    -44       C  
ATOM   1709  O   GLU B 243     -29.063  18.523 -13.467  1.00 43.31           O  
ANISOU 1709  O   GLU B 243     5459   5377   5617    171      4    -78       O  
ATOM   1710  CB  GLU B 243     -31.310  19.053 -15.844  1.00 40.12           C  
ANISOU 1710  CB  GLU B 243     5059   5201   4982      9      9    -52       C  
ATOM   1711  CG  GLU B 243     -30.889  17.618 -16.157  1.00 42.47           C  
ANISOU 1711  CG  GLU B 243     5400   5274   5463     61     24    -41       C  
ATOM   1712  N   HIS B 244     -28.887  20.510 -14.511  1.00 40.90           N  
ANISOU 1712  N   HIS B 244     5088   5309   5142    -43     91    -41       N  
ATOM   1713  CA  HIS B 244     -27.434  20.557 -14.378  1.00 42.34           C  
ANISOU 1713  CA  HIS B 244     5269   5488   5326    -24    -53    -90       C  
ATOM   1714  C   HIS B 244     -26.990  21.489 -13.249  1.00 40.49           C  
ANISOU 1714  C   HIS B 244     5035   5277   5073     53     -2   -110       C  
ATOM   1715  O   HIS B 244     -27.696  22.433 -12.879  1.00 36.51           O  
ANISOU 1715  O   HIS B 244     4264   5142   4463    -79   -151   -234       O  
ATOM   1716  CB AHIS B 244     -26.785  20.945 -15.706  0.65 43.84           C  
ANISOU 1716  CB AHIS B 244     5400   5754   5502    -22     25     57       C  
ATOM   1717  CB BHIS B 244     -26.775  21.021 -15.688  0.35 43.00           C  
ANISOU 1717  CB BHIS B 244     5371   5517   5447     -8     37      0       C  
ATOM   1718  CG AHIS B 244     -27.069  19.973 -16.809  0.65 46.57           C  
ANISOU 1718  CG AHIS B 244     5897   5917   5878    -39      6   -120       C  
ATOM   1719  CG BHIS B 244     -27.563  20.701 -16.922  0.35 44.23           C  
ANISOU 1719  CG BHIS B 244     5581   5696   5527     12    -19    -40       C  
ATOM   1720  ND1AHIS B 244     -26.878  18.614 -16.668  0.65 47.78           N  
ANISOU 1720  ND1AHIS B 244     6084   6033   6034     16     -8     -2       N  
ATOM   1721  ND1BHIS B 244     -27.934  19.417 -17.260  0.35 45.38           N  
ANISOU 1721  ND1BHIS B 244     5757   5744   5741    -26    -15    -13       N  
ATOM   1722  CD2AHIS B 244     -27.541  20.159 -18.064  0.65 48.29           C  
ANISOU 1722  CD2AHIS B 244     6138   6172   6036      7    -21     22       C  
ATOM   1723  CD2BHIS B 244     -28.041  21.501 -17.905  0.35 44.56           C  
ANISOU 1723  CD2BHIS B 244     5663   5643   5624      0      9     13       C  
ATOM   1724  CE1AHIS B 244     -27.219  18.005 -17.790  0.65 48.32           C  
ANISOU 1724  CE1AHIS B 244     6175   6078   6105      6     15    -59       C  
ATOM   1725  CE1BHIS B 244     -28.613  19.441 -18.393  0.35 44.96           C  
ANISOU 1725  CE1BHIS B 244     5699   5675   5706    -24     -4    -23       C  
ATOM   1726  NE2AHIS B 244     -27.623  18.920 -18.654  0.65 49.23           N  
ANISOU 1726  NE2AHIS B 244     6258   6233   6212     35    -15    -30       N  
ATOM   1727  NE2BHIS B 244     -28.691  20.693 -18.806  0.35 44.67           N  
ANISOU 1727  NE2BHIS B 244     5609   5736   5627     25    -27      0       N  
ATOM   1728  N   ASP B 245     -25.794  21.212 -12.735  1.00 40.55           N  
ANISOU 1728  N   ASP B 245     5062   5392   4950     49     25   -129       N  
ATOM   1729  CA  ASP B 245     -25.171  22.003 -11.669  1.00 40.11           C  
ANISOU 1729  CA  ASP B 245     4988   5274   4977    -39     11    -79       C  
ATOM   1730  C   ASP B 245     -25.175  23.494 -11.954  1.00 38.79           C  
ANISOU 1730  C   ASP B 245     4739   5183   4815    -86    -18    -28       C  
ATOM   1731  O   ASP B 245     -25.389  24.298 -11.052  1.00 39.10           O  
ANISOU 1731  O   ASP B 245     4689   5432   4732   -117     94    -37       O  
ATOM   1732  CB  ASP B 245     -23.728  21.544 -11.445  1.00 41.12           C  
ANISOU 1732  CB  ASP B 245     5129   5466   5028     53     25   -144       C  
ATOM   1733  CG  ASP B 245     -23.637  20.147 -10.878  1.00 44.86           C  
ANISOU 1733  CG  ASP B 245     5868   5707   5468      6     75    -76       C  
ATOM   1734  OD1 ASP B 245     -22.501  19.670 -10.682  1.00 49.52           O  
ANISOU 1734  OD1 ASP B 245     5960   6593   6260    123     37    -98       O  
ATOM   1735  OD2 ASP B 245     -24.684  19.515 -10.624  1.00 47.94           O  
ANISOU 1735  OD2 ASP B 245     5867   6252   6093   -118     30   -214       O  
ATOM   1736  N   GLU B 246     -24.956  23.865 -13.210  1.00 38.72           N  
ANISOU 1736  N   GLU B 246     4793   5171   4748    -72     37    -65       N  
ATOM   1737  CA  GLU B 246     -24.853  25.274 -13.593  1.00 39.21           C  
ANISOU 1737  CA  GLU B 246     4851   5153   4893     -8      8    -29       C  
ATOM   1738  C   GLU B 246     -26.192  25.993 -13.462  1.00 36.60           C  
ANISOU 1738  C   GLU B 246     4667   4814   4424   -130    117    -42       C  
ATOM   1739  O   GLU B 246     -26.239  27.199 -13.235  1.00 33.64           O  
ANISOU 1739  O   GLU B 246     4009   4825   3947   -255    194    -11       O  
ATOM   1740  CB  GLU B 246     -24.333  25.424 -15.039  1.00 42.62           C  
ANISOU 1740  CB  GLU B 246     5460   5593   5138   -105     44     59       C  
ATOM   1741  CG  GLU B 246     -23.201  24.448 -15.436  1.00 47.93           C  
ANISOU 1741  CG  GLU B 246     5939   6267   6004    194    121     -5       C  
ATOM   1742  CD  GLU B 246     -23.717  23.082 -15.891  1.00 55.05           C  
ANISOU 1742  CD  GLU B 246     7147   6667   7099    -93     97    -81       C  
ATOM   1743  OE1 GLU B 246     -23.314  22.056 -15.290  1.00 55.29           O  
ANISOU 1743  OE1 GLU B 246     7028   7096   6883    115    -13      2       O  
ATOM   1744  OE2 GLU B 246     -24.540  23.037 -16.837  1.00 61.27           O  
ANISOU 1744  OE2 GLU B 246     7697   7878   7702    -30   -155     34       O  
ATOM   1745  N   GLU B 247     -27.284  25.253 -13.633  1.00 36.12           N  
ANISOU 1745  N   GLU B 247     4522   4909   4290    -54     41   -135       N  
ATOM   1746  CA  GLU B 247     -28.612  25.812 -13.434  1.00 35.62           C  
ANISOU 1746  CA  GLU B 247     4496   4750   4285    -28     77    -14       C  
ATOM   1747  C   GLU B 247     -28.888  25.953 -11.944  1.00 30.49           C  
ANISOU 1747  C   GLU B 247     3731   4059   3792    -60    -25      0       C  
ATOM   1748  O   GLU B 247     -29.466  26.940 -11.507  1.00 29.82           O  
ANISOU 1748  O   GLU B 247     3509   4234   3585   -142    -43    124       O  
ATOM   1749  CB  GLU B 247     -29.681  24.901 -14.019  1.00 36.59           C  
ANISOU 1749  CB  GLU B 247     4529   4809   4561   -106      8    -39       C  
ATOM   1750  CG  GLU B 247     -29.593  24.639 -15.495  1.00 38.88           C  
ANISOU 1750  CG  GLU B 247     4903   5127   4742    -76     61    -40       C  
ATOM   1751  CD  GLU B 247     -30.722  23.745 -15.942  1.00 41.43           C  
ANISOU 1751  CD  GLU B 247     5314   5392   5034   -210   -158   -184       C  
ATOM   1752  OE1 GLU B 247     -30.465  22.553 -16.215  1.00 45.59           O  
ANISOU 1752  OE1 GLU B 247     5735   5596   5989     21   -119   -113       O  
ATOM   1753  OE2 GLU B 247     -31.879  24.226 -15.963  1.00 47.89           O  
ANISOU 1753  OE2 GLU B 247     5900   6221   6074     98   -123    -84       O  
ATOM   1754  N   ILE B 248     -28.488  24.951 -11.174  1.00 28.37           N  
ANISOU 1754  N   ILE B 248     3301   4042   3432    -37    154   -120       N  
ATOM   1755  CA  ILE B 248     -28.700  24.978  -9.712  1.00 27.91           C  
ANISOU 1755  CA  ILE B 248     3351   3889   3365    -22     96    -15       C  
ATOM   1756  C   ILE B 248     -28.038  26.215  -9.114  1.00 28.79           C  
ANISOU 1756  C   ILE B 248     3468   3960   3508      0     65    -74       C  
ATOM   1757  O   ILE B 248     -28.674  26.985  -8.389  1.00 26.55           O  
ANISOU 1757  O   ILE B 248     2990   3571   3525     -1    -95    -10       O  
ATOM   1758  CB  ILE B 248     -28.185  23.692  -9.023  1.00 27.39           C  
ANISOU 1758  CB  ILE B 248     3156   3889   3360    -21     79    -88       C  
ATOM   1759  CG1 ILE B 248     -28.988  22.472  -9.487  1.00 28.90           C  
ANISOU 1759  CG1 ILE B 248     3614   3826   3538    -73    186    -13       C  
ATOM   1760  CG2 ILE B 248     -28.261  23.824  -7.493  1.00 29.14           C  
ANISOU 1760  CG2 ILE B 248     3545   4058   3467     28     63    -10       C  
ATOM   1761  CD1 ILE B 248     -28.432  21.156  -9.030  1.00 28.99           C  
ANISOU 1761  CD1 ILE B 248     3524   3888   3602     -7     29    -53       C  
ATOM   1762  N   ILE B 249     -26.761  26.426  -9.429  1.00 30.50           N  
ANISOU 1762  N   ILE B 249     3603   4367   3616    -75    119    -73       N  
ATOM   1763  CA  ILE B 249     -26.046  27.580  -8.878  1.00 32.59           C  
ANISOU 1763  CA  ILE B 249     4069   4301   4012    -63     85    -39       C  
ATOM   1764  C   ILE B 249     -26.412  28.893  -9.559  1.00 31.11           C  
ANISOU 1764  C   ILE B 249     3716   4314   3788    -19    156    -59       C  
ATOM   1765  O   ILE B 249     -26.161  29.965  -9.018  1.00 31.99           O  
ANISOU 1765  O   ILE B 249     3742   4476   3934    -81     71    -49       O  
ATOM   1766  CB  ILE B 249     -24.510  27.376  -8.870  1.00 34.11           C  
ANISOU 1766  CB  ILE B 249     4112   4532   4316    -22      6     -5       C  
ATOM   1767  CG1 ILE B 249     -23.929  27.405 -10.283  1.00 35.77           C  
ANISOU 1767  CG1 ILE B 249     4378   4839   4375     42    114     33       C  
ATOM   1768  CG2 ILE B 249     -24.142  26.065  -8.181  1.00 35.45           C  
ANISOU 1768  CG2 ILE B 249     4496   4534   4440   -106     -4    106       C  
ATOM   1769  CD1 ILE B 249     -22.420  27.260 -10.295  1.00 35.76           C  
ANISOU 1769  CD1 ILE B 249     4265   4851   4469     -9     66     36       C  
ATOM   1770  N   GLY B 250     -27.002  28.822 -10.746  1.00 31.21           N  
ANISOU 1770  N   GLY B 250     3646   4254   3959    -77     68     -6       N  
ATOM   1771  CA  GLY B 250     -27.508  30.020 -11.401  1.00 32.00           C  
ANISOU 1771  CA  GLY B 250     3925   4151   4082    -64     -7    -12       C  
ATOM   1772  C   GLY B 250     -28.808  30.426 -10.746  1.00 34.25           C  
ANISOU 1772  C   GLY B 250     4281   4481   4251     75    -79    -91       C  
ATOM   1773  O   GLY B 250     -29.090  31.612 -10.589  1.00 35.91           O  
ANISOU 1773  O   GLY B 250     4489   4481   4671    120   -476   -205       O  
ATOM   1774  N   GLY B 251     -29.600  29.414 -10.383  1.00 38.01           N  
ANISOU 1774  N   GLY B 251     4698   4937   4807    -48    -46     55       N  
ATOM   1775  CA  GLY B 251     -30.856  29.598  -9.643  1.00 40.09           C  
ANISOU 1775  CA  GLY B 251     4983   5246   5001     21     99    -78       C  
ATOM   1776  C   GLY B 251     -31.885  30.450 -10.369  1.00 42.54           C  
ANISOU 1776  C   GLY B 251     5219   5644   5296     18    -43     26       C  
ATOM   1777  O   GLY B 251     -32.812  30.967  -9.741  1.00 46.22           O  
ANISOU 1777  O   GLY B 251     5799   6011   5751     34     78    -77       O  
ATOM   1778  N   GLN B 252     -31.720  30.635 -11.681  1.00 42.61           N  
ANISOU 1778  N   GLN B 252     5259   5674   5255     28    -19    106       N  
ATOM   1779  CA  GLN B 252     -32.740  31.295 -12.488  1.00 40.97           C  
ANISOU 1779  CA  GLN B 252     5068   5347   5151    -48     -5    -43       C  
ATOM   1780  C   GLN B 252     -33.898  30.338 -12.590  1.00 35.55           C  
ANISOU 1780  C   GLN B 252     4478   4672   4356    105    146     58       C  
ATOM   1781  O   GLN B 252     -33.741  29.235 -13.109  1.00 37.10           O  
ANISOU 1781  O   GLN B 252     4695   4638   4762     79    199    151       O  
ATOM   1782  CB  GLN B 252     -32.240  31.579 -13.901  1.00 42.04           C  
ANISOU 1782  CB  GLN B 252     5284   5515   5173    -23    -15     99       C  
ATOM   1783  CG  GLN B 252     -31.527  32.889 -14.091  1.00 45.13           C  
ANISOU 1783  CG  GLN B 252     5839   5681   5625    -75     -8     11       C  
ATOM   1784  CD  GLN B 252     -31.226  33.115 -15.559  1.00 46.82           C  
ANISOU 1784  CD  GLN B 252     5995   6050   5743   -144    163    122       C  
ATOM   1785  OE1 GLN B 252     -30.787  32.198 -16.251  1.00 49.46           O  
ANISOU 1785  OE1 GLN B 252     6314   6312   6165     28    194    -69       O  
ATOM   1786  NE2 GLN B 252     -31.496  34.317 -16.050  1.00 51.40           N  
ANISOU 1786  NE2 GLN B 252     6657   6184   6687     42    -85    136       N  
ATOM   1787  N   VAL B 253     -35.070  30.753 -12.130  1.00 29.27           N  
ANISOU 1787  N   VAL B 253     3928   3731   3459    -96    -43     68       N  
ATOM   1788  CA  VAL B 253     -36.210  29.865 -12.176  1.00 25.01           C  
ANISOU 1788  CA  VAL B 253     3131   3367   3005    108      1     78       C  
ATOM   1789  C   VAL B 253     -37.101  30.268 -13.343  1.00 23.89           C  
ANISOU 1789  C   VAL B 253     3084   3095   2896    -20     -5     45       C  
ATOM   1790  O   VAL B 253     -37.712  31.332 -13.327  1.00 25.60           O  
ANISOU 1790  O   VAL B 253     3120   3354   3252    192   -180    180       O  
ATOM   1791  CB  VAL B 253     -37.011  29.873 -10.856  1.00 23.82           C  
ANISOU 1791  CB  VAL B 253     3145   2973   2930     49    -42     27       C  
ATOM   1792  CG1 VAL B 253     -38.122  28.839 -10.920  1.00 24.53           C  
ANISOU 1792  CG1 VAL B 253     2956   3208   3153     87    153    -32       C  
ATOM   1793  CG2 VAL B 253     -36.085  29.596  -9.683  1.00 23.15           C  
ANISOU 1793  CG2 VAL B 253     2948   3113   2733    -99    140    -45       C  
ATOM   1794  N   PHE B 254     -37.157  29.419 -14.356  1.00 23.07           N  
ANISOU 1794  N   PHE B 254     2878   3036   2850    -24      1    138       N  
ATOM   1795  CA  PHE B 254     -38.081  29.628 -15.473  1.00 24.14           C  
ANISOU 1795  CA  PHE B 254     2898   3167   3106    -45   -151     44       C  
ATOM   1796  C   PHE B 254     -39.271  28.700 -15.307  1.00 22.62           C  
ANISOU 1796  C   PHE B 254     2795   2898   2901      5     65     93       C  
ATOM   1797  O   PHE B 254     -39.097  27.525 -14.999  1.00 22.11           O  
ANISOU 1797  O   PHE B 254     2586   2979   2833    139    204    153       O  
ATOM   1798  CB  PHE B 254     -37.382  29.353 -16.794  1.00 28.84           C  
ANISOU 1798  CB  PHE B 254     3569   3995   3393    249    -84    -46       C  
ATOM   1799  CG  PHE B 254     -36.376  30.402 -17.158  1.00 33.99           C  
ANISOU 1799  CG  PHE B 254     4298   4188   4427    -54    113     67       C  
ATOM   1800  CD1 PHE B 254     -36.798  31.658 -17.585  1.00 35.12           C  
ANISOU 1800  CD1 PHE B 254     4242   4482   4619     54     37    172       C  
ATOM   1801  CD2 PHE B 254     -35.014  30.147 -17.063  1.00 35.39           C  
ANISOU 1801  CD2 PHE B 254     4403   4440   4602    -55    -84     33       C  
ATOM   1802  CE1 PHE B 254     -35.885  32.631 -17.921  1.00 35.37           C  
ANISOU 1802  CE1 PHE B 254     4426   4401   4612    -12    -80     61       C  
ATOM   1803  CE2 PHE B 254     -34.089  31.120 -17.404  1.00 35.75           C  
ANISOU 1803  CE2 PHE B 254     4348   4485   4748      6     90     72       C  
ATOM   1804  CZ  PHE B 254     -34.523  32.361 -17.834  1.00 35.07           C  
ANISOU 1804  CZ  PHE B 254     4290   4429   4602    -99     63    104       C  
ATOM   1805  N   PHE B 255     -40.470  29.237 -15.511  1.00 22.65           N  
ANISOU 1805  N   PHE B 255     2884   2942   2777    -16     10    225       N  
ATOM   1806  CA  PHE B 255     -41.696  28.462 -15.385  1.00 23.34           C  
ANISOU 1806  CA  PHE B 255     2899   3003   2966    -23     28     46       C  
ATOM   1807  C   PHE B 255     -42.179  27.991 -16.745  1.00 26.77           C  
ANISOU 1807  C   PHE B 255     3217   3715   3238     15     -7     28       C  
ATOM   1808  O   PHE B 255     -42.269  28.774 -17.667  1.00 28.46           O  
ANISOU 1808  O   PHE B 255     3395   4190   3228    194   -319     77       O  
ATOM   1809  CB  PHE B 255     -42.767  29.274 -14.666  1.00 23.37           C  
ANISOU 1809  CB  PHE B 255     2908   3054   2915    -28    128    208       C  
ATOM   1810  CG  PHE B 255     -42.523  29.379 -13.205  1.00 21.94           C  
ANISOU 1810  CG  PHE B 255     2662   2899   2773     19    -39     51       C  
ATOM   1811  CD1 PHE B 255     -43.038  28.424 -12.343  1.00 20.80           C  
ANISOU 1811  CD1 PHE B 255     2505   2762   2633   -233    -51     38       C  
ATOM   1812  CD2 PHE B 255     -41.728  30.382 -12.693  1.00 23.13           C  
ANISOU 1812  CD2 PHE B 255     2953   3052   2784     72     35     38       C  
ATOM   1813  CE1 PHE B 255     -42.777  28.490 -10.995  1.00 22.56           C  
ANISOU 1813  CE1 PHE B 255     3138   2725   2709   -106     67     52       C  
ATOM   1814  CE2 PHE B 255     -41.478  30.456 -11.345  1.00 24.91           C  
ANISOU 1814  CE2 PHE B 255     3182   3378   2905    120    -45     65       C  
ATOM   1815  CZ  PHE B 255     -41.999  29.498 -10.499  1.00 22.69           C  
ANISOU 1815  CZ  PHE B 255     2698   3032   2890   -143   -138    120       C  
ATOM   1816  N   ARG B 256     -42.455  26.697 -16.840  1.00 30.88           N  
ANISOU 1816  N   ARG B 256     3733   4033   3965     27     -3   -103       N  
ATOM   1817  CA  ARG B 256     -42.879  26.043 -18.089  1.00 35.16           C  
ANISOU 1817  CA  ARG B 256     4271   4731   4355    -34    -86   -163       C  
ATOM   1818  C   ARG B 256     -44.402  25.944 -18.186  1.00 31.81           C  
ANISOU 1818  C   ARG B 256     3987   4268   3830     62     -6   -102       C  
ATOM   1819  O   ARG B 256     -44.950  25.721 -19.272  1.00 31.83           O  
ANISOU 1819  O   ARG B 256     3881   4335   3875    158    -51   -356       O  
ATOM   1820  CB  ARG B 256     -42.270  24.629 -18.181  1.00 37.49           C  
ANISOU 1820  CB  ARG B 256     4713   4819   4711     52    -60   -150       C  
ATOM   1821  CG  ARG B 256     -42.300  23.850 -16.860  1.00 40.57           C  
ANISOU 1821  CG  ARG B 256     5197   5112   5105     15     30    142       C  
ATOM   1822  CD  ARG B 256     -42.217  22.345 -17.024  1.00 47.42           C  
ANISOU 1822  CD  ARG B 256     7099   5270   5649   -258   -381    130       C  
ATOM   1823  NE  ARG B 256     -41.029  21.886 -17.744  1.00 47.03           N  
ANISOU 1823  NE  ARG B 256     5693   6252   5921    200    174    -99       N  
ATOM   1824  CZ  ARG B 256     -39.791  21.830 -17.250  1.00 51.20           C  
ANISOU 1824  CZ  ARG B 256     6372   6605   6476    -36     30     32       C  
ATOM   1825  NH1 ARG B 256     -38.807  21.367 -18.014  1.00 51.49           N  
ANISOU 1825  NH1 ARG B 256     6379   6586   6599     22     12    -58       N  
ATOM   1826  NH2 ARG B 256     -39.516  22.236 -16.011  1.00 52.03           N  
ANISOU 1826  NH2 ARG B 256     6711   6631   6424    -58     17    -90       N  
ATOM   1827  N   GLN B 257     -45.064  26.104 -17.042  1.00 27.43           N  
ANISOU 1827  N   GLN B 257     3468   3538   3415     55   -157    -10       N  
ATOM   1828  CA  GLN B 257     -46.504  26.027 -16.920  1.00 26.75           C  
ANISOU 1828  CA  GLN B 257     3461   3382   3318    -15    -67    -46       C  
ATOM   1829  C   GLN B 257     -47.032  27.326 -16.337  1.00 21.84           C  
ANISOU 1829  C   GLN B 257     2743   2926   2627   -133    -20    118       C  
ATOM   1830  O   GLN B 257     -46.305  28.057 -15.665  1.00 19.11           O  
ANISOU 1830  O   GLN B 257     2551   2403   2305    -77    -63     99       O  
ATOM   1831  CB  GLN B 257     -46.888  24.888 -15.969  1.00 29.05           C  
ANISOU 1831  CB  GLN B 257     3747   3747   3541      2   -245    166       C  
ATOM   1832  CG  GLN B 257     -46.573  23.514 -16.498  1.00 36.27           C  
ANISOU 1832  CG  GLN B 257     4817   4385   4579    100      7    -48       C  
ATOM   1833  CD  GLN B 257     -47.597  23.032 -17.493  1.00 43.00           C  
ANISOU 1833  CD  GLN B 257     5292   5633   5411   -155   -235    -96       C  
ATOM   1834  OE1 GLN B 257     -48.777  23.373 -17.402  1.00 44.58           O  
ANISOU 1834  OE1 GLN B 257     5438   5789   5709     38   -253   -139       O  
ATOM   1835  NE2 GLN B 257     -47.155  22.218 -18.443  1.00 47.34           N  
ANISOU 1835  NE2 GLN B 257     6075   6025   5887     -9      3   -184       N  
ATOM   1836  N   ARG B 258     -48.310  27.600 -16.567  1.00 20.27           N  
ANISOU 1836  N   ARG B 258     2695   2674   2330    -87   -104    148       N  
ATOM   1837  CA  ARG B 258     -48.958  28.726 -15.916  1.00 19.14           C  
ANISOU 1837  CA  ARG B 258     2511   2499   2261    -60    -31    216       C  
ATOM   1838  C   ARG B 258     -49.000  28.471 -14.420  1.00 20.04           C  
ANISOU 1838  C   ARG B 258     2707   2506   2401   -247    -36    126       C  
ATOM   1839  O   ARG B 258     -49.578  27.481 -13.979  1.00 18.81           O  
ANISOU 1839  O   ARG B 258     2687   2285   2174   -401     34    348       O  
ATOM   1840  CB  ARG B 258     -50.375  28.930 -16.458  1.00 20.07           C  
ANISOU 1840  CB  ARG B 258     2449   2835   2339   -240     66    188       C  
ATOM   1841  CG  ARG B 258     -51.226  29.910 -15.672  1.00 21.98           C  
ANISOU 1841  CG  ARG B 258     2558   2895   2896    184   -288    126       C  
ATOM   1842  CD  ARG B 258     -50.650  31.275 -15.614  1.00 25.05           C  
ANISOU 1842  CD  ARG B 258     2965   3314   3237     50   -214    145       C  
ATOM   1843  NE  ARG B 258     -51.284  32.086 -14.569  1.00 25.09           N  
ANISOU 1843  NE  ARG B 258     2989   3546   2998   -145   -268     24       N  
ATOM   1844  CZ  ARG B 258     -51.256  33.415 -14.540  1.00 27.71           C  
ANISOU 1844  CZ  ARG B 258     3449   3591   3486    112      2     20       C  
ATOM   1845  NH1 ARG B 258     -50.685  34.112 -15.537  1.00 24.24           N  
ANISOU 1845  NH1 ARG B 258     2678   3361   3171     -6   -187     88       N  
ATOM   1846  NH2 ARG B 258     -51.840  34.057 -13.521  1.00 28.93           N  
ANISOU 1846  NH2 ARG B 258     3554   4091   3344    179   -110    -63       N  
ATOM   1847  N   VAL B 259     -48.360  29.354 -13.658  1.00 18.52           N  
ANISOU 1847  N   VAL B 259     2535   2344   2156   -261     -2    205       N  
ATOM   1848  CA  VAL B 259     -48.328  29.288 -12.200  1.00 19.14           C  
ANISOU 1848  CA  VAL B 259     2459   2503   2309    -34    -77     31       C  
ATOM   1849  C   VAL B 259     -48.635  30.698 -11.679  1.00 19.25           C  
ANISOU 1849  C   VAL B 259     2410   2628   2275    -75    -92     52       C  
ATOM   1850  O   VAL B 259     -48.137  31.707 -12.214  1.00 20.50           O  
ANISOU 1850  O   VAL B 259     2797   2804   2186    -62   -136    163       O  
ATOM   1851  CB  VAL B 259     -46.936  28.770 -11.709  1.00 19.25           C  
ANISOU 1851  CB  VAL B 259     2600   2478   2232     35   -100      1       C  
ATOM   1852  CG1 VAL B 259     -46.851  28.780 -10.200  1.00 19.63           C  
ANISOU 1852  CG1 VAL B 259     2582   2600   2275      1   -126     13       C  
ATOM   1853  CG2 VAL B 259     -46.664  27.351 -12.260  1.00 18.08           C  
ANISOU 1853  CG2 VAL B 259     2333   2318   2218     88   -132    220       C  
ATOM   1854  N   SER B 260     -49.474  30.769 -10.656  1.00 18.78           N  
ANISOU 1854  N   SER B 260     2467   2507   2161    117    -90    108       N  
ATOM   1855  CA  SER B 260     -49.930  32.039 -10.118  1.00 20.23           C  
ANISOU 1855  CA  SER B 260     2704   2540   2440     35    -83    122       C  
ATOM   1856  C   SER B 260     -48.755  32.842  -9.597  1.00 19.85           C  
ANISOU 1856  C   SER B 260     2583   2531   2425     75    -25      9       C  
ATOM   1857  O   SER B 260     -47.715  32.287  -9.227  1.00 17.36           O  
ANISOU 1857  O   SER B 260     2219   2363   2010     19   -147    149       O  
ATOM   1858  CB  SER B 260     -50.950  31.817  -8.994  1.00 21.27           C  
ANISOU 1858  CB  SER B 260     2738   2789   2554     86    -47    125       C  
ATOM   1859  OG  SER B 260     -50.336  31.268  -7.828  1.00 20.01           O  
ANISOU 1859  OG  SER B 260     2508   2732   2360    -20   -292    204       O  
HETATM 1860  N   SEP B 261     -48.923  34.157  -9.567  1.00 19.97           N  
ANISOU 1860  N   SEP B 261     2580   2577   2427     43    -73    193       N  
HETATM 1861  CA  SEP B 261     -47.858  35.042  -9.100  1.00 19.04           C  
ANISOU 1861  CA  SEP B 261     2628   2422   2183     20    -16     35       C  
HETATM 1862  CB  SEP B 261     -48.300  36.480  -9.291  1.00 20.43           C  
ANISOU 1862  CB  SEP B 261     2678   2613   2472      2   -130    115       C  
HETATM 1863  OG  SEP B 261     -48.434  36.643 -10.680  1.00 22.10           O  
ANISOU 1863  OG  SEP B 261     3326   2657   2414     -8     76    336       O  
HETATM 1864  C   SEP B 261     -47.448  34.767  -7.656  1.00 19.13           C  
ANISOU 1864  C   SEP B 261     2452   2424   2390     74    -62    150       C  
HETATM 1865  O   SEP B 261     -46.258  34.762  -7.337  1.00 18.77           O  
ANISOU 1865  O   SEP B 261     2620   2435   2077    -94   -318    188       O  
HETATM 1866  P   SEP B 261     -49.454  37.770 -11.172  1.00 29.34           P  
ANISOU 1866  P   SEP B 261     3822   4279   3044    402   -202    681       P  
HETATM 1867  O1P SEP B 261     -50.926  37.759 -10.607  1.00 29.85           O  
ANISOU 1867  O1P SEP B 261     3949   4258   3134    174      8    356       O  
HETATM 1868  O2P SEP B 261     -49.378  37.640 -12.778  1.00 24.00           O  
ANISOU 1868  O2P SEP B 261     3224   2891   3001    417    -91    125       O  
HETATM 1869  O3P SEP B 261     -48.772  39.160 -10.688  1.00 39.35           O  
ANISOU 1869  O3P SEP B 261     5265   4867   4816     70     44    -99       O  
ATOM   1870  N   GLU B 262     -48.436  34.483  -6.814  1.00 19.92           N  
ANISOU 1870  N   GLU B 262     2736   2452   2381    148      7    112       N  
ATOM   1871  CA  GLU B 262     -48.190  34.151  -5.408  1.00 21.32           C  
ANISOU 1871  CA  GLU B 262     2760   2725   2616     16   -118    107       C  
ATOM   1872  C   GLU B 262     -47.375  32.852  -5.297  1.00 18.24           C  
ANISOU 1872  C   GLU B 262     2347   2491   2090    -78     16     23       C  
ATOM   1873  O   GLU B 262     -46.423  32.771  -4.533  1.00 17.32           O  
ANISOU 1873  O   GLU B 262     2059   2416   2104      3     52    -10       O  
ATOM   1874  CB  GLU B 262     -49.528  34.060  -4.659  1.00 23.24           C  
ANISOU 1874  CB  GLU B 262     3110   3017   2701     -1     35    106       C  
ATOM   1875  CG AGLU B 262     -50.348  35.393  -4.690  0.65 28.38           C  
ANISOU 1875  CG AGLU B 262     3485   3482   3815    138    126    -14       C  
ATOM   1876  CG BGLU B 262     -50.264  35.397  -4.534  0.35 25.13           C  
ANISOU 1876  CG BGLU B 262     3105   3198   3246     37     48     13       C  
ATOM   1877  CD AGLU B 262     -51.351  35.577  -5.901  0.65 32.54           C  
ANISOU 1877  CD AGLU B 262     4396   4292   3676      5    -68   -181       C  
ATOM   1878  CD BGLU B 262     -51.379  35.380  -3.495  0.35 25.86           C  
ANISOU 1878  CD BGLU B 262     3269   3425   3131     62     90     13       C  
ATOM   1879  OE1AGLU B 262     -51.177  35.058  -7.056  0.65 20.99           O  
ANISOU 1879  OE1AGLU B 262     2239   2705   3028     57    143    102       O  
ATOM   1880  OE1BGLU B 262     -51.757  34.289  -3.025  0.35 27.99           O  
ANISOU 1880  OE1BGLU B 262     3525   3604   3504     -9     61    142       O  
ATOM   1881  OE2AGLU B 262     -52.352  36.300  -5.674  0.65 40.73           O  
ANISOU 1881  OE2AGLU B 262     4958   5184   5331    292     44    -70       O  
ATOM   1882  OE2BGLU B 262     -51.888  36.468  -3.157  0.35 29.76           O  
ANISOU 1882  OE2BGLU B 262     3908   3664   3734    130     56    -99       O  
ATOM   1883  N   CYS B 263     -47.726  31.837  -6.071  1.00 17.96           N  
ANISOU 1883  N   CYS B 263     2318   2454   2050    -87    -63     68       N  
ATOM   1884  CA  CYS B 263     -46.973  30.572  -6.048  1.00 17.31           C  
ANISOU 1884  CA  CYS B 263     2289   2302   1983    -12    -38     36       C  
ATOM   1885  C   CYS B 263     -45.546  30.747  -6.593  1.00 18.38           C  
ANISOU 1885  C   CYS B 263     2480   2262   2242    -11    -43    119       C  
ATOM   1886  O   CYS B 263     -44.584  30.251  -6.005  1.00 17.16           O  
ANISOU 1886  O   CYS B 263     2401   1914   2202    -12    -46    304       O  
ATOM   1887  CB  CYS B 263     -47.716  29.491  -6.826  1.00 18.78           C  
ANISOU 1887  CB  CYS B 263     2413   2402   2320    -79    -89    102       C  
ATOM   1888  SG  CYS B 263     -47.005  27.848  -6.661  1.00 21.18           S  
ANISOU 1888  SG  CYS B 263     2824   2482   2740   -138    -66     60       S  
ATOM   1889  N   GLN B 264     -45.400  31.482  -7.698  1.00 17.69           N  
ANISOU 1889  N   GLN B 264     2463   2274   1984    -23    -71    176       N  
ATOM   1890  CA  GLN B 264     -44.072  31.788  -8.221  1.00 17.31           C  
ANISOU 1890  CA  GLN B 264     2427   2166   1983    -51    -40    160       C  
ATOM   1891  C   GLN B 264     -43.198  32.478  -7.167  1.00 16.95           C  
ANISOU 1891  C   GLN B 264     2312   2139   1988    -78    -19    205       C  
ATOM   1892  O   GLN B 264     -42.026  32.148  -7.021  1.00 17.85           O  
ANISOU 1892  O   GLN B 264     2299   2321   2160    -56     51    101       O  
ATOM   1893  CB  GLN B 264     -44.167  32.699  -9.445  1.00 17.35           C  
ANISOU 1893  CB  GLN B 264     2527   2200   1864    -80     -1    107       C  
ATOM   1894  CG  GLN B 264     -44.637  31.999 -10.726  1.00 17.26           C  
ANISOU 1894  CG  GLN B 264     2167   2483   1907   -263   -255     83       C  
ATOM   1895  CD  GLN B 264     -44.373  32.843 -11.955  1.00 21.07           C  
ANISOU 1895  CD  GLN B 264     3140   2720   2143   -144   -146    193       C  
ATOM   1896  OE1 GLN B 264     -43.775  33.916 -11.860  1.00 27.07           O  
ANISOU 1896  OE1 GLN B 264     3835   3294   3155   -324   -154    322       O  
ATOM   1897  NE2 GLN B 264     -44.799  32.362 -13.114  1.00 18.00           N  
ANISOU 1897  NE2 GLN B 264     2264   2400   2172   -160   -199    158       N  
ATOM   1898  N   HIS B 265     -43.771  33.431  -6.438  1.00 16.63           N  
ANISOU 1898  N   HIS B 265     2198   2101   2019   -158   -117    200       N  
ATOM   1899  CA  HIS B 265     -43.021  34.162  -5.399  1.00 16.95           C  
ANISOU 1899  CA  HIS B 265     2337   2284   1819   -152    -33    194       C  
ATOM   1900  C   HIS B 265     -42.502  33.205  -4.317  1.00 17.43           C  
ANISOU 1900  C   HIS B 265     2206   2114   2301     -2    -76    106       C  
ATOM   1901  O   HIS B 265     -41.340  33.281  -3.926  1.00 17.32           O  
ANISOU 1901  O   HIS B 265     2409   2054   2115    112   -187    313       O  
ATOM   1902  CB  HIS B 265     -43.890  35.250  -4.775  1.00 19.29           C  
ANISOU 1902  CB  HIS B 265     2457   2391   2481   -114     36    202       C  
ATOM   1903  CG  HIS B 265     -43.217  36.007  -3.672  1.00 22.98           C  
ANISOU 1903  CG  HIS B 265     3150   2961   2620    -64    -81      0       C  
ATOM   1904  ND1 HIS B 265     -43.223  35.577  -2.362  1.00 21.90           N  
ANISOU 1904  ND1 HIS B 265     2943   2866   2512   -201     -7     59       N  
ATOM   1905  CD2 HIS B 265     -42.498  37.155  -3.688  1.00 25.73           C  
ANISOU 1905  CD2 HIS B 265     3440   3211   3125   -111    -53     83       C  
ATOM   1906  CE1 HIS B 265     -42.537  36.430  -1.620  1.00 26.49           C  
ANISOU 1906  CE1 HIS B 265     3739   3210   3113   -198    -77    -29       C  
ATOM   1907  NE2 HIS B 265     -42.093  37.400  -2.400  1.00 26.58           N  
ANISOU 1907  NE2 HIS B 265     3608   3299   3188   -357    -12    -72       N  
ATOM   1908  N   LEU B 266     -43.370  32.318  -3.835  1.00 16.75           N  
ANISOU 1908  N   LEU B 266     2284   2119   1959    -26    -62    144       N  
ATOM   1909  CA  LEU B 266     -42.975  31.376  -2.783  1.00 15.85           C  
ANISOU 1909  CA  LEU B 266     2132   2019   1870   -141    -26    121       C  
ATOM   1910  C   LEU B 266     -41.873  30.461  -3.272  1.00 15.51           C  
ANISOU 1910  C   LEU B 266     2093   1935   1862   -225    -56    113       C  
ATOM   1911  O   LEU B 266     -40.896  30.239  -2.567  1.00 16.12           O  
ANISOU 1911  O   LEU B 266     2164   2138   1821   -268    -74     86       O  
ATOM   1912  CB  LEU B 266     -44.171  30.571  -2.291  1.00 15.68           C  
ANISOU 1912  CB  LEU B 266     2196   1991   1767   -141    -64     -7       C  
ATOM   1913  CG  LEU B 266     -43.900  29.502  -1.220  1.00 16.78           C  
ANISOU 1913  CG  LEU B 266     2284   2097   1992    -35    -19     17       C  
ATOM   1914  CD1 LEU B 266     -43.184  30.040   0.011  1.00 16.29           C  
ANISOU 1914  CD1 LEU B 266     2010   2059   2120   -111   -151    -15       C  
ATOM   1915  CD2 LEU B 266     -45.228  28.883  -0.828  1.00 17.33           C  
ANISOU 1915  CD2 LEU B 266     2397   2023   2163   -272    104    136       C  
ATOM   1916  N   ILE B 267     -42.029  29.922  -4.483  1.00 16.29           N  
ANISOU 1916  N   ILE B 267     2155   2103   1929   -147    -20     74       N  
ATOM   1917  CA  ILE B 267     -41.028  29.041  -5.059  1.00 14.43           C  
ANISOU 1917  CA  ILE B 267     1992   1802   1690    -48    -72    163       C  
ATOM   1918  C   ILE B 267     -39.687  29.762  -5.152  1.00 15.52           C  
ANISOU 1918  C   ILE B 267     2039   2052   1804    -52     33     76       C  
ATOM   1919  O   ILE B 267     -38.657  29.237  -4.722  1.00 15.47           O  
ANISOU 1919  O   ILE B 267     2268   1951   1659   -160    -45     73       O  
ATOM   1920  CB  ILE B 267     -41.445  28.507  -6.439  1.00 14.86           C  
ANISOU 1920  CB  ILE B 267     1968   1916   1759    -16      7    201       C  
ATOM   1921  CG1 ILE B 267     -42.600  27.522  -6.299  1.00 14.50           C  
ANISOU 1921  CG1 ILE B 267     2035   1529   1943     23   -138    -59       C  
ATOM   1922  CG2 ILE B 267     -40.255  27.828  -7.123  1.00 16.41           C  
ANISOU 1922  CG2 ILE B 267     2245   1956   2032      0    -40   -124       C  
ATOM   1923  CD1 ILE B 267     -43.294  27.152  -7.627  1.00 16.58           C  
ANISOU 1923  CD1 ILE B 267     2395   2057   1845   -102    -95    104       C  
ATOM   1924  N   ARG B 268     -39.697  30.959  -5.727  1.00 16.64           N  
ANISOU 1924  N   ARG B 268     2127   2105   2090   -152   -116     81       N  
ATOM   1925  CA  ARG B 268     -38.461  31.729  -5.889  1.00 18.27           C  
ANISOU 1925  CA  ARG B 268     2294   2508   2137   -150    -76    108       C  
ATOM   1926  C   ARG B 268     -37.793  32.076  -4.562  1.00 18.39           C  
ANISOU 1926  C   ARG B 268     2332   2407   2248   -170    -54    -89       C  
ATOM   1927  O   ARG B 268     -36.560  32.150  -4.486  1.00 18.69           O  
ANISOU 1927  O   ARG B 268     2465   2426   2209   -258    -60    258       O  
ATOM   1928  CB  ARG B 268     -38.727  32.987  -6.704  1.00 19.39           C  
ANISOU 1928  CB  ARG B 268     2604   2354   2408   -169    -45    -32       C  
ATOM   1929  CG  ARG B 268     -38.942  32.673  -8.170  1.00 22.56           C  
ANISOU 1929  CG  ARG B 268     3055   2956   2560   -134    -69    -30       C  
ATOM   1930  CD  ARG B 268     -38.831  33.916  -9.020  1.00 27.86           C  
ANISOU 1930  CD  ARG B 268     3803   3381   3400   -162    -45    209       C  
ATOM   1931  NE  ARG B 268     -38.835  33.533 -10.429  1.00 29.64           N  
ANISOU 1931  NE  ARG B 268     3949   3748   3563   -101    -48    119       N  
ATOM   1932  CZ  ARG B 268     -39.859  33.695 -11.257  1.00 29.99           C  
ANISOU 1932  CZ  ARG B 268     3781   3813   3799    -11    -39    -61       C  
ATOM   1933  NH1 ARG B 268     -39.741  33.293 -12.521  1.00 27.50           N  
ANISOU 1933  NH1 ARG B 268     3530   3465   3452    -41     62     79       N  
ATOM   1934  NH2 ARG B 268     -40.992  34.259 -10.843  1.00 28.04           N  
ANISOU 1934  NH2 ARG B 268     3297   3785   3570   -213    135     28       N  
ATOM   1935  N   TRP B 269     -38.603  32.256  -3.525  1.00 18.03           N  
ANISOU 1935  N   TRP B 269     2153   2487   2208   -235   -147    -66       N  
ATOM   1936  CA  TRP B 269     -38.100  32.549  -2.180  1.00 17.62           C  
ANISOU 1936  CA  TRP B 269     2256   2304   2132   -166     37    -18       C  
ATOM   1937  C   TRP B 269     -37.413  31.304  -1.612  1.00 17.19           C  
ANISOU 1937  C   TRP B 269     2229   2280   2021   -128     14     -6       C  
ATOM   1938  O   TRP B 269     -36.272  31.379  -1.127  1.00 15.60           O  
ANISOU 1938  O   TRP B 269     2137   1781   2006   -304    200     43       O  
ATOM   1939  CB  TRP B 269     -39.262  33.026  -1.304  1.00 18.33           C  
ANISOU 1939  CB  TRP B 269     2315   2325   2324    -21    -39     23       C  
ATOM   1940  CG  TRP B 269     -38.885  33.689  -0.036  1.00 18.81           C  
ANISOU 1940  CG  TRP B 269     2267   2492   2387   -141     39     10       C  
ATOM   1941  CD1 TRP B 269     -37.640  34.089   0.358  1.00 19.94           C  
ANISOU 1941  CD1 TRP B 269     2566   2640   2371   -235    -12    -97       C  
ATOM   1942  CD2 TRP B 269     -39.780  34.065   1.011  1.00 18.88           C  
ANISOU 1942  CD2 TRP B 269     2489   2375   2309     -1    -54   -107       C  
ATOM   1943  NE1 TRP B 269     -37.704  34.668   1.607  1.00 21.00           N  
ANISOU 1943  NE1 TRP B 269     2640   2732   2605   -163      0   -231       N  
ATOM   1944  CE2 TRP B 269     -39.005  34.669   2.029  1.00 20.93           C  
ANISOU 1944  CE2 TRP B 269     2685   2692   2575    -69     23   -176       C  
ATOM   1945  CE3 TRP B 269     -41.152  33.922   1.203  1.00 20.34           C  
ANISOU 1945  CE3 TRP B 269     2536   2613   2578     21     12   -145       C  
ATOM   1946  CZ2 TRP B 269     -39.564  35.143   3.207  1.00 20.58           C  
ANISOU 1946  CZ2 TRP B 269     2692   2686   2439    -15    -20    -82       C  
ATOM   1947  CZ3 TRP B 269     -41.710  34.391   2.379  1.00 20.16           C  
ANISOU 1947  CZ3 TRP B 269     2639   2617   2401   -206    102   -167       C  
ATOM   1948  CH2 TRP B 269     -40.911  34.997   3.367  1.00 20.32           C  
ANISOU 1948  CH2 TRP B 269     2593   2715   2411     -1    -47    -82       C  
ATOM   1949  N   CYS B 270     -38.087  30.148  -1.694  1.00 17.08           N  
ANISOU 1949  N   CYS B 270     2247   2225   2016    -70    -61     44       N  
ATOM   1950  CA  CYS B 270     -37.484  28.873  -1.258  1.00 16.19           C  
ANISOU 1950  CA  CYS B 270     2146   2044   1960    -12     37    -11       C  
ATOM   1951  C   CYS B 270     -36.181  28.546  -1.986  1.00 16.21           C  
ANISOU 1951  C   CYS B 270     1983   2102   2073   -108    -63     76       C  
ATOM   1952  O   CYS B 270     -35.273  27.940  -1.415  1.00 15.46           O  
ANISOU 1952  O   CYS B 270     1862   2101   1911   -188     18    147       O  
ATOM   1953  CB  CYS B 270     -38.465  27.715  -1.442  1.00 16.62           C  
ANISOU 1953  CB  CYS B 270     1994   2213   2106     82    -83      9       C  
ATOM   1954  SG  CYS B 270     -39.889  27.786  -0.341  1.00 18.76           S  
ANISOU 1954  SG  CYS B 270     2206   2617   2303   -384    117    -31       S  
ATOM   1955  N   LEU B 271     -36.111  28.949  -3.253  1.00 17.33           N  
ANISOU 1955  N   LEU B 271     2057   2476   2050    -82      6    -29       N  
ATOM   1956  CA  LEU B 271     -34.948  28.708  -4.091  1.00 18.01           C  
ANISOU 1956  CA  LEU B 271     2247   2427   2169    -65     72     -9       C  
ATOM   1957  C   LEU B 271     -33.986  29.890  -4.138  1.00 18.12           C  
ANISOU 1957  C   LEU B 271     2375   2331   2175    -70    130     28       C  
ATOM   1958  O   LEU B 271     -33.233  30.027  -5.096  1.00 20.05           O  
ANISOU 1958  O   LEU B 271     2624   2785   2209   -418    275    171       O  
ATOM   1959  CB  LEU B 271     -35.402  28.329  -5.505  1.00 17.94           C  
ANISOU 1959  CB  LEU B 271     2064   2583   2166   -167    210    -68       C  
ATOM   1960  CG  LEU B 271     -36.209  27.022  -5.571  1.00 17.61           C  
ANISOU 1960  CG  LEU B 271     2434   2191   2064   -146    112   -133       C  
ATOM   1961  CD1 LEU B 271     -36.639  26.735  -6.998  1.00 17.96           C  
ANISOU 1961  CD1 LEU B 271     2274   2401   2149    -62    -64     15       C  
ATOM   1962  CD2 LEU B 271     -35.433  25.845  -4.993  1.00 18.55           C  
ANISOU 1962  CD2 LEU B 271     2342   2332   2375   -213     60   -116       C  
ATOM   1963  N   ALA B 272     -33.990  30.734  -3.108  1.00 18.81           N  
ANISOU 1963  N   ALA B 272     2602   2350   2192   -231     40    175       N  
ATOM   1964  CA  ALA B 272     -33.001  31.806  -3.009  1.00 18.96           C  
ANISOU 1964  CA  ALA B 272     2473   2393   2338   -107     36    113       C  
ATOM   1965  C   ALA B 272     -31.584  31.229  -3.005  1.00 19.59           C  
ANISOU 1965  C   ALA B 272     2399   2529   2513   -167    -74    155       C  
ATOM   1966  O   ALA B 272     -31.307  30.239  -2.337  1.00 18.00           O  
ANISOU 1966  O   ALA B 272     2023   2244   2570   -457    -38    211       O  
ATOM   1967  CB  ALA B 272     -33.251  32.651  -1.780  1.00 18.88           C  
ANISOU 1967  CB  ALA B 272     2592   2178   2401   -303     60     33       C  
ATOM   1968  N   LEU B 273     -30.681  31.828  -3.778  1.00 20.09           N  
ANISOU 1968  N   LEU B 273     2590   2490   2552   -114     98    225       N  
ATOM   1969  CA  LEU B 273     -29.314  31.311  -3.867  1.00 21.27           C  
ANISOU 1969  CA  LEU B 273     2626   2743   2711   -104    129     76       C  
ATOM   1970  C   LEU B 273     -28.590  31.307  -2.524  1.00 21.93           C  
ANISOU 1970  C   LEU B 273     2634   2822   2877   -158    127    141       C  
ATOM   1971  O   LEU B 273     -27.929  30.326  -2.168  1.00 23.19           O  
ANISOU 1971  O   LEU B 273     2656   3062   3092   -186    -55    133       O  
ATOM   1972  CB  LEU B 273     -28.509  32.113  -4.899  1.00 22.61           C  
ANISOU 1972  CB  LEU B 273     2865   2801   2923    -50    191    191       C  
ATOM   1973  CG  LEU B 273     -28.835  31.783  -6.350  1.00 26.53           C  
ANISOU 1973  CG  LEU B 273     3201   3564   3315   -113    -46      7       C  
ATOM   1974  CD1 LEU B 273     -27.960  32.635  -7.280  1.00 31.24           C  
ANISOU 1974  CD1 LEU B 273     3987   4007   3876    -64    165    215       C  
ATOM   1975  CD2 LEU B 273     -28.643  30.294  -6.627  1.00 29.30           C  
ANISOU 1975  CD2 LEU B 273     3662   3805   3663     61     72    -21       C  
ATOM   1976  N   ARG B 274     -28.731  32.398  -1.782  1.00 23.49           N  
ANISOU 1976  N   ARG B 274     3009   2867   3049   -233    175    198       N  
ATOM   1977  CA  ARG B 274     -28.124  32.521  -0.464  1.00 26.96           C  
ANISOU 1977  CA  ARG B 274     3399   3618   3225   -120     58     76       C  
ATOM   1978  C   ARG B 274     -29.015  31.842   0.571  1.00 22.21           C  
ANISOU 1978  C   ARG B 274     2802   2781   2853   -133    -92   -118       C  
ATOM   1979  O   ARG B 274     -30.166  32.203   0.706  1.00 21.64           O  
ANISOU 1979  O   ARG B 274     2721   2636   2865   -352      1     39       O  
ATOM   1980  CB  ARG B 274     -27.939  33.990  -0.106  1.00 29.15           C  
ANISOU 1980  CB  ARG B 274     3735   3612   3728    -22     60     -4       C  
ATOM   1981  CG  ARG B 274     -26.835  34.663  -0.925  1.00 34.53           C  
ANISOU 1981  CG  ARG B 274     4399   4358   4359   -163    123    139       C  
ATOM   1982  CD  ARG B 274     -26.931  36.172  -0.830  1.00 40.14           C  
ANISOU 1982  CD  ARG B 274     5022   4430   5798   -210      7    412       C  
ATOM   1983  NE  ARG B 274     -26.849  36.647   0.551  1.00 46.67           N  
ANISOU 1983  NE  ARG B 274     6096   5975   5660    -91    -94   -148       N  
ATOM   1984  CZ  ARG B 274     -27.467  37.734   1.016  1.00 52.31           C  
ANISOU 1984  CZ  ARG B 274     6751   6519   6604     92     25   -148       C  
ATOM   1985  NH1 ARG B 274     -27.322  38.079   2.293  1.00 52.40           N  
ANISOU 1985  NH1 ARG B 274     6706   6656   6545    204    -35    -11       N  
ATOM   1986  NH2 ARG B 274     -28.238  38.482   0.220  1.00 54.69           N  
ANISOU 1986  NH2 ARG B 274     6997   6813   6970     55    -61     65       N  
ATOM   1987  N   PRO B 275     -28.484  30.855   1.296  1.00 21.91           N  
ANISOU 1987  N   PRO B 275     2778   2730   2816   -266    -65    -12       N  
ATOM   1988  CA  PRO B 275     -29.321  30.156   2.280  1.00 22.31           C  
ANISOU 1988  CA  PRO B 275     2827   2982   2665   -178    -84     66       C  
ATOM   1989  C   PRO B 275     -30.036  31.085   3.250  1.00 23.63           C  
ANISOU 1989  C   PRO B 275     3050   2982   2943   -124    -53     26       C  
ATOM   1990  O   PRO B 275     -31.197  30.859   3.556  1.00 22.96           O  
ANISOU 1990  O   PRO B 275     3007   2919   2796   -387   -185   -110       O  
ATOM   1991  CB  PRO B 275     -28.326  29.246   3.006  1.00 23.23           C  
ANISOU 1991  CB  PRO B 275     2991   2889   2944    -88      2    -12       C  
ATOM   1992  CG  PRO B 275     -27.246  29.018   2.037  1.00 23.27           C  
ANISOU 1992  CG  PRO B 275     2798   2946   3096   -126     13     88       C  
ATOM   1993  CD  PRO B 275     -27.127  30.290   1.239  1.00 22.15           C  
ANISOU 1993  CD  PRO B 275     2746   2799   2871   -149    -48     -8       C  
ATOM   1994  N   SER B 276     -29.365  32.144   3.711  1.00 24.46           N  
ANISOU 1994  N   SER B 276     3053   3197   3041   -286   -181    -31       N  
ATOM   1995  CA  SER B 276     -29.973  33.071   4.670  1.00 26.09           C  
ANISOU 1995  CA  SER B 276     3301   3355   3256   -171    -41    -12       C  
ATOM   1996  C   SER B 276     -31.144  33.884   4.109  1.00 25.14           C  
ANISOU 1996  C   SER B 276     3124   3172   3256   -242     14    -70       C  
ATOM   1997  O   SER B 276     -31.904  34.480   4.872  1.00 29.29           O  
ANISOU 1997  O   SER B 276     3690   3863   3573   -234     48   -326       O  
ATOM   1998  CB  SER B 276     -28.910  34.024   5.236  1.00 28.61           C  
ANISOU 1998  CB  SER B 276     3650   3651   3566   -245    -70   -213       C  
ATOM   1999  OG  SER B 276     -28.306  34.778   4.195  1.00 32.07           O  
ANISOU 1999  OG  SER B 276     4216   3916   4052   -390    -98     22       O  
ATOM   2000  N   ASP B 277     -31.284  33.913   2.785  1.00 21.94           N  
ANISOU 2000  N   ASP B 277     2621   2729   2983   -375     89    -36       N  
ATOM   2001  CA  ASP B 277     -32.383  34.615   2.114  1.00 23.04           C  
ANISOU 2001  CA  ASP B 277     2873   2807   3073   -232    -16    -90       C  
ATOM   2002  C   ASP B 277     -33.638  33.740   1.960  1.00 22.56           C  
ANISOU 2002  C   ASP B 277     2776   2762   3033   -154    -60     23       C  
ATOM   2003  O   ASP B 277     -34.673  34.224   1.499  1.00 21.94           O  
ANISOU 2003  O   ASP B 277     2594   2641   3100   -285   -191    -85       O  
ATOM   2004  CB  ASP B 277     -31.946  35.083   0.721  1.00 24.97           C  
ANISOU 2004  CB  ASP B 277     3129   3115   3241   -197     18    -39       C  
ATOM   2005  CG  ASP B 277     -31.052  36.310   0.759  1.00 28.47           C  
ANISOU 2005  CG  ASP B 277     3742   3454   3621   -310    103   -120       C  
ATOM   2006  OD1 ASP B 277     -31.020  36.998   1.801  1.00 27.80           O  
ANISOU 2006  OD1 ASP B 277     3783   2702   4077   -678     51   -176       O  
ATOM   2007  OD2 ASP B 277     -30.392  36.578  -0.263  1.00 28.34           O  
ANISOU 2007  OD2 ASP B 277     3703   3213   3851   -335     71    167       O  
ATOM   2008  N   ARG B 278     -33.541  32.467   2.339  1.00 19.94           N  
ANISOU 2008  N   ARG B 278     2461   2471   2642   -247    -42    -77       N  
ATOM   2009  CA  ARG B 278     -34.679  31.546   2.215  1.00 19.34           C  
ANISOU 2009  CA  ARG B 278     2415   2449   2482   -216     25    -77       C  
ATOM   2010  C   ARG B 278     -35.646  31.704   3.393  1.00 19.94           C  
ANISOU 2010  C   ARG B 278     2503   2626   2445   -237     18    -33       C  
ATOM   2011  O   ARG B 278     -35.235  32.112   4.478  1.00 20.77           O  
ANISOU 2011  O   ARG B 278     2704   2769   2416   -557     89   -232       O  
ATOM   2012  CB  ARG B 278     -34.175  30.110   2.129  1.00 18.12           C  
ANISOU 2012  CB  ARG B 278     2113   2406   2362   -152    -32      4       C  
ATOM   2013  CG  ARG B 278     -33.420  29.838   0.858  1.00 17.78           C  
ANISOU 2013  CG  ARG B 278     2186   2333   2235   -261   -120    -83       C  
ATOM   2014  CD  ARG B 278     -32.836  28.456   0.785  1.00 18.06           C  
ANISOU 2014  CD  ARG B 278     2131   2369   2362   -239    -61     23       C  
ATOM   2015  NE  ARG B 278     -31.749  28.483  -0.190  1.00 19.56           N  
ANISOU 2015  NE  ARG B 278     2211   2714   2505    -73     -1   -119       N  
ATOM   2016  CZ  ARG B 278     -30.661  27.724  -0.147  1.00 16.02           C  
ANISOU 2016  CZ  ARG B 278     2414   1909   1764    -17    -79   -165       C  
ATOM   2017  NH1 ARG B 278     -29.710  27.904  -1.043  1.00 19.35           N  
ANISOU 2017  NH1 ARG B 278     2431   2586   2334    110     88    184       N  
ATOM   2018  NH2 ARG B 278     -30.504  26.797   0.784  1.00 18.51           N  
ANISOU 2018  NH2 ARG B 278     2283   2482   2266   -258    -53    322       N  
ATOM   2019  N   PRO B 279     -36.939  31.397   3.183  1.00 18.51           N  
ANISOU 2019  N   PRO B 279     2268   2542   2221   -154     71    -86       N  
ATOM   2020  CA  PRO B 279     -37.894  31.530   4.285  1.00 17.64           C  
ANISOU 2020  CA  PRO B 279     2268   2189   2244    -56      1    -82       C  
ATOM   2021  C   PRO B 279     -37.705  30.463   5.345  1.00 18.44           C  
ANISOU 2021  C   PRO B 279     2344   2455   2206    -85     53    -59       C  
ATOM   2022  O   PRO B 279     -37.192  29.384   5.058  1.00 18.39           O  
ANISOU 2022  O   PRO B 279     2627   2487   1871    -66     -9   -104       O  
ATOM   2023  CB  PRO B 279     -39.243  31.340   3.593  1.00 17.45           C  
ANISOU 2023  CB  PRO B 279     2214   2164   2251    -51    143     90       C  
ATOM   2024  CG  PRO B 279     -38.946  30.468   2.432  1.00 16.57           C  
ANISOU 2024  CG  PRO B 279     2079   2098   2119    -20    -81     44       C  
ATOM   2025  CD  PRO B 279     -37.595  30.920   1.952  1.00 17.07           C  
ANISOU 2025  CD  PRO B 279     2132   2189   2165   -152     88    -68       C  
ATOM   2026  N   THR B 280     -38.123  30.767   6.568  1.00 19.90           N  
ANISOU 2026  N   THR B 280     2573   2679   2309   -243    -30   -126       N  
ATOM   2027  CA  THR B 280     -38.263  29.750   7.593  1.00 20.32           C  
ANISOU 2027  CA  THR B 280     2651   2644   2426    -88    -15    -43       C  
ATOM   2028  C   THR B 280     -39.536  28.944   7.308  1.00 19.10           C  
ANISOU 2028  C   THR B 280     2593   2470   2193   -109    -86    -19       C  
ATOM   2029  O   THR B 280     -40.366  29.361   6.514  1.00 16.43           O  
ANISOU 2029  O   THR B 280     2153   2002   2087   -260    -31     62       O  
ATOM   2030  CB  THR B 280     -38.427  30.396   8.973  1.00 21.28           C  
ANISOU 2030  CB  THR B 280     2892   2851   2342     13    -37    -60       C  
ATOM   2031  OG1 THR B 280     -39.593  31.231   8.968  1.00 20.26           O  
ANISOU 2031  OG1 THR B 280     2706   2926   2065   -196    -65   -164       O  
ATOM   2032  CG2 THR B 280     -37.199  31.240   9.322  1.00 25.47           C  
ANISOU 2032  CG2 THR B 280     3222   3234   3220   -157    -37   -110       C  
ATOM   2033  N   PHE B 281     -39.729  27.823   7.992  1.00 19.38           N  
ANISOU 2033  N   PHE B 281     2707   2523   2130   -100    -70    -57       N  
ATOM   2034  CA  PHE B 281     -41.002  27.102   7.848  1.00 19.96           C  
ANISOU 2034  CA  PHE B 281     2691   2596   2296      0     50     20       C  
ATOM   2035  C   PHE B 281     -42.204  27.956   8.218  1.00 19.60           C  
ANISOU 2035  C   PHE B 281     2619   2592   2234   -147     52     50       C  
ATOM   2036  O   PHE B 281     -43.237  27.889   7.555  1.00 17.26           O  
ANISOU 2036  O   PHE B 281     2398   2146   2013    -80    111     57       O  
ATOM   2037  CB APHE B 281     -41.028  25.839   8.702  0.65 24.82           C  
ANISOU 2037  CB APHE B 281     3217   3292   2921   -800   -288    211       C  
ATOM   2038  CB BPHE B 281     -40.957  25.796   8.637  0.35 35.69           C  
ANISOU 2038  CB BPHE B 281     4976   4885   3697   -927   -598    856       C  
ATOM   2039  CG APHE B 281     -40.043  24.786   8.279  0.65 21.18           C  
ANISOU 2039  CG APHE B 281     2803   2408   2835    312    216   -109       C  
ATOM   2040  CG BPHE B 281     -40.144  24.735   7.962  0.35 16.99           C  
ANISOU 2040  CG BPHE B 281     2174   2081   2201    177    125   -132       C  
ATOM   2041  CD1APHE B 281     -39.651  23.813   9.177  0.65 25.69           C  
ANISOU 2041  CD1APHE B 281     3432   3268   3058     88     90    -21       C  
ATOM   2042  CD1BPHE B 281     -38.754  24.808   7.942  0.35 16.30           C  
ANISOU 2042  CD1BPHE B 281     2651   1441   2100   -249   -190   -261       C  
ATOM   2043  CD2APHE B 281     -39.493  24.767   7.000  0.65 26.52           C  
ANISOU 2043  CD2APHE B 281     3481   3266   3327    139     70    159       C  
ATOM   2044  CD2BPHE B 281     -40.762  23.686   7.310  0.35 21.28           C  
ANISOU 2044  CD2BPHE B 281     2837   2775   2472     15      0    131       C  
ATOM   2045  CE1APHE B 281     -38.738  22.825   8.797  0.65 28.37           C  
ANISOU 2045  CE1APHE B 281     3576   3547   3654     83     59    -38       C  
ATOM   2046  CE1BPHE B 281     -38.001  23.842   7.297  0.35 23.01           C  
ANISOU 2046  CE1BPHE B 281     3184   2837   2722    -10     40    178       C  
ATOM   2047  CE2APHE B 281     -38.585  23.788   6.623  0.65 24.32           C  
ANISOU 2047  CE2APHE B 281     3083   3075   3083    -42     60     50       C  
ATOM   2048  CE2BPHE B 281     -40.014  22.714   6.666  0.35 25.43           C  
ANISOU 2048  CE2BPHE B 281     3061   3444   3156    251    125    313       C  
ATOM   2049  CZ APHE B 281     -38.206  22.827   7.514  0.65 24.04           C  
ANISOU 2049  CZ APHE B 281     3069   2901   3163    212    189   -112       C  
ATOM   2050  CZ BPHE B 281     -38.632  22.794   6.658  0.35 20.83           C  
ANISOU 2050  CZ BPHE B 281     2505   2732   2676     -9    -13    -62       C  
ATOM   2051  N   GLU B 282     -42.058  28.781   9.252  1.00 18.89           N  
ANISOU 2051  N   GLU B 282     2517   2530   2128   -148     54    -21       N  
ATOM   2052  CA  GLU B 282     -43.127  29.689   9.664  1.00 20.18           C  
ANISOU 2052  CA  GLU B 282     2576   2586   2502    -79     25     35       C  
ATOM   2053  C   GLU B 282     -43.497  30.644   8.537  1.00 19.33           C  
ANISOU 2053  C   GLU B 282     2407   2487   2450    -25      4   -112       C  
ATOM   2054  O   GLU B 282     -44.676  30.857   8.243  1.00 17.71           O  
ANISOU 2054  O   GLU B 282     2257   2221   2249   -157    149      5       O  
ATOM   2055  CB  GLU B 282     -42.688  30.474  10.904  1.00 20.16           C  
ANISOU 2055  CB  GLU B 282     2488   2671   2500     -4     31    -57       C  
ATOM   2056  CG  GLU B 282     -43.705  31.494  11.369  1.00 21.60           C  
ANISOU 2056  CG  GLU B 282     2722   2712   2772     53     65   -202       C  
ATOM   2057  CD  GLU B 282     -43.302  32.159  12.674  1.00 27.76           C  
ANISOU 2057  CD  GLU B 282     3656   3685   3205    -41    -72   -351       C  
ATOM   2058  OE1 GLU B 282     -44.198  32.652  13.389  1.00 32.50           O  
ANISOU 2058  OE1 GLU B 282     4194   4289   3862     36    282   -445       O  
ATOM   2059  OE2 GLU B 282     -42.095  32.187  12.980  1.00 33.04           O  
ANISOU 2059  OE2 GLU B 282     3943   4748   3859    -76   -234   -209       O  
ATOM   2060  N   GLU B 283     -42.474  31.207   7.901  1.00 18.71           N  
ANISOU 2060  N   GLU B 283     2530   2317   2261   -186    -84   -112       N  
ATOM   2061  CA  GLU B 283     -42.671  32.134   6.784  1.00 18.56           C  
ANISOU 2061  CA  GLU B 283     2512   2257   2281    -59    -75    -91       C  
ATOM   2062  C   GLU B 283     -43.345  31.466   5.595  1.00 17.71           C  
ANISOU 2062  C   GLU B 283     2364   2225   2137    -25    -23    -45       C  
ATOM   2063  O   GLU B 283     -44.223  32.057   4.965  1.00 18.42           O  
ANISOU 2063  O   GLU B 283     2615   1896   2485     -6    -56     63       O  
ATOM   2064  CB  GLU B 283     -41.343  32.766   6.375  1.00 18.54           C  
ANISOU 2064  CB  GLU B 283     2472   2456   2116    -56    -14   -219       C  
ATOM   2065  CG  GLU B 283     -40.895  33.853   7.366  1.00 20.01           C  
ANISOU 2065  CG  GLU B 283     2724   2419   2460   -239    -10   -231       C  
ATOM   2066  CD  GLU B 283     -39.535  34.435   7.032  1.00 22.78           C  
ANISOU 2066  CD  GLU B 283     2614   2880   3160    -46    -52    -10       C  
ATOM   2067  OE1 GLU B 283     -39.404  35.676   7.050  1.00 29.10           O  
ANISOU 2067  OE1 GLU B 283     3702   3120   4231   -257    111    -54       O  
ATOM   2068  OE2 GLU B 283     -38.600  33.664   6.761  1.00 20.66           O  
ANISOU 2068  OE2 GLU B 283     2496   2560   2793   -212    279   -247       O  
ATOM   2069  N   ILE B 284     -42.961  30.228   5.307  1.00 16.04           N  
ANISOU 2069  N   ILE B 284     2149   2064   1882   -169    -25     43       N  
ATOM   2070  CA  ILE B 284     -43.621  29.471   4.228  1.00 16.15           C  
ANISOU 2070  CA  ILE B 284     2162   2147   1825   -127      5    -42       C  
ATOM   2071  C   ILE B 284     -45.103  29.313   4.530  1.00 15.99           C  
ANISOU 2071  C   ILE B 284     2182   2052   1841   -131    -50     18       C  
ATOM   2072  O   ILE B 284     -45.960  29.612   3.694  1.00 16.53           O  
ANISOU 2072  O   ILE B 284     2037   2242   2000     70     70     90       O  
ATOM   2073  CB  ILE B 284     -42.962  28.097   4.008  1.00 16.36           C  
ANISOU 2073  CB  ILE B 284     2074   2172   1967   -123     17     35       C  
ATOM   2074  CG1 ILE B 284     -41.531  28.277   3.483  1.00 17.03           C  
ANISOU 2074  CG1 ILE B 284     2052   2364   2055    -86     -4    -52       C  
ATOM   2075  CG2 ILE B 284     -43.776  27.252   3.026  1.00 17.24           C  
ANISOU 2075  CG2 ILE B 284     2467   2230   1853     14    -21     -3       C  
ATOM   2076  CD1 ILE B 284     -40.727  26.995   3.467  1.00 17.38           C  
ANISOU 2076  CD1 ILE B 284     2123   2387   2092    -77    101    -72       C  
ATOM   2077  N   GLN B 285     -45.415  28.869   5.741  1.00 16.42           N  
ANISOU 2077  N   GLN B 285     2179   2204   1855   -192     -8    -91       N  
ATOM   2078  CA  GLN B 285     -46.808  28.577   6.092  1.00 16.71           C  
ANISOU 2078  CA  GLN B 285     2160   2286   1903    -39     36     17       C  
ATOM   2079  C   GLN B 285     -47.662  29.826   6.264  1.00 17.39           C  
ANISOU 2079  C   GLN B 285     2267   2281   2058    -53     51     10       C  
ATOM   2080  O   GLN B 285     -48.886  29.753   6.137  1.00 18.66           O  
ANISOU 2080  O   GLN B 285     2262   2375   2452    137     18    -76       O  
ATOM   2081  CB  GLN B 285     -46.856  27.675   7.320  1.00 16.89           C  
ANISOU 2081  CB  GLN B 285     2016   2259   2139    -18    119    137       C  
ATOM   2082  CG  GLN B 285     -46.328  26.285   7.013  1.00 18.00           C  
ANISOU 2082  CG  GLN B 285     2506   2258   2075   -153    130     38       C  
ATOM   2083  CD  GLN B 285     -46.629  25.293   8.109  1.00 19.10           C  
ANISOU 2083  CD  GLN B 285     2612   2429   2214    -56    -36    145       C  
ATOM   2084  OE1 GLN B 285     -46.062  25.379   9.184  1.00 18.33           O  
ANISOU 2084  OE1 GLN B 285     2621   2291   2051     -9     66   -154       O  
ATOM   2085  NE2 GLN B 285     -47.520  24.341   7.835  1.00 19.97           N  
ANISOU 2085  NE2 GLN B 285     2713   2399   2476   -199     79      6       N  
ATOM   2086  N   ASN B 286     -47.022  30.970   6.519  1.00 17.18           N  
ANISOU 2086  N   ASN B 286     2327   2177   2023    -44     17    -25       N  
ATOM   2087  CA  ASN B 286     -47.734  32.257   6.572  1.00 18.21           C  
ANISOU 2087  CA  ASN B 286     2398   2223   2298    -28     31     11       C  
ATOM   2088  C   ASN B 286     -47.810  32.985   5.223  1.00 19.74           C  
ANISOU 2088  C   ASN B 286     2677   2440   2380     67     15     -8       C  
ATOM   2089  O   ASN B 286     -48.395  34.084   5.119  1.00 20.39           O  
ANISOU 2089  O   ASN B 286     3030   2300   2416    189    214    -60       O  
ATOM   2090  CB  ASN B 286     -47.092  33.172   7.610  1.00 19.70           C  
ANISOU 2090  CB  ASN B 286     2595   2370   2520    -10   -116   -101       C  
ATOM   2091  CG  ASN B 286     -47.463  32.800   9.029  1.00 20.92           C  
ANISOU 2091  CG  ASN B 286     2726   2460   2759     23     81     11       C  
ATOM   2092  OD1 ASN B 286     -48.546  32.268   9.288  1.00 21.49           O  
ANISOU 2092  OD1 ASN B 286     3056   2502   2604   -110    324     76       O  
ATOM   2093  ND2 ASN B 286     -46.572  33.109   9.968  1.00 24.86           N  
ANISOU 2093  ND2 ASN B 286     3186   3090   3170    157   -186   -118       N  
ATOM   2094  N   HIS B 287     -47.250  32.371   4.186  1.00 18.81           N  
ANISOU 2094  N   HIS B 287     2539   2338   2268     75    120    -41       N  
ATOM   2095  CA  HIS B 287     -47.224  32.990   2.862  1.00 18.48           C  
ANISOU 2095  CA  HIS B 287     2447   2327   2246     59     80     51       C  
ATOM   2096  C   HIS B 287     -48.647  33.042   2.302  1.00 19.39           C  
ANISOU 2096  C   HIS B 287     2591   2468   2305     -5     30    -83       C  
ATOM   2097  O   HIS B 287     -49.439  32.125   2.539  1.00 20.16           O  
ANISOU 2097  O   HIS B 287     2488   2751   2417      0    149    128       O  
ATOM   2098  CB  HIS B 287     -46.308  32.190   1.931  1.00 18.36           C  
ANISOU 2098  CB  HIS B 287     2284   2418   2271   -117     87     14       C  
ATOM   2099  CG  HIS B 287     -46.025  32.868   0.627  1.00 16.89           C  
ANISOU 2099  CG  HIS B 287     2052   2309   2055    114    -51     58       C  
ATOM   2100  ND1 HIS B 287     -46.916  32.868  -0.425  1.00 18.31           N  
ANISOU 2100  ND1 HIS B 287     2339   2260   2356    -43    -78    141       N  
ATOM   2101  CD2 HIS B 287     -44.934  33.545   0.197  1.00 20.24           C  
ANISOU 2101  CD2 HIS B 287     2559   2728   2402    -61   -124    158       C  
ATOM   2102  CE1 HIS B 287     -46.385  33.520  -1.446  1.00 19.57           C  
ANISOU 2102  CE1 HIS B 287     2386   2704   2343     61    -29    118       C  
ATOM   2103  NE2 HIS B 287     -45.183  33.943  -1.093  1.00 17.79           N  
ANISOU 2103  NE2 HIS B 287     2469   2310   1979    -49    111     60       N  
ATOM   2104  N   PRO B 288     -48.998  34.136   1.598  1.00 21.13           N  
ANISOU 2104  N   PRO B 288     2811   2630   2586     46     37     61       N  
ATOM   2105  CA  PRO B 288     -50.340  34.252   1.014  1.00 23.10           C  
ANISOU 2105  CA  PRO B 288     2971   2901   2904    -50    -11    100       C  
ATOM   2106  C   PRO B 288     -50.794  33.035   0.198  1.00 22.07           C  
ANISOU 2106  C   PRO B 288     2877   2796   2710     11     33     50       C  
ATOM   2107  O   PRO B 288     -51.978  32.671   0.245  1.00 23.67           O  
ANISOU 2107  O   PRO B 288     2843   2988   3160    120      9    130       O  
ATOM   2108  CB  PRO B 288     -50.225  35.491   0.108  1.00 24.07           C  
ANISOU 2108  CB  PRO B 288     3242   2880   3020     74    -62     74       C  
ATOM   2109  CG  PRO B 288     -49.193  36.314   0.753  1.00 26.26           C  
ANISOU 2109  CG  PRO B 288     3321   3154   3502     12    -40    147       C  
ATOM   2110  CD  PRO B 288     -48.186  35.340   1.331  1.00 22.86           C  
ANISOU 2110  CD  PRO B 288     2987   2820   2879    -23    -63     29       C  
ATOM   2111  N   TRP B 289     -49.881  32.413  -0.548  1.00 20.72           N  
ANISOU 2111  N   TRP B 289     2565   2690   2617    -30    -72     65       N  
ATOM   2112  CA  TRP B 289     -50.252  31.258  -1.378  1.00 19.05           C  
ANISOU 2112  CA  TRP B 289     2410   2486   2341     12      0    126       C  
ATOM   2113  C   TRP B 289     -50.741  30.086  -0.533  1.00 19.52           C  
ANISOU 2113  C   TRP B 289     2570   2367   2480    -54    -29     91       C  
ATOM   2114  O   TRP B 289     -51.522  29.275  -1.008  1.00 21.08           O  
ANISOU 2114  O   TRP B 289     2824   2892   2291   -270     44    171       O  
ATOM   2115  CB  TRP B 289     -49.097  30.780  -2.267  1.00 19.41           C  
ANISOU 2115  CB  TRP B 289     2685   2381   2309     -8    -22    103       C  
ATOM   2116  CG  TRP B 289     -49.545  29.725  -3.226  1.00 18.24           C  
ANISOU 2116  CG  TRP B 289     2331   2364   2231   -111     58     33       C  
ATOM   2117  CD1 TRP B 289     -50.362  29.899  -4.305  1.00 20.61           C  
ANISOU 2117  CD1 TRP B 289     2723   2491   2615    165   -104    148       C  
ATOM   2118  CD2 TRP B 289     -49.265  28.320  -3.158  1.00 18.18           C  
ANISOU 2118  CD2 TRP B 289     2223   2426   2258     55    -45     40       C  
ATOM   2119  NE1 TRP B 289     -50.582  28.696  -4.936  1.00 19.42           N  
ANISOU 2119  NE1 TRP B 289     2520   2431   2425    -71    -93    183       N  
ATOM   2120  CE2 TRP B 289     -49.923  27.709  -4.247  1.00 19.41           C  
ANISOU 2120  CE2 TRP B 289     2352   2463   2558      7   -130     24       C  
ATOM   2121  CE3 TRP B 289     -48.517  27.518  -2.287  1.00 19.03           C  
ANISOU 2121  CE3 TRP B 289     2161   2479   2590     27   -120    -32       C  
ATOM   2122  CZ2 TRP B 289     -49.843  26.337  -4.494  1.00 18.44           C  
ANISOU 2122  CZ2 TRP B 289     2331   2441   2231    -10    -68     20       C  
ATOM   2123  CZ3 TRP B 289     -48.443  26.157  -2.530  1.00 18.17           C  
ANISOU 2123  CZ3 TRP B 289     2289   2442   2170    -68     63     17       C  
ATOM   2124  CH2 TRP B 289     -49.103  25.576  -3.622  1.00 17.51           C  
ANISOU 2124  CH2 TRP B 289     1905   2402   2343   -217     12     28       C  
ATOM   2125  N   MET B 290     -50.279  30.008   0.712  1.00 18.12           N  
ANISOU 2125  N   MET B 290     2407   2223   2254      0     38     57       N  
ATOM   2126  CA  MET B 290     -50.546  28.848   1.573  1.00 19.75           C  
ANISOU 2126  CA  MET B 290     2591   2354   2558    -41     22    109       C  
ATOM   2127  C   MET B 290     -51.837  28.964   2.384  1.00 22.24           C  
ANISOU 2127  C   MET B 290     2798   2782   2871     29    122     44       C  
ATOM   2128  O   MET B 290     -52.135  28.098   3.217  1.00 23.48           O  
ANISOU 2128  O   MET B 290     2814   3001   3106    -15    463     73       O  
ATOM   2129  CB  MET B 290     -49.371  28.640   2.529  1.00 18.94           C  
ANISOU 2129  CB  MET B 290     2524   2267   2403   -122    -11    -14       C  
ATOM   2130  CG  MET B 290     -48.080  28.179   1.840  1.00 21.35           C  
ANISOU 2130  CG  MET B 290     2727   2697   2687    -32    102   -194       C  
ATOM   2131  SD  MET B 290     -47.796  26.394   1.963  1.00 27.02           S  
ANISOU 2131  SD  MET B 290     3359   3064   3843    338    974   -146       S  
ATOM   2132  CE  MET B 290     -49.191  25.747   1.104  1.00 28.59           C  
ANISOU 2132  CE  MET B 290     3803   3620   3438    271     56    -23       C  
ATOM   2133  N   GLN B 291     -52.595  30.029   2.167  1.00 23.61           N  
ANISOU 2133  N   GLN B 291     2957   3014   2998     22     54    -26       N  
ATOM   2134  CA  GLN B 291     -53.807  30.251   2.951  1.00 25.42           C  
ANISOU 2134  CA  GLN B 291     3157   3289   3211     -7    147    -47       C  
ATOM   2135  C   GLN B 291     -54.981  29.445   2.381  1.00 25.75           C  
ANISOU 2135  C   GLN B 291     3210   3322   3250     65     46     28       C  
ATOM   2136  O   GLN B 291     -54.956  29.027   1.221  1.00 25.32           O  
ANISOU 2136  O   GLN B 291     3168   3437   3012    -41     67    183       O  
ATOM   2137  CB  GLN B 291     -54.094  31.753   3.039  1.00 26.85           C  
ANISOU 2137  CB  GLN B 291     3233   3512   3457    124    285    -80       C  
ATOM   2138  CG  GLN B 291     -52.916  32.578   3.632  1.00 30.19           C  
ANISOU 2138  CG  GLN B 291     3717   3773   3981    -67     88   -126       C  
ATOM   2139  CD  GLN B 291     -52.274  31.970   4.904  1.00 34.66           C  
ANISOU 2139  CD  GLN B 291     4151   4617   4400    162     23     67       C  
ATOM   2140  OE1 GLN B 291     -52.924  31.877   5.952  1.00 37.66           O  
ANISOU 2140  OE1 GLN B 291     4737   5030   4542     87    194   -150       O  
ATOM   2141  NE2 GLN B 291     -50.986  31.562   4.809  1.00 25.07           N  
ANISOU 2141  NE2 GLN B 291     3453   3215   2857   -149    -21     63       N  
ATOM   2142  N   ASP B 292     -55.973  29.174   3.226  1.00 26.53           N  
ANISOU 2142  N   ASP B 292     3440   3318   3320     76    138     76       N  
ATOM   2143  CA  ASP B 292     -57.186  28.439   2.839  1.00 28.65           C  
ANISOU 2143  CA  ASP B 292     3570   3609   3704     13     67    -83       C  
ATOM   2144  C   ASP B 292     -56.943  26.998   2.355  1.00 26.81           C  
ANISOU 2144  C   ASP B 292     3325   3396   3462     84    -36     57       C  
ATOM   2145  O   ASP B 292     -57.601  26.518   1.438  1.00 27.17           O  
ANISOU 2145  O   ASP B 292     3239   3494   3590    207   -118     99       O  
ATOM   2146  CB  ASP B 292     -57.976  29.232   1.795  1.00 31.56           C  
ANISOU 2146  CB  ASP B 292     3846   4147   3996    -29    -28     97       C  
ATOM   2147  CG  ASP B 292     -58.260  30.654   2.242  1.00 40.16           C  
ANISOU 2147  CG  ASP B 292     5119   4768   5370     82    -41   -183       C  
ATOM   2148  OD1 ASP B 292     -58.109  31.580   1.420  1.00 46.74           O  
ANISOU 2148  OD1 ASP B 292     6091   5736   5930     25    -25    220       O  
ATOM   2149  OD2 ASP B 292     -58.616  30.846   3.426  1.00 46.77           O  
ANISOU 2149  OD2 ASP B 292     6013   5982   5775    161    159   -167       O  
ATOM   2150  N   VAL B 293     -56.024  26.297   3.010  1.00 24.80           N  
ANISOU 2150  N   VAL B 293     3008   3214   3201     49    110      1       N  
ATOM   2151  CA  VAL B 293     -55.690  24.925   2.616  1.00 24.04           C  
ANISOU 2151  CA  VAL B 293     3000   3041   3090     80      2     43       C  
ATOM   2152  C   VAL B 293     -56.868  23.966   2.840  1.00 24.92           C  
ANISOU 2152  C   VAL B 293     3078   3256   3132    122     41     81       C  
ATOM   2153  O   VAL B 293     -57.585  24.087   3.837  1.00 26.91           O  
ANISOU 2153  O   VAL B 293     3017   3660   3548    165    212    216       O  
ATOM   2154  CB AVAL B 293     -54.428  24.422   3.377  0.65 24.50           C  
ANISOU 2154  CB AVAL B 293     3061   3145   3101    109     13     34       C  
ATOM   2155  CB BVAL B 293     -54.464  24.381   3.410  0.35 24.08           C  
ANISOU 2155  CB BVAL B 293     3005   3068   3076     52      9     23       C  
ATOM   2156  CG1AVAL B 293     -54.716  24.253   4.872  0.65 24.89           C  
ANISOU 2156  CG1AVAL B 293     3165   3245   3047     67    -33    -20       C  
ATOM   2157  CG1BVAL B 293     -54.100  22.961   2.951  0.35 24.00           C  
ANISOU 2157  CG1BVAL B 293     3018   3040   3062     44      6      6       C  
ATOM   2158  CG2AVAL B 293     -53.927  23.116   2.768  0.65 24.53           C  
ANISOU 2158  CG2AVAL B 293     3012   3135   3173     97      8    -33       C  
ATOM   2159  CG2BVAL B 293     -53.278  25.314   3.283  0.35 22.90           C  
ANISOU 2159  CG2BVAL B 293     2948   2845   2905     72    -26    -16       C  
ATOM   2160  N   LEU B 294     -57.056  23.024   1.916  1.00 25.80           N  
ANISOU 2160  N   LEU B 294     3174   3164   3463     17     -1    140       N  
ATOM   2161  CA  LEU B 294     -58.046  21.954   2.066  1.00 27.62           C  
ANISOU 2161  CA  LEU B 294     3369   3448   3676    -17     92     92       C  
ATOM   2162  C   LEU B 294     -57.571  20.934   3.098  1.00 28.78           C  
ANISOU 2162  C   LEU B 294     3564   3598   3772     -1     76    121       C  
ATOM   2163  O   LEU B 294     -56.382  20.651   3.195  1.00 26.60           O  
ANISOU 2163  O   LEU B 294     3332   3407   3368    -22    165    226       O  
ATOM   2164  CB  LEU B 294     -58.253  21.212   0.750  1.00 28.56           C  
ANISOU 2164  CB  LEU B 294     3464   3566   3820   -104     24     81       C  
ATOM   2165  CG  LEU B 294     -58.843  21.893  -0.490  1.00 31.87           C  
ANISOU 2165  CG  LEU B 294     4122   3994   3993     -3    -53    161       C  
ATOM   2166  CD1 LEU B 294     -58.947  20.875  -1.620  1.00 33.69           C  
ANISOU 2166  CD1 LEU B 294     4283   4329   4189   -119    -40     64       C  
ATOM   2167  CD2 LEU B 294     -60.191  22.513  -0.196  1.00 34.76           C  
ANISOU 2167  CD2 LEU B 294     4265   4444   4499    -35     19     44       C  
ATOM   2168  N   LEU B 295     -58.512  20.354   3.842  1.00 30.77           N  
ANISOU 2168  N   LEU B 295     3817   3883   3991     47    280    149       N  
ATOM   2169  CA  LEU B 295     -58.203  19.229   4.726  1.00 31.22           C  
ANISOU 2169  CA  LEU B 295     3953   3894   4016     14    128    112       C  
ATOM   2170  C   LEU B 295     -57.908  17.985   3.891  1.00 27.85           C  
ANISOU 2170  C   LEU B 295     3309   3645   3624   -120    172    152       C  
ATOM   2171  O   LEU B 295     -58.355  17.886   2.755  1.00 26.49           O  
ANISOU 2171  O   LEU B 295     3058   3485   3521    -91    271    344       O  
ATOM   2172  CB  LEU B 295     -59.385  18.932   5.648  1.00 33.36           C  
ANISOU 2172  CB  LEU B 295     4154   4197   4325    -66    172    210       C  
ATOM   2173  CG  LEU B 295     -59.843  20.039   6.599  1.00 39.94           C  
ANISOU 2173  CG  LEU B 295     5184   4981   5009     72    117   -115       C  
ATOM   2174  CD1 LEU B 295     -61.158  19.616   7.262  1.00 43.10           C  
ANISOU 2174  CD1 LEU B 295     5373   5515   5488    -84    124     37       C  
ATOM   2175  CD2 LEU B 295     -58.762  20.380   7.643  1.00 41.35           C  
ANISOU 2175  CD2 LEU B 295     5273   5167   5271      5    -63    -60       C  
ATOM   2176  N   PRO B 296     -57.164  17.016   4.450  1.00 28.54           N  
ANISOU 2176  N   PRO B 296     3468   3599   3777    -99    110    107       N  
ATOM   2177  CA  PRO B 296     -56.912  15.809   3.655  1.00 29.70           C  
ANISOU 2177  CA  PRO B 296     3810   3724   3749      5     42     37       C  
ATOM   2178  C   PRO B 296     -58.171  15.131   3.097  1.00 30.80           C  
ANISOU 2178  C   PRO B 296     3946   3772   3983     21    -48     30       C  
ATOM   2179  O   PRO B 296     -58.197  14.776   1.923  1.00 27.77           O  
ANISOU 2179  O   PRO B 296     3546   3238   3768     -1      2    127       O  
ATOM   2180  CB  PRO B 296     -56.175  14.890   4.640  1.00 29.85           C  
ANISOU 2180  CB  PRO B 296     3872   3664   3803     63    -22    -54       C  
ATOM   2181  CG  PRO B 296     -55.496  15.828   5.579  1.00 29.28           C  
ANISOU 2181  CG  PRO B 296     3716   3606   3802    -86    -39     39       C  
ATOM   2182  CD  PRO B 296     -56.482  16.958   5.755  1.00 29.40           C  
ANISOU 2182  CD  PRO B 296     3716   3681   3771    -49     77    -34       C  
ATOM   2183  N   GLN B 297     -59.216  14.962   3.903  1.00 35.63           N  
ANISOU 2183  N   GLN B 297     4454   4583   4501     -4     78     36       N  
ATOM   2184  CA  GLN B 297     -60.396  14.235   3.395  1.00 36.15           C  
ANISOU 2184  CA  GLN B 297     4509   4590   4635   -101     19     41       C  
ATOM   2185  C   GLN B 297     -61.064  14.954   2.217  1.00 34.64           C  
ANISOU 2185  C   GLN B 297     4151   4481   4528    -96    100    -28       C  
ATOM   2186  O   GLN B 297     -61.392  14.318   1.219  1.00 33.68           O  
ANISOU 2186  O   GLN B 297     4076   4226   4495   -335    115     88       O  
ATOM   2187  CB  GLN B 297     -61.414  13.918   4.501  1.00 38.70           C  
ANISOU 2187  CB  GLN B 297     4852   4946   4906    -87     63     26       C  
ATOM   2188  CG  GLN B 297     -62.326  12.704   4.157  1.00 41.47           C  
ANISOU 2188  CG  GLN B 297     5133   5310   5311   -364     -1     21       C  
ATOM   2189  CD  GLN B 297     -61.543  11.397   3.930  1.00 50.09           C  
ANISOU 2189  CD  GLN B 297     6288   6106   6638     84     95    -48       C  
ATOM   2190  OE1 GLN B 297     -61.598  10.805   2.849  1.00 54.38           O  
ANISOU 2190  OE1 GLN B 297     6911   6968   6782    -95     50   -145       O  
ATOM   2191  NE2 GLN B 297     -60.808  10.953   4.950  1.00 54.91           N  
ANISOU 2191  NE2 GLN B 297     6966   7053   6842     41    -67     67       N  
ATOM   2192  N   GLU B 298     -61.219  16.275   2.299  1.00 34.17           N  
ANISOU 2192  N   GLU B 298     4052   4468   4463    -61    109      0       N  
ATOM   2193  CA  GLU B 298     -61.797  17.027   1.168  1.00 36.23           C  
ANISOU 2193  CA  GLU B 298     4358   4787   4620     28     26     67       C  
ATOM   2194  C   GLU B 298     -60.875  17.034  -0.047  1.00 32.12           C  
ANISOU 2194  C   GLU B 298     3851   4132   4219    -67   -112     79       C  
ATOM   2195  O   GLU B 298     -61.339  17.033  -1.183  1.00 29.64           O  
ANISOU 2195  O   GLU B 298     3228   3805   4227      0   -154    120       O  
ATOM   2196  CB  GLU B 298     -62.241  18.456   1.534  1.00 38.05           C  
ANISOU 2196  CB  GLU B 298     4717   4809   4929    -53    -14     26       C  
ATOM   2197  CG  GLU B 298     -61.539  19.114   2.682  1.00 41.46           C  
ANISOU 2197  CG  GLU B 298     5291   5197   5264    -10    -41    -72       C  
ATOM   2198  CD  GLU B 298     -62.002  20.541   2.900  1.00 43.13           C  
ANISOU 2198  CD  GLU B 298     5688   5202   5497     76     48   -114       C  
ATOM   2199  OE1 GLU B 298     -61.215  21.332   3.455  1.00 45.66           O  
ANISOU 2199  OE1 GLU B 298     5575   5540   6232   -180    126    -74       O  
ATOM   2200  OE2 GLU B 298     -63.152  20.861   2.530  1.00 50.47           O  
ANISOU 2200  OE2 GLU B 298     6028   6379   6768     76    -72     84       O  
ATOM   2201  N   THR B 299     -59.565  17.029   0.189  1.00 31.14           N  
ANISOU 2201  N   THR B 299     3704   4141   3986     16     21     34       N  
ATOM   2202  CA  THR B 299     -58.612  16.871  -0.900  1.00 28.28           C  
ANISOU 2202  CA  THR B 299     3312   3683   3748     36    -84     94       C  
ATOM   2203  C   THR B 299     -58.908  15.570  -1.644  1.00 27.21           C  
ANISOU 2203  C   THR B 299     3107   3699   3531    -42   -112     99       C  
ATOM   2204  O   THR B 299     -58.954  15.548  -2.863  1.00 27.65           O  
ANISOU 2204  O   THR B 299     3200   3686   3619   -195   -162    146       O  
ATOM   2205  CB  THR B 299     -57.141  16.855  -0.368  1.00 28.32           C  
ANISOU 2205  CB  THR B 299     3367   3710   3683    -95    -64     10       C  
ATOM   2206  OG1 THR B 299     -56.877  18.073   0.336  1.00 24.37           O  
ANISOU 2206  OG1 THR B 299     2167   3365   3725   -157    -26    165       O  
ATOM   2207  CG2 THR B 299     -56.146  16.689  -1.509  1.00 30.62           C  
ANISOU 2207  CG2 THR B 299     3750   4027   3856     20     42     -8       C  
ATOM   2208  N   ALA B 300     -59.111  14.483  -0.901  1.00 27.76           N  
ANISOU 2208  N   ALA B 300     3156   3705   3685    -69   -159    126       N  
ATOM   2209  CA  ALA B 300     -59.363  13.183  -1.514  1.00 29.42           C  
ANISOU 2209  CA  ALA B 300     3593   3753   3829     -3    -99     78       C  
ATOM   2210  C   ALA B 300     -60.670  13.205  -2.312  1.00 30.86           C  
ANISOU 2210  C   ALA B 300     3840   3911   3972   -125   -148     58       C  
ATOM   2211  O   ALA B 300     -60.714  12.748  -3.449  1.00 31.11           O  
ANISOU 2211  O   ALA B 300     3758   4050   4010   -111   -259     34       O  
ATOM   2212  CB  ALA B 300     -59.415  12.095  -0.452  1.00 30.28           C  
ANISOU 2212  CB  ALA B 300     3752   3795   3957    -84    -53    115       C  
ATOM   2213  N   GLU B 301     -61.713  13.760  -1.705  1.00 33.32           N  
ANISOU 2213  N   GLU B 301     4072   4190   4396    -72    -80     87       N  
ATOM   2214  CA  GLU B 301     -63.046  13.777  -2.314  1.00 37.04           C  
ANISOU 2214  CA  GLU B 301     4500   4687   4886    -21   -168     92       C  
ATOM   2215  C   GLU B 301     -63.060  14.569  -3.613  1.00 37.10           C  
ANISOU 2215  C   GLU B 301     4591   4756   4746    -64    -78     56       C  
ATOM   2216  O   GLU B 301     -63.627  14.123  -4.612  1.00 37.41           O  
ANISOU 2216  O   GLU B 301     4429   4698   5085   -340    -95     64       O  
ATOM   2217  CB  GLU B 301     -64.061  14.344  -1.326  1.00 37.83           C  
ANISOU 2217  CB  GLU B 301     4687   4846   4840     18   -106     15       C  
ATOM   2218  CG  GLU B 301     -64.363  13.383  -0.175  1.00 40.61           C  
ANISOU 2218  CG  GLU B 301     5115   5146   5170    -38    -34    115       C  
ATOM   2219  CD  GLU B 301     -65.100  14.033   0.980  1.00 44.70           C  
ANISOU 2219  CD  GLU B 301     5496   5970   5517     51    122   -136       C  
ATOM   2220  OE1 GLU B 301     -65.380  15.254   0.920  1.00 51.21           O  
ANISOU 2220  OE1 GLU B 301     6506   6232   6716     51     21    105       O  
ATOM   2221  OE2 GLU B 301     -65.398  13.314   1.962  1.00 52.08           O  
ANISOU 2221  OE2 GLU B 301     6688   6610   6487    -67    154    303       O  
ATOM   2222  N   ILE B 302     -62.398  15.724  -3.601  1.00 36.79           N  
ANISOU 2222  N   ILE B 302     4498   4736   4743    -37   -158    118       N  
ATOM   2223  CA  ILE B 302     -62.337  16.599  -4.772  1.00 36.02           C  
ANISOU 2223  CA  ILE B 302     4362   4650   4673    -33    -72     41       C  
ATOM   2224  C   ILE B 302     -61.348  16.106  -5.830  1.00 34.76           C  
ANISOU 2224  C   ILE B 302     4250   4559   4395      1   -146     60       C  
ATOM   2225  O   ILE B 302     -61.660  16.133  -7.018  1.00 34.19           O  
ANISOU 2225  O   ILE B 302     3776   4711   4502   -129   -390     37       O  
ATOM   2226  CB  ILE B 302     -61.974  18.046  -4.367  1.00 36.29           C  
ANISOU 2226  CB  ILE B 302     4460   4610   4715    -19   -111     31       C  
ATOM   2227  CG1 ILE B 302     -63.021  18.603  -3.397  1.00 37.16           C  
ANISOU 2227  CG1 ILE B 302     4599   4790   4731      2    -96      7       C  
ATOM   2228  CG2 ILE B 302     -61.857  18.940  -5.603  1.00 37.38           C  
ANISOU 2228  CG2 ILE B 302     4634   4889   4678      4   -108     46       C  
ATOM   2229  CD1 ILE B 302     -62.588  19.845  -2.657  1.00 37.55           C  
ANISOU 2229  CD1 ILE B 302     4620   4792   4854    -22    -37    -44       C  
ATOM   2230  N   HIS B 303     -60.162  15.653  -5.412  1.00 31.87           N  
ANISOU 2230  N   HIS B 303     3853   4232   4025   -120   -129     -9       N  
ATOM   2231  CA  HIS B 303     -59.074  15.384  -6.362  1.00 30.32           C  
ANISOU 2231  CA  HIS B 303     3747   3927   3846    -94   -171     22       C  
ATOM   2232  C   HIS B 303     -58.675  13.927  -6.557  1.00 31.39           C  
ANISOU 2232  C   HIS B 303     3863   4080   3984    -67   -126    -30       C
[truncated: 60,103 more chars]
