# Supplementary material for: Predictive classification models and targets identification for betulin derivatives as Leishmania donovani inhibitors
Source: J Cheminform. 2018 Aug 17;10:40. doi: 10.1186/s13321-018-0291-x (PMC6097978; doi:10.1186/s13321-018-0291-x)
Supplement: Supplementary file 5 — Additional file 5. Zip file with all potential protein target structures protein data bank files. [file 13321_2018_291_MOESM5_ESM.zip › 2br1.pdb]

HEADER    TRANSFERASE                             29-APR-05   2BR1              
TITLE     STRUCTURE-BASED DESIGN OF NOVEL CHK1 INHIBITORS: INSIGHTS             
TITLE    2 INTO HYDROGEN BONDING AND PROTEIN-LIGAND AFFINITY                    
COMPND    MOL_ID: 1;                                                            
COMPND   2 MOLECULE: SERINE/THREONINE-PROTEIN KINASE CHK1;                      
COMPND   3 CHAIN: A;                                                            
COMPND   4 FRAGMENT: N-TERMINAL KINASE DOMAIN RESIDUES 1-289;                   
COMPND   5 SYNONYM: CHK1 KINASE;                                                
COMPND   6 EC: 2.7.1.37;                                                        
COMPND   7 ENGINEERED: YES                                                      
SOURCE    MOL_ID: 1;                                                            
SOURCE   2 ORGANISM_SCIENTIFIC: HOMO SAPIENS;                                   
SOURCE   3 ORGANISM_COMMON: HUMAN;                                              
SOURCE   4 ORGANISM_TAXID: 9606;                                                
SOURCE   5 EXPRESSION_SYSTEM: SPODOPTERA FRUGIPERDA;                            
SOURCE   6 EXPRESSION_SYSTEM_TAXID: 7108;                                       
SOURCE   7 EXPRESSION_SYSTEM_CELL_LINE: SF9;                                    
SOURCE   8 EXPRESSION_SYSTEM_VECTOR_TYPE: BACULOVIRUS;                          
SOURCE   9 EXPRESSION_SYSTEM_PLASMID: PFASTBAC1/CHK1 1-289 C8H                  
KEYWDS    TRANSFERASE, DRUG DESIGN, FURANOPYRIMIDINE, MOLECULAR                 
KEYWDS   2 RECOGNITION, ONCOLOGY, PYRROLOPYRIMIDINE, X-RAY                      
KEYWDS   3 CRYSTALLOGRAPHY, KINASE                                              
EXPDTA    X-RAY DIFFRACTION                                                     
AUTHOR    N.FOLOPPE,L.M.FISHER,R.HOWES,P.KIERSTAN,A.POTTER,                     
AUTHOR   2 A.G.S.ROBERTSON,A.E.SURGENOR                                         
REVDAT   3   24-FEB-09 2BR1    1       VERSN                                    
REVDAT   2   29-JUN-05 2BR1    1       JRNL                                     
REVDAT   1   12-MAY-05 2BR1    0                                                
JRNL        AUTH   N.FOLOPPE,L.M.FISHER,R.HOWES,P.KIERSTAN,A.POTTER,            
JRNL        AUTH 2 A.G.S.ROBERTSON,A.E.SURGENOR                                 
JRNL        TITL   STRUCTURE-BASED DESIGN OF NOVEL CHK1 INHIBITORS:             
JRNL        TITL 2 INSIGHTS INTO HYDROGEN BONDING AND PROTEIN-LIGAND            
JRNL        TITL 3 AFFINITY.                                                    
JRNL        REF    J.MED.CHEM.                   V.  48  4332 2005              
JRNL        REFN                   ISSN 0022-2623                               
JRNL        PMID   15974586                                                     
JRNL        DOI    10.1021/JM049022C                                            
REMARK   2                                                                      
REMARK   2 RESOLUTION.    2.0  ANGSTROMS.                                       
REMARK   3                                                                      
REMARK   3 REFINEMENT.                                                          
REMARK   3   PROGRAM     : REFMAC 5.1.24                                        
REMARK   3   AUTHORS     : MURSHUDOV,VAGIN,DODSON                               
REMARK   3                                                                      
REMARK   3    REFINEMENT TARGET : RESTRAINED                                    
REMARK   3                                                                      
REMARK   3  DATA USED IN REFINEMENT.                                            
REMARK   3   RESOLUTION RANGE HIGH (ANGSTROMS) : 2.00                           
REMARK   3   RESOLUTION RANGE LOW  (ANGSTROMS) : 30.00                          
REMARK   3   DATA CUTOFF            (SIGMA(F)) : NULL                           
REMARK   3   COMPLETENESS FOR RANGE        (%) : 95.1                           
REMARK   3   NUMBER OF REFLECTIONS             : 21797                          
REMARK   3                                                                      
REMARK   3  FIT TO DATA USED IN REFINEMENT.                                     
REMARK   3   CROSS-VALIDATION METHOD          : THROUGHOUT                      
REMARK   3   FREE R VALUE TEST SET SELECTION  : RANDOM                          
REMARK   3   R VALUE     (WORKING + TEST SET) : NULL                            
REMARK   3   R VALUE            (WORKING SET) : 0.163                           
REMARK   3   FREE R VALUE                     : 0.226                           
REMARK   3   FREE R VALUE TEST SET SIZE   (%) : 5.000                           
REMARK   3   FREE R VALUE TEST SET COUNT      : 1176                            
REMARK   3                                                                      
REMARK   3  FIT IN THE HIGHEST RESOLUTION BIN.                                  
REMARK   3   TOTAL NUMBER OF BINS USED           : NULL                         
REMARK   3   BIN RESOLUTION RANGE HIGH       (A) : NULL                         
REMARK   3   BIN RESOLUTION RANGE LOW        (A) : NULL                         
REMARK   3   REFLECTION IN BIN     (WORKING SET) : NULL                         
REMARK   3   BIN COMPLETENESS (WORKING+TEST) (%) : NULL                         
REMARK   3   BIN R VALUE           (WORKING SET) : NULL                         
REMARK   3   BIN FREE R VALUE SET COUNT          : NULL                         
REMARK   3   BIN FREE R VALUE                    : NULL                         
REMARK   3                                                                      
REMARK   3  NUMBER OF NON-HYDROGEN ATOMS USED IN REFINEMENT.                    
REMARK   3   PROTEIN ATOMS            : 2217                                    
REMARK   3   NUCLEIC ACID ATOMS       : 0                                       
REMARK   3   HETEROGEN ATOMS          : 38                                      
REMARK   3   SOLVENT ATOMS            : 302                                     
REMARK   3                                                                      
REMARK   3  B VALUES.                                                           
REMARK   3   FROM WILSON PLOT           (A**2) : NULL                           
REMARK   3   MEAN B VALUE      (OVERALL, A**2) : 25.94                          
REMARK   3   OVERALL ANISOTROPIC B VALUE.                                       
REMARK   3    B11 (A**2) : -0.02000                                             
REMARK   3    B22 (A**2) : 0.21000                                              
REMARK   3    B33 (A**2) : -0.18000                                             
REMARK   3    B12 (A**2) : 0.00000                                              
REMARK   3    B13 (A**2) : 0.09000                                              
REMARK   3    B23 (A**2) : 0.00000                                              
REMARK   3                                                                      
REMARK   3  ESTIMATED OVERALL COORDINATE ERROR.                                 
REMARK   3   ESU BASED ON R VALUE                            (A): 0.166         
REMARK   3   ESU BASED ON FREE R VALUE                       (A): 0.164         
REMARK   3   ESU BASED ON MAXIMUM LIKELIHOOD                 (A): 0.113         
REMARK   3   ESU FOR B VALUES BASED ON MAXIMUM LIKELIHOOD (A**2): 4.099         
REMARK   3                                                                      
REMARK   3 CORRELATION COEFFICIENTS.                                            
REMARK   3   CORRELATION COEFFICIENT FO-FC      : 0.961                         
REMARK   3   CORRELATION COEFFICIENT FO-FC FREE : 0.927                         
REMARK   3                                                                      
REMARK   3  RMS DEVIATIONS FROM IDEAL VALUES        COUNT    RMS    WEIGHT      
REMARK   3   BOND LENGTHS REFINED ATOMS        (A):  2299 ; 0.016 ; 0.021       
REMARK   3   BOND LENGTHS OTHERS               (A):  2059 ; 0.002 ; 0.020       
REMARK   3   BOND ANGLES REFINED ATOMS   (DEGREES):  3112 ; 1.567 ; 1.943       
REMARK   3   BOND ANGLES OTHERS          (DEGREES):  4809 ; 0.900 ; 2.999       
REMARK   3   TORSION ANGLES, PERIOD 1    (DEGREES):   270 ; 5.951 ; 5.000       
REMARK   3   TORSION ANGLES, PERIOD 2    (DEGREES):  NULL ;  NULL ;  NULL       
REMARK   3   TORSION ANGLES, PERIOD 3    (DEGREES):  NULL ;  NULL ;  NULL       
REMARK   3   TORSION ANGLES, PERIOD 4    (DEGREES):  NULL ;  NULL ;  NULL       
REMARK   3   CHIRAL-CENTER RESTRAINTS       (A**3):   327 ; 0.101 ; 0.200       
REMARK   3   GENERAL PLANES REFINED ATOMS      (A):  2511 ; 0.007 ; 0.020       
REMARK   3   GENERAL PLANES OTHERS             (A):   447 ; 0.005 ; 0.020       
REMARK   3   NON-BONDED CONTACTS REFINED ATOMS (A):   483 ; 0.203 ; 0.200       
REMARK   3   NON-BONDED CONTACTS OTHERS        (A):  2514 ; 0.239 ; 0.200       
REMARK   3   NON-BONDED TORSION REFINED ATOMS  (A):  NULL ;  NULL ;  NULL       
REMARK   3   NON-BONDED TORSION OTHERS         (A):  1352 ; 0.087 ; 0.200       
REMARK   3   H-BOND (X...Y) REFINED ATOMS      (A):   219 ; 0.190 ; 0.200       
REMARK   3   H-BOND (X...Y) OTHERS             (A):  NULL ;  NULL ;  NULL       
REMARK   3   POTENTIAL METAL-ION REFINED ATOMS (A):  NULL ;  NULL ;  NULL       
REMARK   3   POTENTIAL METAL-ION OTHERS        (A):  NULL ;  NULL ;  NULL       
REMARK   3   SYMMETRY VDW REFINED ATOMS        (A):    15 ; 0.218 ; 0.200       
REMARK   3   SYMMETRY VDW OTHERS               (A):    61 ; 0.270 ; 0.200       
REMARK   3   SYMMETRY H-BOND REFINED ATOMS     (A):    22 ; 0.220 ; 0.200       
REMARK   3   SYMMETRY H-BOND OTHERS            (A):  NULL ;  NULL ;  NULL       
REMARK   3   SYMMETRY METAL-ION REFINED ATOMS  (A):  NULL ;  NULL ;  NULL       
REMARK   3   SYMMETRY METAL-ION OTHERS         (A):  NULL ;  NULL ;  NULL       
REMARK   3                                                                      
REMARK   3  ISOTROPIC THERMAL FACTOR RESTRAINTS.     COUNT   RMS    WEIGHT      
REMARK   3   MAIN-CHAIN BOND REFINED ATOMS  (A**2):  1357 ; 0.940 ; 1.500       
REMARK   3   MAIN-CHAIN BOND OTHER ATOMS    (A**2):  NULL ;  NULL ;  NULL       
REMARK   3   MAIN-CHAIN ANGLE REFINED ATOMS (A**2):  2198 ; 1.693 ; 2.000       
REMARK   3   SIDE-CHAIN BOND REFINED ATOMS  (A**2):   942 ; 2.236 ; 3.000       
REMARK   3   SIDE-CHAIN ANGLE REFINED ATOMS (A**2):   914 ; 3.507 ; 4.500       
REMARK   3                                                                      
REMARK   3 ANISOTROPIC THERMAL FACTOR RESTRAINTS.    COUNT   RMS   WEIGHT       
REMARK   3   RIGID-BOND RESTRAINTS          (A**2):  NULL ;  NULL ;  NULL       
REMARK   3   SPHERICITY; FREE ATOMS         (A**2):  NULL ;  NULL ;  NULL       
REMARK   3   SPHERICITY; BONDED ATOMS       (A**2):  NULL ;  NULL ;  NULL       
REMARK   3                                                                      
REMARK   3  NCS RESTRAINTS STATISTICS                                           
REMARK   3   NUMBER OF DIFFERENT NCS GROUPS : NULL                              
REMARK   3                                                                      
REMARK   3  TLS DETAILS                                                         
REMARK   3   NUMBER OF TLS GROUPS  : NULL                                       
REMARK   3                                                                      
REMARK   3  BULK SOLVENT MODELLING.                                             
REMARK   3   METHOD USED : BABINET MODEL WITH MASK                              
REMARK   3   PARAMETERS FOR MASK CALCULATION                                    
REMARK   3   VDW PROBE RADIUS   : 1.40                                          
REMARK   3   ION PROBE RADIUS   : 0.80                                          
REMARK   3   SHRINKAGE RADIUS   : 0.80                                          
REMARK   3                                                                      
REMARK   3  OTHER REFINEMENT REMARKS: HYDROGENS HAVE BEEN ADDED IN THE          
REMARK   3  RIDING POSITIONS.                                                   
REMARK   4                                                                      
REMARK   4 2BR1 COMPLIES WITH FORMAT V. 3.15, 01-DEC-08                         
REMARK 100                                                                      
REMARK 100 THIS ENTRY HAS BEEN PROCESSED BY PDBE ON 29-APR-05.                  
REMARK 100 THE PDBE ID CODE IS EBI-23837.                                       
REMARK 200                                                                      
REMARK 200 EXPERIMENTAL DETAILS                                                 
REMARK 200  EXPERIMENT TYPE                : X-RAY DIFFRACTION                  
REMARK 200  DATE OF DATA COLLECTION        : NULL                               
REMARK 200  TEMPERATURE           (KELVIN) : 100.0                              
REMARK 200  PH                             : 7.50                               
REMARK 200  NUMBER OF CRYSTALS USED        : 1                                  
REMARK 200                                                                      
REMARK 200  SYNCHROTRON              (Y/N) : Y                                  
REMARK 200  RADIATION SOURCE               : ESRF                               
REMARK 200  BEAMLINE                       : ID29                               
REMARK 200  X-RAY GENERATOR MODEL          : NULL                               
REMARK 200  MONOCHROMATIC OR LAUE    (M/L) : M                                  
REMARK 200  WAVELENGTH OR RANGE        (A) : 0.97570                            
REMARK 200  MONOCHROMATOR                  : NULL                               
REMARK 200  OPTICS                         : NULL                               
REMARK 200                                                                      
REMARK 200  DETECTOR TYPE                  : CCD                                
REMARK 200  DETECTOR MANUFACTURER          : NULL                               
REMARK 200  INTENSITY-INTEGRATION SOFTWARE : DENZO                              
REMARK 200  DATA SCALING SOFTWARE          : SCALEPACK                          
REMARK 200                                                                      
REMARK 200  NUMBER OF UNIQUE REFLECTIONS   : 21797                              
REMARK 200  RESOLUTION RANGE HIGH      (A) : 2.000                              
REMARK 200  RESOLUTION RANGE LOW       (A) : 30.000                             
REMARK 200  REJECTION CRITERIA  (SIGMA(I)) : 2.000                              
REMARK 200                                                                      
REMARK 200 OVERALL.                                                             
REMARK 200  COMPLETENESS FOR RANGE     (%) : 95.1                               
REMARK 200  DATA REDUNDANCY                : 2.000                              
REMARK 200  R MERGE                    (I) : 0.04000                            
REMARK 200  R SYM                      (I) : NULL                               
REMARK 200  <I/SIGMA(I)> FOR THE DATA SET  : 14.5000                            
REMARK 200                                                                      
REMARK 200 IN THE HIGHEST RESOLUTION SHELL.                                     
REMARK 200  HIGHEST RESOLUTION SHELL, RANGE HIGH (A) : 2.00                     
REMARK 200  HIGHEST RESOLUTION SHELL, RANGE LOW  (A) : 2.07                     
REMARK 200  COMPLETENESS FOR SHELL     (%) : 95.1                               
REMARK 200  DATA REDUNDANCY IN SHELL       : 1.00                               
REMARK 200  R MERGE FOR SHELL          (I) : 0.23000                            
REMARK 200  R SYM FOR SHELL            (I) : NULL                               
REMARK 200  <I/SIGMA(I)> FOR SHELL         : 3.600                              
REMARK 200                                                                      
REMARK 200 DIFFRACTION PROTOCOL: SINGLE WAVELENGTH                              
REMARK 200 METHOD USED TO DETERMINE THE STRUCTURE: MOLECULAR REPLACEMENT        
REMARK 200 SOFTWARE USED: AMORE                                                 
REMARK 200 STARTING MODEL: PDB ENTRY 1IA8                                       
REMARK 200                                                                      
REMARK 200 REMARK: NULL                                                         
REMARK 280                                                                      
REMARK 280 CRYSTAL                                                              
REMARK 280 SOLVENT CONTENT, VS   (%): 56.6                                      
REMARK 280 MATTHEWS COEFFICIENT, VM (ANGSTROMS**3/DA): 2.9                      
REMARK 280                                                                      
REMARK 280 CRYSTALLIZATION CONDITIONS: NULL                                     
REMARK 290                                                                      
REMARK 290 CRYSTALLOGRAPHIC SYMMETRY                                            
REMARK 290 SYMMETRY OPERATORS FOR SPACE GROUP: P 1 21 1                         
REMARK 290                                                                      
REMARK 290      SYMOP   SYMMETRY                                                
REMARK 290     NNNMMM   OPERATOR                                                
REMARK 290       1555   X,Y,Z                                                   
REMARK 290       2555   -X,Y+1/2,-Z                                             
REMARK 290                                                                      
REMARK 290     WHERE NNN -> OPERATOR NUMBER                                     
REMARK 290           MMM -> TRANSLATION VECTOR                                  
REMARK 290                                                                      
REMARK 290 CRYSTALLOGRAPHIC SYMMETRY TRANSFORMATIONS                            
REMARK 290 THE FOLLOWING TRANSFORMATIONS OPERATE ON THE ATOM/HETATM             
REMARK 290 RECORDS IN THIS ENTRY TO PRODUCE CRYSTALLOGRAPHICALLY                
REMARK 290 RELATED MOLECULES.                                                   
REMARK 290   SMTRY1   1  1.000000  0.000000  0.000000        0.00000            
REMARK 290   SMTRY2   1  0.000000  1.000000  0.000000        0.00000            
REMARK 290   SMTRY3   1  0.000000  0.000000  1.000000        0.00000            
REMARK 290   SMTRY1   2 -1.000000  0.000000  0.000000        0.00000            
REMARK 290   SMTRY2   2  0.000000  1.000000  0.000000       32.85700            
REMARK 290   SMTRY3   2  0.000000  0.000000 -1.000000        0.00000            
REMARK 290                                                                      
REMARK 290 REMARK: NULL                                                         
REMARK 300                                                                      
REMARK 300 BIOMOLECULE: 1                                                       
REMARK 300 SEE REMARK 350 FOR THE AUTHOR PROVIDED AND/OR PROGRAM                
REMARK 300 GENERATED ASSEMBLY INFORMATION FOR THE STRUCTURE IN                  
REMARK 300 THIS ENTRY.  THE REMARK MAY ALSO PROVIDE INFORMATION ON              
REMARK 300 BURIED SURFACE AREA.                                                 
REMARK 350                                                                      
REMARK 350 GENERATING THE BIOMOLECULE                                           
REMARK 350 COORDINATES FOR A COMPLETE MULTIMER REPRESENTING THE KNOWN           
REMARK 350 BIOLOGICALLY SIGNIFICANT OLIGOMERIZATION STATE OF THE                
REMARK 350 MOLECULE CAN BE GENERATED BY APPLYING BIOMT TRANSFORMATIONS          
REMARK 350 GIVEN BELOW.  BOTH NON-CRYSTALLOGRAPHIC AND                          
REMARK 350 CRYSTALLOGRAPHIC OPERATIONS ARE GIVEN.                               
REMARK 350                                                                      
REMARK 350 BIOMOLECULE:  1                                                      
REMARK 350 AUTHOR DETERMINED BIOLOGICAL UNIT: MONOMERIC                         
REMARK 350 SOFTWARE DETERMINED QUATERNARY STRUCTURE: MONOMERIC                  
REMARK 350 SOFTWARE USED: PQS                                                   
REMARK 350 APPLY THE FOLLOWING TO CHAINS: A                                     
REMARK 350   BIOMT1   1  1.000000  0.000000  0.000000        0.00000            
REMARK 350   BIOMT2   1  0.000000  1.000000  0.000000        0.00000            
REMARK 350   BIOMT3   1  0.000000  0.000000  1.000000        0.00000            
REMARK 465                                                                      
REMARK 465 MISSING RESIDUES                                                     
REMARK 465 THE FOLLOWING RESIDUES WERE NOT LOCATED IN THE                       
REMARK 465 EXPERIMENT. (M=MODEL NUMBER; RES=RESIDUE NAME; C=CHAIN               
REMARK 465 IDENTIFIER; SSSEQ=SEQUENCE NUMBER; I=INSERTION CODE.)                
REMARK 465                                                                      
REMARK 465   M RES C SSSEQI                                                     
REMARK 465     MET A     1                                                      
REMARK 465     ALA A    45                                                      
REMARK 465     VAL A    46                                                      
REMARK 465     ASP A    47                                                      
REMARK 465     ARG A   277                                                      
REMARK 465     VAL A   278                                                      
REMARK 465     THR A   279                                                      
REMARK 465     SER A   280                                                      
REMARK 465     GLY A   281                                                      
REMARK 465     GLY A   282                                                      
REMARK 465     VAL A   283                                                      
REMARK 465     SER A   284                                                      
REMARK 465     GLU A   285                                                      
REMARK 465     SER A   286                                                      
REMARK 465     PRO A   287                                                      
REMARK 465     SER A   288                                                      
REMARK 465     GLY A   289                                                      
REMARK 465     HIS A   290                                                      
REMARK 465     HIS A   291                                                      
REMARK 465     HIS A   292                                                      
REMARK 465     HIS A   293                                                      
REMARK 465     HIS A   294                                                      
REMARK 465     HIS A   295                                                      
REMARK 465     HIS A   296                                                      
REMARK 465     HIS A   297                                                      
REMARK 470                                                                      
REMARK 470 MISSING ATOM                                                         
REMARK 470 THE FOLLOWING RESIDUES HAVE MISSING ATOMS (M=MODEL NUMBER;           
REMARK 470 RES=RESIDUE NAME; C=CHAIN IDENTIFIER; SSEQ=SEQUENCE NUMBER;          
REMARK 470 I=INSERTION CODE):                                                   
REMARK 470   M RES CSSEQI  ATOMS                                                
REMARK 470     PRO A 276    O                                                   
REMARK 480                                                                      
REMARK 480 ZERO OCCUPANCY ATOM                                                  
REMARK 480 THE FOLLOWING RESIDUES HAVE ATOMS MODELED WITH ZERO                  
REMARK 480 OCCUPANCY. THE LOCATION AND PROPERTIES OF THESE ATOMS                
REMARK 480 MAY NOT BE RELIABLE. (M=MODEL NUMBER;                                
REMARK 480 RES=RESIDUE NAME; C=CHAIN IDENTIFIER; SSEQ=SEQUENCE NUMBER;          
REMARK 480 I=INSERTION CODE):                                                   
REMARK 480   M RES CSSEQI  ATOMS                                                
REMARK 480     LYS A  43    CB   CG   CD   CE   NZ                              
REMARK 480     ARG A  75    CD   NE   CZ  NH1  NH2                              
REMARK 500                                                                      
REMARK 500 GEOMETRY AND STEREOCHEMISTRY                                         
REMARK 500 SUBTOPIC: CLOSE CONTACTS IN SAME ASYMMETRIC UNIT                     
REMARK 500                                                                      
REMARK 500 THE FOLLOWING ATOMS ARE IN CLOSE CONTACT.                            
REMARK 500                                                                      
REMARK 500  ATM1  RES C  SSEQI   ATM2  RES C  SSEQI           DISTANCE          
REMARK 500   O    LEU A   269  -  O    HOH A  2294              2.11            
REMARK 500   O    HOH A  2067  -  O    HOH A  2210              2.04            
REMARK 500   O    HOH A  2078  -  O    HOH A  2080              2.19            
REMARK 500   O    HOH A  2110  -  O    HOH A  2272              2.16            
REMARK 500                                                                      
REMARK 500 REMARK: NULL                                                         
REMARK 500                                                                      
REMARK 500 GEOMETRY AND STEREOCHEMISTRY                                         
REMARK 500 SUBTOPIC: COVALENT BOND LENGTHS                                      
REMARK 500                                                                      
REMARK 500 THE STEREOCHEMICAL PARAMETERS OF THE FOLLOWING RESIDUES              
REMARK 500 HAVE VALUES WHICH DEVIATE FROM EXPECTED VALUES BY MORE               
REMARK 500 THAN 6*RMSD (M=MODEL NUMBER; RES=RESIDUE NAME; C=CHAIN               
REMARK 500 IDENTIFIER; SSEQ=SEQUENCE NUMBER; I=INSERTION CODE).                 
REMARK 500                                                                      
REMARK 500 STANDARD TABLE:                                                      
REMARK 500 FORMAT: (10X,I3,1X,2(A3,1X,A1,I4,A1,1X,A4,3X),1X,F6.3)               
REMARK 500                                                                      
REMARK 500 EXPECTED VALUES PROTEIN: ENGH AND HUBER, 1999                        
REMARK 500 EXPECTED VALUES NUCLEIC ACID: CLOWNEY ET AL 1996                     
REMARK 500                                                                      
REMARK 500  M RES CSSEQI ATM1   RES CSSEQI ATM2   DEVIATION                     
REMARK 500    LYS A  43   CA    LYS A  43   CB     -0.168                       
REMARK 500    ARG A  75   CG    ARG A  75   CD      0.590                       
REMARK 500                                                                      
REMARK 500 REMARK: NULL                                                         
REMARK 500                                                                      
REMARK 500 GEOMETRY AND STEREOCHEMISTRY                                         
REMARK 500 SUBTOPIC: COVALENT BOND ANGLES                                       
REMARK 500                                                                      
REMARK 500 THE STEREOCHEMICAL PARAMETERS OF THE FOLLOWING RESIDUES              
REMARK 500 HAVE VALUES WHICH DEVIATE FROM EXPECTED VALUES BY MORE               
REMARK 500 THAN 6*RMSD (M=MODEL NUMBER; RES=RESIDUE NAME; C=CHAIN               
REMARK 500 IDENTIFIER; SSEQ=SEQUENCE NUMBER; I=INSERTION CODE).                 
REMARK 500                                                                      
REMARK 500 STANDARD TABLE:                                                      
REMARK 500 FORMAT: (10X,I3,1X,A3,1X,A1,I4,A1,3(1X,A4,2X),12X,F5.1)              
REMARK 500                                                                      
REMARK 500 EXPECTED VALUES PROTEIN: ENGH AND HUBER, 1999                        
REMARK 500 EXPECTED VALUES NUCLEIC ACID: CLOWNEY ET AL 1996                     
REMARK 500                                                                      
REMARK 500  M RES CSSEQI ATM1   ATM2   ATM3                                     
REMARK 500    ARG A  95   NE  -  CZ  -  NH1 ANGL. DEV. =   3.2 DEGREES          
REMARK 500    ARG A 109   NE  -  CZ  -  NH1 ANGL. DEV. =   3.4 DEGREES          
REMARK 500    ARG A 109   NE  -  CZ  -  NH2 ANGL. DEV. =  -4.3 DEGREES          
REMARK 500    ASP A 139   CB  -  CG  -  OD2 ANGL. DEV. =   6.9 DEGREES          
REMARK 500    LEU A 178   CA  -  CB  -  CG  ANGL. DEV. =  18.0 DEGREES          
REMARK 500                                                                      
REMARK 500 REMARK: NULL                                                         
REMARK 500                                                                      
REMARK 500 GEOMETRY AND STEREOCHEMISTRY                                         
REMARK 500 SUBTOPIC: TORSION ANGLES                                             
REMARK 500                                                                      
REMARK 500 TORSION ANGLES OUTSIDE THE EXPECTED RAMACHANDRAN REGIONS:            
REMARK 500 (M=MODEL NUMBER; RES=RESIDUE NAME; C=CHAIN IDENTIFIER;               
REMARK 500 SSEQ=SEQUENCE NUMBER; I=INSERTION CODE).                             
REMARK 500 STANDARD TABLE:                                                      
REMARK 500 FORMAT:(10X,I3,1X,A3,1X,A1,I4,A1,4X,F7.2,3X,F7.2)                    
REMARK 500                                                                      
REMARK 500 EXPECTED VALUES: GJ KLEYWEGT AND TA JONES (1996). PHI/PSI-           
REMARK 500 CHOLOGY: RAMACHANDRAN REVISITED. STRUCTURE 4, 1395 - 1400            
REMARK 500                                                                      
REMARK 500  M RES CSSEQI        PSI       PHI                                   
REMARK 500    ASP A  99       -5.81     69.00                                   
REMARK 500    ASP A 130       46.73   -148.06                                   
REMARK 500    ASP A 148       93.36     73.94                                   
REMARK 500    GLN A 210      148.51   -170.98                                   
REMARK 500    LYS A 224       30.76     70.26                                   
REMARK 500    LEU A 246       52.62    -90.93                                   
REMARK 500    LEU A 269      -37.49   -133.74                                   
REMARK 500    LYS A 274       90.44    -33.55                                   
REMARK 500    ARG A 275       75.16     64.21                                   
REMARK 500                                                                      
REMARK 500 REMARK: NULL                                                         
REMARK 525                                                                      
REMARK 525 SOLVENT                                                              
REMARK 525                                                                      
REMARK 525 THE SOLVENT MOLECULES HAVE CHAIN IDENTIFIERS THAT                    
REMARK 525 INDICATE THE POLYMER CHAIN WITH WHICH THEY ARE MOST                  
REMARK 525 CLOSELY ASSOCIATED. THE REMARK LISTS ALL THE SOLVENT                 
REMARK 525 MOLECULES WHICH ARE MORE THAN 5A AWAY FROM THE                       
REMARK 525 NEAREST POLYMER CHAIN (M = MODEL NUMBER;                             
REMARK 525 RES=RESIDUE NAME; C=CHAIN IDENTIFIER; SSEQ=SEQUENCE                  
REMARK 525 NUMBER; I=INSERTION CODE):                                           
REMARK 610                                                                      
REMARK 610 MISSING HETEROATOM                                                   
REMARK 610 THE FOLLOWING RESIDUES HAVE MISSING ATOMS (M=MODEL NUMBER;           
REMARK 610 RES=RESIDUE NAME; C=CHAIN IDENTIFIER; SSEQ=SEQUENCE NUMBER;          
REMARK 610 I=INSERTION CODE):                                                   
REMARK 610   M RES C SSEQI                                                      
REMARK 610     SO4 A 1279                                                       
REMARK 800                                                                      
REMARK 800 SITE                                                                 
REMARK 800 SITE_IDENTIFIER: AC1                                                 
REMARK 800 EVIDENCE_CODE: SOFTWARE                                              
REMARK 800 SITE_DESCRIPTION: BINDING SITE FOR RESIDUE SO4 A1278                 
REMARK 800                                                                      
REMARK 800 SITE_IDENTIFIER: AC2                                                 
REMARK 800 EVIDENCE_CODE: SOFTWARE                                              
REMARK 800 SITE_DESCRIPTION: BINDING SITE FOR RESIDUE SO4 A1279                 
REMARK 800                                                                      
REMARK 800 SITE_IDENTIFIER: AC3                                                 
REMARK 800 EVIDENCE_CODE: SOFTWARE                                              
REMARK 800 SITE_DESCRIPTION: BINDING SITE FOR RESIDUE PFP A1277                 
REMARK 900                                                                      
REMARK 900 RELATED ENTRIES                                                      
REMARK 900 RELATED ID: 1IA8   RELATED DB: PDB                                   
REMARK 900  THE 1.7 A CRYSTAL STRUCTURE OF HUMAN                                
REMARK 900  CELL CYCLE CHECKPOINTKINASE CHK1                                    
REMARK 900 RELATED ID: 1NVQ   RELATED DB: PDB                                   
REMARK 900  THE COMPLEX STRUCTURE OF CHECKPOINT KINASE                          
REMARK 900  CHK1/UCN-01                                                         
REMARK 900 RELATED ID: 1NVR   RELATED DB: PDB                                   
REMARK 900  THE COMPLEX STRUCTURE OF CHECKPOINT KINASECHK1                      
REMARK 900  /STAUROSPORINE                                                      
REMARK 900 RELATED ID: 1NVS   RELATED DB: PDB                                   
REMARK 900  THE COMPLEX STRUCTURE OF CHECKPOINT KINASE                          
REMARK 900  CHK1/SB218078                                                       
REMARK 900 RELATED ID: 2BRB   RELATED DB: PDB                                   
REMARK 900  STRUCTURE-BASED DESIGN OF NOVEL CHK1                                
REMARK 900  INHIBITORS: INSIGHTS INTO HYDROGEN BONDING AND                      
REMARK 900   PROTEIN-LIGAND AFFINITY                                            
REMARK 900 RELATED ID: 2BRG   RELATED DB: PDB                                   
REMARK 900  STRUCTURE-BASED DESIGN OF NOVEL CHK1                                
REMARK 900  INHIBITORS: INSIGHTS INTO HYDROGEN BONDING AND                      
REMARK 900   PROTEIN-LIGAND AFFINITY                                            
REMARK 900 RELATED ID: 2BRH   RELATED DB: PDB                                   
REMARK 900  STRUCTURE-BASED DESIGN OF NOVEL CHK1                                
REMARK 900  INHIBITORS: INSIGHTS INTO HYDROGEN BONDING AND                      
REMARK 900   PROTEIN-LIGAND AFFINITY                                            
REMARK 900 RELATED ID: 2BRM   RELATED DB: PDB                                   
REMARK 900  STRUCTURE-BASED DESIGN OF NOVEL CHK1                                
REMARK 900  INHIBITORS: INSIGHTS INTO HYDROGEN BONDING AND                      
REMARK 900   PROTEIN-LIGAND AFFINITY                                            
REMARK 900 RELATED ID: 2BRN   RELATED DB: PDB                                   
REMARK 900  STRUCTURE-BASED DESIGN OF NOVEL CHK1                                
REMARK 900  INHIBITORS: INSIGHTS INTO HYDROGEN BONDING AND                      
REMARK 900   PROTEIN-LIGAND AFFINITY                                            
REMARK 900 RELATED ID: 2BRO   RELATED DB: PDB                                   
REMARK 900  STRUCTURE-BASED DESIGN OF NOVEL CHK1                                
REMARK 900  INHIBITORS: INSIGHTS INTO HYDROGEN BONDING AND                      
REMARK 900   PROTEIN-LIGAND AFFINITY                                            
DBREF  2BR1 A    1   289  UNP    O14757   CHK1_HUMAN       1    289             
DBREF  2BR1 A  290   297  PDB    2BR1     2BR1           290    297             
SEQRES   1 A  297  MET ALA VAL PRO PHE VAL GLU ASP TRP ASP LEU VAL GLN          
SEQRES   2 A  297  THR LEU GLY GLU GLY ALA TYR GLY GLU VAL GLN LEU ALA          
SEQRES   3 A  297  VAL ASN ARG VAL THR GLU GLU ALA VAL ALA VAL LYS ILE          
SEQRES   4 A  297  VAL ASP MET LYS ARG ALA VAL ASP CYS PRO GLU ASN ILE          
SEQRES   5 A  297  LYS LYS GLU ILE CYS ILE ASN LYS MET LEU ASN HIS GLU          
SEQRES   6 A  297  ASN VAL VAL LYS PHE TYR GLY HIS ARG ARG GLU GLY ASN          
SEQRES   7 A  297  ILE GLN TYR LEU PHE LEU GLU TYR CYS SER GLY GLY GLU          
SEQRES   8 A  297  LEU PHE ASP ARG ILE GLU PRO ASP ILE GLY MET PRO GLU          
SEQRES   9 A  297  PRO ASP ALA GLN ARG PHE PHE HIS GLN LEU MET ALA GLY          
SEQRES  10 A  297  VAL VAL TYR LEU HIS GLY ILE GLY ILE THR HIS ARG ASP          
SEQRES  11 A  297  ILE LYS PRO GLU ASN LEU LEU LEU ASP GLU ARG ASP ASN          
SEQRES  12 A  297  LEU LYS ILE SER ASP PHE GLY LEU ALA THR VAL PHE ARG          
SEQRES  13 A  297  TYR ASN ASN ARG GLU ARG LEU LEU ASN LYS MET CYS GLY          
SEQRES  14 A  297  THR LEU PRO TYR VAL ALA PRO GLU LEU LEU LYS ARG ARG          
SEQRES  15 A  297  GLU PHE HIS ALA GLU PRO VAL ASP VAL TRP SER CYS GLY          
SEQRES  16 A  297  ILE VAL LEU THR ALA MET LEU ALA GLY GLU LEU PRO TRP          
SEQRES  17 A  297  ASP GLN PRO SER ASP SER CYS GLN GLU TYR SER ASP TRP          
SEQRES  18 A  297  LYS GLU LYS LYS THR TYR LEU ASN PRO TRP LYS LYS ILE          
SEQRES  19 A  297  ASP SER ALA PRO LEU ALA LEU LEU HIS LYS ILE LEU VAL          
SEQRES  20 A  297  GLU ASN PRO SER ALA ARG ILE THR ILE PRO ASP ILE LYS          
SEQRES  21 A  297  LYS ASP ARG TRP TYR ASN LYS PRO LEU LYS LYS GLY ALA          
SEQRES  22 A  297  LYS ARG PRO ARG VAL THR SER GLY GLY VAL SER GLU SER          
SEQRES  23 A  297  PRO SER GLY HIS HIS HIS HIS HIS HIS HIS HIS                  
HET    SO4  A1278       5                                                       
HET    SO4  A1279       4                                                       
HET    PFP  A1277      29                                                       
HETNAM     SO4 SULFATE ION                                                      
HETNAM     PFP 2-[5,6-BIS-(4-METHOXY-PHENYL)-FURO[2,3-D]                        
HETNAM   2 PFP  PYRIMIDIN-4-YLAMINO]-ETHANOL                                    
FORMUL   2  SO4    2(O4 S 2-)                                                   
FORMUL   4  PFP    C22 H21 N3 O4                                                
FORMUL   5  HOH   *302(H2 O1)                                                   
HELIX    1   1 CYS A   48  MET A   61  1                                  14    
HELIX    2   2 PHE A   93  ILE A   96  5                                   4    
HELIX    3   3 PRO A  103  ILE A  124  1                                  22    
HELIX    4   4 THR A  170  VAL A  174  5                                   5    
HELIX    5   5 ALA A  175  ARG A  181  1                                   7    
HELIX    6   6 HIS A  185  GLY A  204  1                                  20    
HELIX    7   7 CYS A  215  GLU A  223  1                                   9    
HELIX    8   8 PRO A  230  ILE A  234  5                                   5    
HELIX    9   9 ASP A  235  LEU A  246  1                                  12    
HELIX   10  10 THR A  255  LYS A  260  1                                   6    
SHEET    1  AA 5 TRP A   9  GLU A  17  0                                        
SHEET    2  AA 5 GLY A  21  ASN A  28 -1  O  VAL A  23   N  LEU A  15           
SHEET    3  AA 5 ALA A  34  ASP A  41 -1  O  VAL A  35   N  ALA A  26           
SHEET    4  AA 5 ILE A  79  LEU A  84 -1  O  GLN A  80   N  VAL A  40           
SHEET    5  AA 5 PHE A  70  ARG A  74 -1  N  TYR A  71   O  PHE A  83           
SHEET    1  AB 3 GLY A  90  GLU A  91  0                                        
SHEET    2  AB 3 LEU A 136  LEU A 138 -1  N  LEU A 138   O  GLY A  90           
SHEET    3  AB 3 LEU A 144  ILE A 146 -1  O  LYS A 145   N  LEU A 137           
SHEET    1  AC 2 ILE A 126  THR A 127  0                                        
SHEET    2  AC 2 THR A 153  VAL A 154 -1  O  THR A 153   N  THR A 127           
SHEET    1  AD 2 ARG A 156  TYR A 157  0                                        
SHEET    2  AD 2 ARG A 160  GLU A 161 -1  O  ARG A 160   N  TYR A 157           
CISPEP   1 ASN A  229    PRO A  230          0         5.06                     
SITE     1 AC1  6 LYS A  54  ARG A 129  THR A 153  ARG A 162                    
SITE     2 AC1  6 LYS A 166  HOH A2300                                          
SITE     1 AC2  5 PHE A  93  GLY A 204  GLU A 205  HOH A2301                    
SITE     2 AC2  5 HOH A2302                                                     
SITE     1 AC3 14 LEU A  15  GLY A  16  GLU A  17  ALA A  36                    
SITE     2 AC3 14 LEU A  84  GLU A  85  TYR A  86  CYS A  87                    
SITE     3 AC3 14 GLY A  90  GLU A  91  LEU A 137  SER A 147                    
SITE     4 AC3 14 HOH A2297  HOH A2298                                          
CRYST1   44.895   65.714   58.268  90.00  94.51  90.00 P 1 21 1      2          
ORIGX1      1.000000  0.000000  0.000000        0.00000                         
ORIGX2      0.000000  1.000000  0.000000        0.00000                         
ORIGX3      0.000000  0.000000  1.000000        0.00000                         
SCALE1      0.022274  0.000000  0.001757        0.00000                         
SCALE2      0.000000  0.015217  0.000000        0.00000                         
SCALE3      0.000000  0.000000  0.017215        0.00000                         
ATOM      1  N   ALA A   2      -0.019   8.696 -11.245  0.60 60.16           N  
ATOM      2  CA  ALA A   2      -0.304   8.416 -12.683  0.60 60.10           C  
ATOM      3  C   ALA A   2       0.937   7.897 -13.407  0.60 59.96           C  
ATOM      4  O   ALA A   2       0.845   7.440 -14.548  0.60 60.01           O  
ATOM      5  CB  ALA A   2      -0.843   9.675 -13.374  0.60 60.08           C  
ATOM      6  N   VAL A   3       2.087   7.963 -12.736  0.70 59.89           N  
ATOM      7  CA  VAL A   3       3.352   7.445 -13.269  0.70 59.81           C  
ATOM      8  C   VAL A   3       3.349   5.897 -13.240  0.70 59.61           C  
ATOM      9  O   VAL A   3       3.255   5.297 -12.165  0.70 59.36           O  
ATOM     10  CB  VAL A   3       4.568   8.014 -12.485  0.70 59.93           C  
ATOM     11  CG1 VAL A   3       5.897   7.476 -13.044  0.70 59.96           C  
ATOM     12  CG2 VAL A   3       4.557   9.550 -12.511  0.70 60.11           C  
ATOM     13  N   PRO A   4       3.437   5.274 -14.424  0.70 59.30           N  
ATOM     14  CA  PRO A   4       3.235   3.823 -14.617  0.70 58.96           C  
ATOM     15  C   PRO A   4       3.791   2.767 -13.635  0.70 58.73           C  
ATOM     16  O   PRO A   4       3.126   1.725 -13.525  0.70 58.79           O  
ATOM     17  CB  PRO A   4       3.863   3.584 -15.991  0.70 59.00           C  
ATOM     18  CG  PRO A   4       3.595   4.828 -16.734  0.70 59.13           C  
ATOM     19  CD  PRO A   4       3.689   5.942 -15.718  0.70 59.29           C  
ATOM     20  N   PHE A   5       4.941   2.959 -12.985  0.80 58.07           N  
ATOM     21  CA  PHE A   5       5.546   1.842 -12.216  0.80 57.42           C  
ATOM     22  C   PHE A   5       5.919   2.137 -10.758  0.80 57.33           C  
ATOM     23  O   PHE A   5       6.584   1.308 -10.118  0.80 56.99           O  
ATOM     24  CB  PHE A   5       6.818   1.323 -12.912  0.80 57.21           C  
ATOM     25  CG  PHE A   5       6.676   1.130 -14.384  0.80 55.47           C  
ATOM     26  CD1 PHE A   5       7.364   1.950 -15.274  0.80 54.02           C  
ATOM     27  CD2 PHE A   5       5.880   0.117 -14.881  0.80 54.35           C  
ATOM     28  CE1 PHE A   5       7.253   1.769 -16.619  0.80 53.18           C  
ATOM     29  CE2 PHE A   5       5.759  -0.072 -16.236  0.80 54.81           C  
ATOM     30  CZ  PHE A   5       6.447   0.763 -17.116  0.80 54.28           C  
ATOM     31  N   VAL A   6       5.476   3.280 -10.233  1.00 57.23           N  
ATOM     32  CA  VAL A   6       5.963   3.779  -8.936  1.00 57.54           C  
ATOM     33  C   VAL A   6       5.512   2.955  -7.700  1.00 57.35           C  
ATOM     34  O   VAL A   6       6.043   3.163  -6.599  1.00 57.09           O  
ATOM     35  CB  VAL A   6       5.612   5.283  -8.720  1.00 57.82           C  
ATOM     36  CG1 VAL A   6       6.377   5.862  -7.527  1.00 57.93           C  
ATOM     37  CG2 VAL A   6       5.916   6.109  -9.988  1.00 58.54           C  
ATOM     38  N   GLU A   7       4.565   2.020  -7.889  1.00 56.53           N  
ATOM     39  CA  GLU A   7       4.138   1.092  -6.818  1.00 55.86           C  
ATOM     40  C   GLU A   7       5.031  -0.163  -6.757  1.00 54.71           C  
ATOM     41  O   GLU A   7       4.789  -1.058  -5.922  1.00 54.73           O  
ATOM     42  CB  GLU A   7       2.657   0.667  -6.990  0.80 56.03           C  
ATOM     43  CG  GLU A   7       1.624   1.584  -6.317  0.80 57.04           C  
ATOM     44  CD  GLU A   7       1.325   1.214  -4.862  0.60 57.83           C  
ATOM     45  OE1 GLU A   7       1.399   2.111  -3.983  0.50 58.10           O  
ATOM     46  OE2 GLU A   7       1.013   0.033  -4.587  0.50 56.76           O  
ATOM     47  N   ASP A   8       6.049  -0.233  -7.632  1.00 53.01           N  
ATOM     48  CA  ASP A   8       6.972  -1.381  -7.674  1.00 51.46           C  
ATOM     49  C   ASP A   8       8.272  -1.165  -6.939  1.00 49.52           C  
ATOM     50  O   ASP A   8       8.986  -0.185  -7.198  1.00 48.23           O  
ATOM     51  CB  ASP A   8       7.357  -1.748  -9.100  1.00 52.02           C  
ATOM     52  CG  ASP A   8       6.311  -2.535  -9.791  1.00 53.40           C  
ATOM     53  OD1 ASP A   8       5.454  -3.130  -9.097  1.00 55.68           O  
ATOM     54  OD2 ASP A   8       6.279  -2.612 -11.037  1.00 54.68           O  
ATOM     55  N   TRP A   9       8.584  -2.153  -6.092  1.00 47.82           N  
ATOM     56  CA  TRP A   9       9.756  -2.190  -5.232  1.00 46.33           C  
ATOM     57  C   TRP A   9      10.507  -3.472  -5.480  1.00 45.66           C  
ATOM     58  O   TRP A   9       9.902  -4.532  -5.604  1.00 46.39           O  
ATOM     59  CB  TRP A   9       9.317  -2.150  -3.759  1.00 46.21           C  
ATOM     60  CG  TRP A   9       8.529  -0.913  -3.457  1.00 43.71           C  
ATOM     61  CD1 TRP A   9       7.228  -0.687  -3.756  1.00 41.45           C  
ATOM     62  CD2 TRP A   9       9.008   0.270  -2.830  1.00 38.68           C  
ATOM     63  NE1 TRP A   9       6.860   0.571  -3.350  1.00 39.78           N  
ATOM     64  CE2 TRP A   9       7.942   1.181  -2.781  1.00 38.37           C  
ATOM     65  CE3 TRP A   9      10.246   0.666  -2.321  1.00 38.05           C  
ATOM     66  CZ2 TRP A   9       8.065   2.456  -2.219  1.00 37.38           C  
ATOM     67  CZ3 TRP A   9      10.365   1.918  -1.758  1.00 37.63           C  
ATOM     68  CH2 TRP A   9       9.283   2.802  -1.716  1.00 37.27           C  
ATOM     69  N   ASP A  10      11.824  -3.383  -5.576  1.00 44.88           N  
ATOM     70  CA  ASP A  10      12.661  -4.560  -5.643  1.00 44.66           C  
ATOM     71  C   ASP A  10      13.134  -4.867  -4.233  1.00 45.25           C  
ATOM     72  O   ASP A  10      13.423  -3.955  -3.477  1.00 44.38           O  
ATOM     73  CB  ASP A  10      13.864  -4.308  -6.546  1.00 44.40           C  
ATOM     74  CG  ASP A  10      13.455  -3.981  -7.954  1.00 43.79           C  
ATOM     75  OD1 ASP A  10      14.039  -3.046  -8.563  1.00 43.55           O  
ATOM     76  OD2 ASP A  10      12.522  -4.596  -8.503  1.00 37.20           O  
ATOM     77  N   LEU A  11      13.218  -6.148  -3.886  1.00 45.78           N  
ATOM     78  CA  LEU A  11      13.693  -6.538  -2.572  1.00 46.44           C  
ATOM     79  C   LEU A  11      15.169  -6.887  -2.770  1.00 46.57           C  
ATOM     80  O   LEU A  11      15.513  -7.896  -3.376  1.00 46.60           O  
ATOM     81  CB  LEU A  11      12.862  -7.693  -1.996  1.00 46.82           C  
ATOM     82  CG  LEU A  11      11.368  -7.450  -1.679  1.00 47.83           C  
ATOM     83  CD1 LEU A  11      11.161  -6.664  -0.390  1.00 48.51           C  
ATOM     84  CD2 LEU A  11      10.625  -6.751  -2.801  1.00 50.19           C  
ATOM     85  N   VAL A  12      16.025  -6.017  -2.254  1.00 46.63           N  
ATOM     86  CA  VAL A  12      17.432  -5.899  -2.643  1.00 47.20           C  
ATOM     87  C   VAL A  12      18.389  -6.650  -1.715  1.00 47.32           C  
ATOM     88  O   VAL A  12      19.466  -7.079  -2.140  1.00 46.33           O  
ATOM     89  CB  VAL A  12      17.813  -4.377  -2.705  1.00 47.54           C  
ATOM     90  CG1 VAL A  12      19.303  -4.112  -2.428  1.00 48.48           C  
ATOM     91  CG2 VAL A  12      17.417  -3.817  -4.049  1.00 48.71           C  
ATOM     92  N   GLN A  13      18.008  -6.775  -0.441  1.00 47.45           N  
ATOM     93  CA  GLN A  13      18.751  -7.604   0.501  1.00 47.70           C  
ATOM     94  C   GLN A  13      18.012  -7.796   1.801  1.00 47.03           C  
ATOM     95  O   GLN A  13      17.072  -7.077   2.099  1.00 46.54           O  
ATOM     96  CB  GLN A  13      20.125  -7.025   0.813  1.00 48.62           C  
ATOM     97  CG  GLN A  13      20.153  -5.579   1.247  1.00 50.62           C  
ATOM     98  CD  GLN A  13      21.580  -5.074   1.352  1.00 55.21           C  
ATOM     99  OE1 GLN A  13      22.248  -5.259   2.394  1.00 56.99           O  
ATOM    100  NE2 GLN A  13      22.076  -4.468   0.261  1.00 57.14           N  
ATOM    101  N   THR A  14      18.450  -8.791   2.565  1.00 46.28           N  
ATOM    102  CA  THR A  14      17.931  -8.993   3.911  1.00 45.92           C  
ATOM    103  C   THR A  14      18.728  -8.082   4.839  1.00 45.28           C  
ATOM    104  O   THR A  14      19.965  -8.106   4.845  1.00 44.90           O  
ATOM    105  CB  THR A  14      18.046 -10.471   4.321  1.00 46.03           C  
ATOM    106  OG1 THR A  14      17.346 -11.280   3.361  1.00 46.33           O  
ATOM    107  CG2 THR A  14      17.310 -10.740   5.638  1.00 45.85           C  
ATOM    108  N   LEU A  15      18.022  -7.242   5.580  1.00 44.55           N  
ATOM    109  CA  LEU A  15      18.665  -6.420   6.605  1.00 44.50           C  
ATOM    110  C   LEU A  15      18.984  -7.256   7.847  1.00 44.58           C  
ATOM    111  O   LEU A  15      20.049  -7.120   8.444  1.00 44.04           O  
ATOM    112  CB  LEU A  15      17.772  -5.246   6.966  1.00 44.63           C  
ATOM    113  CG  LEU A  15      17.874  -3.956   6.132  1.00 45.02           C  
ATOM    114  CD1 LEU A  15      18.989  -3.965   5.067  1.00 44.16           C  
ATOM    115  CD2 LEU A  15      16.527  -3.562   5.551  1.00 45.72           C  
ATOM    116  N   GLY A  16      18.059  -8.127   8.215  1.00 45.06           N  
ATOM    117  CA  GLY A  16      18.307  -9.093   9.265  1.00 46.30           C  
ATOM    118  C   GLY A  16      17.117  -9.968   9.572  1.00 47.16           C  
ATOM    119  O   GLY A  16      16.063  -9.822   8.970  1.00 46.68           O  
ATOM    120  N   GLU A  17      17.306 -10.894  10.511  1.00 49.10           N  
ATOM    121  CA  GLU A  17      16.252 -11.821  10.941  1.00 50.53           C  
ATOM    122  C   GLU A  17      15.762 -11.380  12.335  1.00 51.19           C  
ATOM    123  O   GLU A  17      16.569 -11.020  13.211  1.00 50.46           O  
ATOM    124  CB  GLU A  17      16.765 -13.277  10.964  1.00 51.16           C  
ATOM    125  CG  GLU A  17      16.268 -14.190   9.819  1.00 54.18           C  
ATOM    126  CD  GLU A  17      17.165 -14.213   8.570  1.00 57.31           C  
ATOM    127  OE1 GLU A  17      18.094 -13.382   8.447  1.00 59.93           O  
ATOM    128  OE2 GLU A  17      16.938 -15.069   7.681  1.00 60.13           O  
ATOM    129  N   GLY A  18      14.436 -11.339  12.489  1.00 52.02           N  
ATOM    130  CA  GLY A  18      13.775 -11.158  13.773  1.00 52.42           C  
ATOM    131  C   GLY A  18      13.084 -12.455  14.162  1.00 52.63           C  
ATOM    132  O   GLY A  18      13.181 -13.454  13.451  1.00 52.81           O  
ATOM    133  N   ALA A  19      12.385 -12.446  15.293  1.00 53.11           N  
ATOM    134  CA  ALA A  19      11.677 -13.640  15.771  1.00 53.13           C  
ATOM    135  C   ALA A  19      10.510 -13.976  14.836  1.00 52.86           C  
ATOM    136  O   ALA A  19      10.386 -15.102  14.329  1.00 53.48           O  
ATOM    137  CB  ALA A  19      11.170 -13.412  17.202  0.50 53.18           C  
ATOM    138  N   TYR A  20       9.637 -12.985  14.688  1.00 52.00           N  
ATOM    139  CA  TYR A  20       8.612 -12.879  13.640  1.00 51.85           C  
ATOM    140  C   TYR A  20       8.997 -13.421  12.245  1.00 50.87           C  
ATOM    141  O   TYR A  20       8.246 -14.173  11.646  1.00 51.35           O  
ATOM    142  CB  TYR A  20       8.215 -11.387  13.491  0.60 51.94           C  
ATOM    143  CG  TYR A  20       8.919 -10.467  14.478  0.60 53.18           C  
ATOM    144  CD1 TYR A  20      10.280 -10.182  14.349  0.60 54.05           C  
ATOM    145  CD2 TYR A  20       8.233  -9.918  15.567  0.60 54.31           C  
ATOM    146  CE1 TYR A  20      10.935  -9.358  15.269  0.60 55.00           C  
ATOM    147  CE2 TYR A  20       8.874  -9.090  16.482  0.60 55.05           C  
ATOM    148  CZ  TYR A  20      10.228  -8.816  16.332  0.60 55.24           C  
ATOM    149  OH  TYR A  20      10.882  -8.010  17.240  0.70 54.82           O  
ATOM    150  N   GLY A  21      10.149 -12.998  11.732  1.00 49.95           N  
ATOM    151  CA  GLY A  21      10.566 -13.327  10.377  1.00 48.85           C  
ATOM    152  C   GLY A  21      11.862 -12.629   9.997  1.00 47.52           C  
ATOM    153  O   GLY A  21      12.909 -12.874  10.581  1.00 48.41           O  
ATOM    154  N   GLU A  22      11.806 -11.763   9.000  1.00 45.64           N  
ATOM    155  CA  GLU A  22      13.000 -11.029   8.592  1.00 43.77           C  
ATOM    156  C   GLU A  22      12.657  -9.625   8.116  1.00 41.33           C  
ATOM    157  O   GLU A  22      11.498  -9.250   8.011  1.00 40.14           O  
ATOM    158  CB  GLU A  22      13.754 -11.803   7.512  1.00 43.77           C  
ATOM    159  CG  GLU A  22      13.064 -11.792   6.163  0.70 44.79           C  
ATOM    160  CD  GLU A  22      13.587 -12.865   5.233  0.70 45.92           C  
ATOM    161  OE1 GLU A  22      13.764 -12.578   4.032  0.70 45.82           O  
ATOM    162  OE2 GLU A  22      13.821 -13.998   5.705  0.70 48.67           O  
ATOM    163  N   VAL A  23      13.679  -8.830   7.872  1.00 39.35           N  
ATOM    164  CA  VAL A  23      13.454  -7.496   7.335  1.00 38.48           C  
ATOM    165  C   VAL A  23      14.294  -7.348   6.095  1.00 37.42           C  
ATOM    166  O   VAL A  23      15.488  -7.578   6.130  1.00 36.01           O  
ATOM    167  CB  VAL A  23      13.831  -6.375   8.325  1.00 38.05           C  
ATOM    168  CG1 VAL A  23      13.445  -5.016   7.748  1.00 39.20           C  
ATOM    169  CG2 VAL A  23      13.149  -6.580   9.659  1.00 38.24           C  
ATOM    170  N   GLN A  24      13.667  -6.914   5.014  1.00 37.41           N  
ATOM    171  CA  GLN A  24      14.357  -6.745   3.742  1.00 37.79           C  
ATOM    172  C   GLN A  24      14.351  -5.268   3.328  1.00 37.81           C  
ATOM    173  O   GLN A  24      13.384  -4.525   3.595  1.00 37.40           O  
ATOM    174  CB  GLN A  24      13.687  -7.636   2.684  1.00 38.01           C  
ATOM    175  CG  GLN A  24      13.841  -9.152   3.014  1.00 40.41           C  
ATOM    176  CD  GLN A  24      13.841 -10.073   1.808  0.60 42.67           C  
ATOM    177  OE1 GLN A  24      14.123  -9.651   0.683  0.60 46.28           O  
ATOM    178  NE2 GLN A  24      13.554 -11.351   2.046  0.60 43.22           N  
ATOM    179  N   LEU A  25      15.463  -4.846   2.733  1.00 37.66           N  
ATOM    180  CA  LEU A  25      15.595  -3.542   2.094  1.00 37.56           C  
ATOM    181  C   LEU A  25      14.883  -3.571   0.738  1.00 37.78           C  
ATOM    182  O   LEU A  25      15.203  -4.397  -0.137  1.00 38.14           O  
ATOM    183  CB  LEU A  25      17.077  -3.226   1.884  1.00 37.92           C  
ATOM    184  CG  LEU A  25      17.543  -1.756   1.799  1.00 37.71           C  
ATOM    185  CD1 LEU A  25      18.404  -1.545   0.632  1.00 36.75           C  
ATOM    186  CD2 LEU A  25      16.424  -0.723   1.830  1.00 36.60           C  
ATOM    187  N   ALA A  26      13.883  -2.716   0.581  1.00 37.26           N  
ATOM    188  CA  ALA A  26      13.175  -2.572  -0.677  1.00 36.51           C  
ATOM    189  C   ALA A  26      13.502  -1.211  -1.284  1.00 36.40           C  
ATOM    190  O   ALA A  26      13.610  -0.220  -0.557  1.00 35.60           O  
ATOM    191  CB  ALA A  26      11.675  -2.700  -0.458  1.00 36.78           C  
ATOM    192  N   VAL A  27      13.608  -1.166  -2.617  1.00 35.15           N  
ATOM    193  CA  VAL A  27      13.979   0.034  -3.352  1.00 34.02           C  
ATOM    194  C   VAL A  27      12.990   0.233  -4.474  1.00 33.19           C  
ATOM    195  O   VAL A  27      12.716  -0.701  -5.219  1.00 33.59           O  
ATOM    196  CB  VAL A  27      15.388  -0.109  -3.893  1.00 34.73           C  
ATOM    197  CG1 VAL A  27      15.762   1.073  -4.840  1.00 35.75           C  
ATOM    198  CG2 VAL A  27      16.395  -0.209  -2.738  1.00 34.97           C  
ATOM    199  N   ASN A  28      12.415   1.430  -4.569  1.00 31.63           N  
ATOM    200  CA  ASN A  28      11.503   1.777  -5.636  1.00 31.20           C  
ATOM    201  C   ASN A  28      12.173   1.759  -7.028  1.00 29.93           C  
ATOM    202  O   ASN A  28      13.207   2.375  -7.241  1.00 29.21           O  
ATOM    203  CB  ASN A  28      10.915   3.169  -5.402  1.00 31.41           C  
ATOM    204  CG  ASN A  28       9.650   3.385  -6.157  1.00 32.70           C  
ATOM    205  OD1 ASN A  28       9.654   3.879  -7.289  1.00 33.59           O  
ATOM    206  ND2 ASN A  28       8.529   3.002  -5.538  1.00 36.01           N  
ATOM    207  N   ARG A  29      11.559   1.039  -7.948  1.00 29.50           N  
ATOM    208  CA  ARG A  29      12.064   0.873  -9.314  1.00 29.89           C  
ATOM    209  C   ARG A  29      12.166   2.194 -10.074  1.00 28.65           C  
ATOM    210  O   ARG A  29      13.063   2.359 -10.881  1.00 28.34           O  
ATOM    211  CB  ARG A  29      11.163  -0.151 -10.039  1.00 30.67           C  
ATOM    212  CG  ARG A  29      10.805   0.090 -11.501  1.00 31.28           C  
ATOM    213  CD  ARG A  29       9.687  -0.877 -11.942  1.00 34.49           C  
ATOM    214  NE  ARG A  29       9.547  -0.981 -13.400  1.00 37.73           N  
ATOM    215  CZ  ARG A  29       8.596  -1.681 -14.022  1.00 39.99           C  
ATOM    216  NH1 ARG A  29       7.632  -2.283 -13.339  1.00 41.19           N  
ATOM    217  NH2 ARG A  29       8.573  -1.730 -15.348  1.00 40.38           N  
ATOM    218  N   VAL A  30      11.229   3.115  -9.826  1.00 27.91           N  
ATOM    219  CA  VAL A  30      11.250   4.439 -10.428  1.00 27.63           C  
ATOM    220  C   VAL A  30      12.057   5.465  -9.637  1.00 27.79           C  
ATOM    221  O   VAL A  30      12.926   6.123 -10.191  1.00 26.45           O  
ATOM    222  CB  VAL A  30       9.816   4.954 -10.624  1.00 27.97           C  
ATOM    223  CG1 VAL A  30       9.797   6.402 -11.116  1.00 28.06           C  
ATOM    224  CG2 VAL A  30       9.088   4.067 -11.582  1.00 28.04           C  
ATOM    225  N   THR A  31      11.804   5.585  -8.325  1.00 28.01           N  
ATOM    226  CA  THR A  31      12.317   6.743  -7.578  1.00 28.26           C  
ATOM    227  C   THR A  31      13.634   6.454  -6.915  1.00 28.36           C  
ATOM    228  O   THR A  31      14.355   7.385  -6.567  1.00 28.48           O  
ATOM    229  CB  THR A  31      11.321   7.185  -6.485  1.00 28.32           C  
ATOM    230  OG1 THR A  31      11.116   6.099  -5.585  1.00 26.77           O  
ATOM    231  CG2 THR A  31       9.940   7.461  -7.054  1.00 30.92           C  
ATOM    232  N   GLU A  32      13.908   5.162  -6.705  1.00 29.35           N  
ATOM    233  CA  GLU A  32      15.064   4.667  -5.989  1.00 30.94           C  
ATOM    234  C   GLU A  32      15.005   4.992  -4.478  1.00 31.80           C  
ATOM    235  O   GLU A  32      15.996   4.857  -3.761  1.00 30.97           O  
ATOM    236  CB  GLU A  32      16.361   5.136  -6.661  1.00 32.04           C  
ATOM    237  CG  GLU A  32      16.618   4.415  -7.975  1.00 34.78           C  
ATOM    238  CD  GLU A  32      17.748   5.031  -8.762  1.00 40.07           C  
ATOM    239  OE1 GLU A  32      18.856   5.110  -8.183  1.00 43.52           O  
ATOM    240  OE2 GLU A  32      17.543   5.419  -9.943  1.00 38.48           O  
ATOM    241  N   GLU A  33      13.820   5.376  -4.007  1.00 33.19           N  
ATOM    242  CA  GLU A  33      13.555   5.507  -2.582  1.00 34.61           C  
ATOM    243  C   GLU A  33      13.680   4.129  -1.931  1.00 35.14           C  
ATOM    244  O   GLU A  33      13.262   3.128  -2.490  1.00 34.20           O  
ATOM    245  CB  GLU A  33      12.158   6.085  -2.336  1.00 35.26           C  
ATOM    246  CG  GLU A  33      12.065   7.571  -2.654  1.00 39.14           C  
ATOM    247  CD  GLU A  33      10.654   8.084  -2.877  1.00 44.76           C  
ATOM    248  OE1 GLU A  33      10.474   9.313  -2.707  1.00 49.62           O  
ATOM    249  OE2 GLU A  33       9.735   7.297  -3.248  1.00 49.46           O  
ATOM    250  N   ALA A  34      14.299   4.084  -0.758  1.00 36.04           N  
ATOM    251  CA  ALA A  34      14.481   2.844  -0.026  1.00 36.74           C  
ATOM    252  C   ALA A  34      13.538   2.826   1.173  1.00 37.97           C  
ATOM    253  O   ALA A  34      13.222   3.874   1.742  1.00 38.60           O  
ATOM    254  CB  ALA A  34      15.948   2.688   0.405  1.00 37.01           C  
ATOM    255  N   VAL A  35      13.041   1.643   1.513  1.00 38.37           N  
ATOM    256  CA  VAL A  35      12.227   1.441   2.699  1.00 38.89           C  
ATOM    257  C   VAL A  35      12.565   0.060   3.231  1.00 38.89           C  
ATOM    258  O   VAL A  35      12.982  -0.807   2.453  1.00 38.68           O  
ATOM    259  CB  VAL A  35      10.687   1.505   2.428  1.00 39.04           C  
ATOM    260  CG1 VAL A  35      10.260   2.908   2.050  1.00 40.66           C  
ATOM    261  CG2 VAL A  35      10.261   0.514   1.363  1.00 39.62           C  
ATOM    262  N   ALA A  36      12.396  -0.135   4.548  1.00 37.87           N  
ATOM    263  CA  ALA A  36      12.533  -1.451   5.154  1.00 37.29           C  
ATOM    264  C   ALA A  36      11.155  -2.117   5.215  1.00 37.65           C  
ATOM    265  O   ALA A  36      10.133  -1.473   5.475  1.00 36.80           O  
ATOM    266  CB  ALA A  36      13.201  -1.358   6.565  1.00 37.26           C  
ATOM    267  N   VAL A  37      11.145  -3.422   4.957  1.00 38.39           N  
ATOM    268  CA  VAL A  37       9.933  -4.200   4.934  1.00 39.33           C  
ATOM    269  C   VAL A  37      10.050  -5.286   5.952  1.00 39.92           C  
ATOM    270  O   VAL A  37      10.799  -6.239   5.774  1.00 39.64           O  
ATOM    271  CB  VAL A  37       9.677  -4.826   3.544  1.00 39.77           C  
ATOM    272  CG1 VAL A  37       8.299  -5.520   3.535  1.00 39.76           C  
ATOM    273  CG2 VAL A  37       9.762  -3.739   2.487  1.00 39.39           C  
ATOM    274  N   LYS A  38       9.318  -5.125   7.039  1.00 41.43           N  
ATOM    275  CA  LYS A  38       9.382  -6.068   8.125  1.00 42.73           C  
ATOM    276  C   LYS A  38       8.354  -7.141   7.808  1.00 44.61           C  
ATOM    277  O   LYS A  38       7.161  -6.843   7.697  1.00 44.10           O  
ATOM    278  CB  LYS A  38       9.084  -5.386   9.470  1.00 42.33           C  
ATOM    279  CG  LYS A  38       8.903  -6.368  10.624  1.00 42.21           C  
ATOM    280  CD  LYS A  38       8.575  -5.667  11.927  1.00 42.21           C  
ATOM    281  CE  LYS A  38       8.485  -6.655  13.096  1.00 41.23           C  
ATOM    282  NZ  LYS A  38       8.740  -5.972  14.392  1.00 39.45           N  
ATOM    283  N   ILE A  39       8.838  -8.375   7.667  1.00 47.28           N  
ATOM    284  CA  ILE A  39       8.008  -9.528   7.323  1.00 49.77           C  
ATOM    285  C   ILE A  39       7.744 -10.399   8.550  1.00 51.55           C  
ATOM    286  O   ILE A  39       8.671 -10.861   9.213  1.00 51.65           O  
ATOM    287  CB  ILE A  39       8.668 -10.344   6.198  1.00 49.90           C  
ATOM    288  CG1 ILE A  39       8.690  -9.518   4.908  1.00 50.55           C  
ATOM    289  CG2 ILE A  39       7.913 -11.649   5.967  1.00 50.60           C  
ATOM    290  CD1 ILE A  39      10.083  -9.235   4.410  1.00 51.71           C  
ATOM    291  N   VAL A  40       6.462 -10.591   8.843  1.00 54.03           N  
ATOM    292  CA  VAL A  40       6.027 -11.254  10.059  1.00 56.31           C  
ATOM    293  C   VAL A  40       5.228 -12.498   9.663  1.00 58.30           C  
ATOM    294  O   VAL A  40       4.061 -12.401   9.256  1.00 58.32           O  
ATOM    295  CB  VAL A  40       5.160 -10.316  10.918  1.00 56.38           C  
ATOM    296  CG1 VAL A  40       4.668 -11.031  12.192  1.00 56.75           C  
ATOM    297  CG2 VAL A  40       5.927  -9.038  11.265  1.00 56.69           C  
ATOM    298  N   ASP A  41       5.891 -13.649   9.741  1.00 60.36           N  
ATOM    299  CA  ASP A  41       5.245 -14.944   9.546  1.00 62.06           C  
ATOM    300  C   ASP A  41       4.256 -15.160  10.687  1.00 63.28           C  
ATOM    301  O   ASP A  41       4.662 -15.368  11.833  1.00 63.76           O  
ATOM    302  CB  ASP A  41       6.299 -16.064   9.516  1.00 62.15           C  
ATOM    303  CG  ASP A  41       5.743 -17.389   9.010  1.00 62.48           C  
ATOM    304  OD1 ASP A  41       4.719 -17.857   9.556  1.00 61.52           O  
ATOM    305  OD2 ASP A  41       6.273 -18.032   8.075  1.00 62.93           O  
ATOM    306  N   MET A  42       2.965 -15.094  10.359  1.00 65.09           N  
ATOM    307  CA  MET A  42       1.880 -15.114  11.357  1.00 66.24           C  
ATOM    308  C   MET A  42       1.496 -16.533  11.801  1.00 67.15           C  
ATOM    309  O   MET A  42       0.995 -16.717  12.917  1.00 67.37           O  
ATOM    310  CB  MET A  42       0.636 -14.394  10.815  1.00 66.48           C  
ATOM    311  CG  MET A  42       0.156 -13.235  11.678  0.70 66.81           C  
ATOM    312  SD  MET A  42      -0.534 -11.939  10.662  0.60 68.05           S  
ATOM    313  CE  MET A  42      -2.156 -11.726  11.397  0.60 68.42           C  
ATOM    314  N   LYS A  43       1.697 -17.515  10.916  1.00 67.79           N  
ATOM    315  CA  LYS A  43       1.634 -18.931  11.280  1.00 68.22           C  
ATOM    316  C   LYS A  43       3.025 -19.392  11.732  1.00 68.65           C  
ATOM    317  O   LYS A  43       3.675 -20.203  11.050  1.00 68.91           O  
ATOM    318  CB  LYS A  43       1.287 -19.643  10.166  0.00 71.32           C  
ATOM    319  CG  LYS A  43       1.218 -21.148  10.446  0.00 20.00           C  
ATOM    320  CD  LYS A  43       0.757 -21.950   9.226  0.00 20.00           C  
ATOM    321  CE  LYS A  43       0.688 -23.455   9.506  0.00 20.00           C  
ATOM    322  NZ  LYS A  43       0.240 -24.158   8.305  0.00 20.00           N  
ATOM    323  N   ARG A  44       3.474 -18.860  12.873  1.00 68.75           N  
ATOM    324  CA  ARG A  44       4.823 -19.116  13.398  1.00 68.69           C  
ATOM    325  C   ARG A  44       4.955 -18.587  14.826  1.00 68.63           C  
ATOM    326  O   ARG A  44       4.757 -17.396  15.072  1.00 68.69           O  
ATOM    327  CB  ARG A  44       5.884 -18.479  12.477  1.00 68.59           C  
ATOM    328  CG  ARG A  44       7.184 -18.049  13.154  1.00 68.32           C  
ATOM    329  CD  ARG A  44       8.307 -17.711  12.184  1.00 67.90           C  
ATOM    330  NE  ARG A  44       9.583 -17.514  12.869  1.00 67.91           N  
ATOM    331  CZ  ARG A  44      10.743 -17.237  12.265  1.00 66.98           C  
ATOM    332  NH1 ARG A  44      10.816 -17.121  10.937  1.00 66.19           N  
ATOM    333  NH2 ARG A  44      11.841 -17.074  12.998  1.00 66.25           N  
ATOM    334  N   CYS A  48       2.517 -14.173  15.975  0.70 64.54           N  
ATOM    335  CA  CYS A  48       1.112 -14.355  16.328  0.70 64.33           C  
ATOM    336  C   CYS A  48       0.293 -13.116  15.935  0.70 64.10           C  
ATOM    337  O   CYS A  48       0.853 -12.024  15.814  0.70 64.06           O  
ATOM    338  CB  CYS A  48       0.980 -14.654  17.829  0.70 64.42           C  
ATOM    339  SG  CYS A  48       0.469 -13.254  18.859  0.70 64.77           S  
ATOM    340  N   PRO A  49      -1.017 -13.279  15.725  0.60 63.76           N  
ATOM    341  CA  PRO A  49      -1.878 -12.161  15.307  0.60 63.44           C  
ATOM    342  C   PRO A  49      -2.053 -11.039  16.347  0.60 63.07           C  
ATOM    343  O   PRO A  49      -2.241  -9.899  15.936  0.60 62.92           O  
ATOM    344  CB  PRO A  49      -3.228 -12.842  14.990  0.60 63.62           C  
ATOM    345  CG  PRO A  49      -3.213 -14.142  15.716  0.60 63.66           C  
ATOM    346  CD  PRO A  49      -1.771 -14.542  15.838  0.60 63.90           C  
ATOM    347  N   GLU A  50      -2.004 -11.351  17.644  0.70 62.66           N  
ATOM    348  CA  GLU A  50      -2.131 -10.331  18.705  0.70 62.20           C  
ATOM    349  C   GLU A  50      -1.015  -9.272  18.667  0.70 61.43           C  
ATOM    350  O   GLU A  50      -1.282  -8.065  18.768  0.70 61.41           O  
ATOM    351  CB  GLU A  50      -2.146 -11.007  20.092  0.70 62.51           C  
ATOM    352  CG  GLU A  50      -2.296 -10.056  21.284  0.70 62.71           C  
ATOM    353  CD  GLU A  50      -0.964  -9.578  21.849  0.70 63.40           C  
ATOM    354  OE1 GLU A  50      -0.262 -10.394  22.489  0.70 63.74           O  
ATOM    355  OE2 GLU A  50      -0.622  -8.385  21.652  0.70 62.65           O  
ATOM    356  N   ASN A  51       0.226  -9.751  18.555  1.00 60.44           N  
ATOM    357  CA  ASN A  51       1.436  -8.918  18.531  1.00 59.26           C  
ATOM    358  C   ASN A  51       1.358  -7.908  17.379  1.00 57.86           C  
ATOM    359  O   ASN A  51       1.302  -6.702  17.609  1.00 57.68           O  
ATOM    360  CB  ASN A  51       2.692  -9.833  18.422  1.00 59.40           C  
ATOM    361  CG  ASN A  51       4.037  -9.078  18.581  0.70 59.69           C  
ATOM    362  OD1 ASN A  51       4.611  -8.582  17.600  0.70 60.31           O  
ATOM    363  ND2 ASN A  51       4.566  -9.052  19.804  0.70 58.54           N  
ATOM    364  N   ILE A  52       1.287  -8.414  16.150  1.00 56.26           N  
ATOM    365  CA  ILE A  52       1.394  -7.560  14.961  1.00 54.88           C  
ATOM    366  C   ILE A  52       0.233  -6.557  14.777  1.00 53.15           C  
ATOM    367  O   ILE A  52       0.457  -5.428  14.349  1.00 52.94           O  
ATOM    368  CB  ILE A  52       1.657  -8.407  13.673  1.00 54.82           C  
ATOM    369  CG1 ILE A  52       1.810  -7.496  12.448  1.00 55.32           C  
ATOM    370  CG2 ILE A  52       0.556  -9.455  13.437  1.00 55.62           C  
ATOM    371  CD1 ILE A  52       2.968  -6.523  12.534  1.00 55.52           C  
ATOM    372  N   LYS A  53      -0.987  -6.958  15.121  1.00 51.22           N  
ATOM    373  CA  LYS A  53      -2.156  -6.064  15.000  1.00 49.66           C  
ATOM    374  C   LYS A  53      -2.012  -4.784  15.852  1.00 47.37           C  
ATOM    375  O   LYS A  53      -2.409  -3.679  15.438  1.00 46.72           O  
ATOM    376  CB  LYS A  53      -3.448  -6.842  15.350  1.00 50.03           C  
ATOM    377  CG  LYS A  53      -4.587  -6.073  16.061  0.80 51.12           C  
ATOM    378  CD  LYS A  53      -5.665  -5.590  15.084  0.80 51.39           C  
ATOM    379  CE  LYS A  53      -6.512  -4.464  15.680  0.80 51.74           C  
ATOM    380  NZ  LYS A  53      -6.785  -4.623  17.159  0.80 50.80           N  
ATOM    381  N   LYS A  54      -1.470  -4.955  17.054  1.00 45.12           N  
ATOM    382  CA  LYS A  54      -1.304  -3.854  17.983  1.00 43.41           C  
ATOM    383  C   LYS A  54      -0.103  -3.032  17.561  1.00 41.30           C  
ATOM    384  O   LYS A  54      -0.154  -1.823  17.630  1.00 40.91           O  
ATOM    385  CB  LYS A  54      -1.120  -4.389  19.408  1.00 43.67           C  
ATOM    386  CG  LYS A  54      -1.018  -3.326  20.482  1.00 43.65           C  
ATOM    387  CD  LYS A  54      -0.756  -3.991  21.837  1.00 43.57           C  
ATOM    388  CE  LYS A  54      -1.266  -3.164  22.985  1.00 40.45           C  
ATOM    389  NZ  LYS A  54      -0.973  -3.778  24.311  1.00 38.61           N  
ATOM    390  N   GLU A  55       0.964  -3.713  17.137  1.00 39.22           N  
ATOM    391  CA  GLU A  55       2.154  -3.070  16.597  1.00 38.01           C  
ATOM    392  C   GLU A  55       1.805  -2.122  15.450  1.00 37.49           C  
ATOM    393  O   GLU A  55       2.306  -1.002  15.384  1.00 36.27           O  
ATOM    394  CB  GLU A  55       3.161  -4.118  16.125  1.00 37.70           C  
ATOM    395  CG  GLU A  55       4.276  -3.575  15.236  1.00 37.04           C  
ATOM    396  CD  GLU A  55       5.462  -4.505  15.146  1.00 34.92           C  
ATOM    397  OE1 GLU A  55       5.319  -5.652  15.553  1.00 38.95           O  
ATOM    398  OE2 GLU A  55       6.548  -4.107  14.680  1.00 33.75           O  
ATOM    399  N   ILE A  56       0.907  -2.554  14.568  1.00 36.72           N  
ATOM    400  CA  ILE A  56       0.549  -1.730  13.420  1.00 35.78           C  
ATOM    401  C   ILE A  56      -0.242  -0.542  13.894  1.00 34.28           C  
ATOM    402  O   ILE A  56       0.015   0.599  13.500  1.00 33.64           O  
ATOM    403  CB  ILE A  56      -0.277  -2.545  12.359  1.00 36.71           C  
ATOM    404  CG1 ILE A  56       0.626  -3.531  11.635  1.00 37.31           C  
ATOM    405  CG2 ILE A  56      -0.949  -1.596  11.355  1.00 36.42           C  
ATOM    406  CD1 ILE A  56      -0.118  -4.633  10.856  1.00 39.66           C  
ATOM    407  N   CYS A  57      -1.229  -0.825  14.726  1.00 33.71           N  
ATOM    408  CA  CYS A  57      -2.087   0.195  15.325  1.00 33.37           C  
ATOM    409  C   CYS A  57      -1.283   1.295  16.047  1.00 32.19           C  
ATOM    410  O   CYS A  57      -1.529   2.513  15.909  1.00 32.06           O  
ATOM    411  CB  CYS A  57      -2.964  -0.502  16.356  1.00 34.03           C  
ATOM    412  SG  CYS A  57      -4.014   0.646  17.206  0.60 36.67           S  
ATOM    413  N   ILE A  58      -0.319   0.856  16.836  1.00 31.05           N  
ATOM    414  CA  ILE A  58       0.527   1.808  17.537  1.00 30.62           C  
ATOM    415  C   ILE A  58       1.368   2.601  16.534  1.00 30.00           C  
ATOM    416  O   ILE A  58       1.471   3.795  16.659  1.00 28.86           O  
ATOM    417  CB  ILE A  58       1.363   1.128  18.608  1.00 30.27           C  
ATOM    418  CG1 ILE A  58       0.453   0.728  19.771  1.00 30.63           C  
ATOM    419  CG2 ILE A  58       2.498   2.093  19.119  1.00 29.97           C  
ATOM    420  CD1 ILE A  58       1.187   0.100  20.920  1.00 30.55           C  
ATOM    421  N   ASN A  59       1.898   1.928  15.519  1.00 30.65           N  
ATOM    422  CA  ASN A  59       2.707   2.585  14.500  1.00 31.37           C  
ATOM    423  C   ASN A  59       1.953   3.695  13.776  1.00 32.47           C  
ATOM    424  O   ASN A  59       2.534   4.728  13.473  1.00 30.37           O  
ATOM    425  CB  ASN A  59       3.262   1.564  13.507  1.00 31.52           C  
ATOM    426  CG  ASN A  59       4.673   1.108  13.846  1.00 30.91           C  
ATOM    427  OD1 ASN A  59       5.640   1.829  13.606  1.00 34.05           O  
ATOM    428  ND2 ASN A  59       4.799  -0.096  14.370  1.00 29.47           N  
ATOM    429  N   LYS A  60       0.653   3.498  13.555  1.00 34.27           N  
ATOM    430  CA  LYS A  60      -0.201   4.506  12.889  1.00 36.08           C  
ATOM    431  C   LYS A  60      -0.409   5.783  13.699  1.00 36.41           C  
ATOM    432  O   LYS A  60      -0.696   6.850  13.134  1.00 37.56           O  
ATOM    433  CB  LYS A  60      -1.583   3.911  12.590  1.00 36.65           C  
ATOM    434  CG  LYS A  60      -1.557   2.799  11.550  1.00 38.86           C  
ATOM    435  CD  LYS A  60      -2.976   2.245  11.292  1.00 42.70           C  
ATOM    436  CE  LYS A  60      -3.054   1.484   9.971  1.00 44.09           C  
ATOM    437  NZ  LYS A  60      -2.234   2.134   8.891  0.80 46.79           N  
ATOM    438  N   MET A  61      -0.275   5.676  15.017  1.00 35.81           N  
ATOM    439  CA  MET A  61      -0.301   6.845  15.893  1.00 35.96           C  
ATOM    440  C   MET A  61       0.972   7.707  15.860  1.00 34.54           C  
ATOM    441  O   MET A  61       0.912   8.836  16.310  1.00 34.66           O  
ATOM    442  CB  MET A  61      -0.487   6.420  17.346  1.00 36.51           C  
ATOM    443  CG  MET A  61      -1.738   5.632  17.624  1.00 39.76           C  
ATOM    444  SD  MET A  61      -1.642   4.944  19.267  1.00 43.28           S  
ATOM    445  CE  MET A  61      -1.729   6.494  20.300  1.00 43.93           C  
ATOM    446  N   LEU A  62       2.099   7.192  15.352  1.00 32.51           N  
ATOM    447  CA  LEU A  62       3.406   7.812  15.611  1.00 31.78           C  
ATOM    448  C   LEU A  62       3.909   8.699  14.496  1.00 30.95           C  
ATOM    449  O   LEU A  62       3.913   8.312  13.329  1.00 31.07           O  
ATOM    450  CB  LEU A  62       4.480   6.758  15.885  1.00 30.85           C  
ATOM    451  CG  LEU A  62       4.073   5.684  16.890  1.00 31.28           C  
ATOM    452  CD1 LEU A  62       5.171   4.693  17.052  1.00 31.50           C  
ATOM    453  CD2 LEU A  62       3.696   6.296  18.219  1.00 30.87           C  
ATOM    454  N   ASN A  63       4.366   9.883  14.874  1.00 30.04           N  
ATOM    455  CA  ASN A  63       5.007  10.778  13.951  1.00 29.40           C  
ATOM    456  C   ASN A  63       6.019  11.660  14.656  1.00 28.12           C  
ATOM    457  O   ASN A  63       5.685  12.671  15.269  1.00 28.42           O  
ATOM    458  CB  ASN A  63       3.968  11.615  13.192  1.00 30.40           C  
ATOM    459  CG  ASN A  63       4.610  12.586  12.290  1.00 32.29           C  
ATOM    460  OD1 ASN A  63       5.613  12.257  11.649  1.00 35.73           O  
ATOM    461  ND2 ASN A  63       4.087  13.823  12.254  1.00 36.20           N  
ATOM    462  N   HIS A  64       7.272  11.239  14.582  1.00 26.33           N  
ATOM    463  CA  HIS A  64       8.337  11.942  15.227  1.00 25.79           C  
ATOM    464  C   HIS A  64       9.683  11.603  14.598  1.00 25.17           C  
ATOM    465  O   HIS A  64       9.936  10.501  14.158  1.00 25.75           O  
ATOM    466  CB  HIS A  64       8.340  11.628  16.726  1.00 25.82           C  
ATOM    467  CG  HIS A  64       9.225  12.536  17.510  1.00 24.18           C  
ATOM    468  ND1 HIS A  64      10.568  12.274  17.701  1.00 22.00           N  
ATOM    469  CD2 HIS A  64       8.974  13.724  18.115  1.00 22.99           C  
ATOM    470  CE1 HIS A  64      11.101  13.264  18.400  1.00 22.29           C  
ATOM    471  NE2 HIS A  64      10.150  14.145  18.681  1.00 21.24           N  
ATOM    472  N   GLU A  65      10.528  12.600  14.542  1.00 24.31           N  
ATOM    473  CA  GLU A  65      11.825  12.486  13.937  1.00 25.91           C  
ATOM    474  C   GLU A  65      12.793  11.483  14.615  1.00 24.58           C  
ATOM    475  O   GLU A  65      13.824  11.134  14.024  1.00 25.68           O  
ATOM    476  CB  GLU A  65      12.465  13.889  13.840  1.00 26.57           C  
ATOM    477  CG  GLU A  65      12.594  14.659  15.164  1.00 31.41           C  
ATOM    478  CD AGLU A  65      11.434  15.615  15.570  0.90 35.57           C  
ATOM    479  OE1AGLU A  65      11.716  16.522  16.418  0.90 38.55           O  
ATOM    480  OE2AGLU A  65      10.252  15.486  15.116  0.90 34.72           O  
ATOM    481  CD BGLU A  65      11.480  15.679  15.356  0.10 31.39           C  
ATOM    482  OE1BGLU A  65      11.407  16.635  14.548  0.10 32.07           O  
ATOM    483  OE2BGLU A  65      10.676  15.531  16.300  0.10 31.56           O  
ATOM    484  N   ASN A  66      12.512  11.057  15.844  1.00 23.64           N  
ATOM    485  CA  ASN A  66      13.364  10.072  16.514  1.00 22.39           C  
ATOM    486  C   ASN A  66      12.609   8.741  16.770  1.00 21.82           C  
ATOM    487  O   ASN A  66      12.902   8.020  17.724  1.00 20.15           O  
ATOM    488  CB  ASN A  66      13.927  10.610  17.833  1.00 22.29           C  
ATOM    489  CG  ASN A  66      14.825  11.823  17.664  1.00 22.94           C  
ATOM    490  OD1 ASN A  66      14.464  12.904  18.134  1.00 19.31           O  
ATOM    491  ND2 ASN A  66      16.028  11.647  17.052  1.00 20.76           N  
ATOM    492  N   VAL A  67      11.626   8.474  15.926  1.00 20.99           N  
ATOM    493  CA  VAL A  67      10.862   7.247  15.912  1.00 22.80           C  
ATOM    494  C   VAL A  67      10.797   6.799  14.454  1.00 23.46           C  
ATOM    495  O   VAL A  67      10.487   7.600  13.575  1.00 22.92           O  
ATOM    496  CB  VAL A  67       9.421   7.484  16.464  1.00 22.41           C  
ATOM    497  CG1 VAL A  67       8.504   6.314  16.142  1.00 26.13           C  
ATOM    498  CG2 VAL A  67       9.468   7.769  17.967  1.00 24.46           C  
ATOM    499  N   VAL A  68      11.166   5.549  14.198  1.00 24.01           N  
ATOM    500  CA  VAL A  68      11.077   4.973  12.865  1.00 24.68           C  
ATOM    501  C   VAL A  68       9.672   5.185  12.247  1.00 26.47           C  
ATOM    502  O   VAL A  68       8.655   4.731  12.789  1.00 26.74           O  
ATOM    503  CB  VAL A  68      11.468   3.477  12.888  1.00 24.24           C  
ATOM    504  CG1 VAL A  68      11.160   2.811  11.543  1.00 25.29           C  
ATOM    505  CG2 VAL A  68      12.951   3.326  13.248  1.00 22.34           C  
ATOM    506  N   LYS A  69       9.631   5.900  11.129  1.00 27.66           N  
ATOM    507  CA  LYS A  69       8.366   6.247  10.463  1.00 29.33           C  
ATOM    508  C   LYS A  69       7.662   5.003   9.897  1.00 29.32           C  
ATOM    509  O   LYS A  69       8.296   4.109   9.362  1.00 28.63           O  
ATOM    510  CB  LYS A  69       8.627   7.305   9.366  1.00 30.30           C  
ATOM    511  CG  LYS A  69       7.358   7.991   8.829  1.00 33.97           C  
ATOM    512  CD  LYS A  69       7.556   9.499   8.605  0.50 36.71           C  
ATOM    513  CE  LYS A  69       8.228   9.824   7.270  0.50 39.38           C  
ATOM    514  NZ  LYS A  69       7.295  10.528   6.295  1.00 42.71           N  
ATOM    515  N   PHE A  70       6.352   4.944  10.072  1.00 31.46           N  
ATOM    516  CA  PHE A  70       5.508   3.871   9.543  1.00 33.23           C  
ATOM    517  C   PHE A  70       4.815   4.363   8.279  1.00 34.72           C  
ATOM    518  O   PHE A  70       4.074   5.327   8.329  1.00 34.06           O  
ATOM    519  CB  PHE A  70       4.447   3.493  10.569  1.00 33.57           C  
ATOM    520  CG  PHE A  70       3.527   2.390  10.126  1.00 34.05           C  
ATOM    521  CD1 PHE A  70       3.968   1.085  10.081  1.00 35.15           C  
ATOM    522  CD2 PHE A  70       2.203   2.670   9.770  1.00 35.23           C  
ATOM    523  CE1 PHE A  70       3.131   0.073   9.691  1.00 36.90           C  
ATOM    524  CE2 PHE A  70       1.351   1.663   9.370  1.00 34.94           C  
ATOM    525  CZ  PHE A  70       1.806   0.358   9.330  1.00 36.73           C  
ATOM    526  N   TYR A  71       5.071   3.692   7.160  1.00 37.62           N  
ATOM    527  CA  TYR A  71       4.492   4.062   5.855  1.00 39.21           C  
ATOM    528  C   TYR A  71       3.244   3.254   5.509  1.00 41.15           C  
ATOM    529  O   TYR A  71       2.340   3.779   4.884  1.00 42.00           O  
ATOM    530  CB  TYR A  71       5.507   3.869   4.744  1.00 38.93           C  
ATOM    531  CG  TYR A  71       6.763   4.661   4.880  1.00 37.91           C  
ATOM    532  CD1 TYR A  71       6.735   6.042   5.063  1.00 38.44           C  
ATOM    533  CD2 TYR A  71       7.992   4.035   4.824  1.00 38.09           C  
ATOM    534  CE1 TYR A  71       7.919   6.773   5.179  1.00 38.55           C  
ATOM    535  CE2 TYR A  71       9.176   4.751   4.951  1.00 39.46           C  
ATOM    536  CZ  TYR A  71       9.136   6.118   5.119  1.00 39.26           C  
ATOM    537  OH  TYR A  71      10.331   6.812   5.216  1.00 43.42           O  
ATOM    538  N   GLY A  72       3.194   1.983   5.902  1.00 43.63           N  
ATOM    539  CA  GLY A  72       1.983   1.202   5.749  1.00 45.35           C  
ATOM    540  C   GLY A  72       2.140  -0.271   6.009  1.00 47.57           C  
ATOM    541  O   GLY A  72       3.156  -0.714   6.552  1.00 47.80           O  
ATOM    542  N   HIS A  73       1.118  -1.031   5.609  1.00 50.06           N  
ATOM    543  CA  HIS A  73       1.098  -2.481   5.772  1.00 51.94           C  
ATOM    544  C   HIS A  73       0.127  -3.167   4.798  1.00 54.07           C  
ATOM    545  O   HIS A  73      -0.874  -2.584   4.397  1.00 53.72           O  
ATOM    546  CB  HIS A  73       0.677  -2.838   7.194  1.00 51.92           C  
ATOM    547  CG  HIS A  73      -0.730  -2.443   7.515  1.00 52.60           C  
ATOM    548  ND1 HIS A  73      -1.757  -3.360   7.610  1.00 53.66           N  
ATOM    549  CD2 HIS A  73      -1.287  -1.228   7.732  1.00 51.68           C  
ATOM    550  CE1 HIS A  73      -2.882  -2.724   7.888  1.00 53.24           C  
ATOM    551  NE2 HIS A  73      -2.624  -1.431   7.964  1.00 53.12           N  
ATOM    552  N   ARG A  74       0.437  -4.415   4.453  1.00 56.48           N  
ATOM    553  CA  ARG A  74      -0.411  -5.259   3.611  1.00 58.45           C  
ATOM    554  C   ARG A  74      -0.475  -6.703   4.167  1.00 59.99           C  
ATOM    555  O   ARG A  74       0.509  -7.212   4.723  1.00 60.02           O  
ATOM    556  CB  ARG A  74       0.131  -5.261   2.180  0.70 58.59           C  
ATOM    557  CG  ARG A  74      -0.914  -5.545   1.109  0.70 59.76           C  
ATOM    558  CD  ARG A  74      -0.383  -5.468  -0.322  0.70 60.63           C  
ATOM    559  NE  ARG A  74       0.888  -6.186  -0.472  0.70 62.39           N  
ATOM    560  CZ  ARG A  74       2.058  -5.635  -0.827  0.70 63.39           C  
ATOM    561  NH1 ARG A  74       2.168  -4.329  -1.078  0.70 63.96           N  
ATOM    562  NH2 ARG A  74       3.141  -6.402  -0.925  0.70 63.89           N  
ATOM    563  N   ARG A  75      -1.631  -7.356   3.996  1.00 61.65           N  
ATOM    564  CA  ARG A  75      -1.883  -8.701   4.537  1.00 62.82           C  
ATOM    565  C   ARG A  75      -1.423  -9.872   3.639  1.00 64.01           C  
ATOM    566  O   ARG A  75      -1.222 -10.971   4.140  1.00 64.63           O  
ATOM    567  CB  ARG A  75      -3.378  -8.870   4.847  0.20 62.82           C  
ATOM    568  CG  ARG A  75      -4.011  -7.697   5.590  0.20 62.77           C  
ATOM    569  CD  ARG A  75      -4.847  -6.614   3.990  0.00 77.56           C  
ATOM    570  NE  ARG A  75      -4.412  -7.149   2.697  0.00 79.79           N  
ATOM    571  CZ  ARG A  75      -5.174  -8.108   2.138  0.00 81.85           C  
ATOM    572  NH1 ARG A  75      -6.279  -8.516   2.738  0.00 82.09           N  
ATOM    573  NH2 ARG A  75      -4.801  -8.652   0.977  0.00 82.48           N  
ATOM    574  N   GLU A  76      -1.277  -9.642   2.332  1.00 65.39           N  
ATOM    575  CA  GLU A  76      -0.863 -10.665   1.333  1.00 66.36           C  
ATOM    576  C   GLU A  76      -0.793 -12.136   1.800  1.00 66.66           C  
ATOM    577  O   GLU A  76       0.271 -12.776   1.760  1.00 66.91           O  
ATOM    578  CB  GLU A  76       0.473 -10.258   0.701  1.00 66.67           C  
ATOM    579  CG  GLU A  76       0.856 -11.016  -0.572  1.00 67.77           C  
ATOM    580  CD  GLU A  76       1.290 -10.104  -1.726  1.00 69.26           C  
ATOM    581  OE1 GLU A  76       1.567  -8.903  -1.502  1.00 69.12           O  
ATOM    582  OE2 GLU A  76       1.356 -10.596  -2.877  1.00 70.48           O  
ATOM    583  N   GLY A  77      -1.950 -12.657   2.212  1.00 67.13           N  
ATOM    584  CA  GLY A  77      -2.111 -14.049   2.597  1.00 67.09           C  
ATOM    585  C   GLY A  77      -1.927 -14.278   4.084  1.00 67.08           C  
ATOM    586  O   GLY A  77      -2.688 -13.742   4.902  1.00 67.23           O  
ATOM    587  N   ASN A  78      -0.918 -15.083   4.424  0.80 66.71           N  
ATOM    588  CA  ASN A  78      -0.583 -15.434   5.808  0.80 66.37           C  
ATOM    589  C   ASN A  78       0.621 -14.606   6.324  0.80 65.60           C  
ATOM    590  O   ASN A  78       1.135 -14.839   7.425  0.80 65.80           O  
ATOM    591  CB  ASN A  78      -0.267 -16.942   5.883  0.80 66.64           C  
ATOM    592  CG  ASN A  78      -1.030 -17.663   6.989  0.80 67.57           C  
ATOM    593  OD1 ASN A  78      -2.218 -17.405   7.225  0.80 68.02           O  
ATOM    594  ND2 ASN A  78      -0.348 -18.591   7.664  0.80 67.90           N  
ATOM    595  N   ILE A  79       1.068 -13.652   5.511  1.00 64.52           N  
ATOM    596  CA  ILE A  79       2.233 -12.833   5.813  1.00 63.31           C  
ATOM    597  C   ILE A  79       1.772 -11.408   6.047  1.00 61.75           C  
ATOM    598  O   ILE A  79       1.007 -10.865   5.243  1.00 61.89           O  
ATOM    599  CB  ILE A  79       3.231 -12.817   4.612  1.00 63.70           C  
ATOM    600  CG1 ILE A  79       3.405 -14.202   3.970  1.00 64.04           C  
ATOM    601  CG2 ILE A  79       4.588 -12.254   5.047  1.00 63.73           C  
ATOM    602  CD1 ILE A  79       3.859 -14.128   2.480  1.00 65.14           C  
ATOM    603  N   GLN A  80       2.247 -10.782   7.120  1.00 59.60           N  
ATOM    604  CA  GLN A  80       2.037  -9.344   7.280  1.00 57.66           C  
ATOM    605  C   GLN A  80       3.284  -8.604   6.822  1.00 55.84           C  
ATOM    606  O   GLN A  80       4.410  -9.073   6.991  1.00 55.22           O  
ATOM    607  CB  GLN A  80       1.628  -8.971   8.722  1.00 57.79           C  
ATOM    608  CG  GLN A  80       0.105  -8.733   8.890  1.00 56.87           C  
ATOM    609  CD  GLN A  80      -0.398  -7.474   8.201  1.00 56.42           C  
ATOM    610  OE1 GLN A  80       0.373  -6.739   7.614  1.00 56.25           O  
ATOM    611  NE2 GLN A  80      -1.696  -7.226   8.280  1.00 56.08           N  
ATOM    612  N   TYR A  81       3.054  -7.465   6.184  1.00 54.01           N  
ATOM    613  CA  TYR A  81       4.116  -6.598   5.724  1.00 52.98           C  
ATOM    614  C   TYR A  81       3.961  -5.269   6.440  1.00 50.72           C  
ATOM    615  O   TYR A  81       2.863  -4.749   6.556  1.00 50.02           O  
ATOM    616  CB  TYR A  81       4.052  -6.420   4.201  1.00 53.66           C  
ATOM    617  CG  TYR A  81       4.352  -7.711   3.450  1.00 56.44           C  
ATOM    618  CD1 TYR A  81       5.662  -8.085   3.160  1.00 58.39           C  
ATOM    619  CD2 TYR A  81       3.323  -8.572   3.067  1.00 59.29           C  
ATOM    620  CE1 TYR A  81       5.944  -9.275   2.497  1.00 61.06           C  
ATOM    621  CE2 TYR A  81       3.595  -9.769   2.404  1.00 61.36           C  
ATOM    622  CZ  TYR A  81       4.900 -10.116   2.120  1.00 62.54           C  
ATOM    623  OH  TYR A  81       5.152 -11.301   1.453  1.00 64.30           O  
ATOM    624  N   LEU A  82       5.065  -4.767   6.982  1.00 48.14           N  
ATOM    625  CA  LEU A  82       5.104  -3.438   7.560  1.00 45.90           C  
ATOM    626  C   LEU A  82       6.164  -2.682   6.797  1.00 43.58           C  
ATOM    627  O   LEU A  82       7.288  -3.161   6.673  1.00 43.09           O  
ATOM    628  CB  LEU A  82       5.478  -3.489   9.040  1.00 45.94           C  
ATOM    629  CG  LEU A  82       4.699  -4.377  10.013  1.00 46.73           C  
ATOM    630  CD1 LEU A  82       4.990  -3.919  11.463  1.00 46.37           C  
ATOM    631  CD2 LEU A  82       3.206  -4.364   9.731  1.00 47.46           C  
ATOM    632  N   PHE A  83       5.800  -1.518   6.276  1.00 41.66           N  
ATOM    633  CA  PHE A  83       6.733  -0.676   5.521  1.00 40.32           C  
ATOM    634  C   PHE A  83       7.141   0.483   6.420  1.00 38.30           C  
ATOM    635  O   PHE A  83       6.310   1.219   6.919  1.00 37.67           O  
ATOM    636  CB  PHE A  83       6.098  -0.212   4.199  1.00 41.09           C  
ATOM    637  CG  PHE A  83       5.380  -1.348   3.457  1.00 42.72           C  
ATOM    638  CD1 PHE A  83       6.109  -2.329   2.805  1.00 42.96           C  
ATOM    639  CD2 PHE A  83       3.998  -1.464   3.490  1.00 43.42           C  
ATOM    640  CE1 PHE A  83       5.461  -3.399   2.160  1.00 45.20           C  
ATOM    641  CE2 PHE A  83       3.345  -2.527   2.846  1.00 45.07           C  
ATOM    642  CZ  PHE A  83       4.079  -3.496   2.197  1.00 43.80           C  
ATOM    643  N   LEU A  84       8.444   0.614   6.600  1.00 36.33           N  
ATOM    644  CA  LEU A  84       9.027   1.447   7.631  1.00 34.73           C  
ATOM    645  C   LEU A  84      10.194   2.241   7.086  1.00 33.50           C  
ATOM    646  O   LEU A  84      10.832   1.854   6.121  1.00 32.89           O  
ATOM    647  CB  LEU A  84       9.553   0.559   8.762  1.00 34.35           C  
ATOM    648  CG  LEU A  84       8.557  -0.406   9.426  1.00 33.43           C  
ATOM    649  CD1 LEU A  84       9.298  -1.527  10.158  1.00 33.63           C  
ATOM    650  CD2 LEU A  84       7.673   0.354  10.356  1.00 33.51           C  
ATOM    651  N   GLU A  85      10.496   3.336   7.752  1.00 32.43           N  
ATOM    652  CA  GLU A  85      11.651   4.140   7.423  1.00 31.30           C  
ATOM    653  C   GLU A  85      12.909   3.323   7.473  1.00 30.73           C  
ATOM    654  O   GLU A  85      13.189   2.651   8.477  1.00 29.74           O  
ATOM    655  CB  GLU A  85      11.755   5.280   8.424  1.00 31.73           C  
ATOM    656  CG  GLU A  85      12.997   6.150   8.326  1.00 32.12           C  
ATOM    657  CD  GLU A  85      12.926   7.317   9.289  1.00 31.58           C  
ATOM    658  OE1 GLU A  85      13.875   8.136   9.273  1.00 32.30           O  
ATOM    659  OE2 GLU A  85      11.950   7.385  10.091  1.00 30.18           O  
ATOM    660  N   TYR A  86      13.682   3.391   6.398  1.00 28.86           N  
ATOM    661  CA  TYR A  86      14.968   2.730   6.335  1.00 28.58           C  
ATOM    662  C   TYR A  86      16.056   3.519   7.059  1.00 28.03           C  
ATOM    663  O   TYR A  86      16.320   4.703   6.764  1.00 28.95           O  
ATOM    664  CB  TYR A  86      15.399   2.516   4.876  1.00 28.77           C  
ATOM    665  CG  TYR A  86      16.774   1.904   4.741  1.00 30.28           C  
ATOM    666  CD1 TYR A  86      17.141   0.792   5.481  1.00 28.10           C  
ATOM    667  CD2 TYR A  86      17.716   2.448   3.852  1.00 30.89           C  
ATOM    668  CE1 TYR A  86      18.380   0.235   5.338  1.00 28.89           C  
ATOM    669  CE2 TYR A  86      18.945   1.878   3.693  1.00 30.67           C  
ATOM    670  CZ  TYR A  86      19.271   0.770   4.431  1.00 30.09           C  
ATOM    671  OH  TYR A  86      20.520   0.236   4.302  1.00 33.32           O  
ATOM    672  N   CYS A  87      16.741   2.845   7.975  1.00 27.09           N  
ATOM    673  CA  CYS A  87      17.743   3.487   8.790  1.00 26.45           C  
ATOM    674  C   CYS A  87      19.052   2.836   8.429  1.00 26.20           C  
ATOM    675  O   CYS A  87      19.420   1.797   8.962  1.00 25.61           O  
ATOM    676  CB  CYS A  87      17.413   3.329  10.290  1.00 26.38           C  
ATOM    677  SG  CYS A  87      15.846   4.097  10.725  1.00 27.52           S  
ATOM    678  N   SER A  88      19.777   3.484   7.529  1.00 26.63           N  
ATOM    679  CA  SER A  88      20.916   2.885   6.855  1.00 26.77           C  
ATOM    680  C   SER A  88      22.146   2.756   7.744  1.00 26.25           C  
ATOM    681  O   SER A  88      23.039   1.945   7.473  1.00 27.08           O  
ATOM    682  CB  SER A  88      21.248   3.704   5.603  1.00 27.31           C  
ATOM    683  OG  SER A  88      21.836   4.942   5.957  1.00 27.56           O  
ATOM    684  N   GLY A  89      22.202   3.563   8.805  1.00 25.25           N  
ATOM    685  CA  GLY A  89      23.218   3.447   9.827  1.00 24.69           C  
ATOM    686  C   GLY A  89      23.190   2.203  10.717  1.00 24.26           C  
ATOM    687  O   GLY A  89      24.163   1.951  11.444  1.00 26.06           O  
ATOM    688  N   GLY A  90      22.111   1.427  10.663  1.00 23.75           N  
ATOM    689  CA  GLY A  90      22.009   0.193  11.413  1.00 23.90           C  
ATOM    690  C   GLY A  90      21.724   0.457  12.908  1.00 22.78           C  
ATOM    691  O   GLY A  90      21.187   1.481  13.292  1.00 22.81           O  
ATOM    692  N   GLU A  91      22.067  -0.509  13.726  1.00 23.09           N  
ATOM    693  CA  GLU A  91      21.840  -0.479  15.189  1.00 22.82           C  
ATOM    694  C   GLU A  91      22.800   0.350  15.924  1.00 22.62           C  
ATOM    695  O   GLU A  91      23.985   0.304  15.648  1.00 23.77           O  
ATOM    696  CB  GLU A  91      21.946  -1.874  15.776  1.00 22.44           C  
ATOM    697  CG  GLU A  91      20.891  -2.799  15.239  1.00 22.21           C  
ATOM    698  CD  GLU A  91      21.067  -4.216  15.694  1.00 22.20           C  
ATOM    699  OE1 GLU A  91      20.426  -5.110  15.093  1.00 26.29           O  
ATOM    700  OE2 GLU A  91      21.819  -4.431  16.641  1.00 21.17           O  
ATOM    701  N   LEU A  92      22.314   1.079  16.929  1.00 22.96           N  
ATOM    702  CA  LEU A  92      23.211   1.770  17.867  1.00 22.35           C  
ATOM    703  C   LEU A  92      24.149   0.752  18.529  1.00 22.53           C  
ATOM    704  O   LEU A  92      25.281   1.074  18.888  1.00 21.54           O  
ATOM    705  CB  LEU A  92      22.394   2.492  18.942  1.00 22.59           C  
ATOM    706  CG  LEU A  92      23.196   3.136  20.073  1.00 22.86           C  
ATOM    707  CD1 LEU A  92      23.976   4.310  19.587  1.00 23.65           C  
ATOM    708  CD2 LEU A  92      22.239   3.560  21.237  1.00 22.72           C  
ATOM    709  N   PHE A  93      23.653  -0.465  18.720  1.00 22.18           N  
ATOM    710  CA  PHE A  93      24.441  -1.551  19.294  1.00 23.24           C  
ATOM    711  C   PHE A  93      25.819  -1.647  18.635  1.00 23.05           C  
ATOM    712  O   PHE A  93      26.823  -1.786  19.315  1.00 21.87           O  
ATOM    713  CB  PHE A  93      23.700  -2.879  19.102  1.00 23.18           C  
ATOM    714  CG  PHE A  93      24.404  -4.062  19.708  1.00 25.56           C  
ATOM    715  CD1 PHE A  93      25.261  -4.857  18.943  1.00 26.27           C  
ATOM    716  CD2 PHE A  93      24.255  -4.361  21.049  1.00 25.78           C  
ATOM    717  CE1 PHE A  93      25.933  -5.941  19.512  1.00 27.31           C  
ATOM    718  CE2 PHE A  93      24.935  -5.482  21.623  1.00 26.68           C  
ATOM    719  CZ  PHE A  93      25.761  -6.260  20.844  1.00 26.28           C  
ATOM    720  N   ASP A  94      25.850  -1.552  17.304  1.00 24.14           N  
ATOM    721  CA  ASP A  94      27.121  -1.685  16.587  1.00 25.54           C  
ATOM    722  C   ASP A  94      28.038  -0.496  16.696  1.00 26.13           C  
ATOM    723  O   ASP A  94      29.193  -0.613  16.316  1.00 28.03           O  
ATOM    724  CB  ASP A  94      26.895  -2.100  15.125  1.00 26.31           C  
ATOM    725  CG  ASP A  94      26.284  -3.478  15.030  1.00 26.49           C  
ATOM    726  OD1 ASP A  94      25.423  -3.724  14.184  1.00 30.98           O  
ATOM    727  OD2 ASP A  94      26.596  -4.375  15.808  1.00 31.67           O  
ATOM    728  N   ARG A  95      27.568   0.622  17.247  1.00 25.47           N  
ATOM    729  CA  ARG A  95      28.440   1.758  17.538  1.00 25.67           C  
ATOM    730  C   ARG A  95      29.098   1.673  18.922  1.00 25.87           C  
ATOM    731  O   ARG A  95      29.908   2.513  19.278  1.00 26.85           O  
ATOM    732  CB  ARG A  95      27.654   3.075  17.423  1.00 26.19           C  
ATOM    733  CG AARG A  95      26.982   3.267  16.094  0.50 26.27           C  
ATOM    734  CD AARG A  95      27.978   3.226  14.924  0.50 27.76           C  
ATOM    735  NE AARG A  95      27.802   4.305  13.959  0.50 28.14           N  
ATOM    736  CZ AARG A  95      27.978   5.610  14.204  0.50 29.84           C  
ATOM    737  NH1AARG A  95      28.331   6.097  15.403  0.50 28.08           N  
ATOM    738  NH2AARG A  95      27.781   6.450  13.211  0.50 32.51           N  
ATOM    739  CG BARG A  95      26.873   3.239  16.122  0.50 23.75           C  
ATOM    740  CD BARG A  95      27.682   2.956  14.835  0.50 22.25           C  
ATOM    741  NE BARG A  95      26.927   3.225  13.612  0.50 18.84           N  
ATOM    742  CZ BARG A  95      26.676   4.434  13.115  0.50 17.10           C  
ATOM    743  NH1BARG A  95      27.096   5.536  13.722  0.50 18.01           N  
ATOM    744  NH2BARG A  95      25.982   4.541  11.998  0.50 16.87           N  
ATOM    745  N   ILE A  96      28.770   0.641  19.699  1.00 25.57           N  
ATOM    746  CA  ILE A  96      29.339   0.490  21.013  1.00 25.60           C  
ATOM    747  C   ILE A  96      30.498  -0.501  20.981  1.00 25.84           C  
ATOM    748  O   ILE A  96      30.279  -1.681  20.773  1.00 25.80           O  
ATOM    749  CB  ILE A  96      28.268   0.011  22.009  1.00 25.73           C  
ATOM    750  CG1 ILE A  96      27.083   0.986  22.039  1.00 25.32           C  
ATOM    751  CG2 ILE A  96      28.908  -0.225  23.384  1.00 25.74           C  
ATOM    752  CD1 ILE A  96      25.845   0.440  22.755  1.00 26.47           C  
ATOM    753  N   GLU A  97      31.714  -0.022  21.214  1.00 26.01           N  
ATOM    754  CA  GLU A  97      32.906  -0.891  21.197  1.00 26.07           C  
ATOM    755  C   GLU A  97      32.938  -1.654  22.501  1.00 25.29           C  
ATOM    756  O   GLU A  97      32.871  -1.050  23.558  1.00 23.19           O  
ATOM    757  CB  GLU A  97      34.194  -0.059  21.021  1.00 26.60           C  
ATOM    758  CG  GLU A  97      35.489  -0.872  20.941  1.00 29.79           C  
ATOM    759  CD  GLU A  97      36.734  -0.003  20.770  0.70 34.59           C  
ATOM    760  OE1 GLU A  97      36.646   1.263  20.804  0.70 36.22           O  
ATOM    761  OE2 GLU A  97      37.821  -0.596  20.620  0.70 39.22           O  
ATOM    762  N   PRO A  98      33.005  -2.989  22.457  1.00 26.49           N  
ATOM    763  CA  PRO A  98      32.995  -3.768  23.695  1.00 26.35           C  
ATOM    764  C   PRO A  98      34.084  -3.285  24.636  1.00 26.51           C  
ATOM    765  O   PRO A  98      35.199  -3.042  24.193  1.00 27.45           O  
ATOM    766  CB  PRO A  98      33.248  -5.211  23.216  1.00 27.13           C  
ATOM    767  CG  PRO A  98      32.612  -5.229  21.836  1.00 27.43           C  
ATOM    768  CD  PRO A  98      33.029  -3.862  21.259  1.00 27.30           C  
ATOM    769  N   ASP A  99      33.731  -3.117  25.898  1.00 25.96           N  
ATOM    770  CA  ASP A  99      34.620  -2.666  26.933  1.00 27.53           C  
ATOM    771  C   ASP A  99      35.076  -1.220  26.838  1.00 26.25           C  
ATOM    772  O   ASP A  99      35.719  -0.729  27.744  1.00 27.01           O  
ATOM    773  CB  ASP A  99      35.849  -3.602  27.010  1.00 29.50           C  
ATOM    774  CG  ASP A  99      36.415  -3.650  28.388  1.00 33.48           C  
ATOM    775  OD1 ASP A  99      37.622  -3.293  28.528  1.00 39.55           O  
ATOM    776  OD2 ASP A  99      35.696  -3.943  29.393  1.00 38.46           O  
ATOM    777  N   ILE A 100      34.732  -0.517  25.772  1.00 25.56           N  
ATOM    778  CA  ILE A 100      35.123   0.882  25.666  1.00 25.65           C  
ATOM    779  C   ILE A 100      33.901   1.793  25.651  1.00 24.72           C  
ATOM    780  O   ILE A 100      33.855   2.763  26.417  1.00 25.63           O  
ATOM    781  CB  ILE A 100      36.049   1.077  24.446  1.00 26.08           C  
ATOM    782  CG1 ILE A 100      37.419   0.468  24.800  1.00 29.09           C  
ATOM    783  CG2 ILE A 100      36.199   2.547  24.104  0.60 25.68           C  
ATOM    784  CD1 ILE A 100      38.052  -0.275  23.664  1.00 35.39           C  
ATOM    785  N   GLY A 101      32.922   1.478  24.825  1.00 23.57           N  
ATOM    786  CA  GLY A 101      31.786   2.368  24.629  1.00 24.10           C  
ATOM    787  C   GLY A 101      31.962   3.196  23.358  1.00 23.02           C  
ATOM    788  O   GLY A 101      32.184   2.659  22.294  1.00 23.30           O  
ATOM    789  N   MET A 102      31.898   4.515  23.508  1.00 21.62           N  
ATOM    790  CA  MET A 102      32.041   5.447  22.409  1.00 20.43           C  
ATOM    791  C   MET A 102      32.452   6.801  23.015  1.00 19.41           C  
ATOM    792  O   MET A 102      32.385   6.978  24.252  1.00 19.56           O  
ATOM    793  CB  MET A 102      30.716   5.533  21.626  1.00 19.84           C  
ATOM    794  CG  MET A 102      29.581   6.252  22.386  1.00 20.23           C  
ATOM    795  SD  MET A 102      28.156   6.447  21.319  1.00 19.14           S  
ATOM    796  CE  MET A 102      27.662   4.738  21.214  1.00 19.91           C  
ATOM    797  N   PRO A 103      32.875   7.741  22.189  1.00 20.03           N  
ATOM    798  CA  PRO A 103      33.200   9.081  22.692  1.00 20.75           C  
ATOM    799  C   PRO A 103      31.984   9.737  23.376  1.00 20.54           C  
ATOM    800  O   PRO A 103      30.877   9.684  22.859  1.00 20.39           O  
ATOM    801  CB  PRO A 103      33.626   9.824  21.456  1.00 20.44           C  
ATOM    802  CG  PRO A 103      34.129   8.732  20.524  1.00 21.67           C  
ATOM    803  CD  PRO A 103      33.147   7.627  20.741  1.00 20.74           C  
ATOM    804  N   GLU A 104      32.229  10.304  24.541  1.00 21.14           N  
ATOM    805  CA  GLU A 104      31.186  10.886  25.378  1.00 21.99           C  
ATOM    806  C   GLU A 104      30.292  11.913  24.645  1.00 21.99           C  
ATOM    807  O   GLU A 104      29.084  11.969  24.916  1.00 20.69           O  
ATOM    808  CB  GLU A 104      31.800  11.510  26.620  1.00 21.53           C  
ATOM    809  CG  GLU A 104      30.863  11.741  27.766  1.00 23.30           C  
ATOM    810  CD  GLU A 104      31.574  12.306  28.970  1.00 27.35           C  
ATOM    811  OE1 GLU A 104      31.322  13.521  29.238  1.00 24.52           O  
ATOM    812  OE2 GLU A 104      32.375  11.529  29.623  1.00 23.44           O  
ATOM    813  N   PRO A 105      30.853  12.734  23.762  1.00 21.80           N  
ATOM    814  CA  PRO A 105      30.011  13.647  22.962  1.00 21.90           C  
ATOM    815  C   PRO A 105      29.044  12.900  22.042  1.00 21.83           C  
ATOM    816  O   PRO A 105      27.929  13.379  21.873  1.00 22.09           O  
ATOM    817  CB  PRO A 105      31.016  14.447  22.129  1.00 22.23           C  
ATOM    818  CG  PRO A 105      32.378  14.314  22.884  1.00 21.72           C  
ATOM    819  CD  PRO A 105      32.291  12.920  23.483  1.00 23.26           C  
ATOM    820  N   ASP A 106      29.437  11.764  21.462  1.00 20.69           N  
ATOM    821  CA  ASP A 106      28.491  10.968  20.667  1.00 20.51           C  
ATOM    822  C   ASP A 106      27.393  10.359  21.555  1.00 17.75           C  
ATOM    823  O   ASP A 106      26.223  10.362  21.194  1.00 17.26           O  
ATOM    824  CB  ASP A 106      29.201   9.805  19.986  1.00 21.01           C  
ATOM    825  CG  ASP A 106      30.235  10.252  18.976  1.00 26.67           C  
ATOM    826  OD1 ASP A 106      30.402  11.449  18.743  1.00 30.44           O  
ATOM    827  OD2 ASP A 106      30.926   9.452  18.357  1.00 35.16           O  
ATOM    828  N   ALA A 107      27.796   9.817  22.685  1.00 16.52           N  
ATOM    829  CA  ALA A 107      26.881   9.228  23.663  1.00 17.01           C  
ATOM    830  C   ALA A 107      25.860  10.269  24.129  1.00 16.98           C  
ATOM    831  O   ALA A 107      24.649  10.002  24.193  1.00 16.40           O  
ATOM    832  CB  ALA A 107      27.646   8.663  24.810  1.00 16.58           C  
ATOM    833  N   GLN A 108      26.319  11.480  24.402  1.00 16.81           N  
ATOM    834  CA  GLN A 108      25.394  12.544  24.834  1.00 17.47           C  
ATOM    835  C   GLN A 108      24.351  12.902  23.772  1.00 18.03           C  
ATOM    836  O   GLN A 108      23.163  13.065  24.082  1.00 17.79           O  
ATOM    837  CB  GLN A 108      26.160  13.802  25.209  1.00 17.47           C  
ATOM    838  CG  GLN A 108      25.330  14.808  25.981  1.00 18.87           C  
ATOM    839  CD  GLN A 108      25.919  16.211  25.949  1.00 17.33           C  
ATOM    840  OE1 GLN A 108      26.297  16.719  24.866  1.00 18.04           O  
ATOM    841  NE2 GLN A 108      26.060  16.803  27.126  1.00 16.53           N  
ATOM    842  N   ARG A 109      24.798  13.044  22.526  1.00 18.50           N  
ATOM    843  CA  ARG A 109      23.915  13.367  21.411  1.00 18.74           C  
ATOM    844  C   ARG A 109      22.875  12.271  21.177  1.00 17.75           C  
ATOM    845  O   ARG A 109      21.689  12.568  20.877  1.00 16.88           O  
ATOM    846  CB  ARG A 109      24.732  13.607  20.126  1.00 19.40           C  
ATOM    847  CG  ARG A 109      23.884  14.029  18.935  1.00 24.41           C  
ATOM    848  CD  ARG A 109      24.659  14.446  17.680  1.00 30.95           C  
ATOM    849  NE  ARG A 109      24.895  13.189  17.082  1.00 37.28           N  
ATOM    850  CZ  ARG A 109      24.213  12.641  16.099  1.00 37.47           C  
ATOM    851  NH1 ARG A 109      23.341  13.307  15.343  1.00 38.93           N  
ATOM    852  NH2 ARG A 109      24.514  11.412  15.814  1.00 38.51           N  
ATOM    853  N   PHE A 110      23.304  11.003  21.269  1.00 16.89           N  
ATOM    854  CA  PHE A 110      22.396   9.895  21.081  1.00 15.35           C  
ATOM    855  C   PHE A 110      21.398   9.909  22.232  1.00 14.97           C  
ATOM    856  O   PHE A 110      20.228   9.636  22.036  1.00 13.25           O  
ATOM    857  CB  PHE A 110      23.121   8.553  21.054  1.00 15.62           C  
ATOM    858  CG  PHE A 110      23.876   8.271  19.783  1.00 17.20           C  
ATOM    859  CD1 PHE A 110      23.309   8.485  18.529  1.00 18.78           C  
ATOM    860  CD2 PHE A 110      25.168   7.737  19.846  1.00 17.99           C  
ATOM    861  CE1 PHE A 110      24.029   8.206  17.354  1.00 21.30           C  
ATOM    862  CE2 PHE A 110      25.850   7.402  18.678  1.00 17.43           C  
ATOM    863  CZ  PHE A 110      25.283   7.662  17.432  1.00 17.87           C  
ATOM    864  N   PHE A 111      21.888  10.170  23.444  1.00 15.21           N  
ATOM    865  CA  PHE A 111      21.021  10.228  24.608  1.00 14.68           C  
ATOM    866  C   PHE A 111      19.963  11.373  24.535  1.00 14.93           C  
ATOM    867  O   PHE A 111      18.814  11.185  24.886  1.00 14.10           O  
ATOM    868  CB  PHE A 111      21.862  10.286  25.880  1.00 14.74           C  
ATOM    869  CG  PHE A 111      21.076  10.048  27.123  1.00 15.12           C  
ATOM    870  CD1 PHE A 111      20.643   8.757  27.459  1.00 16.11           C  
ATOM    871  CD2 PHE A 111      20.740  11.104  27.945  1.00 15.89           C  
ATOM    872  CE1 PHE A 111      19.930   8.532  28.574  1.00 15.39           C  
ATOM    873  CE2 PHE A 111      19.975  10.903  29.075  1.00 15.99           C  
ATOM    874  CZ  PHE A 111      19.541   9.616  29.386  1.00 16.12           C  
ATOM    875  N   HIS A 112      20.369  12.539  24.035  1.00 15.64           N  
ATOM    876  CA  HIS A 112      19.471  13.650  23.755  1.00 16.13           C  
ATOM    877  C   HIS A 112      18.343  13.249  22.825  1.00 15.70           C  
ATOM    878  O   HIS A 112      17.194  13.523  23.086  1.00 15.22           O  
ATOM    879  CB  HIS A 112      20.239  14.797  23.101  1.00 17.05           C  
ATOM    880  CG  HIS A 112      21.112  15.576  24.035  1.00 18.93           C  
ATOM    881  ND1 HIS A 112      22.054  16.471  23.576  1.00 22.39           N  
ATOM    882  CD2 HIS A 112      21.197  15.600  25.393  1.00 18.72           C  
ATOM    883  CE1 HIS A 112      22.671  17.022  24.613  1.00 23.07           C  
ATOM    884  NE2 HIS A 112      22.173  16.514  25.728  1.00 17.49           N  
ATOM    885  N   GLN A 113      18.685  12.523  21.773  1.00 16.23           N  
ATOM    886  CA  GLN A 113      17.744  12.160  20.750  1.00 16.05           C  
ATOM    887  C   GLN A 113      16.840  11.046  21.298  1.00 15.83           C  
ATOM    888  O   GLN A 113      15.664  11.024  21.003  1.00 14.05           O  
ATOM    889  CB  GLN A 113      18.491  11.727  19.493  1.00 15.79           C  
ATOM    890  CG  GLN A 113      19.134  12.903  18.755  1.00 18.72           C  
ATOM    891  CD  GLN A 113      19.943  12.468  17.537  1.00 24.19           C  
ATOM    892  OE1 GLN A 113      20.002  11.289  17.239  1.00 27.17           O  
ATOM    893  NE2 GLN A 113      20.552  13.420  16.835  1.00 24.46           N  
ATOM    894  N   LEU A 114      17.408  10.144  22.108  1.00 15.67           N  
ATOM    895  CA  LEU A 114      16.639   9.095  22.759  1.00 16.13           C  
ATOM    896  C   LEU A 114      15.597   9.722  23.674  1.00 16.61           C  
ATOM    897  O   LEU A 114      14.421   9.384  23.612  1.00 17.49           O  
ATOM    898  CB  LEU A 114      17.536   8.139  23.525  1.00 15.94           C  
ATOM    899  CG  LEU A 114      16.941   7.028  24.387  1.00 15.84           C  
ATOM    900  CD1 LEU A 114      16.027   6.125  23.623  1.00 14.28           C  
ATOM    901  CD2 LEU A 114      18.084   6.194  25.031  1.00 16.45           C  
ATOM    902  N   MET A 115      15.996  10.687  24.484  1.00 16.56           N  
ATOM    903  CA  MET A 115      15.003  11.373  25.347  1.00 16.43           C  
ATOM    904  C   MET A 115      13.952  12.077  24.519  1.00 17.09           C  
ATOM    905  O   MET A 115      12.763  12.028  24.851  1.00 17.35           O  
ATOM    906  CB  MET A 115      15.702  12.391  26.238  1.00 17.51           C  
ATOM    907  CG  MET A 115      16.541  11.768  27.269  1.00 18.33           C  
ATOM    908  SD  MET A 115      15.626  10.811  28.479  1.00 22.34           S  
ATOM    909  CE  MET A 115      16.084   9.223  27.754  1.00 12.44           C  
ATOM    910  N   ALA A 116      14.347  12.723  23.416  1.00 17.95           N  
ATOM    911  CA  ALA A 116      13.317  13.389  22.603  1.00 18.50           C  
ATOM    912  C   ALA A 116      12.275  12.383  22.061  1.00 17.94           C  
ATOM    913  O   ALA A 116      11.064  12.670  22.064  1.00 18.18           O  
ATOM    914  CB  ALA A 116      13.928  14.253  21.473  1.00 19.50           C  
ATOM    915  N   GLY A 117      12.714  11.202  21.638  1.00 17.25           N  
ATOM    916  CA  GLY A 117      11.793  10.194  21.173  1.00 17.44           C  
ATOM    917  C   GLY A 117      10.896   9.638  22.271  1.00 17.54           C  
ATOM    918  O   GLY A 117       9.671   9.459  22.105  1.00 17.14           O  
ATOM    919  N   VAL A 118      11.517   9.365  23.408  1.00 16.82           N  
ATOM    920  CA  VAL A 118      10.797   8.841  24.581  1.00 16.86           C  
ATOM    921  C   VAL A 118       9.808   9.860  25.140  1.00 17.38           C  
ATOM    922  O   VAL A 118       8.675   9.477  25.439  1.00 18.71           O  
ATOM    923  CB  VAL A 118      11.760   8.296  25.688  1.00 15.69           C  
ATOM    924  CG1 VAL A 118      10.975   7.808  26.883  1.00 17.95           C  
ATOM    925  CG2 VAL A 118      12.631   7.149  25.139  1.00 15.60           C  
ATOM    926  N   VAL A 119      10.199  11.136  25.248  1.00 17.17           N  
ATOM    927  CA  VAL A 119       9.238  12.209  25.609  1.00 18.08           C  
ATOM    928  C   VAL A 119       8.021  12.184  24.675  1.00 17.85           C  
ATOM    929  O   VAL A 119       6.886  12.313  25.144  1.00 19.19           O  
ATOM    930  CB  VAL A 119       9.868  13.654  25.613  1.00 18.45           C  
ATOM    931  CG1 VAL A 119       8.790  14.782  25.707  1.00 21.41           C  
ATOM    932  CG2 VAL A 119      10.866  13.830  26.791  1.00 19.33           C  
ATOM    933  N   TYR A 120       8.263  12.043  23.374  1.00 17.38           N  
ATOM    934  CA  TYR A 120       7.187  12.003  22.376  1.00 17.55           C  
ATOM    935  C   TYR A 120       6.203  10.856  22.659  1.00 17.03           C  
ATOM    936  O   TYR A 120       4.972  11.083  22.814  1.00 15.61           O  
ATOM    937  CB  TYR A 120       7.727  11.966  20.928  1.00 17.97           C  
ATOM    938  CG  TYR A 120       6.599  11.738  19.944  1.00 19.95           C  
ATOM    939  CD1 TYR A 120       5.758  12.788  19.530  1.00 22.05           C  
ATOM    940  CD2 TYR A 120       6.330  10.450  19.483  1.00 23.34           C  
ATOM    941  CE1 TYR A 120       4.675  12.523  18.662  1.00 24.44           C  
ATOM    942  CE2 TYR A 120       5.288  10.185  18.632  1.00 23.88           C  
ATOM    943  CZ  TYR A 120       4.461  11.208  18.231  1.00 23.66           C  
ATOM    944  OH  TYR A 120       3.459  10.845  17.386  1.00 26.95           O  
ATOM    945  N   LEU A 121       6.736   9.653  22.841  1.00 16.58           N  
ATOM    946  CA  LEU A 121       5.908   8.482  23.072  1.00 16.70           C  
ATOM    947  C   LEU A 121       5.080   8.630  24.322  1.00 17.90           C  
ATOM    948  O   LEU A 121       3.849   8.445  24.305  1.00 18.45           O  
ATOM    949  CB  LEU A 121       6.733   7.194  23.115  1.00 16.76           C  
ATOM    950  CG  LEU A 121       7.501   6.806  21.835  1.00 18.02           C  
ATOM    951  CD1 LEU A 121       8.358   5.643  22.152  1.00 19.03           C  
ATOM    952  CD2 LEU A 121       6.565   6.452  20.712  1.00 19.08           C  
ATOM    953  N   HIS A 122       5.740   9.006  25.403  1.00 18.54           N  
ATOM    954  CA  HIS A 122       5.056   9.161  26.667  1.00 18.97           C  
ATOM    955  C   HIS A 122       3.968  10.257  26.579  1.00 20.37           C  
ATOM    956  O   HIS A 122       2.912  10.162  27.221  1.00 20.41           O  
ATOM    957  CB  HIS A 122       6.067   9.454  27.756  1.00 17.81           C  
ATOM    958  CG  HIS A 122       6.920   8.280  28.117  1.00 17.29           C  
ATOM    959  ND1 HIS A 122       7.972   8.371  29.008  1.00 16.03           N  
ATOM    960  CD2 HIS A 122       6.901   6.995  27.686  1.00 17.89           C  
ATOM    961  CE1 HIS A 122       8.538   7.178  29.130  1.00 17.68           C  
ATOM    962  NE2 HIS A 122       7.900   6.324  28.347  1.00 16.57           N  
ATOM    963  N   GLY A 123       4.256  11.307  25.828  1.00 20.92           N  
ATOM    964  CA  GLY A 123       3.318  12.403  25.636  1.00 21.68           C  
ATOM    965  C   GLY A 123       2.050  11.952  24.946  1.00 22.45           C  
ATOM    966  O   GLY A 123       0.972  12.483  25.235  1.00 23.34           O  
ATOM    967  N   ILE A 124       2.145  10.950  24.070  1.00 22.84           N  
ATOM    968  CA  ILE A 124       0.942  10.356  23.483  1.00 23.36           C  
ATOM    969  C   ILE A 124       0.462   9.091  24.177  1.00 22.69           C  
ATOM    970  O   ILE A 124      -0.435   8.429  23.669  1.00 23.57           O  
ATOM    971  CB  ILE A 124       1.088  10.143  21.949  1.00 23.75           C  
ATOM    972  CG1 ILE A 124       2.221   9.206  21.573  1.00 23.66           C  
ATOM    973  CG2 ILE A 124       1.301  11.518  21.209  1.00 26.14           C  
ATOM    974  CD1 ILE A 124       2.196   8.871  20.095  1.00 27.38           C  
ATOM    975  N   GLY A 125       1.021   8.765  25.340  1.00 22.13           N  
ATOM    976  CA  GLY A 125       0.507   7.689  26.166  1.00 21.59           C  
ATOM    977  C   GLY A 125       1.011   6.308  25.770  1.00 20.31           C  
ATOM    978  O   GLY A 125       0.436   5.317  26.174  1.00 21.16           O  
ATOM    979  N   ILE A 126       2.096   6.242  25.014  1.00 18.46           N  
ATOM    980  CA  ILE A 126       2.669   4.973  24.593  1.00 18.83           C  
ATOM    981  C   ILE A 126       3.975   4.699  25.341  1.00 18.18           C  
ATOM    982  O   ILE A 126       4.837   5.578  25.463  1.00 18.40           O  
ATOM    983  CB  ILE A 126       2.932   4.990  23.091  1.00 19.93           C  
ATOM    984  CG1 ILE A 126       1.592   5.123  22.346  1.00 23.72           C  
ATOM    985  CG2 ILE A 126       3.692   3.724  22.632  1.00 18.11           C  
ATOM    986  CD1 ILE A 126       1.798   5.723  21.007  1.00 30.60           C  
ATOM    987  N   THR A 127       4.128   3.467  25.817  1.00 17.78           N  
ATOM    988  CA  THR A 127       5.392   3.036  26.352  1.00 17.30           C  
ATOM    989  C   THR A 127       5.955   1.990  25.421  1.00 17.70           C  
ATOM    990  O   THR A 127       5.239   1.101  24.940  1.00 16.10           O  
ATOM    991  CB  THR A 127       5.273   2.563  27.828  1.00 17.14           C  
ATOM    992  OG1 THR A 127       6.492   1.915  28.248  1.00 16.66           O  
ATOM    993  CG2 THR A 127       4.189   1.506  28.011  1.00 17.89           C  
ATOM    994  N   HIS A 128       7.247   2.117  25.135  1.00 16.77           N  
ATOM    995  CA  HIS A 128       7.911   1.177  24.226  1.00 16.88           C  
ATOM    996  C   HIS A 128       8.141  -0.219  24.862  1.00 16.88           C  
ATOM    997  O   HIS A 128       7.911  -1.246  24.214  1.00 18.00           O  
ATOM    998  CB  HIS A 128       9.221   1.771  23.783  1.00 17.12           C  
ATOM    999  CG  HIS A 128       9.959   0.924  22.810  1.00 17.71           C  
ATOM   1000  ND1 HIS A 128      10.705  -0.172  23.198  1.00 14.00           N  
ATOM   1001  CD2 HIS A 128      10.066   1.005  21.465  1.00 17.31           C  
ATOM   1002  CE1 HIS A 128      11.246  -0.726  22.124  1.00 18.84           C  
ATOM   1003  NE2 HIS A 128      10.878  -0.032  21.061  1.00 17.13           N  
ATOM   1004  N   ARG A 129       8.602  -0.222  26.107  1.00 15.91           N  
ATOM   1005  CA  ARG A 129       8.814  -1.396  26.984  1.00 17.01           C  
ATOM   1006  C   ARG A 129       9.968  -2.332  26.614  1.00 17.15           C  
ATOM   1007  O   ARG A 129      10.128  -3.383  27.233  1.00 17.92           O  
ATOM   1008  CB  ARG A 129       7.548  -2.249  27.095  1.00 17.10           C  
ATOM   1009  CG  ARG A 129       6.292  -1.524  27.517  1.00 18.00           C  
ATOM   1010  CD  ARG A 129       5.284  -2.456  28.209  1.00 20.68           C  
ATOM   1011  NE  ARG A 129       4.555  -3.225  27.217  1.00 22.39           N  
ATOM   1012  CZ  ARG A 129       3.544  -4.055  27.480  1.00 25.52           C  
ATOM   1013  NH1 ARG A 129       3.119  -4.246  28.735  1.00 24.69           N  
ATOM   1014  NH2 ARG A 129       2.962  -4.692  26.467  1.00 25.33           N  
ATOM   1015  N   ASP A 130      10.739  -1.993  25.605  1.00 17.62           N  
ATOM   1016  CA  ASP A 130      11.946  -2.785  25.296  1.00 18.21           C  
ATOM   1017  C   ASP A 130      13.094  -1.955  24.705  1.00 17.78           C  
ATOM   1018  O   ASP A 130      13.741  -2.319  23.705  1.00 19.26           O  
ATOM   1019  CB  ASP A 130      11.548  -3.985  24.429  1.00 18.21           C  
ATOM   1020  CG  ASP A 130      12.615  -5.073  24.402  1.00 18.48           C  
ATOM   1021  OD1 ASP A 130      12.661  -5.818  23.394  1.00 17.16           O  
ATOM   1022  OD2 ASP A 130      13.439  -5.243  25.323  1.00 19.66           O  
ATOM   1023  N   ILE A 131      13.369  -0.818  25.331  1.00 17.01           N  
ATOM   1024  CA  ILE A 131      14.441   0.045  24.850  1.00 16.68           C  
ATOM   1025  C   ILE A 131      15.825  -0.588  25.077  1.00 15.72           C  
ATOM   1026  O   ILE A 131      16.142  -0.984  26.167  1.00 16.45           O  
ATOM   1027  CB  ILE A 131      14.370   1.433  25.528  1.00 17.87           C  
ATOM   1028  CG1 ILE A 131      13.050   2.128  25.145  1.00 19.06           C  
ATOM   1029  CG2 ILE A 131      15.625   2.274  25.165  1.00 16.42           C  
ATOM   1030  CD1 ILE A 131      12.689   3.309  26.021  1.00 20.42           C  
ATOM   1031  N   LYS A 132      16.618  -0.713  24.013  1.00 15.24           N  
ATOM   1032  CA  LYS A 132      17.946  -1.277  24.116  1.00 16.09           C  
ATOM   1033  C   LYS A 132      18.636  -0.942  22.797  1.00 16.55           C  
ATOM   1034  O   LYS A 132      17.970  -0.552  21.828  1.00 16.40           O  
ATOM   1035  CB  LYS A 132      17.912  -2.805  24.349  1.00 15.48           C  
ATOM   1036  CG  LYS A 132      17.087  -3.595  23.334  1.00 14.58           C  
ATOM   1037  CD  LYS A 132      17.097  -5.082  23.703  1.00 16.13           C  
ATOM   1038  CE  LYS A 132      16.238  -5.947  22.713  1.00 16.64           C  
ATOM   1039  NZ  LYS A 132      16.243  -7.407  23.174  1.00 17.00           N  
ATOM   1040  N   PRO A 133      19.957  -1.032  22.753  1.00 17.58           N  
ATOM   1041  CA  PRO A 133      20.694  -0.512  21.576  1.00 17.99           C  
ATOM   1042  C   PRO A 133      20.342  -1.204  20.246  1.00 19.15           C  
ATOM   1043  O   PRO A 133      20.469  -0.586  19.173  1.00 19.02           O  
ATOM   1044  CB  PRO A 133      22.151  -0.718  21.963  1.00 18.14           C  
ATOM   1045  CG  PRO A 133      22.157  -0.736  23.495  1.00 18.52           C  
ATOM   1046  CD  PRO A 133      20.865  -1.508  23.810  1.00 17.83           C  
ATOM   1047  N   GLU A 134      19.907  -2.471  20.324  1.00 19.42           N  
ATOM   1048  CA  GLU A 134      19.407  -3.225  19.175  1.00 20.38           C  
ATOM   1049  C   GLU A 134      18.168  -2.627  18.521  1.00 20.62           C  
ATOM   1050  O   GLU A 134      17.944  -2.790  17.305  1.00 22.06           O  
ATOM   1051  CB  GLU A 134      19.123  -4.689  19.585  1.00 20.11           C  
ATOM   1052  CG  GLU A 134      20.350  -5.392  20.109  1.00 21.43           C  
ATOM   1053  CD  GLU A 134      20.511  -5.380  21.627  1.00 23.83           C  
ATOM   1054  OE1 GLU A 134      20.200  -4.355  22.302  1.00 20.53           O  
ATOM   1055  OE2 GLU A 134      21.013  -6.408  22.143  1.00 25.07           O  
ATOM   1056  N   ASN A 135      17.363  -1.925  19.305  1.00 19.69           N  
ATOM   1057  CA  ASN A 135      16.134  -1.314  18.816  1.00 19.40           C  
ATOM   1058  C   ASN A 135      16.274   0.159  18.576  1.00 18.77           C  
ATOM   1059  O   ASN A 135      15.299   0.795  18.272  1.00 20.50           O  
ATOM   1060  CB  ASN A 135      14.984  -1.552  19.816  1.00 18.77           C  
ATOM   1061  CG  ASN A 135      14.592  -2.993  19.881  1.00 22.66           C  
ATOM   1062  OD1 ASN A 135      14.727  -3.737  18.880  1.00 24.23           O  
ATOM   1063  ND2 ASN A 135      14.069  -3.407  21.008  1.00 19.89           N  
ATOM   1064  N   LEU A 136      17.463   0.713  18.734  1.00 18.81           N  
ATOM   1065  CA  LEU A 136      17.692   2.137  18.464  1.00 18.81           C  
ATOM   1066  C   LEU A 136      18.541   2.163  17.184  1.00 19.67           C  
ATOM   1067  O   LEU A 136      19.696   1.780  17.197  1.00 20.29           O  
ATOM   1068  CB  LEU A 136      18.397   2.807  19.633  1.00 17.90           C  
ATOM   1069  CG  LEU A 136      17.591   2.704  20.936  1.00 17.97           C  
ATOM   1070  CD1 LEU A 136      18.403   3.185  22.097  1.00 20.00           C  
ATOM   1071  CD2 LEU A 136      16.228   3.451  20.855  1.00 18.15           C  
ATOM   1072  N   LEU A 137      17.900   2.520  16.083  1.00 20.77           N  
ATOM   1073  CA  LEU A 137      18.519   2.561  14.776  1.00 21.66           C  
ATOM   1074  C   LEU A 137      18.982   3.979  14.445  1.00 22.75           C  
ATOM   1075  O   LEU A 137      18.600   4.974  15.084  1.00 21.14           O  
ATOM   1076  CB  LEU A 137      17.560   2.068  13.688  1.00 20.87           C  
ATOM   1077  CG  LEU A 137      16.876   0.743  14.026  1.00 22.96           C  
ATOM   1078  CD1 LEU A 137      15.957   0.329  12.908  1.00 21.76           C  
ATOM   1079  CD2 LEU A 137      17.868  -0.337  14.394  1.00 19.76           C  
ATOM   1080  N   LEU A 138      19.795   4.035  13.400  1.00 23.51           N  
ATOM   1081  CA  LEU A 138      20.550   5.206  13.053  1.00 24.34           C  
ATOM   1082  C   LEU A 138      20.292   5.444  11.546  1.00 25.57           C  
ATOM   1083  O   LEU A 138      20.395   4.509  10.734  1.00 23.82           O  
ATOM   1084  CB  LEU A 138      22.016   4.891  13.310  1.00 26.14           C  
ATOM   1085  CG  LEU A 138      22.776   5.375  14.555  1.00 27.05           C  
ATOM   1086  CD1 LEU A 138      21.932   5.927  15.716  1.00 24.95           C  
ATOM   1087  CD2 LEU A 138      23.742   4.378  15.038  1.00 29.58           C  
ATOM   1088  N   ASP A 139      19.945   6.670  11.180  1.00 25.48           N  
ATOM   1089  CA  ASP A 139      19.746   6.992   9.766  1.00 26.86           C  
ATOM   1090  C   ASP A 139      21.076   7.391   9.166  1.00 27.26           C  
ATOM   1091  O   ASP A 139      22.116   7.264   9.813  1.00 25.74           O  
ATOM   1092  CB  ASP A 139      18.648   8.046   9.576  1.00 26.15           C  
ATOM   1093  CG  ASP A 139      19.076   9.433   9.958  1.00 26.19           C  
ATOM   1094  OD1 ASP A 139      18.202  10.308   9.862  1.00 23.97           O  
ATOM   1095  OD2 ASP A 139      20.233   9.755  10.358  1.00 25.91           O  
ATOM   1096  N   GLU A 140      21.038   7.805   7.902  1.00 29.60           N  
ATOM   1097  CA  GLU A 140      22.222   8.189   7.143  1.00 30.81           C  
ATOM   1098  C   GLU A 140      22.989   9.351   7.781  1.00 30.99           C  
ATOM   1099  O   GLU A 140      24.196   9.437   7.671  1.00 31.43           O  
ATOM   1100  CB  GLU A 140      21.834   8.497   5.667  1.00 32.45           C  
ATOM   1101  CG  GLU A 140      21.080   9.812   5.435  1.00 35.63           C  
ATOM   1102  CD  GLU A 140      19.620   9.794   5.873  0.60 39.46           C  
ATOM   1103  OE1 GLU A 140      19.039   8.692   6.052  0.60 39.73           O  
ATOM   1104  OE2 GLU A 140      19.042  10.906   6.041  0.60 42.59           O  
ATOM   1105  N   ARG A 141      22.291  10.227   8.498  1.00 31.44           N  
ATOM   1106  CA  ARG A 141      22.954  11.303   9.257  1.00 31.42           C  
ATOM   1107  C   ARG A 141      23.319  10.941  10.742  1.00 30.81           C  
ATOM   1108  O   ARG A 141      23.657  11.823  11.537  1.00 30.32           O  
ATOM   1109  CB  ARG A 141      22.064  12.536   9.193  1.00 31.77           C  
ATOM   1110  CG  ARG A 141      22.125  13.294   7.828  1.00 35.02           C  
ATOM   1111  CD  ARG A 141      22.025  14.847   7.952  1.00 37.48           C  
ATOM   1112  NE  ARG A 141      22.777  15.353   9.119  0.50 39.26           N  
ATOM   1113  CZ  ARG A 141      22.259  15.691  10.320  0.60 40.78           C  
ATOM   1114  NH1 ARG A 141      20.948  15.610  10.577  0.60 39.21           N  
ATOM   1115  NH2 ARG A 141      23.081  16.114  11.284  0.60 41.33           N  
ATOM   1116  N   ASP A 142      23.298   9.647  11.088  1.00 29.29           N  
ATOM   1117  CA  ASP A 142      23.405   9.173  12.483  1.00 29.17           C  
ATOM   1118  C   ASP A 142      22.374   9.749  13.460  1.00 27.26           C  
ATOM   1119  O   ASP A 142      22.653   9.857  14.652  1.00 27.61           O  
ATOM   1120  CB  ASP A 142      24.782   9.449  13.111  1.00 29.76           C  
ATOM   1121  CG  ASP A 142      25.857   8.568  12.601  1.00 32.25           C  
ATOM   1122  OD1 ASP A 142      25.580   7.539  11.966  1.00 36.75           O  
ATOM   1123  OD2 ASP A 142      27.057   8.870  12.787  1.00 38.46           O  
ATOM   1124  N   ASN A 143      21.203  10.109  12.976  1.00 26.35           N  
ATOM   1125  CA  ASN A 143      20.096  10.406  13.848  1.00 25.46           C  
ATOM   1126  C   ASN A 143      19.497   9.107  14.373  1.00 24.68           C  
ATOM   1127  O   ASN A 143      19.294   8.171  13.626  1.00 23.93           O  
ATOM   1128  CB  ASN A 143      19.043  11.249  13.157  1.00 25.38           C  
ATOM   1129  CG  ASN A 143      19.553  12.639  12.828  1.00 27.09           C  
ATOM   1130  OD1 ASN A 143      20.040  13.335  13.704  1.00 25.64           O  
ATOM   1131  ND2 ASN A 143      19.439  13.044  11.563  1.00 30.03           N  
ATOM   1132  N   LEU A 144      19.276   9.076  15.685  1.00 23.56           N  
ATOM   1133  CA  LEU A 144      18.703   7.937  16.379  1.00 23.21           C  
ATOM   1134  C   LEU A 144      17.171   7.889  16.206  1.00 22.29           C  
ATOM   1135  O   LEU A 144      16.492   8.914  16.292  1.00 22.64           O  
ATOM   1136  CB  LEU A 144      19.113   7.989  17.875  1.00 22.61           C  
ATOM   1137  CG  LEU A 144      18.510   6.980  18.853  1.00 21.81           C  
ATOM   1138  CD1 LEU A 144      19.488   6.790  20.009  1.00 21.46           C  
ATOM   1139  CD2 LEU A 144      17.173   7.455  19.373  1.00 23.52           C  
ATOM   1140  N   LYS A 145      16.662   6.700  15.918  1.00 21.96           N  
ATOM   1141  CA  LYS A 145      15.249   6.444  15.748  1.00 22.29           C  
ATOM   1142  C   LYS A 145      14.856   5.202  16.544  1.00 21.41           C  
ATOM   1143  O   LYS A 145      15.445   4.120  16.391  1.00 22.23           O  
ATOM   1144  CB  LYS A 145      14.922   6.251  14.264  1.00 22.71           C  
ATOM   1145  CG  LYS A 145      15.691   7.219  13.316  1.00 26.84           C  
ATOM   1146  CD  LYS A 145      14.771   8.002  12.498  1.00 25.34           C  
ATOM   1147  CE  LYS A 145      15.403   9.189  11.784  1.00 24.09           C  
ATOM   1148  NZ  LYS A 145      14.178   9.901  11.277  1.00 21.50           N  
ATOM   1149  N   ILE A 146      13.822   5.344  17.357  1.00 21.77           N  
ATOM   1150  CA  ILE A 146      13.303   4.237  18.152  1.00 20.98           C  
ATOM   1151  C   ILE A 146      12.477   3.332  17.211  1.00 20.97           C  
ATOM   1152  O   ILE A 146      11.620   3.819  16.466  1.00 21.74           O  
ATOM   1153  CB  ILE A 146      12.404   4.754  19.345  1.00 20.01           C  
ATOM   1154  CG1 ILE A 146      13.213   5.651  20.271  1.00 19.73           C  
ATOM   1155  CG2 ILE A 146      11.821   3.571  20.095  1.00 21.66           C  
ATOM   1156  CD1 ILE A 146      12.404   6.392  21.354  1.00 18.30           C  
ATOM   1157  N   SER A 147      12.731   2.036  17.292  1.00 20.64           N  
ATOM   1158  CA  SER A 147      12.144   1.036  16.421  1.00 22.53           C  
ATOM   1159  C   SER A 147      11.568  -0.122  17.224  1.00 22.74           C  
ATOM   1160  O   SER A 147      11.957  -0.379  18.398  1.00 21.42           O  
ATOM   1161  CB  SER A 147      13.185   0.461  15.426  1.00 21.96           C  
ATOM   1162  OG  SER A 147      14.050  -0.469  16.069  1.00 23.28           O  
ATOM   1163  N   ASP A 148      10.671  -0.831  16.543  1.00 23.09           N  
ATOM   1164  CA  ASP A 148      10.046  -2.059  17.025  1.00 23.78           C  
ATOM   1165  C   ASP A 148       9.003  -1.798  18.106  1.00 23.50           C  
ATOM   1166  O   ASP A 148       9.302  -1.806  19.295  1.00 24.26           O  
ATOM   1167  CB  ASP A 148      11.088  -3.085  17.493  1.00 24.83           C  
ATOM   1168  CG  ASP A 148      10.490  -4.505  17.675  1.00 29.00           C  
ATOM   1169  OD1 ASP A 148      11.276  -5.483  17.826  1.00 32.87           O  
ATOM   1170  OD2 ASP A 148       9.259  -4.727  17.715  1.00 28.79           O  
ATOM   1171  N   PHE A 149       7.753  -1.666  17.698  1.00 23.54           N  
ATOM   1172  CA  PHE A 149       6.692  -1.395  18.651  1.00 24.17           C  
ATOM   1173  C   PHE A 149       5.887  -2.630  18.965  1.00 25.01           C  
ATOM   1174  O   PHE A 149       4.764  -2.572  19.473  1.00 25.59           O  
ATOM   1175  CB  PHE A 149       5.890  -0.229  18.148  1.00 23.39           C  
ATOM   1176  CG  PHE A 149       6.650   1.055  18.236  1.00 25.56           C  
ATOM   1177  CD1 PHE A 149       7.508   1.455  17.196  1.00 24.85           C  
ATOM   1178  CD2 PHE A 149       6.574   1.843  19.396  1.00 23.85           C  
ATOM   1179  CE1 PHE A 149       8.254   2.656  17.314  1.00 25.57           C  
ATOM   1180  CE2 PHE A 149       7.302   3.049  19.506  1.00 21.84           C  
ATOM   1181  CZ  PHE A 149       8.138   3.447  18.488  1.00 23.93           C  
ATOM   1182  N   GLY A 150       6.538  -3.759  18.713  1.00 26.26           N  
ATOM   1183  CA  GLY A 150       5.972  -5.065  18.940  1.00 26.79           C  
ATOM   1184  C   GLY A 150       5.638  -5.353  20.389  1.00 26.79           C  
ATOM   1185  O   GLY A 150       4.729  -6.146  20.641  1.00 27.22           O  
ATOM   1186  N   LEU A 151       6.350  -4.737  21.331  1.00 25.52           N  
ATOM   1187  CA  LEU A 151       6.000  -4.862  22.743  1.00 25.80           C  
ATOM   1188  C   LEU A 151       5.350  -3.623  23.333  1.00 25.13           C  
ATOM   1189  O   LEU A 151       5.001  -3.624  24.525  1.00 26.54           O  
ATOM   1190  CB  LEU A 151       7.218  -5.256  23.586  1.00 25.95           C  
ATOM   1191  CG  LEU A 151       7.794  -6.658  23.350  1.00 29.17           C  
ATOM   1192  CD1 LEU A 151       9.080  -6.891  24.126  1.00 29.16           C  
ATOM   1193  CD2 LEU A 151       6.738  -7.740  23.738  1.00 31.98           C  
ATOM   1194  N   ALA A 152       5.193  -2.570  22.533  1.00 24.80           N  
ATOM   1195  CA  ALA A 152       4.637  -1.298  23.007  1.00 25.01           C  
ATOM   1196  C   ALA A 152       3.185  -1.445  23.466  1.00 25.12           C  
ATOM   1197  O   ALA A 152       2.475  -2.325  22.998  1.00 25.43           O  
ATOM   1198  CB  ALA A 152       4.720  -0.232  21.918  1.00 24.87           C  
ATOM   1199  N   THR A 153       2.745  -0.574  24.366  1.00 24.66           N  
ATOM   1200  CA  THR A 153       1.338  -0.541  24.752  1.00 24.06           C  
ATOM   1201  C   THR A 153       0.905   0.862  25.219  1.00 23.98           C  
ATOM   1202  O   THR A 153       1.742   1.739  25.416  1.00 24.30           O  
ATOM   1203  CB  THR A 153       1.035  -1.638  25.773  1.00 24.29           C  
ATOM   1204  OG1 THR A 153      -0.387  -1.823  25.883  1.00 25.21           O  
ATOM   1205  CG2 THR A 153       1.495  -1.271  27.179  1.00 23.23           C  
ATOM   1206  N   VAL A 154      -0.405   1.070  25.331  1.00 24.09           N  
ATOM   1207  CA  VAL A 154      -0.996   2.296  25.867  1.00 24.60           C  
ATOM   1208  C   VAL A 154      -0.922   2.256  27.363  1.00 23.15           C  
ATOM   1209  O   VAL A 154      -1.383   1.272  27.973  1.00 24.49           O  
ATOM   1210  CB  VAL A 154      -2.500   2.409  25.518  1.00 24.95           C  
ATOM   1211  CG1 VAL A 154      -3.099   3.658  26.135  1.00 26.74           C  
ATOM   1212  CG2 VAL A 154      -2.718   2.478  24.020  1.00 26.57           C  
ATOM   1213  N   PHE A 155      -0.326   3.282  27.978  1.00 21.99           N  
ATOM   1214  CA  PHE A 155      -0.372   3.446  29.438  1.00 19.97           C  
ATOM   1215  C   PHE A 155      -1.213   4.653  29.847  1.00 19.99           C  
ATOM   1216  O   PHE A 155      -1.422   4.894  31.042  1.00 18.74           O  
ATOM   1217  CB  PHE A 155       1.027   3.556  30.086  1.00 19.12           C  
ATOM   1218  CG  PHE A 155       1.722   4.884  29.845  1.00 18.06           C  
ATOM   1219  CD1 PHE A 155       2.456   5.100  28.694  1.00 15.62           C  
ATOM   1220  CD2 PHE A 155       1.636   5.894  30.771  1.00 17.55           C  
ATOM   1221  CE1 PHE A 155       3.034   6.303  28.463  1.00 17.82           C  
ATOM   1222  CE2 PHE A 155       2.239   7.114  30.551  1.00 18.74           C  
ATOM   1223  CZ  PHE A 155       2.920   7.331  29.396  1.00 18.09           C  
ATOM   1224  N   ARG A 156      -1.604   5.468  28.880  1.00 20.94           N  
ATOM   1225  CA  ARG A 156      -2.461   6.609  29.173  1.00 21.72           C  
ATOM   1226  C   ARG A 156      -3.474   6.771  28.083  1.00 21.89           C  
ATOM   1227  O   ARG A 156      -3.143   6.816  26.887  1.00 21.47           O  
ATOM   1228  CB  ARG A 156      -1.654   7.892  29.359  1.00 22.56           C  
ATOM   1229  CG  ARG A 156      -2.322   8.928  30.270  1.00 25.58           C  
ATOM   1230  CD  ARG A 156      -1.828  10.368  30.075  1.00 28.50           C  
ATOM   1231  NE  ARG A 156      -0.440  10.472  30.490  1.00 30.02           N  
ATOM   1232  CZ  ARG A 156       0.584  10.615  29.649  1.00 30.13           C  
ATOM   1233  NH1 ARG A 156       0.404  10.721  28.339  1.00 29.23           N  
ATOM   1234  NH2 ARG A 156       1.793  10.664  30.134  1.00 27.91           N  
ATOM   1235  N   TYR A 157      -4.733   6.894  28.499  1.00 22.29           N  
ATOM   1236  CA  TYR A 157      -5.839   7.036  27.554  1.00 22.06           C  
ATOM   1237  C   TYR A 157      -6.916   7.911  28.194  1.00 22.36           C  
ATOM   1238  O   TYR A 157      -7.257   7.723  29.357  1.00 22.58           O  
ATOM   1239  CB  TYR A 157      -6.368   5.648  27.123  1.00 22.23           C  
ATOM   1240  CG  TYR A 157      -7.217   5.688  25.884  1.00 23.59           C  
ATOM   1241  CD1 TYR A 157      -6.631   5.682  24.618  1.00 24.96           C  
ATOM   1242  CD2 TYR A 157      -8.619   5.788  25.965  1.00 24.81           C  
ATOM   1243  CE1 TYR A 157      -7.384   5.774  23.462  1.00 24.12           C  
ATOM   1244  CE2 TYR A 157      -9.405   5.851  24.784  1.00 25.15           C  
ATOM   1245  CZ  TYR A 157      -8.787   5.831  23.551  1.00 25.55           C  
ATOM   1246  OH  TYR A 157      -9.519   5.903  22.372  1.00 27.05           O  
ATOM   1247  N   ASN A 158      -7.416   8.894  27.440  1.00 23.34           N  
ATOM   1248  CA  ASN A 158      -8.338   9.902  27.972  1.00 23.90           C  
ATOM   1249  C   ASN A 158      -7.808  10.530  29.238  1.00 24.23           C  
ATOM   1250  O   ASN A 158      -8.543  10.709  30.187  1.00 23.79           O  
ATOM   1251  CB  ASN A 158      -9.750   9.273  28.207  1.00 23.38           C  
ATOM   1252  CG  ASN A 158     -10.401   8.893  26.921  1.00 21.04           C  
ATOM   1253  OD1 ASN A 158     -10.120   9.510  25.904  1.00 26.65           O  
ATOM   1254  ND2 ASN A 158     -11.250   7.876  26.927  1.00 18.35           N  
ATOM   1255  N   ASN A 159      -6.507  10.820  29.238  1.00 26.26           N  
ATOM   1256  CA  ASN A 159      -5.821  11.449  30.368  1.00 28.00           C  
ATOM   1257  C   ASN A 159      -5.859  10.624  31.647  1.00 27.85           C  
ATOM   1258  O   ASN A 159      -5.755  11.145  32.746  1.00 29.84           O  
ATOM   1259  CB  ASN A 159      -6.402  12.860  30.607  1.00 28.58           C  
ATOM   1260  CG  ASN A 159      -5.374  13.816  31.190  1.00 34.21           C  
ATOM   1261  OD1 ASN A 159      -4.260  13.958  30.644  1.00 40.28           O  
ATOM   1262  ND2 ASN A 159      -5.716  14.446  32.328  1.00 34.66           N  
ATOM   1263  N   ARG A 160      -6.047   9.324  31.525  1.00 27.60           N  
ATOM   1264  CA  ARG A 160      -6.051   8.474  32.694  1.00 27.82           C  
ATOM   1265  C   ARG A 160      -4.974   7.406  32.524  1.00 25.94           C  
ATOM   1266  O   ARG A 160      -4.987   6.663  31.521  1.00 25.46           O  
ATOM   1267  CB  ARG A 160      -7.400   7.807  32.824  1.00 28.88           C  
ATOM   1268  CG  ARG A 160      -7.542   7.029  34.049  1.00 32.60           C  
ATOM   1269  CD  ARG A 160      -7.804   7.901  35.250  1.00 38.17           C  
ATOM   1270  NE  ARG A 160      -7.653   7.120  36.469  1.00 40.66           N  
ATOM   1271  CZ  ARG A 160      -8.334   7.322  37.592  0.70 43.22           C  
ATOM   1272  NH1 ARG A 160      -9.243   8.293  37.670  0.70 46.01           N  
ATOM   1273  NH2 ARG A 160      -8.112   6.538  38.643  0.70 43.72           N  
ATOM   1274  N   GLU A 161      -4.086   7.335  33.503  1.00 24.94           N  
ATOM   1275  CA  GLU A 161      -2.978   6.403  33.496  1.00 25.32           C  
ATOM   1276  C   GLU A 161      -3.487   5.032  33.879  1.00 25.57           C  
ATOM   1277  O   GLU A 161      -4.292   4.900  34.762  1.00 25.12           O  
ATOM   1278  CB  GLU A 161      -1.892   6.815  34.488  1.00 25.57           C  
ATOM   1279  CG  GLU A 161      -0.696   5.866  34.478  1.00 26.59           C  
ATOM   1280  CD  GLU A 161       0.473   6.317  35.320  1.00 30.09           C  
ATOM   1281  OE1 GLU A 161       1.531   5.668  35.190  1.00 26.84           O  
ATOM   1282  OE2 GLU A 161       0.335   7.290  36.111  1.00 30.63           O  
ATOM   1283  N   ARG A 162      -3.008   4.009  33.195  1.00 25.51           N  
ATOM   1284  CA  ARG A 162      -3.203   2.655  33.626  1.00 26.21           C  
ATOM   1285  C   ARG A 162      -1.848   2.039  34.034  1.00 26.25           C  
ATOM   1286  O   ARG A 162      -0.799   2.199  33.342  1.00 24.98           O  
ATOM   1287  CB  ARG A 162      -3.908   1.881  32.533  1.00 27.54           C  
ATOM   1288  CG  ARG A 162      -3.141   0.888  31.732  1.00 30.69           C  
ATOM   1289  CD  ARG A 162      -4.011   0.239  30.642  0.60 33.76           C  
ATOM   1290  NE  ARG A 162      -3.260  -0.154  29.450  0.60 37.07           N  
ATOM   1291  CZ  ARG A 162      -2.423  -1.187  29.384  0.60 38.95           C  
ATOM   1292  NH1 ARG A 162      -2.192  -1.955  30.444  0.60 40.33           N  
ATOM   1293  NH2 ARG A 162      -1.810  -1.454  28.247  0.60 38.73           N  
ATOM   1294  N   LEU A 163      -1.877   1.363  35.163  1.00 25.43           N  
ATOM   1295  CA  LEU A 163      -0.685   0.711  35.664  1.00 26.56           C  
ATOM   1296  C   LEU A 163      -0.444  -0.525  34.850  1.00 25.70           C  
ATOM   1297  O   LEU A 163      -1.367  -1.166  34.392  1.00 25.39           O  
ATOM   1298  CB  LEU A 163      -0.847   0.339  37.122  1.00 26.33           C  
ATOM   1299  CG  LEU A 163      -1.093   1.497  38.067  1.00 26.38           C  
ATOM   1300  CD1 LEU A 163      -1.360   0.929  39.418  1.00 26.10           C  
ATOM   1301  CD2 LEU A 163       0.087   2.435  38.074  1.00 28.07           C  
ATOM   1302  N   LEU A 164       0.811  -0.874  34.671  1.00 26.43           N  
ATOM   1303  CA  LEU A 164       1.151  -2.102  33.935  1.00 26.85           C  
ATOM   1304  C   LEU A 164       1.373  -3.271  34.863  1.00 27.58           C  
ATOM   1305  O   LEU A 164       1.753  -3.063  36.010  1.00 27.06           O  
ATOM   1306  CB  LEU A 164       2.394  -1.856  33.087  1.00 27.65           C  
ATOM   1307  CG  LEU A 164       2.193  -0.764  32.025  1.00 29.26           C  
ATOM   1308  CD1 LEU A 164       3.392  -0.669  31.155  1.00 30.20           C  
ATOM   1309  CD2 LEU A 164       0.989  -1.077  31.175  1.00 32.02           C  
ATOM   1310  N   ASN A 165       1.139  -4.488  34.357  1.00 29.15           N  
ATOM   1311  CA  ASN A 165       1.558  -5.741  35.029  1.00 31.61           C  
ATOM   1312  C   ASN A 165       2.189  -6.885  34.182  1.00 31.89           C  
ATOM   1313  O   ASN A 165       2.642  -7.895  34.736  1.00 33.54           O  
ATOM   1314  CB  ASN A 165       0.375  -6.326  35.785  1.00 32.35           C  
ATOM   1315  CG  ASN A 165      -0.777  -6.608  34.880  1.00 33.67           C  
ATOM   1316  OD1 ASN A 165      -1.789  -5.939  34.950  1.00 34.48           O  
ATOM   1317  ND2 ASN A 165      -0.589  -7.547  33.951  1.00 33.71           N  
ATOM   1318  N   LYS A 166       2.192  -6.774  32.862  1.00 32.52           N  
ATOM   1319  CA  LYS A 166       2.795  -7.787  32.010  1.00 32.47           C  
ATOM   1320  C   LYS A 166       4.306  -7.585  32.162  1.00 32.52           C  
ATOM   1321  O   LYS A 166       4.796  -6.465  32.036  1.00 31.11           O  
ATOM   1322  CB  LYS A 166       2.383  -7.556  30.552  1.00 33.32           C  
ATOM   1323  CG  LYS A 166       2.902  -8.607  29.523  1.00 35.99           C  
ATOM   1324  CD  LYS A 166       2.443  -8.264  28.087  1.00 39.08           C  
ATOM   1325  CE  LYS A 166       3.467  -8.635  27.030  1.00 40.93           C  
ATOM   1326  NZ  LYS A 166       4.833  -8.050  27.338  1.00 41.31           N  
ATOM   1327  N   MET A 167       5.016  -8.651  32.514  1.00 32.01           N  
ATOM   1328  CA  MET A 167       6.463  -8.650  32.486  1.00 32.74           C  
ATOM   1329  C   MET A 167       6.907  -8.764  31.033  1.00 31.32           C  
ATOM   1330  O   MET A 167       6.492  -9.679  30.305  1.00 30.94           O  
ATOM   1331  CB  MET A 167       7.038  -9.817  33.310  1.00 34.10           C  
ATOM   1332  CG  MET A 167       7.087  -9.538  34.806  1.00 36.23           C  
ATOM   1333  SD  MET A 167       8.408 -10.494  35.558  1.00 48.72           S  
ATOM   1334  CE  MET A 167       7.468 -11.768  36.274  1.00 48.15           C  
ATOM   1335  N   CYS A 168       7.695  -7.796  30.586  1.00 28.65           N  
ATOM   1336  CA  CYS A 168       8.357  -7.947  29.311  1.00 27.63           C  
ATOM   1337  C   CYS A 168       9.521  -7.028  29.178  1.00 25.20           C  
ATOM   1338  O   CYS A 168       9.762  -6.193  30.043  1.00 22.19           O  
ATOM   1339  CB  CYS A 168       7.393  -7.736  28.180  1.00 28.59           C  
ATOM   1340  SG  CYS A 168       6.623  -6.125  28.191  1.00 33.83           S  
ATOM   1341  N   GLY A 169      10.249  -7.215  28.087  1.00 23.41           N  
ATOM   1342  CA  GLY A 169      11.490  -6.514  27.855  1.00 22.59           C  
ATOM   1343  C   GLY A 169      12.623  -7.494  27.766  1.00 21.04           C  
ATOM   1344  O   GLY A 169      12.432  -8.609  27.304  1.00 21.60           O  
ATOM   1345  N   THR A 170      13.804  -7.051  28.204  1.00 19.34           N  
ATOM   1346  CA  THR A 170      15.077  -7.775  28.068  1.00 19.16           C  
ATOM   1347  C   THR A 170      15.795  -7.597  29.396  1.00 18.26           C  
ATOM   1348  O   THR A 170      16.004  -6.469  29.807  1.00 16.77           O  
ATOM   1349  CB  THR A 170      15.866  -7.113  26.918  1.00 18.64           C  
ATOM   1350  OG1 THR A 170      15.116  -7.249  25.716  1.00 17.80           O  
ATOM   1351  CG2 THR A 170      17.168  -7.780  26.651  1.00 19.98           C  
ATOM   1352  N   LEU A 171      16.118  -8.691  30.093  1.00 17.58           N  
ATOM   1353  CA  LEU A 171      16.493  -8.643  31.510  1.00 17.97           C  
ATOM   1354  C   LEU A 171      17.556  -7.599  31.923  1.00 17.90           C  
ATOM   1355  O   LEU A 171      17.375  -6.895  32.894  1.00 16.11           O  
ATOM   1356  CB  LEU A 171      16.907 -10.046  32.035  1.00 18.22           C  
ATOM   1357  CG  LEU A 171      15.712 -10.972  32.351  1.00 20.14           C  
ATOM   1358  CD1 LEU A 171      16.150 -12.429  32.473  1.00 19.92           C  
ATOM   1359  CD2 LEU A 171      15.000 -10.487  33.654  1.00 21.13           C  
ATOM   1360  N   PRO A 172      18.670  -7.502  31.205  1.00 18.69           N  
ATOM   1361  CA  PRO A 172      19.693  -6.519  31.586  1.00 18.40           C  
ATOM   1362  C   PRO A 172      19.179  -5.043  31.482  1.00 17.85           C  
ATOM   1363  O   PRO A 172      19.718  -4.181  32.176  1.00 18.37           O  
ATOM   1364  CB  PRO A 172      20.847  -6.789  30.613  1.00 18.53           C  
ATOM   1365  CG  PRO A 172      20.504  -8.046  29.878  1.00 19.27           C  
ATOM   1366  CD  PRO A 172      19.039  -8.280  30.008  1.00 18.70           C  
ATOM   1367  N   TYR A 173      18.153  -4.788  30.688  1.00 17.41           N  
ATOM   1368  CA  TYR A 173      17.577  -3.439  30.559  1.00 17.73           C  
ATOM   1369  C   TYR A 173      16.349  -3.143  31.415  1.00 18.34           C  
ATOM   1370  O   TYR A 173      15.868  -1.993  31.495  1.00 17.23           O  
ATOM   1371  CB  TYR A 173      17.238  -3.194  29.112  1.00 17.42           C  
ATOM   1372  CG  TYR A 173      18.447  -3.340  28.232  1.00 16.11           C  
ATOM   1373  CD1 TYR A 173      19.250  -2.256  27.961  1.00 17.79           C  
ATOM   1374  CD2 TYR A 173      18.792  -4.568  27.687  1.00 19.08           C  
ATOM   1375  CE1 TYR A 173      20.382  -2.374  27.194  1.00 19.18           C  
ATOM   1376  CE2 TYR A 173      19.922  -4.692  26.863  1.00 17.15           C  
ATOM   1377  CZ  TYR A 173      20.712  -3.599  26.646  1.00 17.96           C  
ATOM   1378  OH  TYR A 173      21.848  -3.675  25.858  1.00 18.25           O  
ATOM   1379  N   VAL A 174      15.811  -4.191  32.009  1.00 17.64           N  
ATOM   1380  CA  VAL A 174      14.549  -4.133  32.710  1.00 18.07           C  
ATOM   1381  C   VAL A 174      14.707  -3.552  34.101  1.00 17.02           C  
ATOM   1382  O   VAL A 174      15.690  -3.812  34.767  1.00 16.53           O  
ATOM   1383  CB  VAL A 174      13.947  -5.586  32.734  1.00 19.86           C  
ATOM   1384  CG1 VAL A 174      14.082  -6.205  34.083  1.00 21.40           C  
ATOM   1385  CG2 VAL A 174      12.566  -5.606  32.217  1.00 22.35           C  
ATOM   1386  N   ALA A 175      13.710  -2.766  34.541  1.00 16.66           N  
ATOM   1387  CA  ALA A 175      13.756  -2.085  35.828  1.00 17.18           C  
ATOM   1388  C   ALA A 175      13.408  -3.054  36.952  1.00 16.41           C  
ATOM   1389  O   ALA A 175      12.628  -3.967  36.739  1.00 16.64           O  
ATOM   1390  CB  ALA A 175      12.765  -0.880  35.835  1.00 17.78           C  
ATOM   1391  N   PRO A 176      13.958  -2.865  38.145  1.00 17.28           N  
ATOM   1392  CA  PRO A 176      13.794  -3.865  39.204  1.00 18.12           C  
ATOM   1393  C   PRO A 176      12.340  -4.088  39.643  1.00 19.02           C  
ATOM   1394  O   PRO A 176      12.027  -5.235  40.051  1.00 18.96           O  
ATOM   1395  CB  PRO A 176      14.600  -3.265  40.374  1.00 19.43           C  
ATOM   1396  CG  PRO A 176      14.738  -1.770  40.050  1.00 18.26           C  
ATOM   1397  CD  PRO A 176      14.814  -1.753  38.580  1.00 17.02           C  
ATOM   1398  N   GLU A 177      11.494  -3.042  39.573  1.00 19.36           N  
ATOM   1399  CA  GLU A 177      10.089  -3.146  39.977  1.00 19.92           C  
ATOM   1400  C   GLU A 177       9.299  -4.144  39.149  1.00 22.00           C  
ATOM   1401  O   GLU A 177       8.326  -4.746  39.630  1.00 21.54           O  
ATOM   1402  CB  GLU A 177       9.370  -1.789  39.984  1.00 20.38           C  
ATOM   1403  CG  GLU A 177       9.244  -1.004  38.651  1.00 19.47           C  
ATOM   1404  CD  GLU A 177      10.439  -0.113  38.348  1.00 17.73           C  
ATOM   1405  OE1 GLU A 177      10.274   0.791  37.493  1.00 19.30           O  
ATOM   1406  OE2 GLU A 177      11.549  -0.333  38.949  1.00 17.52           O  
ATOM   1407  N   LEU A 178       9.680  -4.302  37.888  1.00 22.00           N  
ATOM   1408  CA  LEU A 178       8.959  -5.203  36.997  1.00 24.00           C  
ATOM   1409  C   LEU A 178       9.204  -6.657  37.386  1.00 24.12           C  
ATOM   1410  O   LEU A 178       8.306  -7.493  37.241  1.00 23.80           O  
ATOM   1411  CB  LEU A 178       9.234  -4.813  35.502  1.00 24.86           C  
ATOM   1412  CG  LEU A 178       9.434  -5.631  34.225  1.00 26.99           C  
ATOM   1413  CD1 LEU A 178       9.214  -7.059  34.343  1.00 29.81           C  
ATOM   1414  CD2 LEU A 178       8.691  -5.039  33.014  1.00 25.21           C  
ATOM   1415  N   LEU A 179      10.364  -6.937  38.002  1.00 25.13           N  
ATOM   1416  CA  LEU A 179      10.601  -8.225  38.652  1.00 26.23           C  
ATOM   1417  C   LEU A 179       9.997  -8.371  40.076  1.00 28.03           C  
ATOM   1418  O   LEU A 179       9.823  -9.468  40.552  1.00 29.17           O  
ATOM   1419  CB  LEU A 179      12.098  -8.525  38.734  1.00 26.11           C  
ATOM   1420  CG  LEU A 179      12.882  -8.370  37.431  1.00 24.51           C  
ATOM   1421  CD1 LEU A 179      14.320  -8.451  37.712  1.00 25.51           C  
ATOM   1422  CD2 LEU A 179      12.451  -9.469  36.471  1.00 25.75           C  
ATOM   1423  N   LYS A 180       9.747  -7.288  40.784  1.00 28.57           N  
ATOM   1424  CA  LYS A 180       9.379  -7.375  42.209  1.00 29.53           C  
ATOM   1425  C   LYS A 180       7.896  -7.130  42.513  1.00 29.80           C  
ATOM   1426  O   LYS A 180       7.394  -7.615  43.517  1.00 29.18           O  
ATOM   1427  CB  LYS A 180      10.186  -6.374  43.019  1.00 30.18           C  
ATOM   1428  CG  LYS A 180      11.692  -6.539  42.919  1.00 33.51           C  
ATOM   1429  CD  LYS A 180      12.459  -5.222  43.257  0.60 35.33           C  
ATOM   1430  CE  LYS A 180      13.822  -5.472  43.973  0.60 36.19           C  
ATOM   1431  NZ  LYS A 180      15.038  -5.371  43.091  0.60 35.01           N  
ATOM   1432  N   ARG A 181       7.204  -6.380  41.655  1.00 29.41           N  
ATOM   1433  CA  ARG A 181       5.873  -5.892  41.954  1.00 29.99           C  
ATOM   1434  C   ARG A 181       4.877  -6.403  40.961  1.00 30.62           C  
ATOM   1435  O   ARG A 181       5.215  -6.640  39.801  1.00 30.83           O  
ATOM   1436  CB  ARG A 181       5.832  -4.362  41.954  1.00 30.05           C  
ATOM   1437  CG  ARG A 181       7.113  -3.708  42.194  1.00 30.63           C  
ATOM   1438  CD  ARG A 181       7.324  -3.080  43.512  1.00 34.89           C  
ATOM   1439  NE  ARG A 181       7.146  -3.928  44.657  1.00 31.51           N  
ATOM   1440  CZ  ARG A 181       7.788  -3.769  45.835  1.00 37.58           C  
ATOM   1441  NH1 ARG A 181       7.517  -4.565  46.868  1.00 35.07           N  
ATOM   1442  NH2 ARG A 181       8.708  -2.844  46.019  1.00 40.42           N  
ATOM   1443  N   ARG A 182       3.635  -6.542  41.414  1.00 31.16           N  
ATOM   1444  CA  ARG A 182       2.526  -7.013  40.568  1.00 31.93           C  
ATOM   1445  C   ARG A 182       2.154  -5.969  39.515  1.00 30.36           C  
ATOM   1446  O   ARG A 182       1.834  -6.309  38.385  1.00 31.97           O  
ATOM   1447  CB  ARG A 182       1.279  -7.307  41.444  1.00 32.47           C  
ATOM   1448  CG  ARG A 182       0.093  -7.865  40.648  1.00 36.65           C  
ATOM   1449  CD  ARG A 182      -1.058  -8.373  41.524  1.00 41.40           C  
ATOM   1450  NE  ARG A 182      -1.553  -7.329  42.436  1.00 45.62           N  
ATOM   1451  CZ  ARG A 182      -2.527  -6.442  42.160  1.00 48.52           C  
ATOM   1452  NH1 ARG A 182      -3.148  -6.422  40.972  1.00 48.60           N  
ATOM   1453  NH2 ARG A 182      -2.884  -5.556  43.093  1.00 49.97           N  
ATOM   1454  N   GLU A 183       2.160  -4.707  39.932  1.00 29.34           N  
ATOM   1455  CA  GLU A 183       1.807  -3.553  39.094  1.00 28.70           C  
ATOM   1456  C   GLU A 183       2.872  -2.460  39.205  1.00 26.42           C  
ATOM   1457  O   GLU A 183       3.509  -2.283  40.231  1.00 26.50           O  
ATOM   1458  CB  GLU A 183       0.451  -2.933  39.520  1.00 28.36           C  
ATOM   1459  CG  GLU A 183      -0.759  -3.813  39.309  1.00 32.16           C  
ATOM   1460  CD  GLU A 183      -2.061  -3.030  39.518  1.00 34.00           C  
ATOM   1461  OE1 GLU A 183      -2.243  -2.445  40.614  1.00 37.28           O  
ATOM   1462  OE2 GLU A 183      -2.847  -2.966  38.567  1.00 33.84           O  
ATOM   1463  N   PHE A 184       3.031  -1.683  38.152  1.00 24.76           N  
ATOM   1464  CA  PHE A 184       4.065  -0.645  38.167  1.00 22.22           C  
ATOM   1465  C   PHE A 184       3.716   0.424  37.123  1.00 21.40           C  
ATOM   1466  O   PHE A 184       3.008   0.159  36.139  1.00 20.80           O  
ATOM   1467  CB  PHE A 184       5.447  -1.299  37.933  1.00 22.54           C  
ATOM   1468  CG  PHE A 184       5.452  -2.361  36.837  1.00 21.89           C  
ATOM   1469  CD1 PHE A 184       5.641  -2.000  35.492  1.00 23.21           C  
ATOM   1470  CD2 PHE A 184       5.256  -3.684  37.136  1.00 22.20           C  
ATOM   1471  CE1 PHE A 184       5.619  -2.949  34.487  1.00 23.54           C  
ATOM   1472  CE2 PHE A 184       5.236  -4.658  36.144  1.00 20.90           C  
ATOM   1473  CZ  PHE A 184       5.425  -4.298  34.807  1.00 24.29           C  
ATOM   1474  N   HIS A 185       4.215   1.632  37.340  1.00 18.86           N  
ATOM   1475  CA  HIS A 185       4.084   2.709  36.389  1.00 18.36           C  
ATOM   1476  C   HIS A 185       4.979   2.484  35.141  1.00 18.07           C  
ATOM   1477  O   HIS A 185       6.147   2.125  35.266  1.00 17.49           O  
ATOM   1478  CB  HIS A 185       4.487   4.028  37.073  1.00 18.05           C  
ATOM   1479  CG  HIS A 185       3.502   4.506  38.094  1.00 19.90           C  
ATOM   1480  ND1 HIS A 185       2.297   5.083  37.751  1.00 20.40           N  
ATOM   1481  CD2 HIS A 185       3.550   4.500  39.451  1.00 20.03           C  
ATOM   1482  CE1 HIS A 185       1.654   5.414  38.857  1.00 21.70           C  
ATOM   1483  NE2 HIS A 185       2.405   5.088  39.898  1.00 19.17           N  
ATOM   1484  N   ALA A 186       4.438   2.783  33.949  1.00 17.41           N  
ATOM   1485  CA  ALA A 186       5.145   2.565  32.708  1.00 16.65           C  
ATOM   1486  C   ALA A 186       6.356   3.493  32.524  1.00 17.32           C  
ATOM   1487  O   ALA A 186       7.415   3.035  32.091  1.00 17.50           O  
ATOM   1488  CB  ALA A 186       4.192   2.730  31.533  1.00 18.08           C  
ATOM   1489  N   GLU A 187       6.221   4.790  32.835  1.00 16.28           N  
ATOM   1490  CA  GLU A 187       7.257   5.703  32.409  1.00 16.21           C  
ATOM   1491  C   GLU A 187       8.639   5.469  33.097  1.00 16.36           C  
ATOM   1492  O   GLU A 187       9.673   5.492  32.418  1.00 17.19           O  
ATOM   1493  CB  GLU A 187       6.765   7.145  32.555  1.00 16.02           C  
ATOM   1494  CG  GLU A 187       5.597   7.544  31.636  1.00 17.38           C  
ATOM   1495  CD  GLU A 187       4.965   8.835  32.117  1.00 18.93           C  
ATOM   1496  OE1 GLU A 187       5.297   9.906  31.582  1.00 20.06           O  
ATOM   1497  OE2 GLU A 187       4.231   8.769  33.126  1.00 18.11           O  
ATOM   1498  N   PRO A 188       8.696   5.243  34.411  1.00 15.38           N  
ATOM   1499  CA  PRO A 188       9.985   4.955  35.059  1.00 15.89           C  
ATOM   1500  C   PRO A 188      10.696   3.706  34.523  1.00 16.10           C  
ATOM   1501  O   PRO A 188      11.904   3.648  34.564  1.00 17.23           O  
ATOM   1502  CB  PRO A 188       9.615   4.787  36.562  1.00 17.09           C  
ATOM   1503  CG  PRO A 188       8.280   5.589  36.694  1.00 15.19           C  
ATOM   1504  CD  PRO A 188       7.590   5.295  35.380  1.00 16.17           C  
ATOM   1505  N   VAL A 189       9.959   2.748  33.999  1.00 16.55           N  
ATOM   1506  CA  VAL A 189      10.543   1.566  33.411  1.00 15.89           C  
ATOM   1507  C   VAL A 189      11.318   1.953  32.137  1.00 16.20           C  
ATOM   1508  O   VAL A 189      12.472   1.509  31.916  1.00 16.40           O  
ATOM   1509  CB  VAL A 189       9.458   0.502  33.117  1.00 16.73           C  
ATOM   1510  CG1 VAL A 189      10.025  -0.703  32.386  1.00 17.83           C  
ATOM   1511  CG2 VAL A 189       8.727   0.051  34.375  1.00 15.60           C  
ATOM   1512  N   ASP A 190      10.725   2.779  31.292  1.00 16.06           N  
ATOM   1513  CA  ASP A 190      11.459   3.253  30.101  1.00 16.25           C  
ATOM   1514  C   ASP A 190      12.621   4.150  30.466  1.00 15.72           C  
ATOM   1515  O   ASP A 190      13.644   4.105  29.824  1.00 16.84           O  
ATOM   1516  CB  ASP A 190      10.564   3.983  29.086  1.00 16.80           C  
ATOM   1517  CG  ASP A 190       9.641   3.073  28.340  1.00 16.38           C  
ATOM   1518  OD1 ASP A 190       9.935   1.859  28.088  1.00 17.29           O  
ATOM   1519  OD2 ASP A 190       8.587   3.557  27.876  1.00 18.74           O  
ATOM   1520  N   VAL A 191      12.493   4.949  31.522  1.00 15.68           N  
ATOM   1521  CA  VAL A 191      13.602   5.758  31.988  1.00 15.48           C  
ATOM   1522  C   VAL A 191      14.824   4.892  32.417  1.00 14.90           C  
ATOM   1523  O   VAL A 191      16.004   5.185  32.065  1.00 12.80           O  
ATOM   1524  CB  VAL A 191      13.152   6.689  33.170  1.00 16.08           C  
ATOM   1525  CG1 VAL A 191      14.360   7.304  33.894  1.00 14.82           C  
ATOM   1526  CG2 VAL A 191      12.217   7.775  32.655  1.00 14.08           C  
ATOM   1527  N   TRP A 192      14.516   3.830  33.161  1.00 13.73           N  
ATOM   1528  CA  TRP A 192      15.539   2.907  33.624  1.00 14.21           C  
ATOM   1529  C   TRP A 192      16.307   2.339  32.448  1.00 14.44           C  
ATOM   1530  O   TRP A 192      17.530   2.369  32.442  1.00 15.57           O  
ATOM   1531  CB  TRP A 192      14.900   1.792  34.456  1.00 14.16           C  
ATOM   1532  CG  TRP A 192      15.867   0.820  34.937  1.00 12.52           C  
ATOM   1533  CD1 TRP A 192      16.420  -0.177  34.217  1.00 15.38           C  
ATOM   1534  CD2 TRP A 192      16.456   0.735  36.251  1.00 14.40           C  
ATOM   1535  NE1 TRP A 192      17.302  -0.882  34.987  1.00 14.77           N  
ATOM   1536  CE2 TRP A 192      17.343  -0.353  36.238  1.00 14.80           C  
ATOM   1537  CE3 TRP A 192      16.304   1.449  37.431  1.00 15.40           C  
ATOM   1538  CZ2 TRP A 192      18.086  -0.753  37.368  1.00 17.83           C  
ATOM   1539  CZ3 TRP A 192      17.054   1.067  38.557  1.00 18.13           C  
ATOM   1540  CH2 TRP A 192      17.912  -0.036  38.519  1.00 16.46           C  
ATOM   1541  N   SER A 193      15.593   1.750  31.485  1.00 14.87           N  
ATOM   1542  CA  SER A 193      16.238   1.139  30.295  1.00 15.50           C  
ATOM   1543  C   SER A 193      17.115   2.125  29.512  1.00 15.00           C  
ATOM   1544  O   SER A 193      18.175   1.768  29.015  1.00 15.21           O  
ATOM   1545  CB  SER A 193      15.203   0.482  29.378  1.00 15.10           C  
ATOM   1546  OG  SER A 193      14.183   1.361  28.984  1.00 17.91           O  
ATOM   1547  N   CYS A 194      16.680   3.370  29.421  1.00 14.99           N  
ATOM   1548  CA  CYS A 194      17.498   4.443  28.842  1.00 14.10           C  
ATOM   1549  C   CYS A 194      18.780   4.642  29.628  1.00 13.54           C  
ATOM   1550  O   CYS A 194      19.799   4.927  29.048  1.00 12.35           O  
ATOM   1551  CB  CYS A 194      16.715   5.767  28.784  1.00 13.51           C  
ATOM   1552  SG  CYS A 194      15.368   5.823  27.574  1.00 16.80           S  
ATOM   1553  N   GLY A 195      18.725   4.527  30.954  1.00 13.47           N  
ATOM   1554  CA  GLY A 195      19.922   4.556  31.780  1.00 13.71           C  
ATOM   1555  C   GLY A 195      20.903   3.409  31.531  1.00 13.94           C  
ATOM   1556  O   GLY A 195      22.126   3.584  31.528  1.00 13.09           O  
ATOM   1557  N   ILE A 196      20.367   2.231  31.297  1.00 13.55           N  
ATOM   1558  CA  ILE A 196      21.226   1.082  31.004  1.00 13.59           C  
ATOM   1559  C   ILE A 196      21.830   1.299  29.608  1.00 14.06           C  
ATOM   1560  O   ILE A 196      22.998   0.997  29.381  1.00 13.71           O  
ATOM   1561  CB  ILE A 196      20.411  -0.246  31.053  1.00 13.09           C  
ATOM   1562  CG1 ILE A 196      19.788  -0.494  32.418  1.00 11.27           C  
ATOM   1563  CG2 ILE A 196      21.288  -1.451  30.624  1.00 12.95           C  
ATOM   1564  CD1 ILE A 196      20.817  -0.727  33.591  1.00 12.63           C  
ATOM   1565  N   VAL A 197      21.039   1.843  28.685  1.00 15.32           N  
ATOM   1566  CA  VAL A 197      21.570   2.174  27.364  1.00 16.26           C  
ATOM   1567  C   VAL A 197      22.724   3.202  27.495  1.00 16.41           C  
ATOM   1568  O   VAL A 197      23.786   3.044  26.862  1.00 16.76           O  
ATOM   1569  CB  VAL A 197      20.457   2.679  26.388  1.00 15.96           C  
ATOM   1570  CG1 VAL A 197      21.058   3.349  25.167  1.00 17.53           C  
ATOM   1571  CG2 VAL A 197      19.592   1.519  25.933  1.00 18.32           C  
ATOM   1572  N   LEU A 198      22.538   4.239  28.311  1.00 16.48           N  
ATOM   1573  CA  LEU A 198      23.606   5.230  28.537  1.00 16.81           C  
ATOM   1574  C   LEU A 198      24.894   4.604  29.119  1.00 17.27           C  
ATOM   1575  O   LEU A 198      26.004   4.924  28.689  1.00 16.37           O  
ATOM   1576  CB  LEU A 198      23.132   6.321  29.489  1.00 16.45           C  
ATOM   1577  CG  LEU A 198      24.057   7.495  29.810  1.00 18.09           C  
ATOM   1578  CD1 LEU A 198      24.660   8.068  28.520  1.00 18.12           C  
ATOM   1579  CD2 LEU A 198      23.302   8.629  30.647  1.00 18.65           C  
ATOM   1580  N   THR A 199      24.724   3.741  30.121  1.00 17.50           N  
ATOM   1581  CA  THR A 199      25.821   3.004  30.733  1.00 17.25           C  
ATOM   1582  C   THR A 199      26.602   2.227  29.665  1.00 17.70           C  
ATOM   1583  O   THR A 199      27.831   2.353  29.555  1.00 18.53           O  
ATOM   1584  CB  THR A 199      25.268   2.034  31.779  1.00 17.14           C  
ATOM   1585  OG1 THR A 199      24.565   2.742  32.808  1.00 15.32           O  
ATOM   1586  CG2 THR A 199      26.439   1.337  32.491  1.00 18.21           C  
ATOM   1587  N   ALA A 200      25.865   1.500  28.829  1.00 18.82           N  
ATOM   1588  CA  ALA A 200      26.446   0.739  27.721  1.00 18.99           C  
ATOM   1589  C   ALA A 200      27.251   1.614  26.756  1.00 20.24           C  
ATOM   1590  O   ALA A 200      28.371   1.237  26.370  1.00 18.86           O  
ATOM   1591  CB  ALA A 200      25.379  -0.013  26.965  1.00 19.44           C  
ATOM   1592  N   MET A 201      26.689   2.770  26.367  1.00 19.26           N  
ATOM   1593  CA  MET A 201      27.370   3.683  25.456  1.00 18.18           C  
ATOM   1594  C   MET A 201      28.651   4.220  26.068  1.00 18.27           C  
ATOM   1595  O   MET A 201      29.585   4.510  25.335  1.00 16.89           O  
ATOM   1596  CB  MET A 201      26.488   4.891  25.059  1.00 17.32           C  
ATOM   1597  CG  MET A 201      25.240   4.509  24.233  1.00 18.50           C  
ATOM   1598  SD  MET A 201      24.450   5.956  23.445  1.00 17.90           S  
ATOM   1599  CE  MET A 201      23.776   6.811  24.927  1.00 16.66           C  
ATOM   1600  N   LEU A 202      28.672   4.432  27.384  1.00 18.22           N  
ATOM   1601  CA  LEU A 202      29.820   5.053  28.025  1.00 19.74           C  
ATOM   1602  C   LEU A 202      30.895   4.074  28.531  1.00 20.74           C  
ATOM   1603  O   LEU A 202      32.015   4.498  28.850  1.00 22.55           O  
ATOM   1604  CB  LEU A 202      29.377   5.944  29.172  1.00 19.79           C  
ATOM   1605  CG  LEU A 202      28.594   7.219  28.744  1.00 19.89           C  
ATOM   1606  CD1 LEU A 202      28.162   7.972  29.905  1.00 17.69           C  
ATOM   1607  CD2 LEU A 202      29.405   8.101  27.864  1.00 22.03           C  
ATOM   1608  N   ALA A 203      30.567   2.787  28.611  1.00 21.07           N  
ATOM   1609  CA  ALA A 203      31.453   1.771  29.215  1.00 21.45           C  
ATOM   1610  C   ALA A 203      31.639   0.545  28.341  1.00 22.22           C  
ATOM   1611  O   ALA A 203      32.586  -0.211  28.532  1.00 22.11           O  
ATOM   1612  CB  ALA A 203      30.940   1.353  30.581  1.00 21.81           C  
ATOM   1613  N   GLY A 204      30.776   0.377  27.345  1.00 21.96           N  
ATOM   1614  CA  GLY A 204      30.851  -0.741  26.445  1.00 22.96           C  
ATOM   1615  C   GLY A 204      30.543  -2.045  27.118  1.00 23.83           C  
ATOM   1616  O   GLY A 204      30.975  -3.108  26.663  1.00 23.71           O  
ATOM   1617  N   GLU A 205      29.800  -1.980  28.210  1.00 24.37           N  
ATOM   1618  CA  GLU A 205      29.407  -3.186  28.915  1.00 25.27           C  
ATOM   1619  C   GLU A 205      28.142  -2.887  29.711  1.00 24.84           C  
ATOM   1620  O   GLU A 205      27.924  -1.759  30.198  1.00 25.27           O  
ATOM   1621  CB  GLU A 205      30.562  -3.735  29.817  1.00 25.85           C  
ATOM   1622  CG  GLU A 205      30.799  -2.933  31.077  1.00 28.48           C  
ATOM   1623  CD  GLU A 205      31.884  -3.484  32.014  1.00 28.34           C  
ATOM   1624  OE1 GLU A 205      31.802  -4.640  32.439  1.00 29.16           O  
ATOM   1625  OE2 GLU A 205      32.789  -2.710  32.389  1.00 30.63           O  
ATOM   1626  N   LEU A 206      27.342  -3.921  29.866  1.00 24.06           N  
ATOM   1627  CA  LEU A 206      26.132  -3.887  30.674  1.00 23.87           C  
ATOM   1628  C   LEU A 206      26.489  -4.186  32.133  1.00 23.70           C  
ATOM   1629  O   LEU A 206      27.332  -5.060  32.412  1.00 23.95           O  
ATOM   1630  CB  LEU A 206      25.158  -4.921  30.148  1.00 23.63           C  
ATOM   1631  CG  LEU A 206      24.100  -4.565  29.082  1.00 26.14           C  
ATOM   1632  CD1 LEU A 206      24.115  -3.186  28.525  1.00 26.31           C  
ATOM   1633  CD2 LEU A 206      24.074  -5.623  27.992  1.00 26.45           C  
ATOM   1634  N   PRO A 207      25.862  -3.473  33.071  1.00 22.64           N  
ATOM   1635  CA  PRO A 207      26.237  -3.589  34.488  1.00 23.20           C  
ATOM   1636  C   PRO A 207      25.802  -4.877  35.191  1.00 24.13           C  
ATOM   1637  O   PRO A 207      26.457  -5.318  36.102  1.00 25.48           O  
ATOM   1638  CB  PRO A 207      25.568  -2.364  35.109  1.00 23.35           C  
ATOM   1639  CG  PRO A 207      24.405  -2.086  34.228  1.00 21.36           C  
ATOM   1640  CD  PRO A 207      24.838  -2.434  32.852  1.00 21.61           C  
ATOM   1641  N   TRP A 208      24.709  -5.479  34.781  1.00 24.58           N  
ATOM   1642  CA  TRP A 208      24.255  -6.718  35.416  1.00 23.82           C  
ATOM   1643  C   TRP A 208      23.356  -7.501  34.453  1.00 24.38           C  
ATOM   1644  O   TRP A 208      22.801  -6.967  33.487  1.00 22.22           O  
ATOM   1645  CB  TRP A 208      23.505  -6.400  36.733  1.00 23.93           C  
ATOM   1646  CG  TRP A 208      22.575  -5.224  36.584  1.00 20.02           C  
ATOM   1647  CD1 TRP A 208      21.399  -5.174  35.848  1.00 21.33           C  
ATOM   1648  CD2 TRP A 208      22.754  -3.941  37.124  1.00 19.71           C  
ATOM   1649  NE1 TRP A 208      20.868  -3.908  35.903  1.00 19.77           N  
ATOM   1650  CE2 TRP A 208      21.684  -3.128  36.671  1.00 19.92           C  
ATOM   1651  CE3 TRP A 208      23.742  -3.350  37.926  1.00 20.71           C  
ATOM   1652  CZ2 TRP A 208      21.560  -1.799  37.032  1.00 20.80           C  
ATOM   1653  CZ3 TRP A 208      23.602  -2.036  38.270  1.00 22.37           C  
ATOM   1654  CH2 TRP A 208      22.510  -1.286  37.856  1.00 20.04           C  
ATOM   1655  N   ASP A 209      23.220  -8.791  34.737  1.00 25.51           N  
ATOM   1656  CA  ASP A 209      22.341  -9.680  33.979  1.00 26.43           C  
ATOM   1657  C   ASP A 209      20.878  -9.306  34.230  1.00 25.23           C  
ATOM   1658  O   ASP A 209      20.016  -9.436  33.364  1.00 25.06           O  
ATOM   1659  CB  ASP A 209      22.552 -11.130  34.458  1.00 27.97           C  
ATOM   1660  CG  ASP A 209      23.927 -11.672  34.143  1.00 30.76           C  
ATOM   1661  OD1 ASP A 209      24.640 -11.124  33.264  1.00 33.31           O  
ATOM   1662  OD2 ASP A 209      24.356 -12.686  34.716  1.00 37.21           O  
ATOM   1663  N   GLN A 210      20.614  -8.837  35.434  1.00 25.39           N  
ATOM   1664  CA  GLN A 210      19.270  -8.437  35.838  1.00 25.38           C  
ATOM   1665  C   GLN A 210      19.359  -7.746  37.181  1.00 25.29           C  
ATOM   1666  O   GLN A 210      20.247  -8.063  37.971  1.00 24.15           O  
ATOM   1667  CB  GLN A 210      18.335  -9.655  35.944  1.00 24.92           C  
ATOM   1668  CG  GLN A 210      18.896 -10.788  36.796  1.00 26.89           C  
ATOM   1669  CD  GLN A 210      17.918 -11.940  36.894  1.00 30.81           C  
ATOM   1670  OE1 GLN A 210      18.104 -12.973  36.266  1.00 34.63           O  
ATOM   1671  NE2 GLN A 210      16.864 -11.750  37.669  1.00 34.38           N  
ATOM   1672  N   PRO A 211      18.477  -6.784  37.446  1.00 26.63           N  
ATOM   1673  CA  PRO A 211      18.533  -6.005  38.697  1.00 26.99           C  
ATOM   1674  C   PRO A 211      17.719  -6.682  39.803  1.00 29.14           C  
ATOM   1675  O   PRO A 211      16.661  -6.217  40.214  1.00 27.28           O  
ATOM   1676  CB  PRO A 211      17.933  -4.684  38.300  1.00 26.99           C  
ATOM   1677  CG  PRO A 211      16.935  -5.040  37.274  1.00 26.33           C  
ATOM   1678  CD  PRO A 211      17.387  -6.313  36.573  1.00 27.02           C  
ATOM   1679  N   SER A 212      18.230  -7.819  40.264  1.00 31.36           N  
ATOM   1680  CA  SER A 212      17.589  -8.547  41.346  1.00 33.50           C  
ATOM   1681  C   SER A 212      18.519  -8.606  42.546  1.00 35.19           C  
ATOM   1682  O   SER A 212      19.716  -8.406  42.421  1.00 35.69           O  
ATOM   1683  CB  SER A 212      17.202  -9.930  40.876  1.00 32.75           C  
ATOM   1684  OG  SER A 212      18.344 -10.667  40.539  1.00 34.67           O  
ATOM   1685  N   ASP A 213      17.939  -8.854  43.716  1.00 38.35           N  
ATOM   1686  CA  ASP A 213      18.703  -9.042  44.960  1.00 40.22           C  
ATOM   1687  C   ASP A 213      19.742 -10.173  44.862  1.00 40.42           C  
ATOM   1688  O   ASP A 213      20.812 -10.070  45.457  1.00 41.78           O  
ATOM   1689  CB  ASP A 213      17.752  -9.296  46.137  1.00 41.28           C  
ATOM   1690  CG  ASP A 213      16.974  -8.050  46.542  0.75 44.13           C  
ATOM   1691  OD1 ASP A 213      16.004  -8.202  47.330  0.75 49.09           O  
ATOM   1692  OD2 ASP A 213      17.255  -6.890  46.131  0.75 47.61           O  
ATOM   1693  N   SER A 214      19.434 -11.215  44.091  1.00 40.34           N  
ATOM   1694  CA  SER A 214      20.354 -12.341  43.821  1.00 40.34           C  
ATOM   1695  C   SER A 214      21.524 -12.054  42.857  1.00 39.49           C  
ATOM   1696  O   SER A 214      22.293 -12.976  42.522  1.00 39.96           O  
ATOM   1697  CB  SER A 214      19.557 -13.487  43.192  1.00 40.57           C  
ATOM   1698  OG  SER A 214      19.217 -13.163  41.836  1.00 42.81           O  
ATOM   1699  N   CYS A 215      21.641 -10.821  42.352  1.00 37.70           N  
ATOM   1700  CA  CYS A 215      22.674 -10.503  41.366  1.00 36.38           C  
ATOM   1701  C   CYS A 215      23.745  -9.651  42.028  1.00 35.53           C  
ATOM   1702  O   CYS A 215      23.488  -8.507  42.379  1.00 34.90           O  
ATOM   1703  CB  CYS A 215      22.073  -9.751  40.169  1.00 37.02           C  
ATOM   1704  SG  CYS A 215      23.256  -9.410  38.855  1.00 35.64           S  
ATOM   1705  N   GLN A 216      24.943 -10.212  42.198  1.00 34.57           N  
ATOM   1706  CA  GLN A 216      26.041  -9.523  42.897  1.00 33.90           C  
ATOM   1707  C   GLN A 216      26.344  -8.142  42.340  1.00 31.92           C  
ATOM   1708  O   GLN A 216      26.598  -7.215  43.090  1.00 32.64           O  
ATOM   1709  CB  GLN A 216      27.351 -10.351  42.835  1.00 34.09           C  
ATOM   1710  CG  GLN A 216      28.469  -9.798  43.758  1.00 35.70           C  
ATOM   1711  CD  GLN A 216      27.966  -9.581  45.182  1.00 38.94           C  
ATOM   1712  OE1 GLN A 216      27.326 -10.479  45.755  1.00 41.71           O  
ATOM   1713  NE2 GLN A 216      28.194  -8.381  45.736  1.00 39.42           N  
ATOM   1714  N   GLU A 217      26.309  -8.005  41.020  1.00 30.21           N  
ATOM   1715  CA  GLU A 217      26.748  -6.754  40.381  1.00 29.10           C  
ATOM   1716  C   GLU A 217      25.704  -5.693  40.680  1.00 27.38           C  
ATOM   1717  O   GLU A 217      26.033  -4.531  40.854  1.00 26.34           O  
ATOM   1718  CB  GLU A 217      26.940  -6.898  38.861  1.00 28.90           C  
ATOM   1719  CG  GLU A 217      28.158  -7.692  38.447  1.00 31.25           C  
ATOM   1720  CD  GLU A 217      28.000  -9.169  38.758  1.00 34.37           C  
ATOM   1721  OE1 GLU A 217      26.839  -9.690  38.820  1.00 30.50           O  
ATOM   1722  OE2 GLU A 217      29.054  -9.798  38.964  1.00 39.43           O  
ATOM   1723  N   TYR A 218      24.446  -6.103  40.735  1.00 26.16           N  
ATOM   1724  CA  TYR A 218      23.392  -5.173  41.140  1.00 26.61           C  
ATOM   1725  C   TYR A 218      23.514  -4.761  42.615  1.00 26.59           C  
ATOM   1726  O   TYR A 218      23.372  -3.580  42.949  1.00 25.20           O  
ATOM   1727  CB  TYR A 218      21.986  -5.715  40.809  1.00 25.86           C  
ATOM   1728  CG  TYR A 218      20.916  -4.662  41.083  1.00 27.54           C  
ATOM   1729  CD1 TYR A 218      21.008  -3.382  40.519  1.00 25.81           C  
ATOM   1730  CD2 TYR A 218      19.849  -4.919  41.952  1.00 29.27           C  
ATOM   1731  CE1 TYR A 218      20.093  -2.425  40.780  1.00 27.72           C  
ATOM   1732  CE2 TYR A 218      18.878  -3.924  42.211  1.00 26.76           C  
ATOM   1733  CZ  TYR A 218      19.008  -2.707  41.632  1.00 27.52           C  
ATOM   1734  OH  TYR A 218      18.106  -1.721  41.895  1.00 26.51           O  
ATOM   1735  N   SER A 219      23.800  -5.717  43.513  1.00 27.03           N  
ATOM   1736  CA  SER A 219      24.029  -5.367  44.937  1.00 27.72           C  
ATOM   1737  C   SER A 219      25.161  -4.381  45.106  1.00 26.60           C  
ATOM   1738  O   SER A 219      25.060  -3.475  45.903  1.00 26.90           O  
ATOM   1739  CB  SER A 219      24.357  -6.605  45.813  1.00 27.62           C  
ATOM   1740  OG  SER A 219      23.325  -7.553  45.688  1.00 30.36           O  
ATOM   1741  N   ASP A 220      26.244  -4.592  44.369  1.00 26.59           N  
ATOM   1742  CA  ASP A 220      27.408  -3.706  44.390  1.00 26.41           C  
ATOM   1743  C   ASP A 220      27.066  -2.264  44.056  1.00 26.30           C  
ATOM   1744  O   ASP A 220      27.586  -1.310  44.702  1.00 24.94           O  
ATOM   1745  CB  ASP A 220      28.452  -4.198  43.396  1.00 27.66           C  
ATOM   1746  CG  ASP A 220      29.172  -5.454  43.888  1.00 28.57           C  
ATOM   1747  OD1 ASP A 220      29.909  -6.059  43.095  1.00 30.01           O  
ATOM   1748  OD2 ASP A 220      29.004  -5.887  45.038  1.00 27.45           O  
ATOM   1749  N   TRP A 221      26.218  -2.105  43.030  1.00 25.06           N  
ATOM   1750  CA  TRP A 221      25.722  -0.790  42.646  1.00 24.71           C  
ATOM   1751  C   TRP A 221      24.904  -0.168  43.765  1.00 25.96           C  
ATOM   1752  O   TRP A 221      25.107   0.990  44.123  1.00 26.43           O  
ATOM   1753  CB  TRP A 221      24.849  -0.906  41.377  1.00 24.11           C  
ATOM   1754  CG  TRP A 221      24.102   0.336  41.005  1.00 22.28           C  
ATOM   1755  CD1 TRP A 221      22.727   0.523  41.014  1.00 22.39           C  
ATOM   1756  CD2 TRP A 221      24.657   1.571  40.546  1.00 22.50           C  
ATOM   1757  NE1 TRP A 221      22.408   1.792  40.580  1.00 20.52           N  
ATOM   1758  CE2 TRP A 221      23.569   2.464  40.289  1.00 20.98           C  
ATOM   1759  CE3 TRP A 221      25.954   2.033  40.332  1.00 22.56           C  
ATOM   1760  CZ2 TRP A 221      23.761   3.757  39.816  1.00 20.86           C  
ATOM   1761  CZ3 TRP A 221      26.139   3.336  39.866  1.00 20.80           C  
ATOM   1762  CH2 TRP A 221      25.044   4.177  39.615  1.00 19.81           C  
ATOM   1763  N   LYS A 222      23.949  -0.917  44.294  1.00 27.56           N  
ATOM   1764  CA  LYS A 222      23.155  -0.425  45.414  1.00 30.06           C  
ATOM   1765  C   LYS A 222      24.015  -0.102  46.650  1.00 31.69           C  
ATOM   1766  O   LYS A 222      23.644   0.783  47.433  1.00 32.52           O  
ATOM   1767  CB  LYS A 222      22.068  -1.407  45.779  1.00 30.48           C  
ATOM   1768  CG  LYS A 222      20.980  -1.580  44.704  1.00 31.92           C  
ATOM   1769  CD  LYS A 222      19.772  -2.327  45.252  1.00 34.29           C  
ATOM   1770  CE  LYS A 222      20.132  -3.803  45.496  1.00 36.30           C  
ATOM   1771  NZ  LYS A 222      18.963  -4.551  46.032  1.00 39.98           N  
ATOM   1772  N   GLU A 223      25.163  -0.765  46.804  1.00 33.25           N  
ATOM   1773  CA  GLU A 223      26.147  -0.405  47.862  1.00 34.42           C  
ATOM   1774  C   GLU A 223      27.156   0.683  47.453  1.00 34.98           C  
ATOM   1775  O   GLU A 223      28.114   0.973  48.191  1.00 35.68           O  
ATOM   1776  CB  GLU A 223      26.927  -1.644  48.282  1.00 34.52           C  
ATOM   1777  CG  GLU A 223      26.130  -2.703  49.005  1.00 38.06           C  
ATOM   1778  CD  GLU A 223      27.026  -3.864  49.358  1.00 42.87           C  
ATOM   1779  OE1 GLU A 223      27.746  -3.733  50.378  1.00 48.59           O  
ATOM   1780  OE2 GLU A 223      27.063  -4.865  48.591  1.00 43.69           O  
ATOM   1781  N   LYS A 224      26.992   1.248  46.262  1.00 34.79           N  
ATOM   1782  CA  LYS A 224      27.725   2.438  45.824  1.00 34.77           C  
ATOM   1783  C   LYS A 224      29.207   2.203  45.556  1.00 34.54           C  
ATOM   1784  O   LYS A 224      30.026   3.114  45.675  1.00 33.28           O  
ATOM   1785  CB  LYS A 224      27.535   3.615  46.802  1.00 36.12           C  
ATOM   1786  CG  LYS A 224      26.068   3.970  47.071  1.00 38.15           C  
ATOM   1787  CD  LYS A 224      25.919   5.043  48.139  0.60 40.08           C  
ATOM   1788  CE  LYS A 224      24.488   5.561  48.202  0.60 41.07           C  
ATOM   1789  NZ  LYS A 224      24.160   6.328  46.969  0.60 41.17           N  
ATOM   1790  N   LYS A 225      29.516   0.991  45.130  1.00 33.91           N  
ATOM   1791  CA  LYS A 225      30.868   0.587  44.819  1.00 34.71           C  
ATOM   1792  C   LYS A 225      31.259   0.951  43.393  1.00 34.28           C  
ATOM   1793  O   LYS A 225      31.481   0.082  42.555  1.00 32.74           O  
ATOM   1794  CB  LYS A 225      30.980  -0.912  45.035  1.00 34.78           C  
ATOM   1795  CG  LYS A 225      30.784  -1.251  46.502  1.00 36.51           C  
ATOM   1796  CD  LYS A 225      30.236  -2.615  46.684  1.00 40.41           C  
ATOM   1797  CE  LYS A 225      31.256  -3.609  47.112  1.00 41.22           C  
ATOM   1798  NZ  LYS A 225      30.588  -4.722  47.861  1.00 42.65           N  
ATOM   1799  N   THR A 226      31.365   2.252  43.137  1.00 34.81           N  
ATOM   1800  CA  THR A 226      31.562   2.724  41.767  1.00 35.16           C  
ATOM   1801  C   THR A 226      33.032   2.707  41.369  1.00 35.95           C  
ATOM   1802  O   THR A 226      33.375   3.070  40.241  1.00 35.89           O  
ATOM   1803  CB  THR A 226      30.929   4.104  41.565  1.00 35.33           C  
ATOM   1804  OG1 THR A 226      31.311   4.997  42.621  1.00 34.30           O  
ATOM   1805  CG2 THR A 226      29.419   4.007  41.677  1.00 34.47           C  
ATOM   1806  N   TYR A 227      33.887   2.257  42.297  1.00 36.11           N  
ATOM   1807  CA  TYR A 227      35.296   1.978  42.000  1.00 35.89           C  
ATOM   1808  C   TYR A 227      35.410   0.724  41.167  1.00 35.29           C  
ATOM   1809  O   TYR A 227      36.489   0.420  40.685  1.00 35.59           O  
ATOM   1810  CB  TYR A 227      36.137   1.829  43.291  1.00 36.47           C  
ATOM   1811  CG  TYR A 227      35.603   0.799  44.277  1.00 36.40           C  
ATOM   1812  CD1 TYR A 227      35.918  -0.561  44.145  1.00 36.30           C  
ATOM   1813  CD2 TYR A 227      34.777   1.176  45.332  1.00 35.67           C  
ATOM   1814  CE1 TYR A 227      35.428  -1.502  45.040  1.00 36.44           C  
ATOM   1815  CE2 TYR A 227      34.288   0.225  46.227  1.00 35.91           C  
ATOM   1816  CZ  TYR A 227      34.626  -1.101  46.073  1.00 35.20           C  
ATOM   1817  OH  TYR A 227      34.131  -2.050  46.939  1.00 40.78           O  
ATOM   1818  N   LEU A 228      34.311  -0.018  41.007  1.00 34.33           N  
ATOM   1819  CA  LEU A 228      34.262  -1.166  40.097  1.00 33.46           C  
ATOM   1820  C   LEU A 228      33.711  -0.829  38.699  1.00 32.87           C  
ATOM   1821  O   LEU A 228      33.051   0.197  38.497  1.00 32.29           O  
ATOM   1822  CB  LEU A 228      33.375  -2.253  40.705  1.00 33.60           C  
ATOM   1823  CG  LEU A 228      33.724  -2.655  42.146  1.00 35.17           C  
ATOM   1824  CD1 LEU A 228      32.555  -3.412  42.739  1.00 36.63           C  
ATOM   1825  CD2 LEU A 228      35.007  -3.522  42.161  1.00 35.78           C  
ATOM   1826  N   ASN A 229      33.941  -1.736  37.759  1.00 32.54           N  
ATOM   1827  CA  ASN A 229      33.421  -1.637  36.401  1.00 32.19           C  
ATOM   1828  C   ASN A 229      31.933  -2.031  36.440  1.00 31.22           C  
ATOM   1829  O   ASN A 229      31.543  -2.891  37.226  1.00 32.70           O  
ATOM   1830  CB  ASN A 229      34.159  -2.604  35.457  1.00 32.77           C  
ATOM   1831  CG  ASN A 229      35.531  -2.083  34.989  1.00 34.37           C  
ATOM   1832  OD1 ASN A 229      35.758  -0.884  34.903  1.00 37.23           O  
ATOM   1833  ND2 ASN A 229      36.450  -3.010  34.682  1.00 39.86           N  
ATOM   1834  N   PRO A 230      31.085  -1.434  35.612  1.00 29.04           N  
ATOM   1835  CA  PRO A 230      31.457  -0.470  34.551  1.00 27.24           C  
ATOM   1836  C   PRO A 230      31.671   0.965  35.007  1.00 26.11           C  
ATOM   1837  O   PRO A 230      32.159   1.806  34.238  1.00 24.92           O  
ATOM   1838  CB  PRO A 230      30.234  -0.526  33.633  1.00 27.86           C  
ATOM   1839  CG  PRO A 230      29.065  -0.686  34.637  1.00 27.40           C  
ATOM   1840  CD  PRO A 230      29.624  -1.700  35.651  1.00 28.53           C  
ATOM   1841  N   TRP A 231      31.323   1.246  36.257  1.00 25.09           N  
ATOM   1842  CA  TRP A 231      31.172   2.611  36.728  1.00 25.15           C  
ATOM   1843  C   TRP A 231      32.504   3.385  36.693  1.00 26.33           C  
ATOM   1844  O   TRP A 231      32.514   4.599  36.472  1.00 24.84           O  
ATOM   1845  CB  TRP A 231      30.549   2.626  38.159  1.00 25.10           C  
ATOM   1846  CG  TRP A 231      29.468   1.661  38.263  1.00 24.43           C  
ATOM   1847  CD1 TRP A 231      29.455   0.529  39.005  1.00 25.41           C  
ATOM   1848  CD2 TRP A 231      28.231   1.677  37.523  1.00 23.85           C  
ATOM   1849  NE1 TRP A 231      28.288  -0.167  38.778  1.00 24.74           N  
ATOM   1850  CE2 TRP A 231      27.526   0.507  37.867  1.00 24.22           C  
ATOM   1851  CE3 TRP A 231      27.668   2.546  36.580  1.00 22.13           C  
ATOM   1852  CZ2 TRP A 231      26.280   0.210  37.345  1.00 24.40           C  
ATOM   1853  CZ3 TRP A 231      26.429   2.258  36.067  1.00 24.04           C  
ATOM   1854  CH2 TRP A 231      25.750   1.092  36.437  1.00 25.10           C  
ATOM   1855  N   LYS A 232      33.617   2.671  36.910  1.00 27.60           N  
ATOM   1856  CA  LYS A 232      34.948   3.300  36.980  1.00 28.74           C  
ATOM   1857  C   LYS A 232      35.399   3.870  35.638  1.00 27.81           C  
ATOM   1858  O   LYS A 232      36.175   4.797  35.616  1.00 29.13           O  
ATOM   1859  CB  LYS A 232      36.029   2.343  37.585  1.00 29.46           C  
ATOM   1860  CG  LYS A 232      36.240   1.005  36.908  1.00 32.89           C  
ATOM   1861  CD  LYS A 232      37.423   0.214  37.592  0.80 37.49           C  
ATOM   1862  CE  LYS A 232      37.287  -1.341  37.497  0.80 40.13           C  
ATOM   1863  NZ  LYS A 232      37.692  -2.111  38.747  1.00 44.11           N  
ATOM   1864  N   LYS A 233      34.868   3.343  34.542  1.00 26.65           N  
ATOM   1865  CA  LYS A 233      35.130   3.855  33.208  1.00 26.95           C  
ATOM   1866  C   LYS A 233      34.320   5.106  32.847  1.00 26.11           C  
ATOM   1867  O   LYS A 233      34.531   5.692  31.790  1.00 26.04           O  
ATOM   1868  CB  LYS A 233      34.868   2.768  32.173  1.00 27.62           C  
ATOM   1869  CG  LYS A 233      35.666   1.499  32.448  1.00 29.27           C  
ATOM   1870  CD  LYS A 233      35.546   0.418  31.351  1.00 30.67           C  
ATOM   1871  CE  LYS A 233      34.319  -0.407  31.464  1.00 31.25           C  
ATOM   1872  NZ  LYS A 233      34.272  -1.584  30.523  1.00 28.92           N  
ATOM   1873  N   ILE A 234      33.424   5.536  33.734  1.00 24.73           N  
ATOM   1874  CA  ILE A 234      32.511   6.625  33.416  1.00 24.69           C  
ATOM   1875  C   ILE A 234      32.851   7.873  34.189  1.00 24.60           C  
ATOM   1876  O   ILE A 234      33.054   7.845  35.395  1.00 25.76           O  
ATOM   1877  CB  ILE A 234      31.035   6.198  33.702  1.00 23.65           C  
ATOM   1878  CG1 ILE A 234      30.686   4.971  32.873  1.00 23.38           C  
ATOM   1879  CG2 ILE A 234      30.098   7.313  33.392  1.00 24.49           C  
ATOM   1880  CD1 ILE A 234      29.278   4.466  33.089  1.00 24.30           C  
ATOM   1881  N   ASP A 235      32.883   8.994  33.502  1.00 25.08           N  
ATOM   1882  CA  ASP A 235      33.267  10.239  34.145  1.00 24.99           C  
ATOM   1883  C   ASP A 235      32.223  10.639  35.197  1.00 25.65           C  
ATOM   1884  O   ASP A 235      31.045  10.299  35.086  1.00 23.72           O  
ATOM   1885  CB  ASP A 235      33.433  11.326  33.073  1.00 25.77           C  
ATOM   1886  CG  ASP A 235      33.830  12.657  33.657  1.00 29.59           C  
ATOM   1887  OD1 ASP A 235      32.961  13.585  33.709  1.00 32.61           O  
ATOM   1888  OD2 ASP A 235      34.964  12.814  34.162  1.00 28.28           O  
ATOM   1889  N   SER A 236      32.664  11.400  36.200  1.00 25.04           N  
ATOM   1890  CA  SER A 236      31.850  11.757  37.330  1.00 24.60           C  
ATOM   1891  C   SER A 236      30.541  12.433  36.939  1.00 23.84           C  
ATOM   1892  O   SER A 236      29.522  12.179  37.564  1.00 24.30           O  
ATOM   1893  CB  SER A 236      32.638  12.679  38.274  1.00 25.26           C  
ATOM   1894  OG  SER A 236      32.790  13.962  37.677  1.00 28.22           O  
ATOM   1895  N   ALA A 237      30.543  13.282  35.911  1.00 23.27           N  
ATOM   1896  CA  ALA A 237      29.335  13.977  35.517  1.00 22.38           C  
ATOM   1897  C   ALA A 237      28.204  13.035  34.964  1.00 20.71           C  
ATOM   1898  O   ALA A 237      27.129  13.080  35.505  1.00 19.96           O  
ATOM   1899  CB  ALA A 237      29.632  15.144  34.550  1.00 22.73           C  
ATOM   1900  N   PRO A 238      28.429  12.241  33.919  1.00 19.56           N  
ATOM   1901  CA  PRO A 238      27.406  11.285  33.476  1.00 20.48           C  
ATOM   1902  C   PRO A 238      27.042  10.266  34.549  1.00 20.03           C  
ATOM   1903  O   PRO A 238      25.906   9.835  34.629  1.00 19.44           O  
ATOM   1904  CB  PRO A 238      28.031  10.596  32.252  1.00 19.58           C  
ATOM   1905  CG  PRO A 238      29.536  10.910  32.308  1.00 20.87           C  
ATOM   1906  CD  PRO A 238      29.611  12.215  33.032  1.00 20.25           C  
ATOM   1907  N   LEU A 239      28.015   9.906  35.368  1.00 20.59           N  
ATOM   1908  CA  LEU A 239      27.791   8.925  36.442  1.00 21.24           C  
ATOM   1909  C   LEU A 239      26.821   9.437  37.478  1.00 19.68           C  
ATOM   1910  O   LEU A 239      25.986   8.664  37.981  1.00 19.35           O  
ATOM   1911  CB  LEU A 239      29.104   8.573  37.145  1.00 21.05           C  
ATOM   1912  CG  LEU A 239      29.409   7.150  37.615  1.00 25.65           C  
ATOM   1913  CD1 LEU A 239      30.337   7.231  38.825  1.00 27.20           C  
ATOM   1914  CD2 LEU A 239      28.264   6.220  37.835  1.00 25.77           C  
ATOM   1915  N   ALA A 240      26.918  10.730  37.783  1.00 18.98           N  
ATOM   1916  CA  ALA A 240      25.948  11.406  38.662  1.00 18.55           C  
ATOM   1917  C   ALA A 240      24.535  11.334  38.085  1.00 18.85           C  
ATOM   1918  O   ALA A 240      23.550  11.247  38.828  1.00 18.83           O  
ATOM   1919  CB  ALA A 240      26.366  12.906  38.905  1.00 18.85           C  
ATOM   1920  N   LEU A 241      24.411  11.430  36.755  1.00 18.18           N  
ATOM   1921  CA  LEU A 241      23.090  11.279  36.112  1.00 17.65           C  
ATOM   1922  C   LEU A 241      22.595   9.835  36.292  1.00 18.04           C  
ATOM   1923  O   LEU A 241      21.429   9.584  36.643  1.00 18.56           O  
ATOM   1924  CB  LEU A 241      23.144  11.681  34.620  1.00 17.73           C  
ATOM   1925  CG  LEU A 241      21.891  11.326  33.782  1.00 18.51           C  
ATOM   1926  CD1 LEU A 241      20.650  11.946  34.401  1.00 20.43           C  
ATOM   1927  CD2 LEU A 241      22.012  11.756  32.341  1.00 19.56           C  
ATOM   1928  N   LEU A 242      23.495   8.884  36.086  1.00 18.00           N  
ATOM   1929  CA  LEU A 242      23.177   7.473  36.241  1.00 17.97           C  
ATOM   1930  C   LEU A 242      22.794   7.116  37.681  1.00 19.06           C  
ATOM   1931  O   LEU A 242      21.977   6.240  37.887  1.00 19.08           O  
ATOM   1932  CB  LEU A 242      24.356   6.609  35.787  1.00 16.97           C  
ATOM   1933  CG  LEU A 242      24.606   6.601  34.276  1.00 17.39           C  
ATOM   1934  CD1 LEU A 242      25.925   5.843  33.908  1.00 19.95           C  
ATOM   1935  CD2 LEU A 242      23.474   5.998  33.511  1.00 17.40           C  
ATOM   1936  N   HIS A 243      23.355   7.819  38.674  1.00 19.77           N  
ATOM   1937  CA  HIS A 243      22.955   7.612  40.066  1.00 20.39           C  
ATOM   1938  C   HIS A 243      21.492   8.008  40.286  1.00 19.39           C  
ATOM   1939  O   HIS A 243      20.817   7.469  41.189  1.00 20.55           O  
ATOM   1940  CB  HIS A 243      23.820   8.415  41.043  1.00 20.48           C  
ATOM   1941  CG  HIS A 243      25.099   7.744  41.426  1.00 25.84           C  
ATOM   1942  ND1 HIS A 243      25.169   6.740  42.368  1.00 29.46           N  
ATOM   1943  CD2 HIS A 243      26.370   7.949  41.000  1.00 29.91           C  
ATOM   1944  CE1 HIS A 243      26.422   6.342  42.490  1.00 29.65           C  
ATOM   1945  NE2 HIS A 243      27.169   7.056  41.670  1.00 31.23           N  
ATOM   1946  N   LYS A 244      21.029   8.963  39.505  1.00 18.03           N  
ATOM   1947  CA  LYS A 244      19.640   9.440  39.581  1.00 17.97           C  
ATOM   1948  C   LYS A 244      18.640   8.599  38.791  1.00 16.62           C  
ATOM   1949  O   LYS A 244      17.496   8.458  39.206  1.00 15.73           O  
ATOM   1950  CB  LYS A 244      19.565  10.913  39.186  1.00 18.30           C  
ATOM   1951  CG  LYS A 244      20.333  11.825  40.131  1.00 19.23           C  
ATOM   1952  CD  LYS A 244      20.155  13.323  39.791  1.00 22.32           C  
ATOM   1953  CE  LYS A 244      20.864  13.686  38.450  1.00 20.86           C  
ATOM   1954  NZ  LYS A 244      21.146  15.174  38.163  1.00 19.10           N  
ATOM   1955  N   ILE A 245      19.084   7.991  37.694  1.00 16.02           N  
ATOM   1956  CA  ILE A 245      18.237   7.134  36.855  1.00 16.38           C  
ATOM   1957  C   ILE A 245      18.118   5.707  37.386  1.00 16.06           C  
ATOM   1958  O   ILE A 245      17.026   5.115  37.441  1.00 16.10           O  
ATOM   1959  CB  ILE A 245      18.803   7.084  35.395  1.00 15.79           C  
ATOM   1960  CG1 ILE A 245      18.680   8.456  34.718  1.00 16.49           C  
ATOM   1961  CG2 ILE A 245      18.095   5.980  34.610  1.00 15.58           C  
ATOM   1962  CD1 ILE A 245      19.323   8.530  33.332  1.00 16.14           C  
ATOM   1963  N   LEU A 246      19.240   5.159  37.827  1.00 17.15           N  
ATOM   1964  CA  LEU A 246      19.290   3.743  38.259  1.00 16.80           C  
ATOM   1965  C   LEU A 246      18.995   3.616  39.782  1.00 17.46           C  
ATOM   1966  O   LEU A 246      19.777   3.017  40.540  1.00 17.89           O  
ATOM   1967  CB  LEU A 246      20.640   3.120  37.871  1.00 16.84           C  
ATOM   1968  CG  LEU A 246      20.956   3.094  36.351  1.00 16.96           C  
ATOM   1969  CD1 LEU A 246      22.321   2.404  36.094  1.00 17.61           C  
ATOM   1970  CD2 LEU A 246      19.885   2.428  35.583  1.00 18.44           C  
ATOM   1971  N   VAL A 247      17.873   4.209  40.176  1.00 16.74           N  
ATOM   1972  CA  VAL A 247      17.384   4.245  41.542  1.00 18.07           C  
ATOM   1973  C   VAL A 247      16.340   3.129  41.636  1.00 19.04           C  
ATOM   1974  O   VAL A 247      15.434   3.058  40.797  1.00 17.50           O  
ATOM   1975  CB  VAL A 247      16.776   5.646  41.838  1.00 17.87           C  
ATOM   1976  CG1 VAL A 247      15.998   5.679  43.168  1.00 21.15           C  
ATOM   1977  CG2 VAL A 247      17.872   6.720  41.850  1.00 18.64           C  
ATOM   1978  N   GLU A 248      16.470   2.257  42.639  1.00 18.75           N  
ATOM   1979  CA  GLU A 248      15.600   1.093  42.761  1.00 20.31           C  
ATOM   1980  C   GLU A 248      14.112   1.458  42.897  1.00 18.54           C  
ATOM   1981  O   GLU A 248      13.254   0.874  42.265  1.00 19.46           O  
ATOM   1982  CB  GLU A 248      16.036   0.281  43.972  1.00 21.35           C  
ATOM   1983  CG  GLU A 248      14.966  -0.685  44.453  1.00 26.54           C  
ATOM   1984  CD  GLU A 248      15.422  -2.092  44.316  0.70 31.78           C  
ATOM   1985  OE1 GLU A 248      15.514  -2.782  45.363  0.70 35.08           O  
ATOM   1986  OE2 GLU A 248      15.732  -2.463  43.175  0.70 34.35           O  
ATOM   1987  N   ASN A 249      13.816   2.440  43.714  1.00 18.36           N  
ATOM   1988  CA  ASN A 249      12.443   2.855  43.947  1.00 19.14           C  
ATOM   1989  C   ASN A 249      11.978   3.731  42.787  1.00 18.89           C  
ATOM   1990  O   ASN A 249      12.465   4.826  42.658  1.00 19.42           O  
ATOM   1991  CB  ASN A 249      12.327   3.637  45.254  1.00 18.39           C  
ATOM   1992  CG  ASN A 249      10.920   4.150  45.516  1.00 20.48           C  
ATOM   1993  OD1 ASN A 249       9.984   3.927  44.723  1.00 20.70           O  
ATOM   1994  ND2 ASN A 249      10.750   4.807  46.659  1.00 21.71           N  
ATOM   1995  N   PRO A 250      11.022   3.259  41.987  1.00 19.58           N  
ATOM   1996  CA  PRO A 250      10.594   3.975  40.780  1.00 20.49           C  
ATOM   1997  C   PRO A 250       9.919   5.322  41.097  1.00 21.38           C  
ATOM   1998  O   PRO A 250       9.958   6.221  40.289  1.00 21.82           O  
ATOM   1999  CB  PRO A 250       9.624   2.974  40.102  1.00 20.12           C  
ATOM   2000  CG  PRO A 250       9.084   2.119  41.224  1.00 21.63           C  
ATOM   2001  CD  PRO A 250      10.279   1.989  42.173  1.00 19.61           C  
ATOM   2002  N   SER A 251       9.318   5.445  42.282  1.00 22.35           N  
ATOM   2003  CA  SER A 251       8.718   6.704  42.739  1.00 22.69           C  
ATOM   2004  C   SER A 251       9.763   7.760  43.107  1.00 22.89           C  
ATOM   2005  O   SER A 251       9.509   8.967  43.023  1.00 24.55           O  
ATOM   2006  CB  SER A 251       7.747   6.419  43.911  1.00 23.50           C  
ATOM   2007  OG  SER A 251       6.855   5.349  43.553  1.00 23.90           O  
ATOM   2008  N   ALA A 252      10.960   7.312  43.450  1.00 22.30           N  
ATOM   2009  CA  ALA A 252      12.094   8.191  43.709  1.00 21.92           C  
ATOM   2010  C   ALA A 252      12.991   8.414  42.472  1.00 21.48           C  
ATOM   2011  O   ALA A 252      13.765   9.348  42.445  1.00 20.73           O  
ATOM   2012  CB  ALA A 252      12.925   7.621  44.823  1.00 22.65           C  
ATOM   2013  N   ARG A 253      12.872   7.566  41.462  1.00 19.74           N  
ATOM   2014  CA  ARG A 253      13.675   7.674  40.252  1.00 18.77           C  
ATOM   2015  C   ARG A 253      13.489   9.034  39.554  1.00 18.19           C  
ATOM   2016  O   ARG A 253      12.405   9.590  39.529  1.00 18.05           O  
ATOM   2017  CB  ARG A 253      13.336   6.479  39.346  1.00 18.52           C  
ATOM   2018  CG  ARG A 253      14.221   6.295  38.146  1.00 17.14           C  
ATOM   2019  CD  ARG A 253      13.939   5.024  37.417  1.00 15.20           C  
ATOM   2020  NE  ARG A 253      13.935   3.936  38.369  1.00 14.34           N  
ATOM   2021  CZ  ARG A 253      13.169   2.862  38.291  1.00 15.48           C  
ATOM   2022  NH1 ARG A 253      13.197   1.962  39.270  1.00 14.97           N  
ATOM   2023  NH2 ARG A 253      12.389   2.688  37.242  1.00 16.77           N  
ATOM   2024  N   ILE A 254      14.560   9.597  38.994  1.00 18.46           N  
ATOM   2025  CA  ILE A 254      14.440  10.845  38.253  1.00 17.81           C  
ATOM   2026  C   ILE A 254      13.450  10.706  37.087  1.00 18.07           C  
ATOM   2027  O   ILE A 254      13.405   9.664  36.450  1.00 18.76           O  
ATOM   2028  CB  ILE A 254      15.814  11.296  37.739  1.00 18.44           C  
ATOM   2029  CG1 ILE A 254      15.799  12.761  37.329  1.00 18.22           C  
ATOM   2030  CG2 ILE A 254      16.296  10.442  36.581  1.00 15.68           C  
ATOM   2031  CD1 ILE A 254      17.196  13.311  37.001  1.00 17.44           C  
ATOM   2032  N   THR A 255      12.676  11.771  36.803  1.00 17.92           N  
ATOM   2033  CA  THR A 255      11.777  11.818  35.646  1.00 18.50           C  
ATOM   2034  C   THR A 255      12.483  12.487  34.505  1.00 18.16           C  
ATOM   2035  O   THR A 255      13.498  13.150  34.695  1.00 18.94           O  
ATOM   2036  CB  THR A 255      10.486  12.616  35.925  1.00 18.11           C  
ATOM   2037  OG1 THR A 255      10.830  13.957  36.297  1.00 19.30           O  
ATOM   2038  CG2 THR A 255       9.746  12.046  37.132  1.00 21.14           C  
ATOM   2039  N   ILE A 256      11.902  12.384  33.323  1.00 18.17           N  
ATOM   2040  CA  ILE A 256      12.508  13.021  32.156  1.00 18.82           C  
ATOM   2041  C   ILE A 256      12.584  14.534  32.239  1.00 19.56           C  
ATOM   2042  O   ILE A 256      13.632  15.076  31.909  1.00 18.61           O  
ATOM   2043  CB  ILE A 256      11.878  12.575  30.849  1.00 19.26           C  
ATOM   2044  CG1 ILE A 256      12.076  11.051  30.669  1.00 19.53           C  
ATOM   2045  CG2 ILE A 256      12.530  13.322  29.682  1.00 20.66           C  
ATOM   2046  CD1 ILE A 256      11.324  10.490  29.465  1.00 20.42           C  
ATOM   2047  N   PRO A 257      11.557  15.248  32.719  1.00 20.45           N  
ATOM   2048  CA  PRO A 257      11.739  16.704  32.928  1.00 20.79           C  
ATOM   2049  C   PRO A 257      13.003  17.044  33.707  1.00 21.20           C  
ATOM   2050  O   PRO A 257      13.725  18.008  33.372  1.00 22.08           O  
ATOM   2051  CB  PRO A 257      10.432  17.137  33.665  1.00 20.96           C  
ATOM   2052  CG  PRO A 257       9.386  16.209  33.030  1.00 20.67           C  
ATOM   2053  CD  PRO A 257      10.154  14.831  32.930  1.00 20.30           C  
ATOM   2054  N   ASP A 258      13.297  16.244  34.726  1.00 21.14           N  
ATOM   2055  CA  ASP A 258      14.454  16.485  35.537  1.00 20.84           C  
ATOM   2056  C   ASP A 258      15.777  16.030  34.906  1.00 20.21           C  
ATOM   2057  O   ASP A 258      16.803  16.656  35.134  1.00 20.18           O  
ATOM   2058  CB  ASP A 258      14.213  15.859  36.905  1.00 22.42           C  
ATOM   2059  CG  ASP A 258      13.243  16.720  37.756  1.00 24.56           C  
ATOM   2060  OD1 ASP A 258      12.627  16.218  38.728  1.00 22.82           O  
ATOM   2061  OD2 ASP A 258      13.075  17.929  37.482  1.00 28.46           O  
ATOM   2062  N   ILE A 259      15.748  14.966  34.107  1.00 18.86           N  
ATOM   2063  CA  ILE A 259      16.917  14.568  33.306  1.00 19.35           C  
ATOM   2064  C   ILE A 259      17.375  15.727  32.426  1.00 20.16           C  
ATOM   2065  O   ILE A 259      18.550  15.989  32.323  1.00 19.74           O  
ATOM   2066  CB  ILE A 259      16.631  13.309  32.465  1.00 18.11           C  
ATOM   2067  CG1 ILE A 259      16.467  12.091  33.379  1.00 18.59           C  
ATOM   2068  CG2 ILE A 259      17.740  13.077  31.433  1.00 19.81           C  
ATOM   2069  CD1 ILE A 259      16.059  10.856  32.647  1.00 18.06           C  
ATOM   2070  N   LYS A 260      16.426  16.441  31.841  1.00 22.78           N  
ATOM   2071  CA  LYS A 260      16.722  17.583  30.963  1.00 24.58           C  
ATOM   2072  C   LYS A 260      17.355  18.766  31.649  1.00 23.57           C  
ATOM   2073  O   LYS A 260      17.943  19.634  30.988  1.00 24.96           O  
ATOM   2074  CB  LYS A 260      15.438  18.001  30.246  1.00 25.44           C  
ATOM   2075  CG  LYS A 260      15.131  17.113  29.076  1.00 29.38           C  
ATOM   2076  CD  LYS A 260      13.686  17.284  28.671  1.00 32.65           C  
ATOM   2077  CE  LYS A 260      13.399  16.829  27.270  1.00 30.90           C  
ATOM   2078  NZ  LYS A 260      12.026  17.357  26.934  1.00 33.00           N  
ATOM   2079  N   LYS A 261      17.255  18.788  32.967  1.00 23.74           N  
ATOM   2080  CA  LYS A 261      17.894  19.788  33.817  1.00 24.00           C  
ATOM   2081  C   LYS A 261      19.203  19.332  34.428  1.00 23.37           C  
ATOM   2082  O   LYS A 261      19.856  20.104  35.120  1.00 21.84           O  
ATOM   2083  CB  LYS A 261      16.945  20.187  34.955  1.00 24.69           C  
ATOM   2084  CG  LYS A 261      15.626  20.794  34.473  1.00 27.92           C  
ATOM   2085  CD  LYS A 261      14.613  20.867  35.675  1.00 30.33           C  
ATOM   2086  CE  LYS A 261      13.176  21.145  35.231  0.50 32.24           C  
ATOM   2087  NZ  LYS A 261      12.190  20.144  35.790  0.50 32.99           N  
ATOM   2088  N   ASP A 262      19.603  18.089  34.162  1.00 21.79           N  
ATOM   2089  CA  ASP A 262      20.810  17.516  34.743  1.00 21.12           C  
ATOM   2090  C   ASP A 262      22.029  18.172  34.141  1.00 21.00           C  
ATOM   2091  O   ASP A 262      22.026  18.604  32.985  1.00 21.26           O  
ATOM   2092  CB  ASP A 262      20.857  15.978  34.526  1.00 20.70           C  
ATOM   2093  CG  ASP A 262      22.205  15.375  34.811  1.00 19.70           C  
ATOM   2094  OD1 ASP A 262      22.973  15.157  33.839  1.00 19.55           O  
ATOM   2095  OD2 ASP A 262      22.582  15.033  35.955  1.00 19.62           O  
ATOM   2096  N   ARG A 263      23.088  18.210  34.930  1.00 21.11           N  
ATOM   2097  CA  ARG A 263      24.294  18.960  34.571  1.00 22.18           C  
ATOM   2098  C   ARG A 263      25.046  18.368  33.390  1.00 21.44           C  
ATOM   2099  O   ARG A 263      25.357  19.090  32.438  1.00 20.86           O  
ATOM   2100  CB  ARG A 263      25.197  19.082  35.793  1.00 22.99           C  
ATOM   2101  CG  ARG A 263      26.441  19.976  35.634  1.00 27.42           C  
ATOM   2102  CD  ARG A 263      27.224  20.151  36.978  0.80 29.62           C  
ATOM   2103  NE  ARG A 263      28.549  19.545  36.915  0.60 34.37           N  
ATOM   2104  CZ  ARG A 263      28.827  18.248  37.102  0.60 36.10           C  
ATOM   2105  NH1 ARG A 263      27.880  17.366  37.395  0.60 39.17           N  
ATOM   2106  NH2 ARG A 263      30.077  17.826  36.986  0.60 38.03           N  
ATOM   2107  N   TRP A 264      25.293  17.049  33.405  1.00 20.29           N  
ATOM   2108  CA  TRP A 264      25.895  16.408  32.253  1.00 19.84           C  
ATOM   2109  C   TRP A 264      25.051  16.525  30.974  1.00 18.86           C  
ATOM   2110  O   TRP A 264      25.577  16.757  29.869  1.00 17.97           O  
ATOM   2111  CB  TRP A 264      26.197  14.930  32.533  1.00 20.09           C  
ATOM   2112  CG  TRP A 264      26.852  14.313  31.370  1.00 20.27           C  
ATOM   2113  CD1 TRP A 264      28.125  14.520  30.971  1.00 20.28           C  
ATOM   2114  CD2 TRP A 264      26.271  13.415  30.407  1.00 21.92           C  
ATOM   2115  NE1 TRP A 264      28.386  13.807  29.837  1.00 18.58           N  
ATOM   2116  CE2 TRP A 264      27.268  13.118  29.465  1.00 18.71           C  
ATOM   2117  CE3 TRP A 264      25.002  12.861  30.233  1.00 21.15           C  
ATOM   2118  CZ2 TRP A 264      27.066  12.247  28.407  1.00 21.36           C  
ATOM   2119  CZ3 TRP A 264      24.787  11.997  29.170  1.00 17.07           C  
ATOM   2120  CH2 TRP A 264      25.804  11.720  28.257  1.00 20.30           C  
ATOM   2121  N   TYR A 265      23.739  16.315  31.117  1.00 18.29           N  
ATOM   2122  CA  TYR A 265      22.821  16.396  29.997  1.00 18.05           C  
ATOM   2123  C   TYR A 265      22.952  17.755  29.276  1.00 18.05           C  
ATOM   2124  O   TYR A 265      22.838  17.847  28.047  1.00 19.24           O  
ATOM   2125  CB  TYR A 265      21.399  16.204  30.499  1.00 18.04           C  
ATOM   2126  CG  TYR A 265      20.378  16.071  29.390  1.00 18.50           C  
ATOM   2127  CD1 TYR A 265      19.734  17.180  28.862  1.00 19.09           C  
ATOM   2128  CD2 TYR A 265      20.013  14.812  28.921  1.00 20.79           C  
ATOM   2129  CE1 TYR A 265      18.789  17.040  27.834  1.00 20.52           C  
ATOM   2130  CE2 TYR A 265      19.055  14.654  27.966  1.00 17.90           C  
ATOM   2131  CZ  TYR A 265      18.465  15.744  27.410  1.00 20.28           C  
ATOM   2132  OH  TYR A 265      17.569  15.535  26.424  1.00 23.20           O  
ATOM   2133  N   ASN A 266      23.208  18.784  30.056  1.00 19.15           N  
ATOM   2134  CA  ASN A 266      23.357  20.146  29.563  1.00 20.34           C  
ATOM   2135  C   ASN A 266      24.804  20.613  29.365  1.00 21.19           C  
ATOM   2136  O   ASN A 266      25.036  21.795  29.138  1.00 20.44           O  
ATOM   2137  CB  ASN A 266      22.630  21.086  30.507  1.00 20.23           C  
ATOM   2138  CG  ASN A 266      21.134  20.967  30.371  1.00 20.15           C  
ATOM   2139  OD1 ASN A 266      20.560  21.345  29.334  1.00 20.65           O  
ATOM   2140  ND2 ASN A 266      20.488  20.403  31.385  1.00 20.50           N  
ATOM   2141  N   LYS A 267      25.766  19.699  29.418  1.00 21.68           N  
ATOM   2142  CA  LYS A 267      27.198  20.074  29.326  1.00 23.52           C  
ATOM   2143  C   LYS A 267      27.643  20.199  27.854  1.00 24.40           C  
ATOM   2144  O   LYS A 267      27.402  19.287  27.062  1.00 23.47           O  
ATOM   2145  CB  LYS A 267      28.041  19.038  30.067  1.00 23.90           C  
ATOM   2146  CG  LYS A 267      29.517  19.183  29.968  1.00 25.53           C  
ATOM   2147  CD  LYS A 267      30.229  18.230  30.918  1.00 26.75           C  
ATOM   2148  CE  LYS A 267      31.756  18.341  30.762  1.00 31.45           C  
ATOM   2149  NZ  LYS A 267      32.488  17.570  31.784  1.00 30.40           N  
ATOM   2150  N   PRO A 268      28.233  21.331  27.461  1.00 25.09           N  
ATOM   2151  CA  PRO A 268      28.707  21.468  26.076  1.00 25.88           C  
ATOM   2152  C   PRO A 268      29.912  20.578  25.851  1.00 26.61           C  
ATOM   2153  O   PRO A 268      30.898  20.632  26.593  1.00 26.34           O  
ATOM   2154  CB  PRO A 268      29.022  22.967  25.937  1.00 25.66           C  
ATOM   2155  CG  PRO A 268      28.334  23.615  27.090  1.00 25.65           C  
ATOM   2156  CD  PRO A 268      28.420  22.589  28.209  1.00 25.69           C  
ATOM   2157  N   LEU A 269      29.769  19.720  24.854  1.00 27.91           N  
ATOM   2158  CA  LEU A 269      30.727  18.675  24.568  1.00 29.79           C  
ATOM   2159  C   LEU A 269      31.032  18.640  23.076  1.00 32.33           C  
ATOM   2160  O   LEU A 269      32.161  18.381  22.691  1.00 31.74           O  
ATOM   2161  CB  LEU A 269      30.165  17.302  24.958  1.00 29.37           C  
ATOM   2162  CG  LEU A 269      29.918  16.980  26.431  1.00 28.60           C  
ATOM   2163  CD1 LEU A 269      29.412  15.563  26.576  1.00 30.20           C  
ATOM   2164  CD2 LEU A 269      31.217  17.185  27.254  1.00 28.68           C  
ATOM   2165  N   LYS A 270      30.022  18.873  22.244  1.00 35.56           N  
ATOM   2166  CA  LYS A 270      30.088  18.475  20.838  1.00 39.76           C  
ATOM   2167  C   LYS A 270      29.786  19.608  19.837  1.00 42.02           C  
ATOM   2168  O   LYS A 270      28.783  20.327  19.940  1.00 42.50           O  
ATOM   2169  CB  LYS A 270      29.153  17.269  20.557  1.00 39.90           C  
ATOM   2170  CG  LYS A 270      29.371  16.646  19.152  1.00 42.66           C  
ATOM   2171  CD  LYS A 270      29.049  15.122  19.053  1.00 44.34           C  
ATOM   2172  CE  LYS A 270      29.899  14.443  17.961  1.00 45.01           C  
ATOM   2173  NZ  LYS A 270      29.169  13.564  17.016  1.00 47.40           N  
ATOM   2174  N   LYS A 271      30.662  19.714  18.842  0.80 44.71           N  
ATOM   2175  CA  LYS A 271      30.504  20.654  17.743  0.80 46.04           C  
ATOM   2176  C   LYS A 271      29.673  19.993  16.641  0.80 48.08           C  
ATOM   2177  O   LYS A 271      29.438  18.773  16.669  0.80 48.44           O  
ATOM   2178  CB  LYS A 271      31.897  21.075  17.224  0.80 46.16           C  
ATOM   2179  CG  LYS A 271      32.854  21.570  18.351  0.80 44.95           C  
ATOM   2180  CD  LYS A 271      33.591  22.867  18.012  0.80 42.95           C  
ATOM   2181  CE  LYS A 271      34.497  23.296  19.184  0.80 41.64           C  
ATOM   2182  NZ  LYS A 271      34.039  24.506  19.913  0.80 36.80           N  
ATOM   2183  N   GLY A 272      29.237  20.793  15.669  0.80 50.13           N  
ATOM   2184  CA  GLY A 272      28.414  20.305  14.570  0.80 51.23           C  
ATOM   2185  C   GLY A 272      28.933  19.084  13.808  0.80 52.45           C  
ATOM   2186  O   GLY A 272      29.996  18.513  14.129  0.80 52.84           O  
ATOM   2187  N   ALA A 273      28.166  18.678  12.791  0.60 53.05           N  
ATOM   2188  CA  ALA A 273      28.542  17.557  11.930  0.60 53.62           C  
ATOM   2189  C   ALA A 273      29.632  18.007  10.964  0.60 54.00           C  
ATOM   2190  O   ALA A 273      29.583  19.138  10.458  0.60 54.39           O  
ATOM   2191  CB  ALA A 273      27.326  17.031  11.167  0.60 53.65           C  
ATOM   2192  N   LYS A 274      30.605  17.124  10.716  0.60 54.20           N  
ATOM   2193  CA  LYS A 274      31.811  17.448   9.931  0.60 54.15           C  
ATOM   2194  C   LYS A 274      31.539  18.463   8.805  0.60 54.06           C  
ATOM   2195  O   LYS A 274      31.211  18.075   7.671  0.60 54.29           O  
ATOM   2196  CB  LYS A 274      32.449  16.162   9.362  0.60 54.28           C  
ATOM   2197  CG  LYS A 274      33.793  16.381   8.637  0.50 54.71           C  
ATOM   2198  CD  LYS A 274      34.382  15.070   8.099  0.50 55.24           C  
ATOM   2199  CE  LYS A 274      35.336  15.298   6.917  0.50 55.77           C  
ATOM   2200  NZ  LYS A 274      35.395  14.120   5.989  0.50 55.58           N  
ATOM   2201  N   ARG A 275      31.694  19.754   9.133  0.50 53.66           N  
ATOM   2202  CA  ARG A 275      31.363  20.875   8.238  0.50 53.17           C  
ATOM   2203  C   ARG A 275      29.853  20.886   7.958  0.50 53.00           C  
ATOM   2204  O   ARG A 275      29.391  20.482   6.886  0.50 52.96           O  
ATOM   2205  CB  ARG A 275      32.219  20.824   6.955  0.50 53.12           C  
ATOM   2206  CG  ARG A 275      31.750  21.684   5.766  0.50 52.37           C  
ATOM   2207  CD  ARG A 275      31.368  20.857   4.545  0.50 51.71           C  
ATOM   2208  NE  ARG A 275      31.600  21.554   3.283  0.50 50.43           N  
ATOM   2209  CZ  ARG A 275      32.021  20.971   2.156  0.50 50.39           C  
ATOM   2210  NH1 ARG A 275      32.276  19.662   2.099  0.50 50.51           N  
ATOM   2211  NH2 ARG A 275      32.189  21.708   1.066  0.50 50.23           N  
ATOM   2212  N   PRO A 276      29.092  21.329   8.955  0.30 52.53           N  
ATOM   2213  CA  PRO A 276      27.630  21.306   8.897  0.30 52.38           C  
ATOM   2214  C   PRO A 276      27.056  22.610   8.353  0.30 52.34           C  
ATOM   2215  CB  PRO A 276      27.234  21.112  10.367  0.30 52.33           C  
ATOM   2216  CG  PRO A 276      28.488  21.470  11.182  0.30 52.36           C  
ATOM   2217  CD  PRO A 276      29.572  21.887  10.228  0.30 52.53           C  
TER    2218      PRO A 276                                                      
HETATM 2219  CAB PFP A1277      18.962  -8.007  12.918  1.00 35.62           C  
HETATM 2220  OAS PFP A1277      17.631  -7.667  12.568  1.00 34.44           O  
HETATM 2221  CAV PFP A1277      17.608  -6.409  11.928  1.00 33.63           C  
HETATM 2222  CAG PFP A1277      18.394  -5.338  12.425  1.00 30.20           C  
HETATM 2223  CAK PFP A1277      18.321  -4.044  11.795  1.00 27.50           C  
HETATM 2224  CAF PFP A1277      16.745  -6.196  10.844  1.00 30.42           C  
HETATM 2225  CAJ PFP A1277      16.677  -4.925  10.220  1.00 28.07           C  
HETATM 2226  CAX PFP A1277      17.481  -3.855  10.678  1.00 27.76           C  
HETATM 2227  CBA PFP A1277      17.331  -2.495  10.054  1.00 25.67           C  
HETATM 2228  CBC PFP A1277      16.197  -1.806   9.929  1.00 25.77           C  
HETATM 2229  CAY PFP A1277      14.922  -1.956  10.467  1.00 27.16           C  
HETATM 2230  NAQ PFP A1277      14.619  -3.008  11.212  1.00 27.58           N  
HETATM 2231  CAN PFP A1277      13.203  -3.255  11.601  1.00 25.38           C  
HETATM 2232  CAM PFP A1277      12.524  -2.381  12.731  1.00 29.88           C  
HETATM 2233  OAC PFP A1277      12.104  -0.984  12.445  1.00 35.13           O  
HETATM 2234  NAO PFP A1277      13.985  -1.033  10.209  1.00 25.31           N  
HETATM 2235  CAL PFP A1277      14.279   0.038   9.470  1.00 23.99           C  
HETATM 2236  NAP PFP A1277      15.523   0.207   8.964  1.00 24.36           N  
HETATM 2237  CBB PFP A1277      16.479  -0.701   9.189  1.00 22.68           C  
HETATM 2238  OAT PFP A1277      17.714  -0.739   8.838  1.00 25.77           O  
HETATM 2239  CAZ PFP A1277      18.267  -1.818   9.274  1.00 26.35           C  
HETATM 2240  CAW PFP A1277      19.582  -2.157   9.070  1.00 29.92           C  
HETATM 2241  CAH PFP A1277      20.451  -1.211   8.510  1.00 30.70           C  
HETATM 2242  CAD PFP A1277      21.770  -1.537   8.265  1.00 34.33           C  
HETATM 2243  CAU PFP A1277      22.232  -2.804   8.544  1.00 38.77           C  
HETATM 2244  OAR PFP A1277      23.529  -3.118   8.300  1.00 44.47           O  
HETATM 2245  CAA PFP A1277      24.529  -2.049   8.177  1.00 45.79           C  
HETATM 2246  CAE PFP A1277      21.361  -3.767   9.080  1.00 34.84           C  
HETATM 2247  CAI PFP A1277      20.029  -3.440   9.321  1.00 32.55           C  
HETATM 2248  S   SO4 A1278      -0.735  -5.017  27.920  0.90 73.47           S  
HETATM 2249  O1  SO4 A1278       0.011  -5.777  26.899  0.90 71.20           O  
HETATM 2250  O2  SO4 A1278       0.035  -4.890  29.165  0.90 70.73           O  
HETATM 2251  O3  SO4 A1278      -2.005  -5.701  28.212  0.90 72.39           O  
HETATM 2252  O4  SO4 A1278      -1.024  -3.684  27.405  0.90 71.24           O  
HETATM 2253  S   SO4 A1279      26.352  -3.884  25.176  0.70 49.63           S  
HETATM 2254  O1  SO4 A1279      27.659  -3.303  25.528  0.70 44.94           O  
HETATM 2255  O2  SO4 A1279      26.545  -5.221  24.605  0.70 45.49           O  
HETATM 2256  O3  SO4 A1279      25.555  -3.033  24.278  0.70 43.09           O  
HETATM 2257  O   HOH A2001       4.917   5.146  -4.714  1.00 57.75           O  
HETATM 2258  O   HOH A2002       7.621  -5.096  -1.568  1.00 59.83           O  
HETATM 2259  O   HOH A2003       5.757  20.436  17.090  1.00 71.80           O  
HETATM 2260  O   HOH A2004       3.171  -1.617  -3.301  1.00 48.25           O  
HETATM 2261  O   HOH A2005       5.935  -4.108  -5.836  1.00 63.39           O  
HETATM 2262  O   HOH A2006       6.082  -5.921  -7.551  1.00 56.52           O  
HETATM 2263  O   HOH A2007      21.602  -9.406  12.046  1.00 50.13           O  
HETATM 2264  O   HOH A2008      14.565  -8.196  16.041  1.00 49.23           O  
HETATM 2265  O   HOH A2009       7.868  -6.484  -4.849  1.00 71.26           O  
HETATM 2266  O   HOH A2010       4.955   1.313   0.408  1.00 58.16           O  
HETATM 2267  O   HOH A2011      14.337  -0.891  -7.498  1.00 35.42           O  
HETATM 2268  O   HOH A2012       9.841  -4.553  -8.393  1.00 61.25           O  
HETATM 2269  O   HOH A2013       3.400  18.773  18.005  1.00 62.80           O  
HETATM 2270  O   HOH A2014      11.943  -8.070  -5.861  1.00 59.70           O  
HETATM 2271  O   HOH A2015      18.452  19.112  19.736  1.00 46.61           O  
HETATM 2272  O   HOH A2016      21.198   7.710 -11.679  1.00 51.12           O  
HETATM 2273  O   HOH A2017      19.235   9.031 -10.053  1.00 63.38           O  
HETATM 2274  O   HOH A2018      19.477   1.958  -0.860  1.00 59.12           O  
HETATM 2275  O   HOH A2019      21.910  -6.820  10.528  1.00 47.20           O  
HETATM 2276  O   HOH A2020      19.769 -11.760  14.405  1.00 52.36           O  
HETATM 2277  O   HOH A2021      16.969 -10.588  15.930  1.00 58.97           O  
HETATM 2278  O   HOH A2022       9.046  -7.510  19.334  1.00 57.88           O  
HETATM 2279  O   HOH A2023      -1.068 -17.473  18.896  1.00 58.74           O  
HETATM 2280  O   HOH A2024       4.693  16.068  18.504  1.00 51.57           O  
HETATM 2281  O   HOH A2025      17.587  16.266  20.389  1.00 48.76           O  
HETATM 2282  O   HOH A2026      15.963   1.277  -8.774  1.00 56.08           O  
HETATM 2283  O   HOH A2027       5.953  16.938  32.353  1.00 55.17           O  
HETATM 2284  O   HOH A2028       6.201  -4.171 -15.221  1.00 36.67           O  
HETATM 2285  O   HOH A2029      10.895  -0.182 -16.981  1.00 30.27           O  
HETATM 2286  O   HOH A2030      11.892   0.356 -14.511  1.00 23.75           O  
HETATM 2287  O   HOH A2031      15.055   0.770 -11.879  1.00 29.21           O  
HETATM 2288  O   HOH A2032      16.139   8.572  -4.200  1.00 56.38           O  
HETATM 2289  O   HOH A2033      11.726  10.957  -7.141  1.00 71.02           O  
HETATM 2290  O   HOH A2034      19.824   5.744 -11.361  1.00 37.25           O  
HETATM 2291  O   HOH A2035      18.139   3.540  -3.272  1.00 48.29           O  
HETATM 2292  O   HOH A2036      22.021   5.930  -7.039  1.00 65.42           O  
HETATM 2293  O   HOH A2037      10.194  11.332  10.154  1.00 49.92           O  
HETATM 2294  O   HOH A2038      25.644  -1.647  11.164  1.00 44.56           O  
HETATM 2295  O   HOH A2039      17.153  -6.882  16.783  1.00 45.74           O  
HETATM 2296  O   HOH A2040      10.026   6.803   0.734  1.00 46.57           O  
HETATM 2297  O   HOH A2041       7.384   5.941   0.478  1.00 60.06           O  
HETATM 2298  O   HOH A2042      15.550   6.594   0.150  1.00 42.78           O  
HETATM 2299  O   HOH A2043      12.822   4.986   4.156  1.00 30.18           O  
HETATM 2300  O   HOH A2044       7.761  19.203  31.963  1.00 42.91           O  
HETATM 2301  O   HOH A2045      29.532  -5.022  17.973  1.00 56.47           O  
HETATM 2302  O   HOH A2046      11.209  -5.002  14.217  1.00 43.48           O  
HETATM 2303  O   HOH A2047      10.624  -9.288  11.560  1.00 45.25           O  
HETATM 2304  O   HOH A2048      27.819   9.785  16.350  1.00 37.14           O  
HETATM 2305  O   HOH A2049      20.056  16.755  19.491  1.00 53.37           O  
HETATM 2306  O   HOH A2050       7.555  15.707  22.211  1.00 32.49           O  
HETATM 2307  O   HOH A2051       8.133  13.022  29.452  1.00 29.61           O  
HETATM 2308  O   HOH A2052       5.462  15.837  26.861  1.00 36.45           O  
HETATM 2309  O   HOH A2053       0.932  14.475  19.184  1.00 50.95           O  
HETATM 2310  O   HOH A2054       2.876  15.001  20.659  1.00 36.11           O  
HETATM 2311  O   HOH A2055       5.396  15.598  23.858  1.00 33.59           O  
HETATM 2312  O   HOH A2056      -2.404 -15.182  19.171  1.00 69.58           O  
HETATM 2313  O   HOH A2057       7.206  -2.291  31.011  1.00 16.13           O  
HETATM 2314  O   HOH A2058      -0.925 -10.524  26.853  1.00 55.55           O  
HETATM 2315  O   HOH A2059      12.203  -9.231  20.896  1.00 49.69           O  
HETATM 2316  O   HOH A2060      16.353 -10.600  20.959  1.00 46.34           O  
HETATM 2317  O   HOH A2061       4.496  -9.947  23.842  1.00 47.48           O  
HETATM 2318  O   HOH A2062      20.799  -8.500  25.717  1.00 46.71           O  
HETATM 2319  O   HOH A2063      -5.237  -5.592  19.118  1.00 55.96           O  
HETATM 2320  O   HOH A2064      -2.161  -6.272  23.937  1.00 64.02           O  
HETATM 2321  O   HOH A2065       7.346  -1.576  14.886  1.00 25.93           O  
HETATM 2322  O   HOH A2066       8.344   2.036  13.618  1.00 29.50           O  
HETATM 2323  O   HOH A2067       1.356  10.940  34.670  1.00 51.97           O  
HETATM 2324  O   HOH A2068       1.774  14.805  28.730  1.00 49.07           O  
HETATM 2325  O   HOH A2069      -5.799   5.846  20.225  1.00 52.19           O  
HETATM 2326  O   HOH A2070      -0.645  10.482  17.800  1.00 51.34           O  
HETATM 2327  O   HOH A2071       5.815   6.852  12.321  1.00 36.26           O  
HETATM 2328  O   HOH A2072       3.110  11.205  37.094  1.00 57.16           O  
HETATM 2329  O   HOH A2073       4.117   9.264   9.541  1.00 57.75           O  
HETATM 2330  O   HOH A2074       6.110  14.987  16.463  1.00 48.76           O  
HETATM 2331  O   HOH A2075      11.027  16.593  20.175  1.00 30.29           O  
HETATM 2332  O   HOH A2076      10.726 -11.614  24.717  1.00 38.95           O  
HETATM 2333  O   HOH A2077       8.153  16.679  16.590  1.00 50.71           O  
HETATM 2334  O   HOH A2078      13.593  16.215  18.532  1.00 53.99           O  
HETATM 2335  O   HOH A2079      15.985  12.649  13.453  1.00 26.42           O  
HETATM 2336  O   HOH A2080      15.548  15.230  18.441  1.00 31.42           O  
HETATM 2337  O   HOH A2081      17.296  13.697  15.425  1.00 37.08           O  
HETATM 2338  O   HOH A2082       7.769   8.581  13.356  1.00 23.32           O  
HETATM 2339  O   HOH A2083      13.720  -9.326  42.018  1.00 46.00           O  
HETATM 2340  O   HOH A2084       6.090   4.557  13.589  1.00 31.56           O  
HETATM 2341  O   HOH A2085      -0.367  -9.574  37.682  1.00 68.60           O  
HETATM 2342  O   HOH A2086       5.879   6.910  39.382  1.00 27.82           O  
HETATM 2343  O   HOH A2087       6.916   9.162  36.170  1.00 21.16           O  
HETATM 2344  O   HOH A2088       7.265  12.669  33.953  1.00 23.03           O  
HETATM 2345  O   HOH A2089       2.123  13.100  33.371  1.00 34.00           O  
HETATM 2346  O   HOH A2090       6.717  14.305  32.043  1.00 32.89           O  
HETATM 2347  O   HOH A2091      27.693  -9.483  34.662  1.00 42.50           O  
HETATM 2348  O   HOH A2092      22.043  -3.820  48.798  1.00 60.09           O  
HETATM 2349  O   HOH A2093      20.095   4.884  44.781  1.00 43.56           O  
HETATM 2350  O   HOH A2094       7.965 -11.269   0.063  1.00 59.39           O  
HETATM 2351  O   HOH A2095      11.420   9.483  11.626  1.00 27.04           O  
HETATM 2352  O   HOH A2096      31.660   9.987  40.935  1.00 55.92           O  
HETATM 2353  O   HOH A2097      14.626   6.472   5.087  1.00 40.88           O  
HETATM 2354  O   HOH A2098      21.944  11.366  43.177  1.00 44.19           O  
HETATM 2355  O   HOH A2099      26.281  11.222  42.827  1.00 55.24           O  
HETATM 2356  O   HOH A2100      24.302   5.093   6.271  1.00 49.60           O  
HETATM 2357  O   HOH A2101      18.157  10.203  43.419  1.00 39.49           O  
HETATM 2358  O   HOH A2102      16.919  12.647  41.004  1.00 38.28           O  
HETATM 2359  O   HOH A2103      25.443   0.943  13.397  1.00 24.05           O  
HETATM 2360  O   HOH A2104      12.417   0.206  47.222  1.00 45.22           O  
HETATM 2361  O   HOH A2105      22.209  -4.959  12.472  1.00 48.09           O  
HETATM 2362  O   HOH A2106      22.586  -6.967  17.680  1.00 35.59           O  
HETATM 2363  O   HOH A2107      20.623  -7.454  16.136  1.00 37.99           O  
HETATM 2364  O   HOH A2108      14.581   1.954  47.524  1.00 39.57           O  
HETATM 2365  O   HOH A2109       7.612   9.223  38.756  1.00 22.17           O  
HETATM 2366  O   HOH A2110       7.223  14.653  36.130  1.00 44.61           O  
HETATM 2367  O   HOH A2111      23.701  -2.810  12.539  1.00 29.18           O  
HETATM 2368  O   HOH A2112      10.545  19.247  30.557  1.00 39.26           O  
HETATM 2369  O   HOH A2113      14.924  14.000  40.852  1.00 44.68           O  
HETATM 2370  O   HOH A2114      14.278  23.241  31.326  1.00 71.61           O  
HETATM 2371  O   HOH A2115       7.247  17.459  27.715  1.00 51.62           O  
HETATM 2372  O   HOH A2116       7.096  18.533  24.218  1.00 54.01           O  
HETATM 2373  O   HOH A2117      29.937   6.553  17.840  1.00 50.48           O  
HETATM 2374  O   HOH A2118      31.541   4.617  18.323  1.00 61.17           O  
HETATM 2375  O   HOH A2119      28.393  -3.519  20.917  1.00 32.45           O  
HETATM 2376  O   HOH A2120      33.196  -2.181  17.935  1.00 47.45           O  
HETATM 2377  O   HOH A2121      39.218   2.178  20.441  1.00 45.13           O  
HETATM 2378  O   HOH A2122      36.934  -3.926  22.079  1.00 48.27           O  
HETATM 2379  O   HOH A2123      37.617   1.722  29.196  1.00 39.93           O  
HETATM 2380  O   HOH A2124      37.109  -3.350  31.523  1.00 55.08           O  
HETATM 2381  O   HOH A2125      36.638  -8.141  28.897  1.00 58.60           O  
HETATM 2382  O   HOH A2126      35.260   3.318  28.512  1.00 37.59           O  
HETATM 2383  O   HOH A2127      33.247   3.331  19.951  1.00 43.73           O  
HETATM 2384  O   HOH A2128      31.737  14.792  31.532  1.00 22.92           O  
HETATM 2385  O   HOH A2129      32.042   9.143  30.708  1.00 20.39           O  
HETATM 2386  O   HOH A2130      34.591  12.893  30.334  1.00 23.67           O  
HETATM 2387  O   HOH A2131      33.560  12.945  19.580  1.00 61.82           O  
HETATM 2388  O   HOH A2132      26.823  15.997  22.201  1.00 36.86           O  
HETATM 2389  O   HOH A2133      27.100  19.022  23.568  1.00 22.57           O  
HETATM 2390  O   HOH A2134      26.096  10.916  18.189  1.00 21.25           O  
HETATM 2391  O   HOH A2135      22.476  16.326  15.349  1.00 47.89           O  
HETATM 2392  O   HOH A2136      16.358  15.952  23.248  1.00 33.88           O  
HETATM 2393  O   HOH A2137      22.896  16.946  21.022  1.00 29.41           O  
HETATM 2394  O   HOH A2138      17.980  15.944  16.370  1.00 50.29           O  
HETATM 2395  O   HOH A2139      10.265  15.112  22.285  1.00 19.31           O  
HETATM 2396  O   HOH A2140       6.088  13.206  27.648  1.00 18.99           O  
HETATM 2397  O   HOH A2141       1.850  12.652  17.102  1.00 36.02           O  
HETATM 2398  O   HOH A2142       3.912  13.571  22.637  1.00 24.31           O  
HETATM 2399  O   HOH A2143      -1.331  12.975  23.835  1.00 50.41           O  
HETATM 2400  O   HOH A2144       7.033   0.531  30.603  1.00 17.69           O  
HETATM 2401  O   HOH A2145      11.918  -2.089  29.692  1.00 20.44           O  
HETATM 2402  O   HOH A2146      12.011  -5.762  20.868  1.00 42.66           O  
HETATM 2403  O   HOH A2147      13.097  -8.475  23.132  1.00 38.52           O  
HETATM 2404  O   HOH A2148      15.241  -3.579  26.692  1.00 16.57           O  
HETATM 2405  O   HOH A2149      16.826 -10.230  23.536  1.00 30.34           O  
HETATM 2406  O   HOH A2150      14.119  -8.021  20.582  1.00 39.80           O  
HETATM 2407  O   HOH A2151      22.355  -8.475  20.885  1.00 44.59           O  
HETATM 2408  O   HOH A2152      17.747  -4.703  15.439  1.00 29.62           O  
HETATM 2409  O   HOH A2153      19.051  -8.027  22.951  1.00 32.23           O  
HETATM 2410  O   HOH A2154      26.455  10.536   9.155  1.00 62.14           O  
HETATM 2411  O   HOH A2155      18.670   6.140   6.381  1.00 33.15           O  
HETATM 2412  O   HOH A2156      24.720   6.673   9.716  1.00 45.52           O  
HETATM 2413  O   HOH A2157      20.054  15.964  14.253  1.00 45.45           O  
HETATM 2414  O   HOH A2158      15.969  12.315  10.705  1.00 60.00           O  
HETATM 2415  O   HOH A2159      14.511  -3.168  15.861  1.00 26.77           O  
HETATM 2416  O   HOH A2160      13.756  -5.899  17.859  1.00 42.61           O  
HETATM 2417  O   HOH A2161       8.081  -2.290  21.558  1.00 19.80           O  
HETATM 2418  O   HOH A2162       9.832  -4.821  20.665  1.00 46.41           O  
HETATM 2419  O   HOH A2163       2.225  -3.429  20.280  1.00 36.55           O  
HETATM 2420  O   HOH A2164       2.186  -5.378  23.345  1.00 44.28           O  
HETATM 2421  O   HOH A2165      -2.640  -1.111  24.440  1.00 44.76           O  
HETATM 2422  O   HOH A2166      -2.764   6.845  24.408  1.00 31.35           O  
HETATM 2423  O   HOH A2167      -1.996  10.712  26.603  1.00 39.13           O  
HETATM 2424  O   HOH A2168       3.924  12.357  29.108  1.00 25.20           O  
HETATM 2425  O   HOH A2169      -0.623   9.988  33.517  1.00 45.44           O  
HETATM 2426  O   HOH A2170      -8.373   5.415  20.213  1.00 38.27           O  
HETATM 2427  O   HOH A2171      -8.236   5.407  30.210  1.00 28.55           O  
HETATM 2428  O   HOH A2172      -6.595   9.479  24.729  1.00 32.37           O  
HETATM 2429  O   HOH A2173      -3.518  14.451  34.039  1.00 82.98           O  
HETATM 2430  O   HOH A2174      -2.940  11.933  33.838  1.00 39.35           O  
HETATM 2431  O   HOH A2175      -4.410  10.600  27.390  1.00 27.23           O  
HETATM 2432  O   HOH A2176      -7.541  11.179  34.224  1.00 52.12           O  
HETATM 2433  O   HOH A2177      -9.273  11.119  36.771  1.00 40.18           O  
HETATM 2434  O   HOH A2178      -6.184   4.032  30.940  1.00 51.74           O  
HETATM 2435  O   HOH A2179      -7.507   4.614  40.999  1.00 48.20           O  
HETATM 2436  O   HOH A2180      -9.507   6.020  41.739  1.00 61.60           O  
HETATM 2437  O   HOH A2181       1.612   3.349  33.858  1.00 17.97           O  
HETATM 2438  O   HOH A2182      -4.204   9.405  35.853  1.00 31.53           O  
HETATM 2439  O   HOH A2183      -1.811   8.883  37.446  1.00 44.21           O  
HETATM 2440  O   HOH A2184       2.487   8.617  37.076  1.00 23.97           O  
HETATM 2441  O   HOH A2185      -4.636   0.671  36.010  1.00 36.39           O  
HETATM 2442  O   HOH A2186      -2.586  -2.631  32.806  1.00 53.28           O  
HETATM 2443  O   HOH A2187       3.466  -8.334  36.996  1.00 31.80           O  
HETATM 2444  O   HOH A2188       4.857  -4.031  31.079  1.00 25.88           O  
HETATM 2445  O   HOH A2189       3.473 -11.279  33.104  1.00 40.68           O  
HETATM 2446  O   HOH A2190       9.521  -3.504  29.891  1.00 21.40           O  
HETATM 2447  O   HOH A2191       9.387  -9.944  26.788  1.00 31.03           O  
HETATM 2448  O   HOH A2192      12.880  -9.946  25.013  1.00 30.21           O  
HETATM 2449  O   HOH A2193      13.725  -4.188  29.086  1.00 16.23           O  
HETATM 2450  O   HOH A2194      18.348  -3.563  34.383  1.00 16.02           O  
HETATM 2451  O   HOH A2195      22.251  -5.848  24.521  1.00 37.33           O  
HETATM 2452  O   HOH A2196       7.787   1.921  37.464  1.00 17.53           O  
HETATM 2453  O   HOH A2197      14.092  -6.624  41.213  1.00 31.37           O  
HETATM 2454  O   HOH A2198       4.730  -9.401  42.873  1.00 45.17           O  
HETATM 2455  O   HOH A2199       9.567  -0.778  44.127  1.00 24.48           O  
HETATM 2456  O   HOH A2200       4.620  -5.307  46.310  1.00 38.72           O  
HETATM 2457  O   HOH A2201       3.256  -6.124  44.333  1.00 35.15           O  
HETATM 2458  O   HOH A2202      -2.358  -8.479  38.462  1.00 58.27           O  
HETATM 2459  O   HOH A2203      -4.192  -1.055  42.004  1.00 49.75           O  
HETATM 2460  O   HOH A2204       2.280   5.473  42.591  1.00 53.30           O  
HETATM 2461  O   HOH A2205       3.923   7.908  41.040  1.00 35.15           O  
HETATM 2462  O   HOH A2206       4.873   7.343  36.856  1.00 23.62           O  
HETATM 2463  O   HOH A2207       6.105   2.083  39.497  1.00 20.05           O  
HETATM 2464  O   HOH A2208       4.518  12.328  31.550  1.00 30.66           O  
HETATM 2465  O   HOH A2209       7.908  10.514  30.810  1.00 18.72           O  
HETATM 2466  O   HOH A2210       2.123  10.272  32.898  1.00 27.17           O  
HETATM 2467  O   HOH A2211       5.470  11.131  34.977  1.00 31.68           O  
HETATM 2468  O   HOH A2212       3.929   6.369  34.168  1.00 21.28           O  
HETATM 2469  O   HOH A2213       9.120   8.746  34.721  1.00 18.45           O  
HETATM 2470  O   HOH A2214      13.288  -1.065  32.002  1.00 21.04           O  
HETATM 2471  O   HOH A2215      12.116   0.033  27.897  1.00 12.42           O  
HETATM 2472  O   HOH A2216      33.176   6.804  29.464  1.00 26.29           O  
HETATM 2473  O   HOH A2217      31.016  -5.840  26.735  1.00 45.04           O  
HETATM 2474  O   HOH A2218      26.462  -8.284  32.693  1.00 48.39           O  
HETATM 2475  O   HOH A2219      28.327  -6.541  28.804  1.00 27.02           O  
HETATM 2476  O   HOH A2220      28.902  -5.117  36.630  1.00 41.42           O  
HETATM 2477  O   HOH A2221      22.549  -4.547  32.670  1.00 15.60           O  
HETATM 2478  O   HOH A2222      23.088 -14.783  33.143  1.00 49.98           O  
HETATM 2479  O   HOH A2223      20.019 -13.617  33.854  1.00 54.40           O  
HETATM 2480  O   HOH A2224      14.414 -13.337  36.542  1.00 53.76           O  
HETATM 2481  O   HOH A2225      20.935  -7.173  44.463  1.00 48.25           O  
HETATM 2482  O   HOH A2226      15.248 -10.259  43.564  1.00 64.22           O  
HETATM 2483  O   HOH A2227      11.998  -7.235  47.707  1.00 60.80           O  
HETATM 2484  O   HOH A2228      16.411 -12.578  43.770  1.00 59.89           O  
HETATM 2485  O   HOH A2229      29.127 -13.093  37.428  1.00 52.87           O  
HETATM 2486  O   HOH A2230      25.392  -9.811  36.494  1.00 27.88           O  
HETATM 2487  O   HOH A2231      29.819 -12.338  40.782  1.00 55.70           O  
HETATM 2488  O   HOH A2232      27.658  -2.869  39.399  1.00 30.49           O  
HETATM 2489  O   HOH A2233      23.730 -10.296  45.792  1.00 48.75           O  
HETATM 2490  O   HOH A2234      21.204  -7.103  47.670  1.00 50.98           O  
HETATM 2491  O   HOH A2235      30.485  -5.994  40.470  1.00 37.17           O  
HETATM 2492  O   HOH A2236      32.605  -7.114  44.925  1.00 58.25           O  
HETATM 2493  O   HOH A2237      23.218   3.857  44.154  1.00 50.57           O  
HETATM 2494  O   HOH A2238      25.599   3.402  43.304  1.00 43.86           O  
HETATM 2495  O   HOH A2239      30.940   1.502  48.912  1.00 53.50           O  
HETATM 2496  O   HOH A2240      23.570   8.055  44.899  1.00 51.47           O  
HETATM 2497  O   HOH A2241      31.996   7.055  46.448  1.00 67.27           O  
HETATM 2498  O   HOH A2242      34.007   5.680  39.642  1.00 46.45           O  
HETATM 2499  O   HOH A2243      29.788   7.257  42.761  1.00 36.19           O  
HETATM 2500  O   HOH A2244      34.089  -4.834  46.497  1.00 50.32           O  
HETATM 2501  O   HOH A2245      37.761   0.538  48.133  1.00 63.71           O  
HETATM 2502  O   HOH A2246      38.196   0.206  34.477  1.00 38.96           O  
HETATM 2503  O   HOH A2247      35.492  -5.777  35.833  1.00 59.09           O  
HETATM 2504  O   HOH A2248      35.091  -5.426  32.863  1.00 57.30           O  
HETATM 2505  O   HOH A2249      38.485  -1.326  32.687  1.00 47.41           O  
HETATM 2506  O   HOH A2250      29.760  -4.167  38.829  1.00 39.14           O  
HETATM 2507  O   HOH A2251      34.819  -4.859  38.108  1.00 52.56           O  
HETATM 2508  O   HOH A2252      39.522  -3.679  35.069  1.00 44.73           O  
HETATM 2509  O   HOH A2253      40.007  -1.525  38.389  1.00 41.91           O  
HETATM 2510  O   HOH A2254      35.580  14.126  36.494  1.00 50.08           O  
HETATM 2511  O   HOH A2255      29.401  10.996  40.124  1.00 34.64           O  
HETATM 2512  O   HOH A2256      23.729  12.306  41.338  1.00 23.81           O  
HETATM 2513  O   HOH A2257      20.112   9.088  43.548  1.00 33.42           O  
HETATM 2514  O   HOH A2258      21.823   5.088  42.630  1.00 38.66           O  
HETATM 2515  O   HOH A2259      16.639  10.292  41.555  1.00 34.19           O  
HETATM 2516  O   HOH A2260      19.358   0.838  42.224  1.00 30.48           O  
HETATM 2517  O   HOH A2261      18.236   3.086  44.789  1.00 30.11           O  
HETATM 2518  O   HOH A2262      12.272  -2.081  46.183  1.00 43.24           O  
HETATM 2519  O   HOH A2263      11.852  -1.531  42.595  1.00 18.58           O  
HETATM 2520  O   HOH A2264      15.704   3.476  45.811  1.00 25.24           O  
HETATM 2521  O   HOH A2265      10.040   8.376  38.870  1.00 20.43           O  
HETATM 2522  O   HOH A2266       4.516   6.833  43.444  1.00 38.29           O  
HETATM 2523  O   HOH A2267       6.499   4.609  40.649  1.00 21.17           O  
HETATM 2524  O   HOH A2268       7.300   3.049  44.391  1.00 21.76           O  
HETATM 2525  O   HOH A2269       7.043  10.148  42.693  1.00 53.88           O  
HETATM 2526  O   HOH A2270      10.941  11.984  41.010  1.00 44.13           O  
HETATM 2527  O   HOH A2271      11.206   7.923  36.268  1.00 16.40           O  
HETATM 2528  O   HOH A2272       8.976  15.558  37.002  1.00 35.27           O  
HETATM 2529  O   HOH A2273       9.260  10.907  33.105  1.00 17.03           O  
HETATM 2530  O   HOH A2274      12.385  20.127  32.029  1.00 31.90           O  
HETATM 2531  O   HOH A2275      18.663  16.667  37.368  1.00 33.06           O  
HETATM 2532  O   HOH A2276      12.687  13.758  39.203  1.00 24.97           O  
HETATM 2533  O   HOH A2277      11.641  17.719  40.522  1.00 50.82           O  
HETATM 2534  O   HOH A2278      11.934  16.578  24.477  1.00 32.76           O  
HETATM 2535  O   HOH A2279       9.037  18.301  26.311  1.00 63.37           O  
HETATM 2536  O   HOH A2280      17.660  20.517  28.161  1.00 45.33           O  
HETATM 2537  O   HOH A2281      12.981  20.058  26.251  1.00 62.61           O  
HETATM 2538  O   HOH A2282      10.639  17.095  28.940  1.00 41.43           O  
HETATM 2539  O   HOH A2283      17.700  22.715  30.648  1.00 44.97           O  
HETATM 2540  O   HOH A2284      10.375  18.945  36.332  1.00 62.72           O  
HETATM 2541  O   HOH A2285      21.281  22.500  33.733  1.00 41.79           O  
HETATM 2542  O   HOH A2286      25.265  15.144  36.116  1.00 20.47           O  
HETATM 2543  O   HOH A2287      22.566  17.749  37.752  1.00 20.78           O  
HETATM 2544  O   HOH A2288      25.083  21.621  32.438  1.00 28.18           O  
HETATM 2545  O   HOH A2289      31.485  18.322  34.660  1.00 50.37           O  
HETATM 2546  O   HOH A2290      25.022  16.173  38.512  1.00 46.84           O  
HETATM 2547  O   HOH A2291      20.172  20.913  26.433  1.00 30.05           O  
HETATM 2548  O   HOH A2292      31.816  21.502  29.025  1.00 38.30           O  
HETATM 2549  O   HOH A2293      34.211  17.750  21.363  1.00 50.27           O  
HETATM 2550  O   HOH A2294      33.829  18.256  23.980  1.00 38.53           O  
HETATM 2551  O   HOH A2295      26.499  20.582  19.021  1.00 43.90           O  
HETATM 2552  O   HOH A2296      32.703  16.931  19.274  1.00 41.00           O  
HETATM 2553  O   HOH A2297      15.525  -4.504  13.711  1.00 32.74           O  
HETATM 2554  O   HOH A2298       9.674  -0.156  13.842  1.00 31.00           O  
HETATM 2555  O   HOH A2299      14.625  -7.295  13.560  1.00 37.46           O  
HETATM 2556  O   HOH A2300      -0.055  -4.757  31.615  1.00 37.34           O  
HETATM 2557  O   HOH A2301      28.649  -4.857  23.096  1.00 44.43           O  
HETATM 2558  O   HOH A2302      24.579  -7.328  24.579  1.00 48.49           O  
CONECT 2219 2220                                                                
CONECT 2220 2219 2221                                                           
CONECT 2221 2220 2222 2224                                                      
CONECT 2222 2221 2223                                                           
CONECT 2223 2222 2226                                                           
CONECT 2224 2221 2225                                                           
CONECT 2225 2224 2226                                                           
CONECT 2226 2223 2225 2227                                                      
CONECT 2227 2226 2228 2239                                                      
CONECT 2228 2227 2229 2237                                                      
CONECT 2229 2228 2230 2234                                                      
CONECT 2230 2229 2231                                                           
CONECT 2231 2230 2232                                                           
CONECT 2232 2231 2233                                                           
CONECT 2233 2232                                                                
CONECT 2234 2229 2235                                                           
CONECT 2235 2234 2236                                                           
CONECT 2236 2235 2237                                                           
CONECT 2237 2228 2236 2238                                                      
CONECT 2238 2237 2239                                                           
CONECT 2239 2227 2238 2240                                                      
CONECT 2240 2239 2241 2247                                                      
CONECT 2241 2240 2242                                                           
CONECT 2242 2241 2243                                                           
CONECT 2243 2242 2244 2246                                                      
CONECT 2244 2243 2245                                                           
CONECT 2245 2244                                                                
CONECT 2246 2243 2247                                                           
CONECT 2247 2240 2246                                                           
CONECT 2248 2249 2250 2251 2252                                                 
CONECT 2249 2248                                                                
CONECT 2250 2248                                                                
CONECT 2251 2248                                                                
CONECT 2252 2248                                                                
CONECT 2253 2254 2255 2256                                                      
CONECT 2254 2253                                                                
CONECT 2255 2253                                                                
CONECT 2256 2253                                                                
MASTER      420    0    3   10   12    0    8    6 2557    1   38   23          
END                                                                             
