# Supplementary material for: Predictive classification models and targets identification for betulin derivatives as Leishmania donovani inhibitors
Source: J Cheminform. 2018 Aug 17;10:40. doi: 10.1186/s13321-018-0291-x (PMC6097978; doi:10.1186/s13321-018-0291-x)
Supplement: Supplementary file 5 — Additional file 5. Zip file with all potential protein target structures protein data bank files. [file 13321_2018_291_MOESM5_ESM.zip › 2chw.pdb]

HEADER    TRANSFERASE/INHIBITOR                   16-MAR-06   2CHW              
TITLE     A PHARMACOLOGICAL MAP OF THE PI3-K FAMILY DEFINES A ROLE              
TITLE    2 FOR P110 ALPHA IN SIGNALING: THE STRUCTURE OF COMPLEX OF             
TITLE    3 PHOSPHOINOSITIDE 3-KINASE GAMMA WITH INHIBITOR PIK-39                
COMPND    MOL_ID: 1;                                                            
COMPND   2 MOLECULE: PHOSPHATIDYLINOSITOL-4,5-BISPHOSPHATE 3-KINASE             
COMPND   3  CATALYTIC SUBUNIT GAMMA ISOFORM;                                    
COMPND   4 CHAIN: A;                                                            
COMPND   5 FRAGMENT: HUMAN PI-3K GAMMA CATALYTIC SUBUNIT, RESIDUES              
COMPND   6  144-1102;                                                           
COMPND   7 SYNONYM: PHOSPHOINOSITIDE 3-KINASE, PI3-KINASE P110                  
COMPND   8  SUBUNIT GAMMA, PTDINS-3-KINASE P110, PI3K, PI3KGAMMA;               
COMPND   9 EC: 2.7.1.137, 2.7.1.153;                                            
COMPND  10 ENGINEERED: YES                                                      
SOURCE    MOL_ID: 1;                                                            
SOURCE   2 ORGANISM_SCIENTIFIC: HOMO SAPIENS;                                   
SOURCE   3 ORGANISM_COMMON: HUMAN;                                              
SOURCE   4 ORGANISM_TAXID: 9606;                                                
SOURCE   5 EXPRESSION_SYSTEM: SPODOPTERA FRUGIPERDA;                            
SOURCE   6 EXPRESSION_SYSTEM_TAXID: 7108;                                       
SOURCE   7 EXPRESSION_SYSTEM_STRAIN: SF9;                                       
SOURCE   8 EXPRESSION_SYSTEM_VECTOR_TYPE: BACULOVIRUS;                          
SOURCE   9 EXPRESSION_SYSTEM_PLASMID: PVL1393                                   
KEYWDS    TRANSFERASE/INHIBITOR, COMPLEX TRANSFERASE/INHIBITOR,                 
KEYWDS   2 PHOSPHOINOSITIDE, KINASE, LIPID, INHIBITOR, 3-KINASE,                
KEYWDS   3 SIGNALING, QUINAZOLINONE, TRANSFERASE                                
EXPDTA    X-RAY DIFFRACTION                                                     
AUTHOR    Z.A.KNIGHT,B.GONZALEZ,M.E.FELDMAN,E.R.ZUNDER,D.D.GOLDENBERG,          
AUTHOR   2 O.WILLIAMS,R.LOEWITH,D.STOKOE,A.BALLA,B.TOTH,T.BALLA,                
AUTHOR   3 W.A.WEISS,R.L.WILLIAMS,K.M.SHOKAT                                    
REVDAT   2   24-FEB-09 2CHW    1       VERSN                                    
REVDAT   1   22-MAY-06 2CHW    0                                                
JRNL        AUTH   Z.A.KNIGHT,B.GONZALEZ,M.E.FELDMAN,E.R.ZUNDER,                
JRNL        AUTH 2 D.D.GOLDENBERG,O.WILLIAMS,R.LOEWITH,D.STOKOE,                
JRNL        AUTH 3 A.BALLA,B.TOTH,T.BALLA,W.A.WEISS,R.L.WILLIAMS,               
JRNL        AUTH 4 K.M.SHOKAT                                                   
JRNL        TITL   A PHARMACOLOGICAL MAP OF THE PI3-K FAMILY DEFINES            
JRNL        TITL 2 A ROLE FOR P110ALPHA IN SIGNALING                            
JRNL        REF    CELL(CAMBRIDGE,MASS.)         V. 125   733 2006              
JRNL        REFN                   ISSN 0092-8674                               
JRNL        PMID   16647110                                                     
JRNL        DOI    10.1016/J.CELL.2006.03.035                                   
REMARK   2                                                                      
REMARK   2 RESOLUTION.    2.6  ANGSTROMS.                                       
REMARK   3                                                                      
REMARK   3 REFINEMENT.                                                          
REMARK   3   PROGRAM     : REFMAC 5.2.0005                                      
REMARK   3   AUTHORS     : MURSHUDOV,VAGIN,DODSON                               
REMARK   3                                                                      
REMARK   3    REFINEMENT TARGET : MAXIMUM LIKELIHOOD                            
REMARK   3                                                                      
REMARK   3  DATA USED IN REFINEMENT.                                            
REMARK   3   RESOLUTION RANGE HIGH (ANGSTROMS) : 2.60                           
REMARK   3   RESOLUTION RANGE LOW  (ANGSTROMS) : 62.14                          
REMARK   3   DATA CUTOFF            (SIGMA(F)) : NULL                           
REMARK   3   COMPLETENESS FOR RANGE        (%) : 99.8                           
REMARK   3   NUMBER OF REFLECTIONS             : 30150                          
REMARK   3                                                                      
REMARK   3  FIT TO DATA USED IN REFINEMENT.                                     
REMARK   3   CROSS-VALIDATION METHOD          : THROUGHOUT                      
REMARK   3   FREE R VALUE TEST SET SELECTION  : RANDOM                          
REMARK   3   R VALUE     (WORKING + TEST SET) : 0.240                           
REMARK   3   R VALUE            (WORKING SET) : 0.237                           
REMARK   3   FREE R VALUE                     : 0.299                           
REMARK   3   FREE R VALUE TEST SET SIZE   (%) : 4.100                           
REMARK   3   FREE R VALUE TEST SET COUNT      : 1295                            
REMARK   3                                                                      
REMARK   3  FIT IN THE HIGHEST RESOLUTION BIN.                                  
REMARK   3   TOTAL NUMBER OF BINS USED           : 20                           
REMARK   3   BIN RESOLUTION RANGE HIGH       (A) : 2.60                         
REMARK   3   BIN RESOLUTION RANGE LOW        (A) : 2.67                         
REMARK   3   REFLECTION IN BIN     (WORKING SET) : 2191                         
REMARK   3   BIN COMPLETENESS (WORKING+TEST) (%) : NULL                         
REMARK   3   BIN R VALUE           (WORKING SET) : 0.3410                       
REMARK   3   BIN FREE R VALUE SET COUNT          : 94                           
REMARK   3   BIN FREE R VALUE                    : 0.4060                       
REMARK   3                                                                      
REMARK   3  NUMBER OF NON-HYDROGEN ATOMS USED IN REFINEMENT.                    
REMARK   3   PROTEIN ATOMS            : 6807                                    
REMARK   3   NUCLEIC ACID ATOMS       : 0                                       
REMARK   3   HETEROGEN ATOMS          : 31                                      
REMARK   3   SOLVENT ATOMS            : 8                                       
REMARK   3                                                                      
REMARK   3  B VALUES.                                                           
REMARK   3   FROM WILSON PLOT           (A**2) : NULL                           
REMARK   3   MEAN B VALUE      (OVERALL, A**2) : 62.69                          
REMARK   3   OVERALL ANISOTROPIC B VALUE.                                       
REMARK   3    B11 (A**2) : -1.28000                                             
REMARK   3    B22 (A**2) : 1.87000                                              
REMARK   3    B33 (A**2) : -0.68000                                             
REMARK   3    B12 (A**2) : 0.00000                                              
REMARK   3    B13 (A**2) : -0.52000                                             
REMARK   3    B23 (A**2) : 0.00000                                              
REMARK   3                                                                      
REMARK   3  ESTIMATED OVERALL COORDINATE ERROR.                                 
REMARK   3   ESU BASED ON R VALUE                            (A): 0.983         
REMARK   3   ESU BASED ON FREE R VALUE                       (A): 0.376         
REMARK   3   ESU BASED ON MAXIMUM LIKELIHOOD                 (A): 0.355         
REMARK   3   ESU FOR B VALUES BASED ON MAXIMUM LIKELIHOOD (A**2): 34.088        
REMARK   3                                                                      
REMARK   3 CORRELATION COEFFICIENTS.                                            
REMARK   3   CORRELATION COEFFICIENT FO-FC      : 0.933                         
REMARK   3   CORRELATION COEFFICIENT FO-FC FREE : 0.889                         
REMARK   3                                                                      
REMARK   3  RMS DEVIATIONS FROM IDEAL VALUES        COUNT    RMS    WEIGHT      
REMARK   3   BOND LENGTHS REFINED ATOMS        (A):  6988 ; 0.015 ; 0.022       
REMARK   3   BOND LENGTHS OTHERS               (A):  NULL ;  NULL ;  NULL       
REMARK   3   BOND ANGLES REFINED ATOMS   (DEGREES):  9455 ; 1.419 ; 1.965       
REMARK   3   BOND ANGLES OTHERS          (DEGREES):  NULL ;  NULL ;  NULL       
REMARK   3   TORSION ANGLES, PERIOD 1    (DEGREES):   832 ; 6.724 ; 5.000       
REMARK   3   TORSION ANGLES, PERIOD 2    (DEGREES):   326 ;40.485 ;24.233       
REMARK   3   TORSION ANGLES, PERIOD 3    (DEGREES):  1268 ;20.775 ;15.000       
REMARK   3   TORSION ANGLES, PERIOD 4    (DEGREES):    42 ;17.625 ;15.000       
REMARK   3   CHIRAL-CENTER RESTRAINTS       (A**3):  1059 ; 0.096 ; 0.200       
REMARK   3   GENERAL PLANES REFINED ATOMS      (A):  5205 ; 0.005 ; 0.020       
REMARK   3   GENERAL PLANES OTHERS             (A):  NULL ;  NULL ;  NULL       
REMARK   3   NON-BONDED CONTACTS REFINED ATOMS (A):  3371 ; 0.242 ; 0.200       
REMARK   3   NON-BONDED CONTACTS OTHERS        (A):  NULL ;  NULL ;  NULL       
REMARK   3   NON-BONDED TORSION REFINED ATOMS  (A):  4770 ; 0.311 ; 0.200       
REMARK   3   NON-BONDED TORSION OTHERS         (A):  NULL ;  NULL ;  NULL       
REMARK   3   H-BOND (X...Y) REFINED ATOMS      (A):   235 ; 0.172 ; 0.200       
REMARK   3   H-BOND (X...Y) OTHERS             (A):  NULL ;  NULL ;  NULL       
REMARK   3   POTENTIAL METAL-ION REFINED ATOMS (A):  NULL ;  NULL ;  NULL       
REMARK   3   POTENTIAL METAL-ION OTHERS        (A):  NULL ;  NULL ;  NULL       
REMARK   3   SYMMETRY VDW REFINED ATOMS        (A):    27 ; 0.212 ; 0.200       
REMARK   3   SYMMETRY VDW OTHERS               (A):  NULL ;  NULL ;  NULL       
REMARK   3   SYMMETRY H-BOND REFINED ATOMS     (A):     3 ; 0.188 ; 0.200       
REMARK   3   SYMMETRY H-BOND OTHERS            (A):  NULL ;  NULL ;  NULL       
REMARK   3   SYMMETRY METAL-ION REFINED ATOMS  (A):  NULL ;  NULL ;  NULL       
REMARK   3   SYMMETRY METAL-ION OTHERS         (A):  NULL ;  NULL ;  NULL       
REMARK   3                                                                      
REMARK   3  ISOTROPIC THERMAL FACTOR RESTRAINTS.     COUNT   RMS    WEIGHT      
REMARK   3   MAIN-CHAIN BOND REFINED ATOMS  (A**2):  4288 ; 0.562 ; 1.500       
REMARK   3   MAIN-CHAIN BOND OTHER ATOMS    (A**2):  NULL ;  NULL ;  NULL       
REMARK   3   MAIN-CHAIN ANGLE REFINED ATOMS (A**2):  6799 ; 0.984 ; 2.000       
REMARK   3   SIDE-CHAIN BOND REFINED ATOMS  (A**2):  3076 ; 1.286 ; 3.000       
REMARK   3   SIDE-CHAIN ANGLE REFINED ATOMS (A**2):  2656 ; 2.015 ; 4.500       
REMARK   3                                                                      
REMARK   3 ANISOTROPIC THERMAL FACTOR RESTRAINTS.    COUNT   RMS   WEIGHT       
REMARK   3   RIGID-BOND RESTRAINTS          (A**2):  NULL ;  NULL ;  NULL       
REMARK   3   SPHERICITY; FREE ATOMS         (A**2):  NULL ;  NULL ;  NULL       
REMARK   3   SPHERICITY; BONDED ATOMS       (A**2):  NULL ;  NULL ;  NULL       
REMARK   3                                                                      
REMARK   3  NCS RESTRAINTS STATISTICS                                           
REMARK   3   NUMBER OF DIFFERENT NCS GROUPS : NULL                              
REMARK   3                                                                      
REMARK   3  TLS DETAILS                                                         
REMARK   3   NUMBER OF TLS GROUPS  : NULL                                       
REMARK   3                                                                      
REMARK   3  BULK SOLVENT MODELLING.                                             
REMARK   3   METHOD USED : MASK                                                 
REMARK   3   PARAMETERS FOR MASK CALCULATION                                    
REMARK   3   VDW PROBE RADIUS   : 1.20                                          
REMARK   3   ION PROBE RADIUS   : 0.80                                          
REMARK   3   SHRINKAGE RADIUS   : 0.80                                          
REMARK   3                                                                      
REMARK   3  OTHER REFINEMENT REMARKS: HYDROGENS HAVE BEEN ADDED IN THE          
REMARK   3  RIDING POSITIONS.                                                   
REMARK   4                                                                      
REMARK   4 2CHW COMPLIES WITH FORMAT V. 3.15, 01-DEC-08                         
REMARK 100                                                                      
REMARK 100 THIS ENTRY HAS BEEN PROCESSED BY PDBE ON 17-MAR-06.                  
REMARK 100 THE PDBE ID CODE IS EBI-28178.                                       
REMARK 200                                                                      
REMARK 200 EXPERIMENTAL DETAILS                                                 
REMARK 200  EXPERIMENT TYPE                : X-RAY DIFFRACTION                  
REMARK 200  DATE OF DATA COLLECTION        : 05-JAN-05                          
REMARK 200  TEMPERATURE           (KELVIN) : 100.0                              
REMARK 200  PH                             : 7.50                               
REMARK 200  NUMBER OF CRYSTALS USED        : 1                                  
REMARK 200                                                                      
REMARK 200  SYNCHROTRON              (Y/N) : Y                                  
REMARK 200  RADIATION SOURCE               : ESRF                               
REMARK 200  BEAMLINE                       : ID14-4                             
REMARK 200  X-RAY GENERATOR MODEL          : NULL                               
REMARK 200  MONOCHROMATIC OR LAUE    (M/L) : M                                  
REMARK 200  WAVELENGTH OR RANGE        (A) : 0.9793                             
REMARK 200  MONOCHROMATOR                  : SI(111)                            
REMARK 200  OPTICS                         : TORROIDAL MIRROR                   
REMARK 200                                                                      
REMARK 200  DETECTOR TYPE                  : CCD                                
REMARK 200  DETECTOR MANUFACTURER          : ADSC                               
REMARK 200  INTENSITY-INTEGRATION SOFTWARE : MOSFLM                             
REMARK 200  DATA SCALING SOFTWARE          : CCP4 (SCALA, TRUNCATE)             
REMARK 200                                                                      
REMARK 200  NUMBER OF UNIQUE REFLECTIONS   : 31445                              
REMARK 200  RESOLUTION RANGE HIGH      (A) : 2.600                              
REMARK 200  RESOLUTION RANGE LOW       (A) : 62.140                             
REMARK 200  REJECTION CRITERIA  (SIGMA(I)) : -3.700                             
REMARK 200                                                                      
REMARK 200 OVERALL.                                                             
REMARK 200  COMPLETENESS FOR RANGE     (%) : 99.9                               
REMARK 200  DATA REDUNDANCY                : 3.680                              
REMARK 200  R MERGE                    (I) : 0.06000                            
REMARK 200  R SYM                      (I) : NULL                               
REMARK 200  <I/SIGMA(I)> FOR THE DATA SET  : 17.7200                            
REMARK 200                                                                      
REMARK 200 IN THE HIGHEST RESOLUTION SHELL.                                     
REMARK 200  HIGHEST RESOLUTION SHELL, RANGE HIGH (A) : 2.60                     
REMARK 200  HIGHEST RESOLUTION SHELL, RANGE LOW  (A) : 2.74                     
REMARK 200  COMPLETENESS FOR SHELL     (%) : 100.0                              
REMARK 200  DATA REDUNDANCY IN SHELL       : 3.70                               
REMARK 200  R MERGE FOR SHELL          (I) : 0.45000                            
REMARK 200  R SYM FOR SHELL            (I) : NULL                               
REMARK 200  <I/SIGMA(I)> FOR SHELL         : 2.150                              
REMARK 200                                                                      
REMARK 200 DIFFRACTION PROTOCOL: SINGLE WAVELENGTH                              
REMARK 200 METHOD USED TO DETERMINE THE STRUCTURE: MOLECULAR REPLACEMENT        
REMARK 200 SOFTWARE USED: AMORE                                                 
REMARK 200 STARTING MODEL: PDB ENTRY 1E8Z                                       
REMARK 200                                                                      
REMARK 200 REMARK: NULL                                                         
REMARK 280                                                                      
REMARK 280 CRYSTAL                                                              
REMARK 280 SOLVENT CONTENT, VS   (%): 40                                        
REMARK 280 MATTHEWS COEFFICIENT, VM (ANGSTROMS**3/DA): 2.4                      
REMARK 280                                                                      
REMARK 280 CRYSTALLIZATION CONDITIONS: VAPOUR DIFFUSION 1 MICROLITER            
REMARK 280  PROTEIN PLUS 1 MICROLITER RESERVOIR RESERVOIR: 17% PEG              
REMARK 280  4000, 250 MM AMMONIUM SULFATE AND 100 MM TRIS PH 7.5                
REMARK 280  PROTEIN: 4 MG/ML IN 0.5 MM AMMONIUM SULFATE, 20 MM TRIS PH          
REMARK 280  7.2, 1% ETHYLENE GLYCOL, 0.02% CHAPS AND 5 MM DTT                   
REMARK 290                                                                      
REMARK 290 CRYSTALLOGRAPHIC SYMMETRY                                            
REMARK 290 SYMMETRY OPERATORS FOR SPACE GROUP: C 1 2 1                          
REMARK 290                                                                      
REMARK 290      SYMOP   SYMMETRY                                                
REMARK 290     NNNMMM   OPERATOR                                                
REMARK 290       1555   X,Y,Z                                                   
REMARK 290       2555   -X,Y,-Z                                                 
REMARK 290       3555   X+1/2,Y+1/2,Z                                           
REMARK 290       4555   -X+1/2,Y+1/2,-Z                                         
REMARK 290                                                                      
REMARK 290     WHERE NNN -> OPERATOR NUMBER                                     
REMARK 290           MMM -> TRANSLATION VECTOR                                  
REMARK 290                                                                      
REMARK 290 CRYSTALLOGRAPHIC SYMMETRY TRANSFORMATIONS                            
REMARK 290 THE FOLLOWING TRANSFORMATIONS OPERATE ON THE ATOM/HETATM             
REMARK 290 RECORDS IN THIS ENTRY TO PRODUCE CRYSTALLOGRAPHICALLY                
REMARK 290 RELATED MOLECULES.                                                   
REMARK 290   SMTRY1   1  1.000000  0.000000  0.000000        0.00000            
REMARK 290   SMTRY2   1  0.000000  1.000000  0.000000        0.00000            
REMARK 290   SMTRY3   1  0.000000  0.000000  1.000000        0.00000            
REMARK 290   SMTRY1   2 -1.000000  0.000000  0.000000        0.00000            
REMARK 290   SMTRY2   2  0.000000  1.000000  0.000000        0.00000            
REMARK 290   SMTRY3   2  0.000000  0.000000 -1.000000        0.00000            
REMARK 290   SMTRY1   3  1.000000  0.000000  0.000000       71.90200            
REMARK 290   SMTRY2   3  0.000000  1.000000  0.000000       33.76150            
REMARK 290   SMTRY3   3  0.000000  0.000000  1.000000        0.00000            
REMARK 290   SMTRY1   4 -1.000000  0.000000  0.000000       71.90200            
REMARK 290   SMTRY2   4  0.000000  1.000000  0.000000       33.76150            
REMARK 290   SMTRY3   4  0.000000  0.000000 -1.000000        0.00000            
REMARK 290                                                                      
REMARK 290 REMARK: NULL                                                         
REMARK 300                                                                      
REMARK 300 BIOMOLECULE: 1                                                       
REMARK 300 SEE REMARK 350 FOR THE AUTHOR PROVIDED AND/OR PROGRAM                
REMARK 300 GENERATED ASSEMBLY INFORMATION FOR THE STRUCTURE IN                  
REMARK 300 THIS ENTRY.  THE REMARK MAY ALSO PROVIDE INFORMATION ON              
REMARK 300 BURIED SURFACE AREA.                                                 
REMARK 350                                                                      
REMARK 350 GENERATING THE BIOMOLECULE                                           
REMARK 350 COORDINATES FOR A COMPLETE MULTIMER REPRESENTING THE KNOWN           
REMARK 350 BIOLOGICALLY SIGNIFICANT OLIGOMERIZATION STATE OF THE                
REMARK 350 MOLECULE CAN BE GENERATED BY APPLYING BIOMT TRANSFORMATIONS          
REMARK 350 GIVEN BELOW.  BOTH NON-CRYSTALLOGRAPHIC AND                          
REMARK 350 CRYSTALLOGRAPHIC OPERATIONS ARE GIVEN.                               
REMARK 350                                                                      
REMARK 350 BIOMOLECULE:  1                                                      
REMARK 350 AUTHOR DETERMINED BIOLOGICAL UNIT: MONOMERIC                         
REMARK 350 SOFTWARE DETERMINED QUATERNARY STRUCTURE: MONOMERIC                  
REMARK 350 SOFTWARE USED: PQS                                                   
REMARK 350 APPLY THE FOLLOWING TO CHAINS: A                                     
REMARK 350   BIOMT1   1  1.000000  0.000000  0.000000        0.00000            
REMARK 350   BIOMT2   1  0.000000  1.000000  0.000000        0.00000            
REMARK 350   BIOMT3   1  0.000000  0.000000  1.000000        0.00000            
REMARK 465                                                                      
REMARK 465 MISSING RESIDUES                                                     
REMARK 465 THE FOLLOWING RESIDUES WERE NOT LOCATED IN THE                       
REMARK 465 EXPERIMENT. (M=MODEL NUMBER; RES=RESIDUE NAME; C=CHAIN               
REMARK 465 IDENTIFIER; SSSEQ=SEQUENCE NUMBER; I=INSERTION CODE.)                
REMARK 465                                                                      
REMARK 465   M RES C SSSEQI                                                     
REMARK 465     MET A   143                                                      
REMARK 465     LYS A   255                                                      
REMARK 465     LYS A   256                                                      
REMARK 465     SER A   257                                                      
REMARK 465     LEU A   258                                                      
REMARK 465     MET A   259                                                      
REMARK 465     ASP A   260                                                      
REMARK 465     ILE A   261                                                      
REMARK 465     PRO A   262                                                      
REMARK 465     GLU A   263                                                      
REMARK 465     SER A   264                                                      
REMARK 465     GLN A   265                                                      
REMARK 465     SER A   266                                                      
REMARK 465     GLU A   267                                                      
REMARK 465     GLN A   268                                                      
REMARK 465     TRP A   323                                                      
REMARK 465     PRO A   324                                                      
REMARK 465     LEU A   325                                                      
REMARK 465     VAL A   326                                                      
REMARK 465     ASP A   327                                                      
REMARK 465     ASP A   328                                                      
REMARK 465     CYS A   329                                                      
REMARK 465     THR A   330                                                      
REMARK 465     GLY A   331                                                      
REMARK 465     VAL A   332                                                      
REMARK 465     THR A   333                                                      
REMARK 465     GLY A   334                                                      
REMARK 465     TYR A   335                                                      
REMARK 465     HIS A   336                                                      
REMARK 465     GLU A   337                                                      
REMARK 465     GLN A   338                                                      
REMARK 465     LEU A   339                                                      
REMARK 465     THR A   340                                                      
REMARK 465     ILE A   341                                                      
REMARK 465     HIS A   342                                                      
REMARK 465     GLY A   343                                                      
REMARK 465     LYS A   344                                                      
REMARK 465     ASP A   345                                                      
REMARK 465     HIS A   346                                                      
REMARK 465     GLU A   347                                                      
REMARK 465     SER A   348                                                      
REMARK 465     VAL A   349                                                      
REMARK 465     PHE A   350                                                      
REMARK 465     THR A   351                                                      
REMARK 465     VAL A   352                                                      
REMARK 465     SER A   353                                                      
REMARK 465     LEU A   354                                                      
REMARK 465     TRP A   355                                                      
REMARK 465     ASP A   356                                                      
REMARK 465     GLY A   436                                                      
REMARK 465     LYS A   437                                                      
REMARK 465     ALA A   438                                                      
REMARK 465     PRO A   439                                                      
REMARK 465     ALA A   440                                                      
REMARK 465     LEU A   441                                                      
REMARK 465     SER A   442                                                      
REMARK 465     SER A   443                                                      
REMARK 465     LYS A   444                                                      
REMARK 465     ALA A   445                                                      
REMARK 465     SER A   446                                                      
REMARK 465     ALA A   447                                                      
REMARK 465     GLU A   448                                                      
REMARK 465     SER A   449                                                      
REMARK 465     PRO A   450                                                      
REMARK 465     SER A   451                                                      
REMARK 465     SER A   452                                                      
REMARK 465     GLU A   453                                                      
REMARK 465     SER A   454                                                      
REMARK 465     LYS A   455                                                      
REMARK 465     GLY A   456                                                      
REMARK 465     LYS A   457                                                      
REMARK 465     VAL A   458                                                      
REMARK 465     ARG A   459                                                      
REMARK 465     LYS A   490                                                      
REMARK 465     GLY A   491                                                      
REMARK 465     GLU A   492                                                      
REMARK 465     ASP A   493                                                      
REMARK 465     GLN A   494                                                      
REMARK 465     GLY A   495                                                      
REMARK 465     SER A   496                                                      
REMARK 465     TYR A   523                                                      
REMARK 465     CYS A   524                                                      
REMARK 465     LEU A   529                                                      
REMARK 465     PRO A   530                                                      
REMARK 465     LYS A   531                                                      
REMARK 465     HIS A   532                                                      
REMARK 465     GLN A   533                                                      
REMARK 465     PRO A   534                                                      
REMARK 465     THR A   535                                                      
REMARK 465     PRO A   536                                                      
REMARK 465     ASP A   537                                                      
REMARK 465     PRO A   538                                                      
REMARK 465     GLU A   539                                                      
REMARK 465     GLY A   540                                                      
REMARK 465     ASP A   541                                                      
REMARK 465     ARG A   542                                                      
REMARK 465     VAL A   543                                                      
REMARK 465     ILE A   968                                                      
REMARK 465     LEU A   969                                                      
REMARK 465     GLY A   970                                                      
REMARK 465     ASN A   971                                                      
REMARK 465     TYR A   972                                                      
REMARK 465     LYS A   973                                                      
REMARK 465     SER A   974                                                      
REMARK 465     PHE A   975                                                      
REMARK 465     LEU A   976                                                      
REMARK 465     GLY A   977                                                      
REMARK 465     ILE A   978                                                      
REMARK 465     ASN A   979                                                      
REMARK 465     LYS A   980                                                      
REMARK 465     GLY A  1093                                                      
REMARK 465     ILE A  1094                                                      
REMARK 465     LYS A  1095                                                      
REMARK 465     GLN A  1096                                                      
REMARK 465     GLY A  1097                                                      
REMARK 465     GLU A  1098                                                      
REMARK 465     LYS A  1099                                                      
REMARK 465     HIS A  1100                                                      
REMARK 465     SER A  1101                                                      
REMARK 465     ALA A  1102                                                      
REMARK 465     HIS A  1103                                                      
REMARK 465     HIS A  1104                                                      
REMARK 465     HIS A  1105                                                      
REMARK 465     HIS A  1106                                                      
REMARK 465     HIS A  1107                                                      
REMARK 465     HIS A  1108                                                      
REMARK 470                                                                      
REMARK 470 MISSING ATOM                                                         
REMARK 470 THE FOLLOWING RESIDUES HAVE MISSING ATOMS (M=MODEL NUMBER;           
REMARK 470 RES=RESIDUE NAME; C=CHAIN IDENTIFIER; SSEQ=SEQUENCE NUMBER;          
REMARK 470 I=INSERTION CODE):                                                   
REMARK 470   M RES CSSEQI  ATOMS                                                
REMARK 470     GLU A 322    CB   CG   CD   OE1  OE2                             
REMARK 500                                                                      
REMARK 500 GEOMETRY AND STEREOCHEMISTRY                                         
REMARK 500 SUBTOPIC: COVALENT BOND LENGTHS                                      
REMARK 500                                                                      
REMARK 500 THE STEREOCHEMICAL PARAMETERS OF THE FOLLOWING RESIDUES              
REMARK 500 HAVE VALUES WHICH DEVIATE FROM EXPECTED VALUES BY MORE               
REMARK 500 THAN 6*RMSD (M=MODEL NUMBER; RES=RESIDUE NAME; C=CHAIN               
REMARK 500 IDENTIFIER; SSEQ=SEQUENCE NUMBER; I=INSERTION CODE).                 
REMARK 500                                                                      
REMARK 500 STANDARD TABLE:                                                      
REMARK 500 FORMAT: (10X,I3,1X,2(A3,1X,A1,I4,A1,1X,A4,3X),1X,F6.3)               
REMARK 500                                                                      
REMARK 500 EXPECTED VALUES PROTEIN: ENGH AND HUBER, 1999                        
REMARK 500 EXPECTED VALUES NUCLEIC ACID: CLOWNEY ET AL 1996                     
REMARK 500                                                                      
REMARK 500  M RES CSSEQI ATM1   RES CSSEQI ATM2   DEVIATION                     
REMARK 500    LYS A 364   CE    LYS A 364   NZ      0.309                       
REMARK 500    LYS A 364   C     LYS A 364   O       0.123                       
REMARK 500    LYS A 364   C     ILE A 365   N       0.177                       
REMARK 500    ARG A 366   CG    ARG A 366   CD      0.256                       
REMARK 500    ARG A 366   C     ARG A 366   O       0.136                       
REMARK 500    ARG A 366   CZ    ARG A 366   NH1     0.229                       
REMARK 500    ARG A 366   NE    ARG A 366   CZ      0.141                       
REMARK 500    GLY A 367   C     GLY A 367   O       0.097                       
REMARK 500    THR A 405   CB    THR A 405   OG1     0.176                       
REMARK 500    GLU A 407   CD    GLU A 407   OE1     0.086                       
REMARK 500    GLU A 407   CD    GLU A 407   OE2     0.073                       
REMARK 500    TRP A 410   NE1   TRP A 410   CE2     0.090                       
REMARK 500    GLU A 918   CD    GLU A 918   OE1     0.102                       
REMARK 500    GLU A 918   CG    GLU A 918   CD      0.142                       
REMARK 500    LYS A1008   CB    LYS A1008   CG      0.175                       
REMARK 500                                                                      
REMARK 500 REMARK: NULL                                                         
REMARK 500                                                                      
REMARK 500 GEOMETRY AND STEREOCHEMISTRY                                         
REMARK 500 SUBTOPIC: COVALENT BOND ANGLES                                       
REMARK 500                                                                      
REMARK 500 THE STEREOCHEMICAL PARAMETERS OF THE FOLLOWING RESIDUES              
REMARK 500 HAVE VALUES WHICH DEVIATE FROM EXPECTED VALUES BY MORE               
REMARK 500 THAN 6*RMSD (M=MODEL NUMBER; RES=RESIDUE NAME; C=CHAIN               
REMARK 500 IDENTIFIER; SSEQ=SEQUENCE NUMBER; I=INSERTION CODE).                 
REMARK 500                                                                      
REMARK 500 STANDARD TABLE:                                                      
REMARK 500 FORMAT: (10X,I3,1X,A3,1X,A1,I4,A1,3(1X,A4,2X),12X,F5.1)              
REMARK 500                                                                      
REMARK 500 EXPECTED VALUES PROTEIN: ENGH AND HUBER, 1999                        
REMARK 500 EXPECTED VALUES NUCLEIC ACID: CLOWNEY ET AL 1996                     
REMARK 500                                                                      
REMARK 500  M RES CSSEQI ATM1   ATM2   ATM3                                     
REMARK 500    ARG A 366   NE  -  CZ  -  NH1 ANGL. DEV. =   7.0 DEGREES          
REMARK 500    ARG A 366   NE  -  CZ  -  NH2 ANGL. DEV. =  -8.0 DEGREES          
REMARK 500    LEU A 575   CA  -  CB  -  CG  ANGL. DEV. =  14.9 DEGREES          
REMARK 500                                                                      
REMARK 500 REMARK: NULL                                                         
REMARK 500                                                                      
REMARK 500 GEOMETRY AND STEREOCHEMISTRY                                         
REMARK 500 SUBTOPIC: TORSION ANGLES                                             
REMARK 500                                                                      
REMARK 500 TORSION ANGLES OUTSIDE THE EXPECTED RAMACHANDRAN REGIONS:            
REMARK 500 (M=MODEL NUMBER; RES=RESIDUE NAME; C=CHAIN IDENTIFIER;               
REMARK 500 SSEQ=SEQUENCE NUMBER; I=INSERTION CODE).                             
REMARK 500 STANDARD TABLE:                                                      
REMARK 500 FORMAT:(10X,I3,1X,A3,1X,A1,I4,A1,4X,F7.2,3X,F7.2)                    
REMARK 500                                                                      
REMARK 500 EXPECTED VALUES: GJ KLEYWEGT AND TA JONES (1996). PHI/PSI-           
REMARK 500 CHOLOGY: RAMACHANDRAN REVISITED. STRUCTURE 4, 1395 - 1400            
REMARK 500                                                                      
REMARK 500  M RES CSSEQI        PSI       PHI                                   
REMARK 500    GLN A 153      -70.29    -59.94                                   
REMARK 500    LEU A 154      -38.72    -38.24                                   
REMARK 500    ASN A 167       49.57    -97.65                                   
REMARK 500    HIS A 199       56.78     39.65                                   
REMARK 500    LYS A 213        1.51    -59.67                                   
REMARK 500    ILE A 215       69.27   -107.89                                   
REMARK 500    ALA A 216       41.27    -76.64                                   
REMARK 500    ASN A 217       13.59   -174.67                                   
REMARK 500    ARG A 226     -100.50   -106.28                                   
REMARK 500    SER A 227      -90.04    -77.92                                   
REMARK 500    PRO A 237      -36.24    -39.30                                   
REMARK 500    ILE A 244      -29.98   -158.56                                   
REMARK 500    ALA A 253      -98.13    -77.53                                   
REMARK 500    ILE A 287      -19.23    -45.56                                   
REMARK 500    LYS A 298      -33.47    -38.58                                   
REMARK 500    ASP A 312      105.94    -43.12                                   
REMARK 500    PRO A 313       -1.97    -57.18                                   
REMARK 500    ASP A 316       40.84   -100.82                                   
REMARK 500    LEU A 379     -123.46   -111.52                                   
REMARK 500    GLU A 406       -8.32    -58.08                                   
REMARK 500    TRP A 410      -48.49   -134.69                                   
REMARK 500    LYS A 501       -3.99    -47.17                                   
REMARK 500    ASP A 509       78.08    -65.11                                   
REMARK 500    PRO A 526     -124.15   -105.50                                   
REMARK 500    PHE A 578       44.96   -108.17                                   
REMARK 500    LEU A 611       -0.92    -56.51                                   
REMARK 500    ARG A 613       42.34   -107.74                                   
REMARK 500    ALA A 754     -168.35    -74.80                                   
REMARK 500    LYS A 756       99.08    -47.42                                   
REMARK 500    ASP A 758      -39.85   -140.84                                   
REMARK 500    VAL A 759       63.03     66.59                                   
REMARK 500    SER A 761      -34.08    -38.29                                   
REMARK 500    ASN A 776     -103.71    -77.39                                   
REMARK 500    GLN A 778      -56.56   -120.25                                   
REMARK 500    PRO A 780      150.29    -45.11                                   
REMARK 500    ASP A 788       80.07   -152.65                                   
REMARK 500    ILE A 798      -37.13    -36.10                                   
REMARK 500    LEU A 838       -7.16    -57.31                                   
REMARK 500    CYS A 863       29.37     45.59                                   
REMARK 500    LYS A 875       34.70     39.53                                   
REMARK 500    ASN A 898       77.68   -150.24                                   
REMARK 500    GLU A 918        0.18    -55.50                                   
REMARK 500    LYS A1001      171.80    -57.44                                   
REMARK 500    PRO A1040      -84.72    -39.74                                   
REMARK 500    SER A1044       35.38    -60.60                                   
REMARK 500    LYS A1045      -90.02   -167.59                                   
REMARK 500    GLU A1046      -38.64    -38.08                                   
REMARK 500    GLU A1049       24.51    -71.12                                   
REMARK 500    THR A1056       51.07     36.68                                   
REMARK 500    HIS A1089       42.94    -85.35                                   
REMARK 500                                                                      
REMARK 500 REMARK: NULL                                                         
REMARK 525                                                                      
REMARK 525 SOLVENT                                                              
REMARK 525                                                                      
REMARK 525 THE SOLVENT MOLECULES HAVE CHAIN IDENTIFIERS THAT                    
REMARK 525 INDICATE THE POLYMER CHAIN WITH WHICH THEY ARE MOST                  
REMARK 525 CLOSELY ASSOCIATED. THE REMARK LISTS ALL THE SOLVENT                 
REMARK 525 MOLECULES WHICH ARE MORE THAN 5A AWAY FROM THE                       
REMARK 525 NEAREST POLYMER CHAIN (M = MODEL NUMBER;                             
REMARK 525 RES=RESIDUE NAME; C=CHAIN IDENTIFIER; SSEQ=SEQUENCE                  
REMARK 525 NUMBER; I=INSERTION CODE):                                           
REMARK 700                                                                      
REMARK 700 SHEET                                                                
REMARK 700 THE SHEET STRUCTURE OF THIS MOLECULE IS BIFURCATED. IN               
REMARK 700 ORDER TO REPRESENT THIS FEATURE IN THE SHEET RECORDS BELOW,          
REMARK 700 TWO SHEETS ARE DEFINED.                                              
REMARK 800                                                                      
REMARK 800 SITE                                                                 
REMARK 800 SITE_IDENTIFIER: AC1                                                 
REMARK 800 EVIDENCE_CODE: SOFTWARE                                              
REMARK 800 SITE_DESCRIPTION: BINDING SITE FOR RESIDUE 039 A2093                 
REMARK 900                                                                      
REMARK 900 RELATED ENTRIES                                                      
REMARK 900 RELATED ID: 1E8Y   RELATED DB: PDB                                   
REMARK 900  STRUCTURE DETERMINANTS OF PHOSPHOINOSITIDE 3-                       
REMARK 900  KINASE INHIBITION BY WORTMANNIN, LY294002,                          
REMARK 900  QUERCETIN, MYRICETIN AND STAUROSPORINE                              
REMARK 900 RELATED ID: 1E8Z   RELATED DB: PDB                                   
REMARK 900  STRUCTURE DETERMINANTS OF PHOSPHOINOSITIDE 3-                       
REMARK 900  KINASE INHIBITION BY WORTMANNIN, LY294002,                          
REMARK 900  QUERCETIN, MYRICETIN AND STAUROSPORINE                              
REMARK 900 RELATED ID: 1HE8   RELATED DB: PDB                                   
REMARK 900  RAS G12V - PI 3-KINASE GAMMA COMPLEX                                
REMARK 900 RELATED ID: 2A4Z   RELATED DB: PDB                                   
REMARK 900  CRYSTAL STRUCTURE OF HUMAN PI3KGAMMA COMPLEXED                      
REMARK 900   WITH AS604850                                                      
REMARK 900 RELATED ID: 2A5U   RELATED DB: PDB                                   
REMARK 900  CRYSTAL STRUCTURE OF HUMAN PI3KGAMMA COMPLEXED                      
REMARK 900   WITH AS605240                                                      
REMARK 900 RELATED ID: 2CHX   RELATED DB: PDB                                   
REMARK 900  A PHARMACOLOGICAL MAP OF THE PI3-K FAMILY                           
REMARK 900   DEFINES A ROLE FOR P110ALPHA IN SIGNALING                          
REMARK 900  : THE STRUCTURE OF COMPLEX OF                                       
REMARK 900  PHOSPHOINOSITIDE 3-KINASE GAMMA WITH INHIBITOR                      
REMARK 900   PIK-90                                                             
REMARK 900 RELATED ID: 2CHZ   RELATED DB: PDB                                   
REMARK 900  A PHARMACOLOGICAL MAP OF THE PI3-K FAMILY                           
REMARK 900   DEFINES A ROLE FOR P110ALPHA IN SIGNALING                          
REMARK 900  : THE STRUCTURE OF COMPLEX OF                                       
REMARK 900  PHOSPHOINOSITIDE 3-KINASE GAMMA WITH INHIBITOR                      
REMARK 900   PIK-93.                                                            
DBREF  2CHW A  143   143  PDB    2CHW     2CHW           143    143             
DBREF  2CHW A  144  1102  UNP    P48736   PK3CG_HUMAN    143   1101             
DBREF  2CHW A 1103  1108  PDB    2CHW     2CHW          1103   1108             
SEQRES   1 A  966  MET SER GLU GLU SER GLN ALA PHE GLN ARG GLN LEU THR          
SEQRES   2 A  966  ALA LEU ILE GLY TYR ASP VAL THR ASP VAL SER ASN VAL          
SEQRES   3 A  966  HIS ASP ASP GLU LEU GLU PHE THR ARG ARG GLY LEU VAL          
SEQRES   4 A  966  THR PRO ARG MET ALA GLU VAL ALA SER ARG ASP PRO LYS          
SEQRES   5 A  966  LEU TYR ALA MET HIS PRO TRP VAL THR SER LYS PRO LEU          
SEQRES   6 A  966  PRO GLU TYR LEU TRP LYS LYS ILE ALA ASN ASN CYS ILE          
SEQRES   7 A  966  PHE ILE VAL ILE HIS ARG SER THR THR SER GLN THR ILE          
SEQRES   8 A  966  LYS VAL SER PRO ASP ASP THR PRO GLY ALA ILE LEU GLN          
SEQRES   9 A  966  SER PHE PHE THR LYS MET ALA LYS LYS LYS SER LEU MET          
SEQRES  10 A  966  ASP ILE PRO GLU SER GLN SER GLU GLN ASP PHE VAL LEU          
SEQRES  11 A  966  ARG VAL CYS GLY ARG ASP GLU TYR LEU VAL GLY GLU THR          
SEQRES  12 A  966  PRO ILE LYS ASN PHE GLN TRP VAL ARG HIS CYS LEU LYS          
SEQRES  13 A  966  ASN GLY GLU GLU ILE HIS VAL VAL LEU ASP THR PRO PRO          
SEQRES  14 A  966  ASP PRO ALA LEU ASP GLU VAL ARG LYS GLU GLU TRP PRO          
SEQRES  15 A  966  LEU VAL ASP ASP CYS THR GLY VAL THR GLY TYR HIS GLU          
SEQRES  16 A  966  GLN LEU THR ILE HIS GLY LYS ASP HIS GLU SER VAL PHE          
SEQRES  17 A  966  THR VAL SER LEU TRP ASP CYS ASP ARG LYS PHE ARG VAL          
SEQRES  18 A  966  LYS ILE ARG GLY ILE ASP ILE PRO VAL LEU PRO ARG ASN          
SEQRES  19 A  966  THR ASP LEU THR VAL PHE VAL GLU ALA ASN ILE GLN HIS          
SEQRES  20 A  966  GLY GLN GLN VAL LEU CYS GLN ARG ARG THR SER PRO LYS          
SEQRES  21 A  966  PRO PHE THR GLU GLU VAL LEU TRP ASN VAL TRP LEU GLU          
SEQRES  22 A  966  PHE SER ILE LYS ILE LYS ASP LEU PRO LYS GLY ALA LEU          
SEQRES  23 A  966  LEU ASN LEU GLN ILE TYR CYS GLY LYS ALA PRO ALA LEU          
SEQRES  24 A  966  SER SER LYS ALA SER ALA GLU SER PRO SER SER GLU SER          
SEQRES  25 A  966  LYS GLY LYS VAL ARG LEU LEU TYR TYR VAL ASN LEU LEU          
SEQRES  26 A  966  LEU ILE ASP HIS ARG PHE LEU LEU ARG ARG GLY GLU TYR          
SEQRES  27 A  966  VAL LEU HIS MET TRP GLN ILE SER GLY LYS GLY GLU ASP          
SEQRES  28 A  966  GLN GLY SER PHE ASN ALA ASP LYS LEU THR SER ALA THR          
SEQRES  29 A  966  ASN PRO ASP LYS GLU ASN SER MET SER ILE SER ILE LEU          
SEQRES  30 A  966  LEU ASP ASN TYR CYS HIS PRO ILE ALA LEU PRO LYS HIS          
SEQRES  31 A  966  GLN PRO THR PRO ASP PRO GLU GLY ASP ARG VAL ARG ALA          
SEQRES  32 A  966  GLU MET PRO ASN GLN LEU ARG LYS GLN LEU GLU ALA ILE          
SEQRES  33 A  966  ILE ALA THR ASP PRO LEU ASN PRO LEU THR ALA GLU ASP          
SEQRES  34 A  966  LYS GLU LEU LEU TRP HIS PHE ARG TYR GLU SER LEU LYS          
SEQRES  35 A  966  HIS PRO LYS ALA TYR PRO LYS LEU PHE SER SER VAL LYS          
SEQRES  36 A  966  TRP GLY GLN GLN GLU ILE VAL ALA LYS THR TYR GLN LEU          
SEQRES  37 A  966  LEU ALA ARG ARG GLU VAL TRP ASP GLN SER ALA LEU ASP          
SEQRES  38 A  966  VAL GLY LEU THR MET GLN LEU LEU ASP CYS ASN PHE SER          
SEQRES  39 A  966  ASP GLU ASN VAL ARG ALA ILE ALA VAL GLN LYS LEU GLU          
SEQRES  40 A  966  SER LEU GLU ASP ASP ASP VAL LEU HIS TYR LEU LEU GLN          
SEQRES  41 A  966  LEU VAL GLN ALA VAL LYS PHE GLU PRO TYR HIS ASP SER          
SEQRES  42 A  966  ALA LEU ALA ARG PHE LEU LEU LYS ARG GLY LEU ARG ASN          
SEQRES  43 A  966  LYS ARG ILE GLY HIS PHE LEU PHE TRP PHE LEU ARG SER          
SEQRES  44 A  966  GLU ILE ALA GLN SER ARG HIS TYR GLN GLN ARG PHE ALA          
SEQRES  45 A  966  VAL ILE LEU GLU ALA TYR LEU ARG GLY CYS GLY THR ALA          
SEQRES  46 A  966  MET LEU HIS ASP PHE THR GLN GLN VAL GLN VAL ILE GLU          
SEQRES  47 A  966  MET LEU GLN LYS VAL THR LEU ASP ILE LYS SER LEU SER          
SEQRES  48 A  966  ALA GLU LYS TYR ASP VAL SER SER GLN VAL ILE SER GLN          
SEQRES  49 A  966  LEU LYS GLN LYS LEU GLU ASN LEU GLN ASN SER GLN LEU          
SEQRES  50 A  966  PRO GLU SER PHE ARG VAL PRO TYR ASP PRO GLY LEU LYS          
SEQRES  51 A  966  ALA GLY ALA LEU ALA ILE GLU LYS CYS LYS VAL MET ALA          
SEQRES  52 A  966  SER LYS LYS LYS PRO LEU TRP LEU GLU PHE LYS CYS ALA          
SEQRES  53 A  966  ASP PRO THR ALA LEU SER ASN GLU THR ILE GLY ILE ILE          
SEQRES  54 A  966  PHE LYS HIS GLY ASP ASP LEU ARG GLN ASP MET LEU ILE          
SEQRES  55 A  966  LEU GLN ILE LEU ARG ILE MET GLU SER ILE TRP GLU THR          
SEQRES  56 A  966  GLU SER LEU ASP LEU CYS LEU LEU PRO TYR GLY CYS ILE          
SEQRES  57 A  966  SER THR GLY ASP LYS ILE GLY MET ILE GLU ILE VAL LYS          
SEQRES  58 A  966  ASP ALA THR THR ILE ALA LYS ILE GLN GLN SER THR VAL          
SEQRES  59 A  966  GLY ASN THR GLY ALA PHE LYS ASP GLU VAL LEU ASN HIS          
SEQRES  60 A  966  TRP LEU LYS GLU LYS SER PRO THR GLU GLU LYS PHE GLN          
SEQRES  61 A  966  ALA ALA VAL GLU ARG PHE VAL TYR SER CYS ALA GLY TYR          
SEQRES  62 A  966  CYS VAL ALA THR PHE VAL LEU GLY ILE GLY ASP ARG HIS          
SEQRES  63 A  966  ASN ASP ASN ILE MET ILE THR GLU THR GLY ASN LEU PHE          
SEQRES  64 A  966  HIS ILE ASP PHE GLY HIS ILE LEU GLY ASN TYR LYS SER          
SEQRES  65 A  966  PHE LEU GLY ILE ASN LYS GLU ARG VAL PRO PHE VAL LEU          
SEQRES  66 A  966  THR PRO ASP PHE LEU PHE VAL MET GLY THR SER GLY LYS          
SEQRES  67 A  966  LYS THR SER PRO HIS PHE GLN LYS PHE GLN ASP ILE CYS          
SEQRES  68 A  966  VAL LYS ALA TYR LEU ALA LEU ARG HIS HIS THR ASN LEU          
SEQRES  69 A  966  LEU ILE ILE LEU PHE SER MET MET LEU MET THR GLY MET          
SEQRES  70 A  966  PRO GLN LEU THR SER LYS GLU ASP ILE GLU TYR ILE ARG          
SEQRES  71 A  966  ASP ALA LEU THR VAL GLY LYS ASN GLU GLU ASP ALA LYS          
SEQRES  72 A  966  LYS TYR PHE LEU ASP GLN ILE GLU VAL CYS ARG ASP LYS          
SEQRES  73 A  966  GLY TRP THR VAL GLN PHE ASN TRP PHE LEU HIS LEU VAL          
SEQRES  74 A  966  LEU GLY ILE LYS GLN GLY GLU LYS HIS SER ALA HIS HIS          
SEQRES  75 A  966  HIS HIS HIS HIS                                              
HET    039  A2093      31                                                       
HETNAM     039 2-((9H-PURIN-6-YLTHIO)METHYL)-5-CHLORO-3-(2-                     
HETNAM   2 039  METHOXYPHENYL)QUINAZOLIN-4(3H)-ONE                              
HETSYN     039 PIK-39                                                           
FORMUL   2  039    C21 H15 CL N6 O2 S                                           
FORMUL   3  HOH   *8(H2 O1)                                                     
HELIX    1   1 SER A  144  GLY A  159  1                                  16    
HELIX    2   2 ASP A  171  LEU A  180  1                                  10    
HELIX    3   3 LEU A  180  ARG A  191  1                                  12    
HELIX    4   4 ASP A  192  HIS A  199  1                                   8    
HELIX    5   5 PRO A  208  LYS A  213  1                                   6    
HELIX    6   6 PRO A  241  PHE A  249  1                                   9    
HELIX    7   7 PRO A  286  ASN A  289  5                                   4    
HELIX    8   8 PHE A  290  ASN A  299  1                                  10    
HELIX    9   9 ASN A  498  THR A  503  5                                   6    
HELIX   10  10 PRO A  548  THR A  561  1                                  14    
HELIX   11  11 THR A  568  PHE A  578  1                                  11    
HELIX   12  12 PHE A  578  LYS A  584  1                                   7    
HELIX   13  13 HIS A  585  LYS A  587  5                                   3    
HELIX   14  14 ALA A  588  SER A  594  1                                   7    
HELIX   15  15 GLN A  600  LEU A  611  1                                  12    
HELIX   16  16 ARG A  614  SER A  620  1                                   7    
HELIX   17  17 ASP A  623  LEU A  631  1                                   9    
HELIX   18  18 ASP A  637  GLU A  649  1                                  13    
HELIX   19  19 GLU A  652  ALA A  666  1                                  15    
HELIX   20  20 VAL A  667  GLU A  670  5                                   4    
HELIX   21  21 SER A  675  ASN A  688  1                                  14    
HELIX   22  22 ASN A  688  ALA A  704  1                                  17    
HELIX   23  23 SER A  706  GLY A  725  1                                  20    
HELIX   24  24 GLY A  725  LEU A  752  1                                  28    
HELIX   25  25 SER A  760  ASN A  776  1                                  17    
HELIX   26  26 ASP A  837  THR A  857  1                                  21    
HELIX   27  27 ILE A  888  GLY A  897  1                                  10    
HELIX   28  28 GLU A  905  LYS A  914  1                                  10    
HELIX   29  29 THR A  917  LEU A  942  1                                  26    
HELIX   30  30 HIS A  948  ASP A  950  5                                   3    
HELIX   31  31 THR A  988  GLY A  996  1                                   9    
HELIX   32  32 SER A 1003  ARG A 1021  1                                  19    
HELIX   33  33 HIS A 1023  MET A 1039  1                                  17    
HELIX   34  34 ASP A 1047  GLU A 1049  5                                   3    
HELIX   35  35 TYR A 1050  LEU A 1055  1                                   6    
HELIX   36  36 ASN A 1060  GLY A 1079  1                                  20    
HELIX   37  37 TRP A 1080  HIS A 1089  1                                  10    
SHEET    1  AA 4 SER A 230  VAL A 235  0                                        
SHEET    2  AA 4 ILE A 220  HIS A 225 -1  O  ILE A 220   N  VAL A 235           
SHEET    3  AA 4 ILE A 303  ASP A 308  1  O  ILE A 303   N  VAL A 223           
SHEET    4  AA 4 VAL A 271  VAL A 274 -1  O  VAL A 271   N  ASP A 308           
SHEET    1  AB 4 GLU A 407  LYS A 419  0                                        
SHEET    2  AB 4 LYS A 360  ASP A 369 -1  O  PHE A 361   N  PHE A 416           
SHEET    3  AB 4 SER A 515  LEU A 520 -1  O  SER A 515   N  ASP A 369           
SHEET    4  AB 4 GLY A 478  VAL A 481 -1  O  GLY A 478   N  LEU A 520           
SHEET    1  AC 5 GLN A 392  ARG A 398  0                                        
SHEET    2  AC 5 PHE A 382  HIS A 389 -1  O  ALA A 385   N  ARG A 397           
SHEET    3  AC 5 LEU A 428  TYR A 434 -1  O  LEU A 428   N  GLN A 388           
SHEET    4  AC 5 TYR A 462  LEU A 467 -1  O  TYR A 462   N  ILE A 433           
SHEET    5  AC 5 TRP A 485  GLN A 486 -1  O  TRP A 485   N  TYR A 463           
SHEET    1  AD 4 PHE A 783  VAL A 785  0                                        
SHEET    2  AD 4 ASP A 788  LEU A 796 -1  N  ASP A 788   O  VAL A 785           
SHEET    3  AD 4 LEU A 811  CYS A 817 -1  O  LYS A 816   N  GLY A 794           
SHEET    4  AD 4 LYS A 802  VAL A 803 -1  O  LYS A 802   N  TRP A 812           
SHEET    1  AE 6 PHE A 783  VAL A 785  0                                        
SHEET    2  AE 6 ASP A 788  LEU A 796 -1  N  ASP A 788   O  VAL A 785           
SHEET    3  AE 6 LEU A 811  CYS A 817 -1  O  LYS A 816   N  GLY A 794           
SHEET    4  AE 6 ILE A 828  HIS A 834 -1  O  ILE A 828   N  PHE A 815           
SHEET    5  AE 6 ILE A 876  GLU A 880 -1  O  GLY A 877   N  LYS A 833           
SHEET    6  AE 6 CYS A 869  GLY A 873 -1  O  ILE A 870   N  MET A 878           
SHEET    1  AF 3 ALA A 885  THR A 887  0                                        
SHEET    2  AF 3 ILE A 952  THR A 955 -1  O  ILE A 954   N  THR A 886           
SHEET    3  AF 3 LEU A 960  HIS A 962 -1  O  PHE A 961   N  MET A 953           
SITE     1 AC1 13 MET A 804  PRO A 810  LEU A 811  TRP A 812                    
SITE     2 AC1 13 ILE A 831  ILE A 879  GLU A 880  ILE A 881                    
SITE     3 AC1 13 VAL A 882  ALA A 885  THR A 887  MET A 953                    
SITE     4 AC1 13 ILE A 963                                                     
CRYST1  143.804   67.523  106.311  90.00  95.45  90.00 C 1 2 1       4          
ORIGX1      1.000000  0.000000  0.000000        0.00000                         
ORIGX2      0.000000  1.000000  0.000000        0.00000                         
ORIGX3      0.000000  0.000000  1.000000        0.00000                         
SCALE1      0.006954  0.000000  0.000663        0.00000                         
SCALE2      0.000000  0.014810  0.000000        0.00000                         
SCALE3      0.000000  0.000000  0.009449        0.00000                         
ATOM      1  N   SER A 144      35.413 -29.997  50.277  1.00 76.28           N  
ATOM      2  CA  SER A 144      36.826 -30.129  50.743  1.00 76.35           C  
ATOM      3  C   SER A 144      37.363 -28.823  51.325  1.00 76.34           C  
ATOM      4  O   SER A 144      36.960 -27.728  50.908  1.00 76.22           O  
ATOM      5  CB  SER A 144      37.731 -30.606  49.602  1.00 76.37           C  
ATOM      6  OG  SER A 144      37.726 -29.679  48.528  1.00 76.60           O  
ATOM      7  N   GLU A 145      38.288 -28.957  52.277  1.00 76.24           N  
ATOM      8  CA  GLU A 145      38.869 -27.822  52.997  1.00 76.21           C  
ATOM      9  C   GLU A 145      39.528 -26.794  52.059  1.00 76.15           C  
ATOM     10  O   GLU A 145      39.272 -25.591  52.176  1.00 76.05           O  
ATOM     11  CB  GLU A 145      39.873 -28.319  54.046  1.00 76.27           C  
ATOM     12  CG  GLU A 145      39.784 -27.645  55.421  1.00 76.48           C  
ATOM     13  CD  GLU A 145      39.981 -26.135  55.373  1.00 76.71           C  
ATOM     14  OE1 GLU A 145      39.019 -25.418  55.022  1.00 76.75           O  
ATOM     15  OE2 GLU A 145      41.090 -25.661  55.704  1.00 76.71           O  
ATOM     16  N   GLU A 146      40.352 -27.274  51.127  1.00 76.02           N  
ATOM     17  CA  GLU A 146      41.068 -26.399  50.196  1.00 75.92           C  
ATOM     18  C   GLU A 146      40.114 -25.522  49.411  1.00 75.83           C  
ATOM     19  O   GLU A 146      40.358 -24.325  49.251  1.00 76.08           O  
ATOM     20  CB  GLU A 146      41.927 -27.202  49.214  1.00 75.95           C  
ATOM     21  CG  GLU A 146      43.077 -27.996  49.838  1.00 76.40           C  
ATOM     22  CD  GLU A 146      44.254 -27.140  50.308  1.00 76.66           C  
ATOM     23  OE1 GLU A 146      44.179 -25.892  50.217  1.00 76.36           O  
ATOM     24  OE2 GLU A 146      45.260 -27.728  50.778  1.00 76.82           O  
ATOM     25  N   SER A 147      39.022 -26.128  48.944  1.00 75.59           N  
ATOM     26  CA  SER A 147      38.056 -25.470  48.056  1.00 75.24           C  
ATOM     27  C   SER A 147      37.209 -24.402  48.750  1.00 74.97           C  
ATOM     28  O   SER A 147      36.610 -23.545  48.089  1.00 74.93           O  
ATOM     29  CB  SER A 147      37.148 -26.516  47.407  1.00 75.24           C  
ATOM     30  OG  SER A 147      36.624 -27.394  48.384  1.00 75.34           O  
ATOM     31  N   GLN A 148      37.154 -24.473  50.079  1.00 74.53           N  
ATOM     32  CA  GLN A 148      36.465 -23.470  50.885  1.00 73.84           C  
ATOM     33  C   GLN A 148      37.295 -22.175  50.932  1.00 73.36           C  
ATOM     34  O   GLN A 148      36.753 -21.074  50.750  1.00 73.18           O  
ATOM     35  CB  GLN A 148      36.184 -24.021  52.287  1.00 73.79           C  
ATOM     36  CG  GLN A 148      35.186 -25.189  52.306  1.00 73.33           C  
ATOM     37  CD  GLN A 148      35.492 -26.224  53.392  1.00 72.90           C  
ATOM     38  OE1 GLN A 148      36.146 -25.923  54.390  1.00 72.41           O  
ATOM     39  NE2 GLN A 148      35.014 -27.451  53.194  1.00 72.40           N  
ATOM     40  N   ALA A 149      38.605 -22.325  51.153  1.00 72.49           N  
ATOM     41  CA  ALA A 149      39.558 -21.210  51.100  1.00 71.86           C  
ATOM     42  C   ALA A 149      39.745 -20.643  49.686  1.00 71.36           C  
ATOM     43  O   ALA A 149      39.966 -19.446  49.522  1.00 71.53           O  
ATOM     44  CB  ALA A 149      40.894 -21.629  51.670  1.00 71.91           C  
ATOM     45  N   PHE A 150      39.661 -21.513  48.681  1.00 70.48           N  
ATOM     46  CA  PHE A 150      39.755 -21.137  47.266  1.00 69.50           C  
ATOM     47  C   PHE A 150      38.558 -20.305  46.842  1.00 69.03           C  
ATOM     48  O   PHE A 150      38.634 -19.519  45.907  1.00 69.15           O  
ATOM     49  CB  PHE A 150      39.829 -22.414  46.430  1.00 69.38           C  
ATOM     50  CG  PHE A 150      39.786 -22.200  44.937  1.00 68.67           C  
ATOM     51  CD1 PHE A 150      40.754 -21.441  44.291  1.00 68.25           C  
ATOM     52  CD2 PHE A 150      38.802 -22.819  44.172  1.00 67.76           C  
ATOM     53  CE1 PHE A 150      40.716 -21.278  42.902  1.00 68.47           C  
ATOM     54  CE2 PHE A 150      38.759 -22.667  42.790  1.00 67.39           C  
ATOM     55  CZ  PHE A 150      39.713 -21.892  42.153  1.00 68.38           C  
ATOM     56  N   GLN A 151      37.444 -20.500  47.532  1.00 68.35           N  
ATOM     57  CA  GLN A 151      36.263 -19.706  47.298  1.00 67.94           C  
ATOM     58  C   GLN A 151      36.473 -18.313  47.882  1.00 67.56           C  
ATOM     59  O   GLN A 151      35.966 -17.323  47.340  1.00 67.76           O  
ATOM     60  CB  GLN A 151      35.034 -20.386  47.905  1.00 67.99           C  
ATOM     61  CG  GLN A 151      33.717 -19.647  47.683  1.00 68.50           C  
ATOM     62  CD  GLN A 151      33.225 -19.688  46.234  1.00 68.86           C  
ATOM     63  OE1 GLN A 151      33.047 -20.761  45.646  1.00 68.88           O  
ATOM     64  NE2 GLN A 151      32.984 -18.513  45.664  1.00 68.37           N  
ATOM     65  N   ARG A 152      37.231 -18.243  48.976  1.00 66.83           N  
ATOM     66  CA  ARG A 152      37.566 -16.970  49.615  1.00 66.17           C  
ATOM     67  C   ARG A 152      38.370 -16.122  48.629  1.00 65.46           C  
ATOM     68  O   ARG A 152      38.217 -14.895  48.553  1.00 65.25           O  
ATOM     69  CB  ARG A 152      38.388 -17.204  50.898  1.00 66.29           C  
ATOM     70  CG  ARG A 152      37.654 -17.914  52.058  1.00 66.42           C  
ATOM     71  CD  ARG A 152      38.636 -18.471  53.119  1.00 66.36           C  
ATOM     72  NE  ARG A 152      39.656 -17.499  53.525  1.00 66.43           N  
ATOM     73  CZ  ARG A 152      40.760 -17.789  54.214  1.00 66.24           C  
ATOM     74  NH1 ARG A 152      41.016 -19.036  54.590  1.00 65.99           N  
ATOM     75  NH2 ARG A 152      41.617 -16.825  54.525  1.00 66.09           N  
ATOM     76  N   GLN A 153      39.230 -16.819  47.892  1.00 64.62           N  
ATOM     77  CA  GLN A 153      40.084 -16.272  46.859  1.00 63.97           C  
ATOM     78  C   GLN A 153      39.179 -15.652  45.820  1.00 63.35           C  
ATOM     79  O   GLN A 153      39.085 -14.425  45.694  1.00 63.38           O  
ATOM     80  CB  GLN A 153      40.826 -17.444  46.230  1.00 64.31           C  
ATOM     81  CG  GLN A 153      42.194 -17.176  45.669  1.00 65.19           C  
ATOM     82  CD  GLN A 153      43.009 -18.461  45.604  1.00 67.66           C  
ATOM     83  OE1 GLN A 153      43.451 -18.872  44.535  1.00 68.34           O  
ATOM     84  NE2 GLN A 153      43.194 -19.112  46.757  1.00 68.38           N  
ATOM     85  N   LEU A 154      38.481 -16.519  45.099  1.00 62.20           N  
ATOM     86  CA  LEU A 154      37.476 -16.102  44.145  1.00 61.32           C  
ATOM     87  C   LEU A 154      36.636 -14.902  44.595  1.00 60.80           C  
ATOM     88  O   LEU A 154      36.330 -14.033  43.790  1.00 61.47           O  
ATOM     89  CB  LEU A 154      36.580 -17.285  43.787  1.00 61.27           C  
ATOM     90  CG  LEU A 154      37.289 -18.453  43.097  1.00 61.72           C  
ATOM     91  CD1 LEU A 154      36.290 -19.490  42.679  1.00 62.22           C  
ATOM     92  CD2 LEU A 154      38.070 -17.988  41.888  1.00 62.48           C  
ATOM     93  N   THR A 155      36.279 -14.829  45.868  1.00 59.70           N  
ATOM     94  CA  THR A 155      35.439 -13.732  46.336  1.00 58.65           C  
ATOM     95  C   THR A 155      36.169 -12.389  46.353  1.00 58.56           C  
ATOM     96  O   THR A 155      35.606 -11.379  45.951  1.00 58.83           O  
ATOM     97  CB  THR A 155      34.861 -14.046  47.713  1.00 58.40           C  
ATOM     98  OG1 THR A 155      34.204 -15.311  47.648  1.00 57.83           O  
ATOM     99  CG2 THR A 155      33.870 -12.982  48.165  1.00 57.27           C  
ATOM    100  N   ALA A 156      37.418 -12.379  46.799  1.00 58.24           N  
ATOM    101  CA  ALA A 156      38.164 -11.127  46.914  1.00 58.26           C  
ATOM    102  C   ALA A 156      38.642 -10.650  45.548  1.00 58.24           C  
ATOM    103  O   ALA A 156      38.801  -9.443  45.317  1.00 58.72           O  
ATOM    104  CB  ALA A 156      39.332 -11.279  47.869  1.00 58.17           C  
ATOM    105  N   LEU A 157      38.877 -11.609  44.653  1.00 57.72           N  
ATOM    106  CA  LEU A 157      39.168 -11.334  43.255  1.00 56.87           C  
ATOM    107  C   LEU A 157      37.969 -10.723  42.578  1.00 56.77           C  
ATOM    108  O   LEU A 157      38.125  -9.757  41.820  1.00 57.70           O  
ATOM    109  CB  LEU A 157      39.492 -12.630  42.519  1.00 56.86           C  
ATOM    110  CG  LEU A 157      40.930 -13.104  42.380  1.00 57.08           C  
ATOM    111  CD1 LEU A 157      40.991 -14.517  41.801  1.00 55.47           C  
ATOM    112  CD2 LEU A 157      41.669 -12.112  41.500  1.00 57.53           C  
ATOM    113  N   ILE A 158      36.787 -11.308  42.825  1.00 55.43           N  
ATOM    114  CA  ILE A 158      35.531 -10.917  42.163  1.00 54.12           C  
ATOM    115  C   ILE A 158      34.975  -9.612  42.720  1.00 53.53           C  
ATOM    116  O   ILE A 158      34.400  -8.810  41.985  1.00 53.14           O  
ATOM    117  CB  ILE A 158      34.441 -12.015  42.317  1.00 54.17           C  
ATOM    118  CG1 ILE A 158      34.831 -13.297  41.571  1.00 54.48           C  
ATOM    119  CG2 ILE A 158      33.099 -11.528  41.842  1.00 53.02           C  
ATOM    120  CD1 ILE A 158      33.988 -14.556  41.932  1.00 53.93           C  
ATOM    121  N   GLY A 159      35.129  -9.424  44.033  1.00 53.15           N  
ATOM    122  CA  GLY A 159      34.603  -8.252  44.744  1.00 51.93           C  
ATOM    123  C   GLY A 159      33.131  -8.379  45.083  1.00 51.31           C  
ATOM    124  O   GLY A 159      32.474  -7.386  45.392  1.00 50.66           O  
ATOM    125  N   TYR A 160      32.624  -9.610  45.011  1.00 51.03           N  
ATOM    126  CA  TYR A 160      31.255  -9.946  45.413  1.00 50.92           C  
ATOM    127  C   TYR A 160      31.149 -11.456  45.678  1.00 51.53           C  
ATOM    128  O   TYR A 160      31.851 -12.256  45.051  1.00 51.60           O  
ATOM    129  CB  TYR A 160      30.239  -9.475  44.358  1.00 49.94           C  
ATOM    130  CG  TYR A 160      28.794  -9.826  44.634  1.00 47.68           C  
ATOM    131  CD1 TYR A 160      27.915  -8.892  45.207  1.00 46.87           C  
ATOM    132  CD2 TYR A 160      28.294 -11.083  44.307  1.00 45.53           C  
ATOM    133  CE1 TYR A 160      26.554  -9.214  45.467  1.00 43.72           C  
ATOM    134  CE2 TYR A 160      26.958 -11.418  44.571  1.00 46.13           C  
ATOM    135  CZ  TYR A 160      26.099 -10.484  45.144  1.00 46.13           C  
ATOM    136  OH  TYR A 160      24.780 -10.854  45.358  1.00 48.87           O  
ATOM    137  N   ASP A 161      30.271 -11.831  46.612  1.00 52.35           N  
ATOM    138  CA  ASP A 161      30.173 -13.204  47.102  1.00 52.86           C  
ATOM    139  C   ASP A 161      28.990 -13.957  46.497  1.00 53.27           C  
ATOM    140  O   ASP A 161      27.839 -13.694  46.857  1.00 53.56           O  
ATOM    141  CB  ASP A 161      30.065 -13.184  48.628  1.00 52.99           C  
ATOM    142  CG  ASP A 161      29.950 -14.575  49.233  1.00 53.03           C  
ATOM    143  OD1 ASP A 161      30.519 -14.776  50.315  1.00 53.64           O  
ATOM    144  OD2 ASP A 161      29.308 -15.470  48.642  1.00 53.46           O  
ATOM    145  N   VAL A 162      29.283 -14.915  45.613  1.00 53.77           N  
ATOM    146  CA  VAL A 162      28.253 -15.604  44.816  1.00 54.38           C  
ATOM    147  C   VAL A 162      27.699 -16.883  45.449  1.00 55.39           C  
ATOM    148  O   VAL A 162      26.981 -17.643  44.799  1.00 55.93           O  
ATOM    149  CB  VAL A 162      28.722 -15.888  43.359  1.00 53.98           C  
ATOM    150  CG1 VAL A 162      29.348 -14.650  42.757  1.00 53.89           C  
ATOM    151  CG2 VAL A 162      29.695 -17.051  43.294  1.00 53.47           C  
ATOM    152  N   THR A 163      28.051 -17.124  46.705  1.00 56.25           N  
ATOM    153  CA  THR A 163      27.524 -18.256  47.470  1.00 56.94           C  
ATOM    154  C   THR A 163      26.484 -17.721  48.448  1.00 57.64           C  
ATOM    155  O   THR A 163      25.621 -18.451  48.932  1.00 58.05           O  
ATOM    156  CB  THR A 163      28.629 -18.943  48.270  1.00 56.42           C  
ATOM    157  OG1 THR A 163      29.172 -18.006  49.201  1.00 55.52           O  
ATOM    158  CG2 THR A 163      29.728 -19.401  47.344  1.00 56.58           C  
ATOM    159  N   ASP A 164      26.631 -16.441  48.761  1.00 58.25           N  
ATOM    160  CA  ASP A 164      25.622 -15.636  49.395  1.00 58.59           C  
ATOM    161  C   ASP A 164      24.304 -15.918  48.686  1.00 58.40           C  
ATOM    162  O   ASP A 164      24.257 -15.925  47.470  1.00 58.58           O  
ATOM    163  CB  ASP A 164      26.027 -14.176  49.200  1.00 58.89           C  
ATOM    164  CG  ASP A 164      25.221 -13.223  50.037  1.00 60.44           C  
ATOM    165  OD1 ASP A 164      25.796 -12.638  50.991  1.00 60.74           O  
ATOM    166  OD2 ASP A 164      24.018 -13.049  49.728  1.00 62.24           O  
ATOM    167  N   VAL A 165      23.242 -16.199  49.437  1.00 58.33           N  
ATOM    168  CA  VAL A 165      21.908 -16.375  48.834  1.00 57.63           C  
ATOM    169  C   VAL A 165      20.882 -15.547  49.620  1.00 57.31           C  
ATOM    170  O   VAL A 165      19.740 -15.955  49.824  1.00 57.26           O  
ATOM    171  CB  VAL A 165      21.486 -17.878  48.718  1.00 57.62           C  
ATOM    172  CG1 VAL A 165      20.292 -18.035  47.790  1.00 57.63           C  
ATOM    173  CG2 VAL A 165      22.618 -18.729  48.177  1.00 57.69           C  
ATOM    174  N   SER A 166      21.316 -14.369  50.055  1.00 56.98           N  
ATOM    175  CA  SER A 166      20.487 -13.482  50.849  1.00 56.80           C  
ATOM    176  C   SER A 166      19.521 -12.706  49.979  1.00 56.43           C  
ATOM    177  O   SER A 166      18.353 -12.534  50.331  1.00 56.83           O  
ATOM    178  CB  SER A 166      21.360 -12.524  51.661  1.00 57.10           C  
ATOM    179  OG  SER A 166      22.225 -11.780  50.818  1.00 57.63           O  
ATOM    180  N   ASN A 167      20.002 -12.247  48.832  1.00 56.10           N  
ATOM    181  CA  ASN A 167      19.189 -11.431  47.942  1.00 55.39           C  
ATOM    182  C   ASN A 167      18.558 -12.242  46.815  1.00 55.28           C  
ATOM    183  O   ASN A 167      18.628 -11.875  45.657  1.00 54.70           O  
ATOM    184  CB  ASN A 167      20.023 -10.281  47.388  1.00 55.25           C  
ATOM    185  CG  ASN A 167      19.216  -9.348  46.526  1.00 54.82           C  
ATOM    186  OD1 ASN A 167      18.026  -9.143  46.765  1.00 53.18           O  
ATOM    187  ND2 ASN A 167      19.856  -8.773  45.512  1.00 54.62           N  
ATOM    188  N   VAL A 168      17.922 -13.351  47.164  1.00 55.61           N  
ATOM    189  CA  VAL A 168      17.374 -14.246  46.146  1.00 55.79           C  
ATOM    190  C   VAL A 168      15.953 -14.709  46.492  1.00 55.42           C  
ATOM    191  O   VAL A 168      15.590 -14.766  47.673  1.00 56.38           O  
ATOM    192  CB  VAL A 168      18.356 -15.431  45.943  1.00 56.34           C  
ATOM    193  CG1 VAL A 168      17.676 -16.785  46.137  1.00 56.44           C  
ATOM    194  CG2 VAL A 168      19.124 -15.296  44.595  1.00 55.45           C  
ATOM    195  N   HIS A 169      15.160 -15.027  45.474  1.00 54.53           N  
ATOM    196  CA  HIS A 169      13.808 -15.541  45.668  1.00 54.00           C  
ATOM    197  C   HIS A 169      13.553 -16.780  44.809  1.00 53.70           C  
ATOM    198  O   HIS A 169      12.404 -17.202  44.624  1.00 54.00           O  
ATOM    199  CB  HIS A 169      12.763 -14.461  45.377  1.00 54.00           C  
ATOM    200  CG  HIS A 169      12.770 -13.998  43.961  1.00 55.11           C  
ATOM    201  ND1 HIS A 169      13.170 -12.731  43.593  1.00 56.57           N  
ATOM    202  CD2 HIS A 169      12.471 -14.646  42.811  1.00 56.30           C  
ATOM    203  CE1 HIS A 169      13.099 -12.615  42.279  1.00 55.86           C  
ATOM    204  NE2 HIS A 169      12.680 -13.764  41.780  1.00 55.04           N  
ATOM    205  N   ASP A 170      14.633 -17.341  44.275  1.00 53.38           N  
ATOM    206  CA  ASP A 170      14.628 -18.612  43.539  1.00 53.59           C  
ATOM    207  C   ASP A 170      16.083 -19.002  43.380  1.00 53.73           C  
ATOM    208  O   ASP A 170      16.942 -18.347  43.950  1.00 53.23           O  
ATOM    209  CB  ASP A 170      13.905 -18.517  42.180  1.00 53.68           C  
ATOM    210  CG  ASP A 170      14.848 -18.195  41.003  1.00 54.79           C  
ATOM    211  OD1 ASP A 170      15.893 -17.506  41.186  1.00 53.34           O  
ATOM    212  OD2 ASP A 170      14.518 -18.635  39.878  1.00 55.75           O  
ATOM    213  N   ASP A 171      16.372 -20.038  42.601  1.00 54.50           N  
ATOM    214  CA  ASP A 171      17.747 -20.540  42.515  1.00 55.73           C  
ATOM    215  C   ASP A 171      18.451 -20.368  41.147  1.00 55.86           C  
ATOM    216  O   ASP A 171      19.244 -21.230  40.749  1.00 55.64           O  
ATOM    217  CB  ASP A 171      17.777 -22.007  42.939  1.00 55.87           C  
ATOM    218  CG  ASP A 171      17.437 -22.948  41.802  1.00 58.47           C  
ATOM    219  OD1 ASP A 171      18.275 -23.838  41.538  1.00 61.03           O  
ATOM    220  OD2 ASP A 171      16.360 -22.785  41.160  1.00 61.24           O  
ATOM    221  N   GLU A 172      18.171 -19.265  40.442  1.00 56.23           N  
ATOM    222  CA  GLU A 172      18.645 -19.102  39.056  1.00 56.27           C  
ATOM    223  C   GLU A 172      20.176 -19.076  39.060  1.00 56.12           C  
ATOM    224  O   GLU A 172      20.830 -19.929  38.450  1.00 56.17           O  
ATOM    225  CB  GLU A 172      18.024 -17.862  38.356  1.00 56.01           C  
ATOM    226  CG  GLU A 172      17.388 -18.199  36.982  1.00 56.45           C  
ATOM    227  CD  GLU A 172      17.521 -17.118  35.884  1.00 57.04           C  
ATOM    228  OE1 GLU A 172      17.105 -15.946  36.098  1.00 57.12           O  
ATOM    229  OE2 GLU A 172      18.023 -17.469  34.781  1.00 56.72           O  
ATOM    230  N   LEU A 173      20.737 -18.130  39.800  1.00 56.12           N  
ATOM    231  CA  LEU A 173      22.175 -18.028  39.958  1.00 56.88           C  
ATOM    232  C   LEU A 173      22.861 -19.366  40.233  1.00 58.06           C  
ATOM    233  O   LEU A 173      23.880 -19.669  39.613  1.00 58.49           O  
ATOM    234  CB  LEU A 173      22.509 -17.026  41.058  1.00 56.45           C  
ATOM    235  CG  LEU A 173      21.852 -15.648  40.926  1.00 56.66           C  
ATOM    236  CD1 LEU A 173      21.898 -14.911  42.240  1.00 55.58           C  
ATOM    237  CD2 LEU A 173      22.503 -14.799  39.826  1.00 57.66           C  
ATOM    238  N   GLU A 174      22.310 -20.167  41.149  1.00 59.29           N  
ATOM    239  CA  GLU A 174      22.949 -21.421  41.519  1.00 60.49           C  
ATOM    240  C   GLU A 174      22.886 -22.469  40.421  1.00 61.05           C  
ATOM    241  O   GLU A 174      23.868 -23.181  40.173  1.00 60.98           O  
ATOM    242  CB  GLU A 174      22.369 -21.964  42.816  1.00 60.90           C  
ATOM    243  CG  GLU A 174      23.308 -21.810  43.987  1.00 62.08           C  
ATOM    244  CD  GLU A 174      24.542 -22.691  43.859  1.00 63.88           C  
ATOM    245  OE1 GLU A 174      24.399 -23.892  43.516  1.00 64.05           O  
ATOM    246  OE2 GLU A 174      25.653 -22.177  44.110  1.00 63.48           O  
ATOM    247  N   PHE A 175      21.727 -22.541  39.773  1.00 61.81           N  
ATOM    248  CA  PHE A 175      21.505 -23.381  38.606  1.00 62.97           C  
ATOM    249  C   PHE A 175      22.512 -22.980  37.543  1.00 63.70           C  
ATOM    250  O   PHE A 175      23.138 -23.840  36.932  1.00 64.09           O  
ATOM    251  CB  PHE A 175      20.070 -23.175  38.092  1.00 63.44           C  
ATOM    252  CG  PHE A 175      19.552 -24.290  37.217  1.00 63.63           C  
ATOM    253  CD1 PHE A 175      19.057 -25.465  37.783  1.00 64.61           C  
ATOM    254  CD2 PHE A 175      19.526 -24.151  35.833  1.00 63.74           C  
ATOM    255  CE1 PHE A 175      18.561 -26.504  36.981  1.00 64.78           C  
ATOM    256  CE2 PHE A 175      19.034 -25.176  35.018  1.00 63.65           C  
ATOM    257  CZ  PHE A 175      18.551 -26.354  35.591  1.00 64.27           C  
ATOM    258  N   THR A 176      22.692 -21.671  37.362  1.00 64.34           N  
ATOM    259  CA  THR A 176      23.654 -21.134  36.404  1.00 65.12           C  
ATOM    260  C   THR A 176      25.133 -21.405  36.731  1.00 65.79           C  
ATOM    261  O   THR A 176      25.914 -21.735  35.834  1.00 66.32           O  
ATOM    262  CB  THR A 176      23.454 -19.638  36.208  1.00 65.34           C  
ATOM    263  OG1 THR A 176      22.069 -19.373  35.936  1.00 64.98           O  
ATOM    264  CG2 THR A 176      24.303 -19.150  35.042  1.00 65.06           C  
ATOM    265  N   ARG A 177      25.528 -21.252  37.994  1.00 66.04           N  
ATOM    266  CA  ARG A 177      26.887 -21.615  38.394  1.00 65.93           C  
ATOM    267  C   ARG A 177      27.140 -23.061  37.992  1.00 66.41           C  
ATOM    268  O   ARG A 177      28.229 -23.409  37.546  1.00 66.33           O  
ATOM    269  CB  ARG A 177      27.083 -21.479  39.899  1.00 65.67           C  
ATOM    270  CG  ARG A 177      26.940 -20.075  40.446  1.00 64.84           C  
ATOM    271  CD  ARG A 177      27.235 -20.042  41.938  1.00 62.43           C  
ATOM    272  NE  ARG A 177      28.625 -20.401  42.201  1.00 61.52           N  
ATOM    273  CZ  ARG A 177      29.036 -21.439  42.920  1.00 60.53           C  
ATOM    274  NH1 ARG A 177      28.175 -22.266  43.494  1.00 60.66           N  
ATOM    275  NH2 ARG A 177      30.331 -21.646  43.064  1.00 60.17           N  
ATOM    276  N   ARG A 178      26.117 -23.897  38.138  1.00 66.72           N  
ATOM    277  CA  ARG A 178      26.225 -25.307  37.782  1.00 67.40           C  
ATOM    278  C   ARG A 178      26.098 -25.497  36.267  1.00 67.41           C  
ATOM    279  O   ARG A 178      26.657 -26.432  35.702  1.00 67.15           O  
ATOM    280  CB  ARG A 178      25.184 -26.122  38.559  1.00 67.33           C  
ATOM    281  CG  ARG A 178      25.145 -27.622  38.291  1.00 67.67           C  
ATOM    282  CD  ARG A 178      23.997 -28.266  39.082  1.00 68.69           C  
ATOM    283  NE  ARG A 178      24.440 -28.801  40.379  1.00 72.17           N  
ATOM    284  CZ  ARG A 178      24.807 -28.067  41.435  1.00 72.73           C  
ATOM    285  NH1 ARG A 178      24.800 -26.733  41.390  1.00 73.02           N  
ATOM    286  NH2 ARG A 178      25.188 -28.674  42.549  1.00 72.49           N  
ATOM    287  N   GLY A 179      25.381 -24.595  35.606  1.00 67.90           N  
ATOM    288  CA  GLY A 179      25.235 -24.678  34.157  1.00 68.63           C  
ATOM    289  C   GLY A 179      26.514 -24.332  33.417  1.00 69.10           C  
ATOM    290  O   GLY A 179      26.785 -24.845  32.336  1.00 68.99           O  
ATOM    291  N   LEU A 180      27.315 -23.465  34.009  1.00 69.68           N  
ATOM    292  CA  LEU A 180      28.472 -22.949  33.317  1.00 70.61           C  
ATOM    293  C   LEU A 180      29.666 -23.897  33.411  1.00 71.60           C  
ATOM    294  O   LEU A 180      30.692 -23.687  32.748  1.00 72.08           O  
ATOM    295  CB  LEU A 180      28.810 -21.560  33.846  1.00 70.16           C  
ATOM    296  CG  LEU A 180      27.732 -20.524  33.539  1.00 69.67           C  
ATOM    297  CD1 LEU A 180      28.056 -19.220  34.205  1.00 69.58           C  
ATOM    298  CD2 LEU A 180      27.548 -20.339  32.038  1.00 68.78           C  
ATOM    299  N   VAL A 181      29.519 -24.947  34.215  1.00 72.33           N  
ATOM    300  CA  VAL A 181      30.614 -25.879  34.478  1.00 73.12           C  
ATOM    301  C   VAL A 181      30.967 -26.638  33.205  1.00 73.92           C  
ATOM    302  O   VAL A 181      32.130 -26.693  32.802  1.00 74.21           O  
ATOM    303  CB  VAL A 181      30.273 -26.854  35.637  1.00 72.82           C  
ATOM    304  CG1 VAL A 181      31.307 -27.974  35.742  1.00 72.94           C  
ATOM    305  CG2 VAL A 181      30.172 -26.095  36.959  1.00 72.23           C  
ATOM    306  N   THR A 182      29.946 -27.197  32.568  1.00 74.82           N  
ATOM    307  CA  THR A 182      30.120 -27.950  31.333  1.00 75.51           C  
ATOM    308  C   THR A 182      30.881 -27.158  30.265  1.00 76.12           C  
ATOM    309  O   THR A 182      31.955 -27.591  29.844  1.00 76.40           O  
ATOM    310  CB  THR A 182      28.769 -28.467  30.801  1.00 75.32           C  
ATOM    311  OG1 THR A 182      28.236 -29.405  31.739  1.00 74.94           O  
ATOM    312  CG2 THR A 182      28.934 -29.136  29.446  1.00 75.07           C  
ATOM    313  N   PRO A 183      30.348 -25.992  29.847  1.00 76.52           N  
ATOM    314  CA  PRO A 183      31.006 -25.272  28.768  1.00 77.15           C  
ATOM    315  C   PRO A 183      32.415 -24.825  29.122  1.00 77.66           C  
ATOM    316  O   PRO A 183      33.230 -24.640  28.220  1.00 78.08           O  
ATOM    317  CB  PRO A 183      30.105 -24.037  28.549  1.00 77.01           C  
ATOM    318  CG  PRO A 183      29.329 -23.889  29.789  1.00 76.85           C  
ATOM    319  CD  PRO A 183      29.144 -25.283  30.317  1.00 76.70           C  
ATOM    320  N   ARG A 184      32.691 -24.621  30.409  1.00 78.04           N  
ATOM    321  CA  ARG A 184      34.046 -24.273  30.838  1.00 78.57           C  
ATOM    322  C   ARG A 184      34.985 -25.453  30.670  1.00 78.45           C  
ATOM    323  O   ARG A 184      35.946 -25.383  29.904  1.00 78.19           O  
ATOM    324  CB  ARG A 184      34.076 -23.808  32.288  1.00 78.82           C  
ATOM    325  CG  ARG A 184      35.476 -23.774  32.876  1.00 79.34           C  
ATOM    326  CD  ARG A 184      35.482 -23.202  34.274  1.00 81.48           C  
ATOM    327  NE  ARG A 184      34.934 -24.152  35.236  1.00 84.05           N  
ATOM    328  CZ  ARG A 184      33.677 -24.139  35.665  1.00 85.27           C  
ATOM    329  NH1 ARG A 184      32.828 -23.208  35.225  1.00 85.89           N  
ATOM    330  NH2 ARG A 184      33.271 -25.051  36.538  1.00 84.53           N  
ATOM    331  N   MET A 185      34.685 -26.535  31.382  1.00 78.67           N  
ATOM    332  CA  MET A 185      35.498 -27.736  31.334  1.00 79.17           C  
ATOM    333  C   MET A 185      35.731 -28.120  29.882  1.00 79.15           C  
ATOM    334  O   MET A 185      36.824 -28.552  29.524  1.00 79.33           O  
ATOM    335  CB  MET A 185      34.854 -28.873  32.131  1.00 78.86           C  
ATOM    336  CG  MET A 185      34.428 -28.464  33.540  1.00 79.05           C  
ATOM    337  SD  MET A 185      34.716 -29.646  34.888  1.00 80.44           S  
ATOM    338  CE  MET A 185      33.818 -31.103  34.361  1.00 80.20           C  
ATOM    339  N   ALA A 186      34.708 -27.909  29.054  1.00 79.24           N  
ATOM    340  CA  ALA A 186      34.792 -28.113  27.608  1.00 79.47           C  
ATOM    341  C   ALA A 186      35.936 -27.342  26.944  1.00 79.70           C  
ATOM    342  O   ALA A 186      36.761 -27.933  26.254  1.00 80.08           O  
ATOM    343  CB  ALA A 186      33.467 -27.761  26.943  1.00 79.48           C  
ATOM    344  N   GLU A 187      35.989 -26.031  27.150  1.00 79.53           N  
ATOM    345  CA  GLU A 187      37.020 -25.231  26.514  1.00 79.72           C  
ATOM    346  C   GLU A 187      38.366 -25.419  27.188  1.00 79.63           C  
ATOM    347  O   GLU A 187      39.403 -25.360  26.534  1.00 79.52           O  
ATOM    348  CB  GLU A 187      36.650 -23.755  26.495  1.00 79.70           C  
ATOM    349  CG  GLU A 187      37.372 -22.973  25.410  1.00 80.70           C  
ATOM    350  CD  GLU A 187      36.738 -23.135  24.030  1.00 82.55           C  
ATOM    351  OE1 GLU A 187      36.298 -24.254  23.680  1.00 82.85           O  
ATOM    352  OE2 GLU A 187      36.678 -22.128  23.287  1.00 84.76           O  
ATOM    353  N   VAL A 188      38.336 -25.626  28.500  1.00 79.73           N  
ATOM    354  CA  VAL A 188      39.516 -26.026  29.260  1.00 79.90           C  
ATOM    355  C   VAL A 188      40.056 -27.367  28.732  1.00 80.23           C  
ATOM    356  O   VAL A 188      41.265 -27.591  28.698  1.00 80.31           O  
ATOM    357  CB  VAL A 188      39.197 -26.115  30.774  1.00 79.90           C  
ATOM    358  CG1 VAL A 188      40.321 -26.793  31.544  1.00 79.62           C  
ATOM    359  CG2 VAL A 188      38.937 -24.730  31.336  1.00 79.34           C  
ATOM    360  N   ALA A 189      39.158 -28.248  28.303  1.00 80.36           N  
ATOM    361  CA  ALA A 189      39.568 -29.501  27.691  1.00 80.54           C  
ATOM    362  C   ALA A 189      40.059 -29.294  26.257  1.00 80.71           C  
ATOM    363  O   ALA A 189      40.785 -30.120  25.716  1.00 80.85           O  
ATOM    364  CB  ALA A 189      38.430 -30.494  27.725  1.00 80.53           C  
ATOM    365  N   SER A 190      39.686 -28.170  25.661  1.00 81.07           N  
ATOM    366  CA  SER A 190      39.857 -27.953  24.226  1.00 81.42           C  
ATOM    367  C   SER A 190      41.140 -27.217  23.809  1.00 81.17           C  
ATOM    368  O   SER A 190      41.698 -27.512  22.759  1.00 81.06           O  
ATOM    369  CB  SER A 190      38.635 -27.199  23.677  1.00 81.66           C  
ATOM    370  OG  SER A 190      38.192 -27.767  22.455  1.00 82.83           O  
ATOM    371  N   ARG A 191      41.588 -26.252  24.610  1.00 81.14           N  
ATOM    372  CA  ARG A 191      42.668 -25.349  24.198  1.00 81.08           C  
ATOM    373  C   ARG A 191      44.035 -26.024  24.140  1.00 81.40           C  
ATOM    374  O   ARG A 191      44.307 -26.982  24.873  1.00 81.51           O  
ATOM    375  CB  ARG A 191      42.727 -24.109  25.096  1.00 81.18           C  
ATOM    376  CG  ARG A 191      43.180 -24.382  26.531  1.00 80.97           C  
ATOM    377  CD  ARG A 191      42.908 -23.178  27.437  1.00 80.49           C  
ATOM    378  NE  ARG A 191      43.079 -23.507  28.855  1.00 77.95           N  
ATOM    379  CZ  ARG A 191      42.462 -22.886  29.854  1.00 75.90           C  
ATOM    380  NH1 ARG A 191      41.616 -21.899  29.603  1.00 76.07           N  
ATOM    381  NH2 ARG A 191      42.676 -23.260  31.106  1.00 74.51           N  
ATOM    382  N   ASP A 192      44.881 -25.508  23.249  1.00 81.55           N  
ATOM    383  CA  ASP A 192      46.254 -25.981  23.065  1.00 81.44           C  
ATOM    384  C   ASP A 192      47.135 -25.322  24.134  1.00 81.29           C  
ATOM    385  O   ASP A 192      47.404 -24.115  24.059  1.00 81.43           O  
ATOM    386  CB  ASP A 192      46.723 -25.628  21.642  1.00 81.52           C  
ATOM    387  CG  ASP A 192      48.150 -26.059  21.351  1.00 81.72           C  
ATOM    388  OD1 ASP A 192      49.032 -25.931  22.229  1.00 81.86           O  
ATOM    389  OD2 ASP A 192      48.390 -26.504  20.212  1.00 82.17           O  
ATOM    390  N   PRO A 193      47.589 -26.109  25.132  1.00 80.95           N  
ATOM    391  CA  PRO A 193      48.283 -25.548  26.295  1.00 80.73           C  
ATOM    392  C   PRO A 193      49.426 -24.598  25.910  1.00 80.44           C  
ATOM    393  O   PRO A 193      49.593 -23.548  26.544  1.00 80.28           O  
ATOM    394  CB  PRO A 193      48.830 -26.796  27.002  1.00 80.87           C  
ATOM    395  CG  PRO A 193      47.890 -27.877  26.628  1.00 80.63           C  
ATOM    396  CD  PRO A 193      47.497 -27.580  25.212  1.00 80.89           C  
ATOM    397  N   LYS A 194      50.175 -24.979  24.867  1.00 80.02           N  
ATOM    398  CA  LYS A 194      51.340 -24.240  24.355  1.00 79.50           C  
ATOM    399  C   LYS A 194      50.945 -22.887  23.788  1.00 78.95           C  
ATOM    400  O   LYS A 194      51.476 -21.860  24.198  1.00 78.84           O  
ATOM    401  CB  LYS A 194      52.049 -25.070  23.273  1.00 79.74           C  
ATOM    402  CG  LYS A 194      52.867 -24.271  22.256  1.00 80.10           C  
ATOM    403  CD  LYS A 194      52.367 -24.528  20.834  1.00 80.25           C  
ATOM    404  CE  LYS A 194      53.054 -23.636  19.797  1.00 80.23           C  
ATOM    405  NZ  LYS A 194      54.374 -24.183  19.340  1.00 79.14           N  
ATOM    406  N   LEU A 195      50.015 -22.895  22.837  1.00 78.29           N  
ATOM    407  CA  LEU A 195      49.520 -21.660  22.234  1.00 77.55           C  
ATOM    408  C   LEU A 195      48.763 -20.785  23.251  1.00 77.04           C  
ATOM    409  O   LEU A 195      48.841 -19.551  23.200  1.00 76.76           O  
ATOM    410  CB  LEU A 195      48.652 -21.977  21.013  1.00 77.56           C  
ATOM    411  CG  LEU A 195      49.378 -22.519  19.776  1.00 77.40           C  
ATOM    412  CD1 LEU A 195      48.439 -23.356  18.904  1.00 77.24           C  
ATOM    413  CD2 LEU A 195      50.033 -21.386  18.976  1.00 76.77           C  
ATOM    414  N   TYR A 196      48.052 -21.429  24.178  1.00 76.28           N  
ATOM    415  CA  TYR A 196      47.373 -20.725  25.263  1.00 75.77           C  
ATOM    416  C   TYR A 196      48.338 -19.938  26.145  1.00 75.76           C  
ATOM    417  O   TYR A 196      48.072 -18.796  26.497  1.00 76.03           O  
ATOM    418  CB  TYR A 196      46.604 -21.704  26.133  1.00 75.17           C  
ATOM    419  CG  TYR A 196      45.820 -21.054  27.252  1.00 74.80           C  
ATOM    420  CD1 TYR A 196      44.715 -20.237  26.977  1.00 75.55           C  
ATOM    421  CD2 TYR A 196      46.159 -21.272  28.584  1.00 73.72           C  
ATOM    422  CE1 TYR A 196      43.975 -19.648  28.003  1.00 73.79           C  
ATOM    423  CE2 TYR A 196      45.427 -20.691  29.616  1.00 73.67           C  
ATOM    424  CZ  TYR A 196      44.336 -19.878  29.316  1.00 74.04           C  
ATOM    425  OH  TYR A 196      43.604 -19.306  30.331  1.00 73.22           O  
ATOM    426  N   ALA A 197      49.455 -20.558  26.508  1.00 75.63           N  
ATOM    427  CA  ALA A 197      50.421 -19.923  27.401  1.00 75.20           C  
ATOM    428  C   ALA A 197      51.099 -18.694  26.778  1.00 74.87           C  
ATOM    429  O   ALA A 197      51.418 -17.732  27.479  1.00 74.92           O  
ATOM    430  CB  ALA A 197      51.449 -20.933  27.857  1.00 75.05           C  
ATOM    431  N   MET A 198      51.301 -18.733  25.463  1.00 74.42           N  
ATOM    432  CA  MET A 198      51.957 -17.641  24.733  1.00 74.18           C  
ATOM    433  C   MET A 198      50.981 -16.670  24.071  1.00 73.03           C  
ATOM    434  O   MET A 198      51.368 -15.560  23.680  1.00 73.22           O  
ATOM    435  CB  MET A 198      52.954 -18.200  23.715  1.00 74.02           C  
ATOM    436  CG  MET A 198      54.306 -18.475  24.354  1.00 75.11           C  
ATOM    437  SD  MET A 198      55.238 -19.852  23.671  1.00 76.18           S  
ATOM    438  CE  MET A 198      54.419 -21.261  24.434  1.00 75.94           C  
ATOM    439  N   HIS A 199      49.721 -17.096  23.963  1.00 71.61           N  
ATOM    440  CA  HIS A 199      48.624 -16.246  23.496  1.00 70.12           C  
ATOM    441  C   HIS A 199      49.008 -15.321  22.335  1.00 69.11           C  
ATOM    442  O   HIS A 199      48.871 -14.117  22.438  1.00 69.58           O  
ATOM    443  CB  HIS A 199      48.032 -15.445  24.671  1.00 69.94           C  
ATOM    444  CG  HIS A 199      49.025 -14.575  25.388  1.00 69.72           C  
ATOM    445  ND1 HIS A 199      49.934 -15.074  26.298  1.00 70.13           N  
ATOM    446  CD2 HIS A 199      49.236 -13.237  25.347  1.00 69.51           C  
ATOM    447  CE1 HIS A 199      50.672 -14.086  26.773  1.00 69.37           C  
ATOM    448  NE2 HIS A 199      50.267 -12.962  26.214  1.00 69.57           N  
ATOM    449  N   PRO A 200      49.501 -15.876  21.220  1.00 68.18           N  
ATOM    450  CA  PRO A 200      49.860 -14.939  20.155  1.00 67.05           C  
ATOM    451  C   PRO A 200      48.685 -14.070  19.720  1.00 65.65           C  
ATOM    452  O   PRO A 200      47.668 -14.595  19.307  1.00 65.55           O  
ATOM    453  CB  PRO A 200      50.300 -15.861  19.001  1.00 67.00           C  
ATOM    454  CG  PRO A 200      49.778 -17.213  19.345  1.00 67.11           C  
ATOM    455  CD  PRO A 200      49.767 -17.276  20.836  1.00 67.86           C  
ATOM    456  N   TRP A 201      48.842 -12.759  19.847  1.00 64.57           N  
ATOM    457  CA  TRP A 201      47.913 -11.766  19.316  1.00 64.32           C  
ATOM    458  C   TRP A 201      48.127 -11.677  17.810  1.00 64.97           C  
ATOM    459  O   TRP A 201      49.176 -11.265  17.336  1.00 64.42           O  
ATOM    460  CB  TRP A 201      48.145 -10.401  19.990  1.00 63.35           C  
ATOM    461  CG  TRP A 201      47.107  -9.323  19.711  1.00 62.96           C  
ATOM    462  CD1 TRP A 201      45.942  -9.450  18.985  1.00 62.57           C  
ATOM    463  CD2 TRP A 201      47.110  -7.971  20.218  1.00 62.47           C  
ATOM    464  NE1 TRP A 201      45.249  -8.252  18.982  1.00 62.30           N  
ATOM    465  CE2 TRP A 201      45.935  -7.333  19.732  1.00 61.97           C  
ATOM    466  CE3 TRP A 201      47.989  -7.237  21.040  1.00 61.37           C  
ATOM    467  CZ2 TRP A 201      45.627  -5.989  20.024  1.00 61.79           C  
ATOM    468  CZ3 TRP A 201      47.681  -5.899  21.333  1.00 61.44           C  
ATOM    469  CH2 TRP A 201      46.508  -5.292  20.824  1.00 61.90           C  
ATOM    470  N   VAL A 202      47.088 -12.045  17.072  1.00 66.48           N  
ATOM    471  CA  VAL A 202      47.177 -12.350  15.647  1.00 67.39           C  
ATOM    472  C   VAL A 202      45.939 -11.857  14.898  1.00 68.52           C  
ATOM    473  O   VAL A 202      44.834 -11.798  15.473  1.00 68.25           O  
ATOM    474  CB  VAL A 202      47.297 -13.889  15.453  1.00 67.04           C  
ATOM    475  CG1 VAL A 202      46.426 -14.384  14.309  1.00 65.64           C  
ATOM    476  CG2 VAL A 202      48.742 -14.283  15.275  1.00 67.13           C  
ATOM    477  N   THR A 203      46.119 -11.530  13.614  1.00 69.48           N  
ATOM    478  CA  THR A 203      44.981 -11.172  12.758  1.00 70.30           C  
ATOM    479  C   THR A 203      44.995 -11.958  11.452  1.00 70.67           C  
ATOM    480  O   THR A 203      45.989 -12.597  11.125  1.00 70.69           O  
ATOM    481  CB  THR A 203      44.893  -9.645  12.505  1.00 70.20           C  
ATOM    482  OG1 THR A 203      43.693  -9.350  11.784  1.00 71.10           O  
ATOM    483  CG2 THR A 203      46.086  -9.146  11.720  1.00 69.70           C  
ATOM    484  N   SER A 204      43.879 -11.932  10.729  1.00 71.07           N  
ATOM    485  CA  SER A 204      43.796 -12.569   9.414  1.00 71.40           C  
ATOM    486  C   SER A 204      43.358 -11.542   8.403  1.00 71.52           C  
ATOM    487  O   SER A 204      43.148 -11.845   7.226  1.00 71.28           O  
ATOM    488  CB  SER A 204      42.801 -13.721   9.430  1.00 71.40           C  
ATOM    489  OG  SER A 204      43.229 -14.720  10.331  1.00 72.38           O  
ATOM    490  N   LYS A 205      43.194 -10.317   8.882  1.00 71.73           N  
ATOM    491  CA  LYS A 205      42.958  -9.204   8.000  1.00 72.28           C  
ATOM    492  C   LYS A 205      44.160  -9.011   7.052  1.00 72.76           C  
ATOM    493  O   LYS A 205      45.298  -9.406   7.374  1.00 72.33           O  
ATOM    494  CB  LYS A 205      42.708  -7.959   8.828  1.00 72.09           C  
ATOM    495  CG  LYS A 205      41.271  -7.827   9.243  1.00 73.00           C  
ATOM    496  CD  LYS A 205      41.132  -7.530  10.734  1.00 72.54           C  
ATOM    497  CE  LYS A 205      39.685  -7.744  11.193  1.00 72.99           C  
ATOM    498  NZ  LYS A 205      39.044  -8.989  10.627  1.00 71.75           N  
ATOM    499  N   PRO A 206      43.913  -8.418   5.870  1.00 73.13           N  
ATOM    500  CA  PRO A 206      45.044  -8.078   5.021  1.00 73.53           C  
ATOM    501  C   PRO A 206      45.803  -6.933   5.664  1.00 73.78           C  
ATOM    502  O   PRO A 206      45.249  -6.228   6.519  1.00 74.06           O  
ATOM    503  CB  PRO A 206      44.380  -7.605   3.725  1.00 73.34           C  
ATOM    504  CG  PRO A 206      43.047  -7.088   4.163  1.00 73.54           C  
ATOM    505  CD  PRO A 206      42.629  -8.027   5.261  1.00 73.19           C  
ATOM    506  N   LEU A 207      47.059  -6.759   5.272  1.00 73.98           N  
ATOM    507  CA  LEU A 207      47.824  -5.609   5.709  1.00 74.30           C  
ATOM    508  C   LEU A 207      47.346  -4.405   4.900  1.00 74.33           C  
ATOM    509  O   LEU A 207      47.223  -4.494   3.688  1.00 74.49           O  
ATOM    510  CB  LEU A 207      49.311  -5.867   5.507  1.00 74.40           C  
ATOM    511  CG  LEU A 207      50.282  -5.206   6.489  1.00 75.53           C  
ATOM    512  CD1 LEU A 207      51.512  -6.088   6.706  1.00 76.58           C  
ATOM    513  CD2 LEU A 207      50.686  -3.819   6.007  1.00 76.33           C  
ATOM    514  N   PRO A 208      47.013  -3.291   5.570  1.00 74.58           N  
ATOM    515  CA  PRO A 208      46.488  -2.140   4.828  1.00 74.80           C  
ATOM    516  C   PRO A 208      47.546  -1.465   3.946  1.00 75.22           C  
ATOM    517  O   PRO A 208      48.736  -1.794   4.038  1.00 75.15           O  
ATOM    518  CB  PRO A 208      46.010  -1.200   5.941  1.00 74.61           C  
ATOM    519  CG  PRO A 208      46.853  -1.551   7.105  1.00 74.42           C  
ATOM    520  CD  PRO A 208      47.066  -3.032   7.020  1.00 74.49           C  
ATOM    521  N   GLU A 209      47.108  -0.530   3.102  1.00 75.65           N  
ATOM    522  CA  GLU A 209      47.997   0.137   2.139  1.00 76.22           C  
ATOM    523  C   GLU A 209      48.997   1.094   2.790  1.00 76.41           C  
ATOM    524  O   GLU A 209      50.147   1.185   2.349  1.00 76.48           O  
ATOM    525  CB  GLU A 209      47.177   0.869   1.067  1.00 76.20           C  
ATOM    526  CG  GLU A 209      47.958   1.329  -0.165  1.00 76.31           C  
ATOM    527  CD  GLU A 209      47.050   1.916  -1.244  1.00 76.46           C  
ATOM    528  OE1 GLU A 209      47.578   2.351  -2.296  1.00 75.83           O  
ATOM    529  OE2 GLU A 209      45.809   1.938  -1.043  1.00 76.56           O  
ATOM    530  N   TYR A 210      48.564   1.805   3.832  1.00 76.72           N  
ATOM    531  CA  TYR A 210      49.426   2.794   4.479  1.00 77.20           C  
ATOM    532  C   TYR A 210      50.637   2.170   5.165  1.00 77.40           C  
ATOM    533  O   TYR A 210      51.625   2.864   5.433  1.00 77.56           O  
ATOM    534  CB  TYR A 210      48.650   3.705   5.432  1.00 77.34           C  
ATOM    535  CG  TYR A 210      47.821   2.978   6.460  1.00 78.03           C  
ATOM    536  CD1 TYR A 210      48.351   2.643   7.704  1.00 78.24           C  
ATOM    537  CD2 TYR A 210      46.498   2.635   6.193  1.00 77.86           C  
ATOM    538  CE1 TYR A 210      47.586   1.972   8.652  1.00 78.45           C  
ATOM    539  CE2 TYR A 210      45.727   1.969   7.124  1.00 78.29           C  
ATOM    540  CZ  TYR A 210      46.268   1.641   8.358  1.00 78.49           C  
ATOM    541  OH  TYR A 210      45.489   0.975   9.290  1.00 78.24           O  
ATOM    542  N   LEU A 211      50.573   0.863   5.420  1.00 77.53           N  
ATOM    543  CA  LEU A 211      51.732   0.135   5.936  1.00 77.81           C  
ATOM    544  C   LEU A 211      52.482  -0.679   4.867  1.00 78.21           C  
ATOM    545  O   LEU A 211      53.616  -1.110   5.101  1.00 78.53           O  
ATOM    546  CB  LEU A 211      51.359  -0.734   7.142  1.00 77.68           C  
ATOM    547  CG  LEU A 211      50.553  -0.114   8.298  1.00 78.11           C  
ATOM    548  CD1 LEU A 211      50.195  -1.165   9.338  1.00 77.99           C  
ATOM    549  CD2 LEU A 211      51.272   1.059   8.959  1.00 77.93           C  
ATOM    550  N   TRP A 212      51.877  -0.890   3.698  1.00 78.37           N  
ATOM    551  CA  TRP A 212      52.644  -1.455   2.583  1.00 78.52           C  
ATOM    552  C   TRP A 212      53.621  -0.410   2.068  1.00 78.65           C  
ATOM    553  O   TRP A 212      54.772  -0.731   1.771  1.00 79.04           O  
ATOM    554  CB  TRP A 212      51.760  -2.000   1.451  1.00 78.34           C  
ATOM    555  CG  TRP A 212      51.360  -3.461   1.627  1.00 78.45           C  
ATOM    556  CD1 TRP A 212      50.085  -3.954   1.765  1.00 78.42           C  
ATOM    557  CD2 TRP A 212      52.236  -4.605   1.687  1.00 78.36           C  
ATOM    558  NE1 TRP A 212      50.115  -5.325   1.906  1.00 78.27           N  
ATOM    559  CE2 TRP A 212      51.419  -5.751   1.864  1.00 78.42           C  
ATOM    560  CE3 TRP A 212      53.631  -4.774   1.612  1.00 78.82           C  
ATOM    561  CZ2 TRP A 212      51.951  -7.050   1.961  1.00 78.33           C  
ATOM    562  CZ3 TRP A 212      54.161  -6.075   1.710  1.00 78.55           C  
ATOM    563  CH2 TRP A 212      53.316  -7.191   1.880  1.00 78.37           C  
ATOM    564  N   LYS A 213      53.164   0.842   1.992  1.00 78.68           N  
ATOM    565  CA  LYS A 213      54.032   1.972   1.644  1.00 78.50           C  
ATOM    566  C   LYS A 213      55.183   2.129   2.635  1.00 78.36           C  
ATOM    567  O   LYS A 213      56.001   3.043   2.506  1.00 78.47           O  
ATOM    568  CB  LYS A 213      53.231   3.277   1.554  1.00 78.47           C  
ATOM    569  CG  LYS A 213      52.975   3.768   0.132  1.00 78.45           C  
ATOM    570  CD  LYS A 213      54.176   4.544  -0.427  1.00 78.64           C  
ATOM    571  CE  LYS A 213      53.930   4.946  -1.883  1.00 78.90           C  
ATOM    572  NZ  LYS A 213      55.045   5.767  -2.438  1.00 78.78           N  
ATOM    573  N   LYS A 214      55.239   1.225   3.614  1.00 78.08           N  
ATOM    574  CA  LYS A 214      56.287   1.221   4.636  1.00 77.92           C  
ATOM    575  C   LYS A 214      57.250   0.045   4.478  1.00 77.67           C  
ATOM    576  O   LYS A 214      58.372   0.085   4.978  1.00 77.49           O  
ATOM    577  CB  LYS A 214      55.676   1.222   6.043  1.00 78.01           C  
ATOM    578  CG  LYS A 214      55.129   2.560   6.484  1.00 77.96           C  
ATOM    579  CD  LYS A 214      54.687   2.513   7.931  1.00 77.53           C  
ATOM    580  CE  LYS A 214      54.826   3.877   8.564  1.00 78.06           C  
ATOM    581  NZ  LYS A 214      56.272   4.274   8.654  1.00 78.01           N  
ATOM    582  N   ILE A 215      56.794  -1.011   3.815  1.00 77.67           N  
ATOM    583  CA  ILE A 215      57.677  -2.091   3.391  1.00 77.85           C  
ATOM    584  C   ILE A 215      57.793  -1.939   1.887  1.00 78.07           C  
ATOM    585  O   ILE A 215      57.262  -2.753   1.124  1.00 78.24           O  
ATOM    586  CB  ILE A 215      57.095  -3.491   3.697  1.00 77.84           C  
ATOM    587  CG1 ILE A 215      56.283  -3.483   4.998  1.00 77.79           C  
ATOM    588  CG2 ILE A 215      58.207  -4.547   3.710  1.00 77.23           C  
ATOM    589  CD1 ILE A 215      54.989  -4.275   4.920  1.00 76.79           C  
ATOM    590  N   ALA A 216      58.464  -0.877   1.455  1.00 78.23           N  
ATOM    591  CA  ALA A 216      58.530  -0.562   0.031  1.00 78.49           C  
ATOM    592  C   ALA A 216      59.513  -1.463  -0.738  1.00 78.59           C  
ATOM    593  O   ALA A 216      60.234  -0.977  -1.617  1.00 78.85           O  
ATOM    594  CB  ALA A 216      58.866   0.921  -0.164  1.00 78.37           C  
ATOM    595  N   ASN A 217      59.523  -2.770  -0.424  1.00 78.69           N  
ATOM    596  CA  ASN A 217      60.553  -3.711  -0.940  1.00 78.61           C  
ATOM    597  C   ASN A 217      60.398  -5.217  -0.617  1.00 78.76           C  
ATOM    598  O   ASN A 217      61.357  -5.985  -0.808  1.00 78.85           O  
ATOM    599  CB  ASN A 217      61.946  -3.265  -0.470  1.00 78.43           C  
ATOM    600  CG  ASN A 217      62.012  -3.063   1.037  1.00 77.52           C  
ATOM    601  OD1 ASN A 217      61.747  -4.008   1.809  1.00 76.30           O  
ATOM    602  ND2 ASN A 217      62.361  -1.821   1.459  1.00 76.37           N  
ATOM    603  N   ASN A 218      59.220  -5.634  -0.137  1.00 78.53           N  
ATOM    604  CA  ASN A 218      58.986  -7.026   0.289  1.00 78.41           C  
ATOM    605  C   ASN A 218      60.125  -7.567   1.174  1.00 78.55           C  
ATOM    606  O   ASN A 218      60.669  -8.652   0.932  1.00 78.64           O  
ATOM    607  CB  ASN A 218      58.735  -7.938  -0.920  1.00 78.26           C  
ATOM    608  CG  ASN A 218      57.945  -9.185  -0.563  1.00 78.10           C  
ATOM    609  OD1 ASN A 218      58.487 -10.305  -0.585  1.00 78.15           O  
ATOM    610  ND2 ASN A 218      56.656  -8.994  -0.237  1.00 78.24           N  
ATOM    611  N   CYS A 219      60.484  -6.772   2.184  1.00 78.65           N  
ATOM    612  CA  CYS A 219      61.525  -7.110   3.155  1.00 78.62           C  
ATOM    613  C   CYS A 219      61.293  -6.434   4.531  1.00 78.73           C  
ATOM    614  O   CYS A 219      60.905  -5.258   4.616  1.00 78.79           O  
ATOM    615  CB  CYS A 219      62.902  -6.760   2.596  1.00 78.55           C  
ATOM    616  SG  CYS A 219      64.265  -7.064   3.726  1.00 78.83           S  
ATOM    617  N   ILE A 220      61.539  -7.186   5.604  1.00 78.46           N  
ATOM    618  CA  ILE A 220      61.250  -6.730   6.962  1.00 78.18           C  
ATOM    619  C   ILE A 220      62.339  -7.146   7.952  1.00 77.99           C  
ATOM    620  O   ILE A 220      62.670  -8.330   8.065  1.00 77.93           O  
ATOM    621  CB  ILE A 220      59.861  -7.228   7.424  1.00 78.27           C  
ATOM    622  CG1 ILE A 220      58.777  -6.299   6.879  1.00 78.70           C  
ATOM    623  CG2 ILE A 220      59.771  -7.301   8.950  1.00 78.07           C  
ATOM    624  CD1 ILE A 220      57.389  -6.914   6.809  1.00 79.84           C  
ATOM    625  N   PHE A 221      62.880  -6.162   8.670  1.00 77.80           N  
ATOM    626  CA  PHE A 221      63.986  -6.390   9.603  1.00 77.69           C  
ATOM    627  C   PHE A 221      63.522  -6.724  11.022  1.00 77.50           C  
ATOM    628  O   PHE A 221      62.547  -6.149  11.528  1.00 77.67           O  
ATOM    629  CB  PHE A 221      64.948  -5.191   9.620  1.00 77.87           C  
ATOM    630  CG  PHE A 221      65.737  -5.017   8.343  1.00 77.76           C  
ATOM    631  CD1 PHE A 221      65.650  -3.835   7.614  1.00 77.75           C  
ATOM    632  CD2 PHE A 221      66.566  -6.036   7.873  1.00 78.40           C  
ATOM    633  CE1 PHE A 221      66.376  -3.662   6.435  1.00 78.42           C  
ATOM    634  CE2 PHE A 221      67.307  -5.878   6.686  1.00 78.86           C  
ATOM    635  CZ  PHE A 221      67.210  -4.687   5.968  1.00 78.55           C  
ATOM    636  N   ILE A 222      64.228  -7.664  11.650  1.00 76.98           N  
ATOM    637  CA  ILE A 222      63.921  -8.125  13.007  1.00 76.41           C  
ATOM    638  C   ILE A 222      65.214  -8.203  13.825  1.00 76.13           C  
ATOM    639  O   ILE A 222      66.162  -8.885  13.435  1.00 76.14           O  
ATOM    640  CB  ILE A 222      63.204  -9.505  12.991  1.00 76.31           C  
ATOM    641  CG1 ILE A 222      61.895  -9.420  12.200  1.00 75.94           C  
ATOM    642  CG2 ILE A 222      62.942 -10.010  14.422  1.00 76.30           C  
ATOM    643  CD1 ILE A 222      61.299 -10.752  11.835  1.00 76.32           C  
ATOM    644  N   VAL A 223      65.257  -7.498  14.951  1.00 75.68           N  
ATOM    645  CA  VAL A 223      66.452  -7.516  15.790  1.00 75.24           C  
ATOM    646  C   VAL A 223      66.303  -8.546  16.906  1.00 75.15           C  
ATOM    647  O   VAL A 223      65.651  -8.287  17.916  1.00 75.04           O  
ATOM    648  CB  VAL A 223      66.768  -6.129  16.388  1.00 75.10           C  
ATOM    649  CG1 VAL A 223      68.136  -6.146  17.034  1.00 74.99           C  
ATOM    650  CG2 VAL A 223      66.692  -5.042  15.323  1.00 74.68           C  
ATOM    651  N   ILE A 224      66.896  -9.719  16.711  1.00 75.05           N  
ATOM    652  CA  ILE A 224      66.896 -10.758  17.737  1.00 74.92           C  
ATOM    653  C   ILE A 224      68.039 -10.522  18.718  1.00 75.42           C  
ATOM    654  O   ILE A 224      69.123 -10.086  18.325  1.00 75.28           O  
ATOM    655  CB  ILE A 224      67.024 -12.166  17.131  1.00 74.60           C  
ATOM    656  CG1 ILE A 224      66.063 -12.299  15.940  1.00 73.97           C  
ATOM    657  CG2 ILE A 224      66.754 -13.248  18.202  1.00 74.17           C  
ATOM    658  CD1 ILE A 224      66.006 -13.685  15.337  1.00 73.63           C  
ATOM    659  N   HIS A 225      67.776 -10.800  19.994  1.00 75.92           N  
ATOM    660  CA  HIS A 225      68.769 -10.671  21.059  1.00 76.46           C  
ATOM    661  C   HIS A 225      68.926 -12.003  21.787  1.00 77.10           C  
ATOM    662  O   HIS A 225      67.970 -12.789  21.864  1.00 77.13           O  
ATOM    663  CB  HIS A 225      68.334  -9.619  22.083  1.00 76.15           C  
ATOM    664  CG  HIS A 225      68.087  -8.257  21.508  1.00 75.42           C  
ATOM    665  ND1 HIS A 225      67.188  -8.028  20.488  1.00 74.13           N  
ATOM    666  CD2 HIS A 225      68.587  -7.045  21.848  1.00 74.88           C  
ATOM    667  CE1 HIS A 225      67.161  -6.738  20.209  1.00 73.36           C  
ATOM    668  NE2 HIS A 225      67.997  -6.118  21.022  1.00 74.13           N  
ATOM    669  N   ARG A 226      70.122 -12.251  22.328  1.00 77.71           N  
ATOM    670  CA  ARG A 226      70.291 -13.338  23.293  1.00 78.29           C  
ATOM    671  C   ARG A 226      70.461 -12.805  24.721  1.00 78.44           C  
ATOM    672  O   ARG A 226      69.467 -12.461  25.370  1.00 78.86           O  
ATOM    673  CB  ARG A 226      71.420 -14.298  22.905  1.00 78.42           C  
ATOM    674  CG  ARG A 226      71.103 -15.778  23.187  1.00 79.07           C  
ATOM    675  CD  ARG A 226      70.265 -15.972  24.451  1.00 79.81           C  
ATOM    676  NE  ARG A 226      70.290 -17.344  24.949  1.00 80.73           N  
ATOM    677  CZ  ARG A 226      69.599 -17.774  26.004  1.00 81.29           C  
ATOM    678  NH1 ARG A 226      68.813 -16.941  26.685  1.00 80.57           N  
ATOM    679  NH2 ARG A 226      69.693 -19.045  26.380  1.00 81.63           N  
ATOM    680  N   SER A 227      71.695 -12.750  25.213  1.00 78.46           N  
ATOM    681  CA  SER A 227      71.963 -12.179  26.527  1.00 78.68           C  
ATOM    682  C   SER A 227      71.927 -10.661  26.369  1.00 78.83           C  
ATOM    683  O   SER A 227      70.876 -10.031  26.522  1.00 78.75           O  
ATOM    684  CB  SER A 227      73.319 -12.652  27.041  1.00 78.64           C  
ATOM    685  OG  SER A 227      73.500 -14.028  26.763  1.00 78.76           O  
ATOM    686  N   THR A 228      73.084 -10.082  26.070  1.00 79.04           N  
ATOM    687  CA  THR A 228      73.137  -8.786  25.400  1.00 79.25           C  
ATOM    688  C   THR A 228      74.038  -8.895  24.143  1.00 79.16           C  
ATOM    689  O   THR A 228      75.008  -8.151  23.971  1.00 79.06           O  
ATOM    690  CB  THR A 228      73.498  -7.594  26.354  1.00 79.40           C  
ATOM    691  OG1 THR A 228      74.672  -7.899  27.123  1.00 79.54           O  
ATOM    692  CG2 THR A 228      72.321  -7.267  27.290  1.00 79.26           C  
ATOM    693  N   THR A 229      73.690  -9.864  23.290  1.00 79.06           N  
ATOM    694  CA  THR A 229      74.257 -10.041  21.949  1.00 78.84           C  
ATOM    695  C   THR A 229      73.091 -10.081  20.964  1.00 78.53           C  
ATOM    696  O   THR A 229      72.033 -10.649  21.268  1.00 78.50           O  
ATOM    697  CB  THR A 229      75.040 -11.371  21.824  1.00 78.94           C  
ATOM    698  OG1 THR A 229      75.684 -11.679  23.067  1.00 79.38           O  
ATOM    699  CG2 THR A 229      76.089 -11.296  20.706  1.00 79.05           C  
ATOM    700  N   SER A 230      73.277  -9.469  19.795  1.00 78.03           N  
ATOM    701  CA  SER A 230      72.183  -9.311  18.835  1.00 77.61           C  
ATOM    702  C   SER A 230      72.650  -9.170  17.392  1.00 77.14           C  
ATOM    703  O   SER A 230      73.789  -8.788  17.127  1.00 77.41           O  
ATOM    704  CB  SER A 230      71.316  -8.104  19.212  1.00 77.62           C  
ATOM    705  OG  SER A 230      72.059  -6.904  19.110  1.00 77.92           O  
ATOM    706  N   GLN A 231      71.743  -9.476  16.471  1.00 76.65           N  
ATOM    707  CA  GLN A 231      71.965  -9.337  15.032  1.00 76.18           C  
ATOM    708  C   GLN A 231      70.615  -9.151  14.327  1.00 75.66           C  
ATOM    709  O   GLN A 231      69.555  -9.442  14.897  1.00 75.37           O  
ATOM    710  CB  GLN A 231      72.712 -10.562  14.478  1.00 76.34           C  
ATOM    711  CG  GLN A 231      73.293 -10.414  13.056  1.00 76.70           C  
ATOM    712  CD  GLN A 231      74.545  -9.539  12.978  1.00 77.33           C  
ATOM    713  OE1 GLN A 231      74.997  -9.179  11.867  1.00 77.62           O  
ATOM    714  NE2 GLN A 231      75.116  -9.205  14.152  1.00 77.77           N  
ATOM    715  N   THR A 232      70.670  -8.656  13.092  1.00 75.02           N  
ATOM    716  CA  THR A 232      69.482  -8.303  12.329  1.00 74.59           C  
ATOM    717  C   THR A 232      69.245  -9.328  11.229  1.00 74.26           C  
ATOM    718  O   THR A 232      70.187  -9.781  10.584  1.00 74.41           O  
ATOM    719  CB  THR A 232      69.624  -6.890  11.728  1.00 74.49           C  
ATOM    720  OG1 THR A 232      70.021  -5.978  12.760  1.00 74.47           O  
ATOM    721  CG2 THR A 232      68.311  -6.411  11.126  1.00 74.72           C  
ATOM    722  N   ILE A 233      67.985  -9.700  11.025  1.00 73.87           N  
ATOM    723  CA  ILE A 233      67.655 -10.725  10.044  1.00 73.66           C  
ATOM    724  C   ILE A 233      66.789 -10.164   8.918  1.00 73.68           C  
ATOM    725  O   ILE A 233      65.938  -9.313   9.141  1.00 73.47           O  
ATOM    726  CB  ILE A 233      67.036 -11.993  10.709  1.00 73.49           C  
ATOM    727  CG1 ILE A 233      68.112 -12.796  11.458  1.00 73.38           C  
ATOM    728  CG2 ILE A 233      66.444 -12.927   9.675  1.00 73.22           C  
ATOM    729  CD1 ILE A 233      68.386 -12.345  12.877  1.00 72.18           C  
ATOM    730  N   LYS A 234      67.069 -10.628   7.701  1.00 74.05           N  
ATOM    731  CA  LYS A 234      66.304 -10.292   6.507  1.00 74.24           C  
ATOM    732  C   LYS A 234      65.122 -11.254   6.376  1.00 74.47           C  
ATOM    733  O   LYS A 234      65.315 -12.470   6.224  1.00 74.83           O  
ATOM    734  CB  LYS A 234      67.193 -10.404   5.259  1.00 74.23           C  
ATOM    735  CG  LYS A 234      68.124  -9.232   5.013  1.00 73.80           C  
ATOM    736  CD  LYS A 234      68.792  -9.408   3.647  1.00 73.54           C  
ATOM    737  CE  LYS A 234      69.548  -8.087   3.274  1.00 73.24           C  
ATOM    738  NZ  LYS A 234      70.167  -8.414   1.840  1.00 73.13           N  
ATOM    739  N   VAL A 235      63.907 -10.706   6.420  1.00 74.43           N  
ATOM    740  CA  VAL A 235      62.674 -11.504   6.429  1.00 74.44           C  
ATOM    741  C   VAL A 235      61.628 -10.923   5.463  1.00 74.27           C  
ATOM    742  O   VAL A 235      61.529  -9.676   5.304  1.00 74.20           O  
ATOM    743  CB  VAL A 235      62.084 -11.580   7.869  1.00 74.56           C  
ATOM    744  CG1 VAL A 235      60.667 -12.126   7.866  1.00 75.22           C  
ATOM    745  CG2 VAL A 235      62.965 -12.427   8.771  1.00 74.59           C  
ATOM    746  N   SER A 236      60.863 -11.822   4.814  1.00 74.16           N  
ATOM    747  CA  SER A 236      59.729 -11.398   3.990  1.00 74.38           C  
ATOM    748  C   SER A 236      58.415 -11.460   4.793  1.00 74.62           C  
ATOM    749  O   SER A 236      58.231 -12.365   5.612  1.00 74.57           O  
ATOM    750  CB  SER A 236      59.631 -12.241   2.714  1.00 74.43           C  
ATOM    751  OG  SER A 236      59.044 -13.511   2.964  1.00 74.46           O  
ATOM    752  N   PRO A 237      57.494 -10.504   4.559  1.00 74.77           N  
ATOM    753  CA  PRO A 237      56.229 -10.431   5.302  1.00 74.80           C  
ATOM    754  C   PRO A 237      55.590 -11.788   5.583  1.00 74.82           C  
ATOM    755  O   PRO A 237      55.012 -11.987   6.666  1.00 74.95           O  
ATOM    756  CB  PRO A 237      55.327  -9.632   4.364  1.00 74.74           C  
ATOM    757  CG  PRO A 237      56.265  -8.722   3.640  1.00 75.21           C  
ATOM    758  CD  PRO A 237      57.605  -9.419   3.561  1.00 74.93           C  
ATOM    759  N   ASP A 238      55.719 -12.705   4.625  1.00 74.68           N  
ATOM    760  CA  ASP A 238      55.023 -13.986   4.654  1.00 74.89           C  
ATOM    761  C   ASP A 238      55.737 -15.051   5.472  1.00 74.92           C  
ATOM    762  O   ASP A 238      55.162 -16.099   5.760  1.00 74.78           O  
ATOM    763  CB  ASP A 238      54.810 -14.511   3.236  1.00 75.12           C  
ATOM    764  CG  ASP A 238      54.582 -13.406   2.233  1.00 75.66           C  
ATOM    765  OD1 ASP A 238      53.479 -12.811   2.240  1.00 75.26           O  
ATOM    766  OD2 ASP A 238      55.516 -13.145   1.434  1.00 76.72           O  
ATOM    767  N   ASP A 239      56.986 -14.798   5.839  1.00 75.25           N  
ATOM    768  CA  ASP A 239      57.739 -15.767   6.633  1.00 75.86           C  
ATOM    769  C   ASP A 239      57.021 -16.054   7.952  1.00 76.34           C  
ATOM    770  O   ASP A 239      56.474 -15.145   8.574  1.00 76.59           O  
ATOM    771  CB  ASP A 239      59.172 -15.275   6.883  1.00 75.65           C  
ATOM    772  CG  ASP A 239      60.003 -15.172   5.586  1.00 75.43           C  
ATOM    773  OD1 ASP A 239      61.162 -14.681   5.647  1.00 74.11           O  
ATOM    774  OD2 ASP A 239      59.495 -15.583   4.511  1.00 74.04           O  
ATOM    775  N   THR A 240      57.001 -17.319   8.357  1.00 76.89           N  
ATOM    776  CA  THR A 240      56.420 -17.706   9.638  1.00 77.46           C  
ATOM    777  C   THR A 240      57.433 -17.536  10.771  1.00 78.07           C  
ATOM    778  O   THR A 240      58.619 -17.313  10.515  1.00 78.06           O  
ATOM    779  CB  THR A 240      55.937 -19.162   9.623  1.00 77.49           C  
ATOM    780  OG1 THR A 240      56.991 -20.015   9.148  1.00 77.91           O  
ATOM    781  CG2 THR A 240      54.704 -19.309   8.738  1.00 77.31           C  
ATOM    782  N   PRO A 241      56.965 -17.593  12.035  1.00 78.69           N  
ATOM    783  CA  PRO A 241      57.885 -17.742  13.163  1.00 79.13           C  
ATOM    784  C   PRO A 241      58.777 -18.988  13.062  1.00 79.60           C  
ATOM    785  O   PRO A 241      59.913 -18.958  13.531  1.00 79.28           O  
ATOM    786  CB  PRO A 241      56.942 -17.859  14.360  1.00 78.98           C  
ATOM    787  CG  PRO A 241      55.747 -17.116  13.942  1.00 78.92           C  
ATOM    788  CD  PRO A 241      55.574 -17.453  12.500  1.00 78.64           C  
ATOM    789  N   GLY A 242      58.257 -20.063  12.467  1.00 80.33           N  
ATOM    790  CA  GLY A 242      59.039 -21.275  12.213  1.00 81.40           C  
ATOM    791  C   GLY A 242      60.085 -21.041  11.128  1.00 82.20           C  
ATOM    792  O   GLY A 242      61.288 -21.289  11.331  1.00 82.02           O  
ATOM    793  N   ALA A 243      59.615 -20.545   9.982  1.00 82.85           N  
ATOM    794  CA  ALA A 243      60.478 -20.138   8.872  1.00 83.38           C  
ATOM    795  C   ALA A 243      61.194 -18.804   9.151  1.00 83.73           C  
ATOM    796  O   ALA A 243      61.060 -17.842   8.392  1.00 83.88           O  
ATOM    797  CB  ALA A 243      59.667 -20.070   7.568  1.00 83.36           C  
ATOM    798  N   ILE A 244      61.936 -18.764  10.257  1.00 84.17           N  
ATOM    799  CA  ILE A 244      62.783 -17.632  10.656  1.00 84.67           C  
ATOM    800  C   ILE A 244      63.813 -18.196  11.619  1.00 84.98           C  
ATOM    801  O   ILE A 244      64.934 -17.699  11.710  1.00 84.96           O  
ATOM    802  CB  ILE A 244      61.987 -16.493  11.348  1.00 84.81           C  
ATOM    803  CG1 ILE A 244      61.511 -15.458  10.325  1.00 84.98           C  
ATOM    804  CG2 ILE A 244      62.839 -15.782  12.398  1.00 84.74           C  
ATOM    805  CD1 ILE A 244      60.539 -14.424  10.900  1.00 84.57           C  
ATOM    806  N   LEU A 245      63.407 -19.241  12.336  1.00 85.34           N  
ATOM    807  CA  LEU A 245      64.297 -19.999  13.208  1.00 85.59           C  
ATOM    808  C   LEU A 245      65.233 -20.867  12.367  1.00 85.40           C  
ATOM    809  O   LEU A 245      66.444 -20.817  12.542  1.00 85.26           O  
ATOM    810  CB  LEU A 245      63.485 -20.860  14.186  1.00 85.69           C  
ATOM    811  CG  LEU A 245      62.341 -20.173  14.952  1.00 86.19           C  
ATOM    812  CD1 LEU A 245      61.388 -21.203  15.578  1.00 86.69           C  
ATOM    813  CD2 LEU A 245      62.843 -19.172  16.000  1.00 85.85           C  
ATOM    814  N   GLN A 246      64.660 -21.641  11.444  1.00 85.57           N  
ATOM    815  CA  GLN A 246      65.432 -22.487  10.517  1.00 85.76           C  
ATOM    816  C   GLN A 246      66.382 -21.651   9.660  1.00 85.89           C  
ATOM    817  O   GLN A 246      67.423 -22.142   9.221  1.00 85.63           O  
ATOM    818  CB  GLN A 246      64.505 -23.291   9.598  1.00 85.61           C  
ATOM    819  CG  GLN A 246      63.474 -24.144  10.317  1.00 85.54           C  
ATOM    820  CD  GLN A 246      62.273 -24.462   9.430  1.00 85.87           C  
ATOM    821  OE1 GLN A 246      62.418 -25.044   8.349  1.00 85.80           O  
ATOM    822  NE2 GLN A 246      61.074 -24.081   9.888  1.00 85.92           N  
ATOM    823  N   SER A 247      65.999 -20.392   9.425  1.00 86.13           N  
ATOM    824  CA  SER A 247      66.821 -19.436   8.681  1.00 86.14           C  
ATOM    825  C   SER A 247      67.866 -18.803   9.594  1.00 86.09           C  
ATOM    826  O   SER A 247      69.017 -18.645   9.195  1.00 86.21           O  
ATOM    827  CB  SER A 247      65.957 -18.349   8.017  1.00 86.12           C  
ATOM    828  OG  SER A 247      65.910 -17.163   8.794  1.00 86.17           O  
ATOM    829  N   PHE A 248      67.454 -18.456  10.814  1.00 85.88           N  
ATOM    830  CA  PHE A 248      68.332 -17.844  11.816  1.00 85.80           C  
ATOM    831  C   PHE A 248      69.487 -18.743  12.244  1.00 85.91           C  
ATOM    832  O   PHE A 248      70.572 -18.252  12.552  1.00 85.90           O  
ATOM    833  CB  PHE A 248      67.520 -17.426  13.047  1.00 85.67           C  
ATOM    834  CG  PHE A 248      68.354 -17.125  14.258  1.00 85.12           C  
ATOM    835  CD1 PHE A 248      68.962 -15.882  14.407  1.00 84.76           C  
ATOM    836  CD2 PHE A 248      68.525 -18.083  15.255  1.00 84.83           C  
ATOM    837  CE1 PHE A 248      69.732 -15.595  15.531  1.00 84.93           C  
ATOM    838  CE2 PHE A 248      69.294 -17.808  16.380  1.00 85.12           C  
ATOM    839  CZ  PHE A 248      69.899 -16.560  16.520  1.00 85.24           C  
ATOM    840  N   PHE A 249      69.237 -20.051  12.288  1.00 86.12           N  
ATOM    841  CA  PHE A 249      70.285 -21.035  12.581  1.00 86.38           C  
ATOM    842  C   PHE A 249      71.011 -21.512  11.309  1.00 86.41           C  
ATOM    843  O   PHE A 249      71.919 -22.338  11.375  1.00 86.32           O  
ATOM    844  CB  PHE A 249      69.720 -22.209  13.391  1.00 86.37           C  
ATOM    845  CG  PHE A 249      69.217 -21.817  14.758  1.00 86.35           C  
ATOM    846  CD1 PHE A 249      67.855 -21.693  15.004  1.00 86.31           C  
ATOM    847  CD2 PHE A 249      70.108 -21.570  15.798  1.00 86.38           C  
ATOM    848  CE1 PHE A 249      67.382 -21.331  16.259  1.00 86.15           C  
ATOM    849  CE2 PHE A 249      69.646 -21.210  17.057  1.00 86.32           C  
ATOM    850  CZ  PHE A 249      68.276 -21.090  17.287  1.00 86.26           C  
ATOM    851  N   THR A 250      70.576 -20.990  10.162  1.00 86.59           N  
ATOM    852  CA  THR A 250      71.316 -21.062   8.905  1.00 86.73           C  
ATOM    853  C   THR A 250      72.011 -19.706   8.725  1.00 86.97           C  
ATOM    854  O   THR A 250      72.747 -19.485   7.764  1.00 86.83           O  
ATOM    855  CB  THR A 250      70.375 -21.333   7.702  1.00 86.75           C  
ATOM    856  OG1 THR A 250      69.338 -22.243   8.088  1.00 86.55           O  
ATOM    857  CG2 THR A 250      71.143 -21.925   6.523  1.00 86.61           C  
ATOM    858  N   LYS A 251      71.749 -18.801   9.667  1.00 87.34           N  
ATOM    859  CA  LYS A 251      72.385 -17.485   9.722  1.00 87.75           C  
ATOM    860  C   LYS A 251      73.308 -17.409  10.940  1.00 87.83           C  
ATOM    861  O   LYS A 251      74.040 -16.434  11.123  1.00 87.79           O  
ATOM    862  CB  LYS A 251      71.328 -16.372   9.777  1.00 87.82           C  
ATOM    863  CG  LYS A 251      70.531 -16.187   8.484  1.00 88.09           C  
ATOM    864  CD  LYS A 251      69.318 -15.273   8.681  1.00 87.97           C  
ATOM    865  CE  LYS A 251      68.379 -15.318   7.472  1.00 88.53           C  
ATOM    866  NZ  LYS A 251      69.089 -15.192   6.154  1.00 88.51           N  
ATOM    867  N   MET A 252      73.248 -18.444  11.774  1.00 88.00           N  
ATOM    868  CA  MET A 252      74.186 -18.620  12.871  1.00 88.24           C  
ATOM    869  C   MET A 252      74.597 -20.087  12.893  1.00 88.42           C  
ATOM    870  O   MET A 252      73.788 -20.958  13.231  1.00 88.58           O  
ATOM    871  CB  MET A 252      73.553 -18.210  14.202  1.00 88.15           C  
ATOM    872  CG  MET A 252      74.548 -17.812  15.290  1.00 88.37           C  
ATOM    873  SD  MET A 252      75.543 -19.160  15.976  1.00 89.00           S  
ATOM    874  CE  MET A 252      74.294 -20.095  16.868  1.00 88.90           C  
ATOM    875  N   ALA A 253      75.847 -20.350  12.514  1.00 88.48           N  
ATOM    876  CA  ALA A 253      76.392 -21.705  12.491  1.00 88.62           C  
ATOM    877  C   ALA A 253      76.757 -22.170  13.901  1.00 88.73           C  
ATOM    878  O   ALA A 253      75.885 -22.609  14.653  1.00 88.61           O  
ATOM    879  CB  ALA A 253      77.603 -21.792  11.541  1.00 88.51           C  
ATOM    880  N   LYS A 254      78.038 -22.060  14.253  1.00 88.93           N  
ATOM    881  CA  LYS A 254      78.539 -22.487  15.563  1.00 89.08           C  
ATOM    882  C   LYS A 254      78.158 -21.501  16.664  1.00 89.10           C  
ATOM    883  O   LYS A 254      78.275 -20.288  16.494  1.00 89.12           O  
ATOM    884  CB  LYS A 254      80.063 -22.691  15.530  1.00 89.19           C  
ATOM    885  CG  LYS A 254      80.523 -23.988  14.869  1.00 89.34           C  
ATOM    886  CD  LYS A 254      80.516 -23.875  13.351  1.00 90.27           C  
ATOM    887  CE  LYS A 254      80.407 -25.238  12.690  1.00 90.83           C  
ATOM    888  NZ  LYS A 254      80.363 -25.140  11.196  1.00 91.26           N  
ATOM    889  N   ASP A 269      62.007 -26.070  19.406  1.00 80.70           N  
ATOM    890  CA  ASP A 269      63.117 -25.821  20.320  1.00 80.82           C  
ATOM    891  C   ASP A 269      62.910 -24.533  21.146  1.00 80.98           C  
ATOM    892  O   ASP A 269      62.261 -24.572  22.199  1.00 81.20           O  
ATOM    893  CB  ASP A 269      64.448 -25.798  19.554  1.00 80.72           C  
ATOM    894  CG  ASP A 269      65.620 -26.246  20.407  1.00 80.57           C  
ATOM    895  OD1 ASP A 269      65.978 -25.531  21.367  1.00 80.52           O  
ATOM    896  OD2 ASP A 269      66.188 -27.316  20.114  1.00 79.60           O  
ATOM    897  N   PHE A 270      63.452 -23.407  20.668  1.00 80.91           N  
ATOM    898  CA  PHE A 270      63.339 -22.097  21.341  1.00 80.62           C  
ATOM    899  C   PHE A 270      62.055 -21.336  20.987  1.00 80.39           C  
ATOM    900  O   PHE A 270      61.176 -21.870  20.310  1.00 80.57           O  
ATOM    901  CB  PHE A 270      64.547 -21.217  21.002  1.00 80.81           C  
ATOM    902  CG  PHE A 270      65.695 -21.355  21.958  1.00 80.94           C  
ATOM    903  CD1 PHE A 270      66.786 -22.163  21.641  1.00 81.32           C  
ATOM    904  CD2 PHE A 270      65.697 -20.661  23.168  1.00 81.15           C  
ATOM    905  CE1 PHE A 270      67.863 -22.287  22.520  1.00 81.30           C  
ATOM    906  CE2 PHE A 270      66.765 -20.775  24.055  1.00 81.46           C  
ATOM    907  CZ  PHE A 270      67.853 -21.589  23.730  1.00 81.34           C  
ATOM    908  N   VAL A 271      61.957 -20.086  21.443  1.00 79.90           N  
ATOM    909  CA  VAL A 271      60.777 -19.251  21.197  1.00 79.49           C  
ATOM    910  C   VAL A 271      61.138 -17.761  21.156  1.00 79.23           C  
ATOM    911  O   VAL A 271      61.916 -17.284  21.987  1.00 79.32           O  
ATOM    912  CB  VAL A 271      59.662 -19.534  22.255  1.00 79.46           C  
ATOM    913  CG1 VAL A 271      58.849 -18.295  22.565  1.00 79.35           C  
ATOM    914  CG2 VAL A 271      58.753 -20.665  21.790  1.00 79.46           C  
ATOM    915  N   LEU A 272      60.581 -17.034  20.186  1.00 78.72           N  
ATOM    916  CA  LEU A 272      60.770 -15.582  20.103  1.00 78.31           C  
ATOM    917  C   LEU A 272      59.749 -14.840  20.965  1.00 78.15           C  
ATOM    918  O   LEU A 272      58.584 -15.216  21.013  1.00 78.04           O  
ATOM    919  CB  LEU A 272      60.686 -15.099  18.650  1.00 78.23           C  
ATOM    920  CG  LEU A 272      61.724 -15.632  17.647  1.00 78.22           C  
ATOM    921  CD1 LEU A 272      61.509 -15.059  16.245  1.00 77.39           C  
ATOM    922  CD2 LEU A 272      63.149 -15.367  18.114  1.00 77.64           C  
ATOM    923  N   ARG A 273      60.195 -13.789  21.645  1.00 77.98           N  
ATOM    924  CA  ARG A 273      59.327 -12.991  22.512  1.00 77.74           C  
ATOM    925  C   ARG A 273      59.692 -11.519  22.389  1.00 77.73           C  
ATOM    926  O   ARG A 273      60.867 -11.189  22.211  1.00 77.90           O  
ATOM    927  CB  ARG A 273      59.438 -13.463  23.968  1.00 77.70           C  
ATOM    928  CG  ARG A 273      59.351 -12.362  25.012  1.00 76.97           C  
ATOM    929  CD  ARG A 273      59.055 -12.913  26.396  1.00 76.23           C  
ATOM    930  NE  ARG A 273      60.047 -12.495  27.392  1.00 76.04           N  
ATOM    931  CZ  ARG A 273      60.241 -11.245  27.812  1.00 76.30           C  
ATOM    932  NH1 ARG A 273      59.534 -10.242  27.321  1.00 76.15           N  
ATOM    933  NH2 ARG A 273      61.170 -10.989  28.721  1.00 77.57           N  
ATOM    934  N   VAL A 274      58.697 -10.641  22.489  1.00 77.46           N  
ATOM    935  CA  VAL A 274      58.928  -9.214  22.273  1.00 77.32           C  
ATOM    936  C   VAL A 274      59.648  -8.580  23.439  1.00 77.40           C  
ATOM    937  O   VAL A 274      59.413  -8.917  24.595  1.00 77.44           O  
ATOM    938  CB  VAL A 274      57.637  -8.445  21.976  1.00 77.41           C  
ATOM    939  CG1 VAL A 274      57.873  -6.936  22.041  1.00 76.21           C  
ATOM    940  CG2 VAL A 274      57.123  -8.841  20.614  1.00 77.21           C  
ATOM    941  N   CYS A 275      60.534  -7.652  23.114  1.00 77.42           N  
ATOM    942  CA  CYS A 275      61.377  -7.041  24.110  1.00 77.22           C  
ATOM    943  C   CYS A 275      60.623  -6.156  25.079  1.00 76.61           C  
ATOM    944  O   CYS A 275      60.048  -5.142  24.687  1.00 76.20           O  
ATOM    945  CB  CYS A 275      62.513  -6.293  23.441  1.00 77.24           C  
ATOM    946  SG  CYS A 275      63.747  -7.445  22.948  1.00 78.43           S  
ATOM    947  N   GLY A 276      60.652  -6.578  26.345  1.00 76.35           N  
ATOM    948  CA  GLY A 276      60.027  -5.872  27.471  1.00 76.03           C  
ATOM    949  C   GLY A 276      58.564  -6.188  27.727  1.00 75.61           C  
ATOM    950  O   GLY A 276      57.917  -5.497  28.508  1.00 75.82           O  
ATOM    951  N   ARG A 277      58.053  -7.231  27.078  1.00 75.30           N  
ATOM    952  CA  ARG A 277      56.632  -7.535  27.072  1.00 75.44           C  
ATOM    953  C   ARG A 277      56.354  -9.019  27.223  1.00 75.46           C  
ATOM    954  O   ARG A 277      57.052  -9.841  26.644  1.00 74.96           O  
ATOM    955  CB  ARG A 277      56.014  -7.083  25.753  1.00 75.59           C  
ATOM    956  CG  ARG A 277      56.011  -5.596  25.535  1.00 76.06           C  
ATOM    957  CD  ARG A 277      54.942  -5.206  24.531  1.00 77.58           C  
ATOM    958  NE  ARG A 277      54.534  -3.817  24.719  1.00 78.60           N  
ATOM    959  CZ  ARG A 277      53.455  -3.432  25.390  1.00 79.94           C  
ATOM    960  NH1 ARG A 277      52.645  -4.336  25.935  1.00 80.64           N  
ATOM    961  NH2 ARG A 277      53.179  -2.138  25.508  1.00 80.25           N  
ATOM    962  N   ASP A 278      55.308  -9.361  27.972  1.00 75.84           N  
ATOM    963  CA  ASP A 278      54.820 -10.733  27.978  1.00 76.12           C  
ATOM    964  C   ASP A 278      54.026 -10.972  26.695  1.00 76.10           C  
ATOM    965  O   ASP A 278      52.798 -10.963  26.697  1.00 75.97           O  
ATOM    966  CB  ASP A 278      53.971 -11.044  29.214  1.00 76.20           C  
ATOM    967  CG  ASP A 278      53.685 -12.540  29.352  1.00 77.62           C  
ATOM    968  OD1 ASP A 278      52.514 -12.935  29.560  1.00 77.24           O  
ATOM    969  OD2 ASP A 278      54.647 -13.333  29.216  1.00 80.18           O  
ATOM    970  N   GLU A 279      54.757 -11.193  25.605  1.00 76.21           N  
ATOM    971  CA  GLU A 279      54.217 -11.212  24.250  1.00 76.28           C  
ATOM    972  C   GLU A 279      55.134 -12.073  23.408  1.00 76.13           C  
ATOM    973  O   GLU A 279      56.320 -12.156  23.691  1.00 76.58           O  
ATOM    974  CB  GLU A 279      54.174  -9.786  23.684  1.00 76.35           C  
ATOM    975  CG  GLU A 279      53.141  -9.565  22.587  1.00 77.15           C  
ATOM    976  CD  GLU A 279      51.697  -9.755  23.075  1.00 79.76           C  
ATOM    977  OE1 GLU A 279      50.913 -10.444  22.369  1.00 80.45           O  
ATOM    978  OE2 GLU A 279      51.348  -9.217  24.162  1.00 79.29           O  
ATOM    979  N   TYR A 280      54.598 -12.715  22.377  1.00 76.11           N  
ATOM    980  CA  TYR A 280      55.334 -13.752  21.661  1.00 76.22           C  
ATOM    981  C   TYR A 280      54.985 -13.815  20.185  1.00 76.47           C  
ATOM    982  O   TYR A 280      53.854 -13.517  19.807  1.00 77.09           O  
ATOM    983  CB  TYR A 280      55.028 -15.114  22.279  1.00 76.27           C  
ATOM    984  CG  TYR A 280      55.452 -15.258  23.719  1.00 76.45           C  
ATOM    985  CD1 TYR A 280      54.582 -14.923  24.754  1.00 77.21           C  
ATOM    986  CD2 TYR A 280      56.720 -15.741  24.050  1.00 76.13           C  
ATOM    987  CE1 TYR A 280      54.966 -15.050  26.083  1.00 77.43           C  
ATOM    988  CE2 TYR A 280      57.113 -15.882  25.370  1.00 75.99           C  
ATOM    989  CZ  TYR A 280      56.234 -15.532  26.381  1.00 76.87           C  
ATOM    990  OH  TYR A 280      56.604 -15.661  27.697  1.00 76.62           O  
ATOM    991  N   LEU A 281      55.952 -14.219  19.359  1.00 76.52           N  
ATOM    992  CA  LEU A 281      55.707 -14.526  17.949  1.00 76.61           C  
ATOM    993  C   LEU A 281      55.899 -16.015  17.710  1.00 76.79           C  
ATOM    994  O   LEU A 281      56.965 -16.453  17.266  1.00 77.16           O  
ATOM    995  CB  LEU A 281      56.626 -13.728  17.017  1.00 76.47           C  
ATOM    996  CG  LEU A 281      56.814 -12.213  17.160  1.00 76.63           C  
ATOM    997  CD1 LEU A 281      55.580 -11.502  17.733  1.00 76.63           C  
ATOM    998  CD2 LEU A 281      58.034 -11.916  17.998  1.00 76.83           C  
ATOM    999  N   VAL A 282      54.864 -16.785  18.037  1.00 76.89           N  
ATOM   1000  CA  VAL A 282      54.857 -18.236  17.877  1.00 76.93           C  
ATOM   1001  C   VAL A 282      53.617 -18.645  17.090  1.00 76.92           C  
ATOM   1002  O   VAL A 282      52.616 -17.922  17.087  1.00 77.00           O  
ATOM   1003  CB  VAL A 282      54.762 -18.961  19.235  1.00 77.10           C  
ATOM   1004  CG1 VAL A 282      55.541 -20.276  19.189  1.00 77.34           C  
ATOM   1005  CG2 VAL A 282      55.251 -18.080  20.373  1.00 77.15           C  
ATOM   1006  N   GLY A 283      53.673 -19.812  16.453  1.00 76.69           N  
ATOM   1007  CA  GLY A 283      52.531 -20.351  15.730  1.00 76.55           C  
ATOM   1008  C   GLY A 283      52.516 -20.005  14.253  1.00 76.62           C  
ATOM   1009  O   GLY A 283      53.181 -19.072  13.807  1.00 76.54           O  
ATOM   1010  N   GLU A 284      51.717 -20.752  13.501  1.00 76.76           N  
ATOM   1011  CA  GLU A 284      51.741 -20.706  12.046  1.00 76.86           C  
ATOM   1012  C   GLU A 284      50.861 -19.591  11.490  1.00 76.78           C  
ATOM   1013  O   GLU A 284      49.668 -19.789  11.224  1.00 76.94           O  
ATOM   1014  CB  GLU A 284      51.343 -22.075  11.465  1.00 77.14           C  
ATOM   1015  CG  GLU A 284      51.684 -23.305  12.346  1.00 77.54           C  
ATOM   1016  CD  GLU A 284      53.174 -23.472  12.645  1.00 78.31           C  
ATOM   1017  OE1 GLU A 284      53.778 -22.596  13.306  1.00 79.08           O  
ATOM   1018  OE2 GLU A 284      53.743 -24.505  12.241  1.00 79.17           O  
ATOM   1019  N   THR A 285      51.454 -18.414  11.338  1.00 76.55           N  
ATOM   1020  CA  THR A 285      50.775 -17.276  10.731  1.00 76.82           C  
ATOM   1021  C   THR A 285      51.826 -16.392  10.052  1.00 76.35           C  
ATOM   1022  O   THR A 285      52.940 -16.238  10.572  1.00 75.89           O  
ATOM   1023  CB  THR A 285      49.971 -16.426  11.772  1.00 77.38           C  
ATOM   1024  OG1 THR A 285      50.069 -17.003  13.084  1.00 78.63           O  
ATOM   1025  CG2 THR A 285      48.480 -16.300  11.366  1.00 77.97           C  
ATOM   1026  N   PRO A 286      51.483 -15.810   8.889  1.00 76.12           N  
ATOM   1027  CA  PRO A 286      52.460 -15.025   8.134  1.00 76.03           C  
ATOM   1028  C   PRO A 286      52.820 -13.768   8.902  1.00 75.86           C  
ATOM   1029  O   PRO A 286      52.002 -12.863   8.979  1.00 76.26           O  
ATOM   1030  CB  PRO A 286      51.703 -14.665   6.846  1.00 76.26           C  
ATOM   1031  CG  PRO A 286      50.518 -15.583   6.801  1.00 76.17           C  
ATOM   1032  CD  PRO A 286      50.171 -15.842   8.218  1.00 76.15           C  
ATOM   1033  N   ILE A 287      54.028 -13.708   9.457  1.00 75.45           N  
ATOM   1034  CA  ILE A 287      54.369 -12.703  10.482  1.00 75.00           C  
ATOM   1035  C   ILE A 287      53.930 -11.271  10.197  1.00 74.63           C  
ATOM   1036  O   ILE A 287      53.856 -10.455  11.113  1.00 74.84           O  
ATOM   1037  CB  ILE A 287      55.866 -12.733  10.890  1.00 75.05           C  
ATOM   1038  CG1 ILE A 287      56.738 -11.982   9.879  1.00 75.43           C  
ATOM   1039  CG2 ILE A 287      56.339 -14.165  11.151  1.00 74.80           C  
ATOM   1040  CD1 ILE A 287      57.108 -10.565  10.342  1.00 74.83           C  
ATOM   1041  N   LYS A 288      53.645 -10.953   8.939  1.00 74.13           N  
ATOM   1042  CA  LYS A 288      52.949  -9.706   8.644  1.00 73.57           C  
ATOM   1043  C   LYS A 288      51.612  -9.649   9.420  1.00 73.10           C  
ATOM   1044  O   LYS A 288      50.998  -8.588   9.511  1.00 72.82           O  
ATOM   1045  CB  LYS A 288      52.746  -9.501   7.121  1.00 73.56           C  
ATOM   1046  CG  LYS A 288      51.782 -10.470   6.391  1.00 73.36           C  
ATOM   1047  CD  LYS A 288      51.022  -9.751   5.240  1.00 73.78           C  
ATOM   1048  CE  LYS A 288      50.038 -10.681   4.475  1.00 74.63           C  
ATOM   1049  NZ  LYS A 288      49.025  -9.990   3.557  1.00 73.45           N  
ATOM   1050  N   ASN A 289      51.199 -10.792   9.984  1.00 72.68           N  
ATOM   1051  CA  ASN A 289      49.900 -10.962  10.673  1.00 72.41           C  
ATOM   1052  C   ASN A 289      49.953 -10.920  12.220  1.00 72.23           C  
ATOM   1053  O   ASN A 289      48.969 -11.244  12.886  1.00 72.57           O  
ATOM   1054  CB  ASN A 289      49.204 -12.262  10.214  1.00 72.21           C  
ATOM   1055  CG  ASN A 289      48.654 -12.189   8.777  1.00 72.23           C  
ATOM   1056  OD1 ASN A 289      49.014 -11.309   7.985  1.00 72.41           O  
ATOM   1057  ND2 ASN A 289      47.783 -13.136   8.439  1.00 70.21           N  
ATOM   1058  N   PHE A 290      51.091 -10.534  12.792  1.00 71.95           N  
ATOM   1059  CA  PHE A 290      51.180 -10.310  14.239  1.00 71.54           C  
ATOM   1060  C   PHE A 290      50.967  -8.832  14.551  1.00 71.53           C  
ATOM   1061  O   PHE A 290      51.571  -7.960  13.921  1.00 71.49           O  
ATOM   1062  CB  PHE A 290      52.526 -10.770  14.791  1.00 71.52           C  
ATOM   1063  CG  PHE A 290      52.659 -12.261  14.895  1.00 72.16           C  
ATOM   1064  CD1 PHE A 290      53.137 -13.011  13.808  1.00 71.75           C  
ATOM   1065  CD2 PHE A 290      52.316 -12.924  16.074  1.00 71.47           C  
ATOM   1066  CE1 PHE A 290      53.263 -14.393  13.897  1.00 70.87           C  
ATOM   1067  CE2 PHE A 290      52.435 -14.310  16.173  1.00 71.54           C  
ATOM   1068  CZ  PHE A 290      52.917 -15.047  15.078  1.00 71.63           C  
ATOM   1069  N   GLN A 291      50.116  -8.548  15.532  1.00 71.40           N  
ATOM   1070  CA  GLN A 291      49.730  -7.174  15.792  1.00 71.33           C  
ATOM   1071  C   GLN A 291      50.919  -6.331  16.216  1.00 70.67           C  
ATOM   1072  O   GLN A 291      51.057  -5.181  15.793  1.00 70.31           O  
ATOM   1073  CB  GLN A 291      48.599  -7.104  16.824  1.00 72.01           C  
ATOM   1074  CG  GLN A 291      47.248  -7.635  16.289  1.00 73.53           C  
ATOM   1075  CD  GLN A 291      46.337  -6.559  15.685  1.00 75.81           C  
ATOM   1076  OE1 GLN A 291      46.781  -5.684  14.937  1.00 78.01           O  
ATOM   1077  NE2 GLN A 291      45.041  -6.646  15.991  1.00 76.97           N  
ATOM   1078  N   TRP A 292      51.792  -6.910  17.035  1.00 70.13           N  
ATOM   1079  CA  TRP A 292      52.924  -6.154  17.546  1.00 69.74           C  
ATOM   1080  C   TRP A 292      53.819  -5.698  16.401  1.00 69.89           C  
ATOM   1081  O   TRP A 292      54.432  -4.627  16.474  1.00 70.01           O  
ATOM   1082  CB  TRP A 292      53.725  -6.945  18.585  1.00 69.48           C  
ATOM   1083  CG  TRP A 292      54.884  -6.143  19.098  1.00 69.28           C  
ATOM   1084  CD1 TRP A 292      56.186  -6.283  18.744  1.00 68.25           C  
ATOM   1085  CD2 TRP A 292      54.832  -5.032  20.002  1.00 68.67           C  
ATOM   1086  NE1 TRP A 292      56.959  -5.357  19.393  1.00 67.44           N  
ATOM   1087  CE2 TRP A 292      56.155  -4.563  20.160  1.00 68.03           C  
ATOM   1088  CE3 TRP A 292      53.800  -4.396  20.704  1.00 68.68           C  
ATOM   1089  CZ2 TRP A 292      56.481  -3.490  20.996  1.00 68.71           C  
ATOM   1090  CZ3 TRP A 292      54.118  -3.320  21.540  1.00 68.81           C  
ATOM   1091  CH2 TRP A 292      55.454  -2.879  21.675  1.00 69.72           C  
ATOM   1092  N   VAL A 293      53.878  -6.513  15.347  1.00 69.68           N  
ATOM   1093  CA  VAL A 293      54.606  -6.164  14.137  1.00 69.35           C  
ATOM   1094  C   VAL A 293      53.940  -4.978  13.435  1.00 69.35           C  
ATOM   1095  O   VAL A 293      54.615  -3.993  13.120  1.00 69.84           O  
ATOM   1096  CB  VAL A 293      54.752  -7.370  13.169  1.00 69.31           C  
ATOM   1097  CG1 VAL A 293      55.398  -6.933  11.870  1.00 68.76           C  
ATOM   1098  CG2 VAL A 293      55.564  -8.489  13.813  1.00 68.88           C  
ATOM   1099  N   ARG A 294      52.631  -5.068  13.203  1.00 68.86           N  
ATOM   1100  CA  ARG A 294      51.906  -4.009  12.513  1.00 68.83           C  
ATOM   1101  C   ARG A 294      51.960  -2.737  13.346  1.00 69.61           C  
ATOM   1102  O   ARG A 294      51.719  -1.638  12.835  1.00 70.18           O  
ATOM   1103  CB  ARG A 294      50.443  -4.393  12.260  1.00 68.52           C  
ATOM   1104  CG  ARG A 294      50.221  -5.770  11.637  1.00 67.48           C  
ATOM   1105  CD  ARG A 294      48.894  -5.828  10.858  1.00 66.14           C  
ATOM   1106  NE  ARG A 294      48.789  -7.033  10.022  1.00 65.51           N  
ATOM   1107  CZ  ARG A 294      47.798  -7.304   9.170  1.00 64.19           C  
ATOM   1108  NH1 ARG A 294      46.780  -6.454   9.013  1.00 63.82           N  
ATOM   1109  NH2 ARG A 294      47.827  -8.439   8.471  1.00 62.48           N  
ATOM   1110  N   HIS A 295      52.264  -2.884  14.633  1.00 69.96           N  
ATOM   1111  CA  HIS A 295      52.340  -1.736  15.529  1.00 70.40           C  
ATOM   1112  C   HIS A 295      53.680  -1.026  15.327  1.00 70.97           C  
ATOM   1113  O   HIS A 295      53.754   0.206  15.308  1.00 71.26           O  
ATOM   1114  CB  HIS A 295      52.138  -2.161  16.993  1.00 70.23           C  
ATOM   1115  CG  HIS A 295      52.545  -1.115  17.984  1.00 69.75           C  
ATOM   1116  ND1 HIS A 295      51.687  -0.125  18.416  1.00 69.61           N  
ATOM   1117  CD2 HIS A 295      53.726  -0.888  18.606  1.00 69.53           C  
ATOM   1118  CE1 HIS A 295      52.321   0.661  19.268  1.00 69.62           C  
ATOM   1119  NE2 HIS A 295      53.562   0.222  19.396  1.00 69.61           N  
ATOM   1120  N   CYS A 296      54.735  -1.813  15.170  1.00 71.39           N  
ATOM   1121  CA  CYS A 296      56.051  -1.280  14.865  1.00 72.30           C  
ATOM   1122  C   CYS A 296      56.062  -0.475  13.571  1.00 72.50           C  
ATOM   1123  O   CYS A 296      56.515   0.672  13.559  1.00 72.48           O  
ATOM   1124  CB  CYS A 296      57.055  -2.419  14.797  1.00 72.48           C  
ATOM   1125  SG  CYS A 296      57.145  -3.340  16.357  1.00 74.38           S  
ATOM   1126  N   LEU A 297      55.551  -1.072  12.496  1.00 72.82           N  
ATOM   1127  CA  LEU A 297      55.438  -0.378  11.218  1.00 73.45           C  
ATOM   1128  C   LEU A 297      54.674   0.946  11.380  1.00 74.25           C  
ATOM   1129  O   LEU A 297      55.247   2.016  11.236  1.00 74.61           O  
ATOM   1130  CB  LEU A 297      54.804  -1.284  10.160  1.00 73.01           C  
ATOM   1131  CG  LEU A 297      55.326  -2.729  10.056  1.00 72.40           C  
ATOM   1132  CD1 LEU A 297      54.318  -3.676   9.370  1.00 71.33           C  
ATOM   1133  CD2 LEU A 297      56.669  -2.790   9.342  1.00 72.47           C  
ATOM   1134  N   LYS A 298      53.401   0.874  11.732  1.00 75.37           N  
ATOM   1135  CA  LYS A 298      52.585   2.070  11.985  1.00 76.71           C  
ATOM   1136  C   LYS A 298      53.308   3.228  12.714  1.00 77.18           C  
ATOM   1137  O   LYS A 298      53.005   4.397  12.460  1.00 77.39           O  
ATOM   1138  CB  LYS A 298      51.318   1.671  12.766  1.00 76.73           C  
ATOM   1139  CG  LYS A 298      50.127   2.617  12.622  1.00 76.97           C  
ATOM   1140  CD  LYS A 298      49.078   2.364  13.699  1.00 77.39           C  
ATOM   1141  CE  LYS A 298      48.410   0.982  13.552  1.00 79.66           C  
ATOM   1142  NZ  LYS A 298      47.656   0.543  14.778  1.00 78.14           N  
ATOM   1143  N   ASN A 299      54.241   2.906  13.615  1.00 77.66           N  
ATOM   1144  CA  ASN A 299      54.900   3.927  14.446  1.00 78.24           C  
ATOM   1145  C   ASN A 299      56.401   4.100  14.160  1.00 78.74           C  
ATOM   1146  O   ASN A 299      57.126   4.713  14.952  1.00 78.92           O  
ATOM   1147  CB  ASN A 299      54.651   3.667  15.947  1.00 78.36           C  
ATOM   1148  CG  ASN A 299      53.205   4.002  16.388  1.00 78.58           C  
ATOM   1149  OD1 ASN A 299      52.850   5.167  16.591  1.00 78.44           O  
ATOM   1150  ND2 ASN A 299      52.382   2.973  16.546  1.00 77.92           N  
ATOM   1151  N   GLY A 300      56.851   3.564  13.022  1.00 79.09           N  
ATOM   1152  CA  GLY A 300      58.231   3.734  12.539  1.00 79.25           C  
ATOM   1153  C   GLY A 300      59.309   3.044  13.363  1.00 79.37           C  
ATOM   1154  O   GLY A 300      60.417   3.569  13.509  1.00 79.20           O  
ATOM   1155  N   GLU A 301      58.990   1.849  13.862  1.00 79.64           N  
ATOM   1156  CA  GLU A 301      59.797   1.167  14.884  1.00 79.73           C  
ATOM   1157  C   GLU A 301      60.419  -0.161  14.456  1.00 79.55           C  
ATOM   1158  O   GLU A 301      59.919  -0.853  13.564  1.00 79.21           O  
ATOM   1159  CB  GLU A 301      58.954   0.906  16.133  1.00 79.87           C  
ATOM   1160  CG  GLU A 301      58.375   2.134  16.784  1.00 80.42           C  
ATOM   1161  CD  GLU A 301      58.173   1.933  18.266  1.00 81.30           C  
ATOM   1162  OE1 GLU A 301      58.842   2.651  19.033  1.00 82.55           O  
ATOM   1163  OE2 GLU A 301      57.378   1.049  18.666  1.00 80.97           O  
ATOM   1164  N   GLU A 302      61.499  -0.516  15.147  1.00 79.59           N  
ATOM   1165  CA  GLU A 302      62.234  -1.753  14.902  1.00 79.55           C  
ATOM   1166  C   GLU A 302      61.699  -2.858  15.806  1.00 79.22           C  
ATOM   1167  O   GLU A 302      61.330  -2.618  16.949  1.00 79.08           O  
ATOM   1168  CB  GLU A 302      63.732  -1.549  15.152  1.00 79.59           C  
ATOM   1169  CG  GLU A 302      64.270  -0.166  14.786  1.00 80.19           C  
ATOM   1170  CD  GLU A 302      65.117   0.442  15.901  1.00 81.55           C  
ATOM   1171  OE1 GLU A 302      64.634   0.506  17.059  1.00 81.33           O  
ATOM   1172  OE2 GLU A 302      66.262   0.868  15.620  1.00 82.44           O  
ATOM   1173  N   ILE A 303      61.692  -4.075  15.288  1.00 79.08           N  
ATOM   1174  CA  ILE A 303      61.067  -5.199  15.957  1.00 78.95           C  
ATOM   1175  C   ILE A 303      62.083  -5.988  16.788  1.00 79.09           C  
ATOM   1176  O   ILE A 303      62.779  -6.871  16.279  1.00 79.14           O  
ATOM   1177  CB  ILE A 303      60.336  -6.104  14.920  1.00 78.91           C  
ATOM   1178  CG1 ILE A 303      59.451  -5.241  14.007  1.00 78.26           C  
ATOM   1179  CG2 ILE A 303      59.516  -7.189  15.619  1.00 78.88           C  
ATOM   1180  CD1 ILE A 303      59.050  -5.898  12.705  1.00 77.59           C  
ATOM   1181  N   HIS A 304      62.152  -5.665  18.074  1.00 79.24           N  
ATOM   1182  CA  HIS A 304      63.115  -6.295  18.973  1.00 79.47           C  
ATOM   1183  C   HIS A 304      62.564  -7.496  19.743  1.00 79.67           C  
ATOM   1184  O   HIS A 304      61.466  -7.456  20.292  1.00 79.94           O  
ATOM   1185  CB  HIS A 304      63.700  -5.257  19.921  1.00 79.31           C  
ATOM   1186  CG  HIS A 304      64.623  -4.288  19.250  1.00 79.48           C  
ATOM   1187  ND1 HIS A 304      64.173  -3.281  18.422  1.00 79.29           N  
ATOM   1188  CD2 HIS A 304      65.972  -4.170  19.286  1.00 78.96           C  
ATOM   1189  CE1 HIS A 304      65.205  -2.584  17.981  1.00 79.58           C  
ATOM   1190  NE2 HIS A 304      66.308  -3.106  18.486  1.00 79.24           N  
ATOM   1191  N   VAL A 305      63.364  -8.554  19.790  1.00 80.06           N  
ATOM   1192  CA  VAL A 305      62.969  -9.845  20.341  1.00 80.39           C  
ATOM   1193  C   VAL A 305      64.085 -10.461  21.190  1.00 80.74           C  
ATOM   1194  O   VAL A 305      65.264 -10.266  20.907  1.00 80.80           O  
ATOM   1195  CB  VAL A 305      62.583 -10.810  19.207  1.00 80.37           C  
ATOM   1196  CG1 VAL A 305      62.849 -12.257  19.589  1.00 80.29           C  
ATOM   1197  CG2 VAL A 305      61.127 -10.602  18.822  1.00 80.49           C  
ATOM   1198  N   VAL A 306      63.704 -11.187  22.238  1.00 81.21           N  
ATOM   1199  CA  VAL A 306      64.664 -11.951  23.030  1.00 81.60           C  
ATOM   1200  C   VAL A 306      64.469 -13.452  22.790  1.00 81.85           C  
ATOM   1201  O   VAL A 306      63.334 -13.930  22.672  1.00 81.87           O  
ATOM   1202  CB  VAL A 306      64.597 -11.590  24.544  1.00 81.43           C  
ATOM   1203  CG1 VAL A 306      63.483 -12.344  25.250  1.00 81.85           C  
ATOM   1204  CG2 VAL A 306      65.928 -11.868  25.226  1.00 81.96           C  
ATOM   1205  N   LEU A 307      65.578 -14.182  22.696  1.00 82.15           N  
ATOM   1206  CA  LEU A 307      65.514 -15.621  22.513  1.00 82.55           C  
ATOM   1207  C   LEU A 307      65.459 -16.357  23.851  1.00 82.99           C  
ATOM   1208  O   LEU A 307      66.467 -16.486  24.554  1.00 82.97           O  
ATOM   1209  CB  LEU A 307      66.678 -16.125  21.663  1.00 82.51           C  
ATOM   1210  CG  LEU A 307      66.620 -17.612  21.302  1.00 82.41           C  
ATOM   1211  CD1 LEU A 307      65.807 -17.839  20.033  1.00 82.13           C  
ATOM   1212  CD2 LEU A 307      68.025 -18.182  21.152  1.00 82.36           C  
ATOM   1213  N   ASP A 308      64.257 -16.820  24.187  1.00 83.57           N  
ATOM   1214  CA  ASP A 308      64.017 -17.683  25.347  1.00 84.03           C  
ATOM   1215  C   ASP A 308      63.134 -18.877  24.978  1.00 84.10           C  
ATOM   1216  O   ASP A 308      62.898 -19.149  23.800  1.00 83.98           O  
ATOM   1217  CB  ASP A 308      63.446 -16.899  26.546  1.00 84.07           C  
ATOM   1218  CG  ASP A 308      62.600 -15.705  26.134  1.00 84.74           C  
ATOM   1219  OD1 ASP A 308      62.494 -15.418  24.922  1.00 85.65           O  
ATOM   1220  OD2 ASP A 308      62.038 -15.042  27.033  1.00 85.26           O  
ATOM   1221  N   THR A 309      62.668 -19.602  25.983  1.00 84.32           N  
ATOM   1222  CA  THR A 309      61.941 -20.831  25.740  1.00 84.88           C  
ATOM   1223  C   THR A 309      60.436 -20.586  25.760  1.00 85.49           C  
ATOM   1224  O   THR A 309      59.998 -19.447  25.970  1.00 85.81           O  
ATOM   1225  CB  THR A 309      62.326 -21.900  26.771  1.00 84.91           C  
ATOM   1226  OG1 THR A 309      62.736 -21.259  27.983  1.00 84.83           O  
ATOM   1227  CG2 THR A 309      63.469 -22.768  26.237  1.00 84.70           C  
ATOM   1228  N   PRO A 310      59.629 -21.636  25.493  1.00 85.83           N  
ATOM   1229  CA  PRO A 310      58.219 -21.505  25.828  1.00 85.90           C  
ATOM   1230  C   PRO A 310      58.061 -21.352  27.338  1.00 86.17           C  
ATOM   1231  O   PRO A 310      58.691 -22.106  28.092  1.00 86.24           O  
ATOM   1232  CB  PRO A 310      57.621 -22.850  25.386  1.00 85.89           C  
ATOM   1233  CG  PRO A 310      58.579 -23.407  24.411  1.00 85.97           C  
ATOM   1234  CD  PRO A 310      59.926 -22.936  24.860  1.00 85.83           C  
ATOM   1235  N   PRO A 311      57.256 -20.366  27.785  1.00 86.38           N  
ATOM   1236  CA  PRO A 311      56.812 -20.401  29.170  1.00 86.57           C  
ATOM   1237  C   PRO A 311      56.142 -21.739  29.382  1.00 86.87           C  
ATOM   1238  O   PRO A 311      55.289 -22.133  28.580  1.00 86.82           O  
ATOM   1239  CB  PRO A 311      55.777 -19.272  29.249  1.00 86.35           C  
ATOM   1240  CG  PRO A 311      55.465 -18.921  27.833  1.00 86.25           C  
ATOM   1241  CD  PRO A 311      56.716 -19.195  27.077  1.00 86.56           C  
ATOM   1242  N   ASP A 312      56.574 -22.436  30.428  1.00 87.51           N  
ATOM   1243  CA  ASP A 312      56.093 -23.769  30.772  1.00 87.97           C  
ATOM   1244  C   ASP A 312      54.568 -23.861  30.632  1.00 88.25           C  
ATOM   1245  O   ASP A 312      53.831 -23.312  31.457  1.00 88.03           O  
ATOM   1246  CB  ASP A 312      56.551 -24.131  32.193  1.00 88.02           C  
ATOM   1247  CG  ASP A 312      56.193 -25.556  32.592  1.00 88.50           C  
ATOM   1248  OD1 ASP A 312      56.200 -26.458  31.720  1.00 88.84           O  
ATOM   1249  OD2 ASP A 312      55.919 -25.769  33.796  1.00 88.66           O  
ATOM   1250  N   PRO A 313      54.095 -24.544  29.566  1.00 88.57           N  
ATOM   1251  CA  PRO A 313      52.661 -24.735  29.324  1.00 88.52           C  
ATOM   1252  C   PRO A 313      51.943 -25.421  30.490  1.00 88.53           C  
ATOM   1253  O   PRO A 313      50.729 -25.599  30.445  1.00 88.57           O  
ATOM   1254  CB  PRO A 313      52.635 -25.618  28.067  1.00 88.51           C  
ATOM   1255  CG  PRO A 313      53.936 -25.317  27.371  1.00 88.65           C  
ATOM   1256  CD  PRO A 313      54.911 -25.174  28.505  1.00 88.63           C  
ATOM   1257  N   ALA A 314      52.695 -25.783  31.525  1.00 88.71           N  
ATOM   1258  CA  ALA A 314      52.136 -26.427  32.702  1.00 88.90           C  
ATOM   1259  C   ALA A 314      51.748 -25.400  33.750  1.00 89.15           C  
ATOM   1260  O   ALA A 314      51.143 -25.741  34.762  1.00 89.27           O  
ATOM   1261  CB  ALA A 314      53.123 -27.431  33.273  1.00 88.78           C  
ATOM   1262  N   LEU A 315      52.092 -24.140  33.504  1.00 89.56           N  
ATOM   1263  CA  LEU A 315      51.815 -23.068  34.462  1.00 89.92           C  
ATOM   1264  C   LEU A 315      50.348 -22.613  34.440  1.00 90.45           C  
ATOM   1265  O   LEU A 315      49.903 -21.894  35.348  1.00 90.47           O  
ATOM   1266  CB  LEU A 315      52.764 -21.881  34.244  1.00 89.78           C  
ATOM   1267  CG  LEU A 315      54.265 -22.083  34.518  1.00 89.73           C  
ATOM   1268  CD1 LEU A 315      55.087 -21.035  33.776  1.00 89.02           C  
ATOM   1269  CD2 LEU A 315      54.586 -22.070  36.013  1.00 88.83           C  
ATOM   1270  N   ASP A 316      49.604 -23.013  33.401  1.00 90.71           N  
ATOM   1271  CA  ASP A 316      48.138 -22.832  33.393  1.00 90.94           C  
ATOM   1272  C   ASP A 316      47.399 -24.136  33.746  1.00 91.01           C  
ATOM   1273  O   ASP A 316      46.375 -24.503  33.131  1.00 91.11           O  
ATOM   1274  CB  ASP A 316      47.593 -22.199  32.092  1.00 90.93           C  
ATOM   1275  CG  ASP A 316      48.630 -22.094  30.987  1.00 90.74           C  
ATOM   1276  OD1 ASP A 316      49.348 -21.065  30.969  1.00 88.97           O  
ATOM   1277  OD2 ASP A 316      48.682 -23.006  30.116  1.00 90.77           O  
ATOM   1278  N   GLU A 317      47.960 -24.837  34.730  1.00 90.60           N  
ATOM   1279  CA  GLU A 317      47.305 -25.965  35.366  1.00 90.04           C  
ATOM   1280  C   GLU A 317      46.009 -25.430  35.953  1.00 89.45           C  
ATOM   1281  O   GLU A 317      45.999 -24.391  36.618  1.00 89.17           O  
ATOM   1282  CB  GLU A 317      48.216 -26.537  36.459  1.00 90.14           C  
ATOM   1283  CG  GLU A 317      47.572 -27.530  37.427  1.00 90.26           C  
ATOM   1284  CD  GLU A 317      48.555 -28.046  38.473  1.00 90.20           C  
ATOM   1285  OE1 GLU A 317      48.202 -28.067  39.673  1.00 90.80           O  
ATOM   1286  OE2 GLU A 317      49.685 -28.429  38.099  1.00 90.01           O  
ATOM   1287  N   VAL A 318      44.912 -26.120  35.671  1.00 88.73           N  
ATOM   1288  CA  VAL A 318      43.632 -25.703  36.209  1.00 88.17           C  
ATOM   1289  C   VAL A 318      43.297 -26.606  37.376  1.00 87.89           C  
ATOM   1290  O   VAL A 318      43.422 -27.826  37.259  1.00 87.88           O  
ATOM   1291  CB  VAL A 318      42.508 -25.783  35.160  1.00 88.09           C  
ATOM   1292  CG1 VAL A 318      41.253 -25.120  35.702  1.00 87.66           C  
ATOM   1293  CG2 VAL A 318      42.947 -25.132  33.839  1.00 87.36           C  
ATOM   1294  N   ARG A 319      42.886 -26.010  38.496  1.00 87.44           N  
ATOM   1295  CA  ARG A 319      42.420 -26.784  39.641  1.00 87.09           C  
ATOM   1296  C   ARG A 319      41.199 -27.619  39.252  1.00 87.15           C  
ATOM   1297  O   ARG A 319      40.373 -27.187  38.450  1.00 87.37           O  
ATOM   1298  CB  ARG A 319      42.094 -25.879  40.817  1.00 86.85           C  
ATOM   1299  CG  ARG A 319      41.776 -26.666  42.053  1.00 86.76           C  
ATOM   1300  CD  ARG A 319      41.351 -25.806  43.197  1.00 86.76           C  
ATOM   1301  NE  ARG A 319      40.872 -26.656  44.279  1.00 87.27           N  
ATOM   1302  CZ  ARG A 319      40.779 -26.295  45.555  1.00 87.28           C  
ATOM   1303  NH1 ARG A 319      41.140 -25.080  45.946  1.00 86.97           N  
ATOM   1304  NH2 ARG A 319      40.330 -27.165  46.447  1.00 87.51           N  
ATOM   1305  N   LYS A 320      41.094 -28.815  39.820  1.00 87.12           N  
ATOM   1306  CA  LYS A 320      40.093 -29.797  39.394  1.00 87.16           C  
ATOM   1307  C   LYS A 320      38.745 -29.672  40.109  1.00 87.16           C  
ATOM   1308  O   LYS A 320      38.687 -29.419  41.318  1.00 87.12           O  
ATOM   1309  CB  LYS A 320      40.650 -31.221  39.528  1.00 87.23           C  
ATOM   1310  CG  LYS A 320      41.519 -31.461  40.773  1.00 87.66           C  
ATOM   1311  CD  LYS A 320      42.983 -31.050  40.545  1.00 87.75           C  
ATOM   1312  CE  LYS A 320      43.734 -30.839  41.859  1.00 87.78           C  
ATOM   1313  NZ  LYS A 320      43.985 -32.111  42.601  1.00 87.49           N  
ATOM   1314  N   GLU A 321      37.669 -29.855  39.343  1.00 87.13           N  
ATOM   1315  CA  GLU A 321      36.302 -29.791  39.866  1.00 87.21           C  
ATOM   1316  C   GLU A 321      35.625 -31.137  39.671  1.00 87.26           C  
ATOM   1317  O   GLU A 321      35.605 -31.666  38.555  1.00 87.45           O  
ATOM   1318  CB  GLU A 321      35.489 -28.714  39.146  1.00 87.22           C  
ATOM   1319  CG  GLU A 321      36.182 -27.366  39.034  1.00 87.25           C  
ATOM   1320  CD  GLU A 321      35.546 -26.471  37.987  1.00 87.52           C  
ATOM   1321  OE1 GLU A 321      35.018 -25.402  38.366  1.00 87.53           O  
ATOM   1322  OE2 GLU A 321      35.559 -26.833  36.788  1.00 87.22           O  
ATOM   1323  N   GLU A 322      35.074 -31.681  40.756  1.00 87.19           N  
ATOM   1324  CA  GLU A 322      34.381 -32.971  40.734  1.00 86.98           C  
ATOM   1325  C   GLU A 322      34.273 -33.569  42.139  1.00 86.94           C  
ATOM   1326  O   GLU A 322      33.344 -33.266  42.892  1.00 86.72           O  
ATOM   1327  N   CYS A 357      -2.463 -22.976  30.342  1.00 66.09           N  
ATOM   1328  CA  CYS A 357      -3.428 -23.034  29.254  1.00 65.87           C  
ATOM   1329  C   CYS A 357      -4.452 -21.891  29.319  1.00 65.42           C  
ATOM   1330  O   CYS A 357      -4.078 -20.742  29.546  1.00 65.43           O  
ATOM   1331  CB  CYS A 357      -4.089 -24.401  29.208  1.00 65.92           C  
ATOM   1332  SG  CYS A 357      -4.769 -24.836  30.793  1.00 68.11           S  
ATOM   1333  N   ASP A 358      -5.736 -22.202  29.153  1.00 64.94           N  
ATOM   1334  CA  ASP A 358      -6.704 -21.190  28.716  1.00 64.45           C  
ATOM   1335  C   ASP A 358      -7.331 -20.262  29.754  1.00 63.67           C  
ATOM   1336  O   ASP A 358      -8.403 -19.710  29.541  1.00 63.89           O  
ATOM   1337  CB  ASP A 358      -7.743 -21.815  27.779  1.00 64.66           C  
ATOM   1338  CG  ASP A 358      -7.194 -22.008  26.380  1.00 65.71           C  
ATOM   1339  OD1 ASP A 358      -6.154 -22.688  26.229  1.00 66.17           O  
ATOM   1340  OD2 ASP A 358      -7.777 -21.450  25.430  1.00 67.85           O  
ATOM   1341  N   ARG A 359      -6.631 -20.057  30.853  1.00 62.98           N  
ATOM   1342  CA  ARG A 359      -7.017 -19.048  31.819  1.00 62.41           C  
ATOM   1343  C   ARG A 359      -6.290 -17.739  31.527  1.00 61.63           C  
ATOM   1344  O   ARG A 359      -5.107 -17.762  31.186  1.00 61.59           O  
ATOM   1345  CB  ARG A 359      -6.655 -19.532  33.230  1.00 62.77           C  
ATOM   1346  CG  ARG A 359      -7.104 -18.618  34.374  1.00 63.80           C  
ATOM   1347  CD  ARG A 359      -8.531 -18.052  34.151  1.00 65.66           C  
ATOM   1348  NE  ARG A 359      -9.578 -19.077  34.052  1.00 65.78           N  
ATOM   1349  CZ  ARG A 359     -10.072 -19.754  35.090  1.00 65.87           C  
ATOM   1350  NH1 ARG A 359      -9.603 -19.539  36.319  1.00 65.32           N  
ATOM   1351  NH2 ARG A 359     -11.032 -20.654  34.901  1.00 65.50           N  
ATOM   1352  N   LYS A 360      -6.990 -16.611  31.659  1.00 60.65           N  
ATOM   1353  CA  LYS A 360      -6.341 -15.307  31.778  1.00 59.91           C  
ATOM   1354  C   LYS A 360      -5.292 -15.334  32.898  1.00 60.06           C  
ATOM   1355  O   LYS A 360      -5.534 -15.880  33.981  1.00 60.13           O  
ATOM   1356  CB  LYS A 360      -7.351 -14.230  32.132  1.00 59.70           C  
ATOM   1357  CG  LYS A 360      -7.912 -13.436  30.982  1.00 59.76           C  
ATOM   1358  CD  LYS A 360      -8.776 -12.303  31.620  1.00 60.45           C  
ATOM   1359  CE  LYS A 360      -9.474 -11.454  30.569  1.00 60.40           C  
ATOM   1360  NZ  LYS A 360     -10.744 -12.097  30.064  1.00 59.39           N  
ATOM   1361  N   PHE A 361      -4.123 -14.749  32.643  1.00 59.52           N  
ATOM   1362  CA  PHE A 361      -3.166 -14.552  33.710  1.00 58.63           C  
ATOM   1363  C   PHE A 361      -3.718 -13.551  34.688  1.00 59.01           C  
ATOM   1364  O   PHE A 361      -4.370 -12.575  34.296  1.00 58.90           O  
ATOM   1365  CB  PHE A 361      -1.854 -14.038  33.166  1.00 58.05           C  
ATOM   1366  CG  PHE A 361      -0.878 -13.633  34.222  1.00 55.97           C  
ATOM   1367  CD1 PHE A 361      -0.044 -14.570  34.801  1.00 53.97           C  
ATOM   1368  CD2 PHE A 361      -0.772 -12.301  34.608  1.00 54.41           C  
ATOM   1369  CE1 PHE A 361       0.884 -14.189  35.754  1.00 53.26           C  
ATOM   1370  CE2 PHE A 361       0.147 -11.906  35.565  1.00 53.12           C  
ATOM   1371  CZ  PHE A 361       0.977 -12.849  36.142  1.00 53.60           C  
ATOM   1372  N   ARG A 362      -3.431 -13.804  35.965  1.00 59.51           N  
ATOM   1373  CA  ARG A 362      -3.931 -12.995  37.061  1.00 59.38           C  
ATOM   1374  C   ARG A 362      -2.804 -12.822  38.042  1.00 58.94           C  
ATOM   1375  O   ARG A 362      -2.013 -13.754  38.258  1.00 59.01           O  
ATOM   1376  CB  ARG A 362      -5.125 -13.688  37.725  1.00 59.52           C  
ATOM   1377  CG  ARG A 362      -4.746 -14.926  38.567  1.00 61.12           C  
ATOM   1378  CD  ARG A 362      -5.901 -15.872  38.843  1.00 60.01           C  
ATOM   1379  NE  ARG A 362      -6.787 -15.432  39.921  1.00 62.44           N  
ATOM   1380  CZ  ARG A 362      -8.020 -14.951  39.728  1.00 63.27           C  
ATOM   1381  NH1 ARG A 362      -8.496 -14.814  38.487  1.00 63.27           N  
ATOM   1382  NH2 ARG A 362      -8.774 -14.595  40.767  1.00 60.73           N  
ATOM   1383  N   VAL A 363      -2.719 -11.627  38.627  1.00 58.57           N  
ATOM   1384  CA  VAL A 363      -1.752 -11.369  39.703  1.00 57.48           C  
ATOM   1385  C   VAL A 363      -2.324 -10.488  40.824  1.00 57.31           C  
ATOM   1386  O   VAL A 363      -3.085  -9.550  40.563  1.00 57.09           O  
ATOM   1387  CB  VAL A 363      -0.460 -10.769  39.164  1.00 56.99           C  
ATOM   1388  CG1 VAL A 363      -0.698  -9.353  38.639  1.00 55.89           C  
ATOM   1389  CG2 VAL A 363       0.651 -10.806  40.249  1.00 56.82           C  
ATOM   1390  N   LYS A 364      -1.937 -10.796  42.064  1.00 57.32           N  
ATOM   1391  CA  LYS A 364      -2.458 -10.104  43.248  1.00 56.64           C  
ATOM   1392  C   LYS A 364      -1.396  -9.139  43.840  1.00 56.46           C  
ATOM   1393  O   LYS A 364      -0.165  -9.572  44.195  1.00 56.30           O  
ATOM   1394  CB  LYS A 364      -2.884 -11.133  44.357  1.00 56.65           C  
ATOM   1395  CG  LYS A 364      -3.122 -10.521  45.797  1.00 57.53           C  
ATOM   1396  CD  LYS A 364      -4.050 -11.500  46.659  1.00 56.34           C  
ATOM   1397  CE  LYS A 364      -5.590 -11.313  46.228  1.00 57.64           C  
ATOM   1398  NZ  LYS A 364      -6.519 -12.228  47.461  1.00 57.33           N  
ATOM   1399  N   ILE A 365      -1.968  -7.749  43.817  1.00 56.28           N  
ATOM   1400  CA  ILE A 365      -1.168  -6.743  44.542  1.00 56.24           C  
ATOM   1401  C   ILE A 365      -1.692  -6.590  46.009  1.00 56.31           C  
ATOM   1402  O   ILE A 365      -2.734  -5.945  46.258  1.00 56.07           O  
ATOM   1403  CB  ILE A 365      -1.228  -5.386  43.806  1.00 56.20           C  
ATOM   1404  CG1 ILE A 365      -0.362  -5.363  42.513  1.00 57.35           C  
ATOM   1405  CG2 ILE A 365      -0.743  -4.261  44.724  1.00 56.54           C  
ATOM   1406  CD1 ILE A 365      -0.031  -6.719  41.812  1.00 55.40           C  
ATOM   1407  N   ARG A 366      -0.980  -7.218  46.955  1.00 56.07           N  
ATOM   1408  CA  ARG A 366      -1.213  -7.051  48.397  1.00 56.28           C  
ATOM   1409  C   ARG A 366      -0.999  -5.585  48.804  1.00 56.51           C  
ATOM   1410  O   ARG A 366      -2.018  -4.870  49.365  1.00 56.92           O  
ATOM   1411  CB  ARG A 366      -0.240  -7.979  49.242  1.00 56.00           C  
ATOM   1412  CG  ARG A 366      -0.612  -9.466  49.163  1.00 56.79           C  
ATOM   1413  CD  ARG A 366      -2.248  -9.669  49.810  1.00 60.05           C  
ATOM   1414  NE  ARG A 366      -2.653 -11.098  49.988  1.00 60.46           N  
ATOM   1415  CZ  ARG A 366      -1.635 -12.146  49.855  1.00 61.54           C  
ATOM   1416  NH1 ARG A 366      -0.091 -11.974  49.926  1.00 57.89           N  
ATOM   1417  NH2 ARG A 366      -2.164 -13.389  49.933  1.00 62.82           N  
ATOM   1418  N   GLY A 367       0.320  -5.123  48.517  1.00 57.24           N  
ATOM   1419  CA  GLY A 367       0.615  -3.730  48.810  1.00 57.65           C  
ATOM   1420  C   GLY A 367       2.173  -3.388  48.783  1.00 58.03           C  
ATOM   1421  O   GLY A 367       3.145  -4.279  48.617  1.00 58.18           O  
ATOM   1422  N   ILE A 368       2.409  -2.086  48.937  1.00 58.22           N  
ATOM   1423  CA  ILE A 368       3.754  -1.559  49.044  1.00 58.26           C  
ATOM   1424  C   ILE A 368       4.143  -1.498  50.526  1.00 58.88           C  
ATOM   1425  O   ILE A 368       3.264  -1.459  51.407  1.00 59.42           O  
ATOM   1426  CB  ILE A 368       3.862  -0.143  48.406  1.00 57.93           C  
ATOM   1427  CG1 ILE A 368       3.255   0.951  49.343  1.00 58.07           C  
ATOM   1428  CG2 ILE A 368       3.211  -0.105  46.989  1.00 58.05           C  
ATOM   1429  CD1 ILE A 368       4.357   1.711  50.233  1.00 55.22           C  
ATOM   1430  N   ASP A 369       5.447  -1.510  50.792  1.00 59.17           N  
ATOM   1431  CA  ASP A 369       5.977  -1.110  52.081  1.00 60.21           C  
ATOM   1432  C   ASP A 369       7.296  -0.367  51.929  1.00 60.60           C  
ATOM   1433  O   ASP A 369       8.179  -0.777  51.172  1.00 60.27           O  
ATOM   1434  CB  ASP A 369       6.171  -2.312  53.006  1.00 60.56           C  
ATOM   1435  CG  ASP A 369       4.909  -2.688  53.734  1.00 61.45           C  
ATOM   1436  OD1 ASP A 369       4.187  -3.572  53.221  1.00 63.07           O  
ATOM   1437  OD2 ASP A 369       4.625  -2.091  54.803  1.00 62.09           O  
ATOM   1438  N   ILE A 370       7.404   0.740  52.655  1.00 61.37           N  
ATOM   1439  CA  ILE A 370       8.670   1.443  52.824  1.00 61.93           C  
ATOM   1440  C   ILE A 370       8.835   1.818  54.314  1.00 62.73           C  
ATOM   1441  O   ILE A 370       8.078   2.629  54.852  1.00 62.24           O  
ATOM   1442  CB  ILE A 370       8.778   2.662  51.874  1.00 61.64           C  
ATOM   1443  CG1 ILE A 370      10.064   3.449  52.158  1.00 61.38           C  
ATOM   1444  CG2 ILE A 370       7.503   3.527  51.954  1.00 60.95           C  
ATOM   1445  CD1 ILE A 370      10.616   4.190  50.964  1.00 60.64           C  
ATOM   1446  N   PRO A 371       9.843   1.232  54.979  1.00 63.81           N  
ATOM   1447  CA  PRO A 371       9.944   1.358  56.428  1.00 64.53           C  
ATOM   1448  C   PRO A 371       9.921   2.819  56.854  1.00 65.55           C  
ATOM   1449  O   PRO A 371       9.316   3.149  57.882  1.00 65.77           O  
ATOM   1450  CB  PRO A 371      11.308   0.743  56.743  1.00 64.26           C  
ATOM   1451  CG  PRO A 371      11.587  -0.164  55.630  1.00 64.14           C  
ATOM   1452  CD  PRO A 371      10.978   0.475  54.413  1.00 64.09           C  
ATOM   1453  N   VAL A 372      10.570   3.674  56.060  1.00 66.63           N  
ATOM   1454  CA  VAL A 372      10.609   5.114  56.298  1.00 67.92           C  
ATOM   1455  C   VAL A 372      10.549   5.893  55.002  1.00 69.00           C  
ATOM   1456  O   VAL A 372      11.401   5.749  54.121  1.00 69.49           O  
ATOM   1457  CB  VAL A 372      11.837   5.541  57.156  1.00 67.95           C  
ATOM   1458  CG1 VAL A 372      12.530   6.785  56.591  1.00 67.76           C  
ATOM   1459  CG2 VAL A 372      11.419   5.754  58.624  1.00 67.91           C  
ATOM   1460  N   LEU A 373       9.524   6.720  54.886  1.00 70.38           N  
ATOM   1461  CA  LEU A 373       9.379   7.551  53.711  1.00 71.91           C  
ATOM   1462  C   LEU A 373       8.812   8.929  54.051  1.00 72.96           C  
ATOM   1463  O   LEU A 373       7.611   9.172  53.870  1.00 73.40           O  
ATOM   1464  CB  LEU A 373       8.483   6.859  52.696  1.00 71.83           C  
ATOM   1465  CG  LEU A 373       7.948   7.795  51.621  1.00 72.33           C  
ATOM   1466  CD1 LEU A 373       8.670   7.584  50.286  1.00 72.36           C  
ATOM   1467  CD2 LEU A 373       6.439   7.592  51.514  1.00 72.81           C  
ATOM   1468  N   PRO A 374       9.652   9.826  54.596  1.00 73.71           N  
ATOM   1469  CA  PRO A 374       9.277  11.229  54.542  1.00 74.09           C  
ATOM   1470  C   PRO A 374       9.995  11.860  53.339  1.00 74.37           C  
ATOM   1471  O   PRO A 374      10.999  12.565  53.494  1.00 74.39           O  
ATOM   1472  CB  PRO A 374       9.777  11.776  55.890  1.00 74.05           C  
ATOM   1473  CG  PRO A 374      10.790  10.714  56.415  1.00 74.12           C  
ATOM   1474  CD  PRO A 374      10.910   9.648  55.337  1.00 73.89           C  
ATOM   1475  N   ARG A 375       9.473  11.579  52.145  1.00 74.66           N  
ATOM   1476  CA  ARG A 375      10.119  11.980  50.896  1.00 75.09           C  
ATOM   1477  C   ARG A 375       9.556  13.269  50.273  1.00 75.07           C  
ATOM   1478  O   ARG A 375      10.196  13.857  49.394  1.00 75.24           O  
ATOM   1479  CB  ARG A 375      10.054  10.829  49.890  1.00 75.17           C  
ATOM   1480  CG  ARG A 375      11.258  10.766  48.980  1.00 76.42           C  
ATOM   1481  CD  ARG A 375      11.791   9.353  48.900  1.00 78.88           C  
ATOM   1482  NE  ARG A 375      13.036   9.219  49.671  1.00 80.79           N  
ATOM   1483  CZ  ARG A 375      14.265   9.296  49.148  1.00 81.84           C  
ATOM   1484  NH1 ARG A 375      14.432   9.506  47.838  1.00 81.20           N  
ATOM   1485  NH2 ARG A 375      15.334   9.160  49.940  1.00 82.24           N  
ATOM   1486  N   ASN A 376       8.376  13.699  50.737  1.00 75.01           N  
ATOM   1487  CA  ASN A 376       7.662  14.877  50.207  1.00 74.77           C  
ATOM   1488  C   ASN A 376       6.444  15.265  51.057  1.00 74.61           C  
ATOM   1489  O   ASN A 376       6.022  14.507  51.937  1.00 74.52           O  
ATOM   1490  CB  ASN A 376       7.181  14.609  48.768  1.00 74.81           C  
ATOM   1491  CG  ASN A 376       8.095  15.212  47.710  1.00 74.77           C  
ATOM   1492  OD1 ASN A 376       8.089  16.425  47.483  1.00 75.05           O  
ATOM   1493  ND2 ASN A 376       8.870  14.362  47.044  1.00 73.84           N  
ATOM   1494  N   THR A 377       5.899  16.458  50.798  1.00 74.41           N  
ATOM   1495  CA  THR A 377       4.486  16.731  51.064  1.00 74.11           C  
ATOM   1496  C   THR A 377       3.788  15.760  50.135  1.00 73.88           C  
ATOM   1497  O   THR A 377       4.132  15.675  48.950  1.00 73.98           O  
ATOM   1498  CB  THR A 377       4.083  18.191  50.724  1.00 74.17           C  
ATOM   1499  OG1 THR A 377       4.268  19.020  51.880  1.00 74.52           O  
ATOM   1500  CG2 THR A 377       2.613  18.288  50.290  1.00 74.06           C  
ATOM   1501  N   ASP A 378       2.831  15.012  50.667  1.00 73.43           N  
ATOM   1502  CA  ASP A 378       2.321  13.851  49.947  1.00 73.08           C  
ATOM   1503  C   ASP A 378       1.573  14.148  48.642  1.00 72.43           C  
ATOM   1504  O   ASP A 378       0.803  15.110  48.564  1.00 72.66           O  
ATOM   1505  CB  ASP A 378       1.455  12.998  50.862  1.00 73.27           C  
ATOM   1506  CG  ASP A 378       1.499  11.550  50.480  1.00 73.92           C  
ATOM   1507  OD1 ASP A 378       0.704  11.126  49.601  1.00 74.62           O  
ATOM   1508  OD2 ASP A 378       2.359  10.851  51.049  1.00 73.88           O  
ATOM   1509  N   LEU A 379       1.820  13.321  47.623  1.00 71.46           N  
ATOM   1510  CA  LEU A 379       1.045  13.365  46.379  1.00 70.43           C  
ATOM   1511  C   LEU A 379       0.183  12.112  46.223  1.00 69.53           C  
ATOM   1512  O   LEU A 379      -0.617  11.788  47.109  1.00 69.58           O  
ATOM   1513  CB  LEU A 379       1.937  13.574  45.134  1.00 70.55           C  
ATOM   1514  CG  LEU A 379       1.892  14.902  44.342  1.00 70.44           C  
ATOM   1515  CD1 LEU A 379       2.682  14.770  43.037  1.00 69.90           C  
ATOM   1516  CD2 LEU A 379       0.460  15.372  44.041  1.00 69.79           C  
ATOM   1517  N   THR A 380       0.372  11.410  45.107  1.00 68.07           N  
ATOM   1518  CA  THR A 380      -0.498  10.311  44.698  1.00 66.67           C  
ATOM   1519  C   THR A 380       0.343   9.075  44.371  1.00 65.51           C  
ATOM   1520  O   THR A 380       1.476   9.205  43.911  1.00 65.53           O  
ATOM   1521  CB  THR A 380      -1.315  10.715  43.452  1.00 66.82           C  
ATOM   1522  OG1 THR A 380      -1.419  12.145  43.385  1.00 66.77           O  
ATOM   1523  CG2 THR A 380      -2.711  10.094  43.486  1.00 66.92           C  
ATOM   1524  N   VAL A 381      -0.201   7.881  44.610  1.00 63.81           N  
ATOM   1525  CA  VAL A 381       0.526   6.629  44.334  1.00 62.14           C  
ATOM   1526  C   VAL A 381      -0.389   5.508  43.833  1.00 60.70           C  
ATOM   1527  O   VAL A 381      -1.382   5.162  44.484  1.00 60.50           O  
ATOM   1528  CB  VAL A 381       1.361   6.155  45.569  1.00 62.29           C  
ATOM   1529  CG1 VAL A 381       1.721   4.668  45.480  1.00 62.02           C  
ATOM   1530  CG2 VAL A 381       2.616   7.012  45.737  1.00 62.47           C  
ATOM   1531  N   PHE A 382      -0.052   4.961  42.663  1.00 58.92           N  
ATOM   1532  CA  PHE A 382      -0.656   3.714  42.182  1.00 56.95           C  
ATOM   1533  C   PHE A 382       0.398   2.757  41.636  1.00 55.84           C  
ATOM   1534  O   PHE A 382       1.538   3.145  41.379  1.00 55.45           O  
ATOM   1535  CB  PHE A 382      -1.741   3.964  41.132  1.00 56.69           C  
ATOM   1536  CG  PHE A 382      -1.217   4.490  39.837  1.00 56.11           C  
ATOM   1537  CD1 PHE A 382      -1.365   5.832  39.514  1.00 55.36           C  
ATOM   1538  CD2 PHE A 382      -0.567   3.649  38.940  1.00 56.28           C  
ATOM   1539  CE1 PHE A 382      -0.877   6.334  38.318  1.00 54.49           C  
ATOM   1540  CE2 PHE A 382      -0.068   4.141  37.751  1.00 56.17           C  
ATOM   1541  CZ  PHE A 382      -0.228   5.489  37.438  1.00 55.57           C  
ATOM   1542  N   VAL A 383      -0.021   1.510  41.460  1.00 54.60           N  
ATOM   1543  CA  VAL A 383       0.821   0.435  40.978  1.00 53.66           C  
ATOM   1544  C   VAL A 383       0.405   0.055  39.561  1.00 52.80           C  
ATOM   1545  O   VAL A 383      -0.784  -0.088  39.271  1.00 52.18           O  
ATOM   1546  CB  VAL A 383       0.721  -0.799  41.907  1.00 53.73           C  
ATOM   1547  CG1 VAL A 383       1.432  -2.052  41.222  1.00 54.56           C  
ATOM   1548  CG2 VAL A 383       1.367  -0.465  43.312  1.00 53.90           C  
ATOM   1549  N   GLU A 384       1.406  -0.096  38.690  1.00 52.22           N  
ATOM   1550  CA  GLU A 384       1.211  -0.524  37.309  1.00 51.29           C  
ATOM   1551  C   GLU A 384       1.932  -1.847  37.063  1.00 50.62           C  
ATOM   1552  O   GLU A 384       3.137  -1.958  37.281  1.00 50.92           O  
ATOM   1553  CB  GLU A 384       1.732   0.549  36.370  1.00 51.28           C  
ATOM   1554  CG  GLU A 384       1.132   0.513  34.990  1.00 52.47           C  
ATOM   1555  CD  GLU A 384       1.838   1.471  34.057  1.00 54.33           C  
ATOM   1556  OE1 GLU A 384       3.072   1.332  33.901  1.00 55.42           O  
ATOM   1557  OE2 GLU A 384       1.167   2.354  33.473  1.00 55.02           O  
ATOM   1558  N   ALA A 385       1.188  -2.858  36.640  1.00 49.82           N  
ATOM   1559  CA  ALA A 385       1.784  -4.146  36.325  1.00 49.33           C  
ATOM   1560  C   ALA A 385       1.758  -4.370  34.818  1.00 49.29           C  
ATOM   1561  O   ALA A 385       0.684  -4.541  34.222  1.00 49.75           O  
ATOM   1562  CB  ALA A 385       1.047  -5.242  37.022  1.00 49.26           C  
ATOM   1563  N   ASN A 386       2.935  -4.352  34.204  1.00 48.51           N  
ATOM   1564  CA  ASN A 386       3.065  -4.579  32.774  1.00 47.68           C  
ATOM   1565  C   ASN A 386       3.527  -5.994  32.527  1.00 48.03           C  
ATOM   1566  O   ASN A 386       4.478  -6.456  33.162  1.00 48.15           O  
ATOM   1567  CB  ASN A 386       4.129  -3.654  32.209  1.00 47.07           C  
ATOM   1568  CG  ASN A 386       3.846  -2.199  32.469  1.00 45.94           C  
ATOM   1569  OD1 ASN A 386       2.963  -1.619  31.858  1.00 43.50           O  
ATOM   1570  ND2 ASN A 386       4.629  -1.586  33.350  1.00 45.69           N  
ATOM   1571  N   ILE A 387       2.894  -6.694  31.601  1.00 48.51           N  
ATOM   1572  CA  ILE A 387       3.564  -7.879  31.051  1.00 49.75           C  
ATOM   1573  C   ILE A 387       4.442  -7.520  29.822  1.00 49.71           C  
ATOM   1574  O   ILE A 387       3.932  -7.124  28.785  1.00 49.00           O  
ATOM   1575  CB  ILE A 387       2.593  -9.020  30.738  1.00 50.04           C  
ATOM   1576  CG1 ILE A 387       1.780  -9.342  31.995  1.00 50.64           C  
ATOM   1577  CG2 ILE A 387       3.382 -10.245  30.209  1.00 50.18           C  
ATOM   1578  CD1 ILE A 387       1.282 -10.764  32.079  1.00 51.68           C  
ATOM   1579  N   GLN A 388       5.755  -7.660  29.980  1.00 50.35           N  
ATOM   1580  CA  GLN A 388       6.722  -7.184  29.000  1.00 51.62           C  
ATOM   1581  C   GLN A 388       7.505  -8.299  28.349  1.00 51.78           C  
ATOM   1582  O   GLN A 388       7.915  -9.248  29.021  1.00 51.95           O  
ATOM   1583  CB  GLN A 388       7.713  -6.223  29.641  1.00 51.55           C  
ATOM   1584  CG  GLN A 388       7.161  -4.845  29.869  1.00 53.50           C  
ATOM   1585  CD  GLN A 388       8.263  -3.832  30.015  1.00 57.52           C  
ATOM   1586  OE1 GLN A 388       9.203  -3.815  29.214  1.00 59.83           O  
ATOM   1587  NE2 GLN A 388       8.168  -2.974  31.035  1.00 57.57           N  
ATOM   1588  N   HIS A 389       7.690  -8.174  27.039  1.00 52.01           N  
ATOM   1589  CA  HIS A 389       8.610  -9.022  26.276  1.00 53.02           C  
ATOM   1590  C   HIS A 389       9.415  -8.103  25.363  1.00 53.97           C  
ATOM   1591  O   HIS A 389       8.846  -7.404  24.517  1.00 53.33           O  
ATOM   1592  CB  HIS A 389       7.836 -10.039  25.443  1.00 52.85           C  
ATOM   1593  CG  HIS A 389       8.657 -11.186  24.939  1.00 53.09           C  
ATOM   1594  ND1 HIS A 389       9.250 -11.187  23.696  1.00 53.20           N  
ATOM   1595  CD2 HIS A 389       8.935 -12.396  25.487  1.00 53.80           C  
ATOM   1596  CE1 HIS A 389       9.881 -12.334  23.509  1.00 53.22           C  
ATOM   1597  NE2 HIS A 389       9.702 -13.089  24.578  1.00 53.91           N  
ATOM   1598  N   GLY A 390      10.732  -8.069  25.569  1.00 55.44           N  
ATOM   1599  CA  GLY A 390      11.638  -7.255  24.733  1.00 56.94           C  
ATOM   1600  C   GLY A 390      11.232  -5.794  24.622  1.00 57.92           C  
ATOM   1601  O   GLY A 390      11.271  -5.229  23.516  1.00 57.84           O  
ATOM   1602  N   GLN A 391      10.813  -5.208  25.761  1.00 58.38           N  
ATOM   1603  CA  GLN A 391      10.459  -3.789  25.880  1.00 58.93           C  
ATOM   1604  C   GLN A 391       9.144  -3.493  25.156  1.00 59.02           C  
ATOM   1605  O   GLN A 391       8.714  -2.331  25.030  1.00 59.25           O  
ATOM   1606  CB  GLN A 391      11.602  -2.913  25.345  1.00 59.41           C  
ATOM   1607  CG  GLN A 391      11.837  -1.634  26.129  1.00 62.15           C  
ATOM   1608  CD  GLN A 391      13.262  -1.536  26.653  1.00 65.45           C  
ATOM   1609  OE1 GLN A 391      14.101  -2.372  26.339  1.00 67.03           O  
ATOM   1610  NE2 GLN A 391      13.535  -0.525  27.476  1.00 66.77           N  
ATOM   1611  N   GLN A 392       8.531  -4.558  24.644  1.00 58.72           N  
ATOM   1612  CA  GLN A 392       7.175  -4.518  24.119  1.00 58.49           C  
ATOM   1613  C   GLN A 392       6.287  -4.779  25.360  1.00 57.68           C  
ATOM   1614  O   GLN A 392       6.465  -5.786  26.068  1.00 57.17           O  
ATOM   1615  CB  GLN A 392       7.025  -5.617  23.046  1.00 58.08           C  
ATOM   1616  CG  GLN A 392       5.898  -5.439  22.021  1.00 59.92           C  
ATOM   1617  CD  GLN A 392       5.910  -6.509  20.882  1.00 60.21           C  
ATOM   1618  OE1 GLN A 392       4.954  -7.292  20.720  1.00 58.30           O  
ATOM   1619  NE2 GLN A 392       6.992  -6.518  20.083  1.00 63.77           N  
ATOM   1620  N   VAL A 393       5.390  -3.844  25.670  1.00 57.02           N  
ATOM   1621  CA  VAL A 393       4.336  -4.105  26.668  1.00 56.08           C  
ATOM   1622  C   VAL A 393       3.210  -4.928  26.071  1.00 55.24           C  
ATOM   1623  O   VAL A 393       2.363  -4.390  25.388  1.00 54.69           O  
ATOM   1624  CB  VAL A 393       3.704  -2.820  27.250  1.00 56.09           C  
ATOM   1625  CG1 VAL A 393       4.686  -2.091  28.146  1.00 56.20           C  
ATOM   1626  CG2 VAL A 393       3.169  -1.906  26.135  1.00 56.67           C  
ATOM   1627  N   LEU A 394       3.198  -6.228  26.338  1.00 55.08           N  
ATOM   1628  CA  LEU A 394       2.126  -7.094  25.858  1.00 55.05           C  
ATOM   1629  C   LEU A 394       0.790  -6.803  26.512  1.00 55.42           C  
ATOM   1630  O   LEU A 394      -0.247  -6.974  25.892  1.00 55.65           O  
ATOM   1631  CB  LEU A 394       2.472  -8.560  26.059  1.00 54.51           C  
ATOM   1632  CG  LEU A 394       3.784  -9.021  25.429  1.00 54.52           C  
ATOM   1633  CD1 LEU A 394       4.141 -10.393  25.986  1.00 55.13           C  
ATOM   1634  CD2 LEU A 394       3.749  -9.036  23.894  1.00 53.08           C  
ATOM   1635  N   CYS A 395       0.805  -6.367  27.767  1.00 56.23           N  
ATOM   1636  CA  CYS A 395      -0.452  -6.176  28.505  1.00 55.83           C  
ATOM   1637  C   CYS A 395      -0.248  -5.321  29.735  1.00 55.54           C  
ATOM   1638  O   CYS A 395       0.821  -5.348  30.339  1.00 55.64           O  
ATOM   1639  CB  CYS A 395      -1.025  -7.512  28.915  1.00 54.94           C  
ATOM   1640  SG  CYS A 395      -2.763  -7.456  29.009  1.00 57.66           S  
ATOM   1641  N   GLN A 396      -1.270  -4.557  30.092  1.00 55.57           N  
ATOM   1642  CA  GLN A 396      -1.128  -3.563  31.141  1.00 56.01           C  
ATOM   1643  C   GLN A 396      -2.401  -3.331  31.983  1.00 56.30           C  
ATOM   1644  O   GLN A 396      -3.423  -2.867  31.463  1.00 56.09           O  
ATOM   1645  CB  GLN A 396      -0.669  -2.250  30.518  1.00 55.51           C  
ATOM   1646  CG  GLN A 396       0.203  -1.442  31.433  1.00 55.99           C  
ATOM   1647  CD  GLN A 396       0.205   0.020  31.085  1.00 56.06           C  
ATOM   1648  OE1 GLN A 396      -0.842   0.587  30.771  1.00 55.84           O  
ATOM   1649  NE2 GLN A 396       1.379   0.650  31.143  1.00 55.46           N  
ATOM   1650  N   ARG A 397      -2.325  -3.659  33.276  1.00 56.82           N  
ATOM   1651  CA  ARG A 397      -3.406  -3.362  34.259  1.00 57.32           C  
ATOM   1652  C   ARG A 397      -2.852  -2.535  35.406  1.00 57.53           C  
ATOM   1653  O   ARG A 397      -1.667  -2.666  35.735  1.00 57.82           O  
ATOM   1654  CB  ARG A 397      -4.021  -4.640  34.838  1.00 57.06           C  
ATOM   1655  CG  ARG A 397      -4.985  -5.381  33.927  1.00 57.71           C  
ATOM   1656  CD  ARG A 397      -6.184  -4.554  33.528  1.00 59.69           C  
ATOM   1657  NE  ARG A 397      -6.828  -5.117  32.340  1.00 63.93           N  
ATOM   1658  CZ  ARG A 397      -6.458  -4.858  31.081  1.00 65.20           C  
ATOM   1659  NH1 ARG A 397      -5.447  -4.034  30.829  1.00 66.02           N  
ATOM   1660  NH2 ARG A 397      -7.094  -5.422  30.062  1.00 64.99           N  
ATOM   1661  N   ARG A 398      -3.705  -1.714  36.023  1.00 57.94           N  
ATOM   1662  CA  ARG A 398      -3.309  -0.817  37.128  1.00 58.67           C  
ATOM   1663  C   ARG A 398      -4.042  -1.057  38.468  1.00 58.35           C  
ATOM   1664  O   ARG A 398      -5.002  -1.842  38.551  1.00 58.42           O  
ATOM   1665  CB  ARG A 398      -3.539   0.647  36.718  1.00 58.55           C  
ATOM   1666  CG  ARG A 398      -2.579   1.173  35.683  1.00 60.23           C  
ATOM   1667  CD  ARG A 398      -2.715   2.686  35.477  1.00 60.45           C  
ATOM   1668  NE  ARG A 398      -1.425   3.256  35.061  1.00 64.78           N  
ATOM   1669  CZ  ARG A 398      -1.254   4.412  34.413  1.00 65.08           C  
ATOM   1670  NH1 ARG A 398      -2.300   5.165  34.071  1.00 64.47           N  
ATOM   1671  NH2 ARG A 398      -0.020   4.815  34.109  1.00 65.02           N  
ATOM   1672  N   THR A 399      -3.578  -0.354  39.508  1.00 57.91           N  
ATOM   1673  CA  THR A 399      -4.374  -0.134  40.724  1.00 56.99           C  
ATOM   1674  C   THR A 399      -4.949   1.293  40.765  1.00 57.49           C  
ATOM   1675  O   THR A 399      -4.655   2.131  39.896  1.00 57.10           O  
ATOM   1676  CB  THR A 399      -3.565  -0.351  42.040  1.00 56.61           C  
ATOM   1677  OG1 THR A 399      -2.526   0.632  42.122  1.00 55.04           O  
ATOM   1678  CG2 THR A 399      -2.982  -1.765  42.134  1.00 55.91           C  
ATOM   1679  N   SER A 400      -5.763   1.549  41.798  1.00 57.87           N  
ATOM   1680  CA  SER A 400      -6.382   2.848  42.035  1.00 58.37           C  
ATOM   1681  C   SER A 400      -5.456   3.843  42.769  1.00 58.66           C  
ATOM   1682  O   SER A 400      -4.639   3.434  43.603  1.00 58.66           O  
ATOM   1683  CB  SER A 400      -7.654   2.633  42.841  1.00 58.57           C  
ATOM   1684  OG  SER A 400      -7.383   1.867  44.009  1.00 59.68           O  
ATOM   1685  N   PRO A 401      -5.612   5.160  42.496  1.00 59.02           N  
ATOM   1686  CA  PRO A 401      -4.693   6.167  43.058  1.00 59.17           C  
ATOM   1687  C   PRO A 401      -4.971   6.522  44.536  1.00 59.54           C  
ATOM   1688  O   PRO A 401      -5.930   7.252  44.839  1.00 59.70           O  
ATOM   1689  CB  PRO A 401      -4.942   7.388  42.165  1.00 59.33           C  
ATOM   1690  CG  PRO A 401      -6.405   7.270  41.774  1.00 58.91           C  
ATOM   1691  CD  PRO A 401      -6.677   5.781  41.673  1.00 58.90           C  
ATOM   1692  N   LYS A 402      -4.143   6.004  45.441  1.00 59.54           N  
ATOM   1693  CA  LYS A 402      -4.196   6.387  46.854  1.00 59.78           C  
ATOM   1694  C   LYS A 402      -3.133   7.463  47.139  1.00 60.03           C  
ATOM   1695  O   LYS A 402      -2.227   7.651  46.321  1.00 60.44           O  
ATOM   1696  CB  LYS A 402      -3.941   5.164  47.746  1.00 59.65           C  
ATOM   1697  CG  LYS A 402      -5.058   4.120  47.728  1.00 59.76           C  
ATOM   1698  CD  LYS A 402      -5.104   3.383  49.063  1.00 59.63           C  
ATOM   1699  CE  LYS A 402      -6.454   2.544  49.225  1.00 59.90           C  
ATOM   1700  NZ  LYS A 402      -6.395   1.183  48.406  1.00 61.60           N  
ATOM   1701  N   PRO A 403      -3.256   8.204  48.272  1.00 60.12           N  
ATOM   1702  CA  PRO A 403      -2.090   8.913  48.835  1.00 60.08           C  
ATOM   1703  C   PRO A 403      -0.962   7.962  49.270  1.00 60.12           C  
ATOM   1704  O   PRO A 403      -1.150   6.727  49.330  1.00 60.07           O  
ATOM   1705  CB  PRO A 403      -2.675   9.642  50.058  1.00 59.99           C  
ATOM   1706  CG  PRO A 403      -4.119   9.791  49.737  1.00 59.93           C  
ATOM   1707  CD  PRO A 403      -4.481   8.505  49.042  1.00 60.06           C  
ATOM   1708  N   PHE A 404       0.193   8.552  49.587  1.00 60.23           N  
ATOM   1709  CA  PHE A 404       1.421   7.801  49.827  1.00 60.38           C  
ATOM   1710  C   PHE A 404       1.742   7.753  51.344  1.00 60.50           C  
ATOM   1711  O   PHE A 404       2.194   8.750  51.934  1.00 60.45           O  
ATOM   1712  CB  PHE A 404       2.557   8.443  48.989  1.00 60.29           C  
ATOM   1713  CG  PHE A 404       3.798   7.569  48.796  1.00 60.87           C  
ATOM   1714  CD1 PHE A 404       3.839   6.233  49.219  1.00 61.02           C  
ATOM   1715  CD2 PHE A 404       4.939   8.110  48.185  1.00 60.69           C  
ATOM   1716  CE1 PHE A 404       4.992   5.463  49.044  1.00 60.47           C  
ATOM   1717  CE2 PHE A 404       6.092   7.346  48.000  1.00 60.39           C  
ATOM   1718  CZ  PHE A 404       6.119   6.021  48.430  1.00 60.53           C  
ATOM   1719  N   THR A 405       1.474   6.597  51.971  1.00 60.53           N  
ATOM   1720  CA  THR A 405       1.869   6.344  53.362  1.00 60.46           C  
ATOM   1721  C   THR A 405       2.942   5.272  53.394  1.00 60.70           C  
ATOM   1722  O   THR A 405       3.082   4.504  52.435  1.00 60.77           O  
ATOM   1723  CB  THR A 405       0.695   5.783  54.186  1.00 60.41           C  
ATOM   1724  OG1 THR A 405       0.112   4.604  53.267  1.00 60.15           O  
ATOM   1725  CG2 THR A 405      -0.355   6.999  54.364  1.00 59.90           C  
ATOM   1726  N   GLU A 406       3.675   5.189  54.503  1.00 60.90           N  
ATOM   1727  CA  GLU A 406       4.767   4.216  54.600  1.00 61.34           C  
ATOM   1728  C   GLU A 406       4.269   2.775  54.386  1.00 61.53           C  
ATOM   1729  O   GLU A 406       5.077   1.837  54.254  1.00 61.21           O  
ATOM   1730  CB  GLU A 406       5.570   4.378  55.911  1.00 61.27           C  
ATOM   1731  CG  GLU A 406       4.895   3.871  57.203  1.00 61.57           C  
ATOM   1732  CD  GLU A 406       4.165   4.958  57.988  1.00 60.77           C  
ATOM   1733  OE1 GLU A 406       3.193   5.541  57.460  1.00 60.39           O  
ATOM   1734  OE2 GLU A 406       4.562   5.213  59.144  1.00 60.23           O  
ATOM   1735  N   GLU A 407       2.931   2.630  54.326  1.00 62.25           N  
ATOM   1736  CA  GLU A 407       2.301   1.330  54.136  1.00 63.06           C  
ATOM   1737  C   GLU A 407       1.011   1.493  53.328  1.00 63.18           C  
ATOM   1738  O   GLU A 407       0.082   2.199  53.783  1.00 62.78           O  
ATOM   1739  CB  GLU A 407       1.933   0.713  55.515  1.00 63.18           C  
ATOM   1740  CG  GLU A 407       1.677  -0.819  55.254  1.00 63.98           C  
ATOM   1741  CD  GLU A 407       0.710  -1.526  56.268  1.00 64.65           C  
ATOM   1742  OE1 GLU A 407       0.007  -0.809  57.152  1.00 64.89           O  
ATOM   1743  OE2 GLU A 407       0.649  -2.846  56.164  1.00 66.14           O  
ATOM   1744  N   VAL A 408       0.949   0.831  52.138  1.00 62.90           N  
ATOM   1745  CA  VAL A 408      -0.306   0.907  51.309  1.00 62.16           C  
ATOM   1746  C   VAL A 408      -0.781  -0.469  50.825  1.00 62.14           C  
ATOM   1747  O   VAL A 408       0.029  -1.241  50.267  1.00 62.83           O  
ATOM   1748  CB  VAL A 408      -0.151   1.860  50.004  1.00 61.86           C  
ATOM   1749  CG1 VAL A 408      -1.514   2.311  49.516  1.00 60.83           C  
ATOM   1750  CG2 VAL A 408       0.730   3.113  50.312  1.00 61.29           C  
ATOM   1751  N   LEU A 409      -2.097  -0.731  50.994  1.00 62.10           N  
ATOM   1752  CA  LEU A 409      -2.714  -2.019  50.636  1.00 61.94           C  
ATOM   1753  C   LEU A 409      -3.857  -1.898  49.594  1.00 61.77           C  
ATOM   1754  O   LEU A 409      -4.508  -0.835  49.466  1.00 61.70           O  
ATOM   1755  CB  LEU A 409      -3.277  -2.715  51.897  1.00 61.53           C  
ATOM   1756  CG  LEU A 409      -2.301  -3.101  53.033  1.00 61.41           C  
ATOM   1757  CD1 LEU A 409      -3.031  -3.340  54.382  1.00 61.18           C  
ATOM   1758  CD2 LEU A 409      -1.391  -4.313  52.639  1.00 61.15           C  
ATOM   1759  N   TRP A 410      -4.110  -3.011  48.877  1.00 61.37           N  
ATOM   1760  CA  TRP A 410      -5.235  -3.109  47.920  1.00 61.14           C  
ATOM   1761  C   TRP A 410      -5.992  -4.429  48.085  1.00 61.97           C  
ATOM   1762  O   TRP A 410      -7.252  -4.449  48.102  1.00 62.19           O  
ATOM   1763  CB  TRP A 410      -4.710  -2.992  46.478  1.00 60.35           C  
ATOM   1764  CG  TRP A 410      -4.540  -1.580  46.028  1.00 58.59           C  
ATOM   1765  CD1 TRP A 410      -5.504  -0.780  45.421  1.00 58.28           C  
ATOM   1766  CD2 TRP A 410      -3.273  -0.787  46.144  1.00 56.19           C  
ATOM   1767  NE1 TRP A 410      -4.988   0.460  45.156  1.00 57.30           N  
ATOM   1768  CE2 TRP A 410      -3.593   0.485  45.589  1.00 55.86           C  
ATOM   1769  CE3 TRP A 410      -1.904  -1.026  46.662  1.00 56.30           C  
ATOM   1770  CZ2 TRP A 410      -2.585   1.522  45.535  1.00 57.21           C  
ATOM   1771  CZ3 TRP A 410      -0.891   0.011  46.671  1.00 57.81           C  
ATOM   1772  CH2 TRP A 410      -1.228   1.263  46.043  1.00 57.92           C  
ATOM   1773  N   ASN A 411      -5.110  -5.563  48.127  1.00 63.04           N  
ATOM   1774  CA  ASN A 411      -5.619  -6.934  48.036  1.00 63.03           C  
ATOM   1775  C   ASN A 411      -6.523  -7.213  46.822  1.00 62.59           C  
ATOM   1776  O   ASN A 411      -7.671  -7.631  46.984  1.00 62.92           O  
ATOM   1777  CB  ASN A 411      -6.303  -7.351  49.347  1.00 63.32           C  
ATOM   1778  CG  ASN A 411      -6.547  -8.855  49.423  1.00 63.96           C  
ATOM   1779  OD1 ASN A 411      -5.569  -9.670  49.075  1.00 65.46           O  
ATOM   1780  ND2 ASN A 411      -7.857  -9.229  49.846  1.00 64.38           N  
ATOM   1781  N   VAL A 412      -6.000  -6.976  45.617  1.00 61.97           N  
ATOM   1782  CA  VAL A 412      -6.763  -7.179  44.367  1.00 61.50           C  
ATOM   1783  C   VAL A 412      -6.125  -8.165  43.389  1.00 61.14           C  
ATOM   1784  O   VAL A 412      -4.887  -8.225  43.255  1.00 60.61           O  
ATOM   1785  CB  VAL A 412      -7.023  -5.847  43.581  1.00 61.34           C  
ATOM   1786  CG1 VAL A 412      -8.033  -4.981  44.332  1.00 62.53           C  
ATOM   1787  CG2 VAL A 412      -5.697  -5.068  43.321  1.00 60.84           C  
ATOM   1788  N   TRP A 413      -6.988  -8.927  42.705  1.00 60.86           N  
ATOM   1789  CA  TRP A 413      -6.575  -9.654  41.495  1.00 60.54           C  
ATOM   1790  C   TRP A 413      -6.603  -8.672  40.333  1.00 59.82           C  
ATOM   1791  O   TRP A 413      -7.630  -8.031  40.079  1.00 60.05           O  
ATOM   1792  CB  TRP A 413      -7.524 -10.825  41.168  1.00 60.67           C  
ATOM   1793  CG  TRP A 413      -7.494 -11.963  42.148  1.00 61.07           C  
ATOM   1794  CD1 TRP A 413      -8.446 -12.263  43.079  1.00 60.40           C  
ATOM   1795  CD2 TRP A 413      -6.460 -12.952  42.293  1.00 61.17           C  
ATOM   1796  NE1 TRP A 413      -8.075 -13.375  43.795  1.00 60.42           N  
ATOM   1797  CE2 TRP A 413      -6.860 -13.818  43.345  1.00 60.32           C  
ATOM   1798  CE3 TRP A 413      -5.239 -13.188  41.643  1.00 60.41           C  
ATOM   1799  CZ2 TRP A 413      -6.084 -14.910  43.763  1.00 59.83           C  
ATOM   1800  CZ3 TRP A 413      -4.458 -14.276  42.060  1.00 60.72           C  
ATOM   1801  CH2 TRP A 413      -4.887 -15.121  43.118  1.00 60.78           C  
ATOM   1802  N   LEU A 414      -5.468  -8.528  39.654  1.00 59.35           N  
ATOM   1803  CA  LEU A 414      -5.444  -7.831  38.368  1.00 58.62           C  
ATOM   1804  C   LEU A 414      -5.582  -8.896  37.299  1.00 57.93           C  
ATOM   1805  O   LEU A 414      -4.767  -9.838  37.240  1.00 57.77           O  
ATOM   1806  CB  LEU A 414      -4.157  -7.005  38.177  1.00 58.32           C  
ATOM   1807  CG  LEU A 414      -3.983  -5.832  39.162  1.00 58.99           C  
ATOM   1808  CD1 LEU A 414      -2.688  -5.026  38.849  1.00 57.56           C  
ATOM   1809  CD2 LEU A 414      -5.279  -4.906  39.170  1.00 58.81           C  
ATOM   1810  N   GLU A 415      -6.648  -8.775  36.504  1.00 57.33           N  
ATOM   1811  CA  GLU A 415      -6.839  -9.658  35.365  1.00 56.87           C  
ATOM   1812  C   GLU A 415      -6.210  -9.085  34.106  1.00 56.18           C  
ATOM   1813  O   GLU A 415      -6.523  -7.979  33.655  1.00 55.78           O  
ATOM   1814  CB  GLU A 415      -8.307 -10.011  35.148  1.00 56.58           C  
ATOM   1815  CG  GLU A 415      -8.605 -11.474  35.456  1.00 57.64           C  
ATOM   1816  CD  GLU A 415     -10.107 -11.720  35.562  1.00 61.12           C  
ATOM   1817  OE1 GLU A 415     -10.794 -11.793  34.496  1.00 60.40           O  
ATOM   1818  OE2 GLU A 415     -10.606 -11.835  36.722  1.00 62.99           O  
ATOM   1819  N   PHE A 416      -5.279  -9.840  33.562  1.00 55.77           N  
ATOM   1820  CA  PHE A 416      -4.694  -9.452  32.301  1.00 55.56           C  
ATOM   1821  C   PHE A 416      -5.504 -10.114  31.196  1.00 55.49           C  
ATOM   1822  O   PHE A 416      -6.171 -11.133  31.433  1.00 55.20           O  
ATOM   1823  CB  PHE A 416      -3.223  -9.853  32.247  1.00 54.89           C  
ATOM   1824  CG  PHE A 416      -2.325  -9.012  33.120  1.00 54.47           C  
ATOM   1825  CD1 PHE A 416      -2.125  -9.341  34.466  1.00 52.84           C  
ATOM   1826  CD2 PHE A 416      -1.653  -7.903  32.591  1.00 53.42           C  
ATOM   1827  CE1 PHE A 416      -1.283  -8.583  35.268  1.00 51.22           C  
ATOM   1828  CE2 PHE A 416      -0.804  -7.136  33.391  1.00 52.81           C  
ATOM   1829  CZ  PHE A 416      -0.627  -7.482  34.742  1.00 53.12           C  
ATOM   1830  N   SER A 417      -5.466  -9.510  30.008  1.00 55.66           N  
ATOM   1831  CA  SER A 417      -6.132 -10.067  28.831  1.00 55.55           C  
ATOM   1832  C   SER A 417      -5.433 -11.358  28.356  1.00 55.45           C  
ATOM   1833  O   SER A 417      -6.108 -12.318  27.979  1.00 55.53           O  
ATOM   1834  CB  SER A 417      -6.191  -9.024  27.723  1.00 55.42           C  
ATOM   1835  OG  SER A 417      -4.884  -8.529  27.463  1.00 55.31           O  
ATOM   1836  N   ILE A 418      -4.102 -11.400  28.425  1.00 55.16           N  
ATOM   1837  CA  ILE A 418      -3.348 -12.589  27.988  1.00 55.77           C  
ATOM   1838  C   ILE A 418      -3.748 -13.851  28.737  1.00 55.83           C  
ATOM   1839  O   ILE A 418      -3.919 -13.840  29.956  1.00 56.38           O  
ATOM   1840  CB  ILE A 418      -1.801 -12.449  28.135  1.00 55.90           C  
ATOM   1841  CG1 ILE A 418      -1.352 -10.988  28.150  1.00 56.99           C  
ATOM   1842  CG2 ILE A 418      -1.052 -13.215  27.039  1.00 55.79           C  
ATOM   1843  CD1 ILE A 418      -1.017 -10.507  29.544  1.00 57.46           C  
ATOM   1844  N   LYS A 419      -3.892 -14.940  27.995  1.00 55.76           N  
ATOM   1845  CA  LYS A 419      -4.059 -16.247  28.587  1.00 55.55           C  
ATOM   1846  C   LYS A 419      -2.711 -16.743  29.049  1.00 55.45           C  
ATOM   1847  O   LYS A 419      -1.684 -16.165  28.716  1.00 55.33           O  
ATOM   1848  CB  LYS A 419      -4.683 -17.226  27.596  1.00 55.69           C  
ATOM   1849  CG  LYS A 419      -6.200 -17.073  27.453  1.00 55.70           C  
ATOM   1850  CD  LYS A 419      -6.763 -18.008  26.378  1.00 56.16           C  
ATOM   1851  CE  LYS A 419      -8.261 -17.750  26.110  1.00 55.80           C  
ATOM   1852  NZ  LYS A 419      -8.609 -18.180  24.715  1.00 55.78           N  
ATOM   1853  N   ILE A 420      -2.734 -17.805  29.841  1.00 55.55           N  
ATOM   1854  CA  ILE A 420      -1.541 -18.373  30.445  1.00 55.36           C  
ATOM   1855  C   ILE A 420      -0.736 -19.134  29.424  1.00 55.35           C  
ATOM   1856  O   ILE A 420       0.488 -19.073  29.428  1.00 55.64           O  
ATOM   1857  CB  ILE A 420      -1.910 -19.316  31.632  1.00 55.51           C  
ATOM   1858  CG1 ILE A 420      -2.402 -18.505  32.839  1.00 54.75           C  
ATOM   1859  CG2 ILE A 420      -0.728 -20.230  32.021  1.00 55.38           C  
ATOM   1860  CD1 ILE A 420      -1.360 -17.569  33.426  1.00 53.61           C  
ATOM   1861  N   LYS A 421      -1.430 -19.854  28.556  1.00 55.61           N  
ATOM   1862  CA  LYS A 421      -0.791 -20.632  27.511  1.00 56.11           C  
ATOM   1863  C   LYS A 421      -0.033 -19.726  26.538  1.00 56.26           C  
ATOM   1864  O   LYS A 421       0.840 -20.193  25.795  1.00 56.60           O  
ATOM   1865  CB  LYS A 421      -1.845 -21.461  26.755  1.00 56.25           C  
ATOM   1866  CG  LYS A 421      -1.386 -22.872  26.355  1.00 56.62           C  
ATOM   1867  CD  LYS A 421      -0.386 -23.449  27.373  1.00 55.70           C  
ATOM   1868  CE  LYS A 421      -0.333 -24.948  27.290  1.00 55.48           C  
ATOM   1869  NZ  LYS A 421       0.668 -25.450  28.250  1.00 55.44           N  
ATOM   1870  N   ASP A 422      -0.362 -18.432  26.569  1.00 56.14           N  
ATOM   1871  CA  ASP A 422       0.133 -17.461  25.596  1.00 55.80           C  
ATOM   1872  C   ASP A 422       1.402 -16.744  26.040  1.00 55.26           C  
ATOM   1873  O   ASP A 422       2.088 -16.122  25.204  1.00 56.18           O  
ATOM   1874  CB  ASP A 422      -0.960 -16.448  25.229  1.00 56.28           C  
ATOM   1875  CG  ASP A 422      -2.009 -17.016  24.240  1.00 57.34           C  
ATOM   1876  OD1 ASP A 422      -1.618 -17.504  23.151  1.00 58.71           O  
ATOM   1877  OD2 ASP A 422      -3.229 -16.938  24.543  1.00 56.88           O  
ATOM   1878  N   LEU A 423       1.733 -16.835  27.329  1.00 54.01           N  
ATOM   1879  CA  LEU A 423       2.985 -16.265  27.851  1.00 52.61           C  
ATOM   1880  C   LEU A 423       4.180 -16.946  27.193  1.00 51.72           C  
ATOM   1881  O   LEU A 423       4.258 -18.177  27.173  1.00 51.49           O  
ATOM   1882  CB  LEU A 423       3.080 -16.398  29.372  1.00 52.64           C  
ATOM   1883  CG  LEU A 423       2.037 -15.739  30.284  1.00 52.98           C  
ATOM   1884  CD1 LEU A 423       2.124 -16.325  31.699  1.00 52.42           C  
ATOM   1885  CD2 LEU A 423       2.207 -14.221  30.301  1.00 52.24           C  
ATOM   1886  N   PRO A 424       5.085 -16.147  26.598  1.00 50.96           N  
ATOM   1887  CA  PRO A 424       6.334 -16.642  26.013  1.00 50.21           C  
ATOM   1888  C   PRO A 424       7.491 -16.611  27.002  1.00 49.64           C  
ATOM   1889  O   PRO A 424       7.567 -15.725  27.855  1.00 49.36           O  
ATOM   1890  CB  PRO A 424       6.587 -15.657  24.886  1.00 50.30           C  
ATOM   1891  CG  PRO A 424       6.011 -14.354  25.406  1.00 50.69           C  
ATOM   1892  CD  PRO A 424       4.932 -14.691  26.410  1.00 50.78           C  
ATOM   1893  N   LYS A 425       8.379 -17.588  26.889  1.00 49.12           N  
ATOM   1894  CA  LYS A 425       9.508 -17.690  27.779  1.00 48.91           C  
ATOM   1895  C   LYS A 425      10.161 -16.341  27.817  1.00 48.97           C  
ATOM   1896  O   LYS A 425      10.166 -15.626  26.824  1.00 49.69           O  
ATOM   1897  CB  LYS A 425      10.489 -18.739  27.284  1.00 48.38           C  
ATOM   1898  CG  LYS A 425      11.332 -19.339  28.404  1.00 49.33           C  
ATOM   1899  CD  LYS A 425      12.395 -20.314  27.867  1.00 49.94           C  
ATOM   1900  CE  LYS A 425      13.310 -20.844  28.969  1.00 51.55           C  
ATOM   1901  NZ  LYS A 425      14.635 -21.340  28.437  1.00 52.62           N  
ATOM   1902  N   GLY A 426      10.696 -15.963  28.967  1.00 49.16           N  
ATOM   1903  CA  GLY A 426      11.378 -14.677  29.071  1.00 48.82           C  
ATOM   1904  C   GLY A 426      10.466 -13.460  29.157  1.00 48.61           C  
ATOM   1905  O   GLY A 426      10.941 -12.340  29.272  1.00 49.29           O  
ATOM   1906  N   ALA A 427       9.160 -13.649  29.090  1.00 48.24           N  
ATOM   1907  CA  ALA A 427       8.256 -12.575  29.489  1.00 48.04           C  
ATOM   1908  C   ALA A 427       8.593 -12.172  30.945  1.00 47.89           C  
ATOM   1909  O   ALA A 427       8.876 -13.025  31.794  1.00 47.33           O  
ATOM   1910  CB  ALA A 427       6.804 -13.026  29.374  1.00 47.18           C  
ATOM   1911  N   LEU A 428       8.613 -10.864  31.194  1.00 47.73           N  
ATOM   1912  CA  LEU A 428       8.737 -10.304  32.539  1.00 46.91           C  
ATOM   1913  C   LEU A 428       7.432  -9.693  32.973  1.00 46.34           C  
ATOM   1914  O   LEU A 428       6.824  -8.915  32.234  1.00 46.28           O  
ATOM   1915  CB  LEU A 428       9.765  -9.185  32.571  1.00 46.96           C  
ATOM   1916  CG  LEU A 428      11.259  -9.479  32.661  1.00 47.85           C  
ATOM   1917  CD1 LEU A 428      11.997  -8.184  32.386  1.00 47.98           C  
ATOM   1918  CD2 LEU A 428      11.657 -10.062  34.038  1.00 48.48           C  
ATOM   1919  N   LEU A 429       7.003 -10.069  34.175  1.00 45.86           N  
ATOM   1920  CA  LEU A 429       6.028  -9.304  34.919  1.00 44.37           C  
ATOM   1921  C   LEU A 429       6.815  -8.161  35.539  1.00 43.47           C  
ATOM   1922  O   LEU A 429       7.782  -8.381  36.302  1.00 42.47           O  
ATOM   1923  CB  LEU A 429       5.371 -10.171  35.972  1.00 44.51           C  
ATOM   1924  CG  LEU A 429       4.474  -9.458  36.980  1.00 45.48           C  
ATOM   1925  CD1 LEU A 429       3.213  -8.845  36.325  1.00 45.38           C  
ATOM   1926  CD2 LEU A 429       4.106 -10.403  38.127  1.00 46.14           C  
ATOM   1927  N   ASN A 430       6.436  -6.951  35.138  1.00 42.80           N  
ATOM   1928  CA  ASN A 430       7.155  -5.726  35.472  1.00 42.66           C  
ATOM   1929  C   ASN A 430       6.278  -4.838  36.313  1.00 43.14           C  
ATOM   1930  O   ASN A 430       5.191  -4.443  35.888  1.00 43.50           O  
ATOM   1931  CB  ASN A 430       7.589  -5.017  34.179  1.00 42.03           C  
ATOM   1932  CG  ASN A 430       7.909  -3.520  34.374  1.00 40.18           C  
ATOM   1933  OD1 ASN A 430       7.139  -2.650  33.943  1.00 37.25           O  
ATOM   1934  ND2 ASN A 430       9.053  -3.224  34.985  1.00 36.22           N  
ATOM   1935  N   LEU A 431       6.745  -4.536  37.516  1.00 44.24           N  
ATOM   1936  CA  LEU A 431       5.923  -3.842  38.533  1.00 44.52           C  
ATOM   1937  C   LEU A 431       6.520  -2.460  38.831  1.00 44.40           C  
ATOM   1938  O   LEU A 431       7.760  -2.343  39.029  1.00 44.15           O  
ATOM   1939  CB  LEU A 431       5.831  -4.694  39.803  1.00 44.51           C  
ATOM   1940  CG  LEU A 431       5.092  -6.054  39.769  1.00 46.54           C  
ATOM   1941  CD1 LEU A 431       5.111  -6.790  41.133  1.00 45.01           C  
ATOM   1942  CD2 LEU A 431       3.624  -5.941  39.298  1.00 46.53           C  
ATOM   1943  N   GLN A 432       5.651  -1.436  38.824  1.00 44.28           N  
ATOM   1944  CA  GLN A 432       6.063  -0.016  38.852  1.00 44.66           C  
ATOM   1945  C   GLN A 432       5.150   0.934  39.667  1.00 45.69           C  
ATOM   1946  O   GLN A 432       3.908   0.805  39.678  1.00 45.12           O  
ATOM   1947  CB  GLN A 432       6.193   0.526  37.423  1.00 44.89           C  
ATOM   1948  CG  GLN A 432       6.887  -0.454  36.451  1.00 44.92           C  
ATOM   1949  CD  GLN A 432       7.315   0.145  35.107  1.00 43.49           C  
ATOM   1950  OE1 GLN A 432       8.467  -0.024  34.699  1.00 40.93           O  
ATOM   1951  NE2 GLN A 432       6.383   0.803  34.403  1.00 41.24           N  
ATOM   1952  N   ILE A 433       5.782   1.904  40.330  1.00 46.59           N  
ATOM   1953  CA  ILE A 433       5.073   2.838  41.185  1.00 47.46           C  
ATOM   1954  C   ILE A 433       5.248   4.265  40.710  1.00 48.52           C  
ATOM   1955  O   ILE A 433       6.354   4.803  40.712  1.00 48.41           O  
ATOM   1956  CB  ILE A 433       5.516   2.724  42.682  1.00 47.58           C  
ATOM   1957  CG1 ILE A 433       5.022   1.407  43.297  1.00 46.97           C  
ATOM   1958  CG2 ILE A 433       5.005   3.919  43.496  1.00 46.05           C  
ATOM   1959  CD1 ILE A 433       5.825   0.956  44.528  1.00 47.16           C  
ATOM   1960  N   TYR A 434       4.125   4.870  40.343  1.00 50.05           N  
ATOM   1961  CA  TYR A 434       4.056   6.249  39.879  1.00 51.46           C  
ATOM   1962  C   TYR A 434       3.461   7.164  40.938  1.00 52.24           C  
ATOM   1963  O   TYR A 434       2.587   6.760  41.719  1.00 52.17           O  
ATOM   1964  CB  TYR A 434       3.161   6.349  38.630  1.00 51.81           C  
ATOM   1965  CG  TYR A 434       3.654   5.613  37.392  1.00 51.97           C  
ATOM   1966  CD1 TYR A 434       4.342   6.294  36.386  1.00 51.69           C  
ATOM   1967  CD2 TYR A 434       3.402   4.252  37.217  1.00 51.78           C  
ATOM   1968  CE1 TYR A 434       4.780   5.642  35.249  1.00 52.56           C  
ATOM   1969  CE2 TYR A 434       3.846   3.585  36.080  1.00 52.79           C  
ATOM   1970  CZ  TYR A 434       4.532   4.288  35.102  1.00 52.49           C  
ATOM   1971  OH  TYR A 434       4.973   3.644  33.978  1.00 52.39           O  
ATOM   1972  N   CYS A 435       3.922   8.410  40.925  1.00 53.17           N  
ATOM   1973  CA  CYS A 435       3.315   9.470  41.705  1.00 54.01           C  
ATOM   1974  C   CYS A 435       3.276  10.750  40.874  1.00 53.86           C  
ATOM   1975  O   CYS A 435       2.796  11.792  41.328  1.00 54.19           O  
ATOM   1976  CB  CYS A 435       4.099   9.693  42.998  1.00 54.43           C  
ATOM   1977  SG  CYS A 435       5.378  10.977  42.887  1.00 57.96           S  
ATOM   1978  N   LEU A 460       6.726   8.114  37.902  1.00 47.10           N  
ATOM   1979  CA  LEU A 460       7.442   6.854  38.162  1.00 46.75           C  
ATOM   1980  C   LEU A 460       8.561   7.013  39.179  1.00 46.90           C  
ATOM   1981  O   LEU A 460       9.471   7.837  38.993  1.00 47.68           O  
ATOM   1982  CB  LEU A 460       8.015   6.232  36.896  1.00 46.57           C  
ATOM   1983  CG  LEU A 460       8.714   4.876  37.126  1.00 46.73           C  
ATOM   1984  CD1 LEU A 460       7.757   3.788  37.678  1.00 45.94           C  
ATOM   1985  CD2 LEU A 460       9.421   4.381  35.864  1.00 46.17           C  
ATOM   1986  N   LEU A 461       8.506   6.177  40.218  1.00 46.05           N  
ATOM   1987  CA  LEU A 461       9.338   6.318  41.396  1.00 44.94           C  
ATOM   1988  C   LEU A 461      10.108   5.036  41.706  1.00 43.70           C  
ATOM   1989  O   LEU A 461      11.210   5.093  42.251  1.00 43.58           O  
ATOM   1990  CB  LEU A 461       8.433   6.668  42.588  1.00 45.48           C  
ATOM   1991  CG  LEU A 461       8.835   7.733  43.610  1.00 45.79           C  
ATOM   1992  CD1 LEU A 461       7.694   7.943  44.602  1.00 47.55           C  
ATOM   1993  CD2 LEU A 461      10.142   7.408  44.331  1.00 46.34           C  
ATOM   1994  N   TYR A 462       9.518   3.885  41.393  1.00 42.44           N  
ATOM   1995  CA  TYR A 462      10.118   2.586  41.748  1.00 41.79           C  
ATOM   1996  C   TYR A 462       9.769   1.511  40.728  1.00 40.51           C  
ATOM   1997  O   TYR A 462       8.650   1.495  40.206  1.00 40.46           O  
ATOM   1998  CB  TYR A 462       9.617   2.072  43.123  1.00 42.50           C  
ATOM   1999  CG  TYR A 462       9.825   2.989  44.303  1.00 43.17           C  
ATOM   2000  CD1 TYR A 462      10.994   2.935  45.060  1.00 44.70           C  
ATOM   2001  CD2 TYR A 462       8.851   3.905  44.667  1.00 42.70           C  
ATOM   2002  CE1 TYR A 462      11.176   3.789  46.163  1.00 45.00           C  
ATOM   2003  CE2 TYR A 462       9.027   4.752  45.749  1.00 43.79           C  
ATOM   2004  CZ  TYR A 462      10.180   4.692  46.493  1.00 43.85           C  
ATOM   2005  OH  TYR A 462      10.332   5.549  47.561  1.00 43.97           O  
ATOM   2006  N   TYR A 463      10.680   0.567  40.502  1.00 38.42           N  
ATOM   2007  CA  TYR A 463      10.359  -0.531  39.597  1.00 37.70           C  
ATOM   2008  C   TYR A 463      10.888  -1.850  40.113  1.00 37.62           C  
ATOM   2009  O   TYR A 463      11.822  -1.852  40.911  1.00 37.63           O  
ATOM   2010  CB  TYR A 463      10.856  -0.239  38.144  1.00 36.72           C  
ATOM   2011  CG  TYR A 463      12.330   0.017  37.994  1.00 35.32           C  
ATOM   2012  CD1 TYR A 463      13.202  -1.015  37.597  1.00 37.10           C  
ATOM   2013  CD2 TYR A 463      12.873   1.284  38.220  1.00 34.35           C  
ATOM   2014  CE1 TYR A 463      14.605  -0.794  37.431  1.00 33.19           C  
ATOM   2015  CE2 TYR A 463      14.277   1.519  38.078  1.00 33.97           C  
ATOM   2016  CZ  TYR A 463      15.124   0.471  37.676  1.00 34.65           C  
ATOM   2017  OH  TYR A 463      16.489   0.672  37.552  1.00 35.29           O  
ATOM   2018  N   VAL A 464      10.276  -2.962  39.690  1.00 37.81           N  
ATOM   2019  CA  VAL A 464      10.881  -4.296  39.905  1.00 38.30           C  
ATOM   2020  C   VAL A 464      10.376  -5.317  38.875  1.00 38.29           C  
ATOM   2021  O   VAL A 464       9.313  -5.138  38.271  1.00 38.20           O  
ATOM   2022  CB  VAL A 464      10.773  -4.812  41.431  1.00 38.75           C  
ATOM   2023  CG1 VAL A 464       9.478  -5.531  41.717  1.00 37.63           C  
ATOM   2024  CG2 VAL A 464      11.967  -5.698  41.826  1.00 38.49           C  
ATOM   2025  N   ASN A 465      11.145  -6.380  38.659  1.00 38.13           N  
ATOM   2026  CA  ASN A 465      10.767  -7.324  37.604  1.00 38.26           C  
ATOM   2027  C   ASN A 465      10.843  -8.765  37.998  1.00 37.99           C  
ATOM   2028  O   ASN A 465      11.845  -9.211  38.570  1.00 38.02           O  
ATOM   2029  CB  ASN A 465      11.678  -7.171  36.344  1.00 37.32           C  
ATOM   2030  CG  ASN A 465      11.645  -5.814  35.791  1.00 35.12           C  
ATOM   2031  OD1 ASN A 465      10.596  -5.339  35.328  1.00 31.29           O  
ATOM   2032  ND2 ASN A 465      12.811  -5.147  35.819  1.00 34.94           N  
ATOM   2033  N   LEU A 466       9.857  -9.514  37.556  1.00 37.53           N  
ATOM   2034  CA  LEU A 466       9.868 -10.916  37.865  1.00 39.45           C  
ATOM   2035  C   LEU A 466       9.622 -11.674  36.603  1.00 40.42           C  
ATOM   2036  O   LEU A 466       8.628 -11.404  35.898  1.00 40.62           O  
ATOM   2037  CB  LEU A 466       8.772 -11.273  38.920  1.00 39.04           C  
ATOM   2038  CG  LEU A 466       8.705 -12.734  39.355  1.00 37.66           C  
ATOM   2039  CD1 LEU A 466      10.001 -13.143  40.131  1.00 33.72           C  
ATOM   2040  CD2 LEU A 466       7.427 -12.975  40.197  1.00 39.72           C  
ATOM   2041  N   LEU A 467      10.517 -12.627  36.337  1.00 41.93           N  
ATOM   2042  CA  LEU A 467      10.390 -13.521  35.195  1.00 43.75           C  
ATOM   2043  C   LEU A 467       9.194 -14.419  35.406  1.00 45.17           C  
ATOM   2044  O   LEU A 467       9.141 -15.170  36.378  1.00 45.52           O  
ATOM   2045  CB  LEU A 467      11.637 -14.373  35.002  1.00 43.23           C  
ATOM   2046  CG  LEU A 467      12.760 -13.695  34.229  1.00 44.29           C  
ATOM   2047  CD1 LEU A 467      14.126 -14.340  34.572  1.00 41.35           C  
ATOM   2048  CD2 LEU A 467      12.461 -13.731  32.703  1.00 43.81           C  
ATOM   2049  N   LEU A 468       8.228 -14.320  34.501  1.00 46.53           N  
ATOM   2050  CA  LEU A 468       7.058 -15.137  34.589  1.00 48.33           C  
ATOM   2051  C   LEU A 468       7.423 -16.600  34.417  1.00 49.53           C  
ATOM   2052  O   LEU A 468       6.960 -17.442  35.186  1.00 49.67           O  
ATOM   2053  CB  LEU A 468       6.010 -14.682  33.576  1.00 48.63           C  
ATOM   2054  CG  LEU A 468       5.239 -13.454  34.081  1.00 48.68           C  
ATOM   2055  CD1 LEU A 468       4.113 -13.103  33.154  1.00 47.53           C  
ATOM   2056  CD2 LEU A 468       4.715 -13.689  35.504  1.00 48.04           C  
ATOM   2057  N   ILE A 469       8.280 -16.903  33.445  1.00 50.57           N  
ATOM   2058  CA  ILE A 469       8.671 -18.294  33.213  1.00 51.87           C  
ATOM   2059  C   ILE A 469      10.134 -18.503  33.628  1.00 53.00           C  
ATOM   2060  O   ILE A 469      10.997 -17.713  33.253  1.00 53.65           O  
ATOM   2061  CB  ILE A 469       8.352 -18.723  31.758  1.00 51.82           C  
ATOM   2062  CG1 ILE A 469       6.837 -18.625  31.516  1.00 51.63           C  
ATOM   2063  CG2 ILE A 469       8.868 -20.128  31.456  1.00 51.70           C  
ATOM   2064  CD1 ILE A 469       6.398 -18.987  30.117  1.00 51.62           C  
ATOM   2065  N   ASP A 470      10.403 -19.537  34.430  1.00 54.14           N  
ATOM   2066  CA  ASP A 470      11.743 -19.731  35.023  1.00 55.13           C  
ATOM   2067  C   ASP A 470      12.737 -20.411  34.072  1.00 55.47           C  
ATOM   2068  O   ASP A 470      12.414 -20.664  32.906  1.00 56.04           O  
ATOM   2069  CB  ASP A 470      11.662 -20.483  36.360  1.00 55.52           C  
ATOM   2070  CG  ASP A 470      11.504 -22.003  36.198  1.00 57.16           C  
ATOM   2071  OD1 ASP A 470      11.247 -22.488  35.065  1.00 57.31           O  
ATOM   2072  OD2 ASP A 470      11.632 -22.713  37.230  1.00 58.38           O  
ATOM   2073  N   HIS A 471      13.930 -20.709  34.576  1.00 55.35           N  
ATOM   2074  CA  HIS A 471      14.980 -21.350  33.790  1.00 55.58           C  
ATOM   2075  C   HIS A 471      14.740 -22.838  33.545  1.00 56.02           C  
ATOM   2076  O   HIS A 471      15.520 -23.483  32.845  1.00 56.23           O  
ATOM   2077  CB  HIS A 471      16.314 -21.173  34.492  1.00 55.35           C  
ATOM   2078  CG  HIS A 471      16.242 -21.396  35.965  1.00 54.74           C  
ATOM   2079  ND1 HIS A 471      15.650 -20.496  36.821  1.00 54.83           N  
ATOM   2080  CD2 HIS A 471      16.683 -22.417  36.737  1.00 55.64           C  
ATOM   2081  CE1 HIS A 471      15.728 -20.952  38.059  1.00 55.28           C  
ATOM   2082  NE2 HIS A 471      16.351 -22.116  38.037  1.00 55.62           N  
ATOM   2083  N   ARG A 472      13.674 -23.376  34.137  1.00 56.42           N  
ATOM   2084  CA  ARG A 472      13.269 -24.774  33.943  1.00 56.79           C  
ATOM   2085  C   ARG A 472      11.950 -24.865  33.158  1.00 57.33           C  
ATOM   2086  O   ARG A 472      11.257 -25.897  33.200  1.00 57.49           O  
ATOM   2087  CB  ARG A 472      13.120 -25.488  35.293  1.00 56.42           C  
ATOM   2088  CG  ARG A 472      14.415 -25.692  36.056  1.00 55.93           C  
ATOM   2089  CD  ARG A 472      14.122 -26.307  37.406  1.00 54.99           C  
ATOM   2090  NE  ARG A 472      15.322 -26.573  38.195  1.00 54.44           N  
ATOM   2091  CZ  ARG A 472      15.719 -25.842  39.234  1.00 54.68           C  
ATOM   2092  NH1 ARG A 472      15.026 -24.774  39.623  1.00 54.21           N  
ATOM   2093  NH2 ARG A 472      16.816 -26.183  39.895  1.00 55.49           N  
ATOM   2094  N   PHE A 473      11.611 -23.778  32.455  1.00 57.45           N  
ATOM   2095  CA  PHE A 473      10.387 -23.682  31.659  1.00 57.85           C  
ATOM   2096  C   PHE A 473       9.104 -23.775  32.512  1.00 57.61           C  
ATOM   2097  O   PHE A 473       8.036 -24.078  31.990  1.00 57.55           O  
ATOM   2098  CB  PHE A 473      10.373 -24.735  30.525  1.00 58.41           C  
ATOM   2099  CG  PHE A 473      11.543 -24.638  29.569  1.00 59.12           C  
ATOM   2100  CD1 PHE A 473      12.805 -25.128  29.925  1.00 60.11           C  
ATOM   2101  CD2 PHE A 473      11.375 -24.082  28.303  1.00 60.17           C  
ATOM   2102  CE1 PHE A 473      13.894 -25.035  29.040  1.00 60.54           C  
ATOM   2103  CE2 PHE A 473      12.451 -23.986  27.404  1.00 60.57           C  
ATOM   2104  CZ  PHE A 473      13.715 -24.467  27.773  1.00 60.30           C  
ATOM   2105  N   LEU A 474       9.212 -23.498  33.813  1.00 57.47           N  
ATOM   2106  CA  LEU A 474       8.069 -23.581  34.732  1.00 57.21           C  
ATOM   2107  C   LEU A 474       7.361 -22.251  34.920  1.00 57.38           C  
ATOM   2108  O   LEU A 474       7.998 -21.217  35.099  1.00 57.41           O  
ATOM   2109  CB  LEU A 474       8.494 -24.110  36.112  1.00 57.04           C  
ATOM   2110  CG  LEU A 474       9.111 -25.503  36.280  1.00 56.16           C  
ATOM   2111  CD1 LEU A 474       9.327 -25.767  37.752  1.00 55.32           C  
ATOM   2112  CD2 LEU A 474       8.259 -26.599  35.654  1.00 54.57           C  
ATOM   2113  N   LEU A 475       6.034 -22.296  34.888  1.00 57.77           N  
ATOM   2114  CA  LEU A 475       5.198 -21.145  35.193  1.00 58.11           C  
ATOM   2115  C   LEU A 475       5.392 -20.731  36.644  1.00 58.55           C  
ATOM   2116  O   LEU A 475       5.156 -21.536  37.555  1.00 58.81           O  
ATOM   2117  CB  LEU A 475       3.742 -21.507  34.947  1.00 57.98           C  
ATOM   2118  CG  LEU A 475       2.642 -20.541  35.394  1.00 58.58           C  
ATOM   2119  CD1 LEU A 475       2.710 -19.194  34.673  1.00 57.95           C  
ATOM   2120  CD2 LEU A 475       1.280 -21.202  35.182  1.00 58.28           C  
ATOM   2121  N   ARG A 476       5.814 -19.485  36.861  1.00 58.75           N  
ATOM   2122  CA  ARG A 476       6.132 -19.013  38.212  1.00 59.08           C  
ATOM   2123  C   ARG A 476       4.890 -18.831  39.090  1.00 59.19           C  
ATOM   2124  O   ARG A 476       4.078 -17.948  38.840  1.00 59.78           O  
ATOM   2125  CB  ARG A 476       6.964 -17.727  38.172  1.00 59.11           C  
ATOM   2126  CG  ARG A 476       7.200 -17.117  39.546  1.00 60.12           C  
ATOM   2127  CD  ARG A 476       8.574 -16.492  39.727  1.00 60.82           C  
ATOM   2128  NE  ARG A 476       9.665 -17.405  39.411  1.00 62.36           N  
ATOM   2129  CZ  ARG A 476      10.664 -17.116  38.577  1.00 63.75           C  
ATOM   2130  NH1 ARG A 476      10.733 -15.930  37.990  1.00 64.16           N  
ATOM   2131  NH2 ARG A 476      11.611 -18.008  38.337  1.00 64.60           N  
ATOM   2132  N   ARG A 477       4.780 -19.664  40.128  1.00 59.16           N  
ATOM   2133  CA  ARG A 477       3.630 -19.717  41.035  1.00 58.78           C  
ATOM   2134  C   ARG A 477       4.041 -19.384  42.481  1.00 58.45           C  
ATOM   2135  O   ARG A 477       5.121 -19.798  42.938  1.00 58.40           O  
ATOM   2136  CB  ARG A 477       3.009 -21.123  40.975  1.00 59.04           C  
ATOM   2137  CG  ARG A 477       1.467 -21.181  41.076  1.00 59.75           C  
ATOM   2138  CD  ARG A 477       0.896 -22.343  40.250  1.00 61.34           C  
ATOM   2139  NE  ARG A 477      -0.413 -22.817  40.720  1.00 62.65           N  
ATOM   2140  CZ  ARG A 477      -0.596 -23.712  41.695  1.00 63.52           C  
ATOM   2141  NH1 ARG A 477       0.442 -24.238  42.339  1.00 64.02           N  
ATOM   2142  NH2 ARG A 477      -1.825 -24.078  42.042  1.00 63.32           N  
ATOM   2143  N   GLY A 478       3.196 -18.624  43.193  1.00 57.87           N  
ATOM   2144  CA  GLY A 478       3.386 -18.403  44.642  1.00 57.09           C  
ATOM   2145  C   GLY A 478       3.504 -16.995  45.234  1.00 56.37           C  
ATOM   2146  O   GLY A 478       3.093 -15.997  44.619  1.00 56.05           O  
ATOM   2147  N   GLU A 479       4.057 -16.953  46.457  1.00 55.43           N  
ATOM   2148  CA  GLU A 479       4.189 -15.740  47.290  1.00 54.21           C  
ATOM   2149  C   GLU A 479       5.498 -14.983  47.054  1.00 52.79           C  
ATOM   2150  O   GLU A 479       6.576 -15.592  47.007  1.00 52.72           O  
ATOM   2151  CB  GLU A 479       4.147 -16.115  48.789  1.00 54.49           C  
ATOM   2152  CG  GLU A 479       2.806 -16.633  49.331  1.00 55.93           C  
ATOM   2153  CD  GLU A 479       1.750 -15.538  49.483  1.00 57.81           C  
ATOM   2154  OE1 GLU A 479       2.043 -14.359  49.114  1.00 57.64           O  
ATOM   2155  OE2 GLU A 479       0.615 -15.866  49.964  1.00 59.30           O  
ATOM   2156  N   TYR A 480       5.416 -13.653  46.960  1.00 50.87           N  
ATOM   2157  CA  TYR A 480       6.609 -12.832  46.703  1.00 48.65           C  
ATOM   2158  C   TYR A 480       6.642 -11.489  47.417  1.00 47.44           C  
ATOM   2159  O   TYR A 480       5.672 -10.732  47.408  1.00 47.00           O  
ATOM   2160  CB  TYR A 480       6.791 -12.615  45.190  1.00 48.30           C  
ATOM   2161  CG  TYR A 480       7.121 -13.894  44.470  1.00 47.95           C  
ATOM   2162  CD1 TYR A 480       6.098 -14.692  43.931  1.00 46.25           C  
ATOM   2163  CD2 TYR A 480       8.456 -14.325  44.349  1.00 47.69           C  
ATOM   2164  CE1 TYR A 480       6.398 -15.892  43.295  1.00 47.00           C  
ATOM   2165  CE2 TYR A 480       8.767 -15.517  43.700  1.00 47.77           C  
ATOM   2166  CZ  TYR A 480       7.735 -16.295  43.179  1.00 47.14           C  
ATOM   2167  OH  TYR A 480       8.020 -17.477  42.537  1.00 47.25           O  
ATOM   2168  N   VAL A 481       7.798 -11.198  48.005  1.00 46.69           N  
ATOM   2169  CA  VAL A 481       8.075  -9.906  48.621  1.00 45.77           C  
ATOM   2170  C   VAL A 481       9.321  -9.357  47.970  1.00 45.11           C  
ATOM   2171  O   VAL A 481      10.445  -9.741  48.332  1.00 44.97           O  
ATOM   2172  CB  VAL A 481       8.336 -10.022  50.141  1.00 45.61           C  
ATOM   2173  CG1 VAL A 481       8.456  -8.632  50.756  1.00 45.38           C  
ATOM   2174  CG2 VAL A 481       7.237 -10.808  50.803  1.00 45.87           C  
ATOM   2175  N   LEU A 482       9.096  -8.433  47.039  1.00 44.77           N  
ATOM   2176  CA  LEU A 482      10.116  -7.909  46.131  1.00 44.05           C  
ATOM   2177  C   LEU A 482      10.572  -6.491  46.464  1.00 43.87           C  
ATOM   2178  O   LEU A 482       9.822  -5.525  46.334  1.00 44.15           O  
ATOM   2179  CB  LEU A 482       9.608  -7.965  44.682  1.00 43.56           C  
ATOM   2180  CG  LEU A 482       9.330  -9.340  44.061  1.00 42.55           C  
ATOM   2181  CD1 LEU A 482       8.576  -9.201  42.727  1.00 40.97           C  
ATOM   2182  CD2 LEU A 482      10.607 -10.190  43.915  1.00 40.21           C  
ATOM   2183  N   HIS A 483      11.822  -6.385  46.874  1.00 43.51           N  
ATOM   2184  CA  HIS A 483      12.459  -5.099  47.108  1.00 43.76           C  
ATOM   2185  C   HIS A 483      12.880  -4.366  45.805  1.00 43.72           C  
ATOM   2186  O   HIS A 483      13.610  -4.912  44.966  1.00 42.93           O  
ATOM   2187  CB  HIS A 483      13.614  -5.316  48.068  1.00 42.81           C  
ATOM   2188  CG  HIS A 483      13.144  -5.683  49.434  1.00 44.78           C  
ATOM   2189  ND1 HIS A 483      12.964  -4.749  50.433  1.00 44.64           N  
ATOM   2190  CD2 HIS A 483      12.740  -6.870  49.948  1.00 44.83           C  
ATOM   2191  CE1 HIS A 483      12.505  -5.352  51.512  1.00 45.00           C  
ATOM   2192  NE2 HIS A 483      12.354  -6.636  51.241  1.00 45.58           N  
ATOM   2193  N   MET A 484      12.427  -3.113  45.705  1.00 43.65           N  
ATOM   2194  CA  MET A 484      12.310  -2.360  44.456  1.00 43.70           C  
ATOM   2195  C   MET A 484      13.340  -1.266  44.353  1.00 42.67           C  
ATOM   2196  O   MET A 484      13.704  -0.655  45.375  1.00 42.98           O  
ATOM   2197  CB  MET A 484      10.921  -1.711  44.349  1.00 43.15           C  
ATOM   2198  CG  MET A 484       9.793  -2.707  44.426  1.00 43.69           C  
ATOM   2199  SD  MET A 484       8.160  -1.942  44.552  1.00 47.71           S  
ATOM   2200  CE  MET A 484       8.063  -1.299  42.855  1.00 42.08           C  
ATOM   2201  N   TRP A 485      13.751  -1.009  43.104  1.00 40.34           N  
ATOM   2202  CA  TRP A 485      14.735  -0.010  42.759  1.00 38.98           C  
ATOM   2203  C   TRP A 485      14.080   1.328  42.613  1.00 39.75           C  
ATOM   2204  O   TRP A 485      12.928   1.409  42.186  1.00 39.53           O  
ATOM   2205  CB  TRP A 485      15.381  -0.344  41.385  1.00 37.09           C  
ATOM   2206  CG  TRP A 485      15.979  -1.702  41.287  1.00 33.39           C  
ATOM   2207  CD1 TRP A 485      15.436  -2.808  40.664  1.00 32.14           C  
ATOM   2208  CD2 TRP A 485      17.229  -2.109  41.813  1.00 28.37           C  
ATOM   2209  NE1 TRP A 485      16.284  -3.889  40.799  1.00 31.54           N  
ATOM   2210  CE2 TRP A 485      17.396  -3.481  41.494  1.00 29.78           C  
ATOM   2211  CE3 TRP A 485      18.214  -1.464  42.556  1.00 30.02           C  
ATOM   2212  CZ2 TRP A 485      18.520  -4.204  41.874  1.00 30.25           C  
ATOM   2213  CZ3 TRP A 485      19.344  -2.191  42.951  1.00 31.83           C  
ATOM   2214  CH2 TRP A 485      19.484  -3.546  42.600  1.00 32.48           C  
ATOM   2215  N   GLN A 486      14.854   2.371  42.886  1.00 41.56           N  
ATOM   2216  CA  GLN A 486      14.407   3.754  42.775  1.00 44.30           C  
ATOM   2217  C   GLN A 486      14.940   4.481  41.550  1.00 45.68           C  
ATOM   2218  O   GLN A 486      16.128   4.375  41.243  1.00 46.24           O  
ATOM   2219  CB  GLN A 486      14.895   4.519  44.003  1.00 44.36           C  
ATOM   2220  CG  GLN A 486      14.414   5.972  44.073  1.00 45.26           C  
ATOM   2221  CD  GLN A 486      14.684   6.630  45.423  1.00 44.76           C  
ATOM   2222  OE1 GLN A 486      14.399   7.817  45.608  1.00 45.26           O  
ATOM   2223  NE2 GLN A 486      15.237   5.865  46.368  1.00 43.98           N  
ATOM   2224  N   ILE A 487      14.088   5.262  40.883  1.00 47.48           N  
ATOM   2225  CA  ILE A 487      14.581   6.206  39.871  1.00 49.36           C  
ATOM   2226  C   ILE A 487      15.231   7.421  40.537  1.00 50.61           C  
ATOM   2227  O   ILE A 487      14.670   8.009  41.472  1.00 50.64           O  
ATOM   2228  CB  ILE A 487      13.488   6.644  38.826  1.00 49.63           C  
ATOM   2229  CG1 ILE A 487      13.458   5.683  37.628  1.00 49.78           C  
ATOM   2230  CG2 ILE A 487      13.759   8.049  38.264  1.00 49.21           C  
ATOM   2231  CD1 ILE A 487      12.614   4.446  37.844  1.00 50.01           C  
ATOM   2232  N   SER A 488      16.420   7.772  40.039  1.00 52.01           N  
ATOM   2233  CA  SER A 488      17.140   8.999  40.415  1.00 53.25           C  
ATOM   2234  C   SER A 488      16.274  10.273  40.311  1.00 53.58           C  
ATOM   2235  O   SER A 488      15.872  10.679  39.211  1.00 53.78           O  
ATOM   2236  CB  SER A 488      18.404   9.150  39.552  1.00 53.40           C  
ATOM   2237  OG  SER A 488      19.040  10.397  39.798  1.00 54.53           O  
ATOM   2238  N   GLY A 489      16.006  10.893  41.460  1.00 53.92           N  
ATOM   2239  CA  GLY A 489      15.181  12.108  41.532  1.00 54.14           C  
ATOM   2240  C   GLY A 489      15.877  13.351  41.000  1.00 54.15           C  
ATOM   2241  O   GLY A 489      15.684  13.737  39.846  1.00 54.07           O  
ATOM   2242  N   PHE A 497      14.182   2.606  27.997  1.00 53.18           N  
ATOM   2243  CA  PHE A 497      14.856   3.855  28.292  1.00 53.18           C  
ATOM   2244  C   PHE A 497      16.326   3.616  28.685  1.00 52.70           C  
ATOM   2245  O   PHE A 497      17.213   4.323  28.216  1.00 53.63           O  
ATOM   2246  CB  PHE A 497      14.124   4.593  29.429  1.00 54.09           C  
ATOM   2247  CG  PHE A 497      13.094   5.597  28.963  1.00 55.26           C  
ATOM   2248  CD1 PHE A 497      13.466   6.911  28.668  1.00 56.70           C  
ATOM   2249  CD2 PHE A 497      11.752   5.237  28.850  1.00 56.13           C  
ATOM   2250  CE1 PHE A 497      12.519   7.852  28.244  1.00 57.36           C  
ATOM   2251  CE2 PHE A 497      10.797   6.161  28.424  1.00 57.12           C  
ATOM   2252  CZ  PHE A 497      11.182   7.477  28.120  1.00 57.12           C  
ATOM   2253  N   ASN A 498      16.568   2.605  29.526  1.00 51.24           N  
ATOM   2254  CA  ASN A 498      17.802   2.439  30.296  1.00 49.42           C  
ATOM   2255  C   ASN A 498      17.889   0.970  30.713  1.00 48.30           C  
ATOM   2256  O   ASN A 498      16.908   0.400  31.187  1.00 48.29           O  
ATOM   2257  CB  ASN A 498      17.735   3.338  31.530  1.00 49.42           C  
ATOM   2258  CG  ASN A 498      18.905   3.148  32.479  1.00 50.95           C  
ATOM   2259  OD1 ASN A 498      19.235   2.022  32.875  1.00 53.87           O  
ATOM   2260  ND2 ASN A 498      19.524   4.255  32.878  1.00 50.69           N  
ATOM   2261  N   ALA A 499      19.050   0.349  30.534  1.00 46.44           N  
ATOM   2262  CA  ALA A 499      19.183  -1.100  30.781  1.00 44.68           C  
ATOM   2263  C   ALA A 499      18.920  -1.548  32.243  1.00 43.34           C  
ATOM   2264  O   ALA A 499      18.629  -2.724  32.517  1.00 42.24           O  
ATOM   2265  CB  ALA A 499      20.546  -1.589  30.316  1.00 43.95           C  
ATOM   2266  N   ASP A 500      19.039  -0.641  33.190  1.00 42.52           N  
ATOM   2267  CA  ASP A 500      18.783  -1.058  34.575  1.00 42.73           C  
ATOM   2268  C   ASP A 500      17.297  -1.398  34.767  1.00 42.49           C  
ATOM   2269  O   ASP A 500      16.953  -2.432  35.357  1.00 42.17           O  
ATOM   2270  CB  ASP A 500      19.283  -0.016  35.551  1.00 42.38           C  
ATOM   2271  CG  ASP A 500      20.803   0.025  35.612  1.00 42.43           C  
ATOM   2272  OD1 ASP A 500      21.451  -1.025  35.331  1.00 42.28           O  
ATOM   2273  OD2 ASP A 500      21.340   1.108  35.926  1.00 40.81           O  
ATOM   2274  N   LYS A 501      16.445  -0.585  34.149  1.00 42.12           N  
ATOM   2275  CA  LYS A 501      15.023  -0.814  34.122  1.00 42.40           C  
ATOM   2276  C   LYS A 501      14.634  -2.211  33.773  1.00 41.89           C  
ATOM   2277  O   LYS A 501      13.471  -2.549  33.871  1.00 43.56           O  
ATOM   2278  CB  LYS A 501      14.305   0.209  33.241  1.00 41.99           C  
ATOM   2279  CG  LYS A 501      14.183   1.597  33.959  1.00 44.17           C  
ATOM   2280  CD  LYS A 501      13.503   2.722  33.154  1.00 44.70           C  
ATOM   2281  CE  LYS A 501      12.082   2.394  32.673  1.00 48.45           C  
ATOM   2282  NZ  LYS A 501      11.268   1.751  33.737  1.00 51.72           N  
ATOM   2283  N   LEU A 502      15.588  -3.060  33.451  1.00 41.35           N  
ATOM   2284  CA  LEU A 502      15.258  -4.371  32.919  1.00 41.37           C  
ATOM   2285  C   LEU A 502      15.596  -5.587  33.780  1.00 41.54           C  
ATOM   2286  O   LEU A 502      15.132  -6.706  33.481  1.00 40.71           O  
ATOM   2287  CB  LEU A 502      15.984  -4.547  31.581  1.00 41.68           C  
ATOM   2288  CG  LEU A 502      15.402  -3.838  30.359  1.00 43.04           C  
ATOM   2289  CD1 LEU A 502      16.005  -4.447  29.080  1.00 42.69           C  
ATOM   2290  CD2 LEU A 502      13.882  -3.991  30.368  1.00 43.30           C  
ATOM   2291  N   THR A 503      16.445  -5.402  34.800  1.00 42.04           N  
ATOM   2292  CA  THR A 503      17.035  -6.558  35.487  1.00 42.43           C  
ATOM   2293  C   THR A 503      16.000  -7.326  36.282  1.00 43.18           C  
ATOM   2294  O   THR A 503      15.057  -6.740  36.808  1.00 42.93           O  
ATOM   2295  CB  THR A 503      18.189  -6.153  36.419  1.00 42.77           C  
ATOM   2296  OG1 THR A 503      18.772  -7.330  37.024  1.00 40.57           O  
ATOM   2297  CG2 THR A 503      17.723  -5.125  37.466  1.00 41.50           C  
ATOM   2298  N   SER A 504      16.184  -8.638  36.335  1.00 44.13           N  
ATOM   2299  CA  SER A 504      15.318  -9.536  37.087  1.00 45.03           C  
ATOM   2300  C   SER A 504      15.750  -9.570  38.554  1.00 46.74           C  
ATOM   2301  O   SER A 504      15.102 -10.216  39.390  1.00 47.38           O  
ATOM   2302  CB  SER A 504      15.345 -10.952  36.490  1.00 45.21           C  
ATOM   2303  OG  SER A 504      16.633 -11.568  36.556  1.00 42.94           O  
ATOM   2304  N   ALA A 505      16.833  -8.851  38.853  1.00 47.88           N  
ATOM   2305  CA  ALA A 505      17.387  -8.754  40.197  1.00 48.86           C  
ATOM   2306  C   ALA A 505      16.644  -7.748  41.094  1.00 50.05           C  
ATOM   2307  O   ALA A 505      16.395  -6.586  40.694  1.00 50.16           O  
ATOM   2308  CB  ALA A 505      18.888  -8.441  40.161  1.00 46.98           C  
ATOM   2309  N   THR A 506      16.348  -8.214  42.319  1.00 50.78           N  
ATOM   2310  CA  THR A 506      15.692  -7.422  43.369  1.00 51.85           C  
ATOM   2311  C   THR A 506      16.743  -6.646  44.126  1.00 52.28           C  
ATOM   2312  O   THR A 506      17.890  -7.080  44.215  1.00 52.92           O  
ATOM   2313  CB  THR A 506      14.887  -8.312  44.373  1.00 51.88           C  
ATOM   2314  OG1 THR A 506      15.774  -9.204  45.059  1.00 51.62           O  
ATOM   2315  CG2 THR A 506      13.832  -9.159  43.650  1.00 51.27           C  
ATOM   2316  N   ASN A 507      16.356  -5.484  44.630  1.00 52.82           N  
ATOM   2317  CA  ASN A 507      17.241  -4.632  45.402  1.00 53.69           C  
ATOM   2318  C   ASN A 507      17.788  -5.358  46.689  1.00 55.77           C  
ATOM   2319  O   ASN A 507      17.020  -5.858  47.523  1.00 55.68           O  
ATOM   2320  CB  ASN A 507      16.506  -3.315  45.702  1.00 52.44           C  
ATOM   2321  CG  ASN A 507      17.357  -2.327  46.434  1.00 50.33           C  
ATOM   2322  OD1 ASN A 507      18.292  -2.713  47.123  1.00 49.08           O  
ATOM   2323  ND2 ASN A 507      17.040  -1.033  46.305  1.00 45.68           N  
ATOM   2324  N   PRO A 508      19.127  -5.450  46.836  1.00 57.63           N  
ATOM   2325  CA  PRO A 508      19.637  -6.173  48.002  1.00 58.61           C  
ATOM   2326  C   PRO A 508      19.573  -5.359  49.327  1.00 59.61           C  
ATOM   2327  O   PRO A 508      19.510  -5.964  50.402  1.00 59.71           O  
ATOM   2328  CB  PRO A 508      21.072  -6.498  47.595  1.00 58.26           C  
ATOM   2329  CG  PRO A 508      21.462  -5.332  46.751  1.00 58.72           C  
ATOM   2330  CD  PRO A 508      20.224  -4.914  46.005  1.00 57.71           C  
ATOM   2331  N   ASP A 509      19.568  -4.024  49.241  1.00 60.64           N  
ATOM   2332  CA  ASP A 509      19.326  -3.141  50.397  1.00 62.09           C  
ATOM   2333  C   ASP A 509      17.903  -3.318  50.928  1.00 63.05           C  
ATOM   2334  O   ASP A 509      17.022  -2.479  50.673  1.00 62.88           O  
ATOM   2335  CB  ASP A 509      19.560  -1.662  50.031  1.00 62.07           C  
ATOM   2336  CG  ASP A 509      19.263  -0.692  51.200  1.00 64.50           C  
ATOM   2337  OD1 ASP A 509      18.537  -1.079  52.162  1.00 66.02           O  
ATOM   2338  OD2 ASP A 509      19.752   0.471  51.154  1.00 64.81           O  
ATOM   2339  N   LYS A 510      17.691  -4.401  51.680  1.00 64.35           N  
ATOM   2340  CA  LYS A 510      16.364  -4.746  52.220  1.00 65.41           C  
ATOM   2341  C   LYS A 510      15.888  -3.818  53.340  1.00 66.11           C  
ATOM   2342  O   LYS A 510      14.746  -3.910  53.784  1.00 66.34           O  
ATOM   2343  CB  LYS A 510      16.308  -6.213  52.660  1.00 65.10           C  
ATOM   2344  CG  LYS A 510      15.976  -7.195  51.526  1.00 65.67           C  
ATOM   2345  CD  LYS A 510      15.479  -8.526  52.084  1.00 66.93           C  
ATOM   2346  CE  LYS A 510      14.804  -9.399  51.026  1.00 67.84           C  
ATOM   2347  NZ  LYS A 510      15.754 -10.389  50.421  1.00 68.89           N  
ATOM   2348  N   GLU A 511      16.747  -2.890  53.742  1.00 67.11           N  
ATOM   2349  CA  GLU A 511      16.469  -2.019  54.866  1.00 68.29           C  
ATOM   2350  C   GLU A 511      15.696  -0.751  54.501  1.00 68.46           C  
ATOM   2351  O   GLU A 511      14.655  -0.474  55.085  1.00 69.02           O  
ATOM   2352  CB  GLU A 511      17.779  -1.669  55.554  1.00 68.82           C  
ATOM   2353  CG  GLU A 511      17.634  -0.811  56.789  1.00 71.31           C  
ATOM   2354  CD  GLU A 511      18.786  -1.016  57.753  1.00 74.97           C  
ATOM   2355  OE1 GLU A 511      18.513  -1.422  58.911  1.00 76.65           O  
ATOM   2356  OE2 GLU A 511      19.956  -0.797  57.344  1.00 74.98           O  
ATOM   2357  N   ASN A 512      16.215   0.033  53.562  1.00 68.64           N  
ATOM   2358  CA  ASN A 512      15.559   1.276  53.153  1.00 68.57           C  
ATOM   2359  C   ASN A 512      14.568   1.088  51.993  1.00 68.45           C  
ATOM   2360  O   ASN A 512      13.751   1.970  51.716  1.00 68.66           O  
ATOM   2361  CB  ASN A 512      16.594   2.315  52.718  1.00 68.66           C  
ATOM   2362  CG  ASN A 512      17.653   2.577  53.762  1.00 69.41           C  
ATOM   2363  OD1 ASN A 512      17.781   3.699  54.247  1.00 70.44           O  
ATOM   2364  ND2 ASN A 512      18.442   1.560  54.088  1.00 68.99           N  
ATOM   2365  N   SER A 513      14.652  -0.049  51.303  1.00 68.07           N  
ATOM   2366  CA  SER A 513      14.013  -0.171  49.990  1.00 67.40           C  
ATOM   2367  C   SER A 513      12.523  -0.455  50.057  1.00 67.08           C  
ATOM   2368  O   SER A 513      12.057  -1.253  50.881  1.00 67.27           O  
ATOM   2369  CB  SER A 513      14.714  -1.213  49.109  1.00 66.95           C  
ATOM   2370  OG  SER A 513      14.163  -2.504  49.294  1.00 66.74           O  
ATOM   2371  N   MET A 514      11.795   0.200  49.159  1.00 66.66           N  
ATOM   2372  CA  MET A 514      10.391  -0.073  48.915  1.00 65.94           C  
ATOM   2373  C   MET A 514      10.173  -1.520  48.500  1.00 65.53           C  
ATOM   2374  O   MET A 514      10.988  -2.108  47.783  1.00 65.65           O  
ATOM   2375  CB  MET A 514       9.895   0.853  47.823  1.00 65.92           C  
ATOM   2376  CG  MET A 514       8.623   0.384  47.149  1.00 66.95           C  
ATOM   2377  SD  MET A 514       7.163   0.638  48.182  1.00 69.62           S  
ATOM   2378  CE  MET A 514       7.115   2.462  48.242  1.00 62.59           C  
ATOM   2379  N   SER A 515       9.081  -2.114  48.955  1.00 64.97           N  
ATOM   2380  CA  SER A 515       8.760  -3.437  48.457  1.00 64.51           C  
ATOM   2381  C   SER A 515       7.300  -3.599  48.010  1.00 63.91           C  
ATOM   2382  O   SER A 515       6.558  -2.626  47.885  1.00 63.58           O  
ATOM   2383  CB  SER A 515       9.233  -4.539  49.419  1.00 64.44           C  
ATOM   2384  OG  SER A 515       8.491  -4.523  50.608  1.00 65.06           O  
ATOM   2385  N   ILE A 516       6.932  -4.841  47.738  1.00 63.23           N  
ATOM   2386  CA  ILE A 516       5.681  -5.174  47.119  1.00 63.07           C  
ATOM   2387  C   ILE A 516       5.446  -6.659  47.373  1.00 63.27           C  
ATOM   2388  O   ILE A 516       6.386  -7.459  47.468  1.00 62.95           O  
ATOM   2389  CB  ILE A 516       5.722  -4.864  45.593  1.00 63.50           C  
ATOM   2390  CG1 ILE A 516       4.368  -5.132  44.925  1.00 63.33           C  
ATOM   2391  CG2 ILE A 516       6.821  -5.655  44.888  1.00 62.85           C  
ATOM   2392  CD1 ILE A 516       3.933  -4.016  43.982  1.00 62.79           C  
ATOM   2393  N   SER A 517       4.184  -7.034  47.508  1.00 63.59           N  
ATOM   2394  CA  SER A 517       3.881  -8.395  47.887  1.00 63.88           C  
ATOM   2395  C   SER A 517       2.798  -8.881  46.963  1.00 63.87           C  
ATOM   2396  O   SER A 517       1.830  -8.171  46.693  1.00 63.43           O  
ATOM   2397  CB  SER A 517       3.451  -8.467  49.364  1.00 64.21           C  
ATOM   2398  OG  SER A 517       3.942  -7.338  50.102  1.00 64.84           O  
ATOM   2399  N   ILE A 518       2.983 -10.087  46.453  1.00 64.22           N  
ATOM   2400  CA  ILE A 518       2.158 -10.565  45.369  1.00 65.08           C  
ATOM   2401  C   ILE A 518       1.952 -12.066  45.506  1.00 66.21           C  
ATOM   2402  O   ILE A 518       2.780 -12.770  46.127  1.00 66.01           O  
ATOM   2403  CB  ILE A 518       2.766 -10.205  43.929  1.00 64.60           C  
ATOM   2404  CG1 ILE A 518       4.026 -11.008  43.638  1.00 64.18           C  
ATOM   2405  CG2 ILE A 518       3.067  -8.693  43.752  1.00 63.19           C  
ATOM   2406  CD1 ILE A 518       4.580 -10.761  42.271  1.00 66.01           C  
ATOM   2407  N   LEU A 519       0.847 -12.551  44.932  1.00 67.75           N  
ATOM   2408  CA  LEU A 519       0.608 -13.993  44.808  1.00 68.96           C  
ATOM   2409  C   LEU A 519       0.375 -14.409  43.359  1.00 69.83           C  
ATOM   2410  O   LEU A 519      -0.279 -13.709  42.579  1.00 69.40           O  
ATOM   2411  CB  LEU A 519      -0.550 -14.494  45.705  1.00 68.47           C  
ATOM   2412  CG  LEU A 519      -0.984 -15.963  45.477  1.00 68.35           C  
ATOM   2413  CD1 LEU A 519      -0.018 -16.985  46.085  1.00 68.71           C  
ATOM   2414  CD2 LEU A 519      -2.416 -16.251  45.949  1.00 69.36           C  
ATOM   2415  N   LEU A 520       0.926 -15.569  43.035  1.00 71.26           N  
ATOM   2416  CA  LEU A 520       0.742 -16.188  41.752  1.00 73.01           C  
ATOM   2417  C   LEU A 520       0.171 -17.573  41.965  1.00 74.24           C  
ATOM   2418  O   LEU A 520       0.887 -18.494  42.376  1.00 74.44           O  
ATOM   2419  CB  LEU A 520       2.077 -16.276  40.989  1.00 72.84           C  
ATOM   2420  CG  LEU A 520       2.518 -15.133  40.067  1.00 72.97           C  
ATOM   2421  CD1 LEU A 520       1.479 -14.904  38.995  1.00 73.75           C  
ATOM   2422  CD2 LEU A 520       2.801 -13.827  40.806  1.00 72.92           C  
ATOM   2423  N   ASP A 521      -1.127 -17.714  41.708  1.00 75.61           N  
ATOM   2424  CA  ASP A 521      -1.728 -19.034  41.644  1.00 76.85           C  
ATOM   2425  C   ASP A 521      -2.326 -19.176  40.265  1.00 77.26           C  
ATOM   2426  O   ASP A 521      -3.248 -18.437  39.904  1.00 77.46           O  
ATOM   2427  CB  ASP A 521      -2.784 -19.229  42.736  1.00 77.32           C  
ATOM   2428  CG  ASP A 521      -2.558 -20.506  43.538  1.00 78.42           C  
ATOM   2429  OD1 ASP A 521      -2.362 -20.394  44.768  1.00 79.34           O  
ATOM   2430  OD2 ASP A 521      -2.551 -21.609  42.939  1.00 79.13           O  
ATOM   2431  N   ASN A 522      -1.770 -20.112  39.494  1.00 77.74           N  
ATOM   2432  CA  ASN A 522      -2.126 -20.298  38.091  1.00 78.09           C  
ATOM   2433  C   ASN A 522      -2.086 -21.766  37.662  1.00 78.20           C  
ATOM   2434  O   ASN A 522      -1.022 -22.304  37.342  1.00 78.42           O  
ATOM   2435  CB  ASN A 522      -1.197 -19.467  37.202  1.00 78.19           C  
ATOM   2436  CG  ASN A 522      -1.368 -17.971  37.407  1.00 78.84           C  
ATOM   2437  OD1 ASN A 522      -2.343 -17.369  36.934  1.00 78.56           O  
ATOM   2438  ND2 ASN A 522      -0.408 -17.356  38.110  1.00 78.95           N  
ATOM   2439  N   HIS A 525       2.377 -27.891  34.378  1.00108.18           N  
ATOM   2440  CA  HIS A 525       2.190 -26.528  33.876  1.00108.22           C  
ATOM   2441  C   HIS A 525       3.507 -25.887  33.402  1.00108.22           C  
ATOM   2442  O   HIS A 525       4.048 -24.990  34.056  1.00107.92           O  
ATOM   2443  CB  HIS A 525       1.442 -25.653  34.897  1.00108.14           C  
ATOM   2444  CG  HIS A 525       1.766 -25.965  36.326  1.00108.35           C  
ATOM   2445  ND1 HIS A 525       2.082 -27.236  36.763  1.00108.28           N  
ATOM   2446  CD2 HIS A 525       1.790 -25.173  37.424  1.00108.48           C  
ATOM   2447  CE1 HIS A 525       2.307 -27.209  38.064  1.00108.28           C  
ATOM   2448  NE2 HIS A 525       2.134 -25.970  38.491  1.00108.38           N  
ATOM   2449  N   PRO A 526       4.027 -26.370  32.256  1.00108.37           N  
ATOM   2450  CA  PRO A 526       5.245 -25.901  31.629  1.00108.44           C  
ATOM   2451  C   PRO A 526       4.921 -25.058  30.397  1.00108.53           C  
ATOM   2452  O   PRO A 526       4.169 -24.085  30.502  1.00108.57           O  
ATOM   2453  CB  PRO A 526       5.907 -27.211  31.198  1.00108.41           C  
ATOM   2454  CG  PRO A 526       4.713 -28.163  30.925  1.00108.45           C  
ATOM   2455  CD  PRO A 526       3.465 -27.490  31.480  1.00108.42           C  
ATOM   2456  N   ILE A 527       5.471 -25.444  29.243  1.00108.51           N  
ATOM   2457  CA  ILE A 527       5.246 -24.718  27.993  1.00108.45           C  
ATOM   2458  C   ILE A 527       4.783 -25.607  26.833  1.00108.31           C  
ATOM   2459  O   ILE A 527       5.352 -26.672  26.576  1.00108.13           O  
ATOM   2460  CB  ILE A 527       6.508 -23.913  27.544  1.00108.55           C  
ATOM   2461  CG1 ILE A 527       7.102 -23.117  28.717  1.00108.77           C  
ATOM   2462  CG2 ILE A 527       6.178 -22.994  26.343  1.00108.10           C  
ATOM   2463  CD1 ILE A 527       8.348 -22.300  28.370  1.00108.62           C  
ATOM   2464  N   ALA A 528       3.736 -25.140  26.153  1.00108.29           N  
ATOM   2465  CA  ALA A 528       3.335 -25.626  24.834  1.00108.17           C  
ATOM   2466  C   ALA A 528       3.183 -24.424  23.910  1.00108.01           C  
ATOM   2467  O   ALA A 528       2.655 -23.387  24.316  1.00107.79           O  
ATOM   2468  CB  ALA A 528       2.029 -26.392  24.914  1.00108.26           C  
ATOM   2469  N   ARG A 544       2.998 -19.178  -2.029  1.00 76.83           N  
ATOM   2470  CA  ARG A 544       4.139 -19.690  -1.265  1.00 76.97           C  
ATOM   2471  C   ARG A 544       5.380 -18.810  -1.469  1.00 76.48           C  
ATOM   2472  O   ARG A 544       6.144 -18.564  -0.524  1.00 76.64           O  
ATOM   2473  CB  ARG A 544       4.436 -21.141  -1.667  1.00 77.21           C  
ATOM   2474  CG  ARG A 544       5.083 -21.977  -0.571  1.00 78.23           C  
ATOM   2475  CD  ARG A 544       4.934 -23.468  -0.862  1.00 79.17           C  
ATOM   2476  NE  ARG A 544       5.252 -24.278   0.312  1.00 79.91           N  
ATOM   2477  CZ  ARG A 544       4.878 -25.545   0.482  1.00 80.09           C  
ATOM   2478  NH1 ARG A 544       4.163 -26.168  -0.451  1.00 79.47           N  
ATOM   2479  NH2 ARG A 544       5.216 -26.191   1.593  1.00 80.17           N  
ATOM   2480  N   ALA A 545       5.552 -18.336  -2.707  1.00 75.81           N  
ATOM   2481  CA  ALA A 545       6.660 -17.450  -3.105  1.00 74.74           C  
ATOM   2482  C   ALA A 545       6.196 -16.242  -3.950  1.00 73.83           C  
ATOM   2483  O   ALA A 545       6.850 -15.191  -3.954  1.00 73.54           O  
ATOM   2484  CB  ALA A 545       7.727 -18.249  -3.853  1.00 74.86           C  
ATOM   2485  N   GLU A 546       5.073 -16.412  -4.656  1.00 72.58           N  
ATOM   2486  CA  GLU A 546       4.439 -15.357  -5.468  1.00 71.54           C  
ATOM   2487  C   GLU A 546       4.304 -14.010  -4.735  1.00 69.81           C  
ATOM   2488  O   GLU A 546       3.847 -13.973  -3.594  1.00 69.80           O  
ATOM   2489  CB  GLU A 546       3.047 -15.820  -5.929  1.00 71.70           C  
ATOM   2490  CG  GLU A 546       3.010 -17.159  -6.712  1.00 72.98           C  
ATOM   2491  CD  GLU A 546       1.767 -17.318  -7.619  1.00 72.86           C  
ATOM   2492  OE1 GLU A 546       0.675 -16.819  -7.264  1.00 74.99           O  
ATOM   2493  OE2 GLU A 546       1.880 -17.950  -8.696  1.00 74.71           O  
ATOM   2494  N   MET A 547       4.693 -12.916  -5.392  1.00 67.96           N  
ATOM   2495  CA  MET A 547       4.564 -11.563  -4.819  1.00 65.98           C  
ATOM   2496  C   MET A 547       4.473 -10.442  -5.869  1.00 64.62           C  
ATOM   2497  O   MET A 547       5.376 -10.296  -6.682  1.00 64.44           O  
ATOM   2498  CB  MET A 547       5.723 -11.257  -3.858  1.00 66.32           C  
ATOM   2499  CG  MET A 547       5.417 -11.406  -2.360  1.00 65.34           C  
ATOM   2500  SD  MET A 547       6.647 -10.553  -1.328  1.00 65.58           S  
ATOM   2501  CE  MET A 547       6.021  -8.880  -1.304  1.00 63.63           C  
ATOM   2502  N   PRO A 548       3.386  -9.640  -5.834  1.00 63.21           N  
ATOM   2503  CA  PRO A 548       3.205  -8.436  -6.649  1.00 62.11           C  
ATOM   2504  C   PRO A 548       4.330  -7.450  -6.453  1.00 61.15           C  
ATOM   2505  O   PRO A 548       4.922  -7.397  -5.377  1.00 61.78           O  
ATOM   2506  CB  PRO A 548       1.918  -7.811  -6.094  1.00 61.87           C  
ATOM   2507  CG  PRO A 548       1.644  -8.505  -4.853  1.00 62.49           C  
ATOM   2508  CD  PRO A 548       2.218  -9.867  -4.972  1.00 63.05           C  
ATOM   2509  N   ASN A 549       4.588  -6.648  -7.474  1.00 59.87           N  
ATOM   2510  CA  ASN A 549       5.764  -5.809  -7.501  1.00 59.16           C  
ATOM   2511  C   ASN A 549       5.712  -4.661  -6.541  1.00 58.19           C  
ATOM   2512  O   ASN A 549       6.678  -4.426  -5.826  1.00 58.28           O  
ATOM   2513  CB  ASN A 549       6.061  -5.302  -8.919  1.00 59.59           C  
ATOM   2514  CG  ASN A 549       6.424  -6.417  -9.848  1.00 59.81           C  
ATOM   2515  OD1 ASN A 549       7.565  -6.882  -9.865  1.00 60.63           O  
ATOM   2516  ND2 ASN A 549       5.444  -6.879 -10.616  1.00 61.04           N  
ATOM   2517  N   GLN A 550       4.602  -3.938  -6.522  1.00 57.16           N  
ATOM   2518  CA  GLN A 550       4.505  -2.787  -5.630  1.00 56.79           C  
ATOM   2519  C   GLN A 550       4.633  -3.155  -4.131  1.00 55.94           C  
ATOM   2520  O   GLN A 550       5.096  -2.340  -3.329  1.00 55.97           O  
ATOM   2521  CB  GLN A 550       3.243  -1.959  -5.916  1.00 57.18           C  
ATOM   2522  CG  GLN A 550       3.006  -0.786  -4.943  1.00 58.53           C  
ATOM   2523  CD  GLN A 550       4.088   0.299  -5.009  1.00 59.96           C  
ATOM   2524  OE1 GLN A 550       4.133   1.097  -5.955  1.00 59.90           O  
ATOM   2525  NE2 GLN A 550       4.952   0.339  -3.988  1.00 59.37           N  
ATOM   2526  N   LEU A 551       4.267  -4.382  -3.759  1.00 54.78           N  
ATOM   2527  CA  LEU A 551       4.458  -4.807  -2.372  1.00 54.03           C  
ATOM   2528  C   LEU A 551       5.908  -5.145  -2.096  1.00 53.99           C  
ATOM   2529  O   LEU A 551       6.447  -4.723  -1.061  1.00 53.86           O  
ATOM   2530  CB  LEU A 551       3.576  -5.991  -1.981  1.00 53.26           C  
ATOM   2531  CG  LEU A 551       2.074  -5.808  -2.124  1.00 52.22           C  
ATOM   2532  CD1 LEU A 551       1.379  -7.051  -1.620  1.00 51.91           C  
ATOM   2533  CD2 LEU A 551       1.580  -4.554  -1.403  1.00 51.56           C  
ATOM   2534  N   ARG A 552       6.543  -5.898  -3.000  1.00 53.31           N  
ATOM   2535  CA  ARG A 552       7.928  -6.279  -2.746  1.00 52.99           C  
ATOM   2536  C   ARG A 552       8.771  -5.023  -2.665  1.00 52.48           C  
ATOM   2537  O   ARG A 552       9.694  -4.937  -1.849  1.00 52.40           O  
ATOM   2538  CB  ARG A 552       8.457  -7.256  -3.779  1.00 53.02           C  
ATOM   2539  CG  ARG A 552       9.550  -6.736  -4.682  1.00 54.21           C  
ATOM   2540  CD  ARG A 552      10.077  -7.852  -5.568  1.00 56.94           C  
ATOM   2541  NE  ARG A 552      10.601  -8.953  -4.761  1.00 58.40           N  
ATOM   2542  CZ  ARG A 552       9.949 -10.084  -4.491  1.00 58.59           C  
ATOM   2543  NH1 ARG A 552       8.728 -10.302  -4.960  1.00 58.60           N  
ATOM   2544  NH2 ARG A 552      10.529 -11.013  -3.746  1.00 59.51           N  
ATOM   2545  N   LYS A 553       8.417  -4.036  -3.484  1.00 51.91           N  
ATOM   2546  CA  LYS A 553       9.062  -2.733  -3.424  1.00 51.74           C  
ATOM   2547  C   LYS A 553       8.806  -2.048  -2.071  1.00 51.13           C  
ATOM   2548  O   LYS A 553       9.732  -1.538  -1.458  1.00 50.93           O  
ATOM   2549  CB  LYS A 553       8.686  -1.859  -4.637  1.00 51.44           C  
ATOM   2550  CG  LYS A 553       9.227  -2.410  -5.963  1.00 51.95           C  
ATOM   2551  CD  LYS A 553       8.497  -1.860  -7.221  1.00 52.16           C  
ATOM   2552  CE  LYS A 553       9.016  -2.516  -8.519  1.00 52.35           C  
ATOM   2553  NZ  LYS A 553       8.817  -1.707  -9.788  1.00 51.49           N  
ATOM   2554  N   GLN A 554       7.574  -2.076  -1.579  1.00 51.10           N  
ATOM   2555  CA  GLN A 554       7.307  -1.521  -0.249  1.00 51.18           C  
ATOM   2556  C   GLN A 554       8.027  -2.323   0.817  1.00 50.73           C  
ATOM   2557  O   GLN A 554       8.538  -1.756   1.799  1.00 50.77           O  
ATOM   2558  CB  GLN A 554       5.821  -1.491   0.059  1.00 51.66           C  
ATOM   2559  CG  GLN A 554       5.037  -0.416  -0.674  1.00 53.93           C  
ATOM   2560  CD  GLN A 554       3.540  -0.538  -0.422  1.00 58.01           C  
ATOM   2561  OE1 GLN A 554       3.106  -1.219   0.527  1.00 60.36           O  
ATOM   2562  NE2 GLN A 554       2.740   0.121  -1.262  1.00 57.22           N  
ATOM   2563  N   LEU A 555       8.080  -3.640   0.617  1.00 50.33           N  
ATOM   2564  CA  LEU A 555       8.791  -4.528   1.532  1.00 50.23           C  
ATOM   2565  C   LEU A 555      10.261  -4.201   1.609  1.00 50.44           C  
ATOM   2566  O   LEU A 555      10.822  -4.135   2.696  1.00 51.22           O  
ATOM   2567  CB  LEU A 555       8.612  -5.998   1.156  1.00 49.88           C  
ATOM   2568  CG  LEU A 555       9.243  -6.972   2.158  1.00 50.07           C  
ATOM   2569  CD1 LEU A 555       8.716  -6.715   3.594  1.00 53.65           C  
ATOM   2570  CD2 LEU A 555       8.984  -8.408   1.787  1.00 48.83           C  
ATOM   2571  N   GLU A 556      10.873  -3.984   0.448  1.00 50.68           N  
ATOM   2572  CA  GLU A 556      12.294  -3.736   0.354  1.00 50.42           C  
ATOM   2573  C   GLU A 556      12.651  -2.367   0.839  1.00 50.43           C  
ATOM   2574  O   GLU A 556      13.703  -2.186   1.465  1.00 50.66           O  
ATOM   2575  CB  GLU A 556      12.732  -3.837  -1.074  1.00 50.56           C  
ATOM   2576  CG  GLU A 556      12.855  -5.233  -1.562  1.00 51.02           C  
ATOM   2577  CD  GLU A 556      13.598  -5.256  -2.873  1.00 51.40           C  
ATOM   2578  OE1 GLU A 556      12.926  -5.298  -3.927  1.00 49.12           O  
ATOM   2579  OE2 GLU A 556      14.851  -5.182  -2.831  1.00 52.28           O  
ATOM   2580  N   ALA A 557      11.795  -1.398   0.523  1.00 50.02           N  
ATOM   2581  CA  ALA A 557      11.940  -0.055   1.082  1.00 50.43           C  
ATOM   2582  C   ALA A 557      11.965  -0.087   2.640  1.00 50.75           C  
ATOM   2583  O   ALA A 557      12.842   0.539   3.255  1.00 50.52           O  
ATOM   2584  CB  ALA A 557      10.853   0.876   0.548  1.00 50.04           C  
ATOM   2585  N   ILE A 558      11.032  -0.839   3.248  1.00 50.88           N  
ATOM   2586  CA  ILE A 558      11.021  -1.096   4.698  1.00 50.89           C  
ATOM   2587  C   ILE A 558      12.310  -1.771   5.137  1.00 51.64           C  
ATOM   2588  O   ILE A 558      12.947  -1.308   6.083  1.00 52.15           O  
ATOM   2589  CB  ILE A 558       9.822  -1.989   5.128  1.00 50.91           C  
ATOM   2590  CG1 ILE A 558       8.524  -1.180   5.156  1.00 50.28           C  
ATOM   2591  CG2 ILE A 558      10.079  -2.650   6.470  1.00 48.17           C  
ATOM   2592  CD1 ILE A 558       7.276  -2.002   4.824  1.00 49.85           C  
ATOM   2593  N   ILE A 559      12.693  -2.856   4.463  1.00 51.89           N  
ATOM   2594  CA  ILE A 559      13.936  -3.554   4.795  1.00 52.74           C  
ATOM   2595  C   ILE A 559      15.170  -2.672   4.645  1.00 53.65           C  
ATOM   2596  O   ILE A 559      16.121  -2.811   5.390  1.00 53.97           O  
ATOM   2597  CB  ILE A 559      14.151  -4.782   3.918  1.00 52.62           C  
ATOM   2598  CG1 ILE A 559      13.101  -5.839   4.218  1.00 53.19           C  
ATOM   2599  CG2 ILE A 559      15.545  -5.351   4.111  1.00 50.60           C  
ATOM   2600  CD1 ILE A 559      13.012  -6.895   3.115  1.00 55.14           C  
ATOM   2601  N   ALA A 560      15.166  -1.766   3.679  1.00 54.93           N  
ATOM   2602  CA  ALA A 560      16.351  -0.946   3.445  1.00 56.22           C  
ATOM   2603  C   ALA A 560      16.648  -0.083   4.668  1.00 57.09           C  
ATOM   2604  O   ALA A 560      17.765  -0.090   5.182  1.00 57.81           O  
ATOM   2605  CB  ALA A 560      16.189  -0.085   2.182  1.00 55.84           C  
ATOM   2606  N   THR A 561      15.620   0.606   5.154  1.00 58.13           N  
ATOM   2607  CA  THR A 561      15.728   1.652   6.182  1.00 59.08           C  
ATOM   2608  C   THR A 561      16.520   1.314   7.471  1.00 58.94           C  
ATOM   2609  O   THR A 561      16.687   0.145   7.814  1.00 59.28           O  
ATOM   2610  CB  THR A 561      14.319   2.186   6.526  1.00 59.51           C  
ATOM   2611  OG1 THR A 561      14.449   3.455   7.182  1.00 61.90           O  
ATOM   2612  CG2 THR A 561      13.543   1.193   7.400  1.00 58.11           C  
ATOM   2613  N   ASP A 562      16.993   2.335   8.179  1.00 59.18           N  
ATOM   2614  CA  ASP A 562      17.983   2.143   9.265  1.00 60.00           C  
ATOM   2615  C   ASP A 562      17.452   1.409  10.500  1.00 60.15           C  
ATOM   2616  O   ASP A 562      16.246   1.165  10.619  1.00 60.25           O  
ATOM   2617  CB  ASP A 562      18.555   3.484   9.704  1.00 60.30           C  
ATOM   2618  CG  ASP A 562      17.491   4.410  10.259  1.00 62.39           C  
ATOM   2619  OD1 ASP A 562      17.444   4.589  11.504  1.00 62.27           O  
ATOM   2620  OD2 ASP A 562      16.690   4.935   9.438  1.00 64.44           O  
ATOM   2621  N   PRO A 563      18.343   1.069  11.447  1.00 60.29           N  
ATOM   2622  CA  PRO A 563      17.810   0.253  12.531  1.00 60.58           C  
ATOM   2623  C   PRO A 563      16.880   1.034  13.466  1.00 60.55           C  
ATOM   2624  O   PRO A 563      16.142   0.424  14.228  1.00 60.39           O  
ATOM   2625  CB  PRO A 563      19.070  -0.228  13.269  1.00 60.83           C  
ATOM   2626  CG  PRO A 563      20.242   0.117  12.353  1.00 60.31           C  
ATOM   2627  CD  PRO A 563      19.777   1.348  11.641  1.00 60.37           C  
ATOM   2628  N   LEU A 564      16.893   2.362  13.356  1.00 60.66           N  
ATOM   2629  CA  LEU A 564      16.127   3.237  14.236  1.00 60.93           C  
ATOM   2630  C   LEU A 564      14.874   3.823  13.619  1.00 61.14           C  
ATOM   2631  O   LEU A 564      14.168   4.599  14.255  1.00 61.52           O  
ATOM   2632  CB  LEU A 564      17.005   4.379  14.742  1.00 61.11           C  
ATOM   2633  CG  LEU A 564      17.965   4.034  15.877  1.00 61.00           C  
ATOM   2634  CD1 LEU A 564      18.723   5.291  16.251  1.00 62.01           C  
ATOM   2635  CD2 LEU A 564      17.232   3.435  17.076  1.00 59.65           C  
ATOM   2636  N   ASN A 565      14.601   3.479  12.371  1.00 61.45           N  
ATOM   2637  CA  ASN A 565      13.349   3.873  11.761  1.00 61.16           C  
ATOM   2638  C   ASN A 565      12.236   3.007  12.352  1.00 60.84           C  
ATOM   2639  O   ASN A 565      12.390   1.784  12.486  1.00 60.95           O  
ATOM   2640  CB  ASN A 565      13.442   3.742  10.242  1.00 61.36           C  
ATOM   2641  CG  ASN A 565      12.105   3.914   9.554  1.00 61.86           C  
ATOM   2642  OD1 ASN A 565      11.700   5.034   9.226  1.00 61.99           O  
ATOM   2643  ND2 ASN A 565      11.413   2.794   9.317  1.00 62.93           N  
ATOM   2644  N   PRO A 566      11.120   3.638  12.732  1.00 60.56           N  
ATOM   2645  CA  PRO A 566      10.045   2.914  13.408  1.00 60.02           C  
ATOM   2646  C   PRO A 566       9.232   2.091  12.422  1.00 59.26           C  
ATOM   2647  O   PRO A 566       8.995   2.526  11.296  1.00 59.14           O  
ATOM   2648  CB  PRO A 566       9.174   4.038  13.993  1.00 60.03           C  
ATOM   2649  CG  PRO A 566       9.968   5.314  13.785  1.00 60.93           C  
ATOM   2650  CD  PRO A 566      10.787   5.060  12.566  1.00 60.73           C  
ATOM   2651  N   LEU A 567       8.821   0.904  12.840  1.00 58.26           N  
ATOM   2652  CA  LEU A 567       7.952   0.105  12.014  1.00 57.18           C  
ATOM   2653  C   LEU A 567       6.511   0.430  12.316  1.00 57.11           C  
ATOM   2654  O   LEU A 567       6.036   0.275  13.438  1.00 57.10           O  
ATOM   2655  CB  LEU A 567       8.197  -1.374  12.234  1.00 56.70           C  
ATOM   2656  CG  LEU A 567       9.511  -1.927  11.727  1.00 55.64           C  
ATOM   2657  CD1 LEU A 567       9.729  -3.270  12.404  1.00 58.26           C  
ATOM   2658  CD2 LEU A 567       9.511  -2.068  10.229  1.00 54.20           C  
ATOM   2659  N   THR A 568       5.824   0.885  11.284  1.00 56.90           N  
ATOM   2660  CA  THR A 568       4.373   0.995  11.253  1.00 56.08           C  
ATOM   2661  C   THR A 568       3.699  -0.362  11.495  1.00 55.68           C  
ATOM   2662  O   THR A 568       4.279  -1.424  11.253  1.00 55.73           O  
ATOM   2663  CB  THR A 568       3.979   1.568   9.882  1.00 55.86           C  
ATOM   2664  OG1 THR A 568       4.178   2.982   9.906  1.00 55.88           O  
ATOM   2665  CG2 THR A 568       2.548   1.294   9.517  1.00 56.93           C  
ATOM   2666  N   ALA A 569       2.475  -0.309  12.003  1.00 55.41           N  
ATOM   2667  CA  ALA A 569       1.585  -1.464  12.062  1.00 54.71           C  
ATOM   2668  C   ALA A 569       1.454  -2.116  10.699  1.00 54.00           C  
ATOM   2669  O   ALA A 569       1.609  -3.320  10.586  1.00 53.46           O  
ATOM   2670  CB  ALA A 569       0.221  -1.050  12.573  1.00 54.87           C  
ATOM   2671  N   GLU A 570       1.178  -1.322   9.665  1.00 53.87           N  
ATOM   2672  CA  GLU A 570       1.124  -1.860   8.300  1.00 53.59           C  
ATOM   2673  C   GLU A 570       2.464  -2.476   7.910  1.00 52.41           C  
ATOM   2674  O   GLU A 570       2.500  -3.589   7.374  1.00 52.11           O  
ATOM   2675  CB  GLU A 570       0.691  -0.824   7.263  1.00 54.30           C  
ATOM   2676  CG  GLU A 570       0.338  -1.485   5.901  1.00 57.33           C  
ATOM   2677  CD  GLU A 570       0.485  -0.562   4.686  1.00 60.08           C  
ATOM   2678  OE1 GLU A 570      -0.060  -0.904   3.604  1.00 59.21           O  
ATOM   2679  OE2 GLU A 570       1.150   0.496   4.810  1.00 62.01           O  
ATOM   2680  N   ASP A 571       3.555  -1.768   8.212  1.00 51.09           N  
ATOM   2681  CA  ASP A 571       4.897  -2.290   7.967  1.00 49.96           C  
ATOM   2682  C   ASP A 571       5.014  -3.685   8.558  1.00 49.05           C  
ATOM   2683  O   ASP A 571       5.376  -4.632   7.851  1.00 48.59           O  
ATOM   2684  CB  ASP A 571       5.974  -1.376   8.566  1.00 50.37           C  
ATOM   2685  CG  ASP A 571       6.198  -0.087   7.757  1.00 52.38           C  
ATOM   2686  OD1 ASP A 571       5.734   0.033   6.589  1.00 53.34           O  
ATOM   2687  OD2 ASP A 571       6.869   0.820   8.303  1.00 54.54           O  
ATOM   2688  N   LYS A 572       4.678  -3.798   9.852  1.00 47.91           N  
ATOM   2689  CA  LYS A 572       4.730  -5.050  10.605  1.00 46.57           C  
ATOM   2690  C   LYS A 572       3.891  -6.188  10.009  1.00 45.72           C  
ATOM   2691  O   LYS A 572       4.343  -7.340   9.964  1.00 45.41           O  
ATOM   2692  CB  LYS A 572       4.305  -4.806  12.054  1.00 46.79           C  
ATOM   2693  CG  LYS A 572       5.420  -4.368  12.990  1.00 47.37           C  
ATOM   2694  CD  LYS A 572       4.889  -3.945  14.355  1.00 46.80           C  
ATOM   2695  CE  LYS A 572       6.017  -3.510  15.267  1.00 48.97           C  
ATOM   2696  NZ  LYS A 572       5.546  -2.912  16.551  1.00 49.41           N  
ATOM   2697  N   GLU A 573       2.675  -5.881   9.566  1.00 44.65           N  
ATOM   2698  CA  GLU A 573       1.815  -6.908   8.982  1.00 44.63           C  
ATOM   2699  C   GLU A 573       2.353  -7.326   7.605  1.00 44.11           C  
ATOM   2700  O   GLU A 573       2.202  -8.494   7.188  1.00 44.01           O  
ATOM   2701  CB  GLU A 573       0.349  -6.459   8.916  1.00 44.32           C  
ATOM   2702  CG  GLU A 573      -0.311  -6.180  10.294  1.00 45.80           C  
ATOM   2703  CD  GLU A 573      -1.811  -5.829  10.224  1.00 46.69           C  
ATOM   2704  OE1 GLU A 573      -2.392  -5.450  11.272  1.00 51.68           O  
ATOM   2705  OE2 GLU A 573      -2.428  -5.932   9.146  1.00 47.10           O  
ATOM   2706  N   LEU A 574       3.007  -6.385   6.916  1.00 43.18           N  
ATOM   2707  CA  LEU A 574       3.645  -6.688   5.627  1.00 42.75           C  
ATOM   2708  C   LEU A 574       4.742  -7.710   5.873  1.00 41.90           C  
ATOM   2709  O   LEU A 574       4.688  -8.790   5.287  1.00 42.13           O  
ATOM   2710  CB  LEU A 574       4.171  -5.418   4.938  1.00 42.77           C  
ATOM   2711  CG  LEU A 574       4.066  -5.114   3.430  1.00 44.69           C  
ATOM   2712  CD1 LEU A 574       5.397  -5.279   2.702  1.00 45.54           C  
ATOM   2713  CD2 LEU A 574       2.933  -5.816   2.643  1.00 45.11           C  
ATOM   2714  N   LEU A 575       5.682  -7.401   6.782  1.00 41.04           N  
ATOM   2715  CA  LEU A 575       6.782  -8.304   7.124  1.00 40.37           C  
ATOM   2716  C   LEU A 575       6.245  -9.672   7.530  1.00 40.86           C  
ATOM   2717  O   LEU A 575       6.741 -10.703   7.083  1.00 41.61           O  
ATOM   2718  CB  LEU A 575       7.641  -7.747   8.267  1.00 39.85           C  
ATOM   2719  CG  LEU A 575       8.864  -6.803   8.226  1.00 39.91           C  
ATOM   2720  CD1 LEU A 575       9.965  -7.270   7.318  1.00 38.13           C  
ATOM   2721  CD2 LEU A 575       8.502  -5.425   7.821  1.00 41.83           C  
ATOM   2722  N   TRP A 576       5.219  -9.696   8.376  1.00 41.10           N  
ATOM   2723  CA  TRP A 576       4.752 -10.966   8.899  1.00 40.72           C  
ATOM   2724  C   TRP A 576       4.146 -11.861   7.803  1.00 40.81           C  
ATOM   2725  O   TRP A 576       4.518 -13.020   7.656  1.00 40.96           O  
ATOM   2726  CB  TRP A 576       3.774 -10.796  10.073  1.00 39.76           C  
ATOM   2727  CG  TRP A 576       3.312 -12.132  10.504  1.00 38.54           C  
ATOM   2728  CD1 TRP A 576       2.099 -12.694  10.258  1.00 38.47           C  
ATOM   2729  CD2 TRP A 576       4.091 -13.126  11.173  1.00 38.55           C  
ATOM   2730  NE1 TRP A 576       2.059 -13.981  10.756  1.00 38.53           N  
ATOM   2731  CE2 TRP A 576       3.270 -14.266  11.330  1.00 38.57           C  
ATOM   2732  CE3 TRP A 576       5.413 -13.162  11.673  1.00 40.85           C  
ATOM   2733  CZ2 TRP A 576       3.713 -15.431  11.979  1.00 39.07           C  
ATOM   2734  CZ3 TRP A 576       5.871 -14.334  12.309  1.00 38.74           C  
ATOM   2735  CH2 TRP A 576       5.017 -15.449  12.452  1.00 39.58           C  
ATOM   2736  N   HIS A 577       3.211 -11.319   7.047  1.00 41.01           N  
ATOM   2737  CA  HIS A 577       2.568 -12.092   6.016  1.00 42.23           C  
ATOM   2738  C   HIS A 577       3.530 -12.557   4.916  1.00 43.13           C  
ATOM   2739  O   HIS A 577       3.308 -13.606   4.317  1.00 43.64           O  
ATOM   2740  CB  HIS A 577       1.417 -11.312   5.399  1.00 42.26           C  
ATOM   2741  CG  HIS A 577       0.517 -12.154   4.550  1.00 43.27           C  
ATOM   2742  ND1 HIS A 577       0.297 -11.895   3.216  1.00 42.58           N  
ATOM   2743  CD2 HIS A 577      -0.213 -13.259   4.845  1.00 44.82           C  
ATOM   2744  CE1 HIS A 577      -0.537 -12.799   2.730  1.00 43.18           C  
ATOM   2745  NE2 HIS A 577      -0.860 -13.639   3.695  1.00 42.76           N  
ATOM   2746  N   PHE A 578       4.572 -11.772   4.635  1.00 43.56           N  
ATOM   2747  CA  PHE A 578       5.616 -12.214   3.712  1.00 44.40           C  
ATOM   2748  C   PHE A 578       6.899 -12.532   4.463  1.00 45.18           C  
ATOM   2749  O   PHE A 578       8.003 -12.151   4.055  1.00 44.88           O  
ATOM   2750  CB  PHE A 578       5.856 -11.186   2.592  1.00 43.95           C  
ATOM   2751  CG  PHE A 578       4.651 -10.944   1.730  1.00 42.68           C  
ATOM   2752  CD1 PHE A 578       4.101  -9.670   1.627  1.00 43.13           C  
ATOM   2753  CD2 PHE A 578       4.054 -11.988   1.049  1.00 40.50           C  
ATOM   2754  CE1 PHE A 578       2.979  -9.431   0.849  1.00 43.04           C  
ATOM   2755  CE2 PHE A 578       2.924 -11.769   0.259  1.00 42.19           C  
ATOM   2756  CZ  PHE A 578       2.386 -10.488   0.157  1.00 43.15           C  
ATOM   2757  N   ARG A 579       6.742 -13.246   5.570  1.00 46.24           N  
ATOM   2758  CA  ARG A 579       7.889 -13.644   6.360  1.00 47.07           C  
ATOM   2759  C   ARG A 579       8.875 -14.509   5.556  1.00 47.60           C  
ATOM   2760  O   ARG A 579      10.084 -14.436   5.776  1.00 47.40           O  
ATOM   2761  CB  ARG A 579       7.442 -14.333   7.653  1.00 46.99           C  
ATOM   2762  CG  ARG A 579       6.505 -15.501   7.480  1.00 46.26           C  
ATOM   2763  CD  ARG A 579       6.087 -16.061   8.838  1.00 47.34           C  
ATOM   2764  NE  ARG A 579       4.996 -17.025   8.731  1.00 47.85           N  
ATOM   2765  CZ  ARG A 579       3.736 -16.678   8.484  1.00 50.53           C  
ATOM   2766  NH1 ARG A 579       3.423 -15.398   8.314  1.00 51.97           N  
ATOM   2767  NH2 ARG A 579       2.787 -17.600   8.389  1.00 51.04           N  
ATOM   2768  N   TYR A 580       8.365 -15.303   4.622  1.00 48.54           N  
ATOM   2769  CA  TYR A 580       9.230 -16.210   3.851  1.00 50.25           C  
ATOM   2770  C   TYR A 580      10.086 -15.522   2.823  1.00 50.19           C  
ATOM   2771  O   TYR A 580      11.270 -15.813   2.710  1.00 50.19           O  
ATOM   2772  CB  TYR A 580       8.442 -17.348   3.229  1.00 51.32           C  
ATOM   2773  CG  TYR A 580       8.095 -18.369   4.274  1.00 53.32           C  
ATOM   2774  CD1 TYR A 580       6.787 -18.479   4.761  1.00 54.38           C  
ATOM   2775  CD2 TYR A 580       9.085 -19.194   4.821  1.00 53.95           C  
ATOM   2776  CE1 TYR A 580       6.463 -19.407   5.746  1.00 55.42           C  
ATOM   2777  CE2 TYR A 580       8.777 -20.124   5.807  1.00 55.70           C  
ATOM   2778  CZ  TYR A 580       7.463 -20.224   6.270  1.00 55.25           C  
ATOM   2779  OH  TYR A 580       7.140 -21.149   7.243  1.00 55.29           O  
ATOM   2780  N   GLU A 581       9.499 -14.594   2.089  1.00 50.54           N  
ATOM   2781  CA  GLU A 581      10.302 -13.717   1.272  1.00 51.14           C  
ATOM   2782  C   GLU A 581      11.241 -12.898   2.153  1.00 51.10           C  
ATOM   2783  O   GLU A 581      12.392 -12.697   1.794  1.00 51.73           O  
ATOM   2784  CB  GLU A 581       9.430 -12.828   0.396  1.00 51.48           C  
ATOM   2785  CG  GLU A 581      10.168 -12.202  -0.798  1.00 53.79           C  
ATOM   2786  CD  GLU A 581      11.044 -13.198  -1.603  1.00 56.13           C  
ATOM   2787  OE1 GLU A 581      10.501 -14.189  -2.159  1.00 54.44           O  
ATOM   2788  OE2 GLU A 581      12.282 -12.961  -1.679  1.00 57.22           O  
ATOM   2789  N   SER A 582      10.765 -12.464   3.322  1.00 51.06           N  
ATOM   2790  CA  SER A 582      11.604 -11.736   4.283  1.00 50.61           C  
ATOM   2791  C   SER A 582      12.796 -12.542   4.776  1.00 50.23           C  
ATOM   2792  O   SER A 582      13.826 -11.968   5.100  1.00 50.29           O  
ATOM   2793  CB  SER A 582      10.797 -11.292   5.501  1.00 50.73           C  
ATOM   2794  OG  SER A 582       9.658 -10.541   5.125  1.00 51.70           O  
ATOM   2795  N   LEU A 583      12.657 -13.861   4.845  1.00 49.86           N  
ATOM   2796  CA  LEU A 583      13.695 -14.695   5.424  1.00 49.77           C  
ATOM   2797  C   LEU A 583      14.910 -14.779   4.526  1.00 50.32           C  
ATOM   2798  O   LEU A 583      16.006 -15.144   4.986  1.00 50.91           O  
ATOM   2799  CB  LEU A 583      13.160 -16.090   5.713  1.00 49.61           C  
ATOM   2800  CG  LEU A 583      13.899 -16.849   6.822  1.00 50.49           C  
ATOM   2801  CD1 LEU A 583      13.739 -16.155   8.190  1.00 50.92           C  
ATOM   2802  CD2 LEU A 583      13.448 -18.317   6.903  1.00 49.67           C  
ATOM   2803  N   LYS A 584      14.717 -14.429   3.250  1.00 50.37           N  
ATOM   2804  CA  LYS A 584      15.775 -14.493   2.251  1.00 50.34           C  
ATOM   2805  C   LYS A 584      16.775 -13.366   2.398  1.00 50.31           C  
ATOM   2806  O   LYS A 584      17.791 -13.356   1.707  1.00 50.64           O  
ATOM   2807  CB  LYS A 584      15.190 -14.444   0.844  1.00 50.64           C  
ATOM   2808  CG  LYS A 584      14.392 -15.676   0.468  1.00 51.08           C  
ATOM   2809  CD  LYS A 584      13.760 -15.517  -0.892  1.00 50.98           C  
ATOM   2810  CE  LYS A 584      12.765 -16.635  -1.182  1.00 51.21           C  
ATOM   2811  NZ  LYS A 584      12.461 -16.692  -2.638  1.00 52.49           N  
ATOM   2812  N   HIS A 585      16.486 -12.417   3.287  1.00 49.62           N  
ATOM   2813  CA  HIS A 585      17.288 -11.215   3.421  1.00 48.92           C  
ATOM   2814  C   HIS A 585      17.721 -11.067   4.889  1.00 49.29           C  
ATOM   2815  O   HIS A 585      16.945 -10.572   5.734  1.00 48.63           O  
ATOM   2816  CB  HIS A 585      16.504  -9.960   2.998  1.00 48.32           C  
ATOM   2817  CG  HIS A 585      15.852 -10.046   1.652  1.00 48.77           C  
ATOM   2818  ND1 HIS A 585      16.135  -9.161   0.628  1.00 47.55           N  
ATOM   2819  CD2 HIS A 585      14.903 -10.887   1.167  1.00 49.04           C  
ATOM   2820  CE1 HIS A 585      15.399  -9.461  -0.426  1.00 46.68           C  
ATOM   2821  NE2 HIS A 585      14.646 -10.505  -0.128  1.00 47.76           N  
ATOM   2822  N   PRO A 586      18.962 -11.495   5.203  1.00 49.23           N  
ATOM   2823  CA  PRO A 586      19.546 -11.319   6.525  1.00 49.12           C  
ATOM   2824  C   PRO A 586      19.191  -9.980   7.151  1.00 49.15           C  
ATOM   2825  O   PRO A 586      18.888  -9.913   8.341  1.00 48.53           O  
ATOM   2826  CB  PRO A 586      21.033 -11.406   6.229  1.00 48.76           C  
ATOM   2827  CG  PRO A 586      21.068 -12.481   5.222  1.00 49.00           C  
ATOM   2828  CD  PRO A 586      19.886 -12.220   4.319  1.00 48.82           C  
ATOM   2829  N   LYS A 587      19.189  -8.927   6.342  1.00 49.20           N  
ATOM   2830  CA  LYS A 587      18.981  -7.591   6.879  1.00 49.16           C  
ATOM   2831  C   LYS A 587      17.573  -7.337   7.422  1.00 49.16           C  
ATOM   2832  O   LYS A 587      17.350  -6.387   8.162  1.00 49.58           O  
ATOM   2833  CB  LYS A 587      19.398  -6.531   5.863  1.00 48.68           C  
ATOM   2834  CG  LYS A 587      20.851  -6.198   6.026  1.00 48.67           C  
ATOM   2835  CD  LYS A 587      21.191  -4.865   5.421  1.00 51.25           C  
ATOM   2836  CE  LYS A 587      22.016  -5.070   4.172  1.00 53.00           C  
ATOM   2837  NZ  LYS A 587      23.251  -5.837   4.540  1.00 55.73           N  
ATOM   2838  N   ALA A 588      16.642  -8.206   7.058  1.00 48.95           N  
ATOM   2839  CA  ALA A 588      15.250  -8.075   7.442  1.00 48.53           C  
ATOM   2840  C   ALA A 588      14.982  -8.721   8.793  1.00 48.63           C  
ATOM   2841  O   ALA A 588      13.940  -8.500   9.395  1.00 48.73           O  
ATOM   2842  CB  ALA A 588      14.371  -8.714   6.376  1.00 48.33           C  
ATOM   2843  N   TYR A 589      15.927  -9.517   9.267  1.00 48.75           N  
ATOM   2844  CA  TYR A 589      15.745 -10.255  10.501  1.00 49.14           C  
ATOM   2845  C   TYR A 589      15.337  -9.424  11.741  1.00 49.15           C  
ATOM   2846  O   TYR A 589      14.335  -9.752  12.390  1.00 49.05           O  
ATOM   2847  CB  TYR A 589      16.946 -11.167  10.766  1.00 48.99           C  
ATOM   2848  CG  TYR A 589      16.935 -12.441   9.931  1.00 49.92           C  
ATOM   2849  CD1 TYR A 589      16.871 -12.400   8.531  1.00 49.19           C  
ATOM   2850  CD2 TYR A 589      16.994 -13.687  10.536  1.00 50.14           C  
ATOM   2851  CE1 TYR A 589      16.874 -13.552   7.780  1.00 48.43           C  
ATOM   2852  CE2 TYR A 589      16.996 -14.853   9.778  1.00 49.62           C  
ATOM   2853  CZ  TYR A 589      16.939 -14.779   8.408  1.00 49.79           C  
ATOM   2854  OH  TYR A 589      16.935 -15.954   7.666  1.00 51.93           O  
ATOM   2855  N   PRO A 590      16.103  -8.357  12.081  1.00 49.22           N  
ATOM   2856  CA  PRO A 590      15.662  -7.438  13.149  1.00 49.24           C  
ATOM   2857  C   PRO A 590      14.234  -6.982  12.964  1.00 49.33           C  
ATOM   2858  O   PRO A 590      13.423  -7.132  13.864  1.00 50.43           O  
ATOM   2859  CB  PRO A 590      16.621  -6.263  13.006  1.00 49.05           C  
ATOM   2860  CG  PRO A 590      17.881  -6.916  12.552  1.00 48.34           C  
ATOM   2861  CD  PRO A 590      17.433  -7.973  11.581  1.00 48.90           C  
ATOM   2862  N   LYS A 591      13.901  -6.480  11.789  1.00 49.19           N  
ATOM   2863  CA  LYS A 591      12.558  -5.958  11.600  1.00 48.69           C  
ATOM   2864  C   LYS A 591      11.520  -7.055  11.646  1.00 48.09           C  
ATOM   2865  O   LYS A 591      10.440  -6.855  12.184  1.00 48.53           O  
ATOM   2866  CB  LYS A 591      12.481  -5.117  10.343  1.00 48.83           C  
ATOM   2867  CG  LYS A 591      13.279  -3.823  10.494  1.00 48.84           C  
ATOM   2868  CD  LYS A 591      13.971  -3.406   9.218  1.00 50.43           C  
ATOM   2869  CE  LYS A 591      14.644  -2.065   9.391  1.00 49.72           C  
ATOM   2870  NZ  LYS A 591      13.662  -1.122   9.982  1.00 51.83           N  
ATOM   2871  N   LEU A 592      11.867  -8.231  11.150  1.00 47.53           N  
ATOM   2872  CA  LEU A 592      10.905  -9.301  11.046  1.00 47.16           C  
ATOM   2873  C   LEU A 592      10.527  -9.808  12.426  1.00 47.69           C  
ATOM   2874  O   LEU A 592       9.352 -10.036  12.711  1.00 47.25           O  
ATOM   2875  CB  LEU A 592      11.459 -10.438  10.204  1.00 46.69           C  
ATOM   2876  CG  LEU A 592      10.620 -11.712  10.132  1.00 46.40           C  
ATOM   2877  CD1 LEU A 592       9.348 -11.462   9.372  1.00 45.84           C  
ATOM   2878  CD2 LEU A 592      11.432 -12.839   9.508  1.00 46.92           C  
ATOM   2879  N   PHE A 593      11.533  -9.960  13.277  1.00 47.93           N  
ATOM   2880  CA  PHE A 593      11.342 -10.573  14.569  1.00 48.35           C  
ATOM   2881  C   PHE A 593      10.740  -9.645  15.568  1.00 48.84           C  
ATOM   2882  O   PHE A 593      10.322 -10.067  16.660  1.00 49.43           O  
ATOM   2883  CB  PHE A 593      12.649 -11.122  15.075  1.00 48.03           C  
ATOM   2884  CG  PHE A 593      13.056 -12.333  14.350  1.00 48.14           C  
ATOM   2885  CD1 PHE A 593      14.213 -12.349  13.603  1.00 49.73           C  
ATOM   2886  CD2 PHE A 593      12.223 -13.438  14.337  1.00 47.59           C  
ATOM   2887  CE1 PHE A 593      14.567 -13.479  12.903  1.00 51.71           C  
ATOM   2888  CE2 PHE A 593      12.556 -14.565  13.659  1.00 48.16           C  
ATOM   2889  CZ  PHE A 593      13.728 -14.601  12.936  1.00 50.76           C  
ATOM   2890  N   SER A 594      10.721  -8.378  15.183  1.00 48.78           N  
ATOM   2891  CA  SER A 594      10.062  -7.358  15.926  1.00 49.29           C  
ATOM   2892  C   SER A 594       8.734  -7.037  15.259  1.00 49.86           C  
ATOM   2893  O   SER A 594       8.123  -6.022  15.547  1.00 50.43           O  
ATOM   2894  CB  SER A 594      10.960  -6.134  15.989  1.00 49.00           C  
ATOM   2895  OG  SER A 594      10.375  -5.076  15.275  1.00 49.39           O  
ATOM   2896  N   SER A 595       8.309  -7.891  14.335  1.00 50.57           N  
ATOM   2897  CA  SER A 595       6.950  -7.854  13.767  1.00 50.96           C  
ATOM   2898  C   SER A 595       6.155  -9.022  14.320  1.00 50.28           C  
ATOM   2899  O   SER A 595       5.009  -9.258  13.928  1.00 51.01           O  
ATOM   2900  CB  SER A 595       6.980  -8.013  12.239  1.00 50.94           C  
ATOM   2901  OG  SER A 595       7.447  -6.832  11.612  1.00 54.26           O  
ATOM   2902  N   VAL A 596       6.790  -9.795  15.180  1.00 49.38           N  
ATOM   2903  CA  VAL A 596       6.139 -10.932  15.769  1.00 48.98           C  
ATOM   2904  C   VAL A 596       5.273 -10.515  16.972  1.00 49.04           C  
ATOM   2905  O   VAL A 596       5.696  -9.726  17.815  1.00 48.89           O  
ATOM   2906  CB  VAL A 596       7.157 -12.013  16.138  1.00 48.79           C  
ATOM   2907  CG1 VAL A 596       6.498 -13.132  16.937  1.00 47.90           C  
ATOM   2908  CG2 VAL A 596       7.763 -12.561  14.878  1.00 47.30           C  
ATOM   2909  N   LYS A 597       4.040 -11.021  16.987  1.00 49.13           N  
ATOM   2910  CA  LYS A 597       3.129 -10.909  18.119  1.00 48.88           C  
ATOM   2911  C   LYS A 597       3.558 -11.978  19.112  1.00 48.57           C  
ATOM   2912  O   LYS A 597       3.157 -13.146  19.021  1.00 47.94           O  
ATOM   2913  CB  LYS A 597       1.693 -11.117  17.650  1.00 48.67           C  
ATOM   2914  CG  LYS A 597       1.111  -9.899  16.945  1.00 49.62           C  
ATOM   2915  CD  LYS A 597      -0.035 -10.292  16.006  1.00 52.36           C  
ATOM   2916  CE  LYS A 597      -0.810  -9.070  15.495  1.00 54.34           C  
ATOM   2917  NZ  LYS A 597      -1.785  -8.523  16.521  1.00 55.65           N  
ATOM   2918  N   TRP A 598       4.431 -11.577  20.028  1.00 48.58           N  
ATOM   2919  CA  TRP A 598       5.049 -12.529  20.938  1.00 49.04           C  
ATOM   2920  C   TRP A 598       4.078 -12.996  22.027  1.00 49.53           C  
ATOM   2921  O   TRP A 598       4.299 -14.033  22.661  1.00 49.66           O  
ATOM   2922  CB  TRP A 598       6.296 -11.926  21.573  1.00 49.06           C  
ATOM   2923  CG  TRP A 598       7.438 -11.739  20.638  1.00 48.89           C  
ATOM   2924  CD1 TRP A 598       7.886 -10.558  20.104  1.00 48.93           C  
ATOM   2925  CD2 TRP A 598       8.299 -12.760  20.132  1.00 48.13           C  
ATOM   2926  NE1 TRP A 598       8.961 -10.795  19.284  1.00 49.02           N  
ATOM   2927  CE2 TRP A 598       9.237 -12.136  19.292  1.00 47.13           C  
ATOM   2928  CE3 TRP A 598       8.361 -14.147  20.303  1.00 48.96           C  
ATOM   2929  CZ2 TRP A 598      10.218 -12.841  18.627  1.00 48.22           C  
ATOM   2930  CZ3 TRP A 598       9.346 -14.854  19.636  1.00 48.44           C  
ATOM   2931  CH2 TRP A 598      10.252 -14.203  18.807  1.00 48.66           C  
ATOM   2932  N   GLY A 599       3.002 -12.239  22.231  1.00 49.93           N  
ATOM   2933  CA  GLY A 599       1.983 -12.609  23.207  1.00 50.62           C  
ATOM   2934  C   GLY A 599       0.867 -13.454  22.624  1.00 50.98           C  
ATOM   2935  O   GLY A 599      -0.265 -13.415  23.122  1.00 51.33           O  
ATOM   2936  N   GLN A 600       1.185 -14.197  21.563  1.00 50.94           N  
ATOM   2937  CA  GLN A 600       0.280 -15.165  20.946  1.00 51.31           C  
ATOM   2938  C   GLN A 600       1.043 -16.448  20.683  1.00 51.54           C  
ATOM   2939  O   GLN A 600       2.003 -16.442  19.920  1.00 51.91           O  
ATOM   2940  CB  GLN A 600      -0.266 -14.627  19.627  1.00 51.20           C  
ATOM   2941  CG  GLN A 600      -1.699 -14.151  19.690  1.00 52.31           C  
ATOM   2942  CD  GLN A 600      -2.248 -13.863  18.315  1.00 52.89           C  
ATOM   2943  OE1 GLN A 600      -2.165 -12.736  17.836  1.00 53.41           O  
ATOM   2944  NE2 GLN A 600      -2.781 -14.886  17.656  1.00 52.73           N  
ATOM   2945  N   GLN A 601       0.623 -17.549  21.296  1.00 52.19           N  
ATOM   2946  CA  GLN A 601       1.454 -18.757  21.309  1.00 52.97           C  
ATOM   2947  C   GLN A 601       1.654 -19.386  19.922  1.00 53.47           C  
ATOM   2948  O   GLN A 601       2.787 -19.681  19.516  1.00 53.87           O  
ATOM   2949  CB  GLN A 601       0.928 -19.770  22.326  1.00 52.76           C  
ATOM   2950  CG  GLN A 601       0.225 -20.996  21.747  1.00 54.44           C  
ATOM   2951  CD  GLN A 601       1.075 -22.245  21.874  1.00 55.82           C  
ATOM   2952  OE1 GLN A 601       2.224 -22.272  21.443  1.00 54.53           O  
ATOM   2953  NE2 GLN A 601       0.511 -23.289  22.486  1.00 58.11           N  
ATOM   2954  N   GLU A 602       0.565 -19.563  19.189  1.00 53.75           N  
ATOM   2955  CA  GLU A 602       0.630 -20.237  17.902  1.00 54.67           C  
ATOM   2956  C   GLU A 602       1.441 -19.432  16.854  1.00 54.11           C  
ATOM   2957  O   GLU A 602       1.865 -19.968  15.830  1.00 54.20           O  
ATOM   2958  CB  GLU A 602      -0.791 -20.601  17.417  1.00 54.64           C  
ATOM   2959  CG  GLU A 602      -1.525 -21.607  18.349  1.00 56.00           C  
ATOM   2960  CD  GLU A 602      -2.884 -22.111  17.813  1.00 56.63           C  
ATOM   2961  OE1 GLU A 602      -3.353 -21.628  16.749  1.00 59.32           O  
ATOM   2962  OE2 GLU A 602      -3.496 -22.998  18.472  1.00 59.05           O  
ATOM   2963  N   ILE A 603       1.665 -18.152  17.130  1.00 53.66           N  
ATOM   2964  CA  ILE A 603       2.504 -17.325  16.277  1.00 53.39           C  
ATOM   2965  C   ILE A 603       3.981 -17.522  16.627  1.00 53.34           C  
ATOM   2966  O   ILE A 603       4.826 -17.647  15.741  1.00 53.06           O  
ATOM   2967  CB  ILE A 603       2.058 -15.836  16.305  1.00 53.55           C  
ATOM   2968  CG1 ILE A 603       0.758 -15.685  15.476  1.00 53.35           C  
ATOM   2969  CG2 ILE A 603       3.204 -14.885  15.884  1.00 52.22           C  
ATOM   2970  CD1 ILE A 603       0.650 -14.447  14.589  1.00 52.40           C  
ATOM   2971  N   VAL A 604       4.281 -17.579  17.920  1.00 53.34           N  
ATOM   2972  CA  VAL A 604       5.633 -17.866  18.363  1.00 53.42           C  
ATOM   2973  C   VAL A 604       6.048 -19.179  17.739  1.00 53.48           C  
ATOM   2974  O   VAL A 604       7.151 -19.309  17.212  1.00 53.01           O  
ATOM   2975  CB  VAL A 604       5.722 -17.945  19.902  1.00 53.44           C  
ATOM   2976  CG1 VAL A 604       6.979 -18.705  20.350  1.00 52.98           C  
ATOM   2977  CG2 VAL A 604       5.718 -16.544  20.484  1.00 53.72           C  
ATOM   2978  N   ALA A 605       5.131 -20.140  17.792  1.00 53.78           N  
ATOM   2979  CA  ALA A 605       5.337 -21.455  17.210  1.00 54.08           C  
ATOM   2980  C   ALA A 605       5.636 -21.364  15.710  1.00 54.11           C  
ATOM   2981  O   ALA A 605       6.509 -22.068  15.196  1.00 54.14           O  
ATOM   2982  CB  ALA A 605       4.122 -22.323  17.464  1.00 54.12           C  
ATOM   2983  N   LYS A 606       4.918 -20.487  15.018  1.00 54.02           N  
ATOM   2984  CA  LYS A 606       5.166 -20.271  13.594  1.00 54.28           C  
ATOM   2985  C   LYS A 606       6.531 -19.641  13.359  1.00 54.29           C  
ATOM   2986  O   LYS A 606       7.213 -19.985  12.405  1.00 54.49           O  
ATOM   2987  CB  LYS A 606       4.040 -19.455  12.950  1.00 53.87           C  
ATOM   2988  CG  LYS A 606       2.818 -20.295  12.706  1.00 54.01           C  
ATOM   2989  CD  LYS A 606       1.745 -19.601  11.898  1.00 54.15           C  
ATOM   2990  CE  LYS A 606       0.656 -20.594  11.534  1.00 54.67           C  
ATOM   2991  NZ  LYS A 606      -0.629 -19.913  11.257  1.00 56.64           N  
ATOM   2992  N   THR A 607       6.916 -18.731  14.249  1.00 54.84           N  
ATOM   2993  CA  THR A 607       8.233 -18.078  14.232  1.00 55.60           C  
ATOM   2994  C   THR A 607       9.383 -19.086  14.395  1.00 56.47           C  
ATOM   2995  O   THR A 607      10.424 -18.972  13.745  1.00 56.28           O  
ATOM   2996  CB  THR A 607       8.321 -17.017  15.339  1.00 55.28           C  
ATOM   2997  OG1 THR A 607       7.122 -16.240  15.352  1.00 54.94           O  
ATOM   2998  CG2 THR A 607       9.484 -16.098  15.114  1.00 55.62           C  
ATOM   2999  N   TYR A 608       9.179 -20.080  15.255  1.00 57.68           N  
ATOM   3000  CA  TYR A 608      10.159 -21.142  15.443  1.00 58.66           C  
ATOM   3001  C   TYR A 608      10.280 -22.026  14.216  1.00 59.55           C  
ATOM   3002  O   TYR A 608      11.393 -22.367  13.800  1.00 60.15           O  
ATOM   3003  CB  TYR A 608       9.830 -21.958  16.682  1.00 58.51           C  
ATOM   3004  CG  TYR A 608      10.100 -21.196  17.952  1.00 58.52           C  
ATOM   3005  CD1 TYR A 608      10.156 -21.839  19.179  1.00 57.78           C  
ATOM   3006  CD2 TYR A 608      10.318 -19.820  17.916  1.00 58.28           C  
ATOM   3007  CE1 TYR A 608      10.397 -21.124  20.340  1.00 58.77           C  
ATOM   3008  CE2 TYR A 608      10.562 -19.101  19.055  1.00 58.53           C  
ATOM   3009  CZ  TYR A 608      10.602 -19.749  20.268  1.00 59.57           C  
ATOM   3010  OH  TYR A 608      10.867 -19.003  21.399  1.00 59.62           O  
ATOM   3011  N   GLN A 609       9.150 -22.364  13.610  1.00 60.27           N  
ATOM   3012  CA  GLN A 609       9.179 -23.212  12.430  1.00 61.22           C  
ATOM   3013  C   GLN A 609       9.917 -22.498  11.324  1.00 61.46           C  
ATOM   3014  O   GLN A 609      10.622 -23.120  10.519  1.00 61.54           O  
ATOM   3015  CB  GLN A 609       7.774 -23.556  11.984  1.00 61.20           C  
ATOM   3016  CG  GLN A 609       7.664 -24.988  11.557  1.00 62.55           C  
ATOM   3017  CD  GLN A 609       6.269 -25.526  11.749  1.00 65.59           C  
ATOM   3018  OE1 GLN A 609       5.285 -24.920  11.293  1.00 65.63           O  
ATOM   3019  NE2 GLN A 609       6.163 -26.679  12.427  1.00 66.85           N  
ATOM   3020  N   LEU A 610       9.743 -21.180  11.320  1.00 61.83           N  
ATOM   3021  CA  LEU A 610      10.453 -20.276  10.445  1.00 62.43           C  
ATOM   3022  C   LEU A 610      11.966 -20.420  10.628  1.00 63.00           C  
ATOM   3023  O   LEU A 610      12.675 -20.738   9.678  1.00 63.50           O  
ATOM   3024  CB  LEU A 610      10.025 -18.842  10.752  1.00 62.29           C  
ATOM   3025  CG  LEU A 610       9.584 -17.878   9.653  1.00 62.56           C  
ATOM   3026  CD1 LEU A 610      10.125 -16.487   9.935  1.00 62.58           C  
ATOM   3027  CD2 LEU A 610      10.044 -18.332   8.291  1.00 63.89           C  
ATOM   3028  N   LEU A 611      12.448 -20.214  11.854  1.00 63.56           N  
ATOM   3029  CA  LEU A 611      13.884 -20.259  12.185  1.00 63.85           C  
ATOM   3030  C   LEU A 611      14.622 -21.564  11.833  1.00 64.24           C  
ATOM   3031  O   LEU A 611      15.822 -21.689  12.073  1.00 63.83           O  
ATOM   3032  CB  LEU A 611      14.072 -19.976  13.681  1.00 63.98           C  
ATOM   3033  CG  LEU A 611      13.904 -18.559  14.243  1.00 64.25           C  
ATOM   3034  CD1 LEU A 611      14.048 -18.575  15.753  1.00 62.84           C  
ATOM   3035  CD2 LEU A 611      14.918 -17.606  13.631  1.00 64.66           C  
ATOM   3036  N   ALA A 612      13.904 -22.537  11.283  1.00 65.06           N  
ATOM   3037  CA  ALA A 612      14.509 -23.807  10.900  1.00 65.86           C  
ATOM   3038  C   ALA A 612      14.853 -23.827   9.416  1.00 66.57           C  
ATOM   3039  O   ALA A 612      15.351 -24.835   8.902  1.00 66.70           O  
ATOM   3040  CB  ALA A 612      13.590 -24.952  11.252  1.00 65.59           C  
ATOM   3041  N   ARG A 613      14.571 -22.712   8.736  1.00 67.49           N  
ATOM   3042  CA  ARG A 613      14.862 -22.547   7.305  1.00 68.31           C  
ATOM   3043  C   ARG A 613      16.025 -21.586   7.199  1.00 68.57           C  
ATOM   3044  O   ARG A 613      16.052 -20.701   6.333  1.00 68.71           O  
ATOM   3045  CB  ARG A 613      13.666 -21.956   6.543  1.00 68.40           C  
ATOM   3046  CG  ARG A 613      12.288 -22.329   7.070  1.00 69.50           C  
ATOM   3047  CD  ARG A 613      11.885 -23.722   6.649  1.00 70.92           C  
ATOM   3048  NE  ARG A 613      11.051 -23.721   5.451  1.00 71.34           N  
ATOM   3049  CZ  ARG A 613      10.594 -24.828   4.874  1.00 72.03           C  
ATOM   3050  NH1 ARG A 613      10.907 -26.017   5.382  1.00 71.79           N  
ATOM   3051  NH2 ARG A 613       9.827 -24.750   3.790  1.00 72.38           N  
ATOM   3052  N   ARG A 614      16.998 -21.784   8.079  1.00 68.81           N  
ATOM   3053  CA  ARG A 614      18.028 -20.793   8.311  1.00 69.03           C  
ATOM   3054  C   ARG A 614      19.182 -20.868   7.320  1.00 68.53           C  
ATOM   3055  O   ARG A 614      20.228 -20.249   7.544  1.00 68.67           O  
ATOM   3056  CB  ARG A 614      18.550 -20.939   9.732  1.00 69.45           C  
ATOM   3057  CG  ARG A 614      18.747 -19.627  10.442  1.00 71.16           C  
ATOM   3058  CD  ARG A 614      19.363 -19.876  11.793  1.00 74.20           C  
ATOM   3059  NE  ARG A 614      18.492 -20.716  12.610  1.00 76.55           N  
ATOM   3060  CZ  ARG A 614      18.849 -21.271  13.763  1.00 78.61           C  
ATOM   3061  NH1 ARG A 614      20.070 -21.081  14.250  1.00 79.40           N  
ATOM   3062  NH2 ARG A 614      17.979 -22.018  14.433  1.00 80.03           N  
ATOM   3063  N   GLU A 615      18.986 -21.607   6.229  1.00 67.83           N  
ATOM   3064  CA  GLU A 615      19.998 -21.746   5.178  1.00 67.40           C  
ATOM   3065  C   GLU A 615      20.601 -20.411   4.753  1.00 66.82           C  
ATOM   3066  O   GLU A 615      21.825 -20.291   4.640  1.00 67.08           O  
ATOM   3067  CB  GLU A 615      19.413 -22.435   3.951  1.00 67.56           C  
ATOM   3068  CG  GLU A 615      19.037 -23.885   4.157  1.00 68.86           C  
ATOM   3069  CD  GLU A 615      18.147 -24.398   3.044  1.00 71.04           C  
ATOM   3070  OE1 GLU A 615      17.262 -23.622   2.605  1.00 71.92           O  
ATOM   3071  OE2 GLU A 615      18.329 -25.567   2.612  1.00 70.94           O  
ATOM   3072  N   VAL A 616      19.748 -19.409   4.531  1.00 65.89           N  
ATOM   3073  CA  VAL A 616      20.201 -18.087   4.065  1.00 64.94           C  
ATOM   3074  C   VAL A 616      21.004 -17.348   5.144  1.00 64.14           C  
ATOM   3075  O   VAL A 616      22.118 -16.857   4.885  1.00 64.27           O  
ATOM   3076  CB  VAL A 616      19.017 -17.226   3.507  1.00 65.27           C  
ATOM   3077  CG1 VAL A 616      19.391 -15.755   3.417  1.00 65.13           C  
ATOM   3078  CG2 VAL A 616      18.568 -17.747   2.124  1.00 64.80           C  
ATOM   3079  N   TRP A 617      20.444 -17.297   6.351  1.00 62.79           N  
ATOM   3080  CA  TRP A 617      21.119 -16.709   7.500  1.00 61.49           C  
ATOM   3081  C   TRP A 617      22.467 -17.382   7.759  1.00 61.29           C  
ATOM   3082  O   TRP A 617      23.484 -16.711   7.967  1.00 60.96           O  
ATOM   3083  CB  TRP A 617      20.233 -16.822   8.740  1.00 60.65           C  
ATOM   3084  CG  TRP A 617      20.903 -16.332   9.977  1.00 59.58           C  
ATOM   3085  CD1 TRP A 617      21.523 -17.090  10.930  1.00 58.79           C  
ATOM   3086  CD2 TRP A 617      21.043 -14.967  10.391  1.00 58.24           C  
ATOM   3087  NE1 TRP A 617      22.038 -16.278  11.917  1.00 58.77           N  
ATOM   3088  CE2 TRP A 617      21.753 -14.971  11.611  1.00 58.28           C  
ATOM   3089  CE3 TRP A 617      20.623 -13.740   9.857  1.00 58.42           C  
ATOM   3090  CZ2 TRP A 617      22.066 -13.794  12.297  1.00 58.43           C  
ATOM   3091  CZ3 TRP A 617      20.922 -12.567  10.550  1.00 58.28           C  
ATOM   3092  CH2 TRP A 617      21.645 -12.606  11.750  1.00 58.47           C  
ATOM   3093  N   ASP A 618      22.457 -18.713   7.742  1.00 61.12           N  
ATOM   3094  CA  ASP A 618      23.648 -19.500   8.010  1.00 60.88           C  
ATOM   3095  C   ASP A 618      24.720 -19.262   6.976  1.00 60.48           C  
ATOM   3096  O   ASP A 618      25.901 -19.387   7.273  1.00 60.64           O  
ATOM   3097  CB  ASP A 618      23.306 -20.985   8.052  1.00 61.07           C  
ATOM   3098  CG  ASP A 618      22.486 -21.361   9.272  1.00 61.78           C  
ATOM   3099  OD1 ASP A 618      22.448 -20.560  10.233  1.00 62.60           O  
ATOM   3100  OD2 ASP A 618      21.880 -22.459   9.270  1.00 62.00           O  
ATOM   3101  N   GLN A 619      24.316 -18.906   5.764  1.00 60.07           N  
ATOM   3102  CA  GLN A 619      25.288 -18.784   4.681  1.00 59.97           C  
ATOM   3103  C   GLN A 619      25.692 -17.368   4.265  1.00 59.62           C  
ATOM   3104  O   GLN A 619      26.631 -17.206   3.476  1.00 59.65           O  
ATOM   3105  CB  GLN A 619      24.857 -19.613   3.473  1.00 59.91           C  
ATOM   3106  CG  GLN A 619      25.165 -21.090   3.643  1.00 60.18           C  
ATOM   3107  CD  GLN A 619      24.095 -21.971   3.062  1.00 61.02           C  
ATOM   3108  OE1 GLN A 619      23.210 -21.502   2.345  1.00 62.03           O  
ATOM   3109  NE2 GLN A 619      24.159 -23.261   3.371  1.00 61.65           N  
ATOM   3110  N   SER A 620      24.997 -16.356   4.780  1.00 58.88           N  
ATOM   3111  CA  SER A 620      25.392 -14.973   4.533  1.00 58.25           C  
ATOM   3112  C   SER A 620      26.614 -14.644   5.388  1.00 57.84           C  
ATOM   3113  O   SER A 620      26.870 -15.300   6.400  1.00 57.67           O  
ATOM   3114  CB  SER A 620      24.248 -14.016   4.855  1.00 58.43           C  
ATOM   3115  OG  SER A 620      23.982 -14.012   6.249  1.00 58.93           O  
ATOM   3116  N   ALA A 621      27.375 -13.636   4.970  1.00 57.41           N  
ATOM   3117  CA  ALA A 621      28.589 -13.263   5.680  1.00 56.73           C  
ATOM   3118  C   ALA A 621      28.202 -12.570   6.968  1.00 56.47           C  
ATOM   3119  O   ALA A 621      27.109 -12.027   7.083  1.00 56.31           O  
ATOM   3120  CB  ALA A 621      29.468 -12.366   4.827  1.00 56.58           C  
ATOM   3121  N   LEU A 622      29.121 -12.608   7.923  1.00 56.18           N  
ATOM   3122  CA  LEU A 622      28.922 -12.110   9.262  1.00 55.82           C  
ATOM   3123  C   LEU A 622      28.883 -10.593   9.294  1.00 55.29           C  
ATOM   3124  O   LEU A 622      29.896  -9.935   9.087  1.00 55.24           O  
ATOM   3125  CB  LEU A 622      30.041 -12.644  10.147  1.00 55.78           C  
ATOM   3126  CG  LEU A 622      30.197 -12.142  11.580  1.00 56.49           C  
ATOM   3127  CD1 LEU A 622      28.960 -12.363  12.408  1.00 55.57           C  
ATOM   3128  CD2 LEU A 622      31.408 -12.807  12.219  1.00 56.53           C  
ATOM   3129  N   ASP A 623      27.694 -10.052   9.541  1.00 54.69           N  
ATOM   3130  CA  ASP A 623      27.500  -8.625   9.694  1.00 54.71           C  
ATOM   3131  C   ASP A 623      27.340  -8.355  11.196  1.00 54.32           C  
ATOM   3132  O   ASP A 623      26.370  -8.775  11.833  1.00 54.14           O  
ATOM   3133  CB  ASP A 623      26.266  -8.193   8.900  1.00 55.08           C  
ATOM   3134  CG  ASP A 623      26.022  -6.674   8.921  1.00 56.86           C  
ATOM   3135  OD1 ASP A 623      26.549  -5.947   9.810  1.00 57.33           O  
ATOM   3136  OD2 ASP A 623      25.263  -6.217   8.029  1.00 58.57           O  
ATOM   3137  N   VAL A 624      28.310  -7.672  11.777  1.00 53.85           N  
ATOM   3138  CA  VAL A 624      28.314  -7.537  13.219  1.00 53.29           C  
ATOM   3139  C   VAL A 624      27.171  -6.664  13.701  1.00 53.01           C  
ATOM   3140  O   VAL A 624      26.479  -6.999  14.666  1.00 52.86           O  
ATOM   3141  CB  VAL A 624      29.673  -7.106  13.732  1.00 52.98           C  
ATOM   3142  CG1 VAL A 624      29.600  -6.731  15.199  1.00 54.03           C  
ATOM   3143  CG2 VAL A 624      30.606  -8.249  13.572  1.00 53.12           C  
ATOM   3144  N   GLY A 625      26.953  -5.570  12.991  1.00 53.08           N  
ATOM   3145  CA  GLY A 625      25.817  -4.683  13.232  1.00 53.41           C  
ATOM   3146  C   GLY A 625      24.457  -5.337  13.128  1.00 53.26           C  
ATOM   3147  O   GLY A 625      23.529  -4.968  13.825  1.00 53.69           O  
ATOM   3148  N   LEU A 626      24.331  -6.309  12.244  1.00 53.37           N  
ATOM   3149  CA  LEU A 626      23.134  -7.131  12.203  1.00 53.29           C  
ATOM   3150  C   LEU A 626      23.049  -7.952  13.478  1.00 53.57           C  
ATOM   3151  O   LEU A 626      22.020  -8.001  14.137  1.00 53.99           O  
ATOM   3152  CB  LEU A 626      23.207  -8.091  11.012  1.00 52.86           C  
ATOM   3153  CG  LEU A 626      22.193  -8.079   9.894  1.00 51.27           C  
ATOM   3154  CD1 LEU A 626      22.101  -9.493   9.379  1.00 47.00           C  
ATOM   3155  CD2 LEU A 626      20.866  -7.622  10.429  1.00 49.84           C  
ATOM   3156  N   THR A 627      24.152  -8.608  13.807  1.00 53.75           N  
ATOM   3157  CA  THR A 627      24.215  -9.501  14.938  1.00 54.35           C  
ATOM   3158  C   THR A 627      23.963  -8.750  16.257  1.00 54.56           C  
ATOM   3159  O   THR A 627      23.212  -9.213  17.101  1.00 54.23           O  
ATOM   3160  CB  THR A 627      25.569 -10.171  14.956  1.00 54.86           C  
ATOM   3161  OG1 THR A 627      25.886 -10.612  13.623  1.00 55.51           O  
ATOM   3162  CG2 THR A 627      25.555 -11.349  15.884  1.00 55.33           C  
ATOM   3163  N   MET A 628      24.557  -7.570  16.416  1.00 54.63           N  
ATOM   3164  CA  MET A 628      24.317  -6.783  17.605  1.00 54.57           C  
ATOM   3165  C   MET A 628      22.838  -6.470  17.767  1.00 53.86           C  
ATOM   3166  O   MET A 628      22.338  -6.486  18.904  1.00 53.22           O  
ATOM   3167  CB  MET A 628      25.077  -5.459  17.580  1.00 55.73           C  
ATOM   3168  CG  MET A 628      26.581  -5.560  17.488  1.00 60.05           C  
ATOM   3169  SD  MET A 628      27.282  -6.491  18.848  1.00 67.80           S  
ATOM   3170  CE  MET A 628      27.371  -5.197  20.100  1.00 67.72           C  
ATOM   3171  N   GLN A 629      22.146  -6.170  16.653  1.00 52.33           N  
ATOM   3172  CA  GLN A 629      20.753  -5.703  16.745  1.00 51.11           C  
ATOM   3173  C   GLN A 629      19.898  -6.749  17.410  1.00 50.10           C  
ATOM   3174  O   GLN A 629      18.992  -6.410  18.138  1.00 50.19           O  
ATOM   3175  CB  GLN A 629      20.142  -5.339  15.396  1.00 50.70           C  
ATOM   3176  CG  GLN A 629      20.591  -4.016  14.865  1.00 53.59           C  
ATOM   3177  CD  GLN A 629      20.343  -3.832  13.357  1.00 56.76           C  
ATOM   3178  OE1 GLN A 629      19.194  -3.778  12.916  1.00 59.40           O  
ATOM   3179  NE2 GLN A 629      21.424  -3.715  12.572  1.00 54.86           N  
ATOM   3180  N   LEU A 630      20.210  -8.015  17.164  1.00 49.03           N  
ATOM   3181  CA  LEU A 630      19.419  -9.113  17.661  1.00 48.40           C  
ATOM   3182  C   LEU A 630      19.733  -9.408  19.128  1.00 48.62           C  
ATOM   3183  O   LEU A 630      18.998 -10.150  19.795  1.00 48.99           O  
ATOM   3184  CB  LEU A 630      19.611 -10.352  16.777  1.00 48.13           C  
ATOM   3185  CG  LEU A 630      19.063 -10.289  15.330  1.00 48.60           C  
ATOM   3186  CD1 LEU A 630      19.555 -11.464  14.496  1.00 46.97           C  
ATOM   3187  CD2 LEU A 630      17.520 -10.205  15.243  1.00 46.33           C  
ATOM   3188  N   LEU A 631      20.796  -8.785  19.637  1.00 48.34           N  
ATOM   3189  CA  LEU A 631      21.234  -8.939  21.017  1.00 47.38           C  
ATOM   3190  C   LEU A 631      20.839  -7.754  21.913  1.00 47.26           C  
ATOM   3191  O   LEU A 631      21.247  -7.693  23.067  1.00 47.11           O  
ATOM   3192  CB  LEU A 631      22.759  -9.123  21.033  1.00 47.37           C  
ATOM   3193  CG  LEU A 631      23.266 -10.477  20.513  1.00 48.01           C  
ATOM   3194  CD1 LEU A 631      24.799 -10.598  20.553  1.00 45.33           C  
ATOM   3195  CD2 LEU A 631      22.608 -11.642  21.279  1.00 46.83           C  
ATOM   3196  N   ASP A 632      20.057  -6.808  21.402  1.00 47.27           N  
ATOM   3197  CA  ASP A 632      19.734  -5.625  22.181  1.00 48.08           C  
ATOM   3198  C   ASP A 632      18.420  -5.745  22.991  1.00 48.66           C  
ATOM   3199  O   ASP A 632      17.876  -6.843  23.156  1.00 48.15           O  
ATOM   3200  CB  ASP A 632      19.787  -4.368  21.309  1.00 48.38           C  
ATOM   3201  CG  ASP A 632      18.548  -4.177  20.456  1.00 51.30           C  
ATOM   3202  OD1 ASP A 632      17.736  -5.118  20.332  1.00 53.12           O  
ATOM   3203  OD2 ASP A 632      18.378  -3.059  19.911  1.00 55.63           O  
ATOM   3204  N   CYS A 633      17.922  -4.625  23.504  1.00 49.46           N  
ATOM   3205  CA  CYS A 633      16.775  -4.650  24.416  1.00 50.78           C  
ATOM   3206  C   CYS A 633      15.449  -5.021  23.743  1.00 51.36           C  
ATOM   3207  O   CYS A 633      14.463  -5.338  24.417  1.00 51.75           O  
ATOM   3208  CB  CYS A 633      16.646  -3.303  25.110  1.00 50.57           C  
ATOM   3209  SG  CYS A 633      16.398  -1.913  23.997  1.00 52.85           S  
ATOM   3210  N   ASN A 634      15.445  -4.996  22.413  1.00 52.08           N  
ATOM   3211  CA  ASN A 634      14.262  -5.298  21.597  1.00 52.35           C  
ATOM   3212  C   ASN A 634      13.974  -6.786  21.384  1.00 51.43           C  
ATOM   3213  O   ASN A 634      12.957  -7.123  20.799  1.00 51.37           O  
ATOM   3214  CB  ASN A 634      14.374  -4.595  20.236  1.00 52.47           C  
ATOM   3215  CG  ASN A 634      14.600  -3.087  20.377  1.00 56.32           C  
ATOM   3216  OD1 ASN A 634      15.658  -2.565  19.982  1.00 58.25           O  
ATOM   3217  ND2 ASN A 634      13.623  -2.382  20.978  1.00 56.60           N  
ATOM   3218  N   PHE A 635      14.840  -7.680  21.845  1.00 50.77           N  
ATOM   3219  CA  PHE A 635      14.645  -9.102  21.534  1.00 51.35           C  
ATOM   3220  C   PHE A 635      14.854  -9.912  22.793  1.00 51.84           C  
ATOM   3221  O   PHE A 635      15.926  -9.883  23.372  1.00 52.85           O  
ATOM   3222  CB  PHE A 635      15.560  -9.559  20.360  1.00 51.23           C  
ATOM   3223  CG  PHE A 635      15.388  -8.707  19.104  1.00 51.24           C  
ATOM   3224  CD1 PHE A 635      16.135  -7.543  18.924  1.00 49.60           C  
ATOM   3225  CD2 PHE A 635      14.413  -9.014  18.172  1.00 50.34           C  
ATOM   3226  CE1 PHE A 635      15.938  -6.719  17.827  1.00 49.71           C  
ATOM   3227  CE2 PHE A 635      14.213  -8.193  17.073  1.00 51.70           C  
ATOM   3228  CZ  PHE A 635      14.985  -7.042  16.900  1.00 50.46           C  
ATOM   3229  N   SER A 636      13.822 -10.599  23.251  1.00 51.92           N  
ATOM   3230  CA  SER A 636      13.938 -11.340  24.485  1.00 52.41           C  
ATOM   3231  C   SER A 636      13.721 -12.792  24.193  1.00 52.79           C  
ATOM   3232  O   SER A 636      13.658 -13.624  25.107  1.00 53.17           O  
ATOM   3233  CB  SER A 636      12.911 -10.864  25.512  1.00 52.58           C  
ATOM   3234  OG  SER A 636      13.044  -9.477  25.728  1.00 53.33           O  
ATOM   3235  N   ASP A 637      13.583 -13.110  22.916  1.00 53.17           N  
ATOM   3236  CA  ASP A 637      13.412 -14.500  22.565  1.00 53.35           C  
ATOM   3237  C   ASP A 637      14.731 -15.237  22.479  1.00 53.22           C  
ATOM   3238  O   ASP A 637      15.677 -14.775  21.867  1.00 53.39           O  
ATOM   3239  CB  ASP A 637      12.631 -14.678  21.290  1.00 53.25           C  
ATOM   3240  CG  ASP A 637      12.307 -16.106  21.057  1.00 54.36           C  
ATOM   3241  OD1 ASP A 637      13.033 -16.740  20.273  1.00 56.86           O  
ATOM   3242  OD2 ASP A 637      11.387 -16.623  21.724  1.00 55.87           O  
ATOM   3243  N   GLU A 638      14.759 -16.398  23.097  1.00 53.27           N  
ATOM   3244  CA  GLU A 638      15.952 -17.202  23.232  1.00 53.90           C  
ATOM   3245  C   GLU A 638      16.504 -17.608  21.872  1.00 53.77           C  
ATOM   3246  O   GLU A 638      17.713 -17.540  21.640  1.00 54.19           O  
ATOM   3247  CB  GLU A 638      15.564 -18.454  23.997  1.00 54.45           C  
ATOM   3248  CG  GLU A 638      16.641 -19.178  24.763  1.00 55.07           C  
ATOM   3249  CD  GLU A 638      16.100 -20.489  25.328  1.00 56.44           C  
ATOM   3250  OE1 GLU A 638      14.853 -20.625  25.435  1.00 58.77           O  
ATOM   3251  OE2 GLU A 638      16.901 -21.394  25.644  1.00 57.67           O  
ATOM   3252  N   ASN A 639      15.619 -18.044  20.981  1.00 53.19           N  
ATOM   3253  CA  ASN A 639      16.041 -18.571  19.697  1.00 52.97           C  
ATOM   3254  C   ASN A 639      16.451 -17.460  18.742  1.00 52.25           C  
ATOM   3255  O   ASN A 639      17.424 -17.606  17.999  1.00 52.61           O  
ATOM   3256  CB  ASN A 639      14.951 -19.445  19.071  1.00 53.74           C  
ATOM   3257  CG  ASN A 639      14.681 -20.729  19.862  1.00 55.54           C  
ATOM   3258  OD1 ASN A 639      15.604 -21.487  20.217  1.00 58.41           O  
ATOM   3259  ND2 ASN A 639      13.407 -20.986  20.128  1.00 55.14           N  
ATOM   3260  N   VAL A 640      15.725 -16.347  18.757  1.00 50.94           N  
ATOM   3261  CA  VAL A 640      16.155 -15.194  17.984  1.00 49.89           C  
ATOM   3262  C   VAL A 640      17.607 -14.914  18.365  1.00 49.57           C  
ATOM   3263  O   VAL A 640      18.508 -14.935  17.515  1.00 50.17           O  
ATOM   3264  CB  VAL A 640      15.267 -13.956  18.250  1.00 50.10           C  
ATOM   3265  CG1 VAL A 640      15.887 -12.712  17.678  1.00 48.79           C  
ATOM   3266  CG2 VAL A 640      13.837 -14.163  17.678  1.00 49.76           C  
ATOM   3267  N   ARG A 641      17.827 -14.725  19.660  1.00 48.37           N  
ATOM   3268  CA  ARG A 641      19.110 -14.324  20.199  1.00 47.06           C  
ATOM   3269  C   ARG A 641      20.235 -15.335  19.926  1.00 47.43           C  
ATOM   3270  O   ARG A 641      21.383 -14.951  19.722  1.00 47.44           O  
ATOM   3271  CB  ARG A 641      18.953 -13.978  21.694  1.00 46.87           C  
ATOM   3272  CG  ARG A 641      18.176 -12.669  21.880  1.00 45.26           C  
ATOM   3273  CD  ARG A 641      17.921 -12.260  23.308  1.00 44.71           C  
ATOM   3274  NE  ARG A 641      19.130 -11.744  23.917  1.00 39.50           N  
ATOM   3275  CZ  ARG A 641      19.459 -10.461  24.005  1.00 37.87           C  
ATOM   3276  NH1 ARG A 641      20.626 -10.142  24.573  1.00 36.65           N  
ATOM   3277  NH2 ARG A 641      18.659  -9.510  23.526  1.00 31.78           N  
ATOM   3278  N   ALA A 642      19.890 -16.616  19.893  1.00 47.35           N  
ATOM   3279  CA  ALA A 642      20.847 -17.669  19.616  1.00 47.64           C  
ATOM   3280  C   ALA A 642      21.353 -17.638  18.177  1.00 48.18           C  
ATOM   3281  O   ALA A 642      22.493 -17.972  17.906  1.00 48.09           O  
ATOM   3282  CB  ALA A 642      20.246 -19.031  19.941  1.00 47.40           C  
ATOM   3283  N   ILE A 643      20.519 -17.244  17.234  1.00 49.43           N  
ATOM   3284  CA  ILE A 643      21.022 -17.133  15.873  1.00 50.42           C  
ATOM   3285  C   ILE A 643      22.033 -15.994  15.764  1.00 50.81           C  
ATOM   3286  O   ILE A 643      22.893 -16.019  14.889  1.00 51.76           O  
ATOM   3287  CB  ILE A 643      19.904 -17.026  14.787  1.00 50.37           C  
ATOM   3288  CG1 ILE A 643      19.333 -15.608  14.700  1.00 50.53           C  
ATOM   3289  CG2 ILE A 643      18.820 -18.081  15.010  1.00 50.51           C  
ATOM   3290  CD1 ILE A 643      18.358 -15.405  13.534  1.00 50.76           C  
ATOM   3291  N   ALA A 644      21.954 -15.004  16.646  1.00 50.76           N  
ATOM   3292  CA  ALA A 644      22.970 -13.960  16.625  1.00 51.03           C  
ATOM   3293  C   ALA A 644      24.254 -14.514  17.222  1.00 51.42           C  
ATOM   3294  O   ALA A 644      25.331 -14.362  16.646  1.00 51.27           O  
ATOM   3295  CB  ALA A 644      22.518 -12.717  17.357  1.00 50.47           C  
ATOM   3296  N   VAL A 645      24.130 -15.201  18.354  1.00 51.77           N  
ATOM   3297  CA  VAL A 645      25.298 -15.773  19.003  1.00 52.48           C  
ATOM   3298  C   VAL A 645      25.964 -16.787  18.078  1.00 53.08           C  
ATOM   3299  O   VAL A 645      27.170 -17.019  18.157  1.00 53.48           O  
ATOM   3300  CB  VAL A 645      24.956 -16.359  20.392  1.00 52.56           C  
ATOM   3301  CG1 VAL A 645      26.226 -16.899  21.092  1.00 51.95           C  
ATOM   3302  CG2 VAL A 645      24.291 -15.269  21.260  1.00 51.82           C  
ATOM   3303  N   GLN A 646      25.182 -17.354  17.171  1.00 53.88           N  
ATOM   3304  CA  GLN A 646      25.706 -18.309  16.199  1.00 55.00           C  
ATOM   3305  C   GLN A 646      26.686 -17.605  15.287  1.00 54.79           C  
ATOM   3306  O   GLN A 646      27.808 -18.070  15.078  1.00 54.61           O  
ATOM   3307  CB  GLN A 646      24.583 -18.899  15.356  1.00 55.23           C  
ATOM   3308  CG  GLN A 646      25.047 -19.982  14.392  1.00 58.44           C  
ATOM   3309  CD  GLN A 646      24.108 -20.157  13.188  1.00 61.96           C  
ATOM   3310  OE1 GLN A 646      24.569 -20.374  12.059  1.00 63.59           O  
ATOM   3311  NE2 GLN A 646      22.795 -20.057  13.423  1.00 62.30           N  
ATOM   3312  N   LYS A 647      26.253 -16.465  14.768  1.00 54.74           N  
ATOM   3313  CA  LYS A 647      27.034 -15.749  13.789  1.00 54.91           C  
ATOM   3314  C   LYS A 647      28.362 -15.277  14.385  1.00 55.07           C  
ATOM   3315  O   LYS A 647      29.391 -15.273  13.696  1.00 55.50           O  
ATOM   3316  CB  LYS A 647      26.212 -14.607  13.196  1.00 54.90           C  
ATOM   3317  CG  LYS A 647      26.044 -14.714  11.674  1.00 55.26           C  
ATOM   3318  CD  LYS A 647      25.469 -16.063  11.274  1.00 55.08           C  
ATOM   3319  CE  LYS A 647      26.262 -16.710  10.132  1.00 56.84           C  
ATOM   3320  NZ  LYS A 647      26.212 -15.932   8.861  1.00 58.32           N  
ATOM   3321  N   LEU A 648      28.345 -14.933  15.673  1.00 54.80           N  
ATOM   3322  CA  LEU A 648      29.529 -14.464  16.364  1.00 54.40           C  
ATOM   3323  C   LEU A 648      30.600 -15.525  16.408  1.00 55.13           C  
ATOM   3324  O   LEU A 648      31.769 -15.197  16.435  1.00 55.31           O  
ATOM   3325  CB  LEU A 648      29.197 -14.047  17.783  1.00 53.60           C  
ATOM   3326  CG  LEU A 648      28.320 -12.811  17.904  1.00 52.68           C  
ATOM   3327  CD1 LEU A 648      28.081 -12.477  19.362  1.00 50.90           C  
ATOM   3328  CD2 LEU A 648      28.944 -11.639  17.208  1.00 52.26           C  
ATOM   3329  N   GLU A 649      30.206 -16.796  16.409  1.00 55.81           N  
ATOM   3330  CA  GLU A 649      31.153 -17.885  16.633  1.00 56.50           C  
ATOM   3331  C   GLU A 649      32.298 -17.825  15.662  1.00 56.17           C  
ATOM   3332  O   GLU A 649      33.410 -18.228  15.988  1.00 56.08           O  
ATOM   3333  CB  GLU A 649      30.480 -19.253  16.513  1.00 57.43           C  
ATOM   3334  CG  GLU A 649      29.601 -19.652  17.699  1.00 61.03           C  
ATOM   3335  CD  GLU A 649      30.400 -19.922  18.969  1.00 65.63           C  
ATOM   3336  OE1 GLU A 649      31.659 -19.849  18.933  1.00 68.60           O  
ATOM   3337  OE2 GLU A 649      29.764 -20.204  20.011  1.00 66.89           O  
ATOM   3338  N   SER A 650      32.020 -17.312  14.471  1.00 55.95           N  
ATOM   3339  CA  SER A 650      33.017 -17.271  13.419  1.00 56.23           C  
ATOM   3340  C   SER A 650      33.968 -16.080  13.575  1.00 56.04           C  
ATOM   3341  O   SER A 650      34.899 -15.917  12.788  1.00 56.25           O  
ATOM   3342  CB  SER A 650      32.340 -17.252  12.051  1.00 56.03           C  
ATOM   3343  OG  SER A 650      31.617 -16.050  11.883  1.00 57.37           O  
ATOM   3344  N   LEU A 651      33.728 -15.248  14.585  1.00 55.68           N  
ATOM   3345  CA  LEU A 651      34.613 -14.126  14.885  1.00 55.36           C  
ATOM   3346  C   LEU A 651      35.968 -14.640  15.353  1.00 55.74           C  
ATOM   3347  O   LEU A 651      36.037 -15.537  16.200  1.00 55.81           O  
ATOM   3348  CB  LEU A 651      34.015 -13.223  15.974  1.00 54.44           C  
ATOM   3349  CG  LEU A 651      32.997 -12.139  15.629  1.00 53.14           C  
ATOM   3350  CD1 LEU A 651      32.537 -11.425  16.903  1.00 52.21           C  
ATOM   3351  CD2 LEU A 651      33.554 -11.124  14.640  1.00 51.17           C  
ATOM   3352  N   GLU A 652      37.038 -14.077  14.807  1.00 55.82           N  
ATOM   3353  CA  GLU A 652      38.374 -14.405  15.302  1.00 56.43           C  
ATOM   3354  C   GLU A 652      38.756 -13.462  16.443  1.00 55.82           C  
ATOM   3355  O   GLU A 652      38.321 -12.313  16.462  1.00 55.87           O  
ATOM   3356  CB  GLU A 652      39.427 -14.405  14.174  1.00 56.75           C  
ATOM   3357  CG  GLU A 652      39.397 -13.181  13.251  1.00 58.91           C  
ATOM   3358  CD  GLU A 652      40.768 -12.843  12.669  1.00 62.36           C  
ATOM   3359  OE1 GLU A 652      41.219 -11.681  12.861  1.00 62.83           O  
ATOM   3360  OE2 GLU A 652      41.395 -13.738  12.041  1.00 62.47           O  
ATOM   3361  N   ASP A 653      39.568 -13.960  17.377  1.00 55.40           N  
ATOM   3362  CA  ASP A 653      39.893 -13.268  18.630  1.00 55.19           C  
ATOM   3363  C   ASP A 653      40.135 -11.795  18.457  1.00 55.04           C  
ATOM   3364  O   ASP A 653      39.699 -10.973  19.271  1.00 55.25           O  
ATOM   3365  CB  ASP A 653      41.125 -13.878  19.277  1.00 55.12           C  
ATOM   3366  CG  ASP A 653      40.915 -15.313  19.703  1.00 56.45           C  
ATOM   3367  OD1 ASP A 653      39.751 -15.771  19.759  1.00 59.12           O  
ATOM   3368  OD2 ASP A 653      41.923 -15.992  19.992  1.00 58.26           O  
ATOM   3369  N   ASP A 654      40.846 -11.468  17.389  1.00 54.88           N  
ATOM   3370  CA  ASP A 654      41.173 -10.096  17.059  1.00 54.73           C  
ATOM   3371  C   ASP A 654      39.915  -9.228  17.002  1.00 54.17           C  
ATOM   3372  O   ASP A 654      39.865  -8.156  17.586  1.00 54.18           O  
ATOM   3373  CB  ASP A 654      41.899 -10.081  15.727  1.00 54.99           C  
ATOM   3374  CG  ASP A 654      42.071  -8.702  15.178  1.00 56.56           C  
ATOM   3375  OD1 ASP A 654      42.584  -7.831  15.918  1.00 58.39           O  
ATOM   3376  OD2 ASP A 654      41.700  -8.503  13.993  1.00 59.50           O  
ATOM   3377  N   ASP A 655      38.905  -9.713  16.296  1.00 53.65           N  
ATOM   3378  CA  ASP A 655      37.618  -9.046  16.233  1.00 53.30           C  
ATOM   3379  C   ASP A 655      36.802  -9.175  17.523  1.00 52.09           C  
ATOM   3380  O   ASP A 655      36.141  -8.224  17.911  1.00 51.63           O  
ATOM   3381  CB  ASP A 655      36.810  -9.566  15.052  1.00 53.67           C  
ATOM   3382  CG  ASP A 655      37.244  -8.946  13.746  1.00 55.67           C  
ATOM   3383  OD1 ASP A 655      37.167  -7.701  13.637  1.00 56.54           O  
ATOM   3384  OD2 ASP A 655      37.649  -9.709  12.833  1.00 57.47           O  
ATOM   3385  N   VAL A 656      36.833 -10.334  18.173  1.00 50.78           N  
ATOM   3386  CA  VAL A 656      36.121 -10.463  19.433  1.00 50.49           C  
ATOM   3387  C   VAL A 656      36.546  -9.319  20.353  1.00 50.48           C  
ATOM   3388  O   VAL A 656      35.694  -8.570  20.886  1.00 49.94           O  
ATOM   3389  CB  VAL A 656      36.391 -11.793  20.121  1.00 50.50           C  
ATOM   3390  CG1 VAL A 656      35.718 -11.825  21.478  1.00 49.68           C  
ATOM   3391  CG2 VAL A 656      35.895 -12.946  19.264  1.00 50.97           C  
ATOM   3392  N   LEU A 657      37.870  -9.174  20.484  1.00 49.95           N  
ATOM   3393  CA  LEU A 657      38.488  -8.140  21.312  1.00 49.45           C  
ATOM   3394  C   LEU A 657      38.020  -6.765  20.940  1.00 48.68           C  
ATOM   3395  O   LEU A 657      38.019  -5.890  21.781  1.00 48.55           O  
ATOM   3396  CB  LEU A 657      40.008  -8.176  21.196  1.00 50.00           C  
ATOM   3397  CG  LEU A 657      40.782  -8.822  22.345  1.00 50.87           C  
ATOM   3398  CD1 LEU A 657      42.132  -9.315  21.857  1.00 50.29           C  
ATOM   3399  CD2 LEU A 657      40.945  -7.792  23.447  1.00 51.82           C  
ATOM   3400  N   HIS A 658      37.654  -6.563  19.673  1.00 47.97           N  
ATOM   3401  CA  HIS A 658      37.101  -5.283  19.240  1.00 46.73           C  
ATOM   3402  C   HIS A 658      35.707  -5.038  19.799  1.00 45.33           C  
ATOM   3403  O   HIS A 658      35.313  -3.896  19.995  1.00 45.23           O  
ATOM   3404  CB  HIS A 658      37.024  -5.201  17.721  1.00 46.78           C  
ATOM   3405  CG  HIS A 658      38.279  -4.729  17.094  1.00 48.57           C  
ATOM   3406  ND1 HIS A 658      39.022  -5.516  16.239  1.00 51.23           N  
ATOM   3407  CD2 HIS A 658      38.943  -3.556  17.205  1.00 49.72           C  
ATOM   3408  CE1 HIS A 658      40.092  -4.844  15.847  1.00 50.77           C  
ATOM   3409  NE2 HIS A 658      40.066  -3.651  16.416  1.00 50.06           N  
ATOM   3410  N   TYR A 659      34.946  -6.094  20.004  1.00 43.95           N  
ATOM   3411  CA  TYR A 659      33.552  -5.905  20.381  1.00 44.17           C  
ATOM   3412  C   TYR A 659      33.246  -6.356  21.811  1.00 42.85           C  
ATOM   3413  O   TYR A 659      32.118  -6.304  22.216  1.00 42.38           O  
ATOM   3414  CB  TYR A 659      32.621  -6.614  19.376  1.00 44.84           C  
ATOM   3415  CG  TYR A 659      32.755  -6.027  18.005  1.00 45.75           C  
ATOM   3416  CD1 TYR A 659      33.459  -6.703  16.988  1.00 45.55           C  
ATOM   3417  CD2 TYR A 659      32.244  -4.763  17.731  1.00 45.14           C  
ATOM   3418  CE1 TYR A 659      33.607  -6.143  15.741  1.00 43.77           C  
ATOM   3419  CE2 TYR A 659      32.400  -4.190  16.480  1.00 45.48           C  
ATOM   3420  CZ  TYR A 659      33.077  -4.881  15.495  1.00 45.38           C  
ATOM   3421  OH  TYR A 659      33.194  -4.283  14.257  1.00 47.21           O  
ATOM   3422  N   LEU A 660      34.275  -6.772  22.542  1.00 41.82           N  
ATOM   3423  CA  LEU A 660      34.121  -7.470  23.797  1.00 41.28           C  
ATOM   3424  C   LEU A 660      33.315  -6.658  24.788  1.00 41.20           C  
ATOM   3425  O   LEU A 660      32.321  -7.141  25.317  1.00 41.07           O  
ATOM   3426  CB  LEU A 660      35.483  -7.802  24.393  1.00 41.22           C  
ATOM   3427  CG  LEU A 660      35.425  -8.698  25.628  1.00 40.79           C  
ATOM   3428  CD1 LEU A 660      34.826 -10.025  25.266  1.00 40.11           C  
ATOM   3429  CD2 LEU A 660      36.793  -8.896  26.191  1.00 40.75           C  
ATOM   3430  N   LEU A 661      33.755  -5.423  25.000  1.00 40.23           N  
ATOM   3431  CA  LEU A 661      33.140  -4.512  25.891  1.00 40.04           C  
ATOM   3432  C   LEU A 661      31.645  -4.432  25.627  1.00 41.30           C  
ATOM   3433  O   LEU A 661      30.832  -4.571  26.560  1.00 42.89           O  
ATOM   3434  CB  LEU A 661      33.781  -3.149  25.742  1.00 39.14           C  
ATOM   3435  CG  LEU A 661      33.270  -2.031  26.621  1.00 39.46           C  
ATOM   3436  CD1 LEU A 661      33.089  -2.463  28.105  1.00 39.02           C  
ATOM   3437  CD2 LEU A 661      34.148  -0.812  26.511  1.00 38.33           C  
ATOM   3438  N   GLN A 662      31.254  -4.233  24.377  1.00 41.28           N  
ATOM   3439  CA  GLN A 662      29.828  -4.144  24.106  1.00 40.27           C  
ATOM   3440  C   GLN A 662      29.110  -5.460  24.115  1.00 39.81           C  
ATOM   3441  O   GLN A 662      27.897  -5.492  24.367  1.00 40.48           O  
ATOM   3442  CB  GLN A 662      29.518  -3.295  22.896  1.00 39.66           C  
ATOM   3443  CG  GLN A 662      29.490  -1.895  23.430  1.00 42.21           C  
ATOM   3444  CD  GLN A 662      29.534  -0.815  22.420  1.00 45.41           C  
ATOM   3445  OE1 GLN A 662      30.482  -0.742  21.610  1.00 49.02           O  
ATOM   3446  NE2 GLN A 662      28.526   0.085  22.470  1.00 44.41           N  
ATOM   3447  N   LEU A 663      29.832  -6.545  23.903  1.00 38.40           N  
ATOM   3448  CA  LEU A 663      29.193  -7.827  24.020  1.00 39.24           C  
ATOM   3449  C   LEU A 663      28.921  -8.102  25.534  1.00 40.21           C  
ATOM   3450  O   LEU A 663      27.917  -8.682  25.889  1.00 40.18           O  
ATOM   3451  CB  LEU A 663      30.040  -8.926  23.372  1.00 38.42           C  
ATOM   3452  CG  LEU A 663      30.066  -9.003  21.838  1.00 38.96           C  
ATOM   3453  CD1 LEU A 663      31.168  -9.923  21.279  1.00 37.82           C  
ATOM   3454  CD2 LEU A 663      28.723  -9.430  21.298  1.00 37.25           C  
ATOM   3455  N   VAL A 664      29.819  -7.643  26.408  1.00 40.52           N  
ATOM   3456  CA  VAL A 664      29.662  -7.796  27.828  1.00 40.58           C  
ATOM   3457  C   VAL A 664      28.505  -6.907  28.353  1.00 41.30           C  
ATOM   3458  O   VAL A 664      27.658  -7.361  29.153  1.00 40.55           O  
ATOM   3459  CB  VAL A 664      30.992  -7.496  28.562  1.00 40.84           C  
ATOM   3460  CG1 VAL A 664      30.804  -7.526  30.091  1.00 39.74           C  
ATOM   3461  CG2 VAL A 664      32.079  -8.503  28.130  1.00 39.71           C  
ATOM   3462  N   GLN A 665      28.457  -5.655  27.913  1.00 41.09           N  
ATOM   3463  CA  GLN A 665      27.345  -4.831  28.316  1.00 41.77           C  
ATOM   3464  C   GLN A 665      26.032  -5.471  27.806  1.00 42.26           C  
ATOM   3465  O   GLN A 665      24.990  -5.376  28.454  1.00 42.33           O  
ATOM   3466  CB  GLN A 665      27.501  -3.396  27.821  1.00 41.39           C  
ATOM   3467  CG  GLN A 665      28.676  -2.621  28.412  1.00 41.66           C  
ATOM   3468  CD  GLN A 665      28.593  -2.431  29.928  1.00 44.98           C  
ATOM   3469  OE1 GLN A 665      27.606  -1.911  30.453  1.00 46.43           O  
ATOM   3470  NE2 GLN A 665      29.649  -2.835  30.634  1.00 42.62           N  
ATOM   3471  N   ALA A 666      26.100  -6.194  26.692  1.00 42.37           N  
ATOM   3472  CA  ALA A 666      24.878  -6.756  26.073  1.00 42.35           C  
ATOM   3473  C   ALA A 666      24.251  -7.884  26.892  1.00 42.32           C  
ATOM   3474  O   ALA A 666      23.085  -8.271  26.675  1.00 42.26           O  
ATOM   3475  CB  ALA A 666      25.157  -7.237  24.619  1.00 41.81           C  
ATOM   3476  N   VAL A 667      25.025  -8.431  27.822  1.00 42.52           N  
ATOM   3477  CA  VAL A 667      24.477  -9.432  28.745  1.00 42.49           C  
ATOM   3478  C   VAL A 667      23.346  -8.825  29.575  1.00 41.75           C  
ATOM   3479  O   VAL A 667      22.423  -9.532  29.956  1.00 41.61           O  
ATOM   3480  CB  VAL A 667      25.552 -10.015  29.676  1.00 43.04           C  
ATOM   3481  CG1 VAL A 667      24.914 -10.836  30.798  1.00 42.28           C  
ATOM   3482  CG2 VAL A 667      26.522 -10.860  28.872  1.00 43.12           C  
ATOM   3483  N   LYS A 668      23.402  -7.512  29.802  1.00 40.56           N  
ATOM   3484  CA  LYS A 668      22.358  -6.831  30.539  1.00 39.97           C  
ATOM   3485  C   LYS A 668      20.988  -7.012  29.895  1.00 39.82           C  
ATOM   3486  O   LYS A 668      19.996  -6.851  30.572  1.00 41.51           O  
ATOM   3487  CB  LYS A 668      22.656  -5.329  30.685  1.00 39.94           C  
ATOM   3488  CG  LYS A 668      23.892  -5.025  31.486  1.00 39.43           C  
ATOM   3489  CD  LYS A 668      24.015  -3.566  31.720  1.00 36.32           C  
ATOM   3490  CE  LYS A 668      25.276  -3.290  32.460  1.00 34.88           C  
ATOM   3491  NZ  LYS A 668      25.432  -1.824  32.407  1.00 38.89           N  
ATOM   3492  N   PHE A 669      20.925  -7.341  28.612  1.00 39.02           N  
ATOM   3493  CA  PHE A 669      19.660  -7.419  27.899  1.00 38.05           C  
ATOM   3494  C   PHE A 669      19.226  -8.861  27.849  1.00 37.95           C  
ATOM   3495  O   PHE A 669      18.198  -9.176  27.289  1.00 37.86           O  
ATOM   3496  CB  PHE A 669      19.778  -6.906  26.438  1.00 38.35           C  
ATOM   3497  CG  PHE A 669      20.291  -5.487  26.295  1.00 36.28           C  
ATOM   3498  CD1 PHE A 669      21.417  -5.225  25.515  1.00 35.83           C  
ATOM   3499  CD2 PHE A 669      19.637  -4.420  26.895  1.00 35.41           C  
ATOM   3500  CE1 PHE A 669      21.900  -3.922  25.350  1.00 34.61           C  
ATOM   3501  CE2 PHE A 669      20.136  -3.107  26.768  1.00 33.48           C  
ATOM   3502  CZ  PHE A 669      21.255  -2.875  26.001  1.00 36.48           C  
ATOM   3503  N   GLU A 670      20.015  -9.763  28.397  1.00 38.51           N  
ATOM   3504  CA  GLU A 670      19.573 -11.149  28.438  1.00 40.13           C  
ATOM   3505  C   GLU A 670      18.471 -11.371  29.542  1.00 41.17           C  
ATOM   3506  O   GLU A 670      18.605 -10.931  30.688  1.00 40.78           O  
ATOM   3507  CB  GLU A 670      20.758 -12.096  28.653  1.00 39.78           C  
ATOM   3508  CG  GLU A 670      21.645 -12.391  27.431  1.00 42.39           C  
ATOM   3509  CD  GLU A 670      20.897 -12.978  26.221  1.00 46.88           C  
ATOM   3510  OE1 GLU A 670      21.206 -12.518  25.076  1.00 46.71           O  
ATOM   3511  OE2 GLU A 670      20.016 -13.877  26.403  1.00 46.30           O  
ATOM   3512  N   PRO A 671      17.364 -12.020  29.175  1.00 41.74           N  
ATOM   3513  CA  PRO A 671      16.374 -12.389  30.173  1.00 42.04           C  
ATOM   3514  C   PRO A 671      16.881 -13.331  31.274  1.00 42.49           C  
ATOM   3515  O   PRO A 671      16.446 -13.192  32.434  1.00 42.55           O  
ATOM   3516  CB  PRO A 671      15.276 -13.063  29.345  1.00 42.27           C  
ATOM   3517  CG  PRO A 671      15.466 -12.489  27.940  1.00 42.54           C  
ATOM   3518  CD  PRO A 671      16.947 -12.376  27.807  1.00 41.81           C  
ATOM   3519  N   TYR A 672      17.776 -14.265  30.943  1.00 42.24           N  
ATOM   3520  CA  TYR A 672      18.178 -15.297  31.919  1.00 41.85           C  
ATOM   3521  C   TYR A 672      19.672 -15.297  32.124  1.00 42.33           C  
ATOM   3522  O   TYR A 672      20.415 -15.116  31.169  1.00 42.51           O  
ATOM   3523  CB  TYR A 672      17.787 -16.695  31.451  1.00 41.32           C  
ATOM   3524  CG  TYR A 672      16.322 -16.948  31.354  1.00 41.51           C  
ATOM   3525  CD1 TYR A 672      15.622 -16.641  30.181  1.00 39.65           C  
ATOM   3526  CD2 TYR A 672      15.618 -17.528  32.427  1.00 42.47           C  
ATOM   3527  CE1 TYR A 672      14.254 -16.878  30.072  1.00 41.16           C  
ATOM   3528  CE2 TYR A 672      14.216 -17.769  32.334  1.00 42.28           C  
ATOM   3529  CZ  TYR A 672      13.551 -17.436  31.156  1.00 41.74           C  
ATOM   3530  OH  TYR A 672      12.204 -17.670  31.037  1.00 42.04           O  
ATOM   3531  N   HIS A 673      20.117 -15.553  33.351  1.00 42.64           N  
ATOM   3532  CA  HIS A 673      21.530 -15.496  33.659  1.00 43.22           C  
ATOM   3533  C   HIS A 673      22.357 -16.417  32.778  1.00 43.93           C  
ATOM   3534  O   HIS A 673      23.467 -16.072  32.403  1.00 44.25           O  
ATOM   3535  CB  HIS A 673      21.779 -15.822  35.126  1.00 43.40           C  
ATOM   3536  CG  HIS A 673      20.945 -15.021  36.075  1.00 42.87           C  
ATOM   3537  ND1 HIS A 673      20.922 -13.639  36.065  1.00 42.21           N  
ATOM   3538  CD2 HIS A 673      20.125 -15.406  37.081  1.00 40.01           C  
ATOM   3539  CE1 HIS A 673      20.110 -13.211  37.016  1.00 41.83           C  
ATOM   3540  NE2 HIS A 673      19.621 -14.262  37.652  1.00 40.44           N  
ATOM   3541  N   ASP A 674      21.825 -17.588  32.461  1.00 45.06           N  
ATOM   3542  CA  ASP A 674      22.484 -18.518  31.539  1.00 46.56           C  
ATOM   3543  C   ASP A 674      21.967 -18.241  30.138  1.00 46.32           C  
ATOM   3544  O   ASP A 674      20.774 -18.358  29.898  1.00 46.88           O  
ATOM   3545  CB  ASP A 674      22.170 -19.985  31.894  1.00 46.75           C  
ATOM   3546  CG  ASP A 674      23.262 -20.960  31.413  1.00 49.93           C  
ATOM   3547  OD1 ASP A 674      24.171 -20.545  30.645  1.00 51.44           O  
ATOM   3548  OD2 ASP A 674      23.227 -22.151  31.826  1.00 53.11           O  
ATOM   3549  N   SER A 675      22.850 -17.876  29.220  1.00 45.94           N  
ATOM   3550  CA  SER A 675      22.445 -17.602  27.858  1.00 45.75           C  
ATOM   3551  C   SER A 675      23.563 -17.971  26.925  1.00 45.64           C  
ATOM   3552  O   SER A 675      24.721 -17.979  27.321  1.00 46.42           O  
ATOM   3553  CB  SER A 675      22.136 -16.124  27.702  1.00 45.81           C  
ATOM   3554  OG  SER A 675      23.277 -15.338  28.015  1.00 47.58           O  
ATOM   3555  N   ALA A 676      23.213 -18.288  25.688  1.00 45.49           N  
ATOM   3556  CA  ALA A 676      24.175 -18.396  24.600  1.00 45.55           C  
ATOM   3557  C   ALA A 676      25.293 -17.336  24.685  1.00 45.67           C  
ATOM   3558  O   ALA A 676      26.469 -17.664  24.495  1.00 45.65           O  
ATOM   3559  CB  ALA A 676      23.451 -18.296  23.254  1.00 45.37           C  
ATOM   3560  N   LEU A 677      24.938 -16.087  24.999  1.00 45.34           N  
ATOM   3561  CA  LEU A 677      25.918 -15.004  24.950  1.00 45.36           C  
ATOM   3562  C   LEU A 677      26.843 -15.043  26.137  1.00 46.20           C  
ATOM   3563  O   LEU A 677      28.058 -14.890  25.992  1.00 46.49           O  
ATOM   3564  CB  LEU A 677      25.260 -13.635  24.828  1.00 44.94           C  
ATOM   3565  CG  LEU A 677      26.222 -12.448  24.753  1.00 44.99           C  
ATOM   3566  CD1 LEU A 677      27.181 -12.525  23.554  1.00 40.55           C  
ATOM   3567  CD2 LEU A 677      25.445 -11.135  24.743  1.00 44.83           C  
ATOM   3568  N   ALA A 678      26.278 -15.262  27.320  1.00 46.93           N  
ATOM   3569  CA  ALA A 678      27.109 -15.433  28.510  1.00 46.96           C  
ATOM   3570  C   ALA A 678      28.078 -16.599  28.310  1.00 47.09           C  
ATOM   3571  O   ALA A 678      29.234 -16.549  28.754  1.00 47.20           O  
ATOM   3572  CB  ALA A 678      26.257 -15.643  29.743  1.00 46.63           C  
ATOM   3573  N   ARG A 679      27.619 -17.640  27.626  1.00 47.00           N  
ATOM   3574  CA  ARG A 679      28.475 -18.804  27.416  1.00 47.69           C  
ATOM   3575  C   ARG A 679      29.467 -18.571  26.291  1.00 47.56           C  
ATOM   3576  O   ARG A 679      30.569 -19.113  26.313  1.00 48.10           O  
ATOM   3577  CB  ARG A 679      27.657 -20.053  27.140  1.00 47.78           C  
ATOM   3578  CG  ARG A 679      26.781 -20.439  28.283  1.00 48.79           C  
ATOM   3579  CD  ARG A 679      26.162 -21.749  27.990  1.00 51.55           C  
ATOM   3580  NE  ARG A 679      25.428 -22.250  29.141  1.00 54.10           N  
ATOM   3581  CZ  ARG A 679      25.176 -23.536  29.350  1.00 55.19           C  
ATOM   3582  NH1 ARG A 679      25.620 -24.447  28.488  1.00 55.84           N  
ATOM   3583  NH2 ARG A 679      24.494 -23.912  30.426  1.00 55.14           N  
ATOM   3584  N   PHE A 680      29.078 -17.761  25.311  1.00 46.84           N  
ATOM   3585  CA  PHE A 680      29.991 -17.421  24.255  1.00 45.65           C  
ATOM   3586  C   PHE A 680      31.134 -16.685  24.880  1.00 45.79           C  
ATOM   3587  O   PHE A 680      32.279 -16.991  24.560  1.00 46.99           O  
ATOM   3588  CB  PHE A 680      29.340 -16.551  23.206  1.00 45.10           C  
ATOM   3589  CG  PHE A 680      30.296 -16.012  22.188  1.00 44.25           C  
ATOM   3590  CD1 PHE A 680      30.879 -16.849  21.244  1.00 43.52           C  
ATOM   3591  CD2 PHE A 680      30.586 -14.654  22.148  1.00 43.33           C  
ATOM   3592  CE1 PHE A 680      31.759 -16.337  20.286  1.00 43.78           C  
ATOM   3593  CE2 PHE A 680      31.453 -14.123  21.187  1.00 42.78           C  
ATOM   3594  CZ  PHE A 680      32.040 -14.960  20.253  1.00 43.72           C  
ATOM   3595  N   LEU A 681      30.843 -15.739  25.778  1.00 44.59           N  
ATOM   3596  CA  LEU A 681      31.903 -14.976  26.392  1.00 43.58           C  
ATOM   3597  C   LEU A 681      32.912 -15.854  27.150  1.00 44.75           C  
ATOM   3598  O   LEU A 681      34.106 -15.733  26.932  1.00 44.39           O  
ATOM   3599  CB  LEU A 681      31.338 -13.870  27.248  1.00 42.84           C  
ATOM   3600  CG  LEU A 681      30.603 -12.755  26.476  1.00 40.15           C  
ATOM   3601  CD1 LEU A 681      29.801 -11.885  27.426  1.00 38.42           C  
ATOM   3602  CD2 LEU A 681      31.502 -11.881  25.664  1.00 35.01           C  
ATOM   3603  N   LEU A 682      32.423 -16.781  27.980  1.00 46.08           N  
ATOM   3604  CA  LEU A 682      33.266 -17.762  28.657  1.00 46.73           C  
ATOM   3605  C   LEU A 682      34.227 -18.415  27.689  1.00 47.52           C  
ATOM   3606  O   LEU A 682      35.431 -18.196  27.760  1.00 47.95           O  
ATOM   3607  CB  LEU A 682      32.425 -18.870  29.261  1.00 46.54           C  
ATOM   3608  CG  LEU A 682      32.063 -18.833  30.739  1.00 47.80           C  
ATOM   3609  CD1 LEU A 682      31.285 -20.098  31.085  1.00 46.99           C  
ATOM   3610  CD2 LEU A 682      33.288 -18.695  31.635  1.00 47.55           C  
ATOM   3611  N   LYS A 683      33.674 -19.237  26.800  1.00 48.30           N  
ATOM   3612  CA  LYS A 683      34.427 -19.927  25.750  1.00 48.73           C  
ATOM   3613  C   LYS A 683      35.579 -19.075  25.237  1.00 48.58           C  
ATOM   3614  O   LYS A 683      36.749 -19.415  25.430  1.00 48.85           O  
ATOM   3615  CB  LYS A 683      33.513 -20.266  24.572  1.00 49.04           C  
ATOM   3616  CG  LYS A 683      32.877 -21.622  24.611  1.00 49.67           C  
ATOM   3617  CD  LYS A 683      33.017 -22.284  23.235  1.00 52.95           C  
ATOM   3618  CE  LYS A 683      32.013 -21.753  22.207  1.00 54.47           C  
ATOM   3619  NZ  LYS A 683      30.667 -22.423  22.312  1.00 56.00           N  
ATOM   3620  N   ARG A 684      35.234 -17.954  24.606  1.00 48.20           N  
ATOM   3621  CA  ARG A 684      36.229 -17.102  23.977  1.00 47.57           C  
ATOM   3622  C   ARG A 684      37.252 -16.625  24.983  1.00 47.68           C  
ATOM   3623  O   ARG A 684      38.436 -16.639  24.695  1.00 48.33           O  
ATOM   3624  CB  ARG A 684      35.586 -15.955  23.204  1.00 46.38           C  
ATOM   3625  CG  ARG A 684      34.776 -16.445  22.016  1.00 45.90           C  
ATOM   3626  CD  ARG A 684      35.494 -17.519  21.161  1.00 44.80           C  
ATOM   3627  NE  ARG A 684      36.536 -16.940  20.304  1.00 43.85           N  
ATOM   3628  CZ  ARG A 684      36.339 -16.400  19.093  1.00 43.61           C  
ATOM   3629  NH1 ARG A 684      35.124 -16.363  18.523  1.00 39.34           N  
ATOM   3630  NH2 ARG A 684      37.382 -15.889  18.432  1.00 42.58           N  
ATOM   3631  N   GLY A 685      36.789 -16.261  26.170  1.00 47.71           N  
ATOM   3632  CA  GLY A 685      37.652 -15.764  27.222  1.00 47.69           C  
ATOM   3633  C   GLY A 685      38.602 -16.834  27.706  1.00 47.74           C  
ATOM   3634  O   GLY A 685      39.767 -16.570  27.962  1.00 48.47           O  
ATOM   3635  N   LEU A 686      38.119 -18.056  27.804  1.00 47.49           N  
ATOM   3636  CA  LEU A 686      38.948 -19.131  28.287  1.00 47.37           C  
ATOM   3637  C   LEU A 686      39.880 -19.620  27.203  1.00 47.66           C  
ATOM   3638  O   LEU A 686      40.857 -20.296  27.485  1.00 48.33           O  
ATOM   3639  CB  LEU A 686      38.082 -20.285  28.761  1.00 47.37           C  
ATOM   3640  CG  LEU A 686      37.394 -20.056  30.099  1.00 47.86           C  
ATOM   3641  CD1 LEU A 686      36.443 -21.203  30.421  1.00 45.98           C  
ATOM   3642  CD2 LEU A 686      38.448 -19.861  31.193  1.00 47.50           C  
ATOM   3643  N   ARG A 687      39.580 -19.296  25.955  1.00 47.81           N  
ATOM   3644  CA  ARG A 687      40.370 -19.805  24.845  1.00 47.61           C  
ATOM   3645  C   ARG A 687      41.629 -18.945  24.625  1.00 47.90           C  
ATOM   3646  O   ARG A 687      42.591 -19.391  23.995  1.00 48.05           O  
ATOM   3647  CB  ARG A 687      39.502 -19.885  23.584  1.00 47.38           C  
ATOM   3648  CG  ARG A 687      40.148 -20.581  22.394  1.00 46.17           C  
ATOM   3649  CD  ARG A 687      39.359 -20.272  21.137  1.00 44.24           C  
ATOM   3650  NE  ARG A 687      38.149 -21.088  21.042  1.00 44.45           N  
ATOM   3651  CZ  ARG A 687      37.158 -20.869  20.180  1.00 44.51           C  
ATOM   3652  NH1 ARG A 687      37.219 -19.832  19.349  1.00 45.42           N  
ATOM   3653  NH2 ARG A 687      36.106 -21.679  20.150  1.00 42.60           N  
ATOM   3654  N   ASN A 688      41.622 -17.732  25.179  1.00 47.74           N  
ATOM   3655  CA  ASN A 688      42.651 -16.730  24.910  1.00 47.87           C  
ATOM   3656  C   ASN A 688      42.857 -15.818  26.127  1.00 47.73           C  
ATOM   3657  O   ASN A 688      41.904 -15.233  26.662  1.00 48.41           O  
ATOM   3658  CB  ASN A 688      42.271 -15.945  23.642  1.00 47.91           C  
ATOM   3659  CG  ASN A 688      43.156 -14.709  23.376  1.00 50.49           C  
ATOM   3660  OD1 ASN A 688      43.508 -13.940  24.284  1.00 51.98           O  
ATOM   3661  ND2 ASN A 688      43.467 -14.487  22.095  1.00 52.83           N  
ATOM   3662  N   LYS A 689      44.108 -15.712  26.559  1.00 46.99           N  
ATOM   3663  CA  LYS A 689      44.478 -14.887  27.698  1.00 46.39           C  
ATOM   3664  C   LYS A 689      44.208 -13.400  27.507  1.00 45.74           C  
ATOM   3665  O   LYS A 689      43.849 -12.723  28.461  1.00 45.89           O  
ATOM   3666  CB  LYS A 689      45.955 -15.109  28.064  1.00 46.78           C  
ATOM   3667  CG  LYS A 689      46.290 -16.532  28.577  1.00 46.79           C  
ATOM   3668  CD  LYS A 689      47.591 -16.570  29.399  1.00 46.76           C  
ATOM   3669  CE  LYS A 689      47.900 -17.987  29.918  1.00 48.04           C  
ATOM   3670  NZ  LYS A 689      48.901 -17.969  31.029  1.00 49.49           N  
ATOM   3671  N   ARG A 690      44.398 -12.866  26.303  1.00 44.98           N  
ATOM   3672  CA  ARG A 690      44.145 -11.444  26.114  1.00 44.18           C  
ATOM   3673  C   ARG A 690      42.661 -11.109  26.280  1.00 44.50           C  
ATOM   3674  O   ARG A 690      42.306 -10.092  26.857  1.00 44.59           O  
ATOM   3675  CB  ARG A 690      44.663 -10.930  24.778  1.00 43.30           C  
ATOM   3676  CG  ARG A 690      44.566  -9.410  24.713  1.00 43.67           C  
ATOM   3677  CD  ARG A 690      45.332  -8.766  23.571  1.00 45.91           C  
ATOM   3678  NE  ARG A 690      45.021  -7.328  23.451  1.00 46.39           N  
ATOM   3679  CZ  ARG A 690      45.720  -6.357  24.037  1.00 45.42           C  
ATOM   3680  NH1 ARG A 690      46.774  -6.653  24.790  1.00 45.21           N  
ATOM   3681  NH2 ARG A 690      45.373  -5.090  23.865  1.00 43.89           N  
ATOM   3682  N   ILE A 691      41.793 -11.955  25.751  1.00 44.86           N  
ATOM   3683  CA  ILE A 691      40.373 -11.744  25.921  1.00 44.94           C  
ATOM   3684  C   ILE A 691      39.993 -12.056  27.363  1.00 45.04           C  
ATOM   3685  O   ILE A 691      39.171 -11.359  27.949  1.00 44.78           O  
ATOM   3686  CB  ILE A 691      39.553 -12.575  24.930  1.00 45.09           C  
ATOM   3687  CG1 ILE A 691      39.837 -12.083  23.509  1.00 44.44           C  
ATOM   3688  CG2 ILE A 691      38.068 -12.479  25.260  1.00 43.90           C  
ATOM   3689  CD1 ILE A 691      39.186 -12.919  22.423  1.00 44.43           C  
ATOM   3690  N   GLY A 692      40.616 -13.093  27.928  1.00 45.34           N  
ATOM   3691  CA  GLY A 692      40.360 -13.495  29.313  1.00 45.41           C  
ATOM   3692  C   GLY A 692      40.591 -12.340  30.274  1.00 45.78           C  
ATOM   3693  O   GLY A 692      39.730 -11.994  31.100  1.00 47.06           O  
ATOM   3694  N   HIS A 693      41.743 -11.709  30.126  1.00 44.71           N  
ATOM   3695  CA  HIS A 693      42.127 -10.577  30.930  1.00 43.65           C  
ATOM   3696  C   HIS A 693      41.105  -9.454  30.831  1.00 43.80           C  
ATOM   3697  O   HIS A 693      40.704  -8.869  31.845  1.00 43.75           O  
ATOM   3698  CB  HIS A 693      43.516 -10.087  30.483  1.00 42.81           C  
ATOM   3699  CG  HIS A 693      43.925  -8.777  31.083  1.00 40.41           C  
ATOM   3700  ND1 HIS A 693      44.816  -8.683  32.128  1.00 40.79           N  
ATOM   3701  CD2 HIS A 693      43.571  -7.506  30.779  1.00 39.01           C  
ATOM   3702  CE1 HIS A 693      45.001  -7.409  32.440  1.00 38.41           C  
ATOM   3703  NE2 HIS A 693      44.253  -6.674  31.638  1.00 37.05           N  
ATOM   3704  N   PHE A 694      40.700  -9.122  29.612  1.00 43.67           N  
ATOM   3705  CA  PHE A 694      39.754  -8.021  29.464  1.00 43.28           C  
ATOM   3706  C   PHE A 694      38.376  -8.453  29.897  1.00 42.66           C  
ATOM   3707  O   PHE A 694      37.601  -7.662  30.372  1.00 42.42           O  
ATOM   3708  CB  PHE A 694      39.766  -7.453  28.053  1.00 42.59           C  
ATOM   3709  CG  PHE A 694      40.921  -6.555  27.810  1.00 43.42           C  
ATOM   3710  CD1 PHE A 694      42.042  -7.007  27.107  1.00 42.14           C  
ATOM   3711  CD2 PHE A 694      40.926  -5.251  28.321  1.00 42.95           C  
ATOM   3712  CE1 PHE A 694      43.145  -6.166  26.895  1.00 41.67           C  
ATOM   3713  CE2 PHE A 694      42.029  -4.415  28.112  1.00 42.80           C  
ATOM   3714  CZ  PHE A 694      43.139  -4.876  27.390  1.00 41.17           C  
ATOM   3715  N   LEU A 695      38.088  -9.729  29.764  1.00 43.08           N  
ATOM   3716  CA  LEU A 695      36.818 -10.234  30.251  1.00 43.79           C  
ATOM   3717  C   LEU A 695      36.703  -9.894  31.747  1.00 43.89           C  
ATOM   3718  O   LEU A 695      35.754  -9.231  32.183  1.00 44.33           O  
ATOM   3719  CB  LEU A 695      36.730 -11.722  30.001  1.00 43.50           C  
ATOM   3720  CG  LEU A 695      35.354 -12.311  30.275  1.00 44.76           C  
ATOM   3721  CD1 LEU A 695      34.255 -11.469  29.639  1.00 41.80           C  
ATOM   3722  CD2 LEU A 695      35.307 -13.787  29.819  1.00 42.65           C  
ATOM   3723  N   PHE A 696      37.720 -10.295  32.500  1.00 43.81           N  
ATOM   3724  CA  PHE A 696      37.833 -10.012  33.927  1.00 43.47           C  
ATOM   3725  C   PHE A 696      37.504  -8.557  34.283  1.00 43.65           C  
ATOM   3726  O   PHE A 696      36.489  -8.292  34.934  1.00 43.70           O  
ATOM   3727  CB  PHE A 696      39.226 -10.418  34.394  1.00 43.14           C  
ATOM   3728  CG  PHE A 696      39.481 -10.195  35.848  1.00 43.08           C  
ATOM   3729  CD1 PHE A 696      39.240 -11.207  36.770  1.00 42.74           C  
ATOM   3730  CD2 PHE A 696      39.990  -8.986  36.299  1.00 43.19           C  
ATOM   3731  CE1 PHE A 696      39.477 -11.012  38.119  1.00 42.46           C  
ATOM   3732  CE2 PHE A 696      40.238  -8.786  37.651  1.00 43.35           C  
ATOM   3733  CZ  PHE A 696      39.973  -9.801  38.563  1.00 42.75           C  
ATOM   3734  N   TRP A 697      38.330  -7.618  33.829  1.00 43.87           N  
ATOM   3735  CA  TRP A 697      38.145  -6.193  34.162  1.00 43.61           C  
ATOM   3736  C   TRP A 697      36.840  -5.606  33.691  1.00 43.60           C  
ATOM   3737  O   TRP A 697      36.318  -4.671  34.318  1.00 44.62           O  
ATOM   3738  CB  TRP A 697      39.290  -5.344  33.631  1.00 43.75           C  
ATOM   3739  CG  TRP A 697      40.517  -5.654  34.357  1.00 44.69           C  
ATOM   3740  CD1 TRP A 697      41.556  -6.412  33.917  1.00 44.28           C  
ATOM   3741  CD2 TRP A 697      40.812  -5.299  35.710  1.00 44.67           C  
ATOM   3742  NE1 TRP A 697      42.502  -6.526  34.903  1.00 44.42           N  
ATOM   3743  CE2 TRP A 697      42.075  -5.848  36.014  1.00 44.92           C  
ATOM   3744  CE3 TRP A 697      40.140  -4.552  36.685  1.00 43.82           C  
ATOM   3745  CZ2 TRP A 697      42.689  -5.679  37.263  1.00 45.22           C  
ATOM   3746  CZ3 TRP A 697      40.749  -4.366  37.917  1.00 44.76           C  
ATOM   3747  CH2 TRP A 697      42.014  -4.932  38.201  1.00 44.55           C  
ATOM   3748  N   PHE A 698      36.302  -6.134  32.597  1.00 42.65           N  
ATOM   3749  CA  PHE A 698      35.043  -5.612  32.091  1.00 41.78           C  
ATOM   3750  C   PHE A 698      33.929  -6.064  33.030  1.00 41.67           C  
ATOM   3751  O   PHE A 698      33.160  -5.251  33.505  1.00 41.16           O  
ATOM   3752  CB  PHE A 698      34.797  -6.041  30.638  1.00 41.20           C  
ATOM   3753  CG  PHE A 698      35.684  -5.330  29.624  1.00 41.60           C  
ATOM   3754  CD1 PHE A 698      35.705  -5.739  28.293  1.00 40.63           C  
ATOM   3755  CD2 PHE A 698      36.510  -4.272  29.997  1.00 40.03           C  
ATOM   3756  CE1 PHE A 698      36.499  -5.091  27.345  1.00 38.40           C  
ATOM   3757  CE2 PHE A 698      37.294  -3.622  29.051  1.00 40.90           C  
ATOM   3758  CZ  PHE A 698      37.284  -4.043  27.713  1.00 38.59           C  
ATOM   3759  N   LEU A 699      33.884  -7.358  33.324  1.00 41.60           N  
ATOM   3760  CA  LEU A 699      32.907  -7.885  34.257  1.00 41.81           C  
ATOM   3761  C   LEU A 699      33.066  -7.242  35.653  1.00 42.54           C  
ATOM   3762  O   LEU A 699      32.072  -6.796  36.258  1.00 42.68           O  
ATOM   3763  CB  LEU A 699      33.024  -9.408  34.360  1.00 41.15           C  
ATOM   3764  CG  LEU A 699      32.626 -10.266  33.165  1.00 39.61           C  
ATOM   3765  CD1 LEU A 699      32.868 -11.741  33.434  1.00 38.16           C  
ATOM   3766  CD2 LEU A 699      31.207 -10.057  32.808  1.00 37.48           C  
ATOM   3767  N   ARG A 700      34.304  -7.187  36.148  1.00 42.58           N  
ATOM   3768  CA  ARG A 700      34.582  -6.657  37.477  1.00 42.79           C  
ATOM   3769  C   ARG A 700      34.193  -5.197  37.594  1.00 43.28           C  
ATOM   3770  O   ARG A 700      33.721  -4.754  38.635  1.00 43.58           O  
ATOM   3771  CB  ARG A 700      36.057  -6.807  37.804  1.00 43.36           C  
ATOM   3772  CG  ARG A 700      36.346  -6.798  39.283  1.00 43.38           C  
ATOM   3773  CD  ARG A 700      37.832  -6.832  39.587  1.00 43.56           C  
ATOM   3774  NE  ARG A 700      38.046  -7.397  40.919  1.00 43.72           N  
ATOM   3775  CZ  ARG A 700      38.055  -6.700  42.053  1.00 42.97           C  
ATOM   3776  NH1 ARG A 700      37.882  -5.388  42.049  1.00 39.55           N  
ATOM   3777  NH2 ARG A 700      38.239  -7.332  43.205  1.00 45.12           N  
ATOM   3778  N   SER A 701      34.397  -4.440  36.524  1.00 43.65           N  
ATOM   3779  CA  SER A 701      33.952  -3.041  36.473  1.00 43.99           C  
ATOM   3780  C   SER A 701      32.476  -2.799  36.892  1.00 44.35           C  
ATOM   3781  O   SER A 701      32.154  -1.793  37.540  1.00 44.13           O  
ATOM   3782  CB  SER A 701      34.152  -2.511  35.060  1.00 43.53           C  
ATOM   3783  OG  SER A 701      33.840  -1.142  35.021  1.00 43.27           O  
ATOM   3784  N   GLU A 702      31.595  -3.700  36.466  1.00 44.33           N  
ATOM   3785  CA  GLU A 702      30.168  -3.583  36.719  1.00 45.18           C  
ATOM   3786  C   GLU A 702      29.780  -4.271  38.034  1.00 44.65           C  
ATOM   3787  O   GLU A 702      28.815  -3.884  38.691  1.00 44.04           O  
ATOM   3788  CB  GLU A 702      29.365  -4.231  35.584  1.00 45.80           C  
ATOM   3789  CG  GLU A 702      29.539  -3.588  34.205  1.00 48.52           C  
ATOM   3790  CD  GLU A 702      28.896  -2.201  34.079  1.00 52.89           C  
ATOM   3791  OE1 GLU A 702      28.459  -1.608  35.114  1.00 53.83           O  
ATOM   3792  OE2 GLU A 702      28.837  -1.707  32.920  1.00 54.16           O  
ATOM   3793  N   ILE A 703      30.525  -5.309  38.390  1.00 43.83           N  
ATOM   3794  CA  ILE A 703      30.249  -6.015  39.605  1.00 43.20           C  
ATOM   3795  C   ILE A 703      30.453  -5.054  40.772  1.00 43.51           C  
ATOM   3796  O   ILE A 703      29.663  -5.029  41.703  1.00 43.66           O  
ATOM   3797  CB  ILE A 703      31.171  -7.198  39.779  1.00 42.84           C  
ATOM   3798  CG1 ILE A 703      30.892  -8.264  38.717  1.00 41.31           C  
ATOM   3799  CG2 ILE A 703      31.016  -7.759  41.179  1.00 41.74           C  
ATOM   3800  CD1 ILE A 703      31.852  -9.447  38.825  1.00 39.70           C  
ATOM   3801  N   ALA A 704      31.491  -4.234  40.686  1.00 43.48           N  
ATOM   3802  CA  ALA A 704      31.880  -3.341  41.771  1.00 43.14           C  
ATOM   3803  C   ALA A 704      30.984  -2.122  41.897  1.00 43.24           C  
ATOM   3804  O   ALA A 704      31.158  -1.346  42.823  1.00 43.47           O  
ATOM   3805  CB  ALA A 704      33.324  -2.888  41.566  1.00 42.61           C  
ATOM   3806  N   GLN A 705      30.031  -1.956  40.987  1.00 43.30           N  
ATOM   3807  CA  GLN A 705      29.486  -0.636  40.720  1.00 43.74           C  
ATOM   3808  C   GLN A 705      27.968  -0.583  40.516  1.00 43.54           C  
ATOM   3809  O   GLN A 705      27.346   0.470  40.731  1.00 43.80           O  
ATOM   3810  CB  GLN A 705      30.154  -0.132  39.447  1.00 44.39           C  
ATOM   3811  CG  GLN A 705      30.004   1.343  39.155  1.00 46.66           C  
ATOM   3812  CD  GLN A 705      31.222   1.888  38.456  1.00 49.08           C  
ATOM   3813  OE1 GLN A 705      31.362   3.109  38.279  1.00 50.06           O  
ATOM   3814  NE2 GLN A 705      32.135   0.984  38.067  1.00 46.76           N  
ATOM   3815  N   SER A 706      27.378  -1.682  40.053  1.00 42.14           N  
ATOM   3816  CA  SER A 706      25.948  -1.706  39.855  1.00 41.63           C  
ATOM   3817  C   SER A 706      25.283  -2.834  40.621  1.00 41.28           C  
ATOM   3818  O   SER A 706      25.657  -4.005  40.486  1.00 41.45           O  
ATOM   3819  CB  SER A 706      25.588  -1.838  38.373  1.00 41.54           C  
ATOM   3820  OG  SER A 706      25.780  -3.168  37.935  1.00 40.59           O  
ATOM   3821  N   ARG A 707      24.260  -2.492  41.384  1.00 39.97           N  
ATOM   3822  CA  ARG A 707      23.526  -3.523  42.088  1.00 39.19           C  
ATOM   3823  C   ARG A 707      22.654  -4.324  41.098  1.00 38.06           C  
ATOM   3824  O   ARG A 707      22.388  -5.533  41.299  1.00 37.48           O  
ATOM   3825  CB  ARG A 707      22.691  -2.891  43.207  1.00 39.47           C  
ATOM   3826  CG  ARG A 707      23.511  -2.011  44.187  1.00 41.33           C  
ATOM   3827  CD  ARG A 707      23.715  -2.689  45.542  1.00 45.76           C  
ATOM   3828  NE  ARG A 707      25.031  -3.333  45.740  1.00 50.05           N  
ATOM   3829  CZ  ARG A 707      25.488  -3.791  46.916  1.00 48.09           C  
ATOM   3830  NH1 ARG A 707      24.750  -3.679  48.007  1.00 48.26           N  
ATOM   3831  NH2 ARG A 707      26.681  -4.362  47.006  1.00 47.51           N  
ATOM   3832  N   HIS A 708      22.245  -3.663  40.010  1.00 36.05           N  
ATOM   3833  CA  HIS A 708      21.244  -4.241  39.125  1.00 34.28           C  
ATOM   3834  C   HIS A 708      21.750  -5.519  38.445  1.00 33.99           C  
ATOM   3835  O   HIS A 708      20.950  -6.409  38.056  1.00 33.68           O  
ATOM   3836  CB  HIS A 708      20.844  -3.250  38.043  1.00 33.88           C  
ATOM   3837  CG  HIS A 708      20.172  -2.016  38.547  1.00 31.76           C  
ATOM   3838  ND1 HIS A 708      20.852  -1.021  39.214  1.00 30.31           N  
ATOM   3839  CD2 HIS A 708      18.889  -1.586  38.426  1.00 31.10           C  
ATOM   3840  CE1 HIS A 708      20.008  -0.045  39.517  1.00 31.09           C  
ATOM   3841  NE2 HIS A 708      18.817  -0.350  39.024  1.00 29.59           N  
ATOM   3842  N   TYR A 709      23.068  -5.597  38.264  1.00 33.01           N  
ATOM   3843  CA  TYR A 709      23.641  -6.679  37.475  1.00 32.37           C  
ATOM   3844  C   TYR A 709      24.851  -7.331  38.125  1.00 33.07           C  
ATOM   3845  O   TYR A 709      25.293  -8.389  37.676  1.00 33.89           O  
ATOM   3846  CB  TYR A 709      23.948  -6.219  36.010  1.00 31.92           C  
ATOM   3847  CG  TYR A 709      22.727  -5.962  35.166  1.00 27.59           C  
ATOM   3848  CD1 TYR A 709      22.373  -4.668  34.800  1.00 28.14           C  
ATOM   3849  CD2 TYR A 709      21.912  -7.004  34.759  1.00 23.37           C  
ATOM   3850  CE1 TYR A 709      21.206  -4.415  34.008  1.00 26.22           C  
ATOM   3851  CE2 TYR A 709      20.767  -6.773  33.998  1.00 23.43           C  
ATOM   3852  CZ  TYR A 709      20.415  -5.489  33.636  1.00 26.52           C  
ATOM   3853  OH  TYR A 709      19.286  -5.296  32.861  1.00 30.19           O  
ATOM   3854  N   GLN A 710      25.370  -6.760  39.202  1.00 33.48           N  
ATOM   3855  CA  GLN A 710      26.458  -7.445  39.893  1.00 35.02           C  
ATOM   3856  C   GLN A 710      26.269  -8.968  40.079  1.00 35.41           C  
ATOM   3857  O   GLN A 710      27.219  -9.712  39.882  1.00 36.43           O  
ATOM   3858  CB  GLN A 710      26.900  -6.717  41.181  1.00 35.58           C  
ATOM   3859  CG  GLN A 710      26.206  -7.155  42.481  1.00 38.73           C  
ATOM   3860  CD  GLN A 710      26.031  -6.017  43.485  1.00 41.97           C  
ATOM   3861  OE1 GLN A 710      24.899  -5.679  43.840  1.00 47.55           O  
ATOM   3862  NE2 GLN A 710      27.127  -5.418  43.931  1.00 38.70           N  
ATOM   3863  N   GLN A 711      25.073  -9.459  40.396  1.00 35.74           N  
ATOM   3864  CA  GLN A 711      24.940 -10.914  40.661  1.00 36.63           C  
ATOM   3865  C   GLN A 711      25.203 -11.793  39.461  1.00 37.05           C  
ATOM   3866  O   GLN A 711      26.006 -12.746  39.546  1.00 36.97           O  
ATOM   3867  CB  GLN A 711      23.596 -11.294  41.276  1.00 36.22           C  
ATOM   3868  CG  GLN A 711      23.303 -10.533  42.503  1.00 36.35           C  
ATOM   3869  CD  GLN A 711      21.900 -10.681  42.905  1.00 37.02           C  
ATOM   3870  OE1 GLN A 711      21.011 -10.066  42.315  1.00 35.66           O  
ATOM   3871  NE2 GLN A 711      21.664 -11.504  43.933  1.00 37.11           N  
ATOM   3872  N   ARG A 712      24.525 -11.463  38.361  1.00 37.57           N  
ATOM   3873  CA  ARG A 712      24.699 -12.138  37.078  1.00 38.45           C  
ATOM   3874  C   ARG A 712      26.154 -12.147  36.621  1.00 39.26           C  
ATOM   3875  O   ARG A 712      26.742 -13.209  36.371  1.00 39.15           O  
ATOM   3876  CB  ARG A 712      23.870 -11.417  36.036  1.00 38.71           C  
ATOM   3877  CG  ARG A 712      23.972 -11.989  34.676  1.00 38.56           C  
ATOM   3878  CD  ARG A 712      22.992 -11.311  33.824  1.00 40.13           C  
ATOM   3879  NE  ARG A 712      21.769 -12.083  33.712  1.00 44.22           N  
ATOM   3880  CZ  ARG A 712      20.748 -11.715  32.946  1.00 45.19           C  
ATOM   3881  NH1 ARG A 712      20.845 -10.601  32.240  1.00 44.22           N  
ATOM   3882  NH2 ARG A 712      19.644 -12.452  32.880  1.00 45.24           N  
ATOM   3883  N   PHE A 713      26.734 -10.963  36.529  1.00 40.15           N  
ATOM   3884  CA  PHE A 713      28.086 -10.841  36.034  1.00 42.24           C  
ATOM   3885  C   PHE A 713      29.028 -11.601  36.944  1.00 43.24           C  
ATOM   3886  O   PHE A 713      29.951 -12.278  36.458  1.00 44.35           O  
ATOM   3887  CB  PHE A 713      28.513  -9.384  35.950  1.00 42.16           C  
ATOM   3888  CG  PHE A 713      27.993  -8.686  34.778  1.00 42.49           C  
ATOM   3889  CD1 PHE A 713      28.051  -7.326  34.697  1.00 46.36           C  
ATOM   3890  CD2 PHE A 713      27.462  -9.380  33.718  1.00 45.43           C  
ATOM   3891  CE1 PHE A 713      27.588  -6.653  33.544  1.00 45.83           C  
ATOM   3892  CE2 PHE A 713      26.985  -8.714  32.586  1.00 44.45           C  
ATOM   3893  CZ  PHE A 713      27.046  -7.361  32.509  1.00 43.37           C  
ATOM   3894  N   ALA A 714      28.794 -11.506  38.253  1.00 43.74           N  
ATOM   3895  CA  ALA A 714      29.623 -12.239  39.223  1.00 44.44           C  
ATOM   3896  C   ALA A 714      29.569 -13.759  39.062  1.00 44.36           C  
ATOM   3897  O   ALA A 714      30.484 -14.451  39.422  1.00 44.92           O  
ATOM   3898  CB  ALA A 714      29.287 -11.837  40.637  1.00 44.36           C  
ATOM   3899  N   VAL A 715      28.501 -14.281  38.508  1.00 44.82           N  
ATOM   3900  CA  VAL A 715      28.450 -15.704  38.255  1.00 45.57           C  
ATOM   3901  C   VAL A 715      29.299 -16.061  37.030  1.00 46.50           C  
ATOM   3902  O   VAL A 715      29.923 -17.129  36.993  1.00 47.01           O  
ATOM   3903  CB  VAL A 715      27.005 -16.155  38.066  1.00 45.22           C  
ATOM   3904  CG1 VAL A 715      26.963 -17.581  37.615  1.00 46.06           C  
ATOM   3905  CG2 VAL A 715      26.240 -15.977  39.370  1.00 45.14           C  
ATOM   3906  N   ILE A 716      29.328 -15.153  36.046  1.00 47.05           N  
ATOM   3907  CA  ILE A 716      30.050 -15.366  34.807  1.00 47.23           C  
ATOM   3908  C   ILE A 716      31.511 -15.222  35.127  1.00 47.94           C  
ATOM   3909  O   ILE A 716      32.325 -16.059  34.723  1.00 48.26           O  
ATOM   3910  CB  ILE A 716      29.645 -14.348  33.720  1.00 47.21           C  
ATOM   3911  CG1 ILE A 716      28.162 -14.504  33.366  1.00 47.61           C  
ATOM   3912  CG2 ILE A 716      30.468 -14.546  32.474  1.00 46.39           C  
ATOM   3913  CD1 ILE A 716      27.549 -13.284  32.709  1.00 47.45           C  
ATOM   3914  N   LEU A 717      31.838 -14.173  35.880  1.00 48.47           N  
ATOM   3915  CA  LEU A 717      33.210 -13.934  36.292  1.00 49.37           C  
ATOM   3916  C   LEU A 717      33.730 -15.128  37.049  1.00 50.09           C  
ATOM   3917  O   LEU A 717      34.807 -15.628  36.742  1.00 50.29           O  
ATOM   3918  CB  LEU A 717      33.326 -12.697  37.181  1.00 49.43           C  
ATOM   3919  CG  LEU A 717      34.649 -11.903  37.179  1.00 50.05           C  
ATOM   3920  CD1 LEU A 717      34.974 -11.379  38.555  1.00 50.46           C  
ATOM   3921  CD2 LEU A 717      35.875 -12.630  36.591  1.00 49.70           C  
ATOM   3922  N   GLU A 718      32.968 -15.579  38.048  1.00 51.19           N  
ATOM   3923  CA  GLU A 718      33.332 -16.770  38.798  1.00 52.06           C  
ATOM   3924  C   GLU A 718      33.669 -17.876  37.820  1.00 52.47           C  
ATOM   3925  O   GLU A 718      34.784 -18.387  37.822  1.00 52.75           O  
ATOM   3926  CB  GLU A 718      32.198 -17.247  39.696  1.00 52.45           C  
ATOM   3927  CG  GLU A 718      32.585 -18.511  40.494  1.00 53.49           C  
ATOM   3928  CD  GLU A 718      31.434 -19.468  40.708  1.00 55.59           C  
ATOM   3929  OE1 GLU A 718      30.491 -19.509  39.869  1.00 57.21           O  
ATOM   3930  OE2 GLU A 718      31.484 -20.198  41.714  1.00 56.03           O  
ATOM   3931  N   ALA A 719      32.701 -18.226  36.974  1.00 52.82           N  
ATOM   3932  CA  ALA A 719      32.895 -19.270  35.976  1.00 52.98           C  
ATOM   3933  C   ALA A 719      34.237 -19.112  35.241  1.00 53.26           C  
ATOM   3934  O   ALA A 719      34.952 -20.094  35.061  1.00 53.50           O  
ATOM   3935  CB  ALA A 719      31.723 -19.306  35.001  1.00 52.79           C  
ATOM   3936  N   TYR A 720      34.591 -17.886  34.846  1.00 53.16           N  
ATOM   3937  CA  TYR A 720      35.879 -17.655  34.183  1.00 53.26           C  
ATOM   3938  C   TYR A 720      37.083 -18.031  35.063  1.00 53.37           C  
ATOM   3939  O   TYR A 720      37.930 -18.842  34.659  1.00 53.63           O  
ATOM   3940  CB  TYR A 720      36.028 -16.203  33.677  1.00 53.24           C  
ATOM   3941  CG  TYR A 720      37.395 -15.937  33.057  1.00 53.12           C  
ATOM   3942  CD1 TYR A 720      37.749 -16.529  31.844  1.00 53.12           C  
ATOM   3943  CD2 TYR A 720      38.343 -15.122  33.693  1.00 53.18           C  
ATOM   3944  CE1 TYR A 720      38.988 -16.319  31.271  1.00 53.04           C  
ATOM   3945  CE2 TYR A 720      39.599 -14.887  33.116  1.00 52.38           C  
ATOM   3946  CZ  TYR A 720      39.914 -15.501  31.906  1.00 53.28           C  
ATOM   3947  OH  TYR A 720      41.144 -15.324  31.306  1.00 53.22           O  
ATOM   3948  N   LEU A 721      37.158 -17.447  36.258  1.00 53.01           N  
ATOM   3949  CA  LEU A 721      38.332 -17.626  37.107  1.00 52.94           C  
ATOM   3950  C   LEU A 721      38.622 -19.092  37.381  1.00 53.23           C  
ATOM   3951  O   LEU A 721      39.777 -19.481  37.605  1.00 53.51           O  
ATOM   3952  CB  LEU A 721      38.192 -16.833  38.404  1.00 52.58           C  
ATOM   3953  CG  LEU A 721      38.048 -15.320  38.212  1.00 52.31           C  
ATOM   3954  CD1 LEU A 721      37.470 -14.646  39.443  1.00 51.47           C  
ATOM   3955  CD2 LEU A 721      39.372 -14.666  37.806  1.00 50.82           C  
ATOM   3956  N   ARG A 722      37.570 -19.902  37.341  1.00 53.37           N  
ATOM   3957  CA  ARG A 722      37.692 -21.325  37.595  1.00 53.91           C  
ATOM   3958  C   ARG A 722      38.260 -22.067  36.395  1.00 53.90           C  
ATOM   3959  O   ARG A 722      38.409 -23.293  36.421  1.00 53.64           O  
ATOM   3960  CB  ARG A 722      36.339 -21.908  37.972  1.00 54.21           C  
ATOM   3961  CG  ARG A 722      35.988 -21.746  39.435  1.00 55.71           C  
ATOM   3962  CD  ARG A 722      34.568 -22.252  39.716  1.00 58.41           C  
ATOM   3963  NE  ARG A 722      34.222 -22.099  41.125  1.00 59.43           N  
ATOM   3964  CZ  ARG A 722      34.509 -22.988  42.071  1.00 60.70           C  
ATOM   3965  NH1 ARG A 722      35.145 -24.118  41.771  1.00 60.86           N  
ATOM   3966  NH2 ARG A 722      34.156 -22.741  43.325  1.00 61.23           N  
ATOM   3967  N   GLY A 723      38.578 -21.324  35.341  1.00 54.06           N  
ATOM   3968  CA  GLY A 723      39.083 -21.935  34.122  1.00 54.28           C  
ATOM   3969  C   GLY A 723      40.387 -21.346  33.631  1.00 54.15           C  
ATOM   3970  O   GLY A 723      41.164 -22.019  32.960  1.00 53.74           O  
ATOM   3971  N   CYS A 724      40.621 -20.086  33.974  1.00 54.50           N  
ATOM   3972  CA  CYS A 724      41.717 -19.325  33.388  1.00 55.16           C  
ATOM   3973  C   CYS A 724      43.093 -19.902  33.714  1.00 55.28           C  
ATOM   3974  O   CYS A 724      44.038 -19.706  32.953  1.00 55.05           O  
ATOM   3975  CB  CYS A 724      41.627 -17.869  33.818  1.00 55.16           C  
ATOM   3976  SG  CYS A 724      41.688 -17.665  35.580  1.00 57.00           S  
ATOM   3977  N   GLY A 725      43.183 -20.629  34.830  1.00 55.78           N  
ATOM   3978  CA  GLY A 725      44.410 -21.316  35.240  1.00 56.06           C  
ATOM   3979  C   GLY A 725      45.192 -20.597  36.328  1.00 56.41           C  
ATOM   3980  O   GLY A 725      45.068 -19.382  36.502  1.00 56.69           O  
ATOM   3981  N   THR A 726      46.022 -21.356  37.034  1.00 56.56           N  
ATOM   3982  CA  THR A 726      46.776 -20.877  38.204  1.00 56.92           C  
ATOM   3983  C   THR A 726      47.565 -19.582  38.012  1.00 57.22           C  
ATOM   3984  O   THR A 726      47.494 -18.676  38.852  1.00 57.45           O  
ATOM   3985  CB  THR A 726      47.798 -21.911  38.634  1.00 56.71           C  
ATOM   3986  OG1 THR A 726      48.676 -22.152  37.531  1.00 56.71           O  
ATOM   3987  CG2 THR A 726      47.113 -23.212  39.051  1.00 57.20           C  
ATOM   3988  N   ALA A 727      48.345 -19.515  36.933  1.00 57.40           N  
ATOM   3989  CA  ALA A 727      49.157 -18.343  36.638  1.00 57.53           C  
ATOM   3990  C   ALA A 727      48.301 -17.088  36.613  1.00 58.02           C  
ATOM   3991  O   ALA A 727      48.607 -16.100  37.292  1.00 58.00           O  
ATOM   3992  CB  ALA A 727      49.873 -18.519  35.310  1.00 57.56           C  
ATOM   3993  N   MET A 728      47.206 -17.147  35.853  1.00 58.34           N  
ATOM   3994  CA  MET A 728      46.382 -15.972  35.617  1.00 58.64           C  
ATOM   3995  C   MET A 728      45.712 -15.473  36.880  1.00 58.02           C  
ATOM   3996  O   MET A 728      45.687 -14.268  37.126  1.00 58.17           O  
ATOM   3997  CB  MET A 728      45.387 -16.231  34.505  1.00 58.32           C  
ATOM   3998  CG  MET A 728      46.052 -16.400  33.158  1.00 58.99           C  
ATOM   3999  SD  MET A 728      45.112 -15.547  31.885  1.00 61.16           S  
ATOM   4000  CE  MET A 728      43.902 -16.782  31.466  1.00 62.94           C  
ATOM   4001  N   LEU A 729      45.211 -16.400  37.691  1.00 57.86           N  
ATOM   4002  CA  LEU A 729      44.686 -16.079  39.019  1.00 57.94           C  
ATOM   4003  C   LEU A 729      45.713 -15.308  39.848  1.00 58.11           C  
ATOM   4004  O   LEU A 729      45.388 -14.299  40.474  1.00 58.28           O  
ATOM   4005  CB  LEU A 729      44.282 -17.351  39.753  1.00 58.02           C  
ATOM   4006  CG  LEU A 729      43.146 -18.180  39.155  1.00 58.01           C  
ATOM   4007  CD1 LEU A 729      43.360 -19.610  39.545  1.00 57.55           C  
ATOM   4008  CD2 LEU A 729      41.769 -17.688  39.602  1.00 57.89           C  
ATOM   4009  N   HIS A 730      46.955 -15.786  39.826  1.00 58.03           N  
ATOM   4010  CA  HIS A 730      48.069 -15.111  40.477  1.00 58.09           C  
ATOM   4011  C   HIS A 730      48.167 -13.660  40.020  1.00 57.30           C  
ATOM   4012  O   HIS A 730      48.355 -12.766  40.841  1.00 57.24           O  
ATOM   4013  CB  HIS A 730      49.376 -15.912  40.252  1.00 58.78           C  
ATOM   4014  CG  HIS A 730      50.627 -15.085  40.213  1.00 60.17           C  
ATOM   4015  ND1 HIS A 730      51.609 -15.179  41.176  1.00 62.16           N  
ATOM   4016  CD2 HIS A 730      51.076 -14.180  39.306  1.00 61.78           C  
ATOM   4017  CE1 HIS A 730      52.600 -14.352  40.877  1.00 62.81           C  
ATOM   4018  NE2 HIS A 730      52.298 -13.730  39.750  1.00 62.56           N  
ATOM   4019  N   ASP A 731      48.006 -13.417  38.725  1.00 56.56           N  
ATOM   4020  CA  ASP A 731      48.199 -12.062  38.209  1.00 56.10           C  
ATOM   4021  C   ASP A 731      47.062 -11.173  38.624  1.00 54.95           C  
ATOM   4022  O   ASP A 731      47.286 -10.096  39.150  1.00 54.67           O  
ATOM   4023  CB  ASP A 731      48.387 -12.031  36.687  1.00 56.71           C  
ATOM   4024  CG  ASP A 731      49.365 -13.086  36.203  1.00 58.54           C  
ATOM   4025  OD1 ASP A 731      50.567 -13.009  36.556  1.00 59.39           O  
ATOM   4026  OD2 ASP A 731      48.915 -14.008  35.483  1.00 60.22           O  
ATOM   4027  N   PHE A 732      45.837 -11.633  38.412  1.00 54.33           N  
ATOM   4028  CA  PHE A 732      44.665 -10.876  38.854  1.00 53.23           C  
ATOM   4029  C   PHE A 732      44.769 -10.545  40.346  1.00 53.25           C  
ATOM   4030  O   PHE A 732      44.550  -9.399  40.765  1.00 53.23           O  
ATOM   4031  CB  PHE A 732      43.374 -11.639  38.545  1.00 52.26           C  
ATOM   4032  CG  PHE A 732      43.078 -11.786  37.072  1.00 50.92           C  
ATOM   4033  CD1 PHE A 732      42.829 -13.038  36.522  1.00 48.97           C  
ATOM   4034  CD2 PHE A 732      43.017 -10.679  36.235  1.00 49.65           C  
ATOM   4035  CE1 PHE A 732      42.550 -13.185  35.158  1.00 46.42           C  
ATOM   4036  CE2 PHE A 732      42.728 -10.829  34.873  1.00 47.47           C  
ATOM   4037  CZ  PHE A 732      42.502 -12.091  34.346  1.00 46.93           C  
ATOM   4038  N   THR A 733      45.146 -11.544  41.137  1.00 53.34           N  
ATOM   4039  CA  THR A 733      45.381 -11.338  42.559  1.00 53.89           C  
ATOM   4040  C   THR A 733      46.295 -10.134  42.846  1.00 54.42           C  
ATOM   4041  O   THR A 733      45.909  -9.233  43.592  1.00 54.79           O  
ATOM   4042  CB  THR A 733      45.888 -12.620  43.248  1.00 53.76           C  
ATOM   4043  OG1 THR A 733      44.932 -13.673  43.049  1.00 53.21           O  
ATOM   4044  CG2 THR A 733      46.066 -12.388  44.741  1.00 53.82           C  
ATOM   4045  N   GLN A 734      47.480 -10.082  42.247  1.00 54.92           N  
ATOM   4046  CA  GLN A 734      48.329  -8.907  42.476  1.00 55.64           C  
ATOM   4047  C   GLN A 734      47.911  -7.646  41.700  1.00 55.36           C  
ATOM   4048  O   GLN A 734      48.244  -6.526  42.099  1.00 55.52           O  
ATOM   4049  CB  GLN A 734      49.832  -9.213  42.346  1.00 55.92           C  
ATOM   4050  CG  GLN A 734      50.250  -9.882  41.066  1.00 57.61           C  
ATOM   4051  CD  GLN A 734      51.745  -9.889  40.905  1.00 60.35           C  
ATOM   4052  OE1 GLN A 734      52.257 -10.090  39.807  1.00 62.87           O  
ATOM   4053  NE2 GLN A 734      52.464  -9.656  42.001  1.00 61.44           N  
ATOM   4054  N   GLN A 735      47.163  -7.810  40.618  1.00 55.18           N  
ATOM   4055  CA  GLN A 735      46.593  -6.645  39.966  1.00 55.14           C  
ATOM   4056  C   GLN A 735      45.574  -6.022  40.919  1.00 54.91           C  
ATOM   4057  O   GLN A 735      45.610  -4.812  41.156  1.00 54.74           O  
ATOM   4058  CB  GLN A 735      45.985  -6.991  38.605  1.00 55.16           C  
ATOM   4059  CG  GLN A 735      47.017  -7.359  37.504  1.00 55.55           C  
ATOM   4060  CD  GLN A 735      46.379  -8.030  36.280  1.00 56.05           C  
ATOM   4061  OE1 GLN A 735      45.505  -7.464  35.632  1.00 57.64           O  
ATOM   4062  NE2 GLN A 735      46.817  -9.242  35.968  1.00 58.28           N  
ATOM   4063  N   VAL A 736      44.705  -6.847  41.507  1.00 54.78           N  
ATOM   4064  CA  VAL A 736      43.666  -6.321  42.399  1.00 55.10           C  
ATOM   4065  C   VAL A 736      44.281  -5.604  43.610  1.00 55.06           C  
ATOM   4066  O   VAL A 736      43.897  -4.479  43.940  1.00 54.99           O  
ATOM   4067  CB  VAL A 736      42.605  -7.402  42.811  1.00 55.56           C  
ATOM   4068  CG1 VAL A 736      41.810  -6.965  44.031  1.00 55.09           C  
ATOM   4069  CG2 VAL A 736      41.642  -7.658  41.665  1.00 54.85           C  
ATOM   4070  N   GLN A 737      45.265  -6.232  44.240  1.00 55.05           N  
ATOM   4071  CA  GLN A 737      45.889  -5.643  45.417  1.00 55.24           C  
ATOM   4072  C   GLN A 737      46.524  -4.295  45.182  1.00 55.26           C  
ATOM   4073  O   GLN A 737      46.455  -3.416  46.038  1.00 55.32           O  
ATOM   4074  CB  GLN A 737      46.887  -6.601  46.030  1.00 55.31           C  
ATOM   4075  CG  GLN A 737      46.269  -7.408  47.147  1.00 56.29           C  
ATOM   4076  CD  GLN A 737      47.086  -8.618  47.499  1.00 57.54           C  
ATOM   4077  OE1 GLN A 737      48.298  -8.519  47.715  1.00 57.41           O  
ATOM   4078  NE2 GLN A 737      46.429  -9.782  47.563  1.00 58.20           N  
ATOM   4079  N   VAL A 738      47.134  -4.131  44.018  1.00 55.37           N  
ATOM   4080  CA  VAL A 738      47.762  -2.886  43.670  1.00 55.23           C  
ATOM   4081  C   VAL A 738      46.707  -1.795  43.510  1.00 55.71           C  
ATOM   4082  O   VAL A 738      46.870  -0.697  44.032  1.00 55.47           O  
ATOM   4083  CB  VAL A 738      48.599  -3.040  42.392  1.00 55.31           C  
ATOM   4084  CG1 VAL A 738      49.095  -1.679  41.894  1.00 54.59           C  
ATOM   4085  CG2 VAL A 738      49.760  -3.980  42.635  1.00 54.45           C  
ATOM   4086  N   ILE A 739      45.617  -2.089  42.817  1.00 56.54           N  
ATOM   4087  CA  ILE A 739      44.643  -1.025  42.581  1.00 58.23           C  
ATOM   4088  C   ILE A 739      43.776  -0.679  43.805  1.00 59.51           C  
ATOM   4089  O   ILE A 739      43.489   0.498  44.016  1.00 60.14           O  
ATOM   4090  CB  ILE A 739      43.820  -1.129  41.215  1.00 58.20           C  
ATOM   4091  CG1 ILE A 739      42.381  -1.604  41.405  1.00 58.32           C  
ATOM   4092  CG2 ILE A 739      44.593  -1.874  40.100  1.00 58.08           C  
ATOM   4093  CD1 ILE A 739      42.196  -3.116  41.402  1.00 61.49           C  
ATOM   4094  N   GLU A 740      43.390  -1.665  44.623  1.00 60.51           N  
ATOM   4095  CA  GLU A 740      42.734  -1.347  45.901  1.00 61.94           C  
ATOM   4096  C   GLU A 740      43.640  -0.440  46.752  1.00 62.15           C  
ATOM   4097  O   GLU A 740      43.188   0.557  47.311  1.00 62.25           O  
ATOM   4098  CB  GLU A 740      42.303  -2.612  46.666  1.00 61.70           C  
ATOM   4099  CG  GLU A 740      40.992  -3.269  46.153  1.00 62.66           C  
ATOM   4100  CD  GLU A 740      40.802  -4.711  46.661  1.00 63.54           C  
ATOM   4101  OE1 GLU A 740      41.819  -5.388  46.945  1.00 67.06           O  
ATOM   4102  OE2 GLU A 740      39.647  -5.181  46.786  1.00 64.11           O  
ATOM   4103  N   MET A 741      44.927  -0.769  46.806  1.00 62.78           N  
ATOM   4104  CA  MET A 741      45.908   0.059  47.490  1.00 63.69           C  
ATOM   4105  C   MET A 741      45.952   1.477  46.958  1.00 63.15           C  
ATOM   4106  O   MET A 741      45.870   2.433  47.726  1.00 63.30           O  
ATOM   4107  CB  MET A 741      47.296  -0.532  47.325  1.00 63.82           C  
ATOM   4108  CG  MET A 741      47.551  -1.764  48.143  1.00 65.06           C  
ATOM   4109  SD  MET A 741      49.244  -2.353  47.905  1.00 66.69           S  
ATOM   4110  CE  MET A 741      48.978  -4.093  48.315  1.00 66.09           C  
ATOM   4111  N   LEU A 742      46.105   1.607  45.641  1.00 62.76           N  
ATOM   4112  CA  LEU A 742      46.372   2.909  45.032  1.00 61.99           C  
ATOM   4113  C   LEU A 742      45.141   3.816  45.034  1.00 61.84           C  
ATOM   4114  O   LEU A 742      45.259   5.044  45.096  1.00 61.72           O  
ATOM   4115  CB  LEU A 742      46.967   2.739  43.631  1.00 61.89           C  
ATOM   4116  CG  LEU A 742      48.400   2.184  43.602  1.00 61.17           C  
ATOM   4117  CD1 LEU A 742      48.822   1.771  42.230  1.00 59.97           C  
ATOM   4118  CD2 LEU A 742      49.382   3.197  44.135  1.00 62.24           C  
ATOM   4119  N   GLN A 743      43.966   3.203  44.993  1.00 61.32           N  
ATOM   4120  CA  GLN A 743      42.729   3.945  45.136  1.00 61.58           C  
ATOM   4121  C   GLN A 743      42.613   4.541  46.523  1.00 61.54           C  
ATOM   4122  O   GLN A 743      42.236   5.709  46.651  1.00 61.53           O  
ATOM   4123  CB  GLN A 743      41.520   3.064  44.842  1.00 61.59           C  
ATOM   4124  CG  GLN A 743      41.465   2.634  43.395  1.00 63.20           C  
ATOM   4125  CD  GLN A 743      40.151   2.014  43.000  1.00 64.62           C  
ATOM   4126  OE1 GLN A 743      39.511   1.317  43.784  1.00 66.52           O  
ATOM   4127  NE2 GLN A 743      39.746   2.254  41.768  1.00 65.86           N  
ATOM   4128  N   LYS A 744      42.933   3.740  47.548  1.00 61.37           N  
ATOM   4129  CA  LYS A 744      42.973   4.205  48.938  1.00 61.38           C  
ATOM   4130  C   LYS A 744      43.657   5.557  48.968  1.00 60.88           C  
ATOM   4131  O   LYS A 744      43.114   6.549  49.476  1.00 60.57           O  
ATOM   4132  CB  LYS A 744      43.811   3.259  49.804  1.00 61.44           C  
ATOM   4133  CG  LYS A 744      43.085   2.090  50.428  1.00 62.13           C  
ATOM   4134  CD  LYS A 744      44.111   1.127  51.049  1.00 62.39           C  
ATOM   4135  CE  LYS A 744      43.710   0.683  52.463  1.00 63.27           C  
ATOM   4136  NZ  LYS A 744      42.311   0.170  52.500  1.00 63.69           N  
ATOM   4137  N   VAL A 745      44.860   5.560  48.394  1.00 60.39           N  
ATOM   4138  CA  VAL A 745      45.744   6.698  48.397  1.00 59.98           C  
ATOM   4139  C   VAL A 745      45.099   7.837  47.631  1.00 60.17           C  
ATOM   4140  O   VAL A 745      45.177   8.996  48.061  1.00 60.52           O  
ATOM   4141  CB  VAL A 745      47.101   6.338  47.775  1.00 59.96           C  
ATOM   4142  CG1 VAL A 745      48.065   7.523  47.840  1.00 59.72           C  
ATOM   4143  CG2 VAL A 745      47.692   5.115  48.455  1.00 59.03           C  
ATOM   4144  N   THR A 746      44.453   7.500  46.514  1.00 59.74           N  
ATOM   4145  CA  THR A 746      43.796   8.487  45.667  1.00 59.71           C  
ATOM   4146  C   THR A 746      42.734   9.246  46.458  1.00 59.79           C  
ATOM   4147  O   THR A 746      42.720  10.475  46.476  1.00 59.99           O  
ATOM   4148  CB  THR A 746      43.150   7.819  44.427  1.00 59.78           C  
ATOM   4149  OG1 THR A 746      44.117   6.982  43.780  1.00 59.24           O  
ATOM   4150  CG2 THR A 746      42.605   8.865  43.445  1.00 58.55           C  
ATOM   4151  N   LEU A 747      41.860   8.501  47.121  1.00 60.03           N  
ATOM   4152  CA  LEU A 747      40.784   9.070  47.958  1.00 59.99           C  
ATOM   4153  C   LEU A 747      41.270   9.909  49.131  1.00 59.87           C  
ATOM   4154  O   LEU A 747      40.774  11.016  49.351  1.00 59.77           O  
ATOM   4155  CB  LEU A 747      39.837   7.963  48.445  1.00 59.99           C  
ATOM   4156  CG  LEU A 747      39.165   7.221  47.276  1.00 59.29           C  
ATOM   4157  CD1 LEU A 747      38.821   5.785  47.638  1.00 58.45           C  
ATOM   4158  CD2 LEU A 747      37.949   7.992  46.772  1.00 59.04           C  
ATOM   4159  N   ASP A 748      42.246   9.396  49.871  1.00 60.03           N  
ATOM   4160  CA  ASP A 748      42.789  10.140  51.006  1.00 60.26           C  
ATOM   4161  C   ASP A 748      43.381  11.475  50.572  1.00 60.11           C  
ATOM   4162  O   ASP A 748      43.079  12.500  51.172  1.00 60.29           O  
ATOM   4163  CB  ASP A 748      43.810   9.303  51.791  1.00 60.41           C  
ATOM   4164  CG  ASP A 748      43.224   7.983  52.311  1.00 61.49           C  
ATOM   4165  OD1 ASP A 748      41.986   7.901  52.528  1.00 61.52           O  
ATOM   4166  OD2 ASP A 748      44.011   7.024  52.501  1.00 62.48           O  
ATOM   4167  N   ILE A 749      44.202  11.467  49.525  1.00 60.10           N  
ATOM   4168  CA  ILE A 749      44.766  12.702  48.986  1.00 60.36           C  
ATOM   4169  C   ILE A 749      43.679  13.709  48.612  1.00 60.13           C  
ATOM   4170  O   ILE A 749      43.833  14.909  48.852  1.00 60.22           O  
ATOM   4171  CB  ILE A 749      45.706  12.442  47.764  1.00 60.75           C  
ATOM   4172  CG1 ILE A 749      47.167  12.346  48.208  1.00 61.69           C  
ATOM   4173  CG2 ILE A 749      45.640  13.585  46.755  1.00 60.48           C  
ATOM   4174  CD1 ILE A 749      47.535  11.054  48.901  1.00 64.17           C  
ATOM   4175  N   LYS A 750      42.582  13.218  48.045  1.00 59.86           N  
ATOM   4176  CA  LYS A 750      41.503  14.088  47.590  1.00 60.02           C  
ATOM   4177  C   LYS A 750      40.823  14.797  48.764  1.00 60.87           C  
ATOM   4178  O   LYS A 750      40.413  15.953  48.645  1.00 60.67           O  
ATOM   4179  CB  LYS A 750      40.484  13.291  46.760  1.00 60.30           C  
ATOM   4180  CG  LYS A 750      39.679  14.108  45.738  1.00 59.30           C  
ATOM   4181  CD  LYS A 750      38.583  13.269  45.069  1.00 58.57           C  
ATOM   4182  CE  LYS A 750      37.602  14.172  44.310  1.00 56.21           C  
ATOM   4183  NZ  LYS A 750      36.510  13.424  43.626  1.00 54.07           N  
ATOM   4184  N   SER A 751      40.735  14.097  49.897  1.00 61.94           N  
ATOM   4185  CA  SER A 751      40.161  14.632  51.139  1.00 62.89           C  
ATOM   4186  C   SER A 751      40.975  15.761  51.745  1.00 64.02           C  
ATOM   4187  O   SER A 751      40.423  16.656  52.393  1.00 64.21           O  
ATOM   4188  CB  SER A 751      40.036  13.524  52.179  1.00 62.52           C  
ATOM   4189  OG  SER A 751      38.809  12.844  52.051  1.00 62.19           O  
ATOM   4190  N   LEU A 752      42.286  15.705  51.540  1.00 65.41           N  
ATOM   4191  CA  LEU A 752      43.212  16.600  52.222  1.00 67.13           C  
ATOM   4192  C   LEU A 752      43.300  18.018  51.655  1.00 68.35           C  
ATOM   4193  O   LEU A 752      43.901  18.900  52.274  1.00 68.35           O  
ATOM   4194  CB  LEU A 752      44.598  15.962  52.299  1.00 67.08           C
[truncated: 217,567 more chars]
