# Supplementary material for: Predictive classification models and targets identification for betulin derivatives as Leishmania donovani inhibitors
Source: J Cheminform. 2018 Aug 17;10:40. doi: 10.1186/s13321-018-0291-x (PMC6097978; doi:10.1186/s13321-018-0291-x)
Supplement: Supplementary file 5 — Additional file 5. Zip file with all potential protein target structures protein data bank files. [file 13321_2018_291_MOESM5_ESM.zip › 2chz.pdb]

HEADER    TRANSFERASE                             16-MAR-06   2CHZ              
TITLE     A PHARMACOLOGICAL MAP OF THE PI3-K FAMILY DEFINES A ROLE              
TITLE    2 FOR P110ALPHA IN SIGNALING: THE STRUCTURE OF COMPLEX OF              
TITLE    3 PHOSPHOINOSITIDE 3-KINASE GAMMA WITH INHIBITOR PIK-93                
COMPND    MOL_ID: 1;                                                            
COMPND   2 MOLECULE: PHOSPHATIDYLINOSITOL-4,5-BISPHOSPHATE 3-KINASE             
COMPND   3  CATALYTIC SUBUNIT GAMMA ISOFORM;                                    
COMPND   4 CHAIN: A;                                                            
COMPND   5 FRAGMENT: HUMAN PI-3K GAMMA CATALYTIC SUBUNIT, RESIDUES              
COMPND   6  143-1101;                                                           
COMPND   7 SYNONYM: PHOSPHOINOSITIDE 3-KINASE, PI3-KINASE P110                  
COMPND   8  SUBUNIT GAMMA, PTDINS-3-KINASE P110, PI3K, PI3KGAMMA;               
COMPND   9 EC: 2.7.1.137, 2.7.1.153;                                            
COMPND  10 ENGINEERED: YES                                                      
SOURCE    MOL_ID: 1;                                                            
SOURCE   2 ORGANISM_SCIENTIFIC: HOMO SAPIENS;                                   
SOURCE   3 ORGANISM_COMMON: HUMAN;                                              
SOURCE   4 ORGANISM_TAXID: 9606;                                                
SOURCE   5 EXPRESSION_SYSTEM: SPODOPTERA FRUGIPERDA;                            
SOURCE   6 EXPRESSION_SYSTEM_TAXID: 7108;                                       
SOURCE   7 EXPRESSION_SYSTEM_STRAIN: SF9;                                       
SOURCE   8 EXPRESSION_SYSTEM_VECTOR_TYPE: BACULOVIRUS;                          
SOURCE   9 EXPRESSION_SYSTEM_PLASMID: PVL1393                                   
KEYWDS    PHOSPHOINOSITIDE, KINASE, LIPID, INHIBITOR, 3-KINASE,                 
KEYWDS   2 SIGNALING, PHENYLTHIAZOLE, QUINAZOLINONE, TRANSFERASE                
EXPDTA    X-RAY DIFFRACTION                                                     
AUTHOR    Z.A.KNIGHT,B.GONZALEZ,M.E.FELDMAN,E.R.ZUNDER,D.D.GOLDENBERG,          
AUTHOR   2 O.WILLIAMS,R.LOEWITH,D.STOKOE,A.BALLA,B.TOTH,T.BALLA,                
AUTHOR   3 W.A.WEISS,R.L.WILLIAMS,K.M.SHOKAT                                    
REVDAT   2   24-FEB-09 2CHZ    1       VERSN                                    
REVDAT   1   22-MAY-06 2CHZ    0                                                
JRNL        AUTH   Z.A.KNIGHT,B.GONZALEZ,M.E.FELDMAN,E.R.ZUNDER,                
JRNL        AUTH 2 D.D.GOLDENBERG,O.WILLIAMS,R.LOEWITH,D.STOKOE,                
JRNL        AUTH 3 A.BALLA,B.TOTH,T.BALLA,W.A.WEISS,R.L.WILLIAMS,               
JRNL        AUTH 4 K.M.SHOKAT                                                   
JRNL        TITL   A PHARMACOLOGICAL MAP OF THE PI3-K FAMILY DEFINES            
JRNL        TITL 2 A ROLE FOR P110ALPHA IN SIGNALING                            
JRNL        REF    CELL(CAMBRIDGE,MASS.)         V. 125   733 2006              
JRNL        REFN                   ISSN 0092-8674                               
JRNL        PMID   16647110                                                     
JRNL        DOI    10.1016/J.CELL.2006.03.035                                   
REMARK   2                                                                      
REMARK   2 RESOLUTION.    2.6  ANGSTROMS.                                       
REMARK   3                                                                      
REMARK   3 REFINEMENT.                                                          
REMARK   3   PROGRAM     : REFMAC 5.2.0005                                      
REMARK   3   AUTHORS     : MURSHUDOV,VAGIN,DODSON                               
REMARK   3                                                                      
REMARK   3    REFINEMENT TARGET : MAXIMUM LIKELIHOOD                            
REMARK   3                                                                      
REMARK   3  DATA USED IN REFINEMENT.                                            
REMARK   3   RESOLUTION RANGE HIGH (ANGSTROMS) : 2.60                           
REMARK   3   RESOLUTION RANGE LOW  (ANGSTROMS) : 71.80                          
REMARK   3   DATA CUTOFF            (SIGMA(F)) : NULL                           
REMARK   3   COMPLETENESS FOR RANGE        (%) : 99.8                           
REMARK   3   NUMBER OF REFLECTIONS             : 30445                          
REMARK   3                                                                      
REMARK   3  FIT TO DATA USED IN REFINEMENT.                                     
REMARK   3   CROSS-VALIDATION METHOD          : THROUGHOUT                      
REMARK   3   FREE R VALUE TEST SET SELECTION  : RANDOM                          
REMARK   3   R VALUE     (WORKING + TEST SET) : 0.246                           
REMARK   3   R VALUE            (WORKING SET) : 0.244                           
REMARK   3   FREE R VALUE                     : 0.302                           
REMARK   3   FREE R VALUE TEST SET SIZE   (%) : 4.100                           
REMARK   3   FREE R VALUE TEST SET COUNT      : 1306                            
REMARK   3                                                                      
REMARK   3  FIT IN THE HIGHEST RESOLUTION BIN.                                  
REMARK   3   TOTAL NUMBER OF BINS USED           : 20                           
REMARK   3   BIN RESOLUTION RANGE HIGH       (A) : 2.60                         
REMARK   3   BIN RESOLUTION RANGE LOW        (A) : 2.67                         
REMARK   3   REFLECTION IN BIN     (WORKING SET) : 2246                         
REMARK   3   BIN COMPLETENESS (WORKING+TEST) (%) : NULL                         
REMARK   3   BIN R VALUE           (WORKING SET) : 0.3260                       
REMARK   3   BIN FREE R VALUE SET COUNT          : 92                           
REMARK   3   BIN FREE R VALUE                    : 0.4240                       
REMARK   3                                                                      
REMARK   3  NUMBER OF NON-HYDROGEN ATOMS USED IN REFINEMENT.                    
REMARK   3   PROTEIN ATOMS            : 6802                                    
REMARK   3   NUCLEIC ACID ATOMS       : 0                                       
REMARK   3   HETEROGEN ATOMS          : 24                                      
REMARK   3   SOLVENT ATOMS            : 0                                       
REMARK   3                                                                      
REMARK   3  B VALUES.                                                           
REMARK   3   FROM WILSON PLOT           (A**2) : 70.00                          
REMARK   3   MEAN B VALUE      (OVERALL, A**2) : 60.68                          
REMARK   3   OVERALL ANISOTROPIC B VALUE.                                       
REMARK   3    B11 (A**2) : -1.48000                                             
REMARK   3    B22 (A**2) : 1.84000                                              
REMARK   3    B33 (A**2) : -0.10000                                             
REMARK   3    B12 (A**2) : 0.00000                                              
REMARK   3    B13 (A**2) : 1.48000                                              
REMARK   3    B23 (A**2) : 0.00000                                              
REMARK   3                                                                      
REMARK   3  ESTIMATED OVERALL COORDINATE ERROR.                                 
REMARK   3   ESU BASED ON R VALUE                            (A): 0.948         
REMARK   3   ESU BASED ON FREE R VALUE                       (A): 0.378         
REMARK   3   ESU BASED ON MAXIMUM LIKELIHOOD                 (A): 0.344         
REMARK   3   ESU FOR B VALUES BASED ON MAXIMUM LIKELIHOOD (A**2): 33.350        
REMARK   3                                                                      
REMARK   3 CORRELATION COEFFICIENTS.                                            
REMARK   3   CORRELATION COEFFICIENT FO-FC      : 0.928                         
REMARK   3   CORRELATION COEFFICIENT FO-FC FREE : 0.887                         
REMARK   3                                                                      
REMARK   3  RMS DEVIATIONS FROM IDEAL VALUES        COUNT    RMS    WEIGHT      
REMARK   3   BOND LENGTHS REFINED ATOMS        (A):  6972 ; 0.012 ; 0.022       
REMARK   3   BOND LENGTHS OTHERS               (A):  NULL ;  NULL ;  NULL       
REMARK   3   BOND ANGLES REFINED ATOMS   (DEGREES):  9431 ; 1.212 ; 1.964       
REMARK   3   BOND ANGLES OTHERS          (DEGREES):  NULL ;  NULL ;  NULL       
REMARK   3   TORSION ANGLES, PERIOD 1    (DEGREES):   830 ; 5.921 ; 5.000       
REMARK   3   TORSION ANGLES, PERIOD 2    (DEGREES):   326 ;41.910 ;24.233       
REMARK   3   TORSION ANGLES, PERIOD 3    (DEGREES):  1268 ;19.467 ;15.000       
REMARK   3   TORSION ANGLES, PERIOD 4    (DEGREES):    42 ;18.131 ;15.000       
REMARK   3   CHIRAL-CENTER RESTRAINTS       (A**3):  1059 ; 0.079 ; 0.200       
REMARK   3   GENERAL PLANES REFINED ATOMS      (A):  5185 ; 0.004 ; 0.020       
REMARK   3   GENERAL PLANES OTHERS             (A):  NULL ;  NULL ;  NULL       
REMARK   3   NON-BONDED CONTACTS REFINED ATOMS (A):  3270 ; 0.223 ; 0.200       
REMARK   3   NON-BONDED CONTACTS OTHERS        (A):  NULL ;  NULL ;  NULL       
REMARK   3   NON-BONDED TORSION REFINED ATOMS  (A):  4739 ; 0.306 ; 0.200       
REMARK   3   NON-BONDED TORSION OTHERS         (A):  NULL ;  NULL ;  NULL       
REMARK   3   H-BOND (X...Y) REFINED ATOMS      (A):   206 ; 0.157 ; 0.200       
REMARK   3   H-BOND (X...Y) OTHERS             (A):  NULL ;  NULL ;  NULL       
REMARK   3   POTENTIAL METAL-ION REFINED ATOMS (A):  NULL ;  NULL ;  NULL       
REMARK   3   POTENTIAL METAL-ION OTHERS        (A):  NULL ;  NULL ;  NULL       
REMARK   3   SYMMETRY VDW REFINED ATOMS        (A):    21 ; 0.168 ; 0.200       
REMARK   3   SYMMETRY VDW OTHERS               (A):  NULL ;  NULL ;  NULL       
REMARK   3   SYMMETRY H-BOND REFINED ATOMS     (A):     1 ; 0.001 ; 0.200       
REMARK   3   SYMMETRY H-BOND OTHERS            (A):  NULL ;  NULL ;  NULL       
REMARK   3   SYMMETRY METAL-ION REFINED ATOMS  (A):  NULL ;  NULL ;  NULL       
REMARK   3   SYMMETRY METAL-ION OTHERS         (A):  NULL ;  NULL ;  NULL       
REMARK   3                                                                      
REMARK   3  ISOTROPIC THERMAL FACTOR RESTRAINTS.     COUNT   RMS    WEIGHT      
REMARK   3   MAIN-CHAIN BOND REFINED ATOMS  (A**2):  4286 ; 0.450 ; 1.500       
REMARK   3   MAIN-CHAIN BOND OTHER ATOMS    (A**2):  NULL ;  NULL ;  NULL       
REMARK   3   MAIN-CHAIN ANGLE REFINED ATOMS (A**2):  6789 ; 0.789 ; 2.000       
REMARK   3   SIDE-CHAIN BOND REFINED ATOMS  (A**2):  3063 ; 0.901 ; 3.000       
REMARK   3   SIDE-CHAIN ANGLE REFINED ATOMS (A**2):  2642 ; 1.494 ; 4.500       
REMARK   3                                                                      
REMARK   3 ANISOTROPIC THERMAL FACTOR RESTRAINTS.    COUNT   RMS   WEIGHT       
REMARK   3   RIGID-BOND RESTRAINTS          (A**2):  NULL ;  NULL ;  NULL       
REMARK   3   SPHERICITY; FREE ATOMS         (A**2):  NULL ;  NULL ;  NULL       
REMARK   3   SPHERICITY; BONDED ATOMS       (A**2):  NULL ;  NULL ;  NULL       
REMARK   3                                                                      
REMARK   3  NCS RESTRAINTS STATISTICS                                           
REMARK   3   NUMBER OF DIFFERENT NCS GROUPS : NULL                              
REMARK   3                                                                      
REMARK   3  TLS DETAILS                                                         
REMARK   3   NUMBER OF TLS GROUPS  : NULL                                       
REMARK   3                                                                      
REMARK   3  BULK SOLVENT MODELLING.                                             
REMARK   3   METHOD USED : MASK                                                 
REMARK   3   PARAMETERS FOR MASK CALCULATION                                    
REMARK   3   VDW PROBE RADIUS   : 1.20                                          
REMARK   3   ION PROBE RADIUS   : 0.80                                          
REMARK   3   SHRINKAGE RADIUS   : 0.80                                          
REMARK   3                                                                      
REMARK   3  OTHER REFINEMENT REMARKS: HYDROGENS HAVE BEEN ADDED IN THE          
REMARK   3  RIDING POSITIONS.                                                   
REMARK   4                                                                      
REMARK   4 2CHZ COMPLIES WITH FORMAT V. 3.15, 01-DEC-08                         
REMARK 100                                                                      
REMARK 100 THIS ENTRY HAS BEEN PROCESSED BY PDBE ON 20-MAR-06.                  
REMARK 100 THE PDBE ID CODE IS EBI-28192.                                       
REMARK 200                                                                      
REMARK 200 EXPERIMENTAL DETAILS                                                 
REMARK 200  EXPERIMENT TYPE                : X-RAY DIFFRACTION                  
REMARK 200  DATE OF DATA COLLECTION        : 05-JAN-05                          
REMARK 200  TEMPERATURE           (KELVIN) : 100.0                              
REMARK 200  PH                             : 7.50                               
REMARK 200  NUMBER OF CRYSTALS USED        : 1                                  
REMARK 200                                                                      
REMARK 200  SYNCHROTRON              (Y/N) : Y                                  
REMARK 200  RADIATION SOURCE               : ESRF                               
REMARK 200  BEAMLINE                       : ID14-4                             
REMARK 200  X-RAY GENERATOR MODEL          : NULL                               
REMARK 200  MONOCHROMATIC OR LAUE    (M/L) : M                                  
REMARK 200  WAVELENGTH OR RANGE        (A) : 0.97930                            
REMARK 200  MONOCHROMATOR                  : SI(111)                            
REMARK 200  OPTICS                         : TORROIDAL MIRROR                   
REMARK 200                                                                      
REMARK 200  DETECTOR TYPE                  : CCD                                
REMARK 200  DETECTOR MANUFACTURER          : ADSC                               
REMARK 200  INTENSITY-INTEGRATION SOFTWARE : MOSFLM                             
REMARK 200  DATA SCALING SOFTWARE          : CCP4 (SCALA, TRUNCATE)             
REMARK 200                                                                      
REMARK 200  NUMBER OF UNIQUE REFLECTIONS   : 31614                              
REMARK 200  RESOLUTION RANGE HIGH      (A) : 2.600                              
REMARK 200  RESOLUTION RANGE LOW       (A) : 71.800                             
REMARK 200  REJECTION CRITERIA  (SIGMA(I)) : -3.700                             
REMARK 200                                                                      
REMARK 200 OVERALL.                                                             
REMARK 200  COMPLETENESS FOR RANGE     (%) : 99.8                               
REMARK 200  DATA REDUNDANCY                : 3.700                              
REMARK 200  R MERGE                    (I) : 0.07000                            
REMARK 200  R SYM                      (I) : NULL                               
REMARK 200  <I/SIGMA(I)> FOR THE DATA SET  : 14.3000                            
REMARK 200                                                                      
REMARK 200 IN THE HIGHEST RESOLUTION SHELL.                                     
REMARK 200  HIGHEST RESOLUTION SHELL, RANGE HIGH (A) : 2.60                     
REMARK 200  HIGHEST RESOLUTION SHELL, RANGE LOW  (A) : 2.74                     
REMARK 200  COMPLETENESS FOR SHELL     (%) : 99.8                               
REMARK 200  DATA REDUNDANCY IN SHELL       : 3.70                               
REMARK 200  R MERGE FOR SHELL          (I) : 0.36000                            
REMARK 200  R SYM FOR SHELL            (I) : NULL                               
REMARK 200  <I/SIGMA(I)> FOR SHELL         : 2.700                              
REMARK 200                                                                      
REMARK 200 DIFFRACTION PROTOCOL: SINGLE WAVELENGTH                              
REMARK 200 METHOD USED TO DETERMINE THE STRUCTURE: MOLECULAR REPLACEMENT        
REMARK 200 SOFTWARE USED: AMORE                                                 
REMARK 200 STARTING MODEL: PDB ENTRY 1E8Z                                       
REMARK 200                                                                      
REMARK 200 REMARK: NULL                                                         
REMARK 280                                                                      
REMARK 280 CRYSTAL                                                              
REMARK 280 SOLVENT CONTENT, VS   (%): 40                                        
REMARK 280 MATTHEWS COEFFICIENT, VM (ANGSTROMS**3/DA): 2.4                      
REMARK 280                                                                      
REMARK 280 CRYSTALLIZATION CONDITIONS: VAPOUR DIFFUSION 1 MICROLITER            
REMARK 280  PROTEIN PLUS 1 MICROLITER RESERVOIR RESERVOIR: 17% PEG              
REMARK 280  4000, 250 MM AMMONIUM SULFATE AND 100 MM TRIS PH 7.5                
REMARK 280  PROTEIN: 4 MG/ML IN 0.5 MM AMMONIUM SULFATE, 20 MM TRIS PH          
REMARK 280  7.2, 1% ETHYLENE GLYCOL, 0.02% CHAPS AND 5 MM DTT                   
REMARK 290                                                                      
REMARK 290 CRYSTALLOGRAPHIC SYMMETRY                                            
REMARK 290 SYMMETRY OPERATORS FOR SPACE GROUP: C 1 2 1                          
REMARK 290                                                                      
REMARK 290      SYMOP   SYMMETRY                                                
REMARK 290     NNNMMM   OPERATOR                                                
REMARK 290       1555   X,Y,Z                                                   
REMARK 290       2555   -X,Y,-Z                                                 
REMARK 290       3555   X+1/2,Y+1/2,Z                                           
REMARK 290       4555   -X+1/2,Y+1/2,-Z                                         
REMARK 290                                                                      
REMARK 290     WHERE NNN -> OPERATOR NUMBER                                     
REMARK 290           MMM -> TRANSLATION VECTOR                                  
REMARK 290                                                                      
REMARK 290 CRYSTALLOGRAPHIC SYMMETRY TRANSFORMATIONS                            
REMARK 290 THE FOLLOWING TRANSFORMATIONS OPERATE ON THE ATOM/HETATM             
REMARK 290 RECORDS IN THIS ENTRY TO PRODUCE CRYSTALLOGRAPHICALLY                
REMARK 290 RELATED MOLECULES.                                                   
REMARK 290   SMTRY1   1  1.000000  0.000000  0.000000        0.00000            
REMARK 290   SMTRY2   1  0.000000  1.000000  0.000000        0.00000            
REMARK 290   SMTRY3   1  0.000000  0.000000  1.000000        0.00000            
REMARK 290   SMTRY1   2 -1.000000  0.000000  0.000000        0.00000            
REMARK 290   SMTRY2   2  0.000000  1.000000  0.000000        0.00000            
REMARK 290   SMTRY3   2  0.000000  0.000000 -1.000000        0.00000            
REMARK 290   SMTRY1   3  1.000000  0.000000  0.000000       72.01250            
REMARK 290   SMTRY2   3  0.000000  1.000000  0.000000       34.05700            
REMARK 290   SMTRY3   3  0.000000  0.000000  1.000000        0.00000            
REMARK 290   SMTRY1   4 -1.000000  0.000000  0.000000       72.01250            
REMARK 290   SMTRY2   4  0.000000  1.000000  0.000000       34.05700            
REMARK 290   SMTRY3   4  0.000000  0.000000 -1.000000        0.00000            
REMARK 290                                                                      
REMARK 290 REMARK: NULL                                                         
REMARK 300                                                                      
REMARK 300 BIOMOLECULE: 1                                                       
REMARK 300 SEE REMARK 350 FOR THE AUTHOR PROVIDED AND/OR PROGRAM                
REMARK 300 GENERATED ASSEMBLY INFORMATION FOR THE STRUCTURE IN                  
REMARK 300 THIS ENTRY.  THE REMARK MAY ALSO PROVIDE INFORMATION ON              
REMARK 300 BURIED SURFACE AREA.                                                 
REMARK 350                                                                      
REMARK 350 GENERATING THE BIOMOLECULE                                           
REMARK 350 COORDINATES FOR A COMPLETE MULTIMER REPRESENTING THE KNOWN           
REMARK 350 BIOLOGICALLY SIGNIFICANT OLIGOMERIZATION STATE OF THE                
REMARK 350 MOLECULE CAN BE GENERATED BY APPLYING BIOMT TRANSFORMATIONS          
REMARK 350 GIVEN BELOW.  BOTH NON-CRYSTALLOGRAPHIC AND                          
REMARK 350 CRYSTALLOGRAPHIC OPERATIONS ARE GIVEN.                               
REMARK 350                                                                      
REMARK 350 BIOMOLECULE:  1                                                      
REMARK 350 AUTHOR DETERMINED BIOLOGICAL UNIT: MONOMERIC                         
REMARK 350 SOFTWARE DETERMINED QUATERNARY STRUCTURE: MONOMERIC                  
REMARK 350 SOFTWARE USED: PQS                                                   
REMARK 350 APPLY THE FOLLOWING TO CHAINS: A                                     
REMARK 350   BIOMT1   1  1.000000  0.000000  0.000000        0.00000            
REMARK 350   BIOMT2   1  0.000000  1.000000  0.000000        0.00000            
REMARK 350   BIOMT3   1  0.000000  0.000000  1.000000        0.00000            
REMARK 465                                                                      
REMARK 465 MISSING RESIDUES                                                     
REMARK 465 THE FOLLOWING RESIDUES WERE NOT LOCATED IN THE                       
REMARK 465 EXPERIMENT. (M=MODEL NUMBER; RES=RESIDUE NAME; C=CHAIN               
REMARK 465 IDENTIFIER; SSSEQ=SEQUENCE NUMBER; I=INSERTION CODE.)                
REMARK 465                                                                      
REMARK 465   M RES C SSSEQI                                                     
REMARK 465     MET A   143                                                      
REMARK 465     LYS A   255                                                      
REMARK 465     LYS A   256                                                      
REMARK 465     SER A   257                                                      
REMARK 465     LEU A   258                                                      
REMARK 465     MET A   259                                                      
REMARK 465     ASP A   260                                                      
REMARK 465     ILE A   261                                                      
REMARK 465     PRO A   262                                                      
REMARK 465     GLU A   263                                                      
REMARK 465     SER A   264                                                      
REMARK 465     GLN A   265                                                      
REMARK 465     SER A   266                                                      
REMARK 465     GLU A   267                                                      
REMARK 465     GLN A   268                                                      
REMARK 465     TRP A   323                                                      
REMARK 465     PRO A   324                                                      
REMARK 465     LEU A   325                                                      
REMARK 465     VAL A   326                                                      
REMARK 465     ASP A   327                                                      
REMARK 465     ASP A   328                                                      
REMARK 465     CYS A   329                                                      
REMARK 465     THR A   330                                                      
REMARK 465     GLY A   331                                                      
REMARK 465     VAL A   332                                                      
REMARK 465     THR A   333                                                      
REMARK 465     GLY A   334                                                      
REMARK 465     TYR A   335                                                      
REMARK 465     HIS A   336                                                      
REMARK 465     GLU A   337                                                      
REMARK 465     GLN A   338                                                      
REMARK 465     LEU A   339                                                      
REMARK 465     THR A   340                                                      
REMARK 465     ILE A   341                                                      
REMARK 465     HIS A   342                                                      
REMARK 465     GLY A   343                                                      
REMARK 465     LYS A   344                                                      
REMARK 465     ASP A   345                                                      
REMARK 465     HIS A   346                                                      
REMARK 465     GLU A   347                                                      
REMARK 465     SER A   348                                                      
REMARK 465     VAL A   349                                                      
REMARK 465     PHE A   350                                                      
REMARK 465     THR A   351                                                      
REMARK 465     VAL A   352                                                      
REMARK 465     SER A   353                                                      
REMARK 465     LEU A   354                                                      
REMARK 465     TRP A   355                                                      
REMARK 465     ASP A   356                                                      
REMARK 465     GLY A   436                                                      
REMARK 465     LYS A   437                                                      
REMARK 465     ALA A   438                                                      
REMARK 465     PRO A   439                                                      
REMARK 465     ALA A   440                                                      
REMARK 465     LEU A   441                                                      
REMARK 465     SER A   442                                                      
REMARK 465     SER A   443                                                      
REMARK 465     LYS A   444                                                      
REMARK 465     ALA A   445                                                      
REMARK 465     SER A   446                                                      
REMARK 465     ALA A   447                                                      
REMARK 465     GLU A   448                                                      
REMARK 465     SER A   449                                                      
REMARK 465     PRO A   450                                                      
REMARK 465     SER A   451                                                      
REMARK 465     SER A   452                                                      
REMARK 465     GLU A   453                                                      
REMARK 465     SER A   454                                                      
REMARK 465     LYS A   455                                                      
REMARK 465     GLY A   456                                                      
REMARK 465     LYS A   457                                                      
REMARK 465     VAL A   458                                                      
REMARK 465     ARG A   459                                                      
REMARK 465     LYS A   490                                                      
REMARK 465     GLY A   491                                                      
REMARK 465     GLU A   492                                                      
REMARK 465     ASP A   493                                                      
REMARK 465     GLN A   494                                                      
REMARK 465     GLY A   495                                                      
REMARK 465     SER A   496                                                      
REMARK 465     TYR A   523                                                      
REMARK 465     CYS A   524                                                      
REMARK 465     LEU A   529                                                      
REMARK 465     PRO A   530                                                      
REMARK 465     LYS A   531                                                      
REMARK 465     HIS A   532                                                      
REMARK 465     GLN A   533                                                      
REMARK 465     PRO A   534                                                      
REMARK 465     THR A   535                                                      
REMARK 465     PRO A   536                                                      
REMARK 465     ASP A   537                                                      
REMARK 465     PRO A   538                                                      
REMARK 465     GLU A   539                                                      
REMARK 465     GLY A   540                                                      
REMARK 465     ASP A   541                                                      
REMARK 465     ARG A   542                                                      
REMARK 465     VAL A   543                                                      
REMARK 465     ALA A   901                                                      
REMARK 465     ILE A   968                                                      
REMARK 465     LEU A   969                                                      
REMARK 465     GLY A   970                                                      
REMARK 465     ASN A   971                                                      
REMARK 465     TYR A   972                                                      
REMARK 465     LYS A   973                                                      
REMARK 465     SER A   974                                                      
REMARK 465     PHE A   975                                                      
REMARK 465     LEU A   976                                                      
REMARK 465     GLY A   977                                                      
REMARK 465     ILE A   978                                                      
REMARK 465     ASN A   979                                                      
REMARK 465     LYS A   980                                                      
REMARK 465     ILE A  1094                                                      
REMARK 465     LYS A  1095                                                      
REMARK 465     GLN A  1096                                                      
REMARK 465     GLY A  1097                                                      
REMARK 465     GLU A  1098                                                      
REMARK 465     LYS A  1099                                                      
REMARK 465     HIS A  1100                                                      
REMARK 465     SER A  1101                                                      
REMARK 465     ALA A  1102                                                      
REMARK 465     HIS A  1103                                                      
REMARK 465     HIS A  1104                                                      
REMARK 465     HIS A  1105                                                      
REMARK 465     HIS A  1106                                                      
REMARK 465     HIS A  1107                                                      
REMARK 465     HIS A  1108                                                      
REMARK 470                                                                      
REMARK 470 MISSING ATOM                                                         
REMARK 470 THE FOLLOWING RESIDUES HAVE MISSING ATOMS (M=MODEL NUMBER;           
REMARK 470 RES=RESIDUE NAME; C=CHAIN IDENTIFIER; SSEQ=SEQUENCE NUMBER;          
REMARK 470 I=INSERTION CODE):                                                   
REMARK 470   M RES CSSEQI  ATOMS                                                
REMARK 470     GLU A 322    CB   CG   CD   OE1  OE2                             
REMARK 470     GLY A1093    CA   C    O                                         
REMARK 500                                                                      
REMARK 500 GEOMETRY AND STEREOCHEMISTRY                                         
REMARK 500 SUBTOPIC: COVALENT BOND LENGTHS                                      
REMARK 500                                                                      
REMARK 500 THE STEREOCHEMICAL PARAMETERS OF THE FOLLOWING RESIDUES              
REMARK 500 HAVE VALUES WHICH DEVIATE FROM EXPECTED VALUES BY MORE               
REMARK 500 THAN 6*RMSD (M=MODEL NUMBER; RES=RESIDUE NAME; C=CHAIN               
REMARK 500 IDENTIFIER; SSEQ=SEQUENCE NUMBER; I=INSERTION CODE).                 
REMARK 500                                                                      
REMARK 500 STANDARD TABLE:                                                      
REMARK 500 FORMAT: (10X,I3,1X,2(A3,1X,A1,I4,A1,1X,A4,3X),1X,F6.3)               
REMARK 500                                                                      
REMARK 500 EXPECTED VALUES PROTEIN: ENGH AND HUBER, 1999                        
REMARK 500 EXPECTED VALUES NUCLEIC ACID: CLOWNEY ET AL 1996                     
REMARK 500                                                                      
REMARK 500  M RES CSSEQI ATM1   RES CSSEQI ATM2   DEVIATION                     
REMARK 500    LYS A 364   CE    LYS A 364   NZ      0.172                       
REMARK 500    ARG A 366   CZ    ARG A 366   NH1     0.092                       
REMARK 500    LYS A 402   CE    LYS A 402   NZ      0.227                       
REMARK 500    LYS A 402   CG    LYS A 402   CD      0.314                       
REMARK 500    ASN A 411   CG    ASN A 411   ND2     0.217                       
REMARK 500    GLY A 489   CA    GLY A 489   C       0.115                       
REMARK 500    GLY A 489   C     GLY A 489   O       0.410                       
REMARK 500    GLU A 918   CD    GLU A 918   OE2     0.081                       
REMARK 500                                                                      
REMARK 500 REMARK: NULL                                                         
REMARK 500                                                                      
REMARK 500 GEOMETRY AND STEREOCHEMISTRY                                         
REMARK 500 SUBTOPIC: COVALENT BOND ANGLES                                       
REMARK 500                                                                      
REMARK 500 THE STEREOCHEMICAL PARAMETERS OF THE FOLLOWING RESIDUES              
REMARK 500 HAVE VALUES WHICH DEVIATE FROM EXPECTED VALUES BY MORE               
REMARK 500 THAN 6*RMSD (M=MODEL NUMBER; RES=RESIDUE NAME; C=CHAIN               
REMARK 500 IDENTIFIER; SSEQ=SEQUENCE NUMBER; I=INSERTION CODE).                 
REMARK 500                                                                      
REMARK 500 STANDARD TABLE:                                                      
REMARK 500 FORMAT: (10X,I3,1X,A3,1X,A1,I4,A1,3(1X,A4,2X),12X,F5.1)              
REMARK 500                                                                      
REMARK 500 EXPECTED VALUES PROTEIN: ENGH AND HUBER, 1999                        
REMARK 500 EXPECTED VALUES NUCLEIC ACID: CLOWNEY ET AL 1996                     
REMARK 500                                                                      
REMARK 500  M RES CSSEQI ATM1   ATM2   ATM3                                     
REMARK 500    ARG A 366   NE  -  CZ  -  NH2 ANGL. DEV. =   5.4 DEGREES          
REMARK 500    GLY A 489   CA  -  C   -  O   ANGL. DEV. = -16.0 DEGREES          
REMARK 500                                                                      
REMARK 500 REMARK: NULL                                                         
REMARK 500                                                                      
REMARK 500 GEOMETRY AND STEREOCHEMISTRY                                         
REMARK 500 SUBTOPIC: TORSION ANGLES                                             
REMARK 500                                                                      
REMARK 500 TORSION ANGLES OUTSIDE THE EXPECTED RAMACHANDRAN REGIONS:            
REMARK 500 (M=MODEL NUMBER; RES=RESIDUE NAME; C=CHAIN IDENTIFIER;               
REMARK 500 SSEQ=SEQUENCE NUMBER; I=INSERTION CODE).                             
REMARK 500 STANDARD TABLE:                                                      
REMARK 500 FORMAT:(10X,I3,1X,A3,1X,A1,I4,A1,4X,F7.2,3X,F7.2)                    
REMARK 500                                                                      
REMARK 500 EXPECTED VALUES: GJ KLEYWEGT AND TA JONES (1996). PHI/PSI-           
REMARK 500 CHOLOGY: RAMACHANDRAN REVISITED. STRUCTURE 4, 1395 - 1400            
REMARK 500                                                                      
REMARK 500  M RES CSSEQI        PSI       PHI                                   
REMARK 500    ASN A 167       51.71   -103.15                                   
REMARK 500    HIS A 169       12.78   -155.07                                   
REMARK 500    HIS A 199       56.24     35.21                                   
REMARK 500    PRO A 206     -149.86    -58.63                                   
REMARK 500    ALA A 216       42.51    -85.69                                   
REMARK 500    ASN A 217        2.02   -160.72                                   
REMARK 500    ARG A 226      -97.34   -125.04                                   
REMARK 500    SER A 227      -88.67    -76.43                                   
REMARK 500    PHE A 248      -54.63   -122.51                                   
REMARK 500    LEU A 297      -70.25    -62.23                                   
REMARK 500    LYS A 298      -33.41    -39.39                                   
REMARK 500    ARG A 319     -164.09    -64.13                                   
REMARK 500    ASP A 358       42.31   -166.23                                   
REMARK 500    PRO A 374       96.27    -17.02                                   
REMARK 500    ARG A 375      104.10   -164.64                                   
REMARK 500    ASN A 376      176.38     70.92                                   
REMARK 500    LEU A 379     -154.78    -58.22                                   
REMARK 500    GLU A 406        0.75    -65.57                                   
REMARK 500    TRP A 410      -49.91   -156.10                                   
REMARK 500    LYS A 501       -6.32    -53.65                                   
REMARK 500    ASP A 509       77.64    -66.00                                   
REMARK 500    PRO A 526     -155.90    -91.16                                   
REMARK 500    ALA A 545     -146.26    -94.70                                   
REMARK 500    ASN A 549      -70.87    -76.64                                   
REMARK 500    SER A 650       21.83    -78.32                                   
REMARK 500    LYS A 744       26.13    -72.30                                   
REMARK 500    VAL A 745      -36.42   -134.82                                   
REMARK 500    LEU A 747      -71.07    -67.71                                   
REMARK 500    SER A 753      117.59   -173.26                                   
REMARK 500    ASP A 758      104.11    174.86                                   
REMARK 500    GLN A 778      -55.70   -132.43                                   
REMARK 500    ALA A 797       78.13   -107.94                                   
REMARK 500    CYS A 863       52.77     30.26                                   
REMARK 500    LEU A 865       76.84   -119.77                                   
REMARK 500    GLN A 893       32.53    -91.80                                   
REMARK 500    ASN A 898      -47.42   -141.54                                   
REMARK 500    ASN A 949      -16.51    -43.90                                   
REMARK 500    LYS A1000       59.10     79.34                                   
REMARK 500    PRO A1040     -110.28    -64.97                                   
REMARK 500    LYS A1045       16.25    157.77                                   
REMARK 500    GLU A1046      -58.32   -122.32                                   
REMARK 500    LEU A1090        8.84    -60.08                                   
REMARK 500    VAL A1091       -3.99   -144.42                                   
REMARK 500                                                                      
REMARK 500 REMARK: NULL                                                         
REMARK 700                                                                      
REMARK 700 SHEET                                                                
REMARK 700 THE SHEET STRUCTURE OF THIS MOLECULE IS BIFURCATED. IN               
REMARK 700 ORDER TO REPRESENT THIS FEATURE IN THE SHEET RECORDS BELOW,          
REMARK 700 TWO SHEETS ARE DEFINED.                                              
REMARK 800                                                                      
REMARK 800 SITE                                                                 
REMARK 800 SITE_IDENTIFIER: AC1                                                 
REMARK 800 EVIDENCE_CODE: SOFTWARE                                              
REMARK 800 SITE_DESCRIPTION: BINDING SITE FOR RESIDUE 093 A2093                 
REMARK 900                                                                      
REMARK 900 RELATED ENTRIES                                                      
REMARK 900 RELATED ID: 1E8Y   RELATED DB: PDB                                   
REMARK 900  STRUCTURE DETERMINANTS OF PHOSPHOINOSITIDE 3-                       
REMARK 900  KINASE INHIBITION BY WORTMANNIN, LY294002,                          
REMARK 900  QUERCETIN, MYRICETIN AND STAUROSPORINE                              
REMARK 900 RELATED ID: 1E8Z   RELATED DB: PDB                                   
REMARK 900  STRUCTURE DETERMINANTS OF PHOSPHOINOSITIDE 3-                       
REMARK 900  KINASE INHIBITION BY WORTMANNIN, LY294002,                          
REMARK 900  QUERCETIN, MYRICETIN AND STAUROSPORINE                              
REMARK 900 RELATED ID: 1HE8   RELATED DB: PDB                                   
REMARK 900  RAS G12V - PI 3-KINASE GAMMA COMPLEX                                
REMARK 900 RELATED ID: 2A4Z   RELATED DB: PDB                                   
REMARK 900  CRYSTAL STRUCTURE OF HUMAN PI3KGAMMA COMPLEXED                      
REMARK 900   WITH AS604850                                                      
REMARK 900 RELATED ID: 2A5U   RELATED DB: PDB                                   
REMARK 900  CRYSTAL STRUCTURE OF HUMAN PI3KGAMMA COMPLEXED                      
REMARK 900   WITH AS605240                                                      
REMARK 900 RELATED ID: 2CHW   RELATED DB: PDB                                   
REMARK 900  A PHARMACOLOGICAL MAP OF THE PI3-K FAMILY                           
REMARK 900   DEFINES A ROLE FOR P110 ALPHA IN                                   
REMARK 900  SIGNALING: THE STRUCTURE OF COMPLEX OF                              
REMARK 900  PHOSPHOINOSITIDE 3-KINASE GAMMA WITH INHIBITOR                      
REMARK 900   PIK-39                                                             
REMARK 900 RELATED ID: 2CHX   RELATED DB: PDB                                   
REMARK 900  A PHARMACOLOGICAL MAP OF THE PI3-K FAMILY                           
REMARK 900   DEFINES A ROLE FOR P110ALPHA IN SIGNALING                          
REMARK 900  : THE STRUCTURE OF COMPLEX OF                                       
REMARK 900  PHOSPHOINOSITIDE 3-KINASE GAMMA WITH INHIBITOR                      
REMARK 900   PIK-90                                                             
DBREF  2CHZ A  143   143  PDB    2CHZ     2CHZ           143    143             
DBREF  2CHZ A  144  1102  UNP    P48736   PK3CG_HUMAN    143   1101             
DBREF  2CHZ A 1103  1108  PDB    2CHZ     2CHZ          1103   1108             
SEQRES   1 A  966  MET SER GLU GLU SER GLN ALA PHE GLN ARG GLN LEU THR          
SEQRES   2 A  966  ALA LEU ILE GLY TYR ASP VAL THR ASP VAL SER ASN VAL          
SEQRES   3 A  966  HIS ASP ASP GLU LEU GLU PHE THR ARG ARG GLY LEU VAL          
SEQRES   4 A  966  THR PRO ARG MET ALA GLU VAL ALA SER ARG ASP PRO LYS          
SEQRES   5 A  966  LEU TYR ALA MET HIS PRO TRP VAL THR SER LYS PRO LEU          
SEQRES   6 A  966  PRO GLU TYR LEU TRP LYS LYS ILE ALA ASN ASN CYS ILE          
SEQRES   7 A  966  PHE ILE VAL ILE HIS ARG SER THR THR SER GLN THR ILE          
SEQRES   8 A  966  LYS VAL SER PRO ASP ASP THR PRO GLY ALA ILE LEU GLN          
SEQRES   9 A  966  SER PHE PHE THR LYS MET ALA LYS LYS LYS SER LEU MET          
SEQRES  10 A  966  ASP ILE PRO GLU SER GLN SER GLU GLN ASP PHE VAL LEU          
SEQRES  11 A  966  ARG VAL CYS GLY ARG ASP GLU TYR LEU VAL GLY GLU THR          
SEQRES  12 A  966  PRO ILE LYS ASN PHE GLN TRP VAL ARG HIS CYS LEU LYS          
SEQRES  13 A  966  ASN GLY GLU GLU ILE HIS VAL VAL LEU ASP THR PRO PRO          
SEQRES  14 A  966  ASP PRO ALA LEU ASP GLU VAL ARG LYS GLU GLU TRP PRO          
SEQRES  15 A  966  LEU VAL ASP ASP CYS THR GLY VAL THR GLY TYR HIS GLU          
SEQRES  16 A  966  GLN LEU THR ILE HIS GLY LYS ASP HIS GLU SER VAL PHE          
SEQRES  17 A  966  THR VAL SER LEU TRP ASP CYS ASP ARG LYS PHE ARG VAL          
SEQRES  18 A  966  LYS ILE ARG GLY ILE ASP ILE PRO VAL LEU PRO ARG ASN          
SEQRES  19 A  966  THR ASP LEU THR VAL PHE VAL GLU ALA ASN ILE GLN HIS          
SEQRES  20 A  966  GLY GLN GLN VAL LEU CYS GLN ARG ARG THR SER PRO LYS          
SEQRES  21 A  966  PRO PHE THR GLU GLU VAL LEU TRP ASN VAL TRP LEU GLU          
SEQRES  22 A  966  PHE SER ILE LYS ILE LYS ASP LEU PRO LYS GLY ALA LEU          
SEQRES  23 A  966  LEU ASN LEU GLN ILE TYR CYS GLY LYS ALA PRO ALA LEU          
SEQRES  24 A  966  SER SER LYS ALA SER ALA GLU SER PRO SER SER GLU SER          
SEQRES  25 A  966  LYS GLY LYS VAL ARG LEU LEU TYR TYR VAL ASN LEU LEU          
SEQRES  26 A  966  LEU ILE ASP HIS ARG PHE LEU LEU ARG ARG GLY GLU TYR          
SEQRES  27 A  966  VAL LEU HIS MET TRP GLN ILE SER GLY LYS GLY GLU ASP          
SEQRES  28 A  966  GLN GLY SER PHE ASN ALA ASP LYS LEU THR SER ALA THR          
SEQRES  29 A  966  ASN PRO ASP LYS GLU ASN SER MET SER ILE SER ILE LEU          
SEQRES  30 A  966  LEU ASP ASN TYR CYS HIS PRO ILE ALA LEU PRO LYS HIS          
SEQRES  31 A  966  GLN PRO THR PRO ASP PRO GLU GLY ASP ARG VAL ARG ALA          
SEQRES  32 A  966  GLU MET PRO ASN GLN LEU ARG LYS GLN LEU GLU ALA ILE          
SEQRES  33 A  966  ILE ALA THR ASP PRO LEU ASN PRO LEU THR ALA GLU ASP          
SEQRES  34 A  966  LYS GLU LEU LEU TRP HIS PHE ARG TYR GLU SER LEU LYS          
SEQRES  35 A  966  HIS PRO LYS ALA TYR PRO LYS LEU PHE SER SER VAL LYS          
SEQRES  36 A  966  TRP GLY GLN GLN GLU ILE VAL ALA LYS THR TYR GLN LEU          
SEQRES  37 A  966  LEU ALA ARG ARG GLU VAL TRP ASP GLN SER ALA LEU ASP          
SEQRES  38 A  966  VAL GLY LEU THR MET GLN LEU LEU ASP CYS ASN PHE SER          
SEQRES  39 A  966  ASP GLU ASN VAL ARG ALA ILE ALA VAL GLN LYS LEU GLU          
SEQRES  40 A  966  SER LEU GLU ASP ASP ASP VAL LEU HIS TYR LEU LEU GLN          
SEQRES  41 A  966  LEU VAL GLN ALA VAL LYS PHE GLU PRO TYR HIS ASP SER          
SEQRES  42 A  966  ALA LEU ALA ARG PHE LEU LEU LYS ARG GLY LEU ARG ASN          
SEQRES  43 A  966  LYS ARG ILE GLY HIS PHE LEU PHE TRP PHE LEU ARG SER          
SEQRES  44 A  966  GLU ILE ALA GLN SER ARG HIS TYR GLN GLN ARG PHE ALA          
SEQRES  45 A  966  VAL ILE LEU GLU ALA TYR LEU ARG GLY CYS GLY THR ALA          
SEQRES  46 A  966  MET LEU HIS ASP PHE THR GLN GLN VAL GLN VAL ILE GLU          
SEQRES  47 A  966  MET LEU GLN LYS VAL THR LEU ASP ILE LYS SER LEU SER          
SEQRES  48 A  966  ALA GLU LYS TYR ASP VAL SER SER GLN VAL ILE SER GLN          
SEQRES  49 A  966  LEU LYS GLN LYS LEU GLU ASN LEU GLN ASN SER GLN LEU          
SEQRES  50 A  966  PRO GLU SER PHE ARG VAL PRO TYR ASP PRO GLY LEU LYS          
SEQRES  51 A  966  ALA GLY ALA LEU ALA ILE GLU LYS CYS LYS VAL MET ALA          
SEQRES  52 A  966  SER LYS LYS LYS PRO LEU TRP LEU GLU PHE LYS CYS ALA          
SEQRES  53 A  966  ASP PRO THR ALA LEU SER ASN GLU THR ILE GLY ILE ILE          
SEQRES  54 A  966  PHE LYS HIS GLY ASP ASP LEU ARG GLN ASP MET LEU ILE          
SEQRES  55 A  966  LEU GLN ILE LEU ARG ILE MET GLU SER ILE TRP GLU THR          
SEQRES  56 A  966  GLU SER LEU ASP LEU CYS LEU LEU PRO TYR GLY CYS ILE          
SEQRES  57 A  966  SER THR GLY ASP LYS ILE GLY MET ILE GLU ILE VAL LYS          
SEQRES  58 A  966  ASP ALA THR THR ILE ALA LYS ILE GLN GLN SER THR VAL          
SEQRES  59 A  966  GLY ASN THR GLY ALA PHE LYS ASP GLU VAL LEU ASN HIS          
SEQRES  60 A  966  TRP LEU LYS GLU LYS SER PRO THR GLU GLU LYS PHE GLN          
SEQRES  61 A  966  ALA ALA VAL GLU ARG PHE VAL TYR SER CYS ALA GLY TYR          
SEQRES  62 A  966  CYS VAL ALA THR PHE VAL LEU GLY ILE GLY ASP ARG HIS          
SEQRES  63 A  966  ASN ASP ASN ILE MET ILE THR GLU THR GLY ASN LEU PHE          
SEQRES  64 A  966  HIS ILE ASP PHE GLY HIS ILE LEU GLY ASN TYR LYS SER          
SEQRES  65 A  966  PHE LEU GLY ILE ASN LYS GLU ARG VAL PRO PHE VAL LEU          
SEQRES  66 A  966  THR PRO ASP PHE LEU PHE VAL MET GLY THR SER GLY LYS          
SEQRES  67 A  966  LYS THR SER PRO HIS PHE GLN LYS PHE GLN ASP ILE CYS          
SEQRES  68 A  966  VAL LYS ALA TYR LEU ALA LEU ARG HIS HIS THR ASN LEU          
SEQRES  69 A  966  LEU ILE ILE LEU PHE SER MET MET LEU MET THR GLY MET          
SEQRES  70 A  966  PRO GLN LEU THR SER LYS GLU ASP ILE GLU TYR ILE ARG          
SEQRES  71 A  966  ASP ALA LEU THR VAL GLY LYS ASN GLU GLU ASP ALA LYS          
SEQRES  72 A  966  LYS TYR PHE LEU ASP GLN ILE GLU VAL CYS ARG ASP LYS          
SEQRES  73 A  966  GLY TRP THR VAL GLN PHE ASN TRP PHE LEU HIS LEU VAL          
SEQRES  74 A  966  LEU GLY ILE LYS GLN GLY GLU LYS HIS SER ALA HIS HIS          
SEQRES  75 A  966  HIS HIS HIS HIS                                              
HET    093  A2093      24                                                       
HETNAM     093 N-(5-(4-CHLORO-3-(2-HYDROXY-ETHYLSULFAMOYL)-                     
HETNAM   2 093  PHENYLTHIAZOLE-2-YL)-ACETAMIDE                                  
HETSYN     093 PIK-93                                                           
FORMUL   2  093    C14 H16 CL N3 O4 S2                                          
HELIX    1   1 GLU A  145  GLY A  159  1                                  15    
HELIX    2   2 ASP A  171  ARG A  191  1                                  21    
HELIX    3   3 ASP A  192  HIS A  199  1                                   8    
HELIX    4   4 PRO A  208  LYS A  213  1                                   6    
HELIX    5   5 THR A  240  THR A  250  1                                  11    
HELIX    6   6 PRO A  286  ASN A  289  5                                   4    
HELIX    7   7 PHE A  290  ASN A  299  1                                  10    
HELIX    8   8 ASP A  312  GLU A  317  5                                   6    
HELIX    9   9 ASN A  498  THR A  503  5                                   6    
HELIX   10  10 PRO A  548  THR A  561  1                                  14    
HELIX   11  11 THR A  568  PHE A  578  1                                  11    
HELIX   12  12 PHE A  578  LEU A  583  1                                   6    
HELIX   13  13 LYS A  584  LYS A  587  5                                   4    
HELIX   14  14 ALA A  588  SER A  594  1                                   7    
HELIX   15  15 GLN A  600  LEU A  611  1                                  12    
HELIX   16  16 ARG A  614  SER A  620  1                                   7    
HELIX   17  17 ASP A  623  LEU A  630  1                                   8    
HELIX   18  18 ASP A  637  GLU A  649  1                                  13    
HELIX   19  19 GLU A  652  VAL A  667  1                                  16    
HELIX   20  20 LYS A  668  GLU A  670  5                                   3    
HELIX   21  21 SER A  675  ASN A  688  1                                  14    
HELIX   22  22 ASN A  688  ALA A  704  1                                  17    
HELIX   23  23 TYR A  709  GLY A  725  1                                  17    
HELIX   24  24 GLY A  725  SER A  751  1                                  27    
HELIX   25  25 SER A  760  GLN A  778  1                                  19    
HELIX   26  26 ILE A  798  CYS A  801  5                                   4    
HELIX   27  27 LEU A  838  THR A  857  1                                  20    
HELIX   28  28 ILE A  888  GLN A  893  1                                   6    
HELIX   29  29 GLU A  905  SER A  915  1                                  11    
HELIX   30  30 THR A  917  LEU A  942  1                                  26    
HELIX   31  31 HIS A  948  ASP A  950  5                                   3    
HELIX   32  32 THR A  988  MET A  995  1                                   8    
HELIX   33  33 SER A 1003  HIS A 1023  1                                  21    
HELIX   34  34 HIS A 1023  MET A 1039  1                                  17    
HELIX   35  35 GLU A 1049  LEU A 1055  1                                   7    
HELIX   36  36 ASN A 1060  GLY A 1079  1                                  20    
HELIX   37  37 TRP A 1080  LEU A 1090  1                                  11    
SHEET    1  AA 5 SER A 230  VAL A 235  0                                        
SHEET    2  AA 5 ILE A 220  HIS A 225 -1  O  ILE A 220   N  VAL A 235           
SHEET    3  AA 5 ILE A 303  ASP A 308  1  O  ILE A 303   N  VAL A 223           
SHEET    4  AA 5 VAL A 271  VAL A 274 -1  O  VAL A 271   N  ASP A 308           
SHEET    5  AA 5 TYR A 280  LEU A 281 -1  O  LEU A 281   N  LEU A 272           
SHEET    1  AB 4 VAL A 408  LYS A 419  0                                        
SHEET    2  AB 4 LYS A 360  ASP A 369 -1  O  PHE A 361   N  PHE A 416           
SHEET    3  AB 4 SER A 515  LEU A 520 -1  O  SER A 515   N  ASP A 369           
SHEET    4  AB 4 GLY A 478  HIS A 483 -1  O  GLY A 478   N  LEU A 520           
SHEET    1  AC 3 GLN A 392  ARG A 398  0                                        
SHEET    2  AC 3 THR A 380  HIS A 389 -1  O  ALA A 385   N  ARG A 397           
SHEET    3  AC 3 LYS A 402  PRO A 403 -1  O  LYS A 402   N  VAL A 381           
SHEET    1  AD 5 GLN A 392  ARG A 398  0                                        
SHEET    2  AD 5 THR A 380  HIS A 389 -1  O  ALA A 385   N  ARG A 397           
SHEET    3  AD 5 LEU A 428  TYR A 434 -1  O  LEU A 428   N  GLN A 388           
SHEET    4  AD 5 TYR A 462  LEU A 467 -1  O  TYR A 462   N  ILE A 433           
SHEET    5  AD 5 TRP A 485  GLN A 486 -1  O  TRP A 485   N  TYR A 463           
SHEET    1  AE 4 PHE A 783  VAL A 785  0                                        
SHEET    2  AE 4 ASP A 788  LEU A 796 -1  N  ASP A 788   O  VAL A 785           
SHEET    3  AE 4 LEU A 811  CYS A 817 -1  O  LYS A 816   N  GLY A 794           
SHEET    4  AE 4 LYS A 802  VAL A 803 -1  O  LYS A 802   N  TRP A 812           
SHEET    1  AF 6 PHE A 783  VAL A 785  0                                        
SHEET    2  AF 6 ASP A 788  LEU A 796 -1  N  ASP A 788   O  VAL A 785           
SHEET    3  AF 6 LEU A 811  CYS A 817 -1  O  LYS A 816   N  GLY A 794           
SHEET    4  AF 6 ILE A 828  HIS A 834 -1  O  ILE A 828   N  PHE A 815           
SHEET    5  AF 6 ILE A 876  GLU A 880 -1  O  GLY A 877   N  LYS A 833           
SHEET    6  AF 6 CYS A 869  GLY A 873 -1  O  ILE A 870   N  MET A 878           
SHEET    1  AG 3 ALA A 885  THR A 887  0                                        
SHEET    2  AG 3 ILE A 952  THR A 955 -1  O  ILE A 954   N  THR A 886           
SHEET    3  AG 3 LEU A 960  HIS A 962 -1  O  PHE A 961   N  MET A 953           
SITE     1 AC1 14 SER A 806  TRP A 812  ILE A 831  TYR A 867                    
SITE     2 AC1 14 ILE A 879  GLU A 880  ILE A 881  VAL A 882                    
SITE     3 AC1 14 ALA A 885  ASN A 951  MET A 953  PHE A 961                    
SITE     4 AC1 14 ILE A 963  ASP A 964                                          
CRYST1  144.025   68.114  106.351  90.00  95.21  90.00 C 1 2 1       4          
ORIGX1      1.000000  0.000000  0.000000        0.00000                         
ORIGX2      0.000000  1.000000  0.000000        0.00000                         
ORIGX3      0.000000  0.000000  1.000000        0.00000                         
SCALE1      0.006943  0.000000  0.000633        0.00000                         
SCALE2      0.000000  0.014681  0.000000        0.00000                         
SCALE3      0.000000  0.000000  0.009442        0.00000                         
ATOM      1  N   SER A 144      35.537 -30.950  50.157  1.00 76.72           N  
ATOM      2  CA  SER A 144      37.015 -30.762  50.266  1.00 76.84           C  
ATOM      3  C   SER A 144      37.372 -29.499  51.048  1.00 76.85           C  
ATOM      4  O   SER A 144      36.529 -28.620  51.242  1.00 76.83           O  
ATOM      5  CB  SER A 144      37.651 -30.718  48.872  1.00 76.90           C  
ATOM      6  OG  SER A 144      38.982 -30.223  48.920  1.00 77.10           O  
ATOM      7  N   GLU A 145      38.627 -29.418  51.490  1.00 76.81           N  
ATOM      8  CA  GLU A 145      39.121 -28.251  52.219  1.00 76.75           C  
ATOM      9  C   GLU A 145      39.955 -27.329  51.326  1.00 76.72           C  
ATOM     10  O   GLU A 145      39.883 -26.104  51.450  1.00 76.71           O  
ATOM     11  CB  GLU A 145      39.924 -28.677  53.454  1.00 76.73           C  
ATOM     12  CG  GLU A 145      39.639 -27.865  54.724  1.00 76.50           C  
ATOM     13  CD  GLU A 145      39.867 -26.369  54.555  1.00 76.27           C  
ATOM     14  OE1 GLU A 145      38.920 -25.657  54.152  1.00 75.86           O  
ATOM     15  OE2 GLU A 145      40.990 -25.904  54.839  1.00 76.30           O  
ATOM     16  N   GLU A 146      40.743 -27.915  50.426  1.00 76.68           N  
ATOM     17  CA  GLU A 146      41.520 -27.125  49.474  1.00 76.69           C  
ATOM     18  C   GLU A 146      40.657 -26.578  48.338  1.00 76.61           C  
ATOM     19  O   GLU A 146      41.145 -25.855  47.463  1.00 76.79           O  
ATOM     20  CB  GLU A 146      42.717 -27.912  48.932  1.00 76.81           C  
ATOM     21  CG  GLU A 146      44.020 -27.724  49.729  1.00 77.32           C  
ATOM     22  CD  GLU A 146      44.434 -26.259  49.873  1.00 78.02           C  
ATOM     23  OE1 GLU A 146      45.167 -25.746  48.995  1.00 78.21           O  
ATOM     24  OE2 GLU A 146      44.017 -25.618  50.864  1.00 78.11           O  
ATOM     25  N   SER A 147      39.374 -26.929  48.364  1.00 76.33           N  
ATOM     26  CA  SER A 147      38.394 -26.361  47.449  1.00 76.09           C  
ATOM     27  C   SER A 147      37.707 -25.140  48.064  1.00 75.79           C  
ATOM     28  O   SER A 147      37.149 -24.305  47.341  1.00 75.85           O  
ATOM     29  CB  SER A 147      37.347 -27.408  47.070  1.00 76.17           C  
ATOM     30  OG  SER A 147      36.576 -27.778  48.199  1.00 76.56           O  
ATOM     31  N   GLN A 148      37.745 -25.043  49.393  1.00 75.24           N  
ATOM     32  CA  GLN A 148      37.108 -23.932  50.103  1.00 74.76           C  
ATOM     33  C   GLN A 148      37.972 -22.669  50.113  1.00 74.38           C  
ATOM     34  O   GLN A 148      37.452 -21.555  49.974  1.00 74.34           O  
ATOM     35  CB  GLN A 148      36.709 -24.346  51.518  1.00 74.76           C  
ATOM     36  CG  GLN A 148      35.450 -25.209  51.554  1.00 74.88           C  
ATOM     37  CD  GLN A 148      35.306 -26.016  52.839  1.00 75.03           C  
ATOM     38  OE1 GLN A 148      34.210 -26.127  53.385  1.00 75.27           O  
ATOM     39  NE2 GLN A 148      36.409 -26.584  53.322  1.00 74.38           N  
ATOM     40  N   ALA A 149      39.285 -22.852  50.273  1.00 73.74           N  
ATOM     41  CA  ALA A 149      40.250 -21.761  50.121  1.00 73.06           C  
ATOM     42  C   ALA A 149      40.137 -21.187  48.714  1.00 72.52           C  
ATOM     43  O   ALA A 149      40.068 -19.973  48.529  1.00 72.40           O  
ATOM     44  CB  ALA A 149      41.665 -22.260  50.383  1.00 73.05           C  
ATOM     45  N   PHE A 150      40.093 -22.093  47.738  1.00 71.89           N  
ATOM     46  CA  PHE A 150      39.932 -21.769  46.323  1.00 71.25           C  
ATOM     47  C   PHE A 150      38.690 -20.928  46.070  1.00 70.64           C  
ATOM     48  O   PHE A 150      38.715 -20.028  45.243  1.00 70.57           O  
ATOM     49  CB  PHE A 150      39.876 -23.071  45.508  1.00 71.40           C  
ATOM     50  CG  PHE A 150      39.803 -22.872  44.011  1.00 71.20           C  
ATOM     51  CD1 PHE A 150      40.656 -21.986  43.358  1.00 71.16           C  
ATOM     52  CD2 PHE A 150      38.901 -23.615  43.248  1.00 71.39           C  
ATOM     53  CE1 PHE A 150      40.590 -21.821  41.972  1.00 71.22           C  
ATOM     54  CE2 PHE A 150      38.831 -23.462  41.861  1.00 70.96           C  
ATOM     55  CZ  PHE A 150      39.677 -22.565  41.224  1.00 71.11           C  
ATOM     56  N   GLN A 151      37.606 -21.229  46.780  1.00 69.93           N  
ATOM     57  CA  GLN A 151      36.385 -20.447  46.666  1.00 69.31           C  
ATOM     58  C   GLN A 151      36.629 -19.058  47.235  1.00 68.76           C  
ATOM     59  O   GLN A 151      36.254 -18.052  46.623  1.00 68.71           O  
ATOM     60  CB  GLN A 151      35.221 -21.133  47.389  1.00 69.41           C  
ATOM     61  CG  GLN A 151      33.883 -20.409  47.257  1.00 69.66           C  
ATOM     62  CD  GLN A 151      33.380 -20.346  45.822  1.00 70.60           C  
ATOM     63  OE1 GLN A 151      33.311 -21.361  45.130  1.00 71.00           O  
ATOM     64  NE2 GLN A 151      33.022 -19.148  45.372  1.00 70.53           N  
ATOM     65  N   ARG A 152      37.280 -19.016  48.395  1.00 67.92           N  
ATOM     66  CA  ARG A 152      37.574 -17.762  49.084  1.00 67.23           C  
ATOM     67  C   ARG A 152      38.608 -16.934  48.327  1.00 66.41           C  
ATOM     68  O   ARG A 152      38.667 -15.705  48.461  1.00 66.26           O  
ATOM     69  CB  ARG A 152      38.034 -18.046  50.510  1.00 67.47           C  
ATOM     70  CG  ARG A 152      36.877 -18.168  51.495  1.00 68.19           C  
ATOM     71  CD  ARG A 152      37.188 -19.094  52.670  1.00 69.05           C  
ATOM     72  NE  ARG A 152      38.592 -19.058  53.078  1.00 70.16           N  
ATOM     73  CZ  ARG A 152      39.349 -20.137  53.279  1.00 70.89           C  
ATOM     74  NH1 ARG A 152      38.844 -21.357  53.133  1.00 71.01           N  
ATOM     75  NH2 ARG A 152      40.616 -19.996  53.647  1.00 71.18           N  
ATOM     76  N   GLN A 153      39.413 -17.625  47.528  1.00 65.27           N  
ATOM     77  CA  GLN A 153      40.322 -16.986  46.596  1.00 64.40           C  
ATOM     78  C   GLN A 153      39.487 -16.284  45.519  1.00 63.42           C  
ATOM     79  O   GLN A 153      39.614 -15.077  45.292  1.00 63.43           O  
ATOM     80  CB  GLN A 153      41.236 -18.047  45.974  1.00 64.25           C  
ATOM     81  CG  GLN A 153      42.532 -17.509  45.388  1.00 65.13           C  
ATOM     82  CD  GLN A 153      43.411 -18.593  44.756  1.00 65.27           C  
ATOM     83  OE1 GLN A 153      43.892 -18.432  43.631  1.00 66.55           O  
ATOM     84  NE2 GLN A 153      43.628 -19.694  45.479  1.00 65.62           N  
ATOM     85  N   LEU A 154      38.608 -17.050  44.883  1.00 62.11           N  
ATOM     86  CA  LEU A 154      37.793 -16.561  43.793  1.00 60.85           C  
ATOM     87  C   LEU A 154      36.902 -15.378  44.200  1.00 60.20           C  
ATOM     88  O   LEU A 154      36.675 -14.468  43.407  1.00 60.00           O  
ATOM     89  CB  LEU A 154      36.960 -17.709  43.222  1.00 60.95           C  
ATOM     90  CG  LEU A 154      37.716 -18.793  42.451  1.00 60.52           C  
ATOM     91  CD1 LEU A 154      36.844 -20.014  42.239  1.00 60.12           C  
ATOM     92  CD2 LEU A 154      38.230 -18.264  41.119  1.00 60.95           C  
ATOM     93  N   THR A 155      36.412 -15.390  45.437  1.00 59.22           N  
ATOM     94  CA  THR A 155      35.575 -14.306  45.949  1.00 58.10           C  
ATOM     95  C   THR A 155      36.328 -12.983  45.905  1.00 57.51           C  
ATOM     96  O   THR A 155      35.822 -11.993  45.377  1.00 57.35           O  
ATOM     97  CB  THR A 155      35.119 -14.595  47.391  1.00 58.00           C  
ATOM     98  OG1 THR A 155      34.456 -15.862  47.428  1.00 58.34           O  
ATOM     99  CG2 THR A 155      34.172 -13.516  47.900  1.00 57.60           C  
ATOM    100  N   ALA A 156      37.542 -12.991  46.450  1.00 56.79           N  
ATOM    101  CA  ALA A 156      38.382 -11.800  46.550  1.00 56.18           C  
ATOM    102  C   ALA A 156      38.835 -11.287  45.185  1.00 55.61           C  
ATOM    103  O   ALA A 156      39.007 -10.082  45.000  1.00 55.59           O  
ATOM    104  CB  ALA A 156      39.584 -12.079  47.442  1.00 56.20           C  
ATOM    105  N   LEU A 157      39.041 -12.209  44.246  1.00 54.83           N  
ATOM    106  CA  LEU A 157      39.307 -11.861  42.854  1.00 54.09           C  
ATOM    107  C   LEU A 157      38.093 -11.216  42.199  1.00 53.94           C  
ATOM    108  O   LEU A 157      38.235 -10.233  41.472  1.00 54.50           O  
ATOM    109  CB  LEU A 157      39.715 -13.098  42.046  1.00 53.87           C  
ATOM    110  CG  LEU A 157      41.179 -13.546  42.014  1.00 53.05           C  
ATOM    111  CD1 LEU A 157      41.332 -14.704  41.058  1.00 51.72           C  
ATOM    112  CD2 LEU A 157      42.090 -12.411  41.607  1.00 52.26           C  
ATOM    113  N   ILE A 158      36.912 -11.776  42.460  1.00 53.30           N  
ATOM    114  CA  ILE A 158      35.650 -11.328  41.860  1.00 52.74           C  
ATOM    115  C   ILE A 158      35.142 -10.009  42.440  1.00 52.42           C  
ATOM    116  O   ILE A 158      34.701  -9.128  41.697  1.00 52.15           O  
ATOM    117  CB  ILE A 158      34.543 -12.418  42.008  1.00 52.73           C  
ATOM    118  CG1 ILE A 158      34.877 -13.646  41.150  1.00 52.80           C  
ATOM    119  CG2 ILE A 158      33.175 -11.862  41.639  1.00 52.26           C  
ATOM    120  CD1 ILE A 158      34.091 -14.912  41.487  1.00 53.07           C  
ATOM    121  N   GLY A 159      35.202  -9.887  43.765  1.00 52.39           N  
ATOM    122  CA  GLY A 159      34.634  -8.745  44.475  1.00 52.24           C  
ATOM    123  C   GLY A 159      33.180  -8.958  44.863  1.00 52.34           C  
ATOM    124  O   GLY A 159      32.500  -8.015  45.262  1.00 52.17           O  
ATOM    125  N   TYR A 160      32.711 -10.201  44.735  1.00 52.48           N  
ATOM    126  CA  TYR A 160      31.362 -10.611  45.150  1.00 52.72           C  
ATOM    127  C   TYR A 160      31.356 -12.097  45.545  1.00 53.42           C  
ATOM    128  O   TYR A 160      32.149 -12.881  45.014  1.00 53.53           O  
ATOM    129  CB  TYR A 160      30.358 -10.355  44.023  1.00 52.21           C  
ATOM    130  CG  TYR A 160      28.911 -10.590  44.385  1.00 50.83           C  
ATOM    131  CD1 TYR A 160      28.144  -9.574  44.943  1.00 50.19           C  
ATOM    132  CD2 TYR A 160      28.304 -11.823  44.157  1.00 50.36           C  
ATOM    133  CE1 TYR A 160      26.803  -9.778  45.281  1.00 50.03           C  
ATOM    134  CE2 TYR A 160      26.960 -12.041  44.489  1.00 50.64           C  
ATOM    135  CZ  TYR A 160      26.217 -11.012  45.055  1.00 50.80           C  
ATOM    136  OH  TYR A 160      24.889 -11.213  45.391  1.00 51.49           O  
ATOM    137  N   ASP A 161      30.469 -12.479  46.468  1.00 54.08           N  
ATOM    138  CA  ASP A 161      30.363 -13.870  46.917  1.00 54.70           C  
ATOM    139  C   ASP A 161      29.172 -14.605  46.278  1.00 55.15           C  
ATOM    140  O   ASP A 161      28.015 -14.356  46.631  1.00 55.18           O  
ATOM    141  CB  ASP A 161      30.285 -13.924  48.448  1.00 55.01           C  
ATOM    142  CG  ASP A 161      29.962 -15.308  48.968  1.00 55.40           C  
ATOM    143  OD1 ASP A 161      30.890 -16.117  49.133  1.00 55.87           O  
ATOM    144  OD2 ASP A 161      28.774 -15.591  49.212  1.00 57.24           O  
ATOM    145  N   VAL A 162      29.471 -15.525  45.357  1.00 55.63           N  
ATOM    146  CA  VAL A 162      28.449 -16.241  44.576  1.00 56.05           C  
ATOM    147  C   VAL A 162      27.884 -17.502  45.249  1.00 56.75           C  
ATOM    148  O   VAL A 162      26.997 -18.155  44.695  1.00 57.03           O  
ATOM    149  CB  VAL A 162      28.947 -16.597  43.142  1.00 55.90           C  
ATOM    150  CG1 VAL A 162      29.422 -15.353  42.407  1.00 55.66           C  
ATOM    151  CG2 VAL A 162      30.050 -17.657  43.179  1.00 55.72           C  
ATOM    152  N   THR A 163      28.419 -17.863  46.416  1.00 57.39           N  
ATOM    153  CA  THR A 163      27.821 -18.904  47.251  1.00 57.90           C  
ATOM    154  C   THR A 163      26.637 -18.319  48.005  1.00 58.07           C  
ATOM    155  O   THR A 163      25.742 -19.047  48.441  1.00 58.34           O  
ATOM    156  CB  THR A 163      28.806 -19.457  48.296  1.00 57.98           C  
ATOM    157  OG1 THR A 163      29.744 -18.434  48.655  1.00 58.14           O  
ATOM    158  CG2 THR A 163      29.550 -20.675  47.759  1.00 58.72           C  
ATOM    159  N   ASP A 164      26.659 -16.997  48.157  1.00 58.19           N  
ATOM    160  CA  ASP A 164      25.623 -16.246  48.850  1.00 58.29           C  
ATOM    161  C   ASP A 164      24.246 -16.478  48.247  1.00 58.02           C  
ATOM    162  O   ASP A 164      24.116 -16.659  47.042  1.00 58.21           O  
ATOM    163  CB  ASP A 164      25.957 -14.762  48.795  1.00 58.50           C  
ATOM    164  CG  ASP A 164      25.454 -14.018  49.991  1.00 59.10           C  
ATOM    165  OD1 ASP A 164      26.296 -13.639  50.839  1.00 59.00           O  
ATOM    166  OD2 ASP A 164      24.220 -13.829  50.084  1.00 59.28           O  
ATOM    167  N   VAL A 165      23.224 -16.474  49.098  1.00 57.84           N  
ATOM    168  CA  VAL A 165      21.844 -16.773  48.694  1.00 57.45           C  
ATOM    169  C   VAL A 165      20.873 -15.744  49.305  1.00 56.84           C  
ATOM    170  O   VAL A 165      19.666 -15.796  49.065  1.00 56.87           O  
ATOM    171  CB  VAL A 165      21.460 -18.249  49.078  1.00 57.84           C  
ATOM    172  CG1 VAL A 165      19.992 -18.569  48.779  1.00 58.08           C  
ATOM    173  CG2 VAL A 165      22.366 -19.252  48.354  1.00 58.48           C  
ATOM    174  N   SER A 166      21.421 -14.795  50.066  1.00 56.26           N  
ATOM    175  CA  SER A 166      20.639 -13.790  50.794  1.00 55.72           C  
ATOM    176  C   SER A 166      19.689 -12.993  49.913  1.00 55.50           C  
ATOM    177  O   SER A 166      18.542 -12.748  50.300  1.00 55.70           O  
ATOM    178  CB  SER A 166      21.561 -12.826  51.541  1.00 55.77           C  
ATOM    179  OG  SER A 166      22.368 -12.094  50.634  1.00 55.89           O  
ATOM    180  N   ASN A 167      20.164 -12.596  48.733  1.00 55.11           N  
ATOM    181  CA  ASN A 167      19.372 -11.791  47.806  1.00 54.50           C  
ATOM    182  C   ASN A 167      18.810 -12.609  46.641  1.00 54.42           C  
ATOM    183  O   ASN A 167      18.957 -12.257  45.480  1.00 54.38           O  
ATOM    184  CB  ASN A 167      20.189 -10.599  47.312  1.00 54.26           C  
ATOM    185  CG  ASN A 167      19.381  -9.660  46.453  1.00 53.85           C  
ATOM    186  OD1 ASN A 167      18.210  -9.411  46.718  1.00 52.85           O  
ATOM    187  ND2 ASN A 167      20.005  -9.134  45.408  1.00 54.16           N  
ATOM    188  N   VAL A 168      18.150 -13.705  46.973  1.00 54.46           N  
ATOM    189  CA  VAL A 168      17.609 -14.612  45.974  1.00 54.57           C  
ATOM    190  C   VAL A 168      16.126 -14.890  46.274  1.00 54.31           C  
ATOM    191  O   VAL A 168      15.610 -14.474  47.319  1.00 54.36           O  
ATOM    192  CB  VAL A 168      18.487 -15.909  45.927  1.00 54.84           C  
ATOM    193  CG1 VAL A 168      17.667 -17.181  46.149  1.00 55.43           C  
ATOM    194  CG2 VAL A 168      19.332 -15.966  44.636  1.00 55.03           C  
ATOM    195  N   HIS A 169      15.438 -15.553  45.348  1.00 53.93           N  
ATOM    196  CA  HIS A 169      14.069 -16.026  45.571  1.00 53.68           C  
ATOM    197  C   HIS A 169      13.775 -17.217  44.665  1.00 53.39           C  
ATOM    198  O   HIS A 169      12.623 -17.625  44.492  1.00 53.67           O  
ATOM    199  CB  HIS A 169      13.040 -14.906  45.373  1.00 53.70           C  
ATOM    200  CG  HIS A 169      12.927 -14.427  43.960  1.00 54.57           C  
ATOM    201  ND1 HIS A 169      13.001 -13.093  43.621  1.00 55.28           N  
ATOM    202  CD2 HIS A 169      12.744 -15.102  42.799  1.00 55.26           C  
ATOM    203  CE1 HIS A 169      12.859 -12.966  42.315  1.00 54.99           C  
ATOM    204  NE2 HIS A 169      12.705 -14.170  41.792  1.00 55.01           N  
ATOM    205  N   ASP A 170      14.844 -17.745  44.081  1.00 53.10           N  
ATOM    206  CA  ASP A 170      14.832 -18.946  43.256  1.00 52.98           C  
ATOM    207  C   ASP A 170      16.293 -19.316  43.029  1.00 52.93           C  
ATOM    208  O   ASP A 170      17.184 -18.632  43.532  1.00 52.76           O  
ATOM    209  CB  ASP A 170      14.106 -18.706  41.933  1.00 53.01           C  
ATOM    210  CG  ASP A 170      14.988 -18.052  40.883  1.00 53.39           C  
ATOM    211  OD1 ASP A 170      15.837 -17.188  41.223  1.00 52.36           O  
ATOM    212  OD2 ASP A 170      14.814 -18.410  39.704  1.00 54.17           O  
ATOM    213  N   ASP A 171      16.552 -20.363  42.257  1.00 53.02           N  
ATOM    214  CA  ASP A 171      17.910 -20.895  42.178  1.00 53.37           C  
ATOM    215  C   ASP A 171      18.646 -20.712  40.837  1.00 53.30           C  
ATOM    216  O   ASP A 171      19.581 -21.463  40.543  1.00 53.12           O  
ATOM    217  CB  ASP A 171      17.874 -22.372  42.541  1.00 53.49           C  
ATOM    218  CG  ASP A 171      17.269 -23.214  41.449  1.00 54.75           C  
ATOM    219  OD1 ASP A 171      17.945 -24.182  41.045  1.00 57.16           O  
ATOM    220  OD2 ASP A 171      16.146 -22.897  40.978  1.00 54.90           O  
ATOM    221  N   GLU A 172      18.246 -19.722  40.034  1.00 53.40           N  
ATOM    222  CA  GLU A 172      18.819 -19.575  38.689  1.00 53.09           C  
ATOM    223  C   GLU A 172      20.346 -19.431  38.718  1.00 53.02           C  
ATOM    224  O   GLU A 172      21.051 -20.032  37.907  1.00 53.22           O  
ATOM    225  CB  GLU A 172      18.159 -18.443  37.884  1.00 52.81           C  
ATOM    226  CG  GLU A 172      18.254 -18.699  36.373  1.00 52.95           C  
ATOM    227  CD  GLU A 172      17.967 -17.492  35.460  1.00 53.03           C  
ATOM    228  OE1 GLU A 172      17.399 -16.459  35.902  1.00 51.53           O  
ATOM    229  OE2 GLU A 172      18.313 -17.606  34.263  1.00 52.24           O  
ATOM    230  N   LEU A 173      20.852 -18.654  39.668  1.00 52.86           N  
ATOM    231  CA  LEU A 173      22.286 -18.428  39.770  1.00 52.78           C  
ATOM    232  C   LEU A 173      23.070 -19.720  39.945  1.00 53.26           C  
ATOM    233  O   LEU A 173      24.051 -19.938  39.234  1.00 53.32           O  
ATOM    234  CB  LEU A 173      22.606 -17.450  40.897  1.00 52.39           C  
ATOM    235  CG  LEU A 173      22.012 -16.045  40.782  1.00 52.18           C  
ATOM    236  CD1 LEU A 173      22.207 -15.291  42.082  1.00 51.74           C  
ATOM    237  CD2 LEU A 173      22.597 -15.260  39.607  1.00 51.71           C  
ATOM    238  N   GLU A 174      22.632 -20.574  40.879  1.00 53.82           N  
ATOM    239  CA  GLU A 174      23.328 -21.836  41.169  1.00 54.18           C  
ATOM    240  C   GLU A 174      23.224 -22.795  39.993  1.00 54.06           C  
ATOM    241  O   GLU A 174      24.193 -23.486  39.653  1.00 54.10           O  
ATOM    242  CB  GLU A 174      22.784 -22.504  42.438  1.00 54.36           C  
ATOM    243  CG  GLU A 174      23.229 -21.857  43.748  1.00 55.43           C  
ATOM    244  CD  GLU A 174      24.726 -21.967  43.997  1.00 56.97           C  
ATOM    245  OE1 GLU A 174      25.270 -23.095  43.920  1.00 56.66           O  
ATOM    246  OE2 GLU A 174      25.354 -20.918  44.281  1.00 57.75           O  
ATOM    247  N   PHE A 175      22.043 -22.816  39.383  1.00 53.75           N  
ATOM    248  CA  PHE A 175      21.780 -23.585  38.183  1.00 53.94           C  
ATOM    249  C   PHE A 175      22.776 -23.155  37.107  1.00 53.98           C  
ATOM    250  O   PHE A 175      23.399 -23.996  36.459  1.00 54.04           O  
ATOM    251  CB  PHE A 175      20.332 -23.338  37.736  1.00 54.33           C  
ATOM    252  CG  PHE A 175      19.796 -24.358  36.765  1.00 54.76           C  
ATOM    253  CD1 PHE A 175      19.308 -25.581  37.214  1.00 55.69           C  
ATOM    254  CD2 PHE A 175      19.754 -24.084  35.400  1.00 55.31           C  
ATOM    255  CE1 PHE A 175      18.804 -26.522  36.313  1.00 56.01           C  
ATOM    256  CE2 PHE A 175      19.253 -25.017  34.492  1.00 54.46           C  
ATOM    257  CZ  PHE A 175      18.778 -26.229  34.944  1.00 55.22           C  
ATOM    258  N   THR A 176      22.954 -21.843  36.954  1.00 53.89           N  
ATOM    259  CA  THR A 176      23.897 -21.287  35.987  1.00 53.81           C  
ATOM    260  C   THR A 176      25.373 -21.601  36.296  1.00 54.02           C  
ATOM    261  O   THR A 176      26.180 -21.768  35.378  1.00 54.24           O  
ATOM    262  CB  THR A 176      23.699 -19.784  35.855  1.00 53.88           C  
ATOM    263  OG1 THR A 176      22.309 -19.524  35.647  1.00 53.99           O  
ATOM    264  CG2 THR A 176      24.504 -19.223  34.682  1.00 53.43           C  
ATOM    265  N   ARG A 177      25.733 -21.670  37.576  1.00 53.74           N  
ATOM    266  CA  ARG A 177      27.082 -22.088  37.941  1.00 53.35           C  
ATOM    267  C   ARG A 177      27.312 -23.518  37.443  1.00 53.47           C  
ATOM    268  O   ARG A 177      28.290 -23.786  36.744  1.00 53.28           O  
ATOM    269  CB  ARG A 177      27.303 -21.970  39.449  1.00 53.32           C  
ATOM    270  CG  ARG A 177      27.300 -20.534  39.955  1.00 53.00           C  
ATOM    271  CD  ARG A 177      27.418 -20.458  41.473  1.00 52.82           C  
ATOM    272  NE  ARG A 177      28.779 -20.708  41.946  1.00 51.59           N  
ATOM    273  CZ  ARG A 177      29.148 -21.723  42.727  1.00 51.20           C  
ATOM    274  NH1 ARG A 177      28.261 -22.621  43.150  1.00 51.35           N  
ATOM    275  NH2 ARG A 177      30.418 -21.837  43.095  1.00 49.56           N  
ATOM    276  N   ARG A 178      26.379 -24.414  37.773  1.00 53.59           N  
ATOM    277  CA  ARG A 178      26.416 -25.810  37.324  1.00 53.54           C  
ATOM    278  C   ARG A 178      26.359 -25.954  35.807  1.00 53.17           C  
ATOM    279  O   ARG A 178      27.040 -26.806  35.235  1.00 53.12           O  
ATOM    280  CB  ARG A 178      25.263 -26.595  37.930  1.00 53.96           C  
ATOM    281  CG  ARG A 178      25.503 -27.079  39.333  1.00 55.82           C  
ATOM    282  CD  ARG A 178      24.179 -27.389  40.011  1.00 59.15           C  
ATOM    283  NE  ARG A 178      24.342 -27.675  41.438  1.00 62.17           N  
ATOM    284  CZ  ARG A 178      24.731 -26.789  42.359  1.00 63.22           C  
ATOM    285  NH1 ARG A 178      25.022 -25.528  42.025  1.00 62.78           N  
ATOM    286  NH2 ARG A 178      24.830 -27.173  43.627  1.00 63.27           N  
ATOM    287  N   GLY A 179      25.546 -25.123  35.161  1.00 52.60           N  
ATOM    288  CA  GLY A 179      25.406 -25.178  33.714  1.00 52.09           C  
ATOM    289  C   GLY A 179      26.674 -24.800  32.975  1.00 51.88           C  
ATOM    290  O   GLY A 179      26.954 -25.327  31.905  1.00 51.74           O  
ATOM    291  N   LEU A 180      27.454 -23.895  33.550  1.00 51.80           N  
ATOM    292  CA  LEU A 180      28.610 -23.366  32.844  1.00 51.94           C  
ATOM    293  C   LEU A 180      29.829 -24.293  32.911  1.00 52.28           C  
ATOM    294  O   LEU A 180      30.820 -24.084  32.201  1.00 52.46           O  
ATOM    295  CB  LEU A 180      28.930 -21.943  33.321  1.00 51.70           C  
ATOM    296  CG  LEU A 180      27.895 -20.885  32.892  1.00 51.00           C  
ATOM    297  CD1 LEU A 180      28.164 -19.528  33.503  1.00 47.93           C  
ATOM    298  CD2 LEU A 180      27.800 -20.780  31.374  1.00 51.07           C  
ATOM    299  N   VAL A 181      29.739 -25.330  33.740  1.00 52.46           N  
ATOM    300  CA  VAL A 181      30.836 -26.282  33.909  1.00 52.63           C  
ATOM    301  C   VAL A 181      31.182 -26.956  32.582  1.00 52.93           C  
ATOM    302  O   VAL A 181      32.350 -27.040  32.211  1.00 53.22           O  
ATOM    303  CB  VAL A 181      30.520 -27.346  35.004  1.00 52.43           C  
ATOM    304  CG1 VAL A 181      31.621 -28.393  35.080  1.00 52.10           C  
ATOM    305  CG2 VAL A 181      30.334 -26.677  36.363  1.00 52.03           C  
ATOM    306  N   THR A 182      30.158 -27.410  31.867  1.00 53.25           N  
ATOM    307  CA  THR A 182      30.342 -28.137  30.608  1.00 53.57           C  
ATOM    308  C   THR A 182      31.048 -27.295  29.532  1.00 53.69           C  
ATOM    309  O   THR A 182      32.117 -27.677  29.052  1.00 53.67           O  
ATOM    310  CB  THR A 182      28.991 -28.728  30.087  1.00 53.48           C  
ATOM    311  OG1 THR A 182      28.511 -29.706  31.017  1.00 53.37           O  
ATOM    312  CG2 THR A 182      29.157 -29.376  28.714  1.00 53.25           C  
ATOM    313  N   PRO A 183      30.466 -26.144  29.157  1.00 53.91           N  
ATOM    314  CA  PRO A 183      31.140 -25.384  28.108  1.00 54.28           C  
ATOM    315  C   PRO A 183      32.546 -24.925  28.515  1.00 54.56           C  
ATOM    316  O   PRO A 183      33.396 -24.724  27.640  1.00 54.65           O  
ATOM    317  CB  PRO A 183      30.213 -24.172  27.884  1.00 54.06           C  
ATOM    318  CG  PRO A 183      29.375 -24.087  29.105  1.00 54.04           C  
ATOM    319  CD  PRO A 183      29.231 -25.481  29.617  1.00 53.94           C  
ATOM    320  N   ARG A 184      32.782 -24.754  29.816  1.00 54.63           N  
ATOM    321  CA  ARG A 184      34.107 -24.385  30.295  1.00 55.18           C  
ATOM    322  C   ARG A 184      35.093 -25.486  29.973  1.00 55.35           C  
ATOM    323  O   ARG A 184      36.150 -25.245  29.387  1.00 55.25           O  
ATOM    324  CB  ARG A 184      34.103 -24.143  31.802  1.00 55.47           C  
ATOM    325  CG  ARG A 184      35.493 -24.156  32.428  1.00 55.53           C  
ATOM    326  CD  ARG A 184      35.511 -23.414  33.750  1.00 57.36           C  
ATOM    327  NE  ARG A 184      34.992 -24.220  34.854  1.00 58.25           N  
ATOM    328  CZ  ARG A 184      33.760 -24.127  35.344  1.00 58.64           C  
ATOM    329  NH1 ARG A 184      32.891 -23.256  34.835  1.00 58.39           N  
ATOM    330  NH2 ARG A 184      33.396 -24.908  36.350  1.00 58.81           N  
ATOM    331  N   MET A 185      34.712 -26.699  30.354  1.00 55.57           N  
ATOM    332  CA  MET A 185      35.573 -27.847  30.247  1.00 56.00           C  
ATOM    333  C   MET A 185      35.748 -28.257  28.801  1.00 56.04           C  
ATOM    334  O   MET A 185      36.774 -28.828  28.441  1.00 56.41           O  
ATOM    335  CB  MET A 185      35.019 -28.986  31.086  1.00 55.75           C  
ATOM    336  CG  MET A 185      34.868 -28.617  32.546  1.00 55.76           C  
ATOM    337  SD  MET A 185      35.075 -30.018  33.655  1.00 57.16           S  
ATOM    338  CE  MET A 185      33.679 -31.054  33.210  1.00 57.57           C  
ATOM    339  N   ALA A 186      34.753 -27.947  27.975  1.00 56.16           N  
ATOM    340  CA  ALA A 186      34.838 -28.183  26.536  1.00 56.37           C  
ATOM    341  C   ALA A 186      35.897 -27.296  25.881  1.00 56.51           C  
ATOM    342  O   ALA A 186      36.579 -27.726  24.957  1.00 56.68           O  
ATOM    343  CB  ALA A 186      33.479 -27.991  25.869  1.00 56.06           C  
ATOM    344  N   GLU A 187      36.046 -26.069  26.367  1.00 56.68           N  
ATOM    345  CA  GLU A 187      37.048 -25.163  25.818  1.00 57.06           C  
ATOM    346  C   GLU A 187      38.414 -25.366  26.459  1.00 57.36           C  
ATOM    347  O   GLU A 187      39.445 -25.143  25.817  1.00 57.28           O  
ATOM    348  CB  GLU A 187      36.605 -23.710  25.945  1.00 56.81           C  
ATOM    349  CG  GLU A 187      37.379 -22.744  25.057  1.00 57.36           C  
ATOM    350  CD  GLU A 187      37.290 -23.074  23.572  1.00 58.46           C  
ATOM    351  OE1 GLU A 187      36.330 -23.750  23.145  1.00 59.33           O  
ATOM    352  OE2 GLU A 187      38.191 -22.653  22.820  1.00 59.18           O  
ATOM    353  N   VAL A 188      38.413 -25.779  27.723  1.00 57.78           N  
ATOM    354  CA  VAL A 188      39.642 -26.140  28.421  1.00 58.33           C  
ATOM    355  C   VAL A 188      40.276 -27.377  27.753  1.00 58.95           C  
ATOM    356  O   VAL A 188      41.461 -27.369  27.403  1.00 58.96           O  
ATOM    357  CB  VAL A 188      39.386 -26.368  29.937  1.00 58.27           C  
ATOM    358  CG1 VAL A 188      40.581 -27.045  30.610  1.00 57.46           C  
ATOM    359  CG2 VAL A 188      39.074 -25.048  30.617  1.00 58.01           C  
ATOM    360  N   ALA A 189      39.475 -28.422  27.554  1.00 59.46           N  
ATOM    361  CA  ALA A 189      39.939 -29.615  26.863  1.00 60.05           C  
ATOM    362  C   ALA A 189      40.335 -29.326  25.408  1.00 60.55           C  
ATOM    363  O   ALA A 189      41.261 -29.935  24.882  1.00 60.84           O  
ATOM    364  CB  ALA A 189      38.885 -30.708  26.929  1.00 59.94           C  
ATOM    365  N   SER A 190      39.645 -28.383  24.774  1.00 61.30           N  
ATOM    366  CA  SER A 190      39.863 -28.070  23.353  1.00 61.89           C  
ATOM    367  C   SER A 190      41.146 -27.306  23.004  1.00 62.03           C  
ATOM    368  O   SER A 190      41.783 -27.610  22.000  1.00 61.98           O  
ATOM    369  CB  SER A 190      38.653 -27.325  22.774  1.00 61.86           C  
ATOM    370  OG  SER A 190      37.573 -28.217  22.547  1.00 62.64           O  
ATOM    371  N   ARG A 191      41.506 -26.306  23.807  1.00 62.48           N  
ATOM    372  CA  ARG A 191      42.585 -25.377  23.443  1.00 62.93           C  
ATOM    373  C   ARG A 191      43.950 -26.052  23.397  1.00 63.29           C  
ATOM    374  O   ARG A 191      44.243 -26.920  24.221  1.00 63.50           O  
ATOM    375  CB  ARG A 191      42.616 -24.162  24.383  1.00 63.02           C  
ATOM    376  CG  ARG A 191      42.803 -24.506  25.861  1.00 63.19           C  
ATOM    377  CD  ARG A 191      43.035 -23.262  26.706  1.00 62.56           C  
ATOM    378  NE  ARG A 191      43.235 -23.594  28.117  1.00 60.85           N  
ATOM    379  CZ  ARG A 191      42.560 -23.052  29.127  1.00 59.34           C  
ATOM    380  NH1 ARG A 191      41.639 -22.118  28.906  1.00 58.80           N  
ATOM    381  NH2 ARG A 191      42.822 -23.432  30.366  1.00 57.96           N  
ATOM    382  N   ASP A 192      44.764 -25.658  22.414  1.00 63.67           N  
ATOM    383  CA  ASP A 192      46.146 -26.135  22.285  1.00 63.90           C  
ATOM    384  C   ASP A 192      47.017 -25.452  23.335  1.00 63.85           C  
ATOM    385  O   ASP A 192      47.190 -24.235  23.290  1.00 63.97           O  
ATOM    386  CB  ASP A 192      46.691 -25.865  20.872  1.00 64.04           C  
ATOM    387  CG  ASP A 192      48.207 -26.083  20.761  1.00 64.64           C  
ATOM    388  OD1 ASP A 192      48.735 -27.099  21.277  1.00 64.14           O  
ATOM    389  OD2 ASP A 192      48.870 -25.224  20.140  1.00 65.27           O  
ATOM    390  N   PRO A 193      47.559 -26.231  24.289  1.00 63.77           N  
ATOM    391  CA  PRO A 193      48.347 -25.670  25.386  1.00 63.78           C  
ATOM    392  C   PRO A 193      49.460 -24.733  24.917  1.00 63.73           C  
ATOM    393  O   PRO A 193      49.683 -23.683  25.532  1.00 63.72           O  
ATOM    394  CB  PRO A 193      48.938 -26.915  26.048  1.00 63.74           C  
ATOM    395  CG  PRO A 193      47.919 -27.963  25.796  1.00 63.76           C  
ATOM    396  CD  PRO A 193      47.447 -27.696  24.402  1.00 63.60           C  
ATOM    397  N   LYS A 194      50.124 -25.105  23.823  1.00 63.70           N  
ATOM    398  CA  LYS A 194      51.303 -24.389  23.326  1.00 63.70           C  
ATOM    399  C   LYS A 194      50.923 -23.005  22.837  1.00 63.44           C  
ATOM    400  O   LYS A 194      51.553 -22.010  23.204  1.00 63.56           O  
ATOM    401  CB  LYS A 194      51.952 -25.172  22.187  1.00 63.50           C  
ATOM    402  CG  LYS A 194      53.454 -25.022  22.096  1.00 64.11           C  
ATOM    403  CD  LYS A 194      54.028 -25.823  20.929  1.00 64.18           C  
ATOM    404  CE  LYS A 194      53.770 -27.330  21.068  1.00 65.08           C  
ATOM    405  NZ  LYS A 194      54.517 -28.144  20.058  1.00 65.48           N  
ATOM    406  N   LEU A 195      49.883 -22.951  22.010  1.00 63.06           N  
ATOM    407  CA  LEU A 195      49.418 -21.694  21.457  1.00 62.75           C  
ATOM    408  C   LEU A 195      48.652 -20.853  22.483  1.00 62.91           C  
ATOM    409  O   LEU A 195      48.617 -19.625  22.369  1.00 63.08           O  
ATOM    410  CB  LEU A 195      48.586 -21.929  20.196  1.00 62.59           C  
ATOM    411  CG  LEU A 195      49.347 -22.129  18.884  1.00 61.70           C  
ATOM    412  CD1 LEU A 195      48.370 -22.225  17.722  1.00 60.99           C  
ATOM    413  CD2 LEU A 195      50.344 -21.002  18.642  1.00 60.80           C  
ATOM    414  N   TYR A 196      48.055 -21.514  23.477  1.00 62.63           N  
ATOM    415  CA  TYR A 196      47.429 -20.834  24.606  1.00 62.56           C  
ATOM    416  C   TYR A 196      48.443 -20.052  25.427  1.00 63.19           C  
ATOM    417  O   TYR A 196      48.242 -18.873  25.723  1.00 63.37           O  
ATOM    418  CB  TYR A 196      46.741 -21.837  25.521  1.00 61.86           C  
ATOM    419  CG  TYR A 196      45.947 -21.203  26.645  1.00 60.86           C  
ATOM    420  CD1 TYR A 196      44.848 -20.389  26.371  1.00 60.86           C  
ATOM    421  CD2 TYR A 196      46.279 -21.432  27.979  1.00 59.46           C  
ATOM    422  CE1 TYR A 196      44.105 -19.811  27.396  1.00 59.77           C  
ATOM    423  CE2 TYR A 196      45.541 -20.862  29.010  1.00 59.00           C  
ATOM    424  CZ  TYR A 196      44.454 -20.051  28.707  1.00 59.61           C  
ATOM    425  OH  TYR A 196      43.706 -19.480  29.705  1.00 59.22           O  
ATOM    426  N   ALA A 197      49.528 -20.723  25.798  1.00 63.90           N  
ATOM    427  CA  ALA A 197      50.552 -20.142  26.664  1.00 64.40           C  
ATOM    428  C   ALA A 197      51.141 -18.858  26.089  1.00 64.72           C  
ATOM    429  O   ALA A 197      51.397 -17.906  26.822  1.00 64.80           O  
ATOM    430  CB  ALA A 197      51.648 -21.161  26.924  1.00 64.41           C  
ATOM    431  N   MET A 198      51.328 -18.846  24.772  1.00 65.19           N  
ATOM    432  CA  MET A 198      52.000 -17.755  24.069  1.00 65.77           C  
ATOM    433  C   MET A 198      51.016 -16.784  23.437  1.00 65.35           C  
ATOM    434  O   MET A 198      51.410 -15.713  22.978  1.00 65.67           O  
ATOM    435  CB  MET A 198      52.934 -18.312  22.990  1.00 65.70           C  
ATOM    436  CG  MET A 198      54.070 -19.169  23.536  1.00 66.71           C  
ATOM    437  SD  MET A 198      55.159 -19.847  22.262  1.00 67.47           S  
ATOM    438  CE  MET A 198      54.068 -21.043  21.476  1.00 67.54           C  
ATOM    439  N   HIS A 199      49.742 -17.169  23.406  1.00 64.95           N  
ATOM    440  CA  HIS A 199      48.659 -16.305  22.933  1.00 64.63           C  
ATOM    441  C   HIS A 199      49.052 -15.379  21.769  1.00 64.21           C  
ATOM    442  O   HIS A 199      48.903 -14.169  21.862  1.00 64.23           O  
ATOM    443  CB  HIS A 199      48.078 -15.497  24.109  1.00 64.74           C  
ATOM    444  CG  HIS A 199      49.104 -14.703  24.859  1.00 65.44           C  
ATOM    445  ND1 HIS A 199      49.991 -15.279  25.743  1.00 66.12           N  
ATOM    446  CD2 HIS A 199      49.395 -13.380  24.845  1.00 65.96           C  
ATOM    447  CE1 HIS A 199      50.783 -14.347  26.242  1.00 66.18           C  
ATOM    448  NE2 HIS A 199      50.443 -13.186  25.713  1.00 66.23           N  
ATOM    449  N   PRO A 200      49.552 -15.941  20.654  1.00 64.08           N  
ATOM    450  CA  PRO A 200      49.903 -15.000  19.591  1.00 63.80           C  
ATOM    451  C   PRO A 200      48.729 -14.091  19.230  1.00 63.41           C  
ATOM    452  O   PRO A 200      47.634 -14.571  18.959  1.00 63.09           O  
ATOM    453  CB  PRO A 200      50.265 -15.912  18.407  1.00 63.64           C  
ATOM    454  CG  PRO A 200      49.749 -17.264  18.765  1.00 63.44           C  
ATOM    455  CD  PRO A 200      49.813 -17.336  20.254  1.00 63.86           C  
ATOM    456  N   TRP A 201      48.973 -12.788  19.261  1.00 63.32           N  
ATOM    457  CA  TRP A 201      48.000 -11.803  18.828  1.00 63.50           C  
ATOM    458  C   TRP A 201      48.130 -11.641  17.325  1.00 63.64           C  
ATOM    459  O   TRP A 201      49.125 -11.127  16.834  1.00 63.43           O  
ATOM    460  CB  TRP A 201      48.225 -10.473  19.559  1.00 63.32           C  
ATOM    461  CG  TRP A 201      47.144  -9.436  19.367  1.00 63.00           C  
ATOM    462  CD1 TRP A 201      45.950  -9.592  18.715  1.00 62.82           C  
ATOM    463  CD2 TRP A 201      47.147  -8.094  19.880  1.00 63.21           C  
ATOM    464  NE1 TRP A 201      45.221  -8.423  18.770  1.00 63.56           N  
ATOM    465  CE2 TRP A 201      45.926  -7.491  19.485  1.00 63.27           C  
ATOM    466  CE3 TRP A 201      48.063  -7.342  20.632  1.00 62.71           C  
ATOM    467  CZ2 TRP A 201      45.601  -6.165  19.809  1.00 62.88           C  
ATOM    468  CZ3 TRP A 201      47.736  -6.022  20.961  1.00 63.13           C  
ATOM    469  CH2 TRP A 201      46.512  -5.450  20.548  1.00 62.93           C  
ATOM    470  N   VAL A 202      47.094 -12.062  16.608  1.00 64.47           N  
ATOM    471  CA  VAL A 202      47.178 -12.315  15.168  1.00 65.16           C  
ATOM    472  C   VAL A 202      45.963 -11.772  14.415  1.00 65.61           C  
ATOM    473  O   VAL A 202      44.867 -11.714  14.970  1.00 65.55           O  
ATOM    474  CB  VAL A 202      47.311 -13.847  14.922  1.00 64.94           C  
ATOM    475  CG1 VAL A 202      46.814 -14.243  13.546  1.00 65.09           C  
ATOM    476  CG2 VAL A 202      48.749 -14.296  15.143  1.00 65.00           C  
ATOM    477  N   THR A 203      46.159 -11.383  13.154  1.00 66.25           N  
ATOM    478  CA  THR A 203      45.043 -10.952  12.298  1.00 66.77           C  
ATOM    479  C   THR A 203      45.106 -11.539  10.885  1.00 66.95           C  
ATOM    480  O   THR A 203      46.179 -11.850  10.380  1.00 66.70           O  
ATOM    481  CB  THR A 203      44.936  -9.412  12.202  1.00 66.84           C  
ATOM    482  OG1 THR A 203      43.827  -9.065  11.360  1.00 67.33           O  
ATOM    483  CG2 THR A 203      46.224  -8.798  11.630  1.00 66.57           C  
ATOM    484  N   SER A 204      43.940 -11.671  10.258  1.00 67.31           N  
ATOM    485  CA  SER A 204      43.842 -12.197   8.897  1.00 67.52           C  
ATOM    486  C   SER A 204      43.334 -11.139   7.931  1.00 67.82           C  
ATOM    487  O   SER A 204      43.150 -11.404   6.750  1.00 67.70           O  
ATOM    488  CB  SER A 204      42.931 -13.418   8.862  1.00 67.39           C  
ATOM    489  OG  SER A 204      43.374 -14.388   9.791  1.00 67.76           O  
ATOM    490  N   LYS A 205      43.105  -9.934   8.442  1.00 68.51           N  
ATOM    491  CA  LYS A 205      42.801  -8.791   7.591  1.00 69.08           C  
ATOM    492  C   LYS A 205      43.963  -8.610   6.616  1.00 69.27           C  
ATOM    493  O   LYS A 205      45.078  -9.060   6.912  1.00 69.31           O  
ATOM    494  CB  LYS A 205      42.630  -7.541   8.452  1.00 69.16           C  
ATOM    495  CG  LYS A 205      41.387  -7.549   9.322  1.00 70.13           C  
ATOM    496  CD  LYS A 205      41.531  -6.562  10.469  1.00 72.08           C  
ATOM    497  CE  LYS A 205      40.277  -6.516  11.341  1.00 73.64           C  
ATOM    498  NZ  LYS A 205      40.020  -7.807  12.053  1.00 74.19           N  
ATOM    499  N   PRO A 206      43.719  -7.989   5.443  1.00 69.59           N  
ATOM    500  CA  PRO A 206      44.854  -7.724   4.546  1.00 69.98           C  
ATOM    501  C   PRO A 206      45.909  -6.858   5.245  1.00 70.47           C  
ATOM    502  O   PRO A 206      46.061  -6.941   6.463  1.00 70.74           O  
ATOM    503  CB  PRO A 206      44.211  -6.977   3.364  1.00 69.89           C  
ATOM    504  CG  PRO A 206      42.873  -6.524   3.849  1.00 69.67           C  
ATOM    505  CD  PRO A 206      42.444  -7.528   4.867  1.00 69.57           C  
ATOM    506  N   LEU A 207      46.639  -6.044   4.494  1.00 70.81           N  
ATOM    507  CA  LEU A 207      47.518  -5.064   5.110  1.00 71.21           C  
ATOM    508  C   LEU A 207      47.340  -3.733   4.391  1.00 71.57           C  
ATOM    509  O   LEU A 207      47.596  -3.639   3.194  1.00 71.78           O  
ATOM    510  CB  LEU A 207      48.965  -5.542   5.080  1.00 71.22           C  
ATOM    511  CG  LEU A 207      49.906  -4.924   6.116  1.00 71.71           C  
ATOM    512  CD1 LEU A 207      50.996  -5.910   6.491  1.00 72.41           C  
ATOM    513  CD2 LEU A 207      50.507  -3.618   5.624  1.00 71.52           C  
ATOM    514  N   PRO A 208      46.901  -2.696   5.123  1.00 71.94           N  
ATOM    515  CA  PRO A 208      46.415  -1.443   4.533  1.00 72.33           C  
ATOM    516  C   PRO A 208      47.436  -0.764   3.616  1.00 72.83           C  
ATOM    517  O   PRO A 208      48.641  -0.881   3.853  1.00 72.75           O  
ATOM    518  CB  PRO A 208      46.132  -0.575   5.761  1.00 72.30           C  
ATOM    519  CG  PRO A 208      46.944  -1.193   6.863  1.00 71.91           C  
ATOM    520  CD  PRO A 208      46.879  -2.645   6.595  1.00 71.75           C  
ATOM    521  N   GLU A 209      46.952  -0.065   2.585  1.00 73.52           N  
ATOM    522  CA  GLU A 209      47.823   0.578   1.579  1.00 74.23           C  
ATOM    523  C   GLU A 209      48.914   1.431   2.215  1.00 74.71           C  
ATOM    524  O   GLU A 209      50.041   1.475   1.718  1.00 74.80           O  
ATOM    525  CB  GLU A 209      47.023   1.465   0.616  1.00 74.21           C  
ATOM    526  CG  GLU A 209      46.066   0.746  -0.332  1.00 74.39           C  
ATOM    527  CD  GLU A 209      45.057   1.695  -0.980  1.00 74.26           C  
ATOM    528  OE1 GLU A 209      45.380   2.891  -1.156  1.00 74.11           O  
ATOM    529  OE2 GLU A 209      43.938   1.245  -1.311  1.00 73.93           O  
ATOM    530  N   TYR A 210      48.569   2.103   3.314  1.00 75.26           N  
ATOM    531  CA  TYR A 210      49.475   3.046   3.964  1.00 75.87           C  
ATOM    532  C   TYR A 210      50.600   2.397   4.771  1.00 76.23           C  
ATOM    533  O   TYR A 210      51.529   3.086   5.205  1.00 76.40           O  
ATOM    534  CB  TYR A 210      48.707   4.064   4.821  1.00 76.02           C  
ATOM    535  CG  TYR A 210      47.787   3.463   5.856  1.00 76.14           C  
ATOM    536  CD1 TYR A 210      48.274   3.024   7.094  1.00 76.42           C  
ATOM    537  CD2 TYR A 210      46.426   3.348   5.607  1.00 75.98           C  
ATOM    538  CE1 TYR A 210      47.418   2.470   8.047  1.00 76.24           C  
ATOM    539  CE2 TYR A 210      45.569   2.799   6.544  1.00 76.02           C  
ATOM    540  CZ  TYR A 210      46.062   2.365   7.761  1.00 76.41           C  
ATOM    541  OH  TYR A 210      45.183   1.826   8.678  1.00 76.64           O  
ATOM    542  N   LEU A 211      50.521   1.085   4.976  1.00 76.59           N  
ATOM    543  CA  LEU A 211      51.634   0.357   5.587  1.00 77.00           C  
ATOM    544  C   LEU A 211      52.453  -0.452   4.566  1.00 77.40           C  
ATOM    545  O   LEU A 211      53.628  -0.757   4.815  1.00 77.49           O  
ATOM    546  CB  LEU A 211      51.170  -0.514   6.760  1.00 76.94           C  
ATOM    547  CG  LEU A 211      50.787   0.169   8.083  1.00 77.28           C  
ATOM    548  CD1 LEU A 211      50.185  -0.832   9.072  1.00 76.86           C  
ATOM    549  CD2 LEU A 211      51.977   0.880   8.710  1.00 77.05           C  
ATOM    550  N   TRP A 212      51.853  -0.784   3.420  1.00 77.63           N  
ATOM    551  CA  TRP A 212      52.625  -1.376   2.323  1.00 77.94           C  
ATOM    552  C   TRP A 212      53.675  -0.390   1.841  1.00 78.07           C  
ATOM    553  O   TRP A 212      54.839  -0.752   1.674  1.00 78.13           O  
ATOM    554  CB  TRP A 212      51.736  -1.826   1.157  1.00 77.95           C  
ATOM    555  CG  TRP A 212      51.199  -3.223   1.311  1.00 78.17           C  
ATOM    556  CD1 TRP A 212      49.884  -3.600   1.305  1.00 78.04           C  
ATOM    557  CD2 TRP A 212      51.961  -4.427   1.504  1.00 78.24           C  
ATOM    558  NE1 TRP A 212      49.779  -4.960   1.483  1.00 78.13           N  
ATOM    559  CE2 TRP A 212      51.037  -5.493   1.608  1.00 78.30           C  
ATOM    560  CE3 TRP A 212      53.333  -4.709   1.599  1.00 78.18           C  
ATOM    561  CZ2 TRP A 212      51.442  -6.824   1.800  1.00 78.09           C  
ATOM    562  CZ3 TRP A 212      53.734  -6.035   1.794  1.00 78.18           C  
ATOM    563  CH2 TRP A 212      52.788  -7.073   1.891  1.00 78.03           C  
ATOM    564  N   LYS A 213      53.246   0.857   1.641  1.00 78.33           N  
ATOM    565  CA  LYS A 213      54.122   1.972   1.283  1.00 78.62           C  
ATOM    566  C   LYS A 213      55.339   2.058   2.209  1.00 78.76           C  
ATOM    567  O   LYS A 213      56.405   2.539   1.805  1.00 78.91           O  
ATOM    568  CB  LYS A 213      53.319   3.287   1.284  1.00 78.65           C  
ATOM    569  CG  LYS A 213      54.116   4.585   1.498  1.00 78.67           C  
ATOM    570  CD  LYS A 213      54.119   5.003   2.972  1.00 78.79           C  
ATOM    571  CE  LYS A 213      54.815   6.342   3.184  1.00 79.04           C  
ATOM    572  NZ  LYS A 213      54.860   6.733   4.624  1.00 78.62           N  
ATOM    573  N   LYS A 214      55.176   1.572   3.437  1.00 78.75           N  
ATOM    574  CA  LYS A 214      56.234   1.630   4.441  1.00 78.83           C  
ATOM    575  C   LYS A 214      57.205   0.438   4.368  1.00 78.82           C  
ATOM    576  O   LYS A 214      58.185   0.389   5.113  1.00 78.71           O  
ATOM    577  CB  LYS A 214      55.629   1.765   5.840  1.00 78.83           C  
ATOM    578  CG  LYS A 214      56.346   2.778   6.707  1.00 79.05           C  
ATOM    579  CD  LYS A 214      56.335   2.358   8.157  1.00 78.76           C  
ATOM    580  CE  LYS A 214      57.544   2.931   8.875  1.00 78.73           C  
ATOM    581  NZ  LYS A 214      58.024   2.022   9.951  1.00 78.38           N  
ATOM    582  N   ILE A 215      56.914  -0.517   3.481  1.00 78.95           N  
ATOM    583  CA  ILE A 215      57.828  -1.612   3.140  1.00 78.97           C  
ATOM    584  C   ILE A 215      58.048  -1.571   1.635  1.00 79.12           C  
ATOM    585  O   ILE A 215      57.471  -2.372   0.892  1.00 79.32           O  
ATOM    586  CB  ILE A 215      57.245  -3.012   3.462  1.00 78.95           C  
ATOM    587  CG1 ILE A 215      56.404  -3.005   4.739  1.00 79.12           C  
ATOM    588  CG2 ILE A 215      58.360  -4.053   3.527  1.00 78.76           C  
ATOM    589  CD1 ILE A 215      55.264  -4.024   4.726  1.00 78.79           C  
ATOM    590  N   ALA A 216      58.869  -0.635   1.176  1.00 79.16           N  
ATOM    591  CA  ALA A 216      59.082  -0.460  -0.262  1.00 79.21           C  
ATOM    592  C   ALA A 216      60.172  -1.380  -0.837  1.00 79.12           C  
ATOM    593  O   ALA A 216      60.981  -0.944  -1.663  1.00 79.12           O  
ATOM    594  CB  ALA A 216      59.380   1.011  -0.580  1.00 79.29           C  
ATOM    595  N   ASN A 217      60.179  -2.650  -0.417  1.00 78.96           N  
ATOM    596  CA  ASN A 217      61.245  -3.593  -0.802  1.00 78.65           C  
ATOM    597  C   ASN A 217      60.929  -5.092  -0.657  1.00 78.54           C  
ATOM    598  O   ASN A 217      61.795  -5.934  -0.937  1.00 78.50           O  
ATOM    599  CB  ASN A 217      62.544  -3.260  -0.047  1.00 78.66           C  
ATOM    600  CG  ASN A 217      62.332  -3.111   1.453  1.00 78.10           C  
ATOM    601  OD1 ASN A 217      61.773  -3.991   2.100  1.00 77.85           O  
ATOM    602  ND2 ASN A 217      62.786  -1.993   2.009  1.00 77.31           N  
ATOM    603  N   ASN A 218      59.701  -5.416  -0.234  1.00 78.20           N  
ATOM    604  CA  ASN A 218      59.289  -6.799   0.067  1.00 77.92           C  
ATOM    605  C   ASN A 218      60.267  -7.454   1.043  1.00 77.76           C  
ATOM    606  O   ASN A 218      60.611  -8.633   0.925  1.00 77.89           O  
ATOM    607  CB  ASN A 218      59.118  -7.635  -1.217  1.00 77.96           C  
ATOM    608  CG  ASN A 218      58.333  -8.927  -0.990  1.00 77.79           C  
ATOM    609  OD1 ASN A 218      58.830 -10.023  -1.256  1.00 77.68           O  
ATOM    610  ND2 ASN A 218      57.104  -8.800  -0.505  1.00 77.44           N  
ATOM    611  N   CYS A 219      60.723  -6.652   1.997  1.00 77.54           N  
ATOM    612  CA  CYS A 219      61.640  -7.096   3.032  1.00 77.35           C  
ATOM    613  C   CYS A 219      61.337  -6.373   4.347  1.00 77.18           C  
ATOM    614  O   CYS A 219      60.812  -5.258   4.353  1.00 77.08           O  
ATOM    615  CB  CYS A 219      63.092  -6.863   2.603  1.00 77.38           C  
ATOM    616  SG  CYS A 219      64.262  -6.700   3.978  1.00 77.85           S  
ATOM    617  N   ILE A 220      61.671  -7.015   5.462  1.00 76.89           N  
ATOM    618  CA  ILE A 220      61.393  -6.446   6.769  1.00 76.63           C  
ATOM    619  C   ILE A 220      62.522  -6.761   7.743  1.00 76.64           C  
ATOM    620  O   ILE A 220      63.085  -7.861   7.723  1.00 76.53           O  
ATOM    621  CB  ILE A 220      59.999  -6.894   7.287  1.00 76.66           C  
ATOM    622  CG1 ILE A 220      59.171  -5.677   7.704  1.00 76.43           C  
ATOM    623  CG2 ILE A 220      60.100  -7.958   8.387  1.00 76.59           C  
ATOM    624  CD1 ILE A 220      57.755  -5.702   7.159  1.00 75.81           C  
ATOM    625  N   PHE A 221      62.853  -5.784   8.583  1.00 76.61           N  
ATOM    626  CA  PHE A 221      64.008  -5.893   9.468  1.00 76.70           C  
ATOM    627  C   PHE A 221      63.636  -6.241  10.909  1.00 76.68           C  
ATOM    628  O   PHE A 221      62.927  -5.489  11.593  1.00 76.77           O  
ATOM    629  CB  PHE A 221      64.887  -4.634   9.379  1.00 76.75           C  
ATOM    630  CG  PHE A 221      65.641  -4.516   8.073  1.00 76.86           C  
ATOM    631  CD1 PHE A 221      65.064  -3.883   6.971  1.00 76.87           C  
ATOM    632  CD2 PHE A 221      66.919  -5.054   7.941  1.00 76.78           C  
ATOM    633  CE1 PHE A 221      65.751  -3.781   5.760  1.00 77.03           C  
ATOM    634  CE2 PHE A 221      67.617  -4.959   6.731  1.00 77.14           C  
ATOM    635  CZ  PHE A 221      67.031  -4.321   5.639  1.00 76.93           C  
ATOM    636  N   ILE A 222      64.111  -7.410  11.338  1.00 76.47           N  
ATOM    637  CA  ILE A 222      63.894  -7.920  12.688  1.00 76.31           C  
ATOM    638  C   ILE A 222      65.248  -8.096  13.356  1.00 76.09           C  
ATOM    639  O   ILE A 222      66.167  -8.655  12.765  1.00 76.14           O  
ATOM    640  CB  ILE A 222      63.133  -9.273  12.680  1.00 76.29           C  
ATOM    641  CG1 ILE A 222      61.773  -9.121  11.992  1.00 76.31           C  
ATOM    642  CG2 ILE A 222      62.947  -9.807  14.107  1.00 76.36           C  
ATOM    643  CD1 ILE A 222      61.117 -10.436  11.617  1.00 76.55           C  
ATOM    644  N   VAL A 223      65.370  -7.611  14.584  1.00 75.89           N  
ATOM    645  CA  VAL A 223      66.621  -7.718  15.313  1.00 75.89           C  
ATOM    646  C   VAL A 223      66.482  -8.711  16.460  1.00 75.84           C  
ATOM    647  O   VAL A 223      65.781  -8.451  17.431  1.00 75.85           O  
ATOM    648  CB  VAL A 223      67.091  -6.342  15.835  1.00 75.95           C  
ATOM    649  CG1 VAL A 223      68.410  -6.474  16.563  1.00 75.93           C  
ATOM    650  CG2 VAL A 223      67.217  -5.342  14.686  1.00 75.86           C  
ATOM    651  N   ILE A 224      67.153  -9.851  16.333  1.00 75.96           N  
ATOM    652  CA  ILE A 224      67.129 -10.888  17.363  1.00 76.00           C  
ATOM    653  C   ILE A 224      68.285 -10.710  18.355  1.00 76.54           C  
ATOM    654  O   ILE A 224      69.366 -10.245  17.989  1.00 76.63           O  
ATOM    655  CB  ILE A 224      67.162 -12.306  16.744  1.00 75.84           C  
ATOM    656  CG1 ILE A 224      66.174 -12.390  15.574  1.00 75.56           C  
ATOM    657  CG2 ILE A 224      66.848 -13.366  17.804  1.00 75.38           C  
ATOM    658  CD1 ILE A 224      66.150 -13.725  14.856  1.00 75.59           C  
ATOM    659  N   HIS A 225      68.035 -11.076  19.609  1.00 77.08           N  
ATOM    660  CA  HIS A 225      68.998 -10.917  20.697  1.00 77.66           C  
ATOM    661  C   HIS A 225      69.190 -12.236  21.444  1.00 78.32           C  
ATOM    662  O   HIS A 225      68.339 -13.131  21.363  1.00 78.34           O  
ATOM    663  CB  HIS A 225      68.495  -9.869  21.694  1.00 77.42           C  
ATOM    664  CG  HIS A 225      68.295  -8.507  21.107  1.00 76.97           C  
ATOM    665  ND1 HIS A 225      67.458  -8.269  20.038  1.00 76.50           N  
ATOM    666  CD2 HIS A 225      68.802  -7.303  21.461  1.00 76.99           C  
ATOM    667  CE1 HIS A 225      67.466  -6.981  19.751  1.00 76.21           C  
ATOM    668  NE2 HIS A 225      68.273  -6.372  20.600  1.00 76.74           N  
ATOM    669  N   ARG A 226      70.302 -12.348  22.172  1.00 79.09           N  
ATOM    670  CA  ARG A 226      70.461 -13.423  23.154  1.00 79.88           C  
ATOM    671  C   ARG A 226      70.796 -12.848  24.537  1.00 80.22           C  
ATOM    672  O   ARG A 226      69.890 -12.437  25.266  1.00 80.46           O  
ATOM    673  CB  ARG A 226      71.485 -14.463  22.692  1.00 80.06           C  
ATOM    674  CG  ARG A 226      70.933 -15.893  22.651  1.00 80.73           C  
ATOM    675  CD  ARG A 226      70.633 -16.455  24.036  1.00 81.65           C  
ATOM    676  NE  ARG A 226      69.839 -17.679  23.953  1.00 82.58           N  
ATOM    677  CZ  ARG A 226      69.372 -18.354  25.002  1.00 83.32           C  
ATOM    678  NH1 ARG A 226      69.615 -17.934  26.240  1.00 83.50           N  
ATOM    679  NH2 ARG A 226      68.656 -19.457  24.810  1.00 83.66           N  
ATOM    680  N   SER A 227      72.076 -12.815  24.903  1.00 80.56           N  
ATOM    681  CA  SER A 227      72.493 -12.080  26.091  1.00 81.00           C  
ATOM    682  C   SER A 227      72.495 -10.596  25.734  1.00 81.19           C  
ATOM    683  O   SER A 227      71.489  -9.899  25.904  1.00 81.20           O  
ATOM    684  CB  SER A 227      73.880 -12.531  26.563  1.00 81.07           C  
ATOM    685  OG  SER A 227      73.794 -13.707  27.349  1.00 81.37           O  
ATOM    686  N   THR A 228      73.634 -10.132  25.225  1.00 81.42           N  
ATOM    687  CA  THR A 228      73.744  -8.813  24.614  1.00 81.48           C  
ATOM    688  C   THR A 228      74.075  -8.977  23.126  1.00 81.49           C  
ATOM    689  O   THR A 228      73.940  -8.033  22.339  1.00 81.45           O  
ATOM    690  CB  THR A 228      74.798  -7.928  25.325  1.00 81.48           C  
ATOM    691  OG1 THR A 228      76.061  -8.606  25.354  1.00 81.27           O  
ATOM    692  CG2 THR A 228      74.359  -7.608  26.754  1.00 81.30           C  
ATOM    693  N   THR A 229      74.493 -10.189  22.753  1.00 81.48           N  
ATOM    694  CA  THR A 229      74.773 -10.532  21.357  1.00 81.49           C  
ATOM    695  C   THR A 229      73.504 -10.388  20.515  1.00 81.35           C  
ATOM    696  O   THR A 229      72.459 -10.969  20.831  1.00 81.33           O  
ATOM    697  CB  THR A 229      75.366 -11.962  21.207  1.00 81.59           C  
ATOM    698  OG1 THR A 229      76.403 -12.165  22.178  1.00 81.78           O  
ATOM    699  CG2 THR A 229      75.953 -12.166  19.808  1.00 81.59           C  
ATOM    700  N   SER A 230      73.615  -9.595  19.453  1.00 81.09           N  
ATOM    701  CA  SER A 230      72.478  -9.223  18.622  1.00 80.75           C  
ATOM    702  C   SER A 230      72.856  -9.210  17.146  1.00 80.52           C  
ATOM    703  O   SER A 230      74.017  -8.992  16.800  1.00 80.53           O  
ATOM    704  CB  SER A 230      71.953  -7.852  19.051  1.00 80.72           C  
ATOM    705  OG  SER A 230      71.306  -7.199  17.977  1.00 80.77           O  
ATOM    706  N   GLN A 231      71.865  -9.446  16.287  1.00 80.31           N  
ATOM    707  CA  GLN A 231      72.056  -9.490  14.830  1.00 80.06           C  
ATOM    708  C   GLN A 231      70.745  -9.209  14.091  1.00 79.77           C  
ATOM    709  O   GLN A 231      69.682  -9.673  14.502  1.00 79.69           O  
ATOM    710  CB  GLN A 231      72.633 -10.850  14.402  1.00 80.17           C  
ATOM    711  CG  GLN A 231      72.846 -11.048  12.885  1.00 80.47           C  
ATOM    712  CD  GLN A 231      73.849 -10.074  12.273  1.00 81.08           C  
ATOM    713  OE1 GLN A 231      75.028 -10.048  12.642  1.00 81.15           O  
ATOM    714  NE2 GLN A 231      73.383  -9.278  11.316  1.00 81.28           N  
ATOM    715  N   THR A 232      70.838  -8.448  13.003  1.00 79.41           N  
ATOM    716  CA  THR A 232      69.682  -8.059  12.188  1.00 79.10           C  
ATOM    717  C   THR A 232      69.456  -9.063  11.054  1.00 78.93           C  
ATOM    718  O   THR A 232      70.415  -9.619  10.522  1.00 79.03           O  
ATOM    719  CB  THR A 232      69.887  -6.650  11.593  1.00 79.08           C  
ATOM    720  OG1 THR A 232      70.547  -5.813  12.553  1.00 78.94           O  
ATOM    721  CG2 THR A 232      68.554  -6.020  11.201  1.00 79.06           C  
ATOM    722  N   ILE A 233      68.194  -9.296  10.688  1.00 78.65           N  
ATOM    723  CA  ILE A 233      67.857 -10.302   9.674  1.00 78.38           C  
ATOM    724  C   ILE A 233      66.926  -9.769   8.573  1.00 78.15           C  
ATOM    725  O   ILE A 233      65.962  -9.059   8.853  1.00 78.03           O  
ATOM    726  CB  ILE A 233      67.287 -11.609  10.322  1.00 78.40           C  
ATOM    727  CG1 ILE A 233      68.401 -12.412  11.004  1.00 78.57           C  
ATOM    728  CG2 ILE A 233      66.643 -12.524   9.290  1.00 78.33           C  
ATOM    729  CD1 ILE A 233      68.608 -12.099  12.473  1.00 78.44           C  
ATOM    730  N   LYS A 234      67.255 -10.117   7.325  1.00 77.98           N  
ATOM    731  CA  LYS A 234      66.437  -9.834   6.139  1.00 77.67           C  
ATOM    732  C   LYS A 234      65.269 -10.812   6.095  1.00 77.46           C  
ATOM    733  O   LYS A 234      65.474 -12.030   6.096  1.00 77.55           O  
ATOM    734  CB  LYS A 234      67.265  -9.999   4.849  1.00 77.69           C  
ATOM    735  CG  LYS A 234      68.546  -9.179   4.778  1.00 77.66           C  
ATOM    736  CD  LYS A 234      69.424  -9.619   3.614  1.00 77.66           C  
ATOM    737  CE  LYS A 234      70.772  -8.909   3.656  1.00 77.85           C  
ATOM    738  NZ  LYS A 234      71.697  -9.345   2.574  1.00 77.57           N  
ATOM    739  N   VAL A 235      64.050 -10.277   6.039  1.00 77.15           N  
ATOM    740  CA  VAL A 235      62.827 -11.089   6.096  1.00 76.80           C  
ATOM    741  C   VAL A 235      61.791 -10.570   5.102  1.00 76.52           C  
ATOM    742  O   VAL A 235      61.705  -9.373   4.874  1.00 76.34           O  
ATOM    743  CB  VAL A 235      62.247 -11.109   7.538  1.00 76.78           C  
ATOM    744  CG1 VAL A 235      60.771 -11.458   7.549  1.00 77.22           C  
ATOM    745  CG2 VAL A 235      63.023 -12.074   8.414  1.00 76.58           C  
ATOM    746  N   SER A 236      61.022 -11.471   4.499  1.00 76.41           N  
ATOM    747  CA  SER A 236      59.938 -11.070   3.604  1.00 76.49           C  
ATOM    748  C   SER A 236      58.597 -11.097   4.348  1.00 76.55           C  
ATOM    749  O   SER A 236      58.413 -11.915   5.249  1.00 76.41           O  
ATOM    750  CB  SER A 236      59.893 -11.965   2.360  1.00 76.45           C  
ATOM    751  OG  SER A 236      59.349 -13.237   2.654  1.00 76.48           O  
ATOM    752  N   PRO A 237      57.659 -10.202   3.975  1.00 76.65           N  
ATOM    753  CA  PRO A 237      56.360 -10.084   4.649  1.00 76.69           C  
ATOM    754  C   PRO A 237      55.611 -11.400   4.829  1.00 76.66           C  
ATOM    755  O   PRO A 237      54.900 -11.565   5.817  1.00 76.75           O  
ATOM    756  CB  PRO A 237      55.572  -9.153   3.726  1.00 76.74           C  
ATOM    757  CG  PRO A 237      56.614  -8.305   3.099  1.00 76.74           C  
ATOM    758  CD  PRO A 237      57.785  -9.220   2.880  1.00 76.73           C  
ATOM    759  N   ASP A 238      55.782 -12.331   3.895  1.00 76.69           N  
ATOM    760  CA  ASP A 238      55.049 -13.593   3.940  1.00 76.73           C  
ATOM    761  C   ASP A 238      55.733 -14.672   4.781  1.00 76.68           C  
ATOM    762  O   ASP A 238      55.172 -15.751   4.986  1.00 76.55           O  
ATOM    763  CB  ASP A 238      54.765 -14.099   2.524  1.00 76.82           C  
ATOM    764  CG  ASP A 238      53.925 -13.123   1.715  1.00 77.13           C  
ATOM    765  OD1 ASP A 238      52.790 -13.483   1.342  1.00 77.10           O  
ATOM    766  OD2 ASP A 238      54.395 -11.990   1.465  1.00 77.99           O  
ATOM    767  N   ASP A 239      56.931 -14.368   5.280  1.00 76.80           N  
ATOM    768  CA  ASP A 239      57.681 -15.295   6.124  1.00 77.12           C  
ATOM    769  C   ASP A 239      56.931 -15.664   7.399  1.00 77.29           C  
ATOM    770  O   ASP A 239      56.326 -14.810   8.047  1.00 77.43           O  
ATOM    771  CB  ASP A 239      59.046 -14.701   6.505  1.00 77.17           C  
ATOM    772  CG  ASP A 239      60.055 -14.730   5.358  1.00 77.33           C  
ATOM    773  OD1 ASP A 239      59.788 -15.385   4.324  1.00 76.94           O  
ATOM    774  OD2 ASP A 239      61.127 -14.097   5.501  1.00 77.05           O  
ATOM    775  N   THR A 240      56.982 -16.943   7.753  1.00 77.45           N  
ATOM    776  CA  THR A 240      56.477 -17.410   9.038  1.00 77.70           C  
ATOM    777  C   THR A 240      57.579 -17.254  10.089  1.00 77.89           C  
ATOM    778  O   THR A 240      58.757 -17.311   9.749  1.00 78.10           O  
ATOM    779  CB  THR A 240      56.053 -18.893   8.948  1.00 77.71           C  
ATOM    780  OG1 THR A 240      55.302 -19.099   7.748  1.00 77.46           O  
ATOM    781  CG2 THR A 240      55.192 -19.308  10.144  1.00 77.65           C  
ATOM    782  N   PRO A 241      57.208 -17.005  11.360  1.00 78.09           N  
ATOM    783  CA  PRO A 241      58.107 -17.294  12.479  1.00 78.23           C  
ATOM    784  C   PRO A 241      58.923 -18.578  12.283  1.00 78.43           C  
ATOM    785  O   PRO A 241      60.081 -18.632  12.700  1.00 78.37           O  
ATOM    786  CB  PRO A 241      57.147 -17.467  13.662  1.00 78.19           C  
ATOM    787  CG  PRO A 241      55.829 -16.850  13.224  1.00 78.15           C  
ATOM    788  CD  PRO A 241      55.976 -16.347  11.824  1.00 78.04           C  
ATOM    789  N   GLY A 242      58.314 -19.593  11.664  1.00 78.72           N  
ATOM    790  CA  GLY A 242      59.005 -20.829  11.291  1.00 79.08           C  
ATOM    791  C   GLY A 242      60.047 -20.606  10.202  1.00 79.41           C  
ATOM    792  O   GLY A 242      61.195 -21.040  10.331  1.00 79.27           O  
ATOM    793  N   ALA A 243      59.640 -19.908   9.140  1.00 79.73           N  
ATOM    794  CA  ALA A 243      60.507 -19.578   8.001  1.00 79.99           C  
ATOM    795  C   ALA A 243      61.581 -18.521   8.304  1.00 80.29           C  
ATOM    796  O   ALA A 243      62.386 -18.178   7.432  1.00 80.43           O  
ATOM    797  CB  ALA A 243      59.658 -19.146   6.806  1.00 79.91           C  
ATOM    798  N   ILE A 244      61.594 -18.009   9.532  1.00 80.63           N  
ATOM    799  CA  ILE A 244      62.595 -17.023   9.944  1.00 81.03           C  
ATOM    800  C   ILE A 244      63.640 -17.652  10.868  1.00 81.47           C  
ATOM    801  O   ILE A 244      64.812 -17.265  10.845  1.00 81.46           O  
ATOM    802  CB  ILE A 244      61.938 -15.785  10.594  1.00 80.89           C  
ATOM    803  CG1 ILE A 244      61.109 -15.032   9.554  1.00 80.79           C  
ATOM    804  CG2 ILE A 244      62.980 -14.850  11.192  1.00 80.50           C  
ATOM    805  CD1 ILE A 244      60.098 -14.075  10.150  1.00 81.28           C  
ATOM    806  N   LEU A 245      63.208 -18.632  11.662  1.00 82.01           N  
ATOM    807  CA  LEU A 245      64.109 -19.367  12.550  1.00 82.51           C  
ATOM    808  C   LEU A 245      65.193 -20.134  11.780  1.00 82.86           C  
ATOM    809  O   LEU A 245      66.337 -20.209  12.221  1.00 82.86           O  
ATOM    810  CB  LEU A 245      63.323 -20.304  13.478  1.00 82.42           C  
ATOM    811  CG  LEU A 245      62.622 -19.655  14.681  1.00 82.40           C  
ATOM    812  CD1 LEU A 245      61.671 -20.637  15.351  1.00 82.58           C  
ATOM    813  CD2 LEU A 245      63.618 -19.107  15.696  1.00 82.24           C  
ATOM    814  N   GLN A 246      64.831 -20.686  10.626  1.00 83.33           N  
ATOM    815  CA  GLN A 246      65.805 -21.342   9.753  1.00 83.78           C  
ATOM    816  C   GLN A 246      66.594 -20.319   8.942  1.00 84.07           C  
ATOM    817  O   GLN A 246      67.749 -20.554   8.589  1.00 84.09           O  
ATOM    818  CB  GLN A 246      65.120 -22.345   8.831  1.00 83.77           C  
ATOM    819  CG  GLN A 246      64.316 -23.392   9.579  1.00 83.67           C  
ATOM    820  CD  GLN A 246      64.629 -24.797   9.120  1.00 83.64           C  
ATOM    821  OE1 GLN A 246      65.786 -25.110   8.770  1.00 83.07           O  
ATOM    822  NE2 GLN A 246      63.598 -25.660   9.125  1.00 83.61           N  
ATOM    823  N   SER A 247      65.960 -19.183   8.660  1.00 84.46           N  
ATOM    824  CA  SER A 247      66.630 -18.037   8.048  1.00 84.82           C  
ATOM    825  C   SER A 247      67.593 -17.393   9.053  1.00 85.02           C  
ATOM    826  O   SER A 247      68.218 -16.366   8.774  1.00 85.08           O  
ATOM    827  CB  SER A 247      65.593 -17.018   7.564  1.00 84.86           C  
ATOM    828  OG  SER A 247      66.197 -15.985   6.804  1.00 84.99           O  
ATOM    829  N   PHE A 248      67.699 -18.019  10.223  1.00 85.24           N  
ATOM    830  CA  PHE A 248      68.586 -17.577  11.288  1.00 85.50           C  
ATOM    831  C   PHE A 248      69.554 -18.696  11.661  1.00 85.73           C  
ATOM    832  O   PHE A 248      70.766 -18.497  11.648  1.00 85.77           O  
ATOM    833  CB  PHE A 248      67.764 -17.131  12.507  1.00 85.46           C  
ATOM    834  CG  PHE A 248      68.586 -16.849  13.738  1.00 85.36           C  
ATOM    835  CD1 PHE A 248      69.173 -15.598  13.929  1.00 85.38           C  
ATOM    836  CD2 PHE A 248      68.758 -17.828  14.716  1.00 85.16           C  
ATOM    837  CE1 PHE A 248      69.930 -15.330  15.073  1.00 85.24           C  
ATOM    838  CE2 PHE A 248      69.514 -17.572  15.860  1.00 85.10           C  
ATOM    839  CZ  PHE A 248      70.100 -16.319  16.040  1.00 85.19           C  
ATOM    840  N   PHE A 249      69.007 -19.866  11.992  1.00 86.07           N  
ATOM    841  CA  PHE A 249      69.800 -21.032  12.390  1.00 86.43           C  
ATOM    842  C   PHE A 249      70.619 -21.598  11.232  1.00 86.68           C  
ATOM    843  O   PHE A 249      71.836 -21.765  11.346  1.00 86.57           O  
ATOM    844  CB  PHE A 249      68.896 -22.127  12.965  1.00 86.42           C  
ATOM    845  CG  PHE A 249      68.655 -22.009  14.443  1.00 86.60           C  
ATOM    846  CD1 PHE A 249      67.688 -21.138  14.940  1.00 86.83           C  
ATOM    847  CD2 PHE A 249      69.383 -22.784  15.339  1.00 86.77           C  
ATOM    848  CE1 PHE A 249      67.458 -21.031  16.310  1.00 86.78           C  
ATOM    849  CE2 PHE A 249      69.161 -22.685  16.711  1.00 86.96           C  
ATOM    850  CZ  PHE A 249      68.194 -21.805  17.197  1.00 86.72           C  
ATOM    851  N   THR A 250      69.940 -21.888  10.123  1.00 87.00           N  
ATOM    852  CA  THR A 250      70.584 -22.447   8.936  1.00 87.27           C  
ATOM    853  C   THR A 250      71.424 -21.376   8.229  1.00 87.49           C  
ATOM    854  O   THR A 250      72.218 -21.686   7.340  1.00 87.55           O  
ATOM    855  CB  THR A 250      69.551 -23.066   7.952  1.00 87.20           C  
ATOM    856  OG1 THR A 250      68.369 -23.457   8.663  1.00 87.48           O  
ATOM    857  CG2 THR A 250      70.131 -24.280   7.246  1.00 87.11           C  
ATOM    858  N   LYS A 251      71.247 -20.119   8.635  1.00 87.81           N  
ATOM    859  CA  LYS A 251      72.043 -19.013   8.109  1.00 88.01           C  
ATOM    860  C   LYS A 251      73.238 -18.746   9.023  1.00 88.24           C  
ATOM    861  O   LYS A 251      74.364 -18.577   8.550  1.00 88.19           O  
ATOM    862  CB  LYS A 251      71.183 -17.750   7.954  1.00 88.02           C  
ATOM    863  CG  LYS A 251      71.585 -16.832   6.790  1.00 87.75           C  
ATOM    864  CD  LYS A 251      72.803 -15.956   7.102  1.00 87.46           C  
ATOM    865  CE  LYS A 251      72.459 -14.803   8.036  1.00 87.24           C  
ATOM    866  NZ  LYS A 251      71.574 -13.812   7.372  1.00 87.19           N  
ATOM    867  N   MET A 252      72.984 -18.714  10.331  1.00 88.51           N  
ATOM    868  CA  MET A 252      74.030 -18.495  11.325  1.00 88.76           C  
ATOM    869  C   MET A 252      74.018 -19.593  12.386  1.00 88.77           C  
ATOM    870  O   MET A 252      73.003 -19.817  13.045  1.00 88.73           O  
ATOM    871  CB  MET A 252      73.876 -17.112  11.970  1.00 88.80           C  
ATOM    872  CG  MET A 252      75.005 -16.729  12.923  1.00 89.49           C  
ATOM    873  SD  MET A 252      74.730 -17.226  14.642  1.00 90.90           S  
ATOM    874  CE  MET A 252      73.762 -15.842  15.248  1.00 90.17           C  
ATOM    875  N   ALA A 253      75.152 -20.274  12.535  1.00 88.85           N  
ATOM    876  CA  ALA A 253      75.337 -21.262  13.596  1.00 88.92           C  
ATOM    877  C   ALA A 253      76.399 -20.779  14.591  1.00 89.03           C  
ATOM    878  O   ALA A 253      77.505 -20.396  14.189  1.00 88.96           O  
ATOM    879  CB  ALA A 253      75.710 -22.616  13.009  1.00 88.83           C  
ATOM    880  N   LYS A 254      76.045 -20.796  15.881  1.00 89.11           N  
ATOM    881  CA  LYS A 254      76.904 -20.313  16.981  1.00 89.08           C  
ATOM    882  C   LYS A 254      77.009 -18.791  17.004  1.00 89.06           C  
ATOM    883  O   LYS A 254      77.592 -18.212  17.924  1.00 89.03           O  
ATOM    884  CB  LYS A 254      78.305 -20.947  16.929  1.00 89.05           C  
ATOM    885  CG  LYS A 254      78.371 -22.372  17.461  1.00 88.98           C  
ATOM    886  CD  LYS A 254      79.133 -23.283  16.512  1.00 88.81           C  
ATOM    887  CE  LYS A 254      78.221 -23.809  15.407  1.00 88.72           C  
ATOM    888  NZ  LYS A 254      78.973 -24.447  14.292  1.00 88.65           N  
ATOM    889  N   ASP A 269      62.180 -26.182  19.832  1.00 76.82           N  
ATOM    890  CA  ASP A 269      63.429 -25.800  20.482  1.00 76.94           C  
ATOM    891  C   ASP A 269      63.276 -24.465  21.236  1.00 76.91           C  
ATOM    892  O   ASP A 269      62.861 -24.453  22.399  1.00 77.01           O  
ATOM    893  CB  ASP A 269      64.570 -25.748  19.457  1.00 76.95           C  
ATOM    894  CG  ASP A 269      65.914 -26.136  20.050  1.00 77.35           C  
ATOM    895  OD1 ASP A 269      66.266 -25.621  21.135  1.00 77.95           O  
ATOM    896  OD2 ASP A 269      66.624 -26.954  19.426  1.00 77.27           O  
ATOM    897  N   PHE A 270      63.605 -23.353  20.575  1.00 76.72           N  
ATOM    898  CA  PHE A 270      63.442 -22.017  21.156  1.00 76.47           C  
ATOM    899  C   PHE A 270      62.321 -21.238  20.458  1.00 76.25           C  
ATOM    900  O   PHE A 270      61.624 -21.783  19.595  1.00 76.38           O  
ATOM    901  CB  PHE A 270      64.760 -21.236  21.113  1.00 76.74           C  
ATOM    902  CG  PHE A 270      65.842 -21.810  21.994  1.00 77.11           C  
ATOM    903  CD1 PHE A 270      66.921 -22.494  21.435  1.00 77.48           C  
ATOM    904  CD2 PHE A 270      65.785 -21.665  23.381  1.00 77.42           C  
ATOM    905  CE1 PHE A 270      67.929 -23.030  22.244  1.00 77.60           C  
ATOM    906  CE2 PHE A 270      66.786 -22.196  24.199  1.00 77.77           C  
ATOM    907  CZ  PHE A 270      67.860 -22.879  23.628  1.00 77.45           C  
ATOM    908  N   VAL A 271      62.140 -19.973  20.834  1.00 75.71           N  
ATOM    909  CA  VAL A 271      61.022 -19.176  20.324  1.00 75.10           C  
ATOM    910  C   VAL A 271      61.274 -17.662  20.415  1.00 74.68           C  
ATOM    911  O   VAL A 271      62.104 -17.208  21.205  1.00 74.77           O  
ATOM    912  CB  VAL A 271      59.687 -19.581  21.021  1.00 75.24           C  
ATOM    913  CG1 VAL A 271      59.492 -18.840  22.345  1.00 74.88           C  
ATOM    914  CG2 VAL A 271      58.513 -19.374  20.083  1.00 74.89           C  
ATOM    915  N   LEU A 272      60.555 -16.893  19.599  1.00 74.06           N  
ATOM    916  CA  LEU A 272      60.751 -15.447  19.505  1.00 73.55           C  
ATOM    917  C   LEU A 272      59.753 -14.641  20.344  1.00 73.32           C  
ATOM    918  O   LEU A 272      58.553 -14.648  20.073  1.00 73.44           O  
ATOM    919  CB  LEU A 272      60.702 -15.001  18.036  1.00 73.55           C  
ATOM    920  CG  LEU A 272      61.831 -15.448  17.090  1.00 73.15           C  
ATOM    921  CD1 LEU A 272      61.592 -14.930  15.678  1.00 72.64           C  
ATOM    922  CD2 LEU A 272      63.201 -15.004  17.587  1.00 72.51           C  
ATOM    923  N   ARG A 273      60.263 -13.953  21.360  1.00 72.90           N  
ATOM    924  CA  ARG A 273      59.452 -13.112  22.235  1.00 72.60           C  
ATOM    925  C   ARG A 273      59.868 -11.646  22.081  1.00 72.63           C  
ATOM    926  O   ARG A 273      61.056 -11.357  21.960  1.00 72.93           O  
ATOM    927  CB  ARG A 273      59.626 -13.559  23.688  1.00 72.57           C  
ATOM    928  CG  ARG A 273      58.873 -12.716  24.710  1.00 72.40           C  
ATOM    929  CD  ARG A 273      59.204 -13.126  26.137  1.00 72.35           C  
ATOM    930  NE  ARG A 273      60.559 -12.732  26.517  1.00 71.84           N  
ATOM    931  CZ  ARG A 273      60.872 -11.671  27.260  1.00 71.21           C  
ATOM    932  NH1 ARG A 273      59.935 -10.863  27.737  1.00 69.77           N  
ATOM    933  NH2 ARG A 273      62.146 -11.420  27.530  1.00 71.26           N  
ATOM    934  N   VAL A 274      58.900 -10.729  22.095  1.00 72.43           N  
ATOM    935  CA  VAL A 274      59.174  -9.288  21.947  1.00 72.19           C  
ATOM    936  C   VAL A 274      59.852  -8.677  23.186  1.00 72.22           C  
ATOM    937  O   VAL A 274      59.467  -8.953  24.328  1.00 72.17           O  
ATOM    938  CB  VAL A 274      57.887  -8.495  21.599  1.00 72.30           C  
ATOM    939  CG1 VAL A 274      58.109  -6.994  21.734  1.00 71.73           C  
ATOM    940  CG2 VAL A 274      57.416  -8.837  20.202  1.00 71.84           C  
ATOM    941  N   CYS A 275      60.858  -7.840  22.946  1.00 72.02           N  
ATOM    942  CA  CYS A 275      61.616  -7.211  24.021  1.00 71.82           C  
ATOM    943  C   CYS A 275      60.771  -6.285  24.882  1.00 71.45           C  
ATOM    944  O   CYS A 275      60.152  -5.345  24.380  1.00 71.14           O  
ATOM    945  CB  CYS A 275      62.805  -6.449  23.452  1.00 71.87           C  
ATOM    946  SG  CYS A 275      63.939  -7.504  22.571  1.00 72.65           S  
ATOM    947  N   GLY A 276      60.760  -6.574  26.181  1.00 71.41           N  
ATOM    948  CA  GLY A 276      60.063  -5.758  27.174  1.00 71.25           C  
ATOM    949  C   GLY A 276      58.646  -6.191  27.490  1.00 71.13           C  
ATOM    950  O   GLY A 276      57.977  -5.553  28.301  1.00 71.32           O  
ATOM    951  N   ARG A 277      58.186  -7.270  26.858  1.00 71.03           N  
ATOM    952  CA  ARG A 277      56.774  -7.665  26.925  1.00 71.07           C  
ATOM    953  C   ARG A 277      56.547  -9.166  26.952  1.00 70.87           C  
ATOM    954  O   ARG A 277      57.334  -9.931  26.413  1.00 70.76           O  
ATOM    955  CB  ARG A 277      56.008  -7.101  25.727  1.00 71.06           C  
ATOM    956  CG  ARG A 277      55.881  -5.599  25.705  1.00 71.71           C  
ATOM    957  CD  ARG A 277      55.159  -5.151  24.460  1.00 73.20           C  
ATOM    958  NE  ARG A 277      54.620  -3.803  24.600  1.00 73.88           N  
ATOM    959  CZ  ARG A 277      53.421  -3.523  25.101  1.00 75.23           C  
ATOM    960  NH1 ARG A 277      52.620  -4.498  25.520  1.00 75.00           N  
ATOM    961  NH2 ARG A 277      53.021  -2.261  25.184  1.00 76.32           N  
ATOM    962  N   ASP A 278      55.442  -9.578  27.563  1.00 70.98           N  
ATOM    963  CA  ASP A 278      54.955 -10.938  27.402  1.00 70.95           C  
ATOM    964  C   ASP A 278      54.140 -11.048  26.098  1.00 70.70           C  
ATOM    965  O   ASP A 278      52.913 -11.099  26.116  1.00 70.67           O  
ATOM    966  CB  ASP A 278      54.135 -11.366  28.618  1.00 70.92           C  
ATOM    967  CG  ASP A 278      53.764 -12.839  28.577  1.00 71.89           C  
ATOM    968  OD1 ASP A 278      52.557 -13.158  28.699  1.00 72.66           O  
ATOM    969  OD2 ASP A 278      54.679 -13.679  28.403  1.00 72.55           O  
ATOM    970  N   GLU A 279      54.844 -11.058  24.970  1.00 70.54           N  
ATOM    971  CA  GLU A 279      54.233 -11.151  23.644  1.00 70.44           C  
ATOM    972  C   GLU A 279      55.175 -11.901  22.701  1.00 70.36           C  
ATOM    973  O   GLU A 279      56.382 -11.643  22.680  1.00 70.43           O  
ATOM    974  CB  GLU A 279      53.889  -9.759  23.092  1.00 70.30           C  
ATOM    975  CG  GLU A 279      53.236  -9.751  21.701  1.00 70.63           C  
ATOM    976  CD  GLU A 279      51.898 -10.517  21.636  1.00 72.03           C  
ATOM    977  OE1 GLU A 279      51.831 -11.561  20.931  1.00 72.49           O  
ATOM    978  OE2 GLU A 279      50.916 -10.075  22.278  1.00 70.23           O  
ATOM    979  N   TYR A 280      54.609 -12.817  21.920  1.00 70.22           N  
ATOM    980  CA  TYR A 280      55.383 -13.787  21.154  1.00 70.27           C  
ATOM    981  C   TYR A 280      55.029 -13.809  19.669  1.00 70.17           C  
ATOM    982  O   TYR A 280      53.880 -13.580  19.293  1.00 70.35           O  
ATOM    983  CB  TYR A 280      55.152 -15.184  21.726  1.00 70.48           C  
ATOM    984  CG  TYR A 280      55.543 -15.356  23.176  1.00 70.71           C  
ATOM    985  CD1 TYR A 280      54.653 -15.050  24.200  1.00 70.69           C  
ATOM    986  CD2 TYR A 280      56.801 -15.854  23.521  1.00 71.16           C  
ATOM    987  CE1 TYR A 280      55.013 -15.218  25.531  1.00 71.22           C  
ATOM    988  CE2 TYR A 280      57.171 -16.033  24.846  1.00 70.62           C  
ATOM    989  CZ  TYR A 280      56.276 -15.714  25.843  1.00 71.12           C  
ATOM    990  OH  TYR A 280      56.641 -15.888  27.157  1.00 71.12           O  
ATOM    991  N   LEU A 281      56.018 -14.109  18.830  1.00 70.00           N  
ATOM    992  CA  LEU A 281      55.781 -14.312  17.404  1.00 69.86           C  
ATOM    993  C   LEU A 281      55.927 -15.791  17.078  1.00 69.75           C  
ATOM    994  O   LEU A 281      57.035 -16.276  16.824  1.00 70.28           O  
ATOM    995  CB  LEU A 281      56.726 -13.462  16.544  1.00 69.76           C  
ATOM    996  CG  LEU A 281      56.827 -11.947  16.785  1.00 70.22           C  
ATOM    997  CD1 LEU A 281      55.462 -11.282  17.114  1.00 69.94           C  
ATOM    998  CD2 LEU A 281      57.847 -11.647  17.870  1.00 69.77           C  
ATOM    999  N   VAL A 282      54.795 -16.495  17.101  1.00 69.46           N  
ATOM   1000  CA  VAL A 282      54.731 -17.958  16.966  1.00 68.90           C  
ATOM   1001  C   VAL A 282      53.496 -18.364  16.146  1.00 68.55           C  
ATOM   1002  O   VAL A 282      52.614 -17.537  15.905  1.00 68.69           O  
ATOM   1003  CB  VAL A 282      54.652 -18.643  18.357  1.00 68.99           C  
ATOM   1004  CG1 VAL A 282      55.716 -18.103  19.277  1.00 68.91           C  
ATOM   1005  CG2 VAL A 282      53.278 -18.424  18.996  1.00 68.67           C  
ATOM   1006  N   GLY A 283      53.427 -19.633  15.741  1.00 67.87           N  
ATOM   1007  CA  GLY A 283      52.286 -20.153  14.995  1.00 67.14           C  
ATOM   1008  C   GLY A 283      52.336 -19.872  13.502  1.00 66.92           C  
ATOM   1009  O   GLY A 283      53.077 -19.003  13.038  1.00 66.71           O  
ATOM   1010  N   GLU A 284      51.523 -20.609  12.753  1.00 66.77           N  
ATOM   1011  CA  GLU A 284      51.526 -20.540  11.294  1.00 66.61           C  
ATOM   1012  C   GLU A 284      50.823 -19.279  10.804  1.00 66.44           C  
ATOM   1013  O   GLU A 284      49.624 -19.285  10.512  1.00 66.73           O  
ATOM   1014  CB  GLU A 284      50.890 -21.802  10.686  1.00 66.63           C  
ATOM   1015  CG  GLU A 284      51.295 -23.128  11.356  1.00 67.00           C  
ATOM   1016  CD  GLU A 284      52.787 -23.213  11.692  1.00 67.71           C  
ATOM   1017  OE1 GLU A 284      53.618 -23.222  10.760  1.00 67.48           O  
ATOM   1018  OE2 GLU A 284      53.126 -23.267  12.895  1.00 68.11           O  
ATOM   1019  N   THR A 285      51.581 -18.192  10.741  1.00 66.01           N  
ATOM   1020  CA  THR A 285      51.065 -16.899  10.318  1.00 65.84           C  
ATOM   1021  C   THR A 285      52.230 -16.131   9.716  1.00 65.69           C  
ATOM   1022  O   THR A 285      53.348 -16.212  10.222  1.00 65.44           O  
ATOM   1023  CB  THR A 285      50.500 -16.077  11.525  1.00 65.96           C  
ATOM   1024  OG1 THR A 285      49.652 -16.900  12.336  1.00 66.76           O  
ATOM   1025  CG2 THR A 285      49.702 -14.859  11.064  1.00 65.38           C  
ATOM   1026  N   PRO A 286      51.987 -15.392   8.625  1.00 65.71           N  
ATOM   1027  CA  PRO A 286      53.026 -14.460   8.172  1.00 65.93           C  
ATOM   1028  C   PRO A 286      53.330 -13.432   9.259  1.00 66.19           C  
ATOM   1029  O   PRO A 286      52.442 -13.095  10.042  1.00 66.43           O  
ATOM   1030  CB  PRO A 286      52.380 -13.771   6.967  1.00 66.02           C  
ATOM   1031  CG  PRO A 286      51.298 -14.722   6.511  1.00 65.84           C  
ATOM   1032  CD  PRO A 286      50.798 -15.379   7.753  1.00 65.56           C  
ATOM   1033  N   ILE A 287      54.563 -12.940   9.330  1.00 66.37           N  
ATOM   1034  CA  ILE A 287      54.867 -11.888  10.303  1.00 66.42           C  
ATOM   1035  C   ILE A 287      54.057 -10.626  10.016  1.00 66.43           C  
ATOM   1036  O   ILE A 287      53.703  -9.900  10.940  1.00 66.57           O  
ATOM   1037  CB  ILE A 287      56.375 -11.547  10.404  1.00 66.43           C  
ATOM   1038  CG1 ILE A 287      57.099 -11.879   9.102  1.00 66.95           C  
ATOM   1039  CG2 ILE A 287      57.019 -12.275  11.569  1.00 66.07           C  
ATOM   1040  CD1 ILE A 287      57.064 -10.764   8.089  1.00 67.79           C  
ATOM   1041  N   LYS A 288      53.746 -10.388   8.741  1.00 66.45           N  
ATOM   1042  CA  LYS A 288      52.924  -9.244   8.337  1.00 66.60           C  
ATOM   1043  C   LYS A 288      51.521  -9.284   8.973  1.00 66.55           C  
ATOM   1044  O   LYS A 288      50.766  -8.309   8.904  1.00 66.59           O  
ATOM   1045  CB  LYS A 288      52.822  -9.146   6.801  1.00 66.48           C  
ATOM   1046  CG  LYS A 288      51.810 -10.094   6.141  1.00 66.87           C  
ATOM   1047  CD  LYS A 288      51.236  -9.515   4.831  1.00 67.02           C  
ATOM   1048  CE  LYS A 288      50.218 -10.464   4.169  1.00 67.20           C  
ATOM   1049  NZ  LYS A 288      49.258  -9.778   3.198  1.00 66.96           N  
ATOM   1050  N   ASN A 289      51.189 -10.421   9.583  1.00 66.42           N  
ATOM   1051  CA  ASN A 289      49.874 -10.655  10.174  1.00 66.00           C  
ATOM   1052  C   ASN A 289      49.923 -10.792  11.693  1.00 65.75           C  
ATOM   1053  O   ASN A 289      49.005 -11.340  12.311  1.00 65.95           O  
ATOM   1054  CB  ASN A 289      49.232 -11.887   9.542  1.00 65.88           C  
ATOM   1055  CG  ASN A 289      48.563 -11.584   8.221  1.00 66.42           C  
ATOM   1056  OD1 ASN A 289      48.925 -10.632   7.523  1.00 67.10           O  
ATOM   1057  ND2 ASN A 289      47.574 -12.399   7.865  1.00 66.62           N  
ATOM   1058  N   PHE A 290      51.008 -10.300  12.287  1.00 65.38           N  
ATOM   1059  CA  PHE A 290      51.093 -10.142  13.737  1.00 65.07           C  
ATOM   1060  C   PHE A 290      50.792  -8.696  14.113  1.00 65.25           C  
ATOM   1061  O   PHE A 290      51.122  -7.774  13.360  1.00 65.33           O  
ATOM   1062  CB  PHE A 290      52.466 -10.559  14.252  1.00 64.47           C  
ATOM   1063  CG  PHE A 290      52.632 -12.042  14.372  1.00 63.79           C  
ATOM   1064  CD1 PHE A 290      52.926 -12.815  13.249  1.00 62.80           C  
ATOM   1065  CD2 PHE A 290      52.496 -12.668  15.603  1.00 62.07           C  
ATOM   1066  CE1 PHE A 290      53.078 -14.184  13.352  1.00 61.70           C  
ATOM   1067  CE2 PHE A 290      52.647 -14.036  15.715  1.00 62.17           C  
ATOM   1068  CZ  PHE A 290      52.942 -14.796  14.585  1.00 62.37           C  
ATOM   1069  N   GLN A 291      50.154  -8.497  15.266  1.00 65.36           N  
ATOM   1070  CA  GLN A 291      49.788  -7.146  15.688  1.00 65.53           C  
ATOM   1071  C   GLN A 291      50.998  -6.341  16.115  1.00 65.04           C  
ATOM   1072  O   GLN A 291      51.092  -5.157  15.792  1.00 64.87           O  
ATOM   1073  CB  GLN A 291      48.715  -7.147  16.781  1.00 65.64           C  
ATOM   1074  CG  GLN A 291      47.295  -7.385  16.248  1.00 67.47           C  
ATOM   1075  CD  GLN A 291      46.793  -6.276  15.315  1.00 69.68           C  
ATOM   1076  OE1 GLN A 291      46.588  -6.502  14.119  1.00 70.47           O  
ATOM   1077  NE2 GLN A 291      46.597  -5.077  15.862  1.00 70.21           N  
ATOM   1078  N   TRP A 292      51.928  -6.987  16.819  1.00 64.76           N  
ATOM   1079  CA  TRP A 292      53.128  -6.295  17.282  1.00 64.71           C  
ATOM   1080  C   TRP A 292      53.953  -5.740  16.118  1.00 64.76           C  
ATOM   1081  O   TRP A 292      54.623  -4.707  16.254  1.00 64.74           O  
ATOM   1082  CB  TRP A 292      54.005  -7.173  18.184  1.00 64.52           C  
ATOM   1083  CG  TRP A 292      55.156  -6.378  18.711  1.00 64.57           C  
ATOM   1084  CD1 TRP A 292      56.455  -6.465  18.320  1.00 64.67           C  
ATOM   1085  CD2 TRP A 292      55.095  -5.308  19.669  1.00 64.80           C  
ATOM   1086  NE1 TRP A 292      57.220  -5.542  18.999  1.00 64.65           N  
ATOM   1087  CE2 TRP A 292      56.410  -4.814  19.828  1.00 64.24           C  
ATOM   1088  CE3 TRP A 292      54.061  -4.731  20.418  1.00 63.90           C  
ATOM   1089  CZ2 TRP A 292      56.720  -3.776  20.706  1.00 64.14           C  
ATOM   1090  CZ3 TRP A 292      54.369  -3.695  21.290  1.00 64.54           C  
ATOM   1091  CH2 TRP A 292      55.692  -3.229  21.426  1.00 64.58           C  
ATOM   1092  N   VAL A 293      53.878  -6.425  14.980  1.00 64.54           N  
ATOM   1093  CA  VAL A 293      54.614  -6.041  13.783  1.00 64.43           C  
ATOM   1094  C   VAL A 293      53.975  -4.834  13.083  1.00 64.53           C  
ATOM   1095  O   VAL A 293      54.688  -3.904  12.680  1.00 64.67           O  
ATOM   1096  CB  VAL A 293      54.781  -7.248  12.813  1.00 64.35           C  
ATOM   1097  CG1 VAL A 293      55.315  -6.801  11.460  1.00 64.08           C  
ATOM   1098  CG2 VAL A 293      55.691  -8.307  13.433  1.00 63.79           C  
ATOM   1099  N   ARG A 294      52.648  -4.856  12.942  1.00 64.50           N  
ATOM   1100  CA  ARG A 294      51.906  -3.768  12.293  1.00 64.76           C  
ATOM   1101  C   ARG A 294      52.006  -2.497  13.130  1.00 65.43           C  
ATOM   1102  O   ARG A 294      51.926  -1.380  12.604  1.00 65.62           O  
ATOM   1103  CB  ARG A 294      50.430  -4.135  12.079  1.00 64.40           C  
ATOM   1104  CG  ARG A 294      50.205  -5.425  11.311  1.00 63.57           C  
ATOM   1105  CD  ARG A 294      48.846  -5.481  10.612  1.00 61.07           C  
ATOM   1106  NE  ARG A 294      48.807  -6.618   9.694  1.00 60.15           N  
ATOM   1107  CZ  ARG A 294      47.799  -6.933   8.884  1.00 58.89           C  
ATOM   1108  NH1 ARG A 294      46.691  -6.198   8.861  1.00 58.40           N  
ATOM   1109  NH2 ARG A 294      47.905  -7.997   8.094  1.00 56.45           N  
ATOM   1110  N   HIS A 295      52.175  -2.680  14.436  1.00 65.98           N  
ATOM   1111  CA  HIS A 295      52.356  -1.570  15.353  1.00 66.57           C  
ATOM   1112  C   HIS A 295      53.723  -0.952  15.104  1.00 67.04           C  
ATOM   1113  O   HIS A 295      53.829   0.260  14.909  1.00 67.30           O  
ATOM   1114  CB  HIS A 295      52.216  -2.035  16.808  1.00 66.34           C  
ATOM   1115  CG  HIS A 295      52.668  -1.022  17.814  1.00 66.41           C  
ATOM   1116  ND1 HIS A 295      51.810  -0.108  18.389  1.00 66.99           N  
ATOM   1117  CD2 HIS A 295      53.889  -0.779  18.348  1.00 66.37           C  
ATOM   1118  CE1 HIS A 295      52.482   0.652  19.235  1.00 66.68           C  
ATOM   1119  NE2 HIS A 295      53.746   0.267  19.226  1.00 66.73           N  
ATOM   1120  N   CYS A 296      54.756  -1.794  15.101  1.00 67.47           N  
ATOM   1121  CA  CYS A 296      56.127  -1.358  14.851  1.00 68.10           C  
ATOM   1122  C   CYS A 296      56.268  -0.562  13.556  1.00 68.54           C  
ATOM   1123  O   CYS A 296      56.960   0.454  13.529  1.00 68.90           O  
ATOM   1124  CB  CYS A 296      57.075  -2.554  14.836  1.00 68.15           C  
ATOM   1125  SG  CYS A 296      57.425  -3.248  16.471  1.00 69.03           S  
ATOM   1126  N   LEU A 297      55.612  -1.014  12.490  1.00 68.94           N  
ATOM   1127  CA  LEU A 297      55.607  -0.266  11.235  1.00 69.51           C  
ATOM   1128  C   LEU A 297      54.952   1.109  11.405  1.00 69.97           C  
ATOM   1129  O   LEU A 297      55.636   2.127  11.390  1.00 70.08           O  
ATOM   1130  CB  LEU A 297      54.940  -1.070  10.114  1.00 69.41           C  
ATOM   1131  CG  LEU A 297      55.583  -2.408   9.733  1.00 69.32           C  
ATOM   1132  CD1 LEU A 297      54.698  -3.184   8.761  1.00 68.83           C  
ATOM   1133  CD2 LEU A 297      56.984  -2.211   9.156  1.00 69.12           C  
ATOM   1134  N   LYS A 298      53.638   1.128  11.600  1.00 70.71           N  
ATOM   1135  CA  LYS A 298      52.878   2.366  11.824  1.00 71.59           C  
ATOM   1136  C   LYS A 298      53.588   3.404  12.716  1.00 72.15           C  
ATOM   1137  O   LYS A 298      53.430   4.612  12.516  1.00 72.14           O  
ATOM   1138  CB  LYS A 298      51.509   2.024  12.423  1.00 71.54           C  
ATOM   1139  CG  LYS A 298      50.456   3.106  12.256  1.00 71.80           C  
ATOM   1140  CD  LYS A 298      49.396   3.018  13.340  1.00 72.62           C  
ATOM   1141  CE  LYS A 298      48.471   1.822  13.151  1.00 73.02           C  
ATOM   1142  NZ  LYS A 298      47.620   1.585  14.360  1.00 72.96           N  
ATOM   1143  N   ASN A 299      54.362   2.924  13.691  1.00 72.78           N  
ATOM   1144  CA  ASN A 299      55.039   3.788  14.659  1.00 73.55           C  
ATOM   1145  C   ASN A 299      56.453   4.216  14.242  1.00 73.85           C  
ATOM   1146  O   ASN A 299      57.159   4.882  15.008  1.00 73.84           O  
ATOM   1147  CB  ASN A 299      55.062   3.119  16.042  1.00 73.71           C  
ATOM   1148  CG  ASN A 299      53.784   3.381  16.857  1.00 74.72           C  
ATOM   1149  OD1 ASN A 299      53.851   3.919  17.965  1.00 75.68           O  
ATOM   1150  ND2 ASN A 299      52.623   2.993  16.316  1.00 75.15           N  
ATOM   1151  N   GLY A 300      56.851   3.841  13.027  1.00 74.21           N  
ATOM   1152  CA  GLY A 300      58.190   4.127  12.506  1.00 74.56           C  
ATOM   1153  C   GLY A 300      59.280   3.377  13.252  1.00 74.93           C  
ATOM   1154  O   GLY A 300      60.454   3.776  13.222  1.00 75.01           O  
ATOM   1155  N   GLU A 301      58.887   2.279  13.900  1.00 75.14           N  
ATOM   1156  CA  GLU A 301      59.733   1.584  14.871  1.00 75.50           C  
ATOM   1157  C   GLU A 301      60.330   0.271  14.380  1.00 75.58           C  
ATOM   1158  O   GLU A 301      59.750  -0.428  13.544  1.00 75.32           O  
ATOM   1159  CB  GLU A 301      58.956   1.329  16.164  1.00 75.57           C  
ATOM   1160  CG  GLU A 301      58.877   2.527  17.086  1.00 76.22           C  
ATOM   1161  CD  GLU A 301      58.920   2.133  18.550  1.00 76.99           C  
ATOM   1162  OE1 GLU A 301      59.661   2.793  19.313  1.00 77.26           O  
ATOM   1163  OE2 GLU A 301      58.227   1.162  18.935  1.00 76.68           O  
ATOM   1164  N   GLU A 302      61.495  -0.052  14.937  1.00 75.84           N  
ATOM   1165  CA  GLU A 302      62.217  -1.280  14.630  1.00 76.16           C  
ATOM   1166  C   GLU A 302      61.728  -2.413  15.531  1.00 75.95           C  
ATOM   1167  O   GLU A 302      61.607  -2.246  16.744  1.00 75.96           O  
ATOM   1168  CB  GLU A 302      63.726  -1.069  14.816  1.00 76.14           C  
ATOM   1169  CG  GLU A 302      64.325   0.064  13.978  1.00 76.40           C  
ATOM   1170  CD  GLU A 302      65.739   0.441  14.409  1.00 76.91           C  
ATOM   1171  OE1 GLU A 302      65.993   0.532  15.637  1.00 77.92           O  
ATOM   1172  OE2 GLU A 302      66.598   0.659  13.520  1.00 77.71           O  
ATOM   1173  N   ILE A 303      61.452  -3.563  14.926  1.00 75.90           N  
ATOM   1174  CA  ILE A 303      60.982  -4.739  15.650  1.00 75.85           C  
ATOM   1175  C   ILE A 303      62.116  -5.349  16.463  1.00 75.92           C  
ATOM   1176  O   ILE A 303      63.151  -5.716  15.907  1.00 76.17           O  
ATOM   1177  CB  ILE A 303      60.430  -5.813  14.675  1.00 75.86           C  
ATOM   1178  CG1 ILE A 303      59.571  -5.158  13.583  1.00 75.75           C  
ATOM   1179  CG2 ILE A 303      59.664  -6.903  15.444  1.00 75.75           C  
ATOM   1180  CD1 ILE A 303      59.142  -6.094  12.464  1.00 75.77           C  
ATOM   1181  N   HIS A 304      61.927  -5.464  17.772  1.00 75.97           N  
ATOM   1182  CA  HIS A 304      62.953  -6.070  18.616  1.00 76.09           C  
ATOM   1183  C   HIS A 304      62.452  -7.266  19.406  1.00 76.22           C  
ATOM   1184  O   HIS A 304      61.432  -7.196  20.091  1.00 76.36           O  
ATOM   1185  CB  HIS A 304      63.607  -5.028  19.520  1.00 76.07           C  
ATOM   1186  CG  HIS A 304      64.684  -4.243  18.838  1.00 76.18           C  
ATOM   1187  ND1 HIS A 304      64.458  -3.010  18.264  1.00 76.25           N  
ATOM   1188  CD2 HIS A 304      65.989  -4.526  18.621  1.00 75.79           C  
ATOM   1189  CE1 HIS A 304      65.581  -2.564  17.730  1.00 76.30           C  
ATOM   1190  NE2 HIS A 304      66.525  -3.466  17.932  1.00 76.32           N  
ATOM   1191  N   VAL A 305      63.200  -8.359  19.311  1.00 76.43           N  
ATOM   1192  CA  VAL A 305      62.760  -9.666  19.786  1.00 76.82           C  
ATOM   1193  C   VAL A 305      63.920 -10.450  20.430  1.00 77.05           C  
ATOM   1194  O   VAL A 305      65.041 -10.432  19.924  1.00 77.09           O  
ATOM   1195  CB  VAL A 305      62.151 -10.475  18.606  1.00 76.91           C  
ATOM   1196  CG1 VAL A 305      61.819 -11.891  19.015  1.00 77.26           C  
ATOM   1197  CG2 VAL A 305      60.911  -9.778  18.050  1.00 76.83           C  
ATOM   1198  N   VAL A 306      63.646 -11.127  21.545  1.00 77.26           N  
ATOM   1199  CA  VAL A 306      64.640 -11.976  22.214  1.00 77.40           C  
ATOM   1200  C   VAL A 306      64.419 -13.449  21.871  1.00 77.62           C  
ATOM   1201  O   VAL A 306      63.277 -13.883  21.669  1.00 77.70           O  
ATOM   1202  CB  VAL A 306      64.631 -11.775  23.765  1.00 77.29           C  
ATOM   1203  CG1 VAL A 306      63.362 -12.328  24.388  1.00 77.42           C  
ATOM   1204  CG2 VAL A 306      65.854 -12.418  24.417  1.00 77.57           C  
ATOM   1205  N   LEU A 307      65.512 -14.209  21.794  1.00 77.82           N  
ATOM   1206  CA  LEU A 307      65.420 -15.663  21.675  1.00 78.03           C  
ATOM   1207  C   LEU A 307      65.440 -16.316  23.049  1.00 78.14           C  
ATOM   1208  O   LEU A 307      66.346 -16.074  23.854  1.00 78.15           O  
ATOM   1209  CB  LEU A 307      66.549 -16.247  20.816  1.00 78.02           C  
ATOM   1210  CG  LEU A 307      66.448 -17.764  20.566  1.00 78.14           C  
ATOM   1211  CD1 LEU A 307      65.637 -18.074  19.310  1.00 78.34           C  
ATOM   1212  CD2 LEU A 307      67.819 -18.422  20.483  1.00 78.24           C  
ATOM   1213  N   ASP A 308      64.418 -17.131  23.306  1.00 78.21           N  
ATOM   1214  CA  ASP A 308      64.385 -18.020  24.466  1.00 78.19           C  
ATOM   1215  C   ASP A 308      63.321 -19.102  24.285  1.00 78.18           C  
ATOM   1216  O   ASP A 308      62.742 -19.236  23.209  1.00 77.99           O  
ATOM   1217  CB  ASP A 308      64.198 -17.243  25.779  1.00 78.10           C  
ATOM   1218  CG  ASP A 308      62.900 -16.481  25.829  1.00 77.71           C  
ATOM   1219  OD1 ASP A 308      62.628 -15.686  24.904  1.00 77.13           O  
ATOM   1220  OD2 ASP A 308      62.161 -16.671  26.813  1.00 77.96           O  
ATOM   1221  N   THR A 309      63.084 -19.877  25.337  1.00 78.27           N  
ATOM   1222  CA  THR A 309      62.227 -21.048  25.253  1.00 78.55           C  
ATOM   1223  C   THR A 309      60.747 -20.681  25.217  1.00 78.86           C  
ATOM   1224  O   THR A 309      60.356 -19.599  25.678  1.00 79.25           O  
ATOM   1225  CB  THR A 309      62.463 -21.997  26.447  1.00 78.57           C  
ATOM   1226  OG1 THR A 309      62.511 -21.234  27.660  1.00 78.54           O  
ATOM   1227  CG2 THR A 309      63.770 -22.766  26.279  1.00 78.53           C  
ATOM   1228  N   PRO A 310      59.914 -21.566  24.640  1.00 78.85           N  
ATOM   1229  CA  PRO A 310      58.493 -21.513  24.965  1.00 78.74           C  
ATOM   1230  C   PRO A 310      58.276 -21.574  26.484  1.00 78.68           C  
ATOM   1231  O   PRO A 310      58.980 -22.324  27.172  1.00 78.53           O  
ATOM   1232  CB  PRO A 310      57.925 -22.774  24.294  1.00 78.77           C  
ATOM   1233  CG  PRO A 310      59.111 -23.582  23.852  1.00 78.83           C  
ATOM   1234  CD  PRO A 310      60.213 -22.607  23.642  1.00 78.81           C  
ATOM   1235  N   PRO A 311      57.321 -20.778  27.008  1.00 78.72           N  
ATOM   1236  CA  PRO A 311      56.977 -20.853  28.427  1.00 78.68           C  
ATOM   1237  C   PRO A 311      56.225 -22.145  28.688  1.00 78.63           C  
ATOM   1238  O   PRO A 311      55.414 -22.562  27.861  1.00 78.61           O  
ATOM   1239  CB  PRO A 311      56.060 -19.647  28.632  1.00 78.59           C  
ATOM   1240  CG  PRO A 311      55.435 -19.434  27.305  1.00 78.61           C  
ATOM   1241  CD  PRO A 311      56.502 -19.773  26.303  1.00 78.75           C  
ATOM   1242  N   ASP A 312      56.500 -22.771  29.823  1.00 78.79           N  
ATOM   1243  CA  ASP A 312      55.967 -24.095  30.117  1.00 78.99           C  
ATOM   1244  C   ASP A 312      54.430 -24.105  30.106  1.00 79.08           C  
ATOM   1245  O   ASP A 312      53.801 -23.441  30.930  1.00 78.87           O  
ATOM   1246  CB  ASP A 312      56.533 -24.613  31.450  1.00 78.95           C  
ATOM   1247  CG  ASP A 312      56.076 -26.027  31.783  1.00 78.92           C  
ATOM   1248  OD1 ASP A 312      55.846 -26.831  30.853  1.00 78.36           O  
ATOM   1249  OD2 ASP A 312      55.957 -26.335  32.989  1.00 79.13           O  
ATOM   1250  N   PRO A 313      53.827 -24.849  29.152  1.00 79.23           N  
ATOM   1251  CA  PRO A 313      52.374 -25.004  29.096  1.00 79.37           C  
ATOM   1252  C   PRO A 313      51.768 -25.483  30.414  1.00 79.51           C  
ATOM   1253  O   PRO A 313      50.607 -25.192  30.689  1.00 79.74           O  
ATOM   1254  CB  PRO A 313      52.178 -26.061  28.003  1.00 79.40           C  
ATOM   1255  CG  PRO A 313      53.362 -25.896  27.114  1.00 79.28           C  
ATOM   1256  CD  PRO A 313      54.492 -25.579  28.053  1.00 79.23           C  
ATOM   1257  N   ALA A 314      52.553 -26.189  31.223  1.00 79.68           N  
ATOM   1258  CA  ALA A 314      52.090 -26.686  32.519  1.00 79.96           C  
ATOM   1259  C   ALA A 314      51.809 -25.563  33.514  1.00 80.17           C  
ATOM   1260  O   ALA A 314      51.164 -25.783  34.536  1.00 80.16           O  
ATOM   1261  CB  ALA A 314      53.086 -27.682  33.100  1.00 79.89           C  
ATOM   1262  N   LEU A 315      52.295 -24.362  33.212  1.00 80.60           N  
ATOM   1263  CA  LEU A 315      52.022 -23.188  34.041  1.00 80.90           C  
ATOM   1264  C   LEU A 315      50.555 -22.796  33.903  1.00 81.55           C  
ATOM   1265  O   LEU A 315      49.968 -22.213  34.821  1.00 81.67           O  
ATOM   1266  CB  LEU A 315      52.946 -22.019  33.667  1.00 80.64           C  
ATOM   1267  CG  LEU A 315      54.452 -22.174  33.974  1.00 79.85           C  
ATOM   1268  CD1 LEU A 315      55.312 -21.341  33.026  1.00 78.69           C  
ATOM   1269  CD2 LEU A 315      54.780 -21.848  35.430  1.00 78.21           C  
ATOM   1270  N   ASP A 316      49.975 -23.146  32.753  1.00 82.14           N  
ATOM   1271  CA  ASP A 316      48.553 -22.950  32.461  1.00 82.68           C  
ATOM   1272  C   ASP A 316      47.701 -24.166  32.858  1.00 83.21           C  
ATOM   1273  O   ASP A 316      46.627 -24.406  32.284  1.00 83.35           O  
ATOM   1274  CB  ASP A 316      48.365 -22.656  30.971  1.00 82.58           C  
ATOM   1275  CG  ASP A 316      49.077 -21.395  30.527  1.00 83.02           C  
ATOM   1276  OD1 ASP A 316      49.307 -20.502  31.373  1.00 83.32           O  
ATOM   1277  OD2 ASP A 316      49.400 -21.293  29.323  1.00 83.15           O  
ATOM   1278  N   GLU A 317      48.189 -24.945  33.823  1.00 83.56           N  
ATOM   1279  CA  GLU A 317      47.434 -26.073  34.350  1.00 83.79           C  
ATOM   1280  C   GLU A 317      46.202 -25.522  35.050  1.00 83.74           C  
ATOM   1281  O   GLU A 317      46.297 -24.658  35.930  1.00 83.65           O  
ATOM   1282  CB  GLU A 317      48.284 -26.903  35.321  1.00 83.77           C  
ATOM   1283  CG  GLU A 317      47.614 -28.171  35.865  1.00 83.99           C  
ATOM   1284  CD  GLU A 317      48.436 -28.847  36.965  1.00 84.39           C  
ATOM   1285  OE1 GLU A 317      48.596 -28.249  38.055  1.00 85.23           O  
ATOM   1286  OE2 GLU A 317      48.920 -29.982  36.745  1.00 84.85           O  
ATOM   1287  N   VAL A 318      45.043 -26.004  34.627  1.00 83.71           N  
ATOM   1288  CA  VAL A 318      43.808 -25.660  35.301  1.00 83.81           C  
ATOM   1289  C   VAL A 318      43.652 -26.653  36.435  1.00 83.81           C  
ATOM   1290  O   VAL A 318      43.984 -27.830  36.268  1.00 83.84           O  
ATOM   1291  CB  VAL A 318      42.606 -25.730  34.344  1.00 83.83           C  
ATOM   1292  CG1 VAL A 318      41.326 -25.318  35.061  1.00 83.70           C  
ATOM   1293  CG2 VAL A 318      42.850 -24.834  33.133  1.00 83.47           C  
ATOM   1294  N   ARG A 319      43.170 -26.176  37.583  1.00 83.78           N  
ATOM   1295  CA  ARG A 319      42.965 -27.032  38.752  1.00 83.86           C  
ATOM   1296  C   ARG A 319      41.901 -28.101  38.473  1.00 83.86           C  
ATOM   1297  O   ARG A 319      41.555 -28.350  37.315  1.00 83.83           O  
ATOM   1298  CB  ARG A 319      42.609 -26.201  39.988  1.00 83.83           C  
ATOM   1299  CG  ARG A 319      43.295 -26.685  41.256  1.00 84.31           C  
ATOM   1300  CD  ARG A 319      42.502 -26.334  42.504  1.00 84.83           C  
ATOM   1301  NE  ARG A 319      41.228 -27.047  42.547  1.00 85.23           N  
ATOM   1302  CZ  ARG A 319      40.383 -27.032  43.575  1.00 85.73           C  
ATOM   1303  NH1 ARG A 319      40.663 -26.339  44.675  1.00 86.23           N  
ATOM   1304  NH2 ARG A 319      39.251 -27.718  43.504  1.00 85.82           N  
ATOM   1305  N   LYS A 320      41.382 -28.731  39.522  1.00 83.83           N  
ATOM   1306  CA  LYS A 320      40.503 -29.887  39.346  1.00 83.80           C  
ATOM   1307  C   LYS A 320      39.133 -29.705  40.004  1.00 83.84           C  
ATOM   1308  O   LYS A 320      39.046 -29.431  41.205  1.00 83.97           O  
ATOM   1309  CB  LYS A 320      41.203 -31.157  39.848  1.00 83.85           C  
ATOM   1310  CG  LYS A 320      42.055 -30.957  41.105  1.00 83.86           C  
ATOM   1311  CD  LYS A 320      42.925 -32.170  41.398  1.00 83.79           C  
ATOM   1312  CE  LYS A 320      43.725 -31.982  42.679  1.00 83.56           C  
ATOM   1313  NZ  LYS A 320      44.422 -33.231  43.096  1.00 83.25           N  
ATOM   1314  N   GLU A 321      38.070 -29.856  39.213  1.00 83.78           N  
ATOM   1315  CA  GLU A 321      36.698 -29.697  39.711  1.00 83.84           C  
ATOM   1316  C   GLU A 321      36.022 -31.053  39.880  1.00 83.73           C  
ATOM   1317  O   GLU A 321      35.646 -31.696  38.897  1.00 83.65           O  
ATOM   1318  CB  GLU A 321      35.862 -28.812  38.776  1.00 83.83           C  
ATOM   1319  CG  GLU A 321      36.596 -27.613  38.197  1.00 83.92           C  
ATOM   1320  CD  GLU A 321      35.670 -26.671  37.450  1.00 84.18           C  
ATOM   1321  OE1 GLU A 321      34.922 -25.927  38.116  1.00 85.15           O  
ATOM   1322  OE2 GLU A 321      35.693 -26.662  36.199  1.00 84.45           O  
ATOM   1323  N   GLU A 322      35.870 -31.481  41.131  1.00 83.80           N  
ATOM   1324  CA  GLU A 322      35.296 -32.791  41.446  1.00 83.82           C  
ATOM   1325  C   GLU A 322      34.625 -32.805  42.816  1.00 83.72           C  
ATOM   1326  O   GLU A 322      33.439 -32.453  42.932  1.00 83.71           O  
ATOM   1327  N   CYS A 357      -2.330 -24.285  30.648  1.00 68.65           N  
ATOM   1328  CA  CYS A 357      -3.697 -23.819  30.885  1.00 68.45           C  
ATOM   1329  C   CYS A 357      -4.229 -23.009  29.700  1.00 68.18           C  
ATOM   1330  O   CYS A 357      -3.679 -23.091  28.601  1.00 68.20           O  
ATOM   1331  CB  CYS A 357      -3.772 -23.005  32.185  1.00 68.47           C  
ATOM   1332  SG  CYS A 357      -5.456 -22.482  32.636  1.00 69.12           S  
ATOM   1333  N   ASP A 358      -5.295 -22.237  29.936  1.00 67.92           N  
ATOM   1334  CA  ASP A 358      -6.004 -21.483  28.892  1.00 67.59           C  
ATOM   1335  C   ASP A 358      -6.971 -20.422  29.468  1.00 67.20           C  
ATOM   1336  O   ASP A 358      -8.089 -20.266  28.978  1.00 67.13           O  
ATOM   1337  CB  ASP A 358      -6.773 -22.455  27.977  1.00 67.71           C  
ATOM   1338  CG  ASP A 358      -6.827 -21.988  26.529  1.00 67.97           C  
ATOM   1339  OD1 ASP A 358      -5.892 -22.303  25.760  1.00 67.99           O  
ATOM   1340  OD2 ASP A 358      -7.816 -21.322  26.155  1.00 68.14           O  
ATOM   1341  N   ARG A 359      -6.540 -19.697  30.499  1.00 66.81           N  
ATOM   1342  CA  ARG A 359      -7.349 -18.633  31.105  1.00 66.39           C  
ATOM   1343  C   ARG A 359      -6.525 -17.361  31.252  1.00 65.94           C  
ATOM   1344  O   ARG A 359      -5.301 -17.424  31.252  1.00 65.94           O  
ATOM   1345  CB  ARG A 359      -7.835 -19.060  32.484  1.00 66.60           C  
ATOM   1346  CG  ARG A 359      -9.306 -18.743  32.773  1.00 67.37           C  
ATOM   1347  CD  ARG A 359     -10.209 -19.960  32.513  1.00 68.32           C  
ATOM   1348  NE  ARG A 359      -9.640 -21.183  33.086  1.00 69.57           N  
ATOM   1349  CZ  ARG A 359      -9.845 -21.613  34.331  1.00 70.68           C  
ATOM   1350  NH1 ARG A 359     -10.630 -20.939  35.165  1.00 70.84           N  
ATOM   1351  NH2 ARG A 359      -9.264 -22.734  34.742  1.00 71.33           N  
ATOM   1352  N   LYS A 360      -7.195 -16.217  31.387  1.00 65.42           N  
ATOM   1353  CA  LYS A 360      -6.524 -14.924  31.554  1.00 64.92           C  
ATOM   1354  C   LYS A 360      -5.557 -14.947  32.734  1.00 64.75           C  
ATOM   1355  O   LYS A 360      -5.936 -15.364  33.835  1.00 65.11           O  
ATOM   1356  CB  LYS A 360      -7.547 -13.812  31.771  1.00 64.94           C  
ATOM   1357  CG  LYS A 360      -8.374 -13.445  30.549  1.00 65.47           C  
ATOM   1358  CD  LYS A 360      -9.291 -12.268  30.870  1.00 66.53           C  
ATOM   1359  CE  LYS A 360     -10.204 -11.904  29.698  1.00 67.63           C  
ATOM   1360  NZ  LYS A 360     -11.406 -12.786  29.586  1.00 66.96           N  
ATOM   1361  N   PHE A 361      -4.314 -14.513  32.503  1.00 63.93           N  
ATOM   1362  CA  PHE A 361      -3.292 -14.457  33.557  1.00 62.94           C  
ATOM   1363  C   PHE A 361      -3.675 -13.476  34.656  1.00 62.74           C  
ATOM   1364  O   PHE A 361      -4.243 -12.414  34.386  1.00 62.64           O  
ATOM   1365  CB  PHE A 361      -1.922 -14.079  32.977  1.00 62.60           C  
ATOM   1366  CG  PHE A 361      -0.845 -13.867  34.022  1.00 61.95           C  
ATOM   1367  CD1 PHE A 361      -0.148 -14.943  34.561  1.00 60.38           C  
ATOM   1368  CD2 PHE A 361      -0.529 -12.585  34.464  1.00 61.21           C  
ATOM   1369  CE1 PHE A 361       0.841 -14.741  35.513  1.00 59.13           C  
ATOM   1370  CE2 PHE A 361       0.455 -12.381  35.422  1.00 59.30           C  
ATOM   1371  CZ  PHE A 361       1.139 -13.458  35.941  1.00 59.54           C  
ATOM   1372  N   ARG A 362      -3.339 -13.833  35.893  1.00 62.51           N  
ATOM   1373  CA  ARG A 362      -3.689 -13.020  37.052  1.00 62.07           C  
ATOM   1374  C   ARG A 362      -2.551 -12.915  38.053  1.00 61.45           C  
ATOM   1375  O   ARG A 362      -1.871 -13.905  38.346  1.00 61.31           O  
ATOM   1376  CB  ARG A 362      -4.949 -13.566  37.735  1.00 61.99           C  
ATOM   1377  CG  ARG A 362      -4.783 -14.930  38.407  1.00 62.48           C  
ATOM   1378  CD  ARG A 362      -6.095 -15.399  39.002  1.00 62.71           C  
ATOM   1379  NE  ARG A 362      -5.908 -16.246  40.180  1.00 64.18           N  
ATOM   1380  CZ  ARG A 362      -6.911 -16.760  40.893  1.00 64.75           C  
ATOM   1381  NH1 ARG A 362      -8.168 -16.514  40.542  1.00 64.75           N  
ATOM   1382  NH2 ARG A 362      -6.663 -17.520  41.956  1.00 64.54           N  
ATOM   1383  N   VAL A 363      -2.357 -11.706  38.572  1.00 60.82           N  
ATOM   1384  CA  VAL A 363      -1.431 -11.479  39.671  1.00 60.12           C  
ATOM   1385  C   VAL A 363      -2.104 -10.687  40.788  1.00 59.92           C  
ATOM   1386  O   VAL A 363      -2.805  -9.706  40.531  1.00 59.74           O  
ATOM   1387  CB  VAL A 363      -0.124 -10.783  39.205  1.00 60.03           C  
ATOM   1388  CG1 VAL A 363      -0.399  -9.367  38.700  1.00 59.89           C  
ATOM   1389  CG2 VAL A 363       0.918 -10.771  40.332  1.00 59.25           C  
ATOM   1390  N   LYS A 364      -1.876 -11.124  42.024  1.00 59.77           N  
ATOM   1391  CA  LYS A 364      -2.441 -10.472  43.191  1.00 59.63           C  
ATOM   1392  C   LYS A 364      -1.447  -9.525  43.835  1.00 59.48           C  
ATOM   1393  O   LYS A 364      -0.434  -9.976  44.442  1.00 59.16           O  
ATOM   1394  CB  LYS A 364      -2.901 -11.511  44.225  1.00 59.94           C  
ATOM   1395  CG  LYS A 364      -3.133 -10.943  45.648  1.00 59.49           C  
ATOM   1396  CD  LYS A 364      -3.654 -12.070  46.594  1.00 59.82           C  
ATOM   1397  CE  LYS A 364      -5.251 -12.039  46.715  1.00 60.07           C  
ATOM   1398  NZ  LYS A 364      -5.623 -12.962  48.041  1.00 58.47           N  
ATOM   1399  N   ILE A 365      -1.761  -8.218  43.722  1.00 59.56           N  
ATOM   1400  CA  ILE A 365      -1.031  -7.189  44.463  1.00 59.83           C  
ATOM   1401  C   ILE A 365      -1.563  -7.075  45.901  1.00 60.34           C  
ATOM   1402  O   ILE A 365      -2.712  -6.675  46.115  1.00 60.10           O  
ATOM   1403  CB  ILE A 365      -1.148  -5.812  43.768  1.00 59.65           C  
ATOM   1404  CG1 ILE A 365      -0.789  -5.902  42.267  1.00 59.82           C  
ATOM   1405  CG2 ILE A 365      -0.342  -4.749  44.520  1.00 59.46           C  
ATOM   1406  CD1 ILE A 365       0.615  -6.437  41.924  1.00 58.39           C  
ATOM   1407  N   ARG A 366      -0.720  -7.436  46.869  1.00 61.00           N  
ATOM   1408  CA  ARG A 366      -1.042  -7.330  48.301  1.00 61.72           C  
ATOM   1409  C   ARG A 366      -0.869  -5.902  48.797  1.00 62.35           C  
ATOM   1410  O   ARG A 366      -1.865  -5.268  49.227  1.00 62.64           O  
ATOM   1411  CB  ARG A 366      -0.169  -8.270  49.143  1.00 61.51           C  
ATOM   1412  CG  ARG A 366      -0.389  -9.741  48.850  1.00 61.95           C  
ATOM   1413  CD  ARG A 366       0.202 -10.612  50.005  1.00 63.00           C  
ATOM   1414  NE  ARG A 366      -0.898 -11.567  50.481  1.00 64.93           N  
ATOM   1415  CZ  ARG A 366      -1.095 -12.796  49.928  1.00 64.98           C  
ATOM   1416  NH1 ARG A 366      -0.250 -13.229  48.875  1.00 64.24           N  
ATOM   1417  NH2 ARG A 366      -2.138 -13.587  50.148  1.00 62.68           N  
ATOM   1418  N   GLY A 367       0.398  -5.402  48.733  1.00 63.28           N  
ATOM   1419  CA  GLY A 367       0.686  -4.034  49.133  1.00 64.29           C  
ATOM   1420  C   GLY A 367       2.142  -3.633  48.906  1.00 65.17           C  
ATOM   1421  O   GLY A 367       2.969  -4.422  48.407  1.00 65.13           O  
ATOM   1422  N   ILE A 368       2.442  -2.387  49.264  1.00 66.05           N  
ATOM   1423  CA  ILE A 368       3.799  -1.854  49.209  1.00 66.98           C  
ATOM   1424  C   ILE A 368       4.171  -1.195  50.533  1.00 67.91           C  
ATOM   1425  O   ILE A 368       3.303  -0.874  51.346  1.00 68.11           O  
ATOM   1426  CB  ILE A 368       3.979  -0.846  48.065  1.00 66.73           C  
ATOM   1427  CG1 ILE A 368       3.060   0.366  48.258  1.00 66.43           C  
ATOM   1428  CG2 ILE A 368       3.747  -1.528  46.725  1.00 66.86           C  
ATOM   1429  CD1 ILE A 368       3.511   1.612  47.522  1.00 66.30           C  
ATOM   1430  N   ASP A 369       5.466  -0.993  50.743  1.00 69.10           N  
ATOM   1431  CA  ASP A 369       5.959  -0.457  52.002  1.00 70.31           C  
ATOM   1432  C   ASP A 369       7.428  -0.062  51.954  1.00 70.54           C  
ATOM   1433  O   ASP A 369       8.283  -0.854  51.569  1.00 70.55           O  
ATOM   1434  CB  ASP A 369       5.721  -1.462  53.147  1.00 70.85           C  
ATOM   1435  CG  ASP A 369       5.957  -2.915  52.726  1.00 72.04           C  
ATOM   1436  OD1 ASP A 369       6.398  -3.158  51.572  1.00 73.09           O  
ATOM   1437  OD2 ASP A 369       5.689  -3.816  53.555  1.00 72.70           O  
ATOM   1438  N   ILE A 370       7.700   1.180  52.342  1.00 71.19           N  
ATOM   1439  CA  ILE A 370       9.061   1.642  52.591  1.00 71.89           C  
ATOM   1440  C   ILE A 370       9.252   1.968  54.084  1.00 72.48           C  
ATOM   1441  O   ILE A 370       8.548   2.812  54.636  1.00 72.43           O  
ATOM   1442  CB  ILE A 370       9.444   2.847  51.683  1.00 71.81           C  
ATOM   1443  CG1 ILE A 370      10.937   3.170  51.820  1.00 71.85           C  
ATOM   1444  CG2 ILE A 370       8.556   4.072  51.966  1.00 71.61           C  
ATOM   1445  CD1 ILE A 370      11.543   3.823  50.598  1.00 72.04           C  
ATOM   1446  N   PRO A 371      10.197   1.279  54.746  1.00 73.21           N  
ATOM   1447  CA  PRO A 371      10.534   1.515  56.158  1.00 73.77           C  
ATOM   1448  C   PRO A 371      10.602   2.994  56.556  1.00 74.38           C  
ATOM   1449  O   PRO A 371      10.154   3.350  57.648  1.00 74.64           O  
ATOM   1450  CB  PRO A 371      11.909   0.865  56.293  1.00 73.60           C  
ATOM   1451  CG  PRO A 371      11.862  -0.263  55.329  1.00 73.66           C  
ATOM   1452  CD  PRO A 371      11.007   0.189  54.168  1.00 73.24           C  
ATOM   1453  N   VAL A 372      11.160   3.838  55.688  1.00 75.10           N  
ATOM   1454  CA  VAL A 372      11.168   5.291  55.897  1.00 75.72           C  
ATOM   1455  C   VAL A 372      10.620   6.024  54.673  1.00 76.21           C  
ATOM   1456  O   VAL A 372      11.213   6.001  53.588  1.00 76.26           O  
ATOM   1457  CB  VAL A 372      12.571   5.836  56.282  1.00 75.73           C  
ATOM   1458  CG1 VAL A 372      12.598   7.365  56.222  1.00 75.76           C  
ATOM   1459  CG2 VAL A 372      12.965   5.364  57.676  1.00 75.80           C  
ATOM   1460  N   LEU A 373       9.479   6.673  54.880  1.00 76.93           N  
ATOM   1461  CA  LEU A 373       8.773   7.434  53.850  1.00 77.36           C  
ATOM   1462  C   LEU A 373       9.344   8.849  53.649  1.00 77.66           C  
ATOM   1463  O   LEU A 373       9.847   9.145  52.562  1.00 77.71           O  
ATOM   1464  CB  LEU A 373       7.279   7.517  54.209  1.00 77.44           C  
ATOM   1465  CG  LEU A 373       6.156   8.035  53.299  1.00 77.32           C  
ATOM   1466  CD1 LEU A 373       4.956   8.307  54.179  1.00 77.75           C  
ATOM   1467  CD2 LEU A 373       6.496   9.286  52.493  1.00 77.67           C  
ATOM   1468  N   PRO A 374       9.292   9.710  54.701  1.00 77.94           N  
ATOM   1469  CA  PRO A 374       9.399  11.172  54.604  1.00 78.07           C  
ATOM   1470  C   PRO A 374       9.977  11.749  53.298  1.00 78.09           C  
ATOM   1471  O   PRO A 374      11.199  11.828  53.141  1.00 78.10           O  
ATOM   1472  CB  PRO A 374      10.275  11.524  55.817  1.00 78.16           C  
ATOM   1473  CG  PRO A 374       9.971  10.416  56.840  1.00 78.07           C  
ATOM   1474  CD  PRO A 374       9.194   9.319  56.122  1.00 77.93           C  
ATOM   1475  N   ARG A 375       9.083  12.140  52.383  1.00 78.13           N  
ATOM   1476  CA  ARG A 375       9.438  12.792  51.107  1.00 78.14           C  
ATOM   1477  C   ARG A 375       8.210  13.455  50.456  1.00 78.04           C  
ATOM   1478  O   ARG A 375       7.351  12.766  49.887  1.00 78.07           O  
ATOM   1479  CB  ARG A 375      10.123  11.801  50.143  1.00 78.12           C  
ATOM   1480  CG  ARG A 375      10.556  12.399  48.808  1.00 78.37           C  
ATOM   1481  CD  ARG A 375       9.697  11.878  47.660  1.00 78.84           C  
ATOM   1482  NE  ARG A 375       9.614  12.819  46.542  1.00 78.99           N  
ATOM   1483  CZ  ARG A 375       8.479  13.317  46.052  1.00 79.17           C  
ATOM   1484  NH1 ARG A 375       7.306  12.968  46.570  1.00 78.91           N  
ATOM   1485  NH2 ARG A 375       8.515  14.168  45.033  1.00 79.10           N  
ATOM   1486  N   ASN A 376       8.144  14.789  50.557  1.00 77.84           N  
ATOM   1487  CA  ASN A 376       7.064  15.623  49.978  1.00 77.60           C  
ATOM   1488  C   ASN A 376       5.696  15.509  50.661  1.00 77.33           C  
ATOM   1489  O   ASN A 376       5.514  14.733  51.604  1.00 77.27           O  
ATOM   1490  CB  ASN A 376       6.881  15.358  48.470  1.00 77.65           C  
ATOM   1491  CG  ASN A 376       7.884  16.102  47.604  1.00 77.90           C  
ATOM   1492  OD1 ASN A 376       9.098  15.950  47.757  1.00 78.08           O  
ATOM   1493  ND2 ASN A 376       7.373  16.888  46.657  1.00 78.06           N  
ATOM   1494  N   THR A 377       4.750  16.320  50.180  1.00 76.94           N  
ATOM   1495  CA  THR A 377       3.324  16.068  50.354  1.00 76.49           C  
ATOM   1496  C   THR A 377       3.005  14.940  49.371  1.00 76.12           C  
ATOM   1497  O   THR A 377       2.555  15.185  48.243  1.00 76.16           O  
ATOM   1498  CB  THR A 377       2.468  17.325  50.032  1.00 76.52           C  
ATOM   1499  OG1 THR A 377       2.948  18.446  50.784  1.00 76.71           O  
ATOM   1500  CG2 THR A 377       0.991  17.093  50.363  1.00 76.44           C  
ATOM   1501  N   ASP A 378       3.279  13.710  49.806  1.00 75.55           N  
ATOM   1502  CA  ASP A 378       3.182  12.509  48.973  1.00 74.87           C  
ATOM   1503  C   ASP A 378       1.916  12.542  48.131  1.00 74.30           C  
ATOM   1504  O   ASP A 378       0.807  12.535  48.671  1.00 74.22           O  
ATOM   1505  CB  ASP A 378       3.163  11.257  49.854  1.00 74.98           C  
ATOM   1506  CG  ASP A 378       3.337  11.575  51.335  1.00 75.26           C  
ATOM   1507  OD1 ASP A 378       4.458  11.949  51.744  1.00 75.95           O  
ATOM   1508  OD2 ASP A 378       2.348  11.449  52.090  1.00 74.89           O  
ATOM   1509  N   LEU A 379       2.082  12.599  46.812  1.00 73.49           N  
ATOM   1510  CA  LEU A 379       0.945  12.618  45.901  1.00 72.77           C  
ATOM   1511  C   LEU A 379       0.073  11.377  46.102  1.00 72.23           C  
ATOM   1512  O   LEU A 379       0.046  10.778  47.188  1.00 72.18           O  
ATOM   1513  CB  LEU A 379       1.426  12.697  44.443  1.00 72.83           C  
ATOM   1514  CG  LEU A 379       1.608  14.065  43.771  1.00 72.67           C  
ATOM   1515  CD1 LEU A 379       2.411  13.921  42.492  1.00 72.19           C  
ATOM   1516  CD2 LEU A 379       0.268  14.745  43.492  1.00 72.27           C  
ATOM   1517  N   THR A 380      -0.652  11.002  45.054  1.00 71.32           N  
ATOM   1518  CA  THR A 380      -1.261   9.684  44.998  1.00 70.45           C  
ATOM   1519  C   THR A 380      -0.143   8.651  44.768  1.00 69.64           C  
ATOM   1520  O   THR A 380       1.021   9.023  44.617  1.00 69.52           O  
ATOM   1521  CB  THR A 380      -2.372   9.609  43.913  1.00 70.56           C  
ATOM   1522  OG1 THR A 380      -3.019   8.334  43.974  1.00 70.58           O  
ATOM   1523  CG2 THR A 380      -1.808   9.844  42.499  1.00 70.72           C  
ATOM   1524  N   VAL A 381      -0.494   7.367  44.781  1.00 68.63           N  
ATOM   1525  CA  VAL A 381       0.445   6.275  44.477  1.00 67.55           C  
ATOM   1526  C   VAL A 381      -0.326   5.061  43.960  1.00 66.68           C  
ATOM   1527  O   VAL A 381      -1.303   4.615  44.582  1.00 66.52           O  
ATOM   1528  CB  VAL A 381       1.360   5.907  45.701  1.00 67.68           C  
ATOM   1529  CG1 VAL A 381       1.524   4.396  45.879  1.00 67.65           C  
ATOM   1530  CG2 VAL A 381       2.720   6.568  45.573  1.00 67.77           C  
ATOM   1531  N   PHE A 382       0.098   4.553  42.803  1.00 65.60           N  
ATOM   1532  CA  PHE A 382      -0.469   3.320  42.259  1.00 64.44           C  
ATOM   1533  C   PHE A 382       0.597   2.352  41.738  1.00 63.76           C  
ATOM   1534  O   PHE A 382       1.734   2.743  41.447  1.00 63.52           O  
ATOM   1535  CB  PHE A 382      -1.545   3.607  41.202  1.00 64.23           C  
ATOM   1536  CG  PHE A 382      -1.050   4.380  40.012  1.00 64.16           C  
ATOM   1537  CD1 PHE A 382      -1.092   5.772  40.002  1.00 63.97           C  
ATOM   1538  CD2 PHE A 382      -0.564   3.716  38.885  1.00 64.12           C  
ATOM   1539  CE1 PHE A 382      -0.641   6.490  38.891  1.00 63.85           C  
ATOM   1540  CE2 PHE A 382      -0.109   4.425  37.777  1.00 63.32           C  
ATOM   1541  CZ  PHE A 382      -0.151   5.811  37.777  1.00 63.31           C  
ATOM   1542  N   VAL A 383       0.209   1.084  41.655  1.00 62.94           N  
ATOM   1543  CA  VAL A 383       1.062   0.028  41.150  1.00 62.08           C  
ATOM   1544  C   VAL A 383       0.685  -0.245  39.707  1.00 61.56           C  
ATOM   1545  O   VAL A 383      -0.484  -0.452  39.399  1.00 61.43           O  
ATOM   1546  CB  VAL A 383       0.908  -1.266  41.980  1.00 62.22           C  
ATOM   1547  CG1 VAL A 383       1.486  -2.475  41.236  1.00 62.17           C  
ATOM   1548  CG2 VAL A 383       1.557  -1.104  43.349  1.00 61.61           C  
ATOM   1549  N   GLU A 384       1.685  -0.237  38.828  1.00 60.99           N  
ATOM   1550  CA  GLU A 384       1.487  -0.547  37.420  1.00 60.08           C  
ATOM   1551  C   GLU A 384       2.149  -1.881  37.087  1.00 59.43           C  
ATOM   1552  O   GLU A 384       3.358  -2.052  37.272  1.00 59.57           O  
ATOM   1553  CB  GLU A 384       2.053   0.572  36.555  1.00 60.13           C  
ATOM   1554  CG  GLU A 384       1.655   0.494  35.109  1.00 60.32           C  
ATOM   1555  CD  GLU A 384       2.323   1.569  34.291  1.00 61.26           C  
ATOM   1556  OE1 GLU A 384       3.541   1.445  34.031  1.00 61.56           O  
ATOM   1557  OE2 GLU A 384       1.632   2.540  33.911  1.00 61.60           O  
ATOM   1558  N   ALA A 385       1.345  -2.825  36.610  1.00 58.42           N  
ATOM   1559  CA  ALA A 385       1.820  -4.166  36.323  1.00 57.36           C  
ATOM   1560  C   ALA A 385       1.837  -4.424  34.830  1.00 56.82           C  
ATOM   1561  O   ALA A 385       0.792  -4.621  34.210  1.00 57.03           O  
ATOM   1562  CB  ALA A 385       0.959  -5.179  37.020  1.00 57.48           C  
ATOM   1563  N   ASN A 386       3.033  -4.420  34.254  1.00 55.92           N  
ATOM   1564  CA  ASN A 386       3.199  -4.688  32.834  1.00 54.76           C  
ATOM   1565  C   ASN A 386       3.634  -6.115  32.608  1.00 54.30           C  
ATOM   1566  O   ASN A 386       4.446  -6.634  33.349  1.00 54.38           O  
ATOM   1567  CB  ASN A 386       4.246  -3.748  32.246  1.00 54.44           C  
ATOM   1568  CG  ASN A 386       3.901  -2.297  32.452  1.00 53.66           C  
ATOM   1569  OD1 ASN A 386       2.984  -1.775  31.823  1.00 52.43           O  
ATOM   1570  ND2 ASN A 386       4.634  -1.630  33.342  1.00 53.52           N  
ATOM   1571  N   ILE A 387       3.088  -6.753  31.588  1.00 54.07           N  
ATOM   1572  CA  ILE A 387       3.687  -7.984  31.081  1.00 54.19           C  
ATOM   1573  C   ILE A 387       4.577  -7.645  29.862  1.00 54.11           C  
ATOM   1574  O   ILE A 387       4.074  -7.303  28.798  1.00 53.67           O  
ATOM   1575  CB  ILE A 387       2.618  -9.046  30.747  1.00 54.17           C  
ATOM   1576  CG1 ILE A 387       1.773  -9.331  31.994  1.00 54.02           C  
ATOM   1577  CG2 ILE A 387       3.274 -10.307  30.180  1.00 54.32           C  
ATOM   1578  CD1 ILE A 387       1.270 -10.750  32.129  1.00 53.59           C  
ATOM   1579  N   GLN A 388       5.894  -7.731  30.048  1.00 54.20           N  
ATOM   1580  CA  GLN A 388       6.865  -7.237  29.071  1.00 54.59           C  
ATOM   1581  C   GLN A 388       7.626  -8.321  28.328  1.00 54.51           C  
ATOM   1582  O   GLN A 388       7.917  -9.381  28.880  1.00 54.45           O  
ATOM   1583  CB  GLN A 388       7.884  -6.332  29.753  1.00 54.62           C  
ATOM   1584  CG  GLN A 388       7.401  -4.937  30.004  1.00 55.82           C  
ATOM   1585  CD  GLN A 388       8.540  -3.962  30.106  1.00 57.57           C  
ATOM   1586  OE1 GLN A 388       9.596  -4.171  29.509  1.00 59.01           O  
ATOM   1587  NE2 GLN A 388       8.339  -2.882  30.862  1.00 57.73           N  
ATOM   1588  N   HIS A 389       7.960  -8.025  27.076  1.00 54.61           N  
ATOM   1589  CA  HIS A 389       8.779  -8.899  26.242  1.00 54.97           C  
ATOM   1590  C   HIS A 389       9.537  -8.059  25.216  1.00 55.65           C  
ATOM   1591  O   HIS A 389       8.942  -7.500  24.290  1.00 55.23           O  
ATOM   1592  CB  HIS A 389       7.909  -9.944  25.548  1.00 54.57           C  
ATOM   1593  CG  HIS A 389       8.681 -11.049  24.899  1.00 53.67           C  
ATOM   1594  ND1 HIS A 389       9.107 -10.989  23.591  1.00 53.05           N  
ATOM   1595  CD2 HIS A 389       9.080 -12.255  25.368  1.00 52.98           C  
ATOM   1596  CE1 HIS A 389       9.743 -12.106  23.284  1.00 51.78           C  
ATOM   1597  NE2 HIS A 389       9.738 -12.892  24.343  1.00 51.99           N  
ATOM   1598  N   GLY A 390      10.851  -7.960  25.408  1.00 56.78           N  
ATOM   1599  CA  GLY A 390      11.723  -7.166  24.535  1.00 58.08           C  
ATOM   1600  C   GLY A 390      11.406  -5.680  24.572  1.00 59.01           C  
ATOM   1601  O   GLY A 390      11.395  -5.025  23.517  1.00 59.28           O  
ATOM   1602  N   GLN A 391      11.146  -5.160  25.783  1.00 59.61           N  
ATOM   1603  CA  GLN A 391      10.817  -3.744  26.017  1.00 60.13           C  
ATOM   1604  C   GLN A 391       9.428  -3.405  25.438  1.00 60.18           C  
ATOM   1605  O   GLN A 391       8.957  -2.267  25.525  1.00 60.23           O  
ATOM   1606  CB  GLN A 391      11.917  -2.822  25.441  1.00 60.48           C  
ATOM   1607  CG  GLN A 391      12.074  -1.456  26.119  1.00 61.80           C  
ATOM   1608  CD  GLN A 391      13.176  -1.425  27.181  1.00 64.03           C  
ATOM   1609  OE1 GLN A 391      14.372  -1.425  26.861  1.00 63.56           O  
ATOM   1610  NE2 GLN A 391      12.771  -1.360  28.455  1.00 65.03           N  
ATOM   1611  N   GLN A 392       8.781  -4.410  24.855  1.00 60.21           N  
ATOM   1612  CA  GLN A 392       7.447  -4.284  24.274  1.00 60.46           C  
ATOM   1613  C   GLN A 392       6.412  -4.709  25.332  1.00 60.17           C  
ATOM   1614  O   GLN A 392       6.439  -5.846  25.814  1.00 60.21           O  
ATOM   1615  CB  GLN A 392       7.399  -5.133  22.987  1.00 60.23           C  
ATOM   1616  CG  GLN A 392       6.042  -5.639  22.470  1.00 61.28           C  
ATOM   1617  CD  GLN A 392       6.172  -6.596  21.237  1.00 61.57           C  
ATOM   1618  OE1 GLN A 392       5.219  -7.311  20.872  1.00 61.34           O  
ATOM   1619  NE2 GLN A 392       7.352  -6.605  20.608  1.00 62.39           N  
ATOM   1620  N   VAL A 393       5.536  -3.788  25.734  1.00 59.96           N  
ATOM   1621  CA  VAL A 393       4.471  -4.136  26.692  1.00 59.75           C  
ATOM   1622  C   VAL A 393       3.316  -4.886  26.036  1.00 59.48           C  
ATOM   1623  O   VAL A 393       2.590  -4.342  25.213  1.00 59.36           O  
ATOM   1624  CB  VAL A 393       3.936  -2.925  27.521  1.00 59.68           C  
ATOM   1625  CG1 VAL A 393       4.977  -2.456  28.524  1.00 59.87           C  
ATOM   1626  CG2 VAL A 393       3.499  -1.775  26.626  1.00 60.49           C  
ATOM   1627  N   LEU A 394       3.165  -6.149  26.409  1.00 59.70           N  
ATOM   1628  CA  LEU A 394       2.110  -6.993  25.879  1.00 60.09           C  
ATOM   1629  C   LEU A 394       0.763  -6.689  26.520  1.00 60.86           C  
ATOM   1630  O   LEU A 394      -0.278  -6.807  25.871  1.00 61.13           O  
ATOM   1631  CB  LEU A 394       2.462  -8.465  26.067  1.00 59.67           C  
ATOM   1632  CG  LEU A 394       3.740  -8.925  25.361  1.00 59.27           C  
ATOM   1633  CD1 LEU A 394       4.160 -10.295  25.867  1.00 58.54           C  
ATOM   1634  CD2 LEU A 394       3.579  -8.924  23.835  1.00 58.54           C  
ATOM   1635  N   CYS A 395       0.784  -6.294  27.792  1.00 61.76           N  
ATOM   1636  CA  CYS A 395      -0.446  -6.029  28.529  1.00 61.80           C  
ATOM   1637  C   CYS A 395      -0.175  -5.151  29.733  1.00 61.79           C  
ATOM   1638  O   CYS A 395       0.909  -5.220  30.317  1.00 62.06           O  
ATOM   1639  CB  CYS A 395      -1.066  -7.338  28.983  1.00 61.68           C  
ATOM   1640  SG  CYS A 395      -2.855  -7.305  29.027  1.00 63.26           S  
ATOM   1641  N   GLN A 396      -1.159  -4.336  30.104  1.00 61.76           N  
ATOM   1642  CA  GLN A 396      -0.999  -3.387  31.204  1.00 62.05           C  
ATOM   1643  C   GLN A 396      -2.235  -3.253  32.111  1.00 61.99           C  
ATOM   1644  O   GLN A 396      -3.341  -2.983  31.645  1.00 61.91           O  
ATOM   1645  CB  GLN A 396      -0.588  -2.018  30.654  1.00 61.90           C  
ATOM   1646  CG  GLN A 396      -0.151  -1.031  31.721  1.00 62.74           C  
ATOM   1647  CD  GLN A 396       0.086   0.356  31.167  1.00 63.89           C  
ATOM   1648  OE1 GLN A 396      -0.858   1.129  30.974  1.00 63.91           O  
ATOM   1649  NE2 GLN A 396       1.356   0.687  30.914  1.00 64.12           N  
ATOM   1650  N   ARG A 397      -2.029  -3.443  33.409  1.00 62.35           N  
ATOM   1651  CA  ARG A 397      -3.078  -3.226  34.415  1.00 62.79           C  
ATOM   1652  C   ARG A 397      -2.541  -2.385  35.571  1.00 62.90           C  
ATOM   1653  O   ARG A 397      -1.360  -2.490  35.914  1.00 63.03           O  
ATOM   1654  CB  ARG A 397      -3.626  -4.559  34.944  1.00 62.62           C  
ATOM   1655  CG  ARG A 397      -4.505  -5.359  33.972  1.00 63.38           C  
ATOM   1656  CD  ARG A 397      -5.658  -4.535  33.402  1.00 64.54           C  
ATOM   1657  NE  ARG A 397      -6.785  -5.347  32.928  1.00 66.09           N  
ATOM   1658  CZ  ARG A 397      -7.020  -5.691  31.657  1.00 67.21           C  
ATOM   1659  NH1 ARG A 397      -6.198  -5.322  30.674  1.00 65.86           N  
ATOM   1660  NH2 ARG A 397      -8.097  -6.420  31.366  1.00 67.62           N  
ATOM   1661  N   ARG A 398      -3.407  -1.552  36.158  1.00 63.19           N  
ATOM   1662  CA  ARG A 398      -3.038  -0.713  37.312  1.00 63.58           C  
ATOM   1663  C   ARG A 398      -3.862  -1.045  38.572  1.00 63.75           C  
ATOM   1664  O   ARG A 398      -4.903  -1.720  38.490  1.00 63.77           O  
ATOM   1665  CB  ARG A 398      -3.188   0.783  36.984  1.00 63.56           C  
ATOM   1666  CG  ARG A 398      -2.763   1.196  35.576  1.00 64.61           C  
ATOM   1667  CD  ARG A 398      -2.327   2.662  35.522  1.00 65.93           C  
ATOM   1668  NE  ARG A 398      -2.052   3.105  34.153  1.00 66.83           N  
ATOM   1669  CZ  ARG A 398      -1.067   3.933  33.792  1.00 67.90           C  
ATOM   1670  NH1 ARG A 398      -0.217   4.422  34.691  1.00 67.46           N  
ATOM   1671  NH2 ARG A 398      -0.914   4.262  32.510  1.00 68.51           N  
ATOM   1672  N   THR A 399      -3.385  -0.579  39.736  1.00 63.80           N  
ATOM   1673  CA  THR A 399      -4.238  -0.529  40.928  1.00 63.98           C  
ATOM   1674  C   THR A 399      -5.018   0.784  40.932  1.00 64.38           C  
ATOM   1675  O   THR A 399      -4.738   1.712  40.130  1.00 64.27           O  
ATOM   1676  CB  THR A 399      -3.454  -0.606  42.279  1.00 63.76           C  
ATOM   1677  OG1 THR A 399      -2.466   0.442  42.354  1.00 63.46           O  
ATOM   1678  CG2 THR A 399      -2.786  -1.970  42.461  1.00 63.97           C  
ATOM   1679  N   SER A 400      -6.000   0.847  41.837  1.00 64.68           N  
ATOM   1680  CA  SER A 400      -6.656   2.102  42.155  1.00 65.12           C  
ATOM   1681  C   SER A 400      -5.633   2.999  42.840  1.00 65.28           C  
ATOM   1682  O   SER A 400      -4.772   2.503  43.569  1.00 65.57           O  
ATOM   1683  CB  SER A 400      -7.855   1.861  43.080  1.00 65.36           C  
ATOM   1684  OG  SER A 400      -7.456   1.366  44.352  1.00 65.66           O  
ATOM   1685  N   PRO A 401      -5.702   4.317  42.590  1.00 65.44           N  
ATOM   1686  CA  PRO A 401      -4.787   5.240  43.267  1.00 65.57           C  
ATOM   1687  C   PRO A 401      -5.106   5.412  44.773  1.00 65.77           C  
ATOM   1688  O   PRO A 401      -6.259   5.657  45.138  1.00 65.78           O  
ATOM   1689  CB  PRO A 401      -4.990   6.550  42.497  1.00 65.56           C  
ATOM   1690  CG  PRO A 401      -6.380   6.462  41.949  1.00 65.35           C  
ATOM   1691  CD  PRO A 401      -6.613   5.012  41.655  1.00 65.41           C  
ATOM   1692  N   LYS A 402      -4.089   5.269  45.623  1.00 65.77           N  
ATOM   1693  CA  LYS A 402      -4.231   5.451  47.075  1.00 66.04           C  
ATOM   1694  C   LYS A 402      -3.147   6.375  47.656  1.00 66.20           C  
ATOM   1695  O   LYS A 402      -2.114   6.589  47.021  1.00 66.33           O  
ATOM   1696  CB  LYS A 402      -4.211   4.096  47.795  1.00 66.01           C  
ATOM   1697  CG  LYS A 402      -5.619   3.430  47.936  1.00 66.06           C  
ATOM   1698  CD  LYS A 402      -5.139   1.913  48.847  1.00 66.01           C  
ATOM   1699  CE  LYS A 402      -6.528   1.309  49.263  1.00 66.68           C  
ATOM   1700  NZ  LYS A 402      -7.250   0.598  47.882  1.00 66.65           N  
ATOM   1701  N   PRO A 403      -3.380   6.932  48.865  1.00 66.27           N  
ATOM   1702  CA  PRO A 403      -2.380   7.798  49.511  1.00 66.27           C  
ATOM   1703  C   PRO A 403      -1.031   7.108  49.724  1.00 66.23           C  
ATOM   1704  O   PRO A 403      -0.982   5.892  49.916  1.00 66.34           O  
ATOM   1705  CB  PRO A 403      -3.019   8.115  50.867  1.00 66.23           C  
ATOM   1706  CG  PRO A 403      -4.474   7.940  50.649  1.00 66.26           C  
ATOM   1707  CD  PRO A 403      -4.598   6.807  49.687  1.00 66.27           C  
ATOM   1708  N   PHE A 404       0.048   7.887  49.702  1.00 66.08           N  
ATOM   1709  CA  PHE A 404       1.398   7.345  49.845  1.00 65.89           C  
ATOM   1710  C   PHE A 404       1.896   7.405  51.296  1.00 65.83           C  
ATOM   1711  O   PHE A 404       2.578   8.355  51.694  1.00 65.95           O  
ATOM   1712  CB  PHE A 404       2.361   8.049  48.869  1.00 65.94           C  
ATOM   1713  CG  PHE A 404       3.745   7.426  48.781  1.00 66.03           C  
ATOM   1714  CD1 PHE A 404       3.946   6.057  49.004  1.00 65.95           C  
ATOM   1715  CD2 PHE A 404       4.848   8.217  48.431  1.00 66.06           C  
ATOM   1716  CE1 PHE A 404       5.222   5.497  48.915  1.00 65.80           C  
ATOM   1717  CE2 PHE A 404       6.131   7.662  48.332  1.00 65.74           C  
ATOM   1718  CZ  PHE A 404       6.316   6.301  48.575  1.00 65.72           C  
ATOM   1719  N   THR A 405       1.532   6.388  52.079  1.00 65.53           N  
ATOM   1720  CA  THR A 405       2.079   6.188  53.424  1.00 65.09           C  
ATOM   1721  C   THR A 405       3.209   5.170  53.361  1.00 64.78           C  
ATOM   1722  O   THR A 405       3.414   4.533  52.326  1.00 64.80           O  
ATOM   1723  CB  THR A 405       1.022   5.659  54.411  1.00 65.15           C  
ATOM   1724  OG1 THR A 405       0.418   4.474  53.874  1.00 65.09           O  
ATOM   1725  CG2 THR A 405      -0.047   6.708  54.680  1.00 65.20           C  
ATOM   1726  N   GLU A 406       3.931   5.008  54.469  1.00 64.37           N  
ATOM   1727  CA  GLU A 406       4.990   3.998  54.563  1.00 63.99           C  
ATOM   1728  C   GLU A 406       4.448   2.563  54.484  1.00 63.46           C  
ATOM   1729  O   GLU A 406       5.216   1.595  54.559  1.00 63.45           O  
ATOM   1730  CB  GLU A 406       5.868   4.196  55.814  1.00 64.12           C  
ATOM   1731  CG  GLU A 406       5.171   4.781  57.046  1.00 65.11           C  
ATOM   1732  CD  GLU A 406       5.453   6.266  57.236  1.00 65.97           C  
ATOM   1733  OE1 GLU A 406       6.646   6.643  57.297  1.00 66.27           O  
ATOM   1734  OE2 GLU A 406       4.484   7.051  57.337  1.00 65.96           O  
ATOM   1735  N   GLU A 407       3.126   2.440  54.329  1.00 62.71           N  
ATOM   1736  CA  GLU A 407       2.467   1.154  54.122  1.00 62.06           C  
ATOM   1737  C   GLU A 407       1.149   1.345  53.371  1.00 61.64           C  
ATOM   1738  O   GLU A 407       0.196   1.916  53.908  1.00 61.50           O  
ATOM   1739  CB  GLU A 407       2.218   0.445  55.454  1.00 62.06           C  
ATOM   1740  CG  GLU A 407       1.783  -1.006  55.312  1.00 62.25           C  
ATOM   1741  CD  GLU A 407       0.818  -1.463  56.405  1.00 63.39           C  
ATOM   1742  OE1 GLU A 407       0.464  -0.659  57.304  1.00 63.32           O  
ATOM   1743  OE2 GLU A 407       0.402  -2.642  56.353  1.00 63.74           O  
ATOM   1744  N   VAL A 408       1.110   0.875  52.123  1.00 61.01           N  
ATOM   1745  CA  VAL A 408      -0.103   0.937  51.305  1.00 60.36           C  
ATOM   1746  C   VAL A 408      -0.535  -0.476  50.920  1.00 60.15           C  
ATOM   1747  O   VAL A 408       0.308  -1.341  50.698  1.00 60.23           O  
ATOM   1748  CB  VAL A 408       0.090   1.806  50.039  1.00 60.17           C  
ATOM   1749  CG1 VAL A 408      -1.252   2.102  49.379  1.00 59.70           C  
ATOM   1750  CG2 VAL A 408       0.788   3.112  50.392  1.00 59.83           C  
ATOM   1751  N   LEU A 409      -1.846  -0.699  50.858  1.00 59.73           N  
ATOM   1752  CA  LEU A 409      -2.412  -2.024  50.590  1.00 59.23           C  
ATOM   1753  C   LEU A 409      -3.481  -1.994  49.491  1.00 58.88           C  
ATOM   1754  O   LEU A 409      -3.901  -0.914  49.040  1.00 58.80           O  
ATOM   1755  CB  LEU A 409      -2.990  -2.634  51.873  1.00 59.14           C  
ATOM   1756  CG  LEU A 409      -1.982  -3.075  52.963  1.00 59.14           C  
ATOM   1757  CD1 LEU A 409      -2.696  -3.252  54.370  1.00 58.49           C  
ATOM   1758  CD2 LEU A 409      -1.012  -4.332  52.703  1.00 58.60           C  
ATOM   1759  N   TRP A 410      -3.916  -3.189  49.071  1.00 58.32           N  
ATOM   1760  CA  TRP A 410      -4.900  -3.337  48.000  1.00 57.74           C  
ATOM   1761  C   TRP A 410      -5.667  -4.653  48.064  1.00 57.79           C  
ATOM   1762  O   TRP A 410      -6.909  -4.653  47.997  1.00 57.74           O  
ATOM   1763  CB  TRP A 410      -4.219  -3.177  46.625  1.00 57.35           C  
ATOM   1764  CG  TRP A 410      -4.070  -1.737  46.237  1.00 56.58           C  
ATOM   1765  CD1 TRP A 410      -5.101  -0.858  45.793  1.00 56.06           C  
ATOM   1766  CD2 TRP A 410      -2.840  -0.984  46.266  1.00 56.13           C  
ATOM   1767  NE1 TRP A 410      -4.587   0.393  45.459  1.00 56.23           N  
ATOM   1768  CE2 TRP A 410      -3.201   0.346  45.827  1.00 56.18           C  
ATOM   1769  CE3 TRP A 410      -1.467  -1.303  46.615  1.00 56.26           C  
ATOM   1770  CZ2 TRP A 410      -2.236   1.357  45.726  1.00 56.52           C  
ATOM   1771  CZ3 TRP A 410      -0.505  -0.294  46.514  1.00 56.36           C  
ATOM   1772  CH2 TRP A 410      -0.895   1.017  46.068  1.00 56.21           C  
ATOM   1773  N   ASN A 411      -4.920  -5.763  48.190  1.00 58.00           N  
ATOM   1774  CA  ASN A 411      -5.461  -7.132  48.116  1.00 58.34           C  
ATOM   1775  C   ASN A 411      -6.182  -7.473  46.787  1.00 58.58           C  
ATOM   1776  O   ASN A 411      -6.983  -8.416  46.715  1.00 58.58           O  
ATOM   1777  CB  ASN A 411      -6.344  -7.441  49.340  1.00 58.43           C  
ATOM   1778  CG  ASN A 411      -6.742  -8.910  49.422  1.00 58.43           C  
ATOM   1779  OD1 ASN A 411      -5.947  -9.877  49.204  1.00 58.52           O  
ATOM   1780  ND2 ASN A 411      -8.142  -9.051  50.051  1.00 58.32           N  
ATOM   1781  N   VAL A 412      -5.863  -6.720  45.734  1.00 58.85           N  
ATOM   1782  CA  VAL A 412      -6.528  -6.851  44.431  1.00 59.07           C  
ATOM   1783  C   VAL A 412      -5.901  -7.918  43.531  1.00 59.32           C  
ATOM   1784  O   VAL A 412      -4.671  -7.959  43.343  1.00 59.35           O  
ATOM   1785  CB  VAL A 412      -6.518  -5.512  43.632  1.00 58.93           C  
ATOM   1786  CG1 VAL A 412      -7.595  -5.538  42.558  1.00 58.87           C  
ATOM   1787  CG2 VAL A 412      -6.724  -4.306  44.549  1.00 59.03           C  
ATOM   1788  N   TRP A 413      -6.769  -8.779  42.978  1.00 59.59           N  
ATOM   1789  CA  TRP A 413      -6.414  -9.575  41.810  1.00 59.77           C  
ATOM   1790  C   TRP A 413      -6.469  -8.643  40.610  1.00 59.75           C  
ATOM   1791  O   TRP A 413      -7.494  -7.990  40.382  1.00 59.80           O  
ATOM   1792  CB  TRP A 413      -7.408 -10.722  41.590  1.00 59.94           C  
ATOM   1793  CG  TRP A 413      -7.232 -11.884  42.510  1.00 60.39           C  
ATOM   1794  CD1 TRP A 413      -8.055 -12.243  43.536  1.00 60.36           C  
ATOM   1795  CD2 TRP A 413      -6.165 -12.845  42.495  1.00 60.74           C  
ATOM   1796  NE1 TRP A 413      -7.572 -13.367  44.163  1.00 60.60           N  
ATOM   1797  CE2 TRP A 413      -6.413 -13.758  43.547  1.00 60.65           C  
ATOM   1798  CE3 TRP A 413      -5.028 -13.025  41.695  1.00 60.09           C  
ATOM   1799  CZ2 TRP A 413      -5.564 -14.837  43.823  1.00 60.29           C  
ATOM   1800  CZ3 TRP A 413      -4.183 -14.096  41.967  1.00 60.20           C  
ATOM   1801  CH2 TRP A 413      -4.456 -14.987  43.024  1.00 60.54           C  
ATOM   1802  N   LEU A 414      -5.373  -8.562  39.854  1.00 59.64           N  
ATOM   1803  CA  LEU A 414      -5.392  -7.859  38.567  1.00 59.48           C  
ATOM   1804  C   LEU A 414      -5.474  -8.873  37.439  1.00 59.34           C  
ATOM   1805  O   LEU A 414      -4.582  -9.712  37.284  1.00 59.36           O  
ATOM   1806  CB  LEU A 414      -4.166  -6.951  38.388  1.00 59.41           C  
ATOM   1807  CG  LEU A 414      -3.938  -5.820  39.416  1.00 59.62           C  
ATOM   1808  CD1 LEU A 414      -2.650  -5.078  39.062  1.00 59.19           C  
ATOM   1809  CD2 LEU A 414      -5.146  -4.834  39.503  1.00 58.94           C  
ATOM   1810  N   GLU A 415      -6.556  -8.811  36.667  1.00 59.15           N  
ATOM   1811  CA  GLU A 415      -6.700  -9.710  35.534  1.00 59.17           C  
ATOM   1812  C   GLU A 415      -6.099  -9.120  34.261  1.00 58.66           C  
ATOM   1813  O   GLU A 415      -6.323  -7.961  33.918  1.00 58.45           O  
ATOM   1814  CB  GLU A 415      -8.155 -10.127  35.324  1.00 59.04           C  
ATOM   1815  CG  GLU A 415      -8.292 -11.385  34.473  1.00 59.62           C  
ATOM   1816  CD  GLU A 415      -9.716 -11.915  34.399  1.00 60.14           C  
ATOM   1817  OE1 GLU A 415     -10.671 -11.186  34.773  1.00 61.48           O  
ATOM   1818  OE2 GLU A 415      -9.885 -13.071  33.954  1.00 61.66           O  
ATOM   1819  N   PHE A 416      -5.310  -9.931  33.576  1.00 58.40           N  
ATOM   1820  CA  PHE A 416      -4.663  -9.502  32.353  1.00 58.15           C  
ATOM   1821  C   PHE A 416      -5.433 -10.038  31.161  1.00 58.16           C  
ATOM   1822  O   PHE A 416      -6.162 -11.025  31.286  1.00 58.07           O  
ATOM   1823  CB  PHE A 416      -3.216  -9.998  32.316  1.00 57.90           C  
ATOM   1824  CG  PHE A 416      -2.276  -9.210  33.185  1.00 57.47           C  
ATOM   1825  CD1 PHE A 416      -2.006  -9.616  34.486  1.00 56.78           C  
ATOM   1826  CD2 PHE A 416      -1.648  -8.068  32.695  1.00 57.02           C  
ATOM   1827  CE1 PHE A 416      -1.126  -8.896  35.290  1.00 56.22           C  
ATOM   1828  CE2 PHE A 416      -0.766  -7.341  33.492  1.00 57.03           C  
ATOM   1829  CZ  PHE A 416      -0.509  -7.756  34.795  1.00 56.87           C  
ATOM   1830  N   SER A 417      -5.263  -9.383  30.010  1.00 58.24           N  
ATOM   1831  CA  SER A 417      -5.918  -9.801  28.772  1.00 58.12           C  
ATOM   1832  C   SER A 417      -5.311 -11.068  28.163  1.00 58.01           C  
ATOM   1833  O   SER A 417      -6.012 -11.816  27.486  1.00 58.32           O  
ATOM   1834  CB  SER A 417      -5.914  -8.666  27.754  1.00 58.12           C  
ATOM   1835  OG  SER A 417      -4.588  -8.310  27.405  1.00 58.14           O  
ATOM   1836  N   ILE A 418      -4.023 -11.309  28.410  1.00 57.74           N  
ATOM   1837  CA  ILE A 418      -3.329 -12.495  27.878  1.00 57.73           C  
ATOM   1838  C   ILE A 418      -3.719 -13.783  28.602  1.00 57.59           C  
ATOM   1839  O   ILE A 418      -4.004 -13.773  29.798  1.00 57.63           O  
ATOM   1840  CB  ILE A 418      -1.774 -12.379  27.963  1.00 57.87           C  
ATOM   1841  CG1 ILE A 418      -1.304 -10.932  28.134  1.00 58.36           C  
ATOM   1842  CG2 ILE A 418      -1.100 -13.033  26.766  1.00 57.69           C  
ATOM   1843  CD1 ILE A 418      -0.971 -10.589  29.567  1.00 57.81           C  
ATOM   1844  N   LYS A 419      -3.716 -14.891  27.865  1.00 57.51           N  
ATOM   1845  CA  LYS A 419      -3.902 -16.221  28.439  1.00 57.33           C  
ATOM   1846  C   LYS A 419      -2.569 -16.783  28.927  1.00 57.27           C  
ATOM   1847  O   LYS A 419      -1.503 -16.255  28.595  1.00 57.19           O  
ATOM   1848  CB  LYS A 419      -4.544 -17.168  27.420  1.00 57.48           C  
ATOM   1849  CG  LYS A 419      -6.058 -17.001  27.285  1.00 57.82           C  
ATOM   1850  CD  LYS A 419      -6.590 -17.674  26.019  1.00 58.62           C  
ATOM   1851  CE  LYS A 419      -8.099 -17.457  25.856  1.00 58.21           C  
ATOM   1852  NZ  LYS A 419      -8.584 -17.923  24.530  1.00 57.68           N  
ATOM   1853  N   ILE A 420      -2.638 -17.853  29.715  1.00 57.14           N  
ATOM   1854  CA  ILE A 420      -1.454 -18.455  30.330  1.00 56.73           C  
ATOM   1855  C   ILE A 420      -0.574 -19.162  29.313  1.00 56.49           C  
ATOM   1856  O   ILE A 420       0.649 -19.021  29.341  1.00 56.70           O  
ATOM   1857  CB  ILE A 420      -1.834 -19.433  31.469  1.00 56.85           C  
ATOM   1858  CG1 ILE A 420      -2.432 -18.670  32.659  1.00 56.65           C  
ATOM   1859  CG2 ILE A 420      -0.626 -20.302  31.888  1.00 56.67           C  
ATOM   1860  CD1 ILE A 420      -1.493 -17.677  33.306  1.00 55.98           C  
ATOM   1861  N   LYS A 421      -1.195 -19.917  28.415  1.00 56.19           N  
ATOM   1862  CA  LYS A 421      -0.453 -20.622  27.374  1.00 55.89           C  
ATOM   1863  C   LYS A 421       0.137 -19.639  26.362  1.00 55.24           C  
ATOM   1864  O   LYS A 421       1.042 -19.983  25.604  1.00 55.47           O  
ATOM   1865  CB  LYS A 421      -1.353 -21.656  26.683  1.00 56.19           C  
ATOM   1866  CG  LYS A 421      -0.710 -23.041  26.516  1.00 57.06           C  
ATOM   1867  CD  LYS A 421      -0.391 -23.707  27.853  1.00 56.28           C  
ATOM   1868  CE  LYS A 421       0.203 -25.075  27.631  1.00 57.02           C  
ATOM   1869  NZ  LYS A 421       0.637 -25.716  28.910  1.00 58.82           N  
ATOM   1870  N   ASP A 422      -0.370 -18.409  26.377  1.00 54.30           N  
ATOM   1871  CA  ASP A 422       0.084 -17.370  25.465  1.00 53.44           C  
ATOM   1872  C   ASP A 422       1.371 -16.671  25.950  1.00 52.63           C  
ATOM   1873  O   ASP A 422       1.963 -15.864  25.211  1.00 52.50           O  
ATOM   1874  CB  ASP A 422      -1.041 -16.351  25.215  1.00 53.68           C  
ATOM   1875  CG  ASP A 422      -2.053 -16.812  24.145  1.00 54.03           C  
ATOM   1876  OD1 ASP A 422      -1.623 -17.310  23.076  1.00 53.81           O  
ATOM   1877  OD2 ASP A 422      -3.282 -16.648  24.370  1.00 52.83           O  
ATOM   1878  N   LEU A 423       1.807 -16.978  27.175  1.00 51.29           N  
ATOM   1879  CA  LEU A 423       3.053 -16.412  27.705  1.00 50.21           C  
ATOM   1880  C   LEU A 423       4.250 -17.033  27.003  1.00 49.58           C  
ATOM   1881  O   LEU A 423       4.357 -18.257  26.926  1.00 49.53           O  
ATOM   1882  CB  LEU A 423       3.185 -16.603  29.215  1.00 49.90           C  
ATOM   1883  CG  LEU A 423       2.084 -16.101  30.159  1.00 49.43           C  
ATOM   1884  CD1 LEU A 423       2.189 -16.798  31.512  1.00 47.79           C  
ATOM   1885  CD2 LEU A 423       2.130 -14.593  30.314  1.00 48.39           C  
ATOM   1886  N   PRO A 424       5.123 -16.188  26.436  1.00 49.02           N  
ATOM   1887  CA  PRO A 424       6.380 -16.650  25.853  1.00 48.67           C  
ATOM   1888  C   PRO A 424       7.497 -16.737  26.875  1.00 48.37           C  
ATOM   1889  O   PRO A 424       7.466 -16.064  27.914  1.00 47.88           O  
ATOM   1890  CB  PRO A 424       6.699 -15.572  24.820  1.00 48.48           C  
ATOM   1891  CG  PRO A 424       6.097 -14.325  25.377  1.00 48.55           C  
ATOM   1892  CD  PRO A 424       4.939 -14.733  26.270  1.00 49.02           C  
ATOM   1893  N   LYS A 425       8.478 -17.575  26.579  1.00 48.40           N  
ATOM   1894  CA  LYS A 425       9.627 -17.681  27.437  1.00 48.56           C  
ATOM   1895  C   LYS A 425      10.312 -16.342  27.353  1.00 48.74           C  
ATOM   1896  O   LYS A 425      10.444 -15.766  26.265  1.00 49.11           O  
ATOM   1897  CB  LYS A 425      10.560 -18.797  26.985  1.00 48.34           C  
ATOM   1898  CG  LYS A 425      11.299 -19.427  28.156  1.00 49.91           C  
ATOM   1899  CD  LYS A 425      12.577 -20.154  27.748  1.00 51.72           C  
ATOM   1900  CE  LYS A 425      13.337 -20.650  28.982  1.00 52.41           C  
ATOM   1901  NZ  LYS A 425      14.763 -21.011  28.678  1.00 53.06           N  
ATOM   1902  N   GLY A 426      10.717 -15.817  28.499  1.00 48.79           N  
ATOM   1903  CA  GLY A 426      11.428 -14.542  28.514  1.00 48.77           C  
ATOM   1904  C   GLY A 426      10.547 -13.391  28.942  1.00 48.70           C  
ATOM   1905  O   GLY A 426      11.041 -12.284  29.183  1.00 48.84           O  
ATOM   1906  N   ALA A 427       9.246 -13.651  29.041  1.00 48.43           N  
ATOM   1907  CA  ALA A 427       8.297 -12.648  29.506  1.00 48.16           C  
ATOM   1908  C   ALA A 427       8.639 -12.236  30.929  1.00 47.93           C  
ATOM   1909  O   ALA A 427       8.952 -13.082  31.776  1.00 47.67           O  
ATOM   1910  CB  ALA A 427       6.868 -13.177  29.432  1.00 47.99           C  
ATOM   1911  N   LEU A 428       8.598 -10.926  31.156  1.00 47.73           N  
ATOM   1912  CA  LEU A 428       8.814 -10.322  32.464  1.00 47.37           C  
ATOM   1913  C   LEU A 428       7.512  -9.752  32.984  1.00 47.43           C  
ATOM   1914  O   LEU A 428       6.803  -9.040  32.261  1.00 47.29           O  
ATOM   1915  CB  LEU A 428       9.807  -9.158  32.368  1.00 47.02           C  
ATOM   1916  CG  LEU A 428      11.322  -9.337  32.332  1.00 46.33           C  
ATOM   1917  CD1 LEU A 428      11.962  -7.987  32.064  1.00 45.56           C  
ATOM   1918  CD2 LEU A 428      11.853  -9.915  33.636  1.00 46.41           C  
ATOM   1919  N   LEU A 429       7.198 -10.074  34.235  1.00 47.62           N  
ATOM   1920  CA  LEU A 429       6.235  -9.302  34.998  1.00 47.41           C  
ATOM   1921  C   LEU A 429       6.984  -8.105  35.562  1.00 47.27           C  
ATOM   1922  O   LEU A 429       7.855  -8.239  36.431  1.00 47.01           O  
ATOM   1923  CB  LEU A 429       5.597 -10.129  36.107  1.00 47.21           C  
ATOM   1924  CG  LEU A 429       4.648  -9.354  37.034  1.00 48.19           C  
ATOM   1925  CD1 LEU A 429       3.469  -8.716  36.270  1.00 48.67           C  
ATOM   1926  CD2 LEU A 429       4.132 -10.226  38.174  1.00 47.71           C  
ATOM   1927  N   ASN A 430       6.653  -6.942  35.018  1.00 47.34           N  
ATOM   1928  CA  ASN A 430       7.288  -5.688  35.366  1.00 47.54           C  
ATOM   1929  C   ASN A 430       6.359  -4.904  36.255  1.00 47.82           C  
ATOM   1930  O   ASN A 430       5.237  -4.585  35.869  1.00 47.79           O  
ATOM   1931  CB  ASN A 430       7.611  -4.908  34.088  1.00 47.50           C  
ATOM   1932  CG  ASN A 430       8.057  -3.488  34.359  1.00 47.33           C  
ATOM   1933  OD1 ASN A 430       7.466  -2.541  33.847  1.00 46.53           O  
ATOM   1934  ND2 ASN A 430       9.106  -3.329  35.164  1.00 47.88           N  
ATOM   1935  N   LEU A 431       6.829  -4.612  37.459  1.00 48.75           N  
ATOM   1936  CA  LEU A 431       6.003  -4.002  38.498  1.00 49.19           C  
ATOM   1937  C   LEU A 431       6.592  -2.649  38.872  1.00 49.42           C  
ATOM   1938  O   LEU A 431       7.749  -2.568  39.304  1.00 49.21           O  
ATOM   1939  CB  LEU A 431       5.933  -4.914  39.728  1.00 49.26           C  
ATOM   1940  CG  LEU A 431       5.286  -6.308  39.639  1.00 50.32           C  
ATOM   1941  CD1 LEU A 431       5.545  -7.128  40.916  1.00 49.50           C  
ATOM   1942  CD2 LEU A 431       3.767  -6.243  39.359  1.00 50.41           C  
ATOM   1943  N   GLN A 432       5.797  -1.596  38.678  1.00 49.92           N  
ATOM   1944  CA  GLN A 432       6.264  -0.209  38.822  1.00 50.31           C  
ATOM   1945  C   GLN A 432       5.369   0.679  39.712  1.00 51.27           C  
ATOM   1946  O   GLN A 432       4.142   0.510  39.764  1.00 51.30           O  
ATOM   1947  CB  GLN A 432       6.458   0.423  37.440  1.00 50.14           C  
ATOM   1948  CG  GLN A 432       7.289  -0.460  36.478  1.00 49.65           C  
ATOM   1949  CD  GLN A 432       7.822   0.267  35.242  1.00 49.22           C  
ATOM   1950  OE1 GLN A 432       8.906  -0.048  34.747  1.00 46.99           O  
ATOM   1951  NE2 GLN A 432       7.062   1.233  34.742  1.00 48.58           N  
ATOM   1952  N   ILE A 433       6.001   1.620  40.412  1.00 51.92           N  
ATOM   1953  CA  ILE A 433       5.306   2.516  41.328  1.00 52.40           C  
ATOM   1954  C   ILE A 433       5.414   3.970  40.873  1.00 53.13           C  
ATOM   1955  O   ILE A 433       6.512   4.534  40.806  1.00 52.95           O  
ATOM   1956  CB  ILE A 433       5.821   2.348  42.789  1.00 52.36           C  
ATOM   1957  CG1 ILE A 433       5.313   1.024  43.378  1.00 52.08           C  
ATOM   1958  CG2 ILE A 433       5.397   3.531  43.659  1.00 51.87           C  
ATOM   1959  CD1 ILE A 433       5.988   0.600  44.674  1.00 52.43           C  
ATOM   1960  N   TYR A 434       4.253   4.557  40.575  1.00 54.18           N  
ATOM   1961  CA  TYR A 434       4.130   5.944  40.120  1.00 54.97           C  
ATOM   1962  C   TYR A 434       3.458   6.803  41.179  1.00 55.62           C  
ATOM   1963  O   TYR A 434       2.875   6.278  42.127  1.00 55.64           O  
ATOM   1964  CB  TYR A 434       3.260   6.009  38.868  1.00 54.96           C  
ATOM   1965  CG  TYR A 434       3.849   5.415  37.611  1.00 54.87           C  
ATOM   1966  CD1 TYR A 434       4.419   6.234  36.637  1.00 54.70           C  
ATOM   1967  CD2 TYR A 434       3.798   4.045  37.376  1.00 54.66           C  
ATOM   1968  CE1 TYR A 434       4.940   5.704  35.473  1.00 54.98           C  
ATOM   1969  CE2 TYR A 434       4.321   3.502  36.219  1.00 54.98           C  
ATOM   1970  CZ  TYR A 434       4.890   4.335  35.270  1.00 55.22           C  
ATOM   1971  OH  TYR A 434       5.409   3.798  34.117  1.00 55.02           O  
ATOM   1972  N   CYS A 435       3.520   8.122  40.989  1.00 56.51           N  
ATOM   1973  CA  CYS A 435       2.797   9.090  41.822  1.00 57.32           C  
ATOM   1974  C   CYS A 435       2.750  10.473  41.179  1.00 57.32           C  
ATOM   1975  O   CYS A 435       3.725  11.230  41.233  1.00 57.39           O  
ATOM   1976  CB  CYS A 435       3.438   9.195  43.198  1.00 57.45           C  
ATOM   1977  SG  CYS A 435       5.207   9.435  43.125  1.00 60.06           S  
ATOM   1978  N   LEU A 460       6.832   8.091  38.290  1.00 48.71           N  
ATOM   1979  CA  LEU A 460       7.540   6.808  38.394  1.00 48.79           C  
ATOM   1980  C   LEU A 460       8.751   6.880  39.314  1.00 48.77           C  
ATOM   1981  O   LEU A 460       9.707   7.612  39.036  1.00 49.00           O  
ATOM   1982  CB  LEU A 460       7.990   6.305  37.022  1.00 48.82           C  
ATOM   1983  CG  LEU A 460       8.872   5.043  37.031  1.00 48.96           C  
ATOM   1984  CD1 LEU A 460       8.120   3.815  37.560  1.00 48.78           C  
ATOM   1985  CD2 LEU A 460       9.455   4.759  35.652  1.00 48.60           C  
ATOM   1986  N   LEU A 461       8.721   6.094  40.388  1.00 48.50           N  
ATOM   1987  CA  LEU A 461       9.765   6.160  41.407  1.00 48.10           C  
ATOM   1988  C   LEU A 461      10.410   4.824  41.782  1.00 47.39           C  
ATOM   1989  O   LEU A 461      11.508   4.803  42.345  1.00 47.40           O  
ATOM   1990  CB  LEU A 461       9.232   6.860  42.664  1.00 48.55           C  
ATOM   1991  CG  LEU A 461       9.057   8.383  42.622  1.00 49.39           C  
ATOM   1992  CD1 LEU A 461       8.761   8.887  44.025  1.00 49.85           C  
ATOM   1993  CD2 LEU A 461      10.293   9.102  42.049  1.00 50.28           C  
ATOM   1994  N   TYR A 462       9.738   3.716  41.477  1.00 46.39           N  
ATOM   1995  CA  TYR A 462      10.246   2.395  41.859  1.00 45.49           C  
ATOM   1996  C   TYR A 462       9.925   1.341  40.811  1.00 44.57           C  
ATOM   1997  O   TYR A 462       8.862   1.389  40.186  1.00 44.07           O  
ATOM   1998  CB  TYR A 462       9.667   1.952  43.217  1.00 45.77           C  
ATOM   1999  CG  TYR A 462       9.961   2.889  44.372  1.00 46.12           C  
ATOM   2000  CD1 TYR A 462      11.133   2.768  45.117  1.00 46.04           C  
ATOM   2001  CD2 TYR A 462       9.066   3.896  44.715  1.00 46.14           C  
ATOM   2002  CE1 TYR A 462      11.398   3.628  46.173  1.00 46.41           C  
ATOM   2003  CE2 TYR A 462       9.326   4.762  45.760  1.00 45.97           C  
ATOM   2004  CZ  TYR A 462      10.486   4.623  46.484  1.00 46.32           C  
ATOM   2005  OH  TYR A 462      10.726   5.483  47.529  1.00 47.02           O  
ATOM   2006  N   TYR A 463      10.833   0.378  40.642  1.00 43.39           N  
ATOM   2007  CA  TYR A 463      10.590  -0.738  39.725  1.00 42.76           C  
ATOM   2008  C   TYR A 463      11.206  -2.048  40.191  1.00 42.75           C  
ATOM   2009  O   TYR A 463      12.252  -2.052  40.835  1.00 43.11           O  
ATOM   2010  CB  TYR A 463      11.047  -0.406  38.288  1.00 41.64           C  
ATOM   2011  CG  TYR A 463      12.526  -0.149  38.123  1.00 41.03           C  
ATOM   2012  CD1 TYR A 463      13.401  -1.184  37.749  1.00 40.92           C  
ATOM   2013  CD2 TYR A 463      13.063   1.133  38.306  1.00 40.11           C  
ATOM   2014  CE1 TYR A 463      14.778  -0.956  37.579  1.00 38.04           C  
ATOM   2015  CE2 TYR A 463      14.443   1.368  38.148  1.00 39.03           C  
ATOM   2016  CZ  TYR A 463      15.287   0.316  37.787  1.00 39.29           C  
ATOM   2017  OH  TYR A 463      16.641   0.530  37.639  1.00 40.24           O  
ATOM   2018  N   VAL A 464      10.539  -3.154  39.867  1.00 42.57           N  
ATOM   2019  CA  VAL A 464      11.148  -4.475  39.953  1.00 42.19           C  
ATOM   2020  C   VAL A 464      10.585  -5.385  38.856  1.00 41.97           C  
ATOM   2021  O   VAL A 464       9.532  -5.112  38.296  1.00 42.26           O  
ATOM   2022  CB  VAL A 464      10.995  -5.088  41.375  1.00 42.36           C  
ATOM   2023  CG1 VAL A 464       9.717  -5.894  41.505  1.00 41.93           C  
ATOM   2024  CG2 VAL A 464      12.210  -5.936  41.733  1.00 41.99           C  
ATOM   2025  N   ASN A 465      11.298  -6.454  38.541  1.00 41.64           N  
ATOM   2026  CA  ASN A 465      10.863  -7.373  37.504  1.00 41.50           C  
ATOM   2027  C   ASN A 465      10.964  -8.792  37.971  1.00 41.33           C  
ATOM   2028  O   ASN A 465      11.921  -9.159  38.638  1.00 41.37           O  
ATOM   2029  CB  ASN A 465      11.752  -7.254  36.258  1.00 41.23           C  
ATOM   2030  CG  ASN A 465      11.697  -5.916  35.649  1.00 40.70           C  
ATOM   2031  OD1 ASN A 465      10.641  -5.478  35.191  1.00 40.49           O  
ATOM   2032  ND2 ASN A 465      12.842  -5.234  35.620  1.00 40.79           N  
ATOM   2033  N   LEU A 466      10.016  -9.607  37.550  1.00 41.56           N  
ATOM   2034  CA  LEU A 466      10.059 -11.010  37.877  1.00 42.44           C  
ATOM   2035  C   LEU A 466       9.769 -11.796  36.622  1.00 42.88           C  
ATOM   2036  O   LEU A 466       8.768 -11.541  35.957  1.00 42.83           O  
ATOM   2037  CB  LEU A 466       9.017 -11.337  38.957  1.00 42.24           C  
ATOM   2038  CG  LEU A 466       8.862 -12.811  39.326  1.00 42.04           C  
ATOM   2039  CD1 LEU A 466      10.071 -13.326  40.124  1.00 40.68           C  
ATOM   2040  CD2 LEU A 466       7.572 -13.012  40.109  1.00 43.36           C  
ATOM   2041  N   LEU A 467      10.640 -12.752  36.307  1.00 43.57           N  
ATOM   2042  CA  LEU A 467      10.438 -13.607  35.138  1.00 44.42           C  
ATOM   2043  C   LEU A 467       9.251 -14.525  35.325  1.00 45.42           C  
ATOM   2044  O   LEU A 467       9.149 -15.227  36.340  1.00 45.74           O  
ATOM   2045  CB  LEU A 467      11.676 -14.437  34.846  1.00 44.10           C  
ATOM   2046  CG  LEU A 467      12.817 -13.673  34.192  1.00 43.23           C  
ATOM   2047  CD1 LEU A 467      14.136 -14.451  34.351  1.00 41.32           C  
ATOM   2048  CD2 LEU A 467      12.450 -13.461  32.744  1.00 43.20           C  
ATOM   2049  N   LEU A 468       8.345 -14.507  34.351  1.00 46.37           N  
ATOM   2050  CA  LEU A 468       7.140 -15.322  34.424  1.00 47.42           C  
ATOM   2051  C   LEU A 468       7.484 -16.786  34.204  1.00 47.97           C  
ATOM   2052  O   LEU A 468       6.955 -17.660  34.883  1.00 48.27           O  
ATOM   2053  CB  LEU A 468       6.074 -14.836  33.433  1.00 47.54           C  
ATOM   2054  CG  LEU A 468       5.344 -13.537  33.808  1.00 47.95           C  
ATOM   2055  CD1 LEU A 468       4.100 -13.375  32.967  1.00 47.51           C  
ATOM   2056  CD2 LEU A 468       4.975 -13.511  35.289  1.00 48.52           C  
ATOM   2057  N   ILE A 469       8.394 -17.050  33.276  1.00 48.46           N  
ATOM   2058  CA  ILE A 469       8.853 -18.416  33.046  1.00 49.05           C  
ATOM   2059  C   ILE A 469      10.336 -18.558  33.437  1.00 49.44           C  
ATOM   2060  O   ILE A 469      11.171 -17.762  32.997  1.00 49.48           O  
ATOM   2061  CB  ILE A 469       8.558 -18.856  31.597  1.00 48.87           C  
ATOM   2062  CG1 ILE A 469       7.042 -18.855  31.366  1.00 49.05           C  
ATOM   2063  CG2 ILE A 469       9.146 -20.237  31.309  1.00 48.68           C  
ATOM   2064  CD1 ILE A 469       6.628 -18.741  29.903  1.00 49.98           C  
ATOM   2065  N   ASP A 470      10.643 -19.551  34.282  1.00 49.75           N  
ATOM   2066  CA  ASP A 470      12.003 -19.745  34.823  1.00 50.15           C  
ATOM   2067  C   ASP A 470      12.935 -20.562  33.912  1.00 50.09           C  
ATOM   2068  O   ASP A 470      12.592 -20.868  32.770  1.00 50.23           O  
ATOM   2069  CB  ASP A 470      11.961 -20.329  36.251  1.00 50.52           C  
ATOM   2070  CG  ASP A 470      11.541 -21.812  36.299  1.00 51.76           C  
ATOM   2071  OD1 ASP A 470      11.171 -22.398  35.255  1.00 53.16           O  
ATOM   2072  OD2 ASP A 470      11.586 -22.397  37.407  1.00 52.27           O  
ATOM   2073  N   HIS A 471      14.104 -20.916  34.436  1.00 50.04           N  
ATOM   2074  CA  HIS A 471      15.151 -21.612  33.680  1.00 49.94           C  
ATOM   2075  C   HIS A 471      14.846 -23.083  33.402  1.00 50.24           C  
ATOM   2076  O   HIS A 471      15.561 -23.729  32.628  1.00 50.19           O  
ATOM   2077  CB  HIS A 471      16.475 -21.497  34.423  1.00 49.65           C  
ATOM   2078  CG  HIS A 471      16.342 -21.642  35.903  1.00 48.92           C  
ATOM   2079  ND1 HIS A 471      15.581 -20.784  36.666  1.00 48.73           N  
ATOM   2080  CD2 HIS A 471      16.875 -22.540  36.763  1.00 48.80           C  
ATOM   2081  CE1 HIS A 471      15.645 -21.151  37.933  1.00 48.69           C  
ATOM   2082  NE2 HIS A 471      16.427 -22.210  38.020  1.00 49.00           N  
ATOM   2083  N   ARG A 472      13.791 -23.600  34.036  1.00 50.50           N  
ATOM   2084  CA  ARG A 472      13.328 -24.974  33.819  1.00 50.81           C  
ATOM   2085  C   ARG A 472      12.015 -25.049  33.034  1.00 50.97           C  
ATOM   2086  O   ARG A 472      11.328 -26.081  33.065  1.00 50.97           O  
ATOM   2087  CB  ARG A 472      13.165 -25.706  35.155  1.00 50.74           C  
ATOM   2088  CG  ARG A 472      14.459 -26.134  35.781  1.00 50.62           C  
ATOM   2089  CD  ARG A 472      14.189 -26.964  37.008  1.00 50.91           C  
ATOM   2090  NE  ARG A 472      15.302 -26.902  37.948  1.00 50.51           N  
ATOM   2091  CZ  ARG A 472      15.433 -25.969  38.884  1.00 50.52           C  
ATOM   2092  NH1 ARG A 472      14.520 -25.009  39.014  1.00 50.35           N  
ATOM   2093  NH2 ARG A 472      16.477 -25.999  39.695  1.00 50.56           N  
ATOM   2094  N   PHE A 473      11.677 -23.960  32.338  1.00 50.97           N  
ATOM   2095  CA  PHE A 473      10.446 -23.861  31.552  1.00 51.28           C  
ATOM   2096  C   PHE A 473       9.173 -24.001  32.408  1.00 51.46           C  
ATOM   2097  O   PHE A 473       8.147 -24.439  31.909  1.00 51.66           O  
ATOM   2098  CB  PHE A 473      10.427 -24.902  30.415  1.00 51.50           C  
ATOM   2099  CG  PHE A 473      11.575 -24.789  29.447  1.00 51.93           C  
ATOM   2100  CD1 PHE A 473      12.822 -25.344  29.747  1.00 52.56           C  
ATOM   2101  CD2 PHE A 473      11.402 -24.157  28.220  1.00 52.34           C  
ATOM   2102  CE1 PHE A 473      13.891 -25.245  28.852  1.00 52.63           C  
ATOM   2103  CE2 PHE A 473      12.458 -24.053  27.313  1.00 52.60           C  
ATOM   2104  CZ  PHE A 473      13.709 -24.600  27.631  1.00 52.72           C  
ATOM   2105  N   LEU A 474       9.237 -23.634  33.686  1.00 51.74           N  
ATOM   2106  CA  LEU A 474       8.080 -23.735  34.580  1.00 51.94           C  
ATOM   2107  C   LEU A 474       7.408 -22.389  34.788  1.00 52.42           C  
ATOM   2108  O   LEU A 474       8.080 -21.369  34.923  1.00 52.58           O  
ATOM   2109  CB  LEU A 474       8.474 -24.309  35.952  1.00 51.81           C  
ATOM   2110  CG  LEU A 474       9.079 -25.714  36.104  1.00 51.32           C  
ATOM   2111  CD1 LEU A 474       9.493 -25.951  37.558  1.00 50.30           C  
ATOM   2112  CD2 LEU A 474       8.126 -26.807  35.619  1.00 50.08           C  
ATOM   2113  N   LEU A 475       6.077 -22.402  34.822  1.00 53.00           N  
ATOM   2114  CA  LEU A 475       5.281 -21.237  35.191  1.00 53.49           C  
ATOM   2115  C   LEU A 475       5.530 -20.857  36.651  1.00 53.98           C  
ATOM   2116  O   LEU A 475       5.401 -21.702  37.542  1.00 54.30           O  
ATOM   2117  CB  LEU A 475       3.802 -21.549  34.973  1.00 53.37           C  
ATOM   2118  CG  LEU A 475       2.719 -20.568  35.435  1.00 53.62           C  
ATOM   2119  CD1 LEU A 475       2.854 -19.188  34.796  1.00 53.14           C  
ATOM   2120  CD2 LEU A 475       1.356 -21.164  35.130  1.00 53.57           C  
ATOM   2121  N   ARG A 476       5.864 -19.591  36.892  1.00 54.32           N  
ATOM   2122  CA  ARG A 476       6.249 -19.130  38.233  1.00 54.97           C  
ATOM   2123  C   ARG A 476       5.061 -18.949  39.169  1.00 55.00           C  
ATOM   2124  O   ARG A 476       4.178 -18.143  38.908  1.00 55.42           O  
ATOM   2125  CB  ARG A 476       7.056 -17.832  38.140  1.00 55.29           C  
ATOM   2126  CG  ARG A 476       7.538 -17.290  39.475  1.00 56.56           C  
ATOM   2127  CD  ARG A 476       8.831 -16.524  39.318  1.00 58.83           C  
ATOM   2128  NE  ARG A 476      10.004 -17.391  39.396  1.00 60.50           N  
ATOM   2129  CZ  ARG A 476      11.085 -17.285  38.623  1.00 60.54           C  
ATOM   2130  NH1 ARG A 476      11.165 -16.358  37.677  1.00 60.09           N  
ATOM   2131  NH2 ARG A 476      12.094 -18.130  38.794  1.00 61.41           N  
ATOM   2132  N   ARG A 477       5.074 -19.681  40.280  1.00 55.23           N  
ATOM   2133  CA  ARG A 477       3.916 -19.786  41.173  1.00 55.11           C  
ATOM   2134  C   ARG A 477       4.243 -19.377  42.609  1.00 54.81           C  
ATOM   2135  O   ARG A 477       5.387 -19.500  43.049  1.00 54.94           O  
ATOM   2136  CB  ARG A 477       3.384 -21.222  41.142  1.00 55.21           C  
ATOM   2137  CG  ARG A 477       1.862 -21.339  41.238  1.00 56.35           C  
ATOM   2138  CD  ARG A 477       1.350 -22.476  40.353  1.00 57.38           C  
ATOM   2139  NE  ARG A 477       0.120 -23.103  40.853  1.00 57.82           N  
ATOM   2140  CZ  ARG A 477       0.077 -23.985  41.847  1.00 57.61           C  
ATOM   2141  NH1 ARG A 477       1.191 -24.337  42.480  1.00 58.01           N  
ATOM   2142  NH2 ARG A 477      -1.085 -24.507  42.219  1.00 57.31           N  
ATOM   2143  N   GLY A 478       3.242 -18.871  43.328  1.00 54.39           N  
ATOM   2144  CA  GLY A 478       3.375 -18.617  44.763  1.00 54.04           C  
ATOM   2145  C   GLY A 478       3.560 -17.181  45.231  1.00 53.66           C  
ATOM   2146  O   GLY A 478       3.263 -16.226  44.501  1.00 53.46           O  
ATOM   2147  N   GLU A 479       4.047 -17.063  46.471  1.00 53.13           N  
ATOM   2148  CA  GLU A 479       4.227 -15.798  47.191  1.00 52.45           C  
ATOM   2149  C   GLU A 479       5.549 -15.141  46.849  1.00 51.57           C  
ATOM   2150  O   GLU A 479       6.561 -15.829  46.704  1.00 51.42           O  
ATOM   2151  CB  GLU A 479       4.242 -16.050  48.710  1.00 52.69           C  
ATOM   2152  CG  GLU A 479       2.930 -16.477  49.332  1.00 53.95           C  
ATOM   2153  CD  GLU A 479       1.902 -15.362  49.381  1.00 55.57           C  
ATOM   2154  OE1 GLU A 479       2.223 -14.207  49.006  1.00 55.82           O  
ATOM   2155  OE2 GLU A 479       0.759 -15.647  49.798  1.00 57.11           O  
ATOM   2156  N   TYR A 480       5.553 -13.810  46.764  1.00 50.57           N  
ATOM   2157  CA  TYR A 480       6.797 -13.057  46.577  1.00 49.53           C  
ATOM   2158  C   TYR A 480       6.848 -11.763  47.375  1.00 49.27           C  
ATOM   2159  O   TYR A 480       5.885 -10.998  47.391  1.00 49.05           O  
ATOM   2160  CB  TYR A 480       7.058 -12.780  45.081  1.00 48.95           C  
ATOM   2161  CG  TYR A 480       7.311 -14.050  44.325  1.00 47.98           C  
ATOM   2162  CD1 TYR A 480       6.260 -14.728  43.694  1.00 47.03           C  
ATOM   2163  CD2 TYR A 480       8.586 -14.613  44.292  1.00 46.72           C  
ATOM   2164  CE1 TYR A 480       6.483 -15.928  43.032  1.00 47.44           C  
ATOM   2165  CE2 TYR A 480       8.821 -15.803  43.633  1.00 47.06           C  
ATOM   2166  CZ  TYR A 480       7.771 -16.458  43.008  1.00 47.52           C  
ATOM   2167  OH  TYR A 480       8.003 -17.642  42.353  1.00 48.11           O  
ATOM   2168  N   VAL A 481       7.983 -11.531  48.031  1.00 49.08           N  
ATOM   2169  CA  VAL A 481       8.303 -10.218  48.587  1.00 48.96           C  
ATOM   2170  C   VAL A 481       9.542  -9.655  47.880  1.00 48.75           C  
ATOM   2171  O   VAL A 481      10.667 -10.065  48.167  1.00 48.99           O  
ATOM   2172  CB  VAL A 481       8.523 -10.261  50.116  1.00 48.87           C  
ATOM   2173  CG1 VAL A 481       8.587  -8.848  50.682  1.00 48.73           C  
ATOM   2174  CG2 VAL A 481       7.409 -11.033  50.785  1.00 49.50           C  
ATOM   2175  N   LEU A 482       9.319  -8.706  46.971  1.00 48.54           N  
ATOM   2176  CA  LEU A 482      10.372  -8.176  46.110  1.00 48.24           C  
ATOM   2177  C   LEU A 482      10.798  -6.762  46.465  1.00 48.40           C  
ATOM   2178  O   LEU A 482      10.000  -5.830  46.424  1.00 48.35           O  
ATOM   2179  CB  LEU A 482       9.944  -8.218  44.642  1.00 47.98           C  
ATOM   2180  CG  LEU A 482       9.539  -9.560  44.033  1.00 47.23           C  
ATOM   2181  CD1 LEU A 482       8.741  -9.322  42.751  1.00 46.49           C  
ATOM   2182  CD2 LEU A 482      10.746 -10.466  43.787  1.00 45.17           C  
ATOM   2183  N   HIS A 483      12.078  -6.619  46.790  1.00 48.68           N  
ATOM   2184  CA  HIS A 483      12.677  -5.320  47.050  1.00 49.00           C  
ATOM   2185  C   HIS A 483      13.123  -4.616  45.766  1.00 48.94           C  
ATOM   2186  O   HIS A 483      13.842  -5.184  44.934  1.00 48.66           O  
ATOM   2187  CB  HIS A 483      13.815  -5.466  48.049  1.00 49.05           C  
ATOM   2188  CG  HIS A 483      13.334  -5.703  49.440  1.00 50.29           C  
ATOM   2189  ND1 HIS A 483      13.258  -4.699  50.381  1.00 51.45           N  
ATOM   2190  CD2 HIS A 483      12.849  -6.818  50.036  1.00 51.73           C  
ATOM   2191  CE1 HIS A 483      12.775  -5.192  51.507  1.00 52.26           C  
ATOM   2192  NE2 HIS A 483      12.510  -6.473  51.321  1.00 52.78           N  
ATOM   2193  N   MET A 484      12.691  -3.363  45.644  1.00 48.79           N  
ATOM   2194  CA  MET A 484      12.682  -2.636  44.380  1.00 48.60           C  
ATOM   2195  C   MET A 484      13.813  -1.634  44.277  1.00 48.05           C  
ATOM   2196  O   MET A 484      14.457  -1.292  45.275  1.00 48.63           O  
ATOM   2197  CB  MET A 484      11.337  -1.925  44.207  1.00 48.27           C  
ATOM   2198  CG  MET A 484      10.146  -2.872  44.213  1.00 48.31           C  
ATOM   2199  SD  MET A 484       8.526  -2.078  44.401  1.00 50.55           S  
ATOM   2200  CE  MET A 484       8.308  -1.341  42.782  1.00 47.71           C  
ATOM   2201  N   TRP A 485      14.039  -1.171  43.055  1.00 47.06           N  
ATOM   2202  CA  TRP A 485      15.057  -0.183  42.749  1.00 46.30           C  
ATOM   2203  C   TRP A 485      14.399   1.171  42.650  1.00 46.85           C  
ATOM   2204  O   TRP A 485      13.238   1.275  42.258  1.00 47.02           O  
ATOM   2205  CB  TRP A 485      15.716  -0.503  41.396  1.00 44.87           C  
ATOM   2206  CG  TRP A 485      16.276  -1.868  41.314  1.00 42.53           C  
ATOM   2207  CD1 TRP A 485      15.704  -2.948  40.718  1.00 41.29           C  
ATOM   2208  CD2 TRP A 485      17.519  -2.314  41.857  1.00 40.05           C  
ATOM   2209  NE1 TRP A 485      16.518  -4.049  40.854  1.00 41.18           N  
ATOM   2210  CE2 TRP A 485      17.644  -3.681  41.543  1.00 40.32           C  
ATOM   2211  CE3 TRP A 485      18.537  -1.693  42.583  1.00 40.54           C  
ATOM   2212  CZ2 TRP A 485      18.750  -4.442  41.930  1.00 41.10           C  
ATOM   2213  CZ3 TRP A 485      19.643  -2.448  42.969  1.00 41.82           C  
ATOM   2214  CH2 TRP A 485      19.738  -3.811  42.639  1.00 41.98           C  
ATOM   2215  N   GLN A 486      15.157   2.211  42.958  1.00 47.70           N  
ATOM   2216  CA  GLN A 486      14.637   3.560  42.923  1.00 49.09           C  
ATOM   2217  C   GLN A 486      15.119   4.322  41.696  1.00 49.92           C  
ATOM   2218  O   GLN A 486      16.284   4.217  41.300  1.00 50.26           O  
ATOM   2219  CB  GLN A 486      15.057   4.292  44.194  1.00 49.30           C  
ATOM   2220  CG  GLN A 486      14.143   5.438  44.589  1.00 49.87           C  
ATOM   2221  CD  GLN A 486      14.850   6.464  45.448  1.00 50.32           C  
ATOM   2222  OE1 GLN A 486      14.904   7.646  45.098  1.00 51.20           O  
ATOM   2223  NE2 GLN A 486      15.414   6.018  46.568  1.00 48.89           N  
ATOM   2224  N   ILE A 487      14.226   5.105  41.100  1.00 50.96           N  
ATOM   2225  CA  ILE A 487      14.590   5.928  39.953  1.00 51.91           C  
ATOM   2226  C   ILE A 487      15.423   7.137  40.386  1.00 52.63           C  
ATOM   2227  O   ILE A 487      15.219   7.687  41.470  1.00 53.03           O  
ATOM   2228  CB  ILE A 487      13.336   6.366  39.150  1.00 51.94           C  
ATOM   2229  CG1 ILE A 487      13.577   6.209  37.648  1.00 51.64           C  
ATOM   2230  CG2 ILE A 487      12.890   7.786  39.513  1.00 52.31           C  
ATOM   2231  CD1 ILE A 487      13.549   4.770  37.183  1.00 51.29           C  
ATOM   2232  N   SER A 488      16.362   7.539  39.534  1.00 53.48           N  
ATOM   2233  CA  SER A 488      17.243   8.684  39.804  1.00 54.06           C  
ATOM   2234  C   SER A 488      16.807   9.966  39.066  1.00 54.30           C  
ATOM   2235  O   SER A 488      16.023   9.909  38.107  1.00 54.41           O  
ATOM   2236  CB  SER A 488      18.691   8.324  39.445  1.00 54.10           C  
ATOM   2237  OG  SER A 488      19.526   9.469  39.474  1.00 54.49           O  
ATOM   2238  N   GLY A 489      17.318  11.112  39.528  1.00 54.39           N  
ATOM   2239  CA  GLY A 489      17.040  12.412  38.896  1.00 54.41           C  
ATOM   2240  C   GLY A 489      15.884  13.243  39.687  1.00 54.32           C  
ATOM   2241  O   GLY A 489      15.489  14.472  38.672  1.00 54.28           O  
ATOM   2242  N   PHE A 497      14.138   2.446  27.887  1.00 48.46           N  
ATOM   2243  CA  PHE A 497      14.868   3.618  28.357  1.00 47.90           C  
ATOM   2244  C   PHE A 497      16.338   3.283  28.605  1.00 47.22           C  
ATOM   2245  O   PHE A 497      17.186   3.666  27.802  1.00 47.20           O  
ATOM   2246  CB  PHE A 497      14.193   4.216  29.594  1.00 48.55           C  
ATOM   2247  CG  PHE A 497      13.103   5.198  29.267  1.00 49.55           C  
ATOM   2248  CD1 PHE A 497      13.405   6.540  29.034  1.00 50.25           C  
ATOM   2249  CD2 PHE A 497      11.778   4.784  29.179  1.00 50.95           C  
ATOM   2250  CE1 PHE A 497      12.409   7.456  28.721  1.00 50.38           C  
ATOM   2251  CE2 PHE A 497      10.772   5.694  28.863  1.00 51.58           C  
ATOM   2252  CZ  PHE A 497      11.093   7.035  28.633  1.00 50.71           C  
ATOM   2253  N   ASN A 498      16.634   2.555  29.687  1.00 46.10           N  
ATOM   2254  CA  ASN A 498      17.984   2.023  29.916  1.00 44.91           C  
ATOM   2255  C   ASN A 498      17.998   0.557  30.387  1.00 44.00           C  
ATOM   2256  O   ASN A 498      16.960   0.018  30.773  1.00 43.92           O  
ATOM   2257  CB  ASN A 498      18.774   2.938  30.856  1.00 45.17           C  
ATOM   2258  CG  ASN A 498      18.648   2.547  32.323  1.00 46.08           C  
ATOM   2259  OD1 ASN A 498      18.033   1.534  32.663  1.00 47.63           O  
ATOM   2260  ND2 ASN A 498      19.259   3.343  33.197  1.00 45.57           N  
ATOM   2261  N   ALA A 499      19.176  -0.066  30.378  1.00 42.67           N  
ATOM   2262  CA  ALA A 499      19.327  -1.500  30.680  1.00 41.72           C  
ATOM   2263  C   ALA A 499      19.009  -1.943  32.137  1.00 41.42           C  
ATOM   2264  O   ALA A 499      18.611  -3.103  32.377  1.00 40.65           O  
ATOM   2265  CB  ALA A 499      20.707  -1.952  30.297  1.00 41.39           C  
ATOM   2266  N   ASP A 500      19.197  -1.040  33.097  1.00 40.90           N  
ATOM   2267  CA  ASP A 500      18.916  -1.350  34.496  1.00 40.86           C  
ATOM   2268  C   ASP A 500      17.431  -1.722  34.694  1.00 41.36           C  
ATOM   2269  O   ASP A 500      17.111  -2.709  35.377  1.00 41.18           O  
ATOM   2270  CB  ASP A 500      19.305  -0.179  35.388  1.00 40.68           C  
ATOM   2271  CG  ASP A 500      20.805  -0.052  35.579  1.00 39.46           C  
ATOM   2272  OD1 ASP A 500      21.539  -1.035  35.364  1.00 38.93           O  
ATOM   2273  OD2 ASP A 500      21.249   1.047  35.952  1.00 38.55           O  
ATOM   2274  N   LYS A 501      16.548  -0.960  34.047  1.00 41.34           N  
ATOM   2275  CA  LYS A 501      15.116  -1.219  34.062  1.00 41.91           C  
ATOM   2276  C   LYS A 501      14.715  -2.617  33.649  1.00 41.61           C  
ATOM   2277  O   LYS A 501      13.546  -2.968  33.756  1.00 42.37           O  
ATOM   2278  CB  LYS A 501      14.365  -0.210  33.187  1.00 41.95           C  
ATOM   2279  CG  LYS A 501      14.294   1.219  33.780  1.00 43.37           C  
ATOM   2280  CD  LYS A 501      13.592   2.223  32.841  1.00 43.22           C  
ATOM   2281  CE  LYS A 501      12.118   1.869  32.585  1.00 44.28           C  
ATOM   2282  NZ  LYS A 501      11.346   1.912  33.855  1.00 46.66           N  
ATOM   2283  N   LEU A 502      15.655  -3.430  33.195  1.00 41.29           N  
ATOM   2284  CA  LEU A 502      15.295  -4.759  32.699  1.00 41.41           C  
ATOM   2285  C   LEU A 502      15.700  -5.947  33.584  1.00 41.49           C  
ATOM   2286  O   LEU A 502      15.347  -7.099  33.272  1.00 40.73           O  
ATOM   2287  CB  LEU A 502      15.884  -4.957  31.300  1.00 41.66           C  
ATOM   2288  CG  LEU A 502      15.246  -4.100  30.201  1.00 42.45           C  
ATOM   2289  CD1 LEU A 502      15.990  -4.317  28.882  1.00 42.17           C  
ATOM   2290  CD2 LEU A 502      13.755  -4.439  30.072  1.00 41.29           C  
ATOM   2291  N   THR A 503      16.443  -5.669  34.662  1.00 41.70           N  
ATOM   2292  CA  THR A 503      17.117  -6.716  35.439  1.00 41.73           C  
ATOM   2293  C   THR A 503      16.130  -7.559  36.220  1.00 42.37           C  
ATOM   2294  O   THR A 503      15.168  -7.032  36.770  1.00 42.66           O  
ATOM   2295  CB  THR A 503      18.194  -6.134  36.412  1.00 41.83           C  
ATOM   2296  OG1 THR A 503      18.918  -7.202  37.043  1.00 39.83           O  
ATOM   2297  CG2 THR A 503      17.577  -5.193  37.480  1.00 40.28           C  
ATOM   2298  N   SER A 504      16.366  -8.865  36.246  1.00 43.04           N  
ATOM   2299  CA  SER A 504      15.592  -9.773  37.088  1.00 43.82           C  
ATOM   2300  C   SER A 504      16.094  -9.741  38.545  1.00 44.71           C  
ATOM   2301  O   SER A 504      15.516 -10.375  39.429  1.00 44.85           O  
ATOM   2302  CB  SER A 504      15.613 -11.200  36.523  1.00 43.74           C  
ATOM   2303  OG  SER A 504      16.907 -11.785  36.569  1.00 42.72           O  
ATOM   2304  N   ALA A 505      17.156  -8.984  38.794  1.00 45.60           N  
ATOM   2305  CA  ALA A 505      17.693  -8.853  40.141  1.00 46.40           C  
ATOM   2306  C   ALA A 505      16.853  -7.914  40.996  1.00 47.21           C  
ATOM   2307  O   ALA A 505      16.494  -6.809  40.561  1.00 46.92           O  
ATOM   2308  CB  ALA A 505      19.136  -8.397  40.111  1.00 45.55           C  
ATOM   2309  N   THR A 506      16.555  -8.378  42.214  1.00 48.39           N  
ATOM   2310  CA  THR A 506      15.942  -7.569  43.272  1.00 49.75           C  
ATOM   2311  C   THR A 506      17.024  -6.804  44.044  1.00 50.47           C  
ATOM   2312  O   THR A 506      18.151  -7.281  44.172  1.00 50.43           O  
ATOM   2313  CB  THR A 506      15.189  -8.453  44.301  1.00 50.08           C  
ATOM   2314  OG1 THR A 506      16.137  -9.148  45.122  1.00 50.88           O  
ATOM   2315  CG2 THR A 506      14.284  -9.485  43.617  1.00 49.23           C  
ATOM   2316  N   ASN A 507      16.671  -5.626  44.553  1.00 51.68           N  
ATOM   2317  CA  ASN A 507      17.534  -4.836  45.438  1.00 53.05           C  
ATOM   2318  C   ASN A 507      18.046  -5.659  46.659  1.00 54.68           C  
ATOM   2319  O   ASN A 507      17.268  -6.358  47.320  1.00 54.48           O  
ATOM   2320  CB  ASN A 507      16.762  -3.589  45.883  1.00 52.47           C  
ATOM   2321  CG  ASN A 507      17.662  -2.474  46.347  1.00 52.29           C  
ATOM   2322  OD1 ASN A 507      18.769  -2.723  46.831  1.00 53.31           O  
ATOM   2323  ND2 ASN A 507      17.191  -1.227  46.221  1.00 48.29           N  
ATOM   2324  N   PRO A 508      19.367  -5.629  46.934  1.00 56.47           N  
ATOM   2325  CA  PRO A 508      19.785  -6.431  48.084  1.00 57.71           C  
ATOM   2326  C   PRO A 508      19.702  -5.644  49.408  1.00 59.03           C  
ATOM   2327  O   PRO A 508      19.630  -6.247  50.480  1.00 59.08           O  
ATOM   2328  CB  PRO A 508      21.230  -6.826  47.733  1.00 57.43           C  
ATOM   2329  CG  PRO A 508      21.671  -5.878  46.645  1.00 56.87           C  
ATOM   2330  CD  PRO A 508      20.521  -4.962  46.299  1.00 56.57           C  
ATOM   2331  N   ASP A 509      19.693  -4.316  49.317  1.00 60.47           N  
ATOM   2332  CA  ASP A 509      19.453  -3.437  50.457  1.00 62.18           C  
ATOM   2333  C   ASP A 509      18.020  -3.617  50.959  1.00 63.37           C  
ATOM   2334  O   ASP A 509      17.142  -2.784  50.683  1.00 63.59           O  
ATOM   2335  CB  ASP A 509      19.690  -1.977  50.040  1.00 62.23           C  
ATOM   2336  CG  ASP A 509      19.457  -0.990  51.170  1.00 63.53           C  
ATOM   2337  OD1 ASP A 509      19.075  -1.426  52.289  1.00 64.43           O  
ATOM   2338  OD2 ASP A 509      19.654   0.228  50.935  1.00 64.38           O  
ATOM   2339  N   LYS A 510      17.785  -4.704  51.696  1.00 64.74           N  
ATOM   2340  CA  LYS A 510      16.440  -5.043  52.181  1.00 65.92           C  
ATOM   2341  C   LYS A 510      15.926  -4.078  53.248  1.00 66.71           C  
ATOM   2342  O   LYS A 510      14.739  -4.077  53.581  1.00 67.04           O  
ATOM   2343  CB  LYS A 510      16.398  -6.481  52.698  1.00 65.81           C  
ATOM   2344  CG  LYS A 510      16.195  -7.529  51.607  1.00 66.62           C  
ATOM   2345  CD  LYS A 510      15.804  -8.880  52.205  1.00 67.22           C  
ATOM   2346  CE  LYS A 510      15.303  -9.849  51.142  1.00 67.74           C  
ATOM   2347  NZ  LYS A 510      16.409 -10.379  50.289  1.00 68.48           N  
ATOM   2348  N   GLU A 511      16.818  -3.229  53.740  1.00 67.63           N  
ATOM   2349  CA  GLU A 511      16.530  -2.365  54.867  1.00 68.52           C  
ATOM   2350  C   GLU A 511      15.923  -1.015  54.479  1.00 68.68           C  
ATOM   2351  O   GLU A 511      14.903  -0.627  55.038  1.00 69.02           O  
ATOM   2352  CB  GLU A 511      17.806  -2.156  55.670  1.00 68.81           C  
ATOM   2353  CG  GLU A 511      17.601  -2.175  57.161  1.00 70.92           C  
ATOM   2354  CD  GLU A 511      18.916  -2.155  57.904  1.00 73.35           C  
ATOM   2355  OE1 GLU A 511      19.329  -3.235  58.388  1.00 74.24           O  
ATOM   2356  OE2 GLU A 511      19.540  -1.069  57.974  1.00 73.41           O  
ATOM   2357  N   ASN A 512      16.550  -0.302  53.542  1.00 68.95           N  
ATOM   2358  CA  ASN A 512      16.091   1.037  53.133  1.00 69.06           C  
ATOM   2359  C   ASN A 512      15.054   0.998  52.019  1.00 68.79           C  
ATOM   2360  O   ASN A 512      14.309   1.962  51.822  1.00 68.92           O  
ATOM   2361  CB  ASN A 512      17.258   1.911  52.653  1.00 69.20           C  
ATOM   2362  CG  ASN A 512      18.277   2.198  53.738  1.00 70.17           C  
ATOM   2363  OD1 ASN A 512      18.519   3.360  54.090  1.00 71.09           O  
ATOM   2364  ND2 ASN A 512      18.903   1.145  54.259  1.00 70.74           N  
ATOM   2365  N   SER A 513      15.018  -0.112  51.287  1.00 68.36           N  
ATOM   2366  CA  SER A 513      14.319  -0.145  50.008  1.00 67.89           C  
ATOM   2367  C   SER A 513      12.839  -0.493  50.103  1.00 67.82           C  
ATOM   2368  O   SER A 513      12.422  -1.267  50.970  1.00 68.01           O  
ATOM   2369  CB  SER A 513      15.025  -1.086  49.030  1.00 67.62           C  
ATOM   2370  OG  SER A 513      14.773  -2.443  49.337  1.00 67.20           O  
ATOM   2371  N   MET A 514      12.069   0.088  49.184  1.00 67.66           N  
ATOM   2372  CA  MET A 514      10.663  -0.236  48.955  1.00 67.32           C  
ATOM   2373  C   MET A 514      10.493  -1.689  48.529  1.00 67.23           C  
ATOM   2374  O   MET A 514      11.303  -2.225  47.766  1.00 67.56           O  
ATOM   2375  CB  MET A 514      10.112   0.690  47.870  1.00 67.22           C  
ATOM   2376  CG  MET A 514       8.779   0.278  47.256  1.00 67.49           C  
ATOM   2377  SD  MET A 514       7.335   0.700  48.255  1.00 69.17           S  
ATOM   2378  CE  MET A 514       7.447   2.498  48.290  1.00 64.96           C  
ATOM   2379  N   SER A 515       9.440  -2.328  49.020  1.00 66.77           N  
ATOM   2380  CA  SER A 515       9.159  -3.695  48.625  1.00 66.48           C  
ATOM   2381  C   SER A 515       7.744  -3.858  48.073  1.00 66.23           C  
ATOM   2382  O   SER A 515       6.935  -2.930  48.125  1.00 66.31           O  
ATOM   2383  CB  SER A 515       9.401  -4.643  49.799  1.00 66.55           C  
ATOM   2384  OG  SER A 515       8.896  -4.075  50.988  1.00 66.72           O  
ATOM   2385  N   ILE A 516       7.468  -5.042  47.534  1.00 65.78           N  
ATOM   2386  CA  ILE A 516       6.160  -5.375  47.000  1.00 65.67           C  
ATOM   2387  C   ILE A 516       5.852  -6.848  47.266  1.00 65.80           C  
ATOM   2388  O   ILE A 516       6.746  -7.689  47.257  1.00 65.89           O  
ATOM   2389  CB  ILE A 516       6.061  -5.044  45.484  1.00 65.74           C  
ATOM   2390  CG1 ILE A 516       4.624  -5.204  44.982  1.00 65.32           C  
ATOM   2391  CG2 ILE A 516       7.021  -5.898  44.666  1.00 65.57           C  
ATOM   2392  CD1 ILE A 516       4.241  -4.217  43.917  1.00 65.83           C  
ATOM   2393  N   SER A 517       4.585  -7.154  47.514  1.00 65.97           N  
ATOM   2394  CA  SER A 517       4.187  -8.520  47.834  1.00 66.20           C  
ATOM   2395  C   SER A 517       3.064  -8.973  46.909  1.00 66.21           C  
ATOM   2396  O   SER A 517       2.098  -8.242  46.675  1.00 65.92           O  
ATOM   2397  CB  SER A 517       3.790  -8.644  49.314  1.00 66.27           C  
ATOM   2398  OG  SER A 517       4.654  -7.866  50.140  1.00 66.46           O  
ATOM   2399  N   ILE A 518       3.209 -10.181  46.381  1.00 66.43           N  
ATOM   2400  CA  ILE A 518       2.375 -10.643  45.276  1.00 66.87           C  
ATOM   2401  C   ILE A 518       2.039 -12.131  45.421  1.00 67.54           C  
ATOM   2402  O   ILE A 518       2.740 -12.871  46.132  1.00 67.34           O  
ATOM   2403  CB  ILE A 518       3.055 -10.358  43.869  1.00 66.66           C  
ATOM   2404  CG1 ILE A 518       4.403 -11.073  43.747  1.00 66.37           C  
ATOM   2405  CG2 ILE A 518       3.245  -8.851  43.615  1.00 65.48           C  
ATOM   2406  CD1 ILE A 518       4.916 -11.206  42.332  1.00 66.92           C  
ATOM   2407  N   LEU A 519       0.966 -12.562  44.757  1.00 68.52           N  
ATOM   2408  CA  LEU A 519       0.624 -13.987  44.721  1.00 69.58           C  
ATOM   2409  C   LEU A 519       0.378 -14.526  43.314  1.00 70.11           C  
ATOM   2410  O   LEU A 519      -0.465 -14.027  42.565  1.00 70.01           O  
ATOM   2411  CB  LEU A 519      -0.557 -14.330  45.648  1.00 69.46           C  
ATOM   2412  CG  LEU A 519      -1.082 -15.778  45.551  1.00 69.75           C  
ATOM   2413  CD1 LEU A 519      -0.046 -16.822  45.976  1.00 68.88           C  
ATOM   2414  CD2 LEU A 519      -2.392 -15.962  46.321  1.00 69.85           C  
ATOM   2415  N   LEU A 520       1.133 -15.568  42.992  1.00 71.05           N  
ATOM   2416  CA  LEU A 520       1.009 -16.276  41.735  1.00 72.03           C  
ATOM   2417  C   LEU A 520       0.424 -17.667  41.979  1.00 72.71           C  
ATOM   2418  O   LEU A 520       1.084 -18.535  42.566  1.00 72.51           O  
ATOM   2419  CB  LEU A 520       2.386 -16.405  41.055  1.00 71.94           C  
ATOM   2420  CG  LEU A 520       3.070 -15.270  40.270  1.00 72.11           C  
ATOM   2421  CD1 LEU A 520       2.528 -15.159  38.854  1.00 72.44           C  
ATOM   2422  CD2 LEU A 520       3.006 -13.913  40.978  1.00 72.29           C  
ATOM   2423  N   ASP A 521      -0.821 -17.872  41.554  1.00 73.48           N  
ATOM   2424  CA  ASP A 521      -1.334 -19.230  41.404  1.00 74.32           C  
ATOM   2425  C   ASP A 521      -2.132 -19.367  40.115  1.00 74.43           C  
ATOM   2426  O   ASP A 521      -3.159 -18.706  39.929  1.00 74.70           O  
ATOM   2427  CB  ASP A 521      -2.120 -19.706  42.632  1.00 74.62           C  
ATOM   2428  CG  ASP A 521      -1.879 -21.185  42.930  1.00 75.62           C  
ATOM   2429  OD1 ASP A 521      -1.114 -21.480  43.880  1.00 76.52           O  
ATOM   2430  OD2 ASP A 521      -2.419 -22.045  42.191  1.00 76.06           O  
ATOM   2431  N   ASN A 522      -1.630 -20.221  39.227  1.00 74.59           N  
ATOM   2432  CA  ASN A 522      -2.118 -20.307  37.853  1.00 74.82           C  
ATOM   2433  C   ASN A 522      -2.171 -21.741  37.339  1.00 74.74           C  
ATOM   2434  O   ASN A 522      -2.161 -22.688  38.122  1.00 74.99           O  
ATOM   2435  CB  ASN A 522      -1.241 -19.451  36.923  1.00 74.81           C  
ATOM   2436  CG  ASN A 522      -1.316 -17.962  37.242  1.00 75.11           C  
ATOM   2437  OD1 ASN A 522      -2.281 -17.282  36.880  1.00 75.06           O  
ATOM   2438  ND2 ASN A 522      -0.290 -17.450  37.919  1.00 75.33           N  
ATOM   2439  N   HIS A 525       1.589 -27.218  33.309  1.00103.47           N  
ATOM   2440  CA  HIS A 525       2.630 -26.693  34.223  1.00103.49           C  
ATOM   2441  C   HIS A 525       3.831 -26.081  33.461  1.00103.37           C  
ATOM   2442  O   HIS A 525       4.142 -24.895  33.646  1.00103.11           O  
ATOM   2443  CB  HIS A 525       3.105 -27.776  35.219  1.00103.55           C  
ATOM   2444  CG  HIS A 525       2.425 -27.678  36.576  1.00103.92           C  
ATOM   2445  ND1 HIS A 525       2.186 -26.466  37.217  1.00104.57           N  
ATOM   2446  CD2 HIS A 525       1.972 -28.647  37.430  1.00104.09           C  
ATOM   2447  CE1 HIS A 525       1.594 -26.692  38.398  1.00104.21           C  
ATOM   2448  NE2 HIS A 525       1.454 -28.007  38.552  1.00104.11           N  
ATOM   2449  N   PRO A 526       4.527 -26.891  32.628  1.00103.40           N  
ATOM   2450  CA  PRO A 526       5.621 -26.375  31.815  1.00103.34           C  
ATOM   2451  C   PRO A 526       5.181 -25.895  30.423  1.00103.31           C  
ATOM   2452  O   PRO A 526       4.008 -25.563  30.228  1.00103.34           O  
ATOM   2453  CB  PRO A 526       6.576 -27.582  31.709  1.00103.37           C  
ATOM   2454  CG  PRO A 526       5.830 -28.770  32.341  1.00103.41           C  
ATOM   2455  CD  PRO A 526       4.398 -28.346  32.437  1.00103.50           C  
ATOM   2456  N   ILE A 527       6.117 -25.883  29.472  1.00103.19           N  
ATOM   2457  CA  ILE A 527       5.936 -25.206  28.180  1.00103.11           C  
ATOM   2458  C   ILE A 527       5.197 -25.997  27.079  1.00103.12           C  
ATOM   2459  O   ILE A 527       5.570 -27.124  26.740  1.00102.99           O  
ATOM   2460  CB  ILE A 527       7.297 -24.648  27.648  1.00103.16           C  
ATOM   2461  CG1 ILE A 527       7.068 -23.428  26.747  1.00102.89           C  
ATOM   2462  CG2 ILE A 527       8.145 -25.750  26.966  1.00102.93           C  
ATOM   2463  CD1 ILE A 527       8.171 -22.384  26.827  1.00102.39           C  
ATOM   2464  N   ALA A 528       4.149 -25.381  26.529  1.00103.15           N  
ATOM   2465  CA  ALA A 528       3.417 -25.917  25.373  1.00103.23           C  
ATOM   2466  C   ALA A 528       2.686 -24.814  24.603  1.00103.18           C  
ATOM   2467  O   ALA A 528       3.304 -23.875  24.094  1.00102.96           O  
ATOM   2468  CB  ALA A 528       2.433 -27.002  25.806  1.00103.36           C  
ATOM   2469  N   ARG A 544       4.841 -18.279   1.271  1.00 75.87           N  
ATOM   2470  CA  ARG A 544       5.401 -19.473   0.656  1.00 75.97           C  
ATOM   2471  C   ARG A 544       5.286 -19.444  -0.884  1.00 75.88           C  
ATOM   2472  O   ARG A 544       6.041 -20.137  -1.576  1.00 75.93           O  
ATOM   2473  CB  ARG A 544       4.728 -20.719   1.254  1.00 76.19           C  
ATOM   2474  CG  ARG A 544       5.403 -22.056   0.939  1.00 76.70           C  
ATOM   2475  CD  ARG A 544       4.740 -22.768  -0.245  1.00 76.94           C  
ATOM   2476  NE  ARG A 544       5.686 -23.636  -0.947  1.00 77.52           N  
ATOM   2477  CZ  ARG A 544       5.526 -24.089  -2.189  1.00 77.48           C  
ATOM   2478  NH1 ARG A 544       4.449 -23.764  -2.896  1.00 77.15           N  
ATOM   2479  NH2 ARG A 544       6.455 -24.867  -2.730  1.00 77.37           N  
ATOM   2480  N   ALA A 545       4.355 -18.635  -1.408  1.00 75.63           N  
ATOM   2481  CA  ALA A 545       4.100 -18.522  -2.864  1.00 75.06           C  
ATOM   2482  C   ALA A 545       4.863 -17.354  -3.543  1.00 74.71           C  
ATOM   2483  O   ALA A 545       5.995 -17.032  -3.145  1.00 74.70           O  
ATOM   2484  CB  ALA A 545       2.586 -18.440  -3.141  1.00 74.89           C  
ATOM   2485  N   GLU A 546       4.254 -16.735  -4.562  1.00 73.93           N  
ATOM   2486  CA  GLU A 546       4.892 -15.628  -5.304  1.00 73.01           C  
ATOM   2487  C   GLU A 546       4.188 -14.272  -5.129  1.00 71.90           C  
ATOM   2488  O   GLU A 546       2.960 -14.191  -5.137  1.00 71.73           O  
ATOM   2489  CB  GLU A 546       5.063 -15.991  -6.791  1.00 73.35           C  
ATOM   2490  CG  GLU A 546       5.933 -15.028  -7.631  1.00 74.36           C  
ATOM   2491  CD  GLU A 546       7.366 -14.845  -7.109  1.00 76.17           C  
ATOM   2492  OE1 GLU A 546       7.752 -15.482  -6.100  1.00 76.95           O  
ATOM   2493  OE2 GLU A 546       8.120 -14.052  -7.719  1.00 76.77           O  
ATOM   2494  N   MET A 547       4.997 -13.220  -5.009  1.00 70.54           N  
ATOM   2495  CA  MET A 547       4.574 -11.896  -4.545  1.00 69.21           C  
ATOM   2496  C   MET A 547       4.344 -10.900  -5.698  1.00 68.25           C  
ATOM   2497  O   MET A 547       5.037 -10.967  -6.708  1.00 68.28           O  
ATOM   2498  CB  MET A 547       5.662 -11.365  -3.603  1.00 69.29           C  
ATOM   2499  CG  MET A 547       5.222 -10.369  -2.544  1.00 68.95           C  
ATOM   2500  SD  MET A 547       6.616  -9.821  -1.527  1.00 68.89           S  
ATOM   2501  CE  MET A 547       5.944  -8.330  -0.813  1.00 68.97           C  
ATOM   2502  N   PRO A 548       3.367  -9.976  -5.555  1.00 67.22           N  
ATOM   2503  CA  PRO A 548       3.177  -8.927  -6.559  1.00 66.48           C  
ATOM   2504  C   PRO A 548       4.270  -7.869  -6.539  1.00 65.85           C  
ATOM   2505  O   PRO A 548       5.166  -7.916  -5.701  1.00 66.00           O  
ATOM   2506  CB  PRO A 548       1.837  -8.298  -6.167  1.00 66.51           C  
ATOM   2507  CG  PRO A 548       1.698  -8.561  -4.753  1.00 66.62           C  
ATOM   2508  CD  PRO A 548       2.365  -9.874  -4.480  1.00 67.18           C  
ATOM   2509  N   ASN A 549       4.159  -6.904  -7.444  1.00 65.03           N  
ATOM   2510  CA  ASN A 549       5.232  -5.968  -7.733  1.00 64.39           C  
ATOM   2511  C   ASN A 549       5.405  -4.876  -6.692  1.00 63.71           C  
ATOM   2512  O   ASN A 549       6.386  -4.876  -5.963  1.00 63.72           O  
ATOM   2513  CB  ASN A 549       5.028  -5.361  -9.129  1.00 64.65           C  
ATOM   2514  CG  ASN A 549       6.199  -4.520  -9.585  1.00 64.64           C  
ATOM   2515  OD1 ASN A 549       7.033  -4.985 -10.355  1.00 65.37           O  
ATOM   2516  ND2 ASN A 549       6.266  -3.274  -9.116  1.00 64.94           N  
ATOM   2517  N   GLN A 550       4.457  -3.946  -6.643  1.00 63.13           N  
ATOM   2518  CA  GLN A 550       4.548  -2.751  -5.795  1.00 62.75           C  
ATOM   2519  C   GLN A 550       4.671  -3.050  -4.298  1.00 62.00           C  
ATOM   2520  O   GLN A 550       5.193  -2.233  -3.539  1.00 61.77           O  
ATOM   2521  CB  GLN A 550       3.365  -1.809  -6.073  1.00 63.14           C  
ATOM   2522  CG  GLN A 550       3.028  -0.796  -4.961  1.00 64.91           C  
ATOM   2523  CD  GLN A 550       3.998   0.392  -4.863  1.00 67.59           C  
ATOM   2524  OE1 GLN A 550       5.094   0.389  -5.443  1.00 68.82           O  
ATOM   2525  NE2 GLN A 550       3.589   1.415  -4.113  1.00 67.86           N  
ATOM   2526  N   LEU A 551       4.192  -4.218  -3.880  1.00 61.25           N  
ATOM   2527  CA  LEU A 551       4.354  -4.654  -2.497  1.00 60.61           C  
ATOM   2528  C   LEU A 551       5.809  -5.005  -2.218  1.00 60.38           C  
ATOM   2529  O   LEU A 551       6.341  -4.651  -1.166  1.00 60.25           O  
ATOM   2530  CB  LEU A 551       3.437  -5.838  -2.172  1.00 60.35           C  
ATOM   2531  CG  LEU A 551       1.947  -5.524  -2.076  1.00 59.46           C  
ATOM   2532  CD1 LEU A 551       1.152  -6.788  -1.880  1.00 58.82           C  
ATOM   2533  CD2 LEU A 551       1.680  -4.552  -0.943  1.00 59.75           C  
ATOM   2534  N   ARG A 552       6.444  -5.694  -3.168  1.00 59.99           N  
ATOM   2535  CA  ARG A 552       7.868  -5.999  -3.084  1.00 59.86           C  
ATOM   2536  C   ARG A 552       8.691  -4.721  -2.981  1.00 59.59           C  
ATOM   2537  O   ARG A 552       9.626  -4.652  -2.181  1.00 59.69           O  
ATOM   2538  CB  ARG A 552       8.309  -6.842  -4.275  1.00 60.03           C  
ATOM   2539  CG  ARG A 552       9.770  -6.718  -4.657  1.00 60.58           C  
ATOM   2540  CD  ARG A 552      10.150  -7.785  -5.666  1.00 62.24           C  
ATOM   2541  NE  ARG A 552      10.704  -8.968  -5.009  1.00 63.53           N  
ATOM   2542  CZ  ARG A 552       9.990  -9.940  -4.436  1.00 63.79           C  
ATOM   2543  NH1 ARG A 552       8.666  -9.899  -4.421  1.00 64.05           N  
ATOM   2544  NH2 ARG A 552      10.609 -10.966  -3.871  1.00 63.88           N  
ATOM   2545  N   LYS A 553       8.339  -3.714  -3.779  1.00 59.10           N  
ATOM   2546  CA  LYS A 553       8.937  -2.392  -3.629  1.00 58.88           C  
ATOM   2547  C   LYS A 553       8.758  -1.901  -2.190  1.00 58.42           C  
ATOM   2548  O   LYS A 553       9.743  -1.596  -1.511  1.00 58.42           O  
ATOM   2549  CB  LYS A 553       8.339  -1.390  -4.626  1.00 58.92           C  
ATOM   2550  CG  LYS A 553       9.005  -1.387  -5.996  1.00 59.42           C  
ATOM   2551  CD  LYS A 553       8.278  -0.479  -6.989  1.00 59.39           C  
ATOM   2552  CE  LYS A 553       8.797  -0.696  -8.415  1.00 60.85           C  
ATOM   2553  NZ  LYS A 553       7.866  -0.198  -9.485  1.00 60.74           N  
ATOM   2554  N   GLN A 554       7.506  -1.861  -1.724  1.00 57.85           N  
ATOM   2555  CA  GLN A 554       7.178  -1.389  -0.376  1.00 57.40           C  
ATOM   2556  C   GLN A 554       7.956  -2.149   0.682  1.00 56.79           C  
ATOM   2557  O   GLN A 554       8.471  -1.553   1.629  1.00 56.62           O  
ATOM   2558  CB  GLN A 554       5.677  -1.514  -0.093  1.00 57.52           C  
ATOM   2559  CG  GLN A 554       4.797  -0.481  -0.806  1.00 57.98           C  
ATOM   2560  CD  GLN A 554       3.303  -0.801  -0.719  1.00 57.92           C  
ATOM   2561  OE1 GLN A 554       2.868  -1.619   0.101  1.00 58.54           O  
ATOM   2562  NE2 GLN A 554       2.514  -0.148  -1.566  1.00 58.18           N  
ATOM   2563  N   LEU A 555       8.043  -3.465   0.503  1.00 56.36           N  
ATOM   2564  CA  LEU A 555       8.746  -4.332   1.438  1.00 55.98           C  
ATOM   2565  C   LEU A 555      10.199  -3.928   1.538  1.00 55.75           C  
ATOM   2566  O   LEU A 555      10.709  -3.720   2.637  1.00 56.01           O  
ATOM   2567  CB  LEU A 555       8.641  -5.797   1.014  1.00 55.95           C  
ATOM   2568  CG  LEU A 555       9.307  -6.808   1.953  1.00 56.03           C  
ATOM   2569  CD1 LEU A 555       8.550  -6.926   3.268  1.00 57.15           C  
ATOM   2570  CD2 LEU A 555       9.432  -8.165   1.307  1.00 55.89           C  
ATOM   2571  N   GLU A 556      10.843  -3.792   0.381  1.00 55.33           N  
ATOM   2572  CA  GLU A 556      12.265  -3.496   0.289  1.00 54.79           C  
ATOM   2573  C   GLU A 556      12.650  -2.115   0.781  1.00 54.44           C  
ATOM   2574  O   GLU A 556      13.762  -1.931   1.281  1.00 54.45           O  
ATOM   2575  CB  GLU A 556      12.732  -3.670  -1.139  1.00 54.77           C  
ATOM   2576  CG  GLU A 556      12.816  -5.110  -1.540  1.00 55.44           C  
ATOM   2577  CD  GLU A 556      13.550  -5.285  -2.831  1.00 56.76           C  
ATOM   2578  OE1 GLU A 556      13.017  -4.853  -3.879  1.00 56.58           O  
ATOM   2579  OE2 GLU A 556      14.670  -5.843  -2.792  1.00 58.03           O  
ATOM   2580  N   ALA A 557      11.744  -1.152   0.619  1.00 54.02           N  
ATOM   2581  CA  ALA A 557      11.903   0.172   1.219  1.00 53.86           C  
ATOM   2582  C   ALA A 557      12.014   0.050   2.744  1.00 53.77           C  
ATOM   2583  O   ALA A 557      12.957   0.578   3.344  1.00 53.82           O  
ATOM   2584  CB  ALA A 557      10.754   1.083   0.826  1.00 53.76           C  
ATOM   2585  N   ILE A 558      11.072  -0.678   3.351  1.00 53.54           N  
ATOM   2586  CA  ILE A 558      11.099  -0.991   4.791  1.00 53.40           C  
ATOM   2587  C   ILE A 558      12.399  -1.692   5.208  1.00 53.59           C  
ATOM   2588  O   ILE A 558      13.028  -1.303   6.192  1.00 53.68           O  
ATOM   2589  CB  ILE A 558       9.881  -1.859   5.196  1.00 53.22           C  
ATOM   2590  CG1 ILE A 558       8.596  -1.026   5.186  1.00 53.10           C  
ATOM   2591  CG2 ILE A 558      10.093  -2.523   6.544  1.00 52.32           C  
ATOM   2592  CD1 ILE A 558       7.355  -1.805   4.734  1.00 52.40           C  
ATOM   2593  N   ILE A 559      12.797  -2.712   4.454  1.00 53.63           N  
ATOM   2594  CA  ILE A 559      14.016  -3.460   4.743  1.00 54.10           C  
ATOM   2595  C   ILE A 559      15.280  -2.611   4.643  1.00 54.81           C  
ATOM   2596  O   ILE A 559      16.209  -2.784   5.432  1.00 54.97           O  
ATOM   2597  CB  ILE A 559      14.169  -4.661   3.806  1.00 54.00           C  
ATOM   2598  CG1 ILE A 559      13.063  -5.685   4.067  1.00 54.23           C  
ATOM   2599  CG2 ILE A 559      15.543  -5.291   3.964  1.00 53.05           C  
ATOM   2600  CD1 ILE A 559      12.957  -6.768   2.983  1.00 54.70           C  
ATOM   2601  N   ALA A 560      15.322  -1.703   3.669  1.00 55.53           N  
ATOM   2602  CA  ALA A 560      16.486  -0.829   3.493  1.00 56.22           C  
ATOM   2603  C   ALA A 560      16.666   0.119   4.686  1.00 56.75           C  
ATOM   2604  O   ALA A 560      17.794   0.420   5.087  1.00 57.23           O  
ATOM   2605  CB  ALA A 560      16.368  -0.033   2.204  1.00 55.87           C  
ATOM   2606  N   THR A 561      15.546   0.562   5.253  1.00 56.96           N  
ATOM   2607  CA  THR A 561      15.517   1.640   6.241  1.00 57.27           C  
ATOM   2608  C   THR A 561      16.372   1.363   7.494  1.00 57.14           C  
ATOM   2609  O   THR A 561      16.667   0.208   7.811  1.00 57.58           O  
ATOM   2610  CB  THR A 561      14.044   2.013   6.583  1.00 57.51           C  
ATOM   2611  OG1 THR A 561      13.994   3.322   7.158  1.00 58.81           O  
ATOM   2612  CG2 THR A 561      13.405   1.003   7.529  1.00 57.10           C  
ATOM   2613  N   ASP A 562      16.781   2.412   8.200  1.00 56.92           N  
ATOM   2614  CA  ASP A 562      17.768   2.250   9.280  1.00 56.88           C  
ATOM   2615  C   ASP A 562      17.214   1.579  10.555  1.00 56.57           C  
ATOM   2616  O   ASP A 562      15.999   1.458  10.716  1.00 56.30           O  
ATOM   2617  CB  ASP A 562      18.478   3.580   9.578  1.00 56.93           C  
ATOM   2618  CG  ASP A 562      17.613   4.562  10.357  1.00 57.84           C  
ATOM   2619  OD1 ASP A 562      17.585   4.472  11.610  1.00 57.93           O  
ATOM   2620  OD2 ASP A 562      16.995   5.447   9.720  1.00 58.32           O  
ATOM   2621  N   PRO A 563      18.107   1.132  11.458  1.00 56.31           N  
ATOM   2622  CA  PRO A 563      17.667   0.420  12.658  1.00 56.32           C  
ATOM   2623  C   PRO A 563      16.744   1.220  13.573  1.00 56.31           C  
ATOM   2624  O   PRO A 563      16.002   0.621  14.350  1.00 56.59           O  
ATOM   2625  CB  PRO A 563      18.981   0.101  13.383  1.00 56.32           C  
ATOM   2626  CG  PRO A 563      20.026   0.125  12.315  1.00 56.33           C  
ATOM   2627  CD  PRO A 563      19.576   1.240  11.409  1.00 56.48           C  
ATOM   2628  N   LEU A 564      16.781   2.546  13.476  1.00 56.00           N  
ATOM   2629  CA  LEU A 564      15.969   3.406  14.336  1.00 55.84           C  
ATOM   2630  C   LEU A 564      14.731   3.960  13.651  1.00 55.89           C  
ATOM   2631  O   LEU A 564      14.080   4.868  14.174  1.00 55.98           O  
ATOM   2632  CB  LEU A 564      16.799   4.572  14.873  1.00 55.78           C  
ATOM   2633  CG  LEU A 564      17.955   4.238  15.802  1.00 55.01           C  
ATOM   2634  CD1 LEU A 564      18.794   5.496  15.962  1.00 54.71           C  
ATOM   2635  CD2 LEU A 564      17.448   3.710  17.141  1.00 53.83           C  
ATOM   2636  N   ASN A 565      14.411   3.432  12.478  1.00 55.92           N  
ATOM   2637  CA  ASN A 565      13.178   3.812  11.814  1.00 55.89           C  
ATOM   2638  C   ASN A 565      12.013   3.081  12.474  1.00 55.51           C  
ATOM   2639  O   ASN A 565      12.044   1.856  12.621  1.00 55.31           O  
ATOM   2640  CB  ASN A 565      13.245   3.502  10.320  1.00 56.22           C  
ATOM   2641  CG  ASN A 565      12.112   4.151   9.532  1.00 57.24           C  
ATOM   2642  OD1 ASN A 565      11.891   5.365   9.607  1.00 57.61           O  
ATOM   2643  ND2 ASN A 565      11.396   3.339   8.758  1.00 58.29           N  
ATOM   2644  N   PRO A 566      10.998   3.837  12.919  1.00 55.28           N  
ATOM   2645  CA  PRO A 566       9.808   3.224  13.519  1.00 54.81           C  
ATOM   2646  C   PRO A 566       9.104   2.323  12.510  1.00 54.01           C  
ATOM   2647  O   PRO A 566       8.910   2.724  11.367  1.00 53.98           O  
ATOM   2648  CB  PRO A 566       8.917   4.426  13.850  1.00 54.71           C  
ATOM   2649  CG  PRO A 566       9.852   5.594  13.905  1.00 55.23           C  
ATOM   2650  CD  PRO A 566      10.908   5.308  12.890  1.00 55.36           C  
ATOM   2651  N   LEU A 567       8.761   1.111  12.927  1.00 53.14           N  
ATOM   2652  CA  LEU A 567       7.937   0.240  12.116  1.00 52.30           C  
ATOM   2653  C   LEU A 567       6.484   0.493  12.439  1.00 52.25           C  
ATOM   2654  O   LEU A 567       6.037   0.291  13.570  1.00 52.34           O  
ATOM   2655  CB  LEU A 567       8.270  -1.223  12.372  1.00 52.04           C  
ATOM   2656  CG  LEU A 567       9.576  -1.775  11.817  1.00 51.15           C  
ATOM   2657  CD1 LEU A 567       9.839  -3.121  12.467  1.00 51.09           C  
ATOM   2658  CD2 LEU A 567       9.535  -1.889  10.295  1.00 49.43           C  
ATOM   2659  N   THR A 568       5.764   0.961  11.434  1.00 51.96           N  
ATOM   2660  CA  THR A 568       4.321   1.125  11.481  1.00 51.80           C  
ATOM   2661  C   THR A 568       3.629  -0.236  11.591  1.00 51.69           C  
ATOM   2662  O   THR A 568       4.183  -1.256  11.187  1.00 51.97           O  
ATOM   2663  CB  THR A 568       3.867   1.848  10.195  1.00 51.74           C  
ATOM   2664  OG1 THR A 568       4.348   3.197  10.225  1.00 51.68           O  
ATOM   2665  CG2 THR A 568       2.362   1.874  10.054  1.00 52.45           C  
ATOM   2666  N   ALA A 569       2.421  -0.249  12.149  1.00 51.59           N  
ATOM   2667  CA  ALA A 569       1.574  -1.440  12.146  1.00 51.18           C  
ATOM   2668  C   ALA A 569       1.440  -2.013  10.735  1.00 50.97           C  
ATOM   2669  O   ALA A 569       1.507  -3.226  10.542  1.00 50.66           O  
ATOM   2670  CB  ALA A 569       0.208  -1.114  12.714  1.00 51.04           C  
ATOM   2671  N   GLU A 570       1.260  -1.131   9.754  1.00 50.86           N  
ATOM   2672  CA  GLU A 570       1.167  -1.547   8.364  1.00 50.88           C  
ATOM   2673  C   GLU A 570       2.467  -2.234   7.948  1.00 50.35           C  
ATOM   2674  O   GLU A 570       2.433  -3.308   7.343  1.00 50.36           O  
ATOM   2675  CB  GLU A 570       0.838  -0.372   7.437  1.00 50.98           C  
ATOM   2676  CG  GLU A 570       0.327  -0.851   6.070  1.00 53.70           C  
ATOM   2677  CD  GLU A 570       0.510   0.148   4.917  1.00 56.47           C  
ATOM   2678  OE1 GLU A 570      -0.045  -0.122   3.818  1.00 56.68           O  
ATOM   2679  OE2 GLU A 570       1.204   1.183   5.095  1.00 57.03           O  
ATOM   2680  N   ASP A 571       3.601  -1.614   8.293  1.00 49.80           N  
ATOM   2681  CA  ASP A 571       4.926  -2.165   8.013  1.00 49.18           C  
ATOM   2682  C   ASP A 571       5.082  -3.564   8.626  1.00 48.69           C  
ATOM   2683  O   ASP A 571       5.488  -4.500   7.935  1.00 48.57           O  
ATOM   2684  CB  ASP A 571       6.042  -1.233   8.529  1.00 49.52           C  
ATOM   2685  CG  ASP A 571       6.138   0.095   7.760  1.00 50.22           C  
ATOM   2686  OD1 ASP A 571       5.651   0.191   6.609  1.00 51.70           O  
ATOM   2687  OD2 ASP A 571       6.729   1.053   8.313  1.00 50.47           O  
ATOM   2688  N   LYS A 572       4.748  -3.693   9.912  1.00 47.89           N  
ATOM   2689  CA  LYS A 572       4.813  -4.969  10.636  1.00 47.48           C  
ATOM   2690  C   LYS A 572       3.992  -6.092  10.001  1.00 47.22           C  
ATOM   2691  O   LYS A 572       4.479  -7.208   9.843  1.00 47.04           O  
ATOM   2692  CB  LYS A 572       4.358  -4.789  12.088  1.00 47.46           C  
ATOM   2693  CG  LYS A 572       5.395  -4.214  13.017  1.00 47.67           C  
ATOM   2694  CD  LYS A 572       4.806  -3.989  14.402  1.00 48.15           C  
ATOM   2695  CE  LYS A 572       5.776  -3.240  15.316  1.00 48.58           C  
ATOM   2696  NZ  LYS A 572       5.057  -2.353  16.278  1.00 47.91           N  
ATOM   2697  N   GLU A 573       2.741  -5.806   9.658  1.00 47.09           N  
ATOM   2698  CA  GLU A 573       1.879  -6.812   9.041  1.00 47.65           C  
ATOM   2699  C   GLU A 573       2.398  -7.201   7.656  1.00 46.90           C  
ATOM   2700  O   GLU A 573       2.250  -8.348   7.230  1.00 46.93           O  
ATOM   2701  CB  GLU A 573       0.432  -6.322   8.950  1.00 47.59           C  
ATOM   2702  CG  GLU A 573      -0.145  -5.787  10.261  1.00 48.83           C  
ATOM   2703  CD  GLU A 573      -1.669  -5.686  10.260  1.00 50.04           C  
ATOM   2704  OE1 GLU A 573      -2.218  -4.765  10.908  1.00 53.97           O  
ATOM   2705  OE2 GLU A 573      -2.330  -6.540   9.628  1.00 54.19           O  
ATOM   2706  N   LEU A 574       3.011  -6.238   6.968  1.00 46.24           N  
ATOM   2707  CA  LEU A 574       3.621  -6.475   5.667  1.00 45.69           C  
ATOM   2708  C   LEU A 574       4.725  -7.506   5.821  1.00 44.89           C  
ATOM   2709  O   LEU A 574       4.761  -8.485   5.075  1.00 44.98           O  
ATOM   2710  CB  LEU A 574       4.186  -5.169   5.097  1.00 45.98           C  
ATOM   2711  CG  LEU A 574       4.326  -4.838   3.596  1.00 47.12           C  
ATOM   2712  CD1 LEU A 574       5.288  -5.740   2.832  1.00 48.70           C  
ATOM   2713  CD2 LEU A 574       2.972  -4.766   2.881  1.00 49.16           C  
ATOM   2714  N   LEU A 575       5.610  -7.289   6.799  1.00 43.97           N  
ATOM   2715  CA  LEU A 575       6.735  -8.184   7.043  1.00 42.90           C  
ATOM   2716  C   LEU A 575       6.230  -9.568   7.399  1.00 42.83           C  
ATOM   2717  O   LEU A 575       6.702 -10.559   6.856  1.00 43.05           O  
ATOM   2718  CB  LEU A 575       7.639  -7.669   8.166  1.00 42.62           C  
ATOM   2719  CG  LEU A 575       8.923  -6.826   8.034  1.00 42.23           C  
ATOM   2720  CD1 LEU A 575       9.774  -7.138   6.828  1.00 40.87           C  
ATOM   2721  CD2 LEU A 575       8.625  -5.362   8.068  1.00 43.48           C  
ATOM   2722  N   TRP A 576       5.258  -9.634   8.304  1.00 42.69           N  
ATOM   2723  CA  TRP A 576       4.786 -10.914   8.790  1.00 42.51           C  
ATOM   2724  C   TRP A 576       4.120 -11.733   7.699  1.00 42.95           C  
ATOM   2725  O   TRP A 576       4.449 -12.901   7.513  1.00 43.22           O  
ATOM   2726  CB  TRP A 576       3.856 -10.773   9.998  1.00 41.81           C  
ATOM   2727  CG  TRP A 576       3.397 -12.127  10.450  1.00 41.19           C  
ATOM   2728  CD1 TRP A 576       2.162 -12.682  10.265  1.00 40.40           C  
ATOM   2729  CD2 TRP A 576       4.190 -13.127  11.098  1.00 40.50           C  
ATOM   2730  NE1 TRP A 576       2.132 -13.957  10.771  1.00 39.37           N  
ATOM   2731  CE2 TRP A 576       3.363 -14.256  11.290  1.00 40.25           C  
ATOM   2732  CE3 TRP A 576       5.520 -13.178  11.541  1.00 40.95           C  
ATOM   2733  CZ2 TRP A 576       3.818 -15.421  11.915  1.00 40.76           C  
ATOM   2734  CZ3 TRP A 576       5.979 -14.345  12.157  1.00 40.23           C  
ATOM   2735  CH2 TRP A 576       5.128 -15.444  12.337  1.00 41.23           C  
ATOM   2736  N   HIS A 577       3.197 -11.123   6.970  1.00 43.59           N  
ATOM   2737  CA  HIS A 577       2.484 -11.837   5.925  1.00 44.54           C  
ATOM   2738  C   HIS A 577       3.395 -12.394   4.841  1.00 45.00           C  
ATOM   2739  O   HIS A 577       3.086 -13.421   4.230  1.00 45.19           O  
ATOM   2740  CB  HIS A 577       1.434 -10.959   5.274  1.00 44.66           C  
ATOM   2741  CG  HIS A 577       0.568 -11.705   4.315  1.00 46.21           C  
ATOM   2742  ND1 HIS A 577       0.540 -11.431   2.963  1.00 48.06           N  
ATOM   2743  CD2 HIS A 577      -0.268 -12.752   4.505  1.00 47.08           C  
ATOM   2744  CE1 HIS A 577      -0.303 -12.258   2.370  1.00 48.82           C  
ATOM   2745  NE2 HIS A 577      -0.808 -13.068   3.284  1.00 47.35           N  
ATOM   2746  N   PHE A 578       4.498 -11.694   4.596  1.00 45.40           N  
ATOM   2747  CA  PHE A 578       5.486 -12.119   3.622  1.00 45.93           C  
ATOM   2748  C   PHE A 578       6.790 -12.470   4.325  1.00 45.92           C  
ATOM   2749  O   PHE A 578       7.876 -12.049   3.913  1.00 45.45           O  
ATOM   2750  CB  PHE A 578       5.713 -11.022   2.575  1.00 46.21           C  
ATOM   2751  CG  PHE A 578       4.523 -10.758   1.707  1.00 46.01           C  
ATOM   2752  CD1 PHE A 578       3.820  -9.564   1.819  1.00 47.52           C  
ATOM   2753  CD2 PHE A 578       4.104 -11.698   0.777  1.00 46.19           C  
ATOM   2754  CE1 PHE A 578       2.710  -9.305   1.007  1.00 48.08           C  
ATOM   2755  CE2 PHE A 578       2.992 -11.454  -0.034  1.00 46.97           C  
ATOM   2756  CZ  PHE A 578       2.298 -10.255   0.079  1.00 46.89           C  
ATOM   2757  N   ARG A 579       6.667 -13.257   5.388  1.00 46.22           N  
ATOM   2758  CA  ARG A 579       7.818 -13.620   6.198  1.00 46.54           C  
ATOM   2759  C   ARG A 579       8.833 -14.457   5.428  1.00 46.84           C  
ATOM   2760  O   ARG A 579      10.038 -14.265   5.576  1.00 46.92           O  
ATOM   2761  CB  ARG A 579       7.384 -14.311   7.494  1.00 46.51           C  
ATOM   2762  CG  ARG A 579       6.392 -15.450   7.331  1.00 45.70           C  
ATOM   2763  CD  ARG A 579       6.035 -16.034   8.678  1.00 44.44           C  
ATOM   2764  NE  ARG A 579       5.037 -17.093   8.593  1.00 43.84           N  
ATOM   2765  CZ  ARG A 579       3.734 -16.881   8.427  1.00 43.88           C  
ATOM   2766  NH1 ARG A 579       3.265 -15.644   8.306  1.00 43.63           N  
ATOM   2767  NH2 ARG A 579       2.899 -17.908   8.370  1.00 43.33           N  
ATOM   2768  N   TYR A 580       8.351 -15.365   4.591  1.00 47.30           N  
ATOM   2769  CA  TYR A 580       9.248 -16.211   3.810  1.00 48.22           C  
ATOM   2770  C   TYR A 580      10.047 -15.434   2.786  1.00 48.51           C  
ATOM   2771  O   TYR A 580      11.228 -15.712   2.588  1.00 49.01           O  
ATOM   2772  CB  TYR A 580       8.494 -17.375   3.183  1.00 48.60           C  
ATOM   2773  CG  TYR A 580       8.138 -18.412   4.223  1.00 49.26           C  
ATOM   2774  CD1 TYR A 580       6.881 -18.416   4.835  1.00 49.04           C  
ATOM   2775  CD2 TYR A 580       9.075 -19.363   4.622  1.00 49.02           C  
ATOM   2776  CE1 TYR A 580       6.562 -19.353   5.804  1.00 49.98           C  
ATOM   2777  CE2 TYR A 580       8.769 -20.305   5.581  1.00 50.38           C  
ATOM   2778  CZ  TYR A 580       7.515 -20.300   6.176  1.00 50.49           C  
ATOM   2779  OH  TYR A 580       7.220 -21.254   7.135  1.00 50.42           O  
ATOM   2780  N   GLU A 581       9.415 -14.442   2.167  1.00 48.77           N  
ATOM   2781  CA  GLU A 581      10.115 -13.533   1.269  1.00 49.20           C  
ATOM   2782  C   GLU A 581      11.060 -12.634   2.046  1.00 49.17           C  
ATOM   2783  O   GLU A 581      12.115 -12.265   1.550  1.00 49.54           O  
ATOM   2784  CB  GLU A 581       9.127 -12.680   0.473  1.00 49.62           C  
ATOM   2785  CG  GLU A 581       9.762 -11.874  -0.667  1.00 51.15           C  
ATOM   2786  CD  GLU A 581      10.730 -12.710  -1.524  1.00 53.57           C  
ATOM   2787  OE1 GLU A 581      10.262 -13.622  -2.252  1.00 52.32           O  
ATOM   2788  OE2 GLU A 581      11.960 -12.440  -1.466  1.00 54.34           O  
ATOM   2789  N   SER A 582      10.672 -12.278   3.264  1.00 49.08           N  
ATOM   2790  CA  SER A 582      11.515 -11.469   4.127  1.00 48.96           C  
ATOM   2791  C   SER A 582      12.736 -12.255   4.598  1.00 48.95           C  
ATOM   2792  O   SER A 582      13.814 -11.688   4.787  1.00 48.86           O  
ATOM   2793  CB  SER A 582      10.711 -10.963   5.325  1.00 49.05           C  
ATOM   2794  OG  SER A 582       9.662 -10.109   4.899  1.00 49.01           O  
ATOM   2795  N   LEU A 583      12.563 -13.565   4.758  1.00 48.84           N  
ATOM   2796  CA  LEU A 583      13.616 -14.431   5.271  1.00 48.72           C  
ATOM   2797  C   LEU A 583      14.793 -14.582   4.315  1.00 48.81           C  
ATOM   2798  O   LEU A 583      15.853 -15.072   4.708  1.00 49.15           O  
ATOM   2799  CB  LEU A 583      13.050 -15.805   5.632  1.00 48.68           C  
ATOM   2800  CG  LEU A 583      13.854 -16.627   6.646  1.00 48.57           C  
ATOM   2801  CD1 LEU A 583      13.855 -15.957   8.001  1.00 48.56           C  
ATOM   2802  CD2 LEU A 583      13.316 -18.047   6.766  1.00 48.80           C  
ATOM   2803  N   LYS A 584      14.624 -14.149   3.069  1.00 48.73           N  
ATOM   2804  CA  LYS A 584      15.713 -14.229   2.100  1.00 48.51           C  
ATOM   2805  C   LYS A 584      16.674 -13.056   2.204  1.00 48.29           C  
ATOM   2806  O   LYS A 584      17.635 -12.985   1.440  1.00 48.83           O  
ATOM   2807  CB  LYS A 584      15.179 -14.315   0.669  1.00 48.81           C  
ATOM   2808  CG  LYS A 584      14.220 -15.461   0.399  1.00 48.71           C  
ATOM   2809  CD  LYS A 584      13.651 -15.299  -0.994  1.00 49.07           C  
ATOM   2810  CE  LYS A 584      12.621 -16.360  -1.324  1.00 48.65           C  
ATOM   2811  NZ  LYS A 584      11.935 -15.956  -2.577  1.00 49.04           N  
ATOM   2812  N   HIS A 585      16.427 -12.140   3.140  1.00 47.66           N  
ATOM   2813  CA  HIS A 585      17.266 -10.947   3.295  1.00 46.79           C  
ATOM   2814  C   HIS A 585      17.787 -10.840   4.724  1.00 46.65           C  
ATOM   2815  O   HIS A 585      17.061 -10.402   5.619  1.00 46.43           O  
ATOM   2816  CB  HIS A 585      16.484  -9.686   2.933  1.00 46.32           C  
ATOM   2817  CG  HIS A 585      15.894  -9.717   1.561  1.00 46.63           C  
ATOM   2818  ND1 HIS A 585      16.447  -9.038   0.494  1.00 46.78           N  
ATOM   2819  CD2 HIS A 585      14.805 -10.358   1.074  1.00 46.33           C  
ATOM   2820  CE1 HIS A 585      15.716  -9.248  -0.585  1.00 44.95           C  
ATOM   2821  NE2 HIS A 585      14.714 -10.045  -0.261  1.00 44.92           N  
ATOM   2822  N   PRO A 586      19.052 -11.241   4.953  1.00 46.46           N  
ATOM   2823  CA  PRO A 586      19.572 -11.218   6.317  1.00 46.09           C  
ATOM   2824  C   PRO A 586      19.320  -9.883   7.019  1.00 45.92           C  
ATOM   2825  O   PRO A 586      19.150  -9.851   8.238  1.00 45.93           O  
ATOM   2826  CB  PRO A 586      21.057 -11.482   6.121  1.00 45.85           C  
ATOM   2827  CG  PRO A 586      21.096 -12.339   4.917  1.00 45.98           C  
ATOM   2828  CD  PRO A 586      20.051 -11.762   4.004  1.00 46.29           C  
ATOM   2829  N   LYS A 587      19.249  -8.801   6.254  1.00 45.52           N  
ATOM   2830  CA  LYS A 587      18.977  -7.483   6.828  1.00 45.32           C  
ATOM   2831  C   LYS A 587      17.548  -7.264   7.331  1.00 45.06           C  
ATOM   2832  O   LYS A 587      17.312  -6.383   8.151  1.00 45.36           O  
ATOM   2833  CB  LYS A 587      19.397  -6.369   5.872  1.00 45.13           C  
ATOM   2834  CG  LYS A 587      20.833  -5.964   6.072  1.00 45.53           C  
ATOM   2835  CD  LYS A 587      21.109  -4.628   5.433  1.00 47.90           C  
ATOM   2836  CE  LYS A 587      21.894  -4.796   4.142  1.00 48.91           C  
ATOM   2837  NZ  LYS A 587      23.335  -5.018   4.459  1.00 50.29           N  
ATOM   2838  N   ALA A 588      16.606  -8.071   6.860  1.00 44.82           N  
ATOM   2839  CA  ALA A 588      15.222  -7.975   7.309  1.00 44.53           C  
ATOM   2840  C   ALA A 588      15.021  -8.555   8.705  1.00 44.57           C  
ATOM   2841  O   ALA A 588      14.016  -8.292   9.353  1.00 44.94           O  
ATOM   2842  CB  ALA A 588      14.309  -8.676   6.326  1.00 44.51           C  
ATOM   2843  N   TYR A 589      15.979  -9.337   9.173  1.00 44.60           N  
ATOM   2844  CA  TYR A 589      15.781 -10.114  10.381  1.00 44.87           C  
ATOM   2845  C   TYR A 589      15.350  -9.323  11.626  1.00 45.12           C  
ATOM   2846  O   TYR A 589      14.353  -9.687  12.257  1.00 45.77           O  
ATOM   2847  CB  TYR A 589      16.977 -11.033  10.639  1.00 44.86           C  
ATOM   2848  CG  TYR A 589      16.960 -12.271   9.762  1.00 45.43           C  
ATOM   2849  CD1 TYR A 589      16.847 -12.168   8.373  1.00 45.03           C  
ATOM   2850  CD2 TYR A 589      17.035 -13.545  10.316  1.00 45.57           C  
ATOM   2851  CE1 TYR A 589      16.816 -13.284   7.569  1.00 44.66           C  
ATOM   2852  CE2 TYR A 589      17.006 -14.680   9.505  1.00 45.93           C  
ATOM   2853  CZ  TYR A 589      16.903 -14.534   8.133  1.00 45.36           C  
ATOM   2854  OH  TYR A 589      16.884 -15.643   7.315  1.00 46.43           O  
ATOM   2855  N   PRO A 590      16.069  -8.231  11.977  1.00 44.79           N  
ATOM   2856  CA  PRO A 590      15.624  -7.417  13.113  1.00 44.56           C  
ATOM   2857  C   PRO A 590      14.209  -6.892  12.961  1.00 44.16           C  
ATOM   2858  O   PRO A 590      13.419  -6.976  13.895  1.00 44.44           O  
ATOM   2859  CB  PRO A 590      16.619  -6.254  13.110  1.00 44.69           C  
ATOM   2860  CG  PRO A 590      17.858  -6.874  12.540  1.00 44.51           C  
ATOM   2861  CD  PRO A 590      17.328  -7.709  11.422  1.00 44.34           C  
ATOM   2862  N   LYS A 591      13.880  -6.368  11.793  1.00 43.88           N  
ATOM   2863  CA  LYS A 591      12.561  -5.772  11.610  1.00 43.59           C  
ATOM   2864  C   LYS A 591      11.508  -6.869  11.541  1.00 43.10           C  
ATOM   2865  O   LYS A 591      10.379  -6.672  11.987  1.00 43.12           O  
ATOM   2866  CB  LYS A 591      12.515  -4.869  10.379  1.00 43.63           C  
ATOM   2867  CG  LYS A 591      13.802  -4.115  10.139  1.00 44.15           C  
ATOM   2868  CD  LYS A 591      13.547  -2.741   9.577  1.00 45.25           C  
ATOM   2869  CE  LYS A 591      14.870  -2.069   9.283  1.00 45.97           C  
ATOM   2870  NZ  LYS A 591      14.809  -0.630   9.616  1.00 47.04           N  
ATOM   2871  N   LEU A 592      11.893  -8.028  11.008  1.00 42.21           N  
ATOM   2872  CA  LEU A 592      10.991  -9.165  10.927  1.00 41.23           C  
ATOM   2873  C   LEU A 592      10.658  -9.671  12.311  1.00 41.22           C  
ATOM   2874  O   LEU A 592       9.493  -9.918  12.618  1.00 40.54           O  
ATOM   2875  CB  LEU A 592      11.596 -10.294  10.089  1.00 41.04           C  
ATOM   2876  CG  LEU A 592      10.831 -11.616   9.962  1.00 40.19           C  
ATOM   2877  CD1 LEU A 592       9.409 -11.414   9.475  1.00 40.63           C  
ATOM   2878  CD2 LEU A 592      11.572 -12.551   9.039  1.00 41.00           C  
ATOM   2879  N   PHE A 593      11.682  -9.813  13.145  1.00 41.37           N  
ATOM   2880  CA  PHE A 593      11.502 -10.423  14.448  1.00 41.97           C  
ATOM   2881  C   PHE A 593      10.936  -9.486  15.475  1.00 42.68           C  
ATOM   2882  O   PHE A 593      10.546  -9.902  16.572  1.00 42.95           O  
ATOM   2883  CB  PHE A 593      12.782 -11.085  14.910  1.00 41.99           C  
ATOM   2884  CG  PHE A 593      13.145 -12.260  14.067  1.00 42.63           C  
ATOM   2885  CD1 PHE A 593      14.317 -12.274  13.336  1.00 42.86           C  
ATOM   2886  CD2 PHE A 593      12.260 -13.322  13.939  1.00 42.03           C  
ATOM   2887  CE1 PHE A 593      14.617 -13.347  12.528  1.00 43.52           C  
ATOM   2888  CE2 PHE A 593      12.557 -14.391  13.140  1.00 42.27           C  
ATOM   2889  CZ  PHE A 593      13.733 -14.408  12.432  1.00 43.13           C  
ATOM   2890  N   SER A 594      10.869  -8.215  15.100  1.00 43.14           N  
ATOM   2891  CA  SER A 594      10.104  -7.263  15.859  1.00 43.70           C  
ATOM   2892  C   SER A 594       8.775  -6.975  15.163  1.00 43.89           C  
ATOM   2893  O   SER A 594       8.068  -6.055  15.544  1.00 44.38           O  
ATOM   2894  CB  SER A 594      10.917  -5.992  16.099  1.00 43.84           C  
ATOM   2895  OG  SER A 594      10.785  -5.101  15.018  1.00 43.97           O  
ATOM   2896  N   SER A 595       8.444  -7.761  14.139  1.00 44.17           N  
ATOM   2897  CA  SER A 595       7.084  -7.784  13.570  1.00 44.37           C  
ATOM   2898  C   SER A 595       6.292  -8.954  14.146  1.00 44.43           C  
ATOM   2899  O   SER A 595       5.160  -9.210  13.721  1.00 44.77           O  
ATOM   2900  CB  SER A 595       7.097  -7.945  12.048  1.00 44.07           C  
ATOM   2901  OG  SER A 595       7.812  -6.905  11.426  1.00 45.38           O  
ATOM   2902  N   VAL A 596       6.896  -9.678  15.085  1.00 44.04           N  
ATOM   2903  CA  VAL A 596       6.244 -10.827  15.675  1.00 43.76           C  
ATOM   2904  C   VAL A 596       5.418 -10.437  16.892  1.00 44.05           C  
ATOM   2905  O   VAL A 596       5.889  -9.721  17.776  1.00 44.36           O  
ATOM   2906  CB  VAL A 596       7.260 -11.926  16.040  1.00 43.79           C  
ATOM   2907  CG1 VAL A 596       6.645 -12.966  16.990  1.00 43.19           C  
ATOM   2908  CG2 VAL A 596       7.768 -12.593  14.782  1.00 42.87           C  
ATOM   2909  N   LYS A 597       4.172 -10.902  16.902  1.00 44.12           N  
ATOM   2910  CA  LYS A 597       3.301 -10.842  18.064  1.00 44.21           C  
ATOM   2911  C   LYS A 597       3.710 -11.952  19.059  1.00 44.19           C  
ATOM   2912  O   LYS A 597       3.194 -13.077  19.013  1.00 44.01           O  
ATOM   2913  CB  LYS A 597       1.841 -11.004  17.621  1.00 44.18           C  
ATOM   2914  CG  LYS A 597       1.237  -9.764  16.945  1.00 44.33           C  
ATOM   2915  CD  LYS A 597      -0.042 -10.110  16.176  1.00 44.87           C  
ATOM   2916  CE  LYS A 597      -0.760  -8.862  15.635  1.00 46.43           C  
ATOM   2917  NZ  LYS A 597      -1.721  -8.250  16.629  1.00 47.25           N  
ATOM   2918  N   TRP A 598       4.646 -11.632  19.949  1.00 43.92           N  
ATOM   2919  CA  TRP A 598       5.153 -12.614  20.919  1.00 44.20           C  
ATOM   2920  C   TRP A 598       4.111 -13.087  21.947  1.00 44.40           C  
ATOM   2921  O   TRP A 598       4.253 -14.165  22.523  1.00 44.11           O  
ATOM   2922  CB  TRP A 598       6.416 -12.092  21.611  1.00 43.92           C  
ATOM   2923  CG  TRP A 598       7.486 -11.786  20.630  1.00 43.73           C  
ATOM   2924  CD1 TRP A 598       7.774 -10.571  20.081  1.00 43.55           C  
ATOM   2925  CD2 TRP A 598       8.397 -12.719  20.043  1.00 43.59           C  
ATOM   2926  NE1 TRP A 598       8.808 -10.688  19.187  1.00 43.60           N  
ATOM   2927  CE2 TRP A 598       9.215 -11.998  19.152  1.00 43.37           C  
ATOM   2928  CE3 TRP A 598       8.601 -14.098  20.187  1.00 43.52           C  
ATOM   2929  CZ2 TRP A 598      10.220 -12.604  18.410  1.00 43.34           C  
ATOM   2930  CZ3 TRP A 598       9.603 -14.700  19.452  1.00 43.54           C  
ATOM   2931  CH2 TRP A 598      10.400 -13.953  18.573  1.00 43.80           C  
ATOM   2932  N   GLY A 599       3.064 -12.284  22.145  1.00 44.86           N  
ATOM   2933  CA  GLY A 599       1.963 -12.625  23.045  1.00 45.44           C  
ATOM   2934  C   GLY A 599       0.979 -13.653  22.509  1.00 45.99           C  
ATOM   2935  O   GLY A 599       0.038 -14.024  23.207  1.00 46.37           O  
ATOM   2936  N   GLN A 600       1.192 -14.103  21.274  1.00 46.37           N  
ATOM   2937  CA  GLN A 600       0.363 -15.108  20.622  1.00 46.99           C  
ATOM   2938  C   GLN A 600       1.170 -16.387  20.508  1.00 47.26           C  
ATOM   2939  O   GLN A 600       2.220 -16.399  19.884  1.00 47.97           O  
ATOM   2940  CB  GLN A 600      -0.012 -14.629  19.219  1.00 47.33           C  
ATOM   2941  CG  GLN A 600      -1.248 -13.765  19.136  1.00 48.56           C  
ATOM   2942  CD  GLN A 600      -2.409 -14.529  18.563  1.00 50.71           C  
ATOM   2943  OE1 GLN A 600      -2.526 -14.670  17.349  1.00 50.75           O  
ATOM   2944  NE2 GLN A 600      -3.281 -15.042  19.438  1.00 52.79           N  
ATOM   2945  N   GLN A 601       0.688 -17.468  21.102  1.00 47.84           N  
ATOM   2946  CA  GLN A 601       1.437 -18.723  21.137  1.00 48.46           C  
ATOM   2947  C   GLN A 601       1.645 -19.345  19.753  1.00 48.61           C  
ATOM   2948  O   GLN A 601       2.757 -19.757  19.414  1.00 48.84           O  
ATOM   2949  CB  GLN A 601       0.785 -19.696  22.132  1.00 48.63           C  
ATOM   2950  CG  GLN A 601       0.301 -21.029  21.563  1.00 50.21           C  
ATOM   2951  CD  GLN A 601       1.256 -22.160  21.849  1.00 52.01           C  
ATOM   2952  OE1 GLN A 601       2.335 -22.247  21.260  1.00 51.14           O  
ATOM   2953  NE2 GLN A 601       0.858 -23.049  22.760  1.00 53.99           N  
ATOM   2954  N   GLU A 602       0.589 -19.380  18.949  1.00 48.69           N  
ATOM   2955  CA  GLU A 602       0.638 -20.028  17.632  1.00 49.17           C  
ATOM   2956  C   GLU A 602       1.535 -19.304  16.619  1.00 48.61           C  
ATOM   2957  O   GLU A 602       2.080 -19.924  15.705  1.00 48.64           O  
ATOM   2958  CB  GLU A 602      -0.779 -20.213  17.070  1.00 49.16           C  
ATOM   2959  CG  GLU A 602      -1.743 -20.850  18.082  1.00 49.71           C  
ATOM   2960  CD  GLU A 602      -3.094 -21.235  17.495  1.00 50.31           C  
ATOM   2961  OE1 GLU A 602      -3.360 -20.938  16.300  1.00 51.69           O  
ATOM   2962  OE2 GLU A 602      -3.898 -21.845  18.241  1.00 52.37           O  
ATOM   2963  N   ILE A 603       1.684 -17.994  16.791  1.00 48.19           N  
ATOM   2964  CA  ILE A 603       2.557 -17.208  15.931  1.00 47.85           C  
ATOM   2965  C   ILE A 603       4.031 -17.420  16.301  1.00 47.48           C  
ATOM   2966  O   ILE A 603       4.883 -17.577  15.426  1.00 47.08           O  
ATOM   2967  CB  ILE A 603       2.127 -15.726  15.900  1.00 48.07           C  
ATOM   2968  CG1 ILE A 603       0.993 -15.566  14.874  1.00 47.79           C  
ATOM   2969  CG2 ILE A 603       3.312 -14.801  15.559  1.00 47.45           C  
ATOM   2970  CD1 ILE A 603       0.175 -14.303  15.021  1.00 48.46           C  
ATOM   2971  N   VAL A 604       4.309 -17.450  17.599  1.00 47.12           N  
ATOM   2972  CA  VAL A 604       5.638 -17.768  18.097  1.00 46.89           C  
ATOM   2973  C   VAL A 604       6.119 -19.069  17.471  1.00 47.13           C  
ATOM   2974  O   VAL A 604       7.228 -19.148  16.954  1.00 46.95           O  
ATOM   2975  CB  VAL A 604       5.642 -17.863  19.643  1.00 46.61           C  
ATOM   2976  CG1 VAL A 604       6.971 -18.410  20.164  1.00 45.47           C  
ATOM   2977  CG2 VAL A 604       5.350 -16.499  20.244  1.00 45.86           C  
ATOM   2978  N   ALA A 605       5.254 -20.076  17.509  1.00 47.75           N  
ATOM   2979  CA  ALA A 605       5.530 -21.391  16.945  1.00 48.15           C  
ATOM   2980  C   ALA A 605       5.897 -21.289  15.468  1.00 48.47           C  
ATOM   2981  O   ALA A 605       6.876 -21.889  15.022  1.00 48.69           O  
ATOM   2982  CB  ALA A 605       4.324 -22.294  17.133  1.00 47.94           C  
ATOM   2983  N   LYS A 606       5.113 -20.514  14.724  1.00 48.76           N  
ATOM   2984  CA  LYS A 606       5.323 -20.343  13.293  1.00 49.17           C  
ATOM   2985  C   LYS A 606       6.644 -19.672  13.024  1.00 49.57           C  
ATOM   2986  O   LYS A 606       7.290 -19.946  12.014  1.00 49.85           O  
ATOM   2987  CB  LYS A 606       4.189 -19.532  12.671  1.00 49.22           C  
ATOM   2988  CG  LYS A 606       2.965 -20.362  12.341  1.00 49.04           C  
ATOM   2989  CD  LYS A 606       1.910 -19.521  11.675  1.00 48.91           C  
ATOM   2990  CE  LYS A 606       0.638 -20.314  11.479  1.00 49.05           C  
ATOM   2991  NZ  LYS A 606      -0.506 -19.394  11.285  1.00 49.95           N  
ATOM   2992  N   THR A 607       7.036 -18.794  13.942  1.00 50.25           N  
ATOM   2993  CA  THR A 607       8.323 -18.116  13.888  1.00 50.96           C  
ATOM   2994  C   THR A 607       9.465 -19.113  14.074  1.00 51.67           C  
ATOM   2995  O   THR A 607      10.511 -18.981  13.441  1.00 51.71           O  
ATOM   2996  CB  THR A 607       8.423 -17.005  14.949  1.00 50.85           C  
ATOM   2997  OG1 THR A 607       7.175 -16.308  15.036  1.00 51.29           O  
ATOM   2998  CG2 THR A 607       9.505 -16.016  14.587  1.00 50.72           C  
ATOM   2999  N   TYR A 608       9.254 -20.113  14.930  1.00 52.55           N  
ATOM   3000  CA  TYR A 608      10.250 -21.162  15.144  1.00 53.29           C  
ATOM   3001  C   TYR A 608      10.393 -22.045  13.916  1.00 54.08           C  
ATOM   3002  O   TYR A 608      11.509 -22.417  13.543  1.00 54.18           O  
ATOM   3003  CB  TYR A 608       9.918 -21.968  16.390  1.00 52.97           C  
ATOM   3004  CG  TYR A 608      10.124 -21.178  17.661  1.00 53.33           C  
ATOM   3005  CD1 TYR A 608      10.045 -21.789  18.910  1.00 53.81           C  
ATOM   3006  CD2 TYR A 608      10.424 -19.812  17.612  1.00 52.53           C  
ATOM   3007  CE1 TYR A 608      10.239 -21.054  20.075  1.00 54.00           C  
ATOM   3008  CE2 TYR A 608      10.621 -19.076  18.756  1.00 52.44           C  
ATOM   3009  CZ  TYR A 608      10.530 -19.692  19.986  1.00 53.67           C  
ATOM   3010  OH  TYR A 608      10.737 -18.942  21.127  1.00 53.45           O  
ATOM   3011  N   GLN A 609       9.261 -22.340  13.280  1.00 55.07           N  
ATOM   3012  CA  GLN A 609       9.231 -23.045  12.002  1.00 56.57           C  
ATOM   3013  C   GLN A 609       9.914 -22.191  10.953  1.00 56.84           C  
ATOM   3014  O   GLN A 609      10.625 -22.694  10.081  1.00 57.03           O  
ATOM   3015  CB  GLN A 609       7.787 -23.322  11.562  1.00 56.39           C  
ATOM   3016  CG  GLN A 609       7.032 -24.298  12.447  1.00 57.38           C  
ATOM   3017  CD  GLN A 609       5.564 -24.438  12.049  1.00 57.82           C  
ATOM   3018  OE1 GLN A 609       5.223 -25.158  11.101  1.00 58.93           O  
ATOM   3019  NE2 GLN A 609       4.684 -23.757  12.785  1.00 59.39           N  
ATOM   3020  N   LEU A 610       9.680 -20.891  11.047  1.00 57.42           N  
ATOM   3021  CA  LEU A 610      10.285 -19.934  10.149  1.00 58.14           C  
ATOM   3022  C   LEU A 610      11.806 -19.978  10.304  1.00 58.61           C  
ATOM   3023  O   LEU A 610      12.530 -19.993   9.312  1.00 58.94           O  
ATOM   3024  CB  LEU A 610       9.716 -18.544  10.441  1.00 58.11           C  
ATOM   3025  CG  LEU A 610       9.690 -17.393   9.432  1.00 58.37           C  
ATOM   3026  CD1 LEU A 610      10.793 -16.405   9.743  1.00 58.54           C  
ATOM   3027  CD2 LEU A 610       9.732 -17.844   7.973  1.00 58.83           C  
ATOM   3028  N   LEU A 611      12.275 -20.044  11.550  1.00 59.18           N  
ATOM   3029  CA  LEU A 611      13.706 -20.146  11.868  1.00 59.67           C  
ATOM   3030  C   LEU A 611      14.314 -21.531  11.599  1.00 60.08           C  
ATOM   3031  O   LEU A 611      15.523 -21.729  11.765  1.00 59.66           O  
ATOM   3032  CB  LEU A 611      13.949 -19.770  13.334  1.00 59.73           C  
ATOM   3033  CG  LEU A 611      14.047 -18.301  13.756  1.00 59.98           C  
ATOM   3034  CD1 LEU A 611      14.061 -18.211  15.279  1.00 59.54           C  
ATOM   3035  CD2 LEU A 611      15.278 -17.618  13.153  1.00 59.08           C  
ATOM   3036  N   ALA A 612      13.475 -22.484  11.201  1.00 60.77           N  
ATOM   3037  CA  ALA A 612      13.935 -23.830  10.872  1.00 61.43           C  
ATOM   3038  C   ALA A 612      14.702 -23.849   9.552  1.00 62.02           C  
ATOM   3039  O   ALA A 612      15.605 -24.666   9.369  1.00 62.08           O  
ATOM   3040  CB  ALA A 612      12.769 -24.790  10.819  1.00 61.36           C  
ATOM   3041  N   ARG A 613      14.332 -22.957   8.632  1.00 62.81           N  
ATOM   3042  CA  ARG A 613      15.043 -22.832   7.356  1.00 63.61           C  
ATOM   3043  C   ARG A 613      15.976 -21.631   7.365  1.00 63.61           C  
ATOM   3044  O   ARG A 613      15.624 -20.543   6.899  1.00 63.70           O  
ATOM   3045  CB  ARG A 613      14.093 -22.798   6.142  1.00 64.00           C  
ATOM   3046  CG  ARG A 613      13.071 -21.655   6.098  1.00 65.28           C  
ATOM   3047  CD  ARG A 613      11.687 -22.102   6.546  1.00 68.16           C  
ATOM   3048  NE  ARG A 613      11.151 -23.178   5.706  1.00 70.46           N  
ATOM   3049  CZ  ARG A 613      11.124 -24.467   6.051  1.00 71.65           C  
ATOM   3050  NH1 ARG A 613      11.598 -24.863   7.231  1.00 72.23           N  
ATOM   3051  NH2 ARG A 613      10.618 -25.365   5.212  1.00 71.99           N  
ATOM   3052  N   ARG A 614      17.178 -21.849   7.888  1.00 63.60           N  
ATOM   3053  CA  ARG A 614      18.141 -20.779   8.084  1.00 63.56           C  
ATOM   3054  C   ARG A 614      19.131 -20.677   6.928  1.00 63.02           C  
ATOM   3055  O   ARG A 614      20.162 -20.013   7.052  1.00 63.31           O  
ATOM   3056  CB  ARG A 614      18.888 -21.011   9.399  1.00 63.88           C  
ATOM   3057  CG  ARG A 614      19.315 -19.740  10.117  1.00 65.07           C  
ATOM   3058  CD  ARG A 614      19.540 -20.017  11.589  1.00 66.92           C  
ATOM   3059  NE  ARG A 614      18.347 -20.622  12.182  1.00 68.22           N  
ATOM   3060  CZ  ARG A 614      18.325 -21.287  13.334  1.00 68.69           C  
ATOM   3061  NH1 ARG A 614      19.442 -21.442  14.042  1.00 68.68           N  
ATOM   3062  NH2 ARG A 614      17.179 -21.795  13.777  1.00 68.15           N  
ATOM   3063  N   GLU A 615      18.807 -21.324   5.809  1.00 62.18           N  
ATOM   3064  CA  GLU A 615      19.701 -21.404   4.651  1.00 61.52           C  
ATOM   3065  C   GLU A 615      20.438 -20.086   4.395  1.00 60.65           C  
ATOM   3066  O   GLU A 615      21.665 -20.030   4.528  1.00 60.61           O  
ATOM   3067  CB  GLU A 615      18.946 -21.831   3.377  1.00 61.90           C  
ATOM   3068  CG  GLU A 615      17.959 -23.002   3.515  1.00 62.91           C  
ATOM   3069  CD  GLU A 615      18.571 -24.349   3.167  1.00 64.34           C  
ATOM   3070  OE1 GLU A 615      18.080 -24.999   2.217  1.00 64.49           O  
ATOM   3071  OE2 GLU A 615      19.543 -24.758   3.841  1.00 64.82           O  
ATOM   3072  N   VAL A 616      19.683 -19.036   4.055  1.00 59.51           N  
ATOM   3073  CA  VAL A 616      20.254 -17.747   3.622  1.00 58.61           C  
ATOM   3074  C   VAL A 616      21.045 -17.074   4.738  1.00 57.93           C  
ATOM   3075  O   VAL A 616      22.139 -16.534   4.510  1.00 57.67           O  
ATOM   3076  CB  VAL A 616      19.173 -16.758   3.083  1.00 58.74           C  
ATOM   3077  CG1 VAL A 616      19.829 -15.573   2.368  1.00 58.58           C  
ATOM   3078  CG2 VAL A 616      18.214 -17.456   2.135  1.00 58.75           C  
ATOM   3079  N   TRP A 617      20.485 -17.124   5.943  1.00 57.11           N  
ATOM   3080  CA  TRP A 617      21.126 -16.558   7.116  1.00 56.28           C  
ATOM   3081  C   TRP A 617      22.477 -17.225   7.362  1.00 56.12           C  
ATOM   3082  O   TRP A 617      23.515 -16.557   7.394  1.00 56.06           O  
ATOM   3083  CB  TRP A 617      20.220 -16.713   8.336  1.00 55.88           C  
ATOM   3084  CG  TRP A 617      20.858 -16.204   9.571  1.00 55.25           C  
ATOM   3085  CD1 TRP A 617      21.498 -16.937  10.520  1.00 54.72           C  
ATOM   3086  CD2 TRP A 617      20.946 -14.839   9.985  1.00 54.84           C  
ATOM   3087  NE1 TRP A 617      21.974 -16.115  11.509  1.00 55.08           N  
ATOM   3088  CE2 TRP A 617      21.648 -14.819  11.205  1.00 54.93           C  
ATOM   3089  CE3 TRP A 617      20.482 -13.627   9.451  1.00 55.05           C  
ATOM   3090  CZ2 TRP A 617      21.915 -13.635  11.896  1.00 54.80           C  
ATOM   3091  CZ3 TRP A 617      20.747 -12.448  10.143  1.00 54.68           C  
ATOM   3092  CH2 TRP A 617      21.458 -12.463  11.346  1.00 54.49           C  
ATOM   3093  N   ASP A 618      22.447 -18.546   7.515  1.00 55.84           N  
ATOM   3094  CA  ASP A 618      23.643 -19.347   7.767  1.00 55.60           C  
ATOM   3095  C   ASP A 618      24.747 -19.158   6.732  1.00 55.02           C  
ATOM   3096  O   ASP A 618      25.911 -19.392   7.033  1.00 55.09           O  
ATOM   3097  CB  ASP A 618      23.281 -20.836   7.860  1.00 55.88           C  
ATOM   3098  CG  ASP A 618      22.570 -21.196   9.165  1.00 56.71           C  
ATOM   3099  OD1 ASP A 618      22.642 -20.408  10.139  1.00 57.96           O  
ATOM   3100  OD2 ASP A 618      21.946 -22.279   9.218  1.00 56.46           O  
ATOM   3101  N   GLN A 619      24.391 -18.733   5.522  1.00 54.33           N  
ATOM   3102  CA  GLN A 619      25.377 -18.626   4.436  1.00 53.75           C  
ATOM   3103  C   GLN A 619      25.832 -17.200   4.118  1.00 53.10           C  
ATOM   3104  O   GLN A 619      26.764 -17.003   3.330  1.00 53.05           O  
ATOM   3105  CB  GLN A 619      24.877 -19.333   3.170  1.00 53.72           C  
ATOM   3106  CG  GLN A 619      25.047 -20.855   3.206  1.00 54.05           C  
ATOM   3107  CD  GLN A 619      23.891 -21.600   2.553  1.00 55.10           C  
ATOM   3108  OE1 GLN A 619      23.324 -21.155   1.548  1.00 55.33           O  
ATOM   3109  NE2 GLN A 619      23.533 -22.745   3.129  1.00 55.24           N  
ATOM   3110  N   SER A 620      25.177 -16.214   4.727  1.00 52.19           N  
ATOM   3111  CA  SER A 620      25.580 -14.815   4.571  1.00 51.23           C  
ATOM   3112  C   SER A 620      26.848 -14.536   5.368  1.00 50.44           C  
ATOM   3113  O   SER A 620      27.135 -15.211   6.353  1.00 49.91           O  
ATOM   3114  CB  SER A 620      24.458 -13.874   5.010  1.00 51.26           C  
ATOM   3115  OG  SER A 620      24.106 -14.116   6.360  1.00 51.45           O  
ATOM   3116  N   ALA A 621      27.620 -13.557   4.919  1.00 49.97           N  
ATOM   3117  CA  ALA A 621      28.832 -13.180   5.624  1.00 49.79           C  
ATOM   3118  C   ALA A 621      28.456 -12.437   6.912  1.00 49.88           C  
ATOM   3119  O   ALA A 621      27.390 -11.814   6.999  1.00 49.71           O  
ATOM   3120  CB  ALA A 621      29.709 -12.317   4.744  1.00 49.54           C  
ATOM   3121  N   LEU A 622      29.341 -12.517   7.901  1.00 49.66           N  
ATOM   3122  CA  LEU A 622      29.142 -11.871   9.183  1.00 49.46           C  
ATOM   3123  C   LEU A 622      28.920 -10.368   9.022  1.00 49.23           C  
ATOM   3124  O   LEU A 622      29.757  -9.667   8.449  1.00 49.19           O  
ATOM   3125  CB  LEU A 622      30.338 -12.154  10.090  1.00 49.44           C  
ATOM   3126  CG  LEU A 622      30.340 -11.650  11.536  1.00 50.19           C  
ATOM   3127  CD1 LEU A 622      28.974 -11.689  12.195  1.00 50.34           C  
ATOM   3128  CD2 LEU A 622      31.323 -12.473  12.330  1.00 50.83           C  
ATOM   3129  N   ASP A 623      27.768  -9.900   9.496  1.00 48.63           N  
ATOM   3130  CA  ASP A 623      27.497  -8.479   9.596  1.00 48.44           C  
ATOM   3131  C   ASP A 623      27.352  -8.159  11.075  1.00 47.89           C  
ATOM   3132  O   ASP A 623      26.298  -8.363  11.662  1.00 47.88           O  
ATOM   3133  CB  ASP A 623      26.219  -8.132   8.838  1.00 48.94           C  
ATOM   3134  CG  ASP A 623      25.970  -6.631   8.751  1.00 50.21           C  
ATOM   3135  OD1 ASP A 623      26.408  -5.875   9.648  1.00 50.33           O  
ATOM   3136  OD2 ASP A 623      25.322  -6.208   7.769  1.00 51.98           O  
ATOM   3137  N   VAL A 624      28.424  -7.685  11.692  1.00 47.45           N  
ATOM   3138  CA  VAL A 624      28.418  -7.458  13.136  1.00 46.78           C  
ATOM   3139  C   VAL A 624      27.242  -6.564  13.531  1.00 46.36           C  
ATOM   3140  O   VAL A 624      26.500  -6.870  14.473  1.00 46.42           O  
ATOM   3141  CB  VAL A 624      29.762  -6.890  13.625  1.00 46.82           C  
ATOM   3142  CG1 VAL A 624      29.678  -6.478  15.079  1.00 47.29           C  
ATOM   3143  CG2 VAL A 624      30.857  -7.923  13.442  1.00 46.55           C  
ATOM   3144  N   GLY A 625      27.059  -5.492  12.769  1.00 45.63           N  
ATOM   3145  CA  GLY A 625      25.927  -4.589  12.922  1.00 45.12           C  
ATOM   3146  C   GLY A 625      24.559  -5.233  12.957  1.00 44.72           C  
ATOM   3147  O   GLY A 625      23.725  -4.880  13.785  1.00 45.04           O  
ATOM   3148  N   LEU A 626      24.314  -6.158  12.042  1.00 44.79           N  
ATOM   3149  CA  LEU A 626      23.092  -6.967  12.066  1.00 44.60           C  
ATOM   3150  C   LEU A 626      23.025  -7.790  13.337  1.00 44.32           C  
ATOM   3151  O   LEU A 626      22.005  -7.819  14.019  1.00 44.63           O  
ATOM   3152  CB  LEU A 626      23.084  -7.938  10.893  1.00 44.79           C  
ATOM   3153  CG  LEU A 626      22.066  -7.891   9.772  1.00 44.85           C  
ATOM   3154  CD1 LEU A 626      22.186  -9.217   9.006  1.00 43.11           C  
ATOM   3155  CD2 LEU A 626      20.682  -7.713  10.344  1.00 42.70           C  
ATOM   3156  N   THR A 627      24.125  -8.465  13.641  1.00 43.85           N  
ATOM   3157  CA  THR A 627      24.192  -9.358  14.784  1.00 44.05           C  
ATOM   3158  C   THR A 627      23.911  -8.644  16.120  1.00 43.93           C  
ATOM   3159  O   THR A 627      23.065  -9.087  16.894  1.00 42.88           O  
ATOM   3160  CB  THR A 627      25.547 -10.044  14.822  1.00 44.20           C  
ATOM   3161  OG1 THR A 627      25.858 -10.520  13.509  1.00 43.94           O  
ATOM   3162  CG2 THR A 627      25.525 -11.190  15.784  1.00 44.11           C  
ATOM   3163  N   MET A 628      24.611  -7.530  16.355  1.00 44.22           N  
ATOM   3164  CA  MET A 628      24.373  -6.674  17.520  1.00 44.47           C  
ATOM   3165  C   MET A 628      22.909  -6.278  17.682  1.00 43.79           C  
ATOM   3166  O   MET A 628      22.404  -6.248  18.810  1.00 43.19           O  
ATOM   3167  CB  MET A 628      25.206  -5.398  17.445  1.00 45.04           C  
ATOM   3168  CG  MET A 628      26.691  -5.625  17.379  1.00 48.95           C  
ATOM   3169  SD  MET A 628      27.267  -6.629  18.751  1.00 55.50           S  
ATOM   3170  CE  MET A 628      27.586  -5.353  19.977  1.00 54.54           C  
ATOM   3171  N   GLN A 629      22.234  -5.967  16.569  1.00 43.03           N  
ATOM   3172  CA  GLN A 629      20.831  -5.538  16.638  1.00 42.68           C  
ATOM   3173  C   GLN A 629      20.012  -6.595  17.329  1.00 41.96           C  
ATOM   3174  O   GLN A 629      19.160  -6.276  18.143  1.00 42.14           O  
ATOM   3175  CB  GLN A 629      20.241  -5.231  15.265  1.00 42.78           C  
ATOM   3176  CG  GLN A 629      20.830  -3.995  14.628  1.00 45.08           C  
ATOM   3177  CD  GLN A 629      20.391  -3.765  13.192  1.00 48.00           C  
ATOM   3178  OE1 GLN A 629      19.204  -3.570  12.912  1.00 49.09           O  
ATOM   3179  NE2 GLN A 629      21.360  -3.749  12.274  1.00 48.36           N  
ATOM   3180  N   LEU A 630      20.310  -7.858  17.036  1.00 41.21           N  
ATOM   3181  CA  LEU A 630      19.546  -8.969  17.585  1.00 40.33           C  
ATOM   3182  C   LEU A 630      19.879  -9.263  19.047  1.00 40.22           C  
ATOM   3183  O   LEU A 630      19.190 -10.044  19.701  1.00 40.37           O  
ATOM   3184  CB  LEU A 630      19.719 -10.209  16.717  1.00 40.19           C  
ATOM   3185  CG  LEU A 630      19.218 -10.036  15.271  1.00 40.16           C  
ATOM   3186  CD1 LEU A 630      19.705 -11.179  14.362  1.00 40.02           C  
ATOM   3187  CD2 LEU A 630      17.714  -9.887  15.200  1.00 38.00           C  
ATOM   3188  N   LEU A 631      20.906  -8.601  19.571  1.00 39.67           N  
ATOM   3189  CA  LEU A 631      21.318  -8.796  20.946  1.00 39.21           C  
ATOM   3190  C   LEU A 631      20.924  -7.647  21.879  1.00 39.19           C  
ATOM   3191  O   LEU A 631      21.345  -7.610  23.032  1.00 38.70           O  
ATOM   3192  CB  LEU A 631      22.825  -9.047  20.992  1.00 39.20           C  
ATOM   3193  CG  LEU A 631      23.278 -10.403  20.446  1.00 38.75           C  
ATOM   3194  CD1 LEU A 631      24.781 -10.594  20.630  1.00 36.28           C  
ATOM   3195  CD2 LEU A 631      22.488 -11.534  21.118  1.00 37.32           C  
ATOM   3196  N   ASP A 632      20.097  -6.725  21.382  1.00 39.71           N  
ATOM   3197  CA  ASP A 632      19.769  -5.509  22.111  1.00 39.83           C  
ATOM   3198  C   ASP A 632      18.486  -5.696  22.898  1.00 40.00           C  
ATOM   3199  O   ASP A 632      17.969  -6.808  22.989  1.00 39.73           O  
ATOM   3200  CB  ASP A 632      19.736  -4.281  21.166  1.00 40.17           C  
ATOM   3201  CG  ASP A 632      18.507  -4.248  20.240  1.00 41.81           C  
ATOM   3202  OD1 ASP A 632      17.521  -4.969  20.507  1.00 42.20           O  
ATOM   3203  OD2 ASP A 632      18.525  -3.492  19.228  1.00 43.84           O  
ATOM   3204  N   CYS A 633      17.968  -4.610  23.458  1.00 40.71           N  
ATOM   3205  CA  CYS A 633      16.798  -4.666  24.339  1.00 41.67           C  
ATOM   3206  C   CYS A 633      15.479  -5.005  23.623  1.00 41.81           C  
ATOM   3207  O   CYS A 633      14.451  -5.202  24.270  1.00 41.71           O  
ATOM   3208  CB  CYS A 633      16.654  -3.336  25.078  1.00 41.49           C  
ATOM   3209  SG  CYS A 633      16.280  -1.972  23.959  1.00 43.16           S  
ATOM   3210  N   ASN A 634      15.524  -5.072  22.296  1.00 42.57           N  
ATOM   3211  CA  ASN A 634      14.339  -5.321  21.459  1.00 43.30           C  
ATOM   3212  C   ASN A 634      14.021  -6.799  21.236  1.00 43.19           C  
ATOM   3213  O   ASN A 634      12.975  -7.122  20.670  1.00 43.23           O  
ATOM   3214  CB  ASN A 634      14.476  -4.639  20.091  1.00 43.24           C  
ATOM   3215  CG  ASN A 634      14.626  -3.124  20.196  1.00 45.47           C  
ATOM   3216  OD1 ASN A 634      15.746  -2.597  20.132  1.00 47.69           O  
ATOM   3217  ND2 ASN A 634      13.503  -2.415  20.359  1.00 45.41           N  
ATOM   3218  N   PHE A 635      14.906  -7.696  21.670  1.00 43.14           N  
ATOM   3219  CA  PHE A 635      14.692  -9.131  21.437  1.00 43.55           C  
ATOM   3220  C   PHE A 635      14.886  -9.936  22.712  1.00 43.93           C  
ATOM   3221  O   PHE A 635      15.977  -9.970  23.260  1.00 44.33           O  
ATOM   3222  CB  PHE A 635      15.575  -9.614  20.275  1.00 43.43           C  
ATOM   3223  CG  PHE A 635      15.412  -8.775  19.032  1.00 43.37           C  
ATOM   3224  CD1 PHE A 635      16.170  -7.620  18.848  1.00 43.48           C  
ATOM   3225  CD2 PHE A 635      14.443  -9.084  18.096  1.00 43.13           C  
ATOM   3226  CE1 PHE A 635      15.980  -6.810  17.737  1.00 42.02           C  
ATOM   3227  CE2 PHE A 635      14.258  -8.280  16.982  1.00 43.16           C  
ATOM   3228  CZ  PHE A 635      15.033  -7.141  16.808  1.00 42.49           C  
ATOM   3229  N   SER A 636      13.808 -10.536  23.210  1.00 44.41           N  
ATOM   3230  CA  SER A 636      13.865 -11.311  24.451  1.00 45.29           C  
ATOM   3231  C   SER A 636      13.635 -12.781  24.181  1.00 45.68           C  
ATOM   3232  O   SER A 636      13.262 -13.530  25.097  1.00 46.32           O  
ATOM   3233  CB  SER A 636      12.807 -10.848  25.458  1.00 45.27           C  
ATOM   3234  OG  SER A 636      12.935  -9.475  25.756  1.00 46.59           O  
ATOM   3235  N   ASP A 637      13.817 -13.193  22.930  1.00 45.69           N  
ATOM   3236  CA  ASP A 637      13.594 -14.576  22.565  1.00 45.50           C  
ATOM   3237  C   ASP A 637      14.910 -15.299  22.349  1.00 45.55           C  
ATOM   3238  O   ASP A 637      15.780 -14.836  21.621  1.00 45.73           O  
ATOM   3239  CB  ASP A 637      12.711 -14.679  21.340  1.00 45.40           C  
ATOM   3240  CG  ASP A 637      12.445 -16.108  20.948  1.00 46.18           C  
ATOM   3241  OD1 ASP A 637      13.291 -16.711  20.250  1.00 46.61           O  
ATOM   3242  OD2 ASP A 637      11.387 -16.635  21.344  1.00 48.26           O  
ATOM   3243  N   GLU A 638      15.038 -16.449  22.987  1.00 45.59           N  
ATOM   3244  CA  GLU A 638      16.278 -17.194  22.990  1.00 45.92           C  
ATOM   3245  C   GLU A 638      16.695 -17.655  21.582  1.00 45.77           C  
ATOM   3246  O   GLU A 638      17.877 -17.606  21.240  1.00 46.01           O  
ATOM   3247  CB  GLU A 638      16.144 -18.353  23.975  1.00 46.22           C  
ATOM   3248  CG  GLU A 638      17.173 -19.463  23.880  1.00 48.41           C  
ATOM   3249  CD  GLU A 638      16.569 -20.811  24.265  1.00 52.24           C  
ATOM   3250  OE1 GLU A 638      15.521 -20.817  24.961  1.00 53.70           O  
ATOM   3251  OE2 GLU A 638      17.125 -21.862  23.860  1.00 53.06           O  
ATOM   3252  N   ASN A 639      15.738 -18.078  20.766  1.00 45.20           N  
ATOM   3253  CA  ASN A 639      16.057 -18.550  19.426  1.00 45.33           C  
ATOM   3254  C   ASN A 639      16.534 -17.422  18.525  1.00 45.05           C  
ATOM   3255  O   ASN A 639      17.499 -17.587  17.768  1.00 45.38           O  
ATOM   3256  CB  ASN A 639      14.860 -19.255  18.795  1.00 45.75           C  
ATOM   3257  CG  ASN A 639      14.470 -20.519  19.540  1.00 47.29           C  
ATOM   3258  OD1 ASN A 639      15.156 -21.543  19.453  1.00 48.86           O  
ATOM   3259  ND2 ASN A 639      13.360 -20.456  20.278  1.00 47.97           N  
ATOM   3260  N   VAL A 640      15.868 -16.272  18.610  1.00 44.24           N  
ATOM   3261  CA  VAL A 640      16.299 -15.097  17.871  1.00 43.54           C  
ATOM   3262  C   VAL A 640      17.718 -14.770  18.317  1.00 43.03           C  
ATOM   3263  O   VAL A 640      18.622 -14.627  17.502  1.00 43.21           O  
ATOM   3264  CB  VAL A 640      15.364 -13.875  18.109  1.00 43.79           C  
ATOM   3265  CG1 VAL A 640      15.867 -12.644  17.357  1.00 43.87           C  
ATOM   3266  CG2 VAL A 640      13.931 -14.193  17.696  1.00 43.62           C  
ATOM   3267  N   ARG A 641      17.913 -14.698  19.624  1.00 42.41           N  
ATOM   3268  CA  ARG A 641      19.195 -14.290  20.169  1.00 41.68           C  
ATOM   3269  C   ARG A 641      20.310 -15.289  19.840  1.00 41.91           C  
ATOM   3270  O   ARG A 641      21.445 -14.891  19.585  1.00 42.13           O  
ATOM   3271  CB  ARG A 641      19.080 -14.011  21.675  1.00 41.39           C  
ATOM   3272  CG  ARG A 641      18.238 -12.781  21.979  1.00 40.24           C  
ATOM   3273  CD  ARG A 641      18.182 -12.447  23.470  1.00 40.20           C  
ATOM   3274  NE  ARG A 641      19.432 -11.859  23.929  1.00 36.00           N  
ATOM   3275  CZ  ARG A 641      19.725 -10.562  23.902  1.00 33.46           C  
ATOM   3276  NH1 ARG A 641      20.908 -10.152  24.344  1.00 34.03           N  
ATOM   3277  NH2 ARG A 641      18.859  -9.679  23.438  1.00 30.23           N  
ATOM   3278  N   ALA A 642      19.979 -16.574  19.809  1.00 41.70           N  
ATOM   3279  CA  ALA A 642      20.971 -17.597  19.532  1.00 41.56           C  
ATOM   3280  C   ALA A 642      21.445 -17.584  18.078  1.00 41.79           C  
ATOM   3281  O   ALA A 642      22.591 -17.918  17.809  1.00 41.79           O  
ATOM   3282  CB  ALA A 642      20.459 -18.968  19.930  1.00 41.44           C  
ATOM   3283  N   ILE A 643      20.596 -17.185  17.136  1.00 42.27           N  
ATOM   3284  CA  ILE A 643      21.080 -17.080  15.755  1.00 42.76           C  
ATOM   3285  C   ILE A 643      22.092 -15.942  15.614  1.00 43.60           C  
ATOM   3286  O   ILE A 643      23.000 -16.006  14.764  1.00 44.49           O  
ATOM   3287  CB  ILE A 643      19.961 -17.007  14.664  1.00 42.54           C  
ATOM   3288  CG1 ILE A 643      19.148 -15.714  14.744  1.00 42.62           C  
ATOM   3289  CG2 ILE A 643      19.048 -18.222  14.736  1.00 42.72           C  
ATOM   3290  CD1 ILE A 643      18.589 -15.260  13.391  1.00 41.78           C  
ATOM   3291  N   ALA A 644      21.957 -14.911  16.450  1.00 43.53           N  
ATOM   3292  CA  ALA A 644      22.957 -13.846  16.484  1.00 43.49           C  
ATOM   3293  C   ALA A 644      24.262 -14.378  17.081  1.00 43.54           C  
ATOM   3294  O   ALA A 644      25.339 -14.160  16.536  1.00 43.10           O  
ATOM   3295  CB  ALA A 644      22.449 -12.642  17.256  1.00 43.27           C  
ATOM   3296  N   VAL A 645      24.158 -15.108  18.182  1.00 43.79           N  
ATOM   3297  CA  VAL A 645      25.341 -15.685  18.792  1.00 44.77           C  
ATOM   3298  C   VAL A 645      26.008 -16.693  17.853  1.00 45.67           C  
ATOM   3299  O   VAL A 645      27.228 -16.834  17.864  1.00 45.72           O  
ATOM   3300  CB  VAL A 645      25.032 -16.331  20.148  1.00 44.67           C  
ATOM   3301  CG1 VAL A 645      26.304 -16.909  20.769  1.00 44.09           C  
ATOM   3302  CG2 VAL A 645      24.407 -15.299  21.076  1.00 44.55           C  
ATOM   3303  N   GLN A 646      25.211 -17.376  17.032  1.00 46.67           N  
ATOM   3304  CA  GLN A 646      25.758 -18.288  16.030  1.00 47.59           C  
ATOM   3305  C   GLN A 646      26.706 -17.524  15.102  1.00 47.46           C  
ATOM   3306  O   GLN A 646      27.847 -17.932  14.896  1.00 47.45           O  
ATOM   3307  CB  GLN A 646      24.640 -18.959  15.225  1.00 48.06           C  
ATOM   3308  CG  GLN A 646      25.119 -19.944  14.151  1.00 50.76           C  
ATOM   3309  CD  GLN A 646      24.219 -19.955  12.906  1.00 54.90           C  
ATOM   3310  OE1 GLN A 646      24.637 -19.531  11.822  1.00 56.44           O  
ATOM   3311  NE2 GLN A 646      22.980 -20.433  13.061  1.00 56.40           N  
ATOM   3312  N   LYS A 647      26.242 -16.397  14.574  1.00 47.50           N  
ATOM   3313  CA  LYS A 647      27.020 -15.651  13.598  1.00 47.60           C  
ATOM   3314  C   LYS A 647      28.352 -15.143  14.153  1.00 47.62           C  
ATOM   3315  O   LYS A 647      29.326 -15.006  13.406  1.00 47.53           O  
ATOM   3316  CB  LYS A 647      26.193 -14.509  13.019  1.00 47.68           C  
ATOM   3317  CG  LYS A 647      26.164 -14.520  11.491  1.00 48.96           C  
ATOM   3318  CD  LYS A 647      25.449 -15.756  10.948  1.00 48.91           C  
ATOM   3319  CE  LYS A 647      26.204 -16.370   9.772  1.00 50.72           C  
ATOM   3320  NZ  LYS A 647      26.282 -15.462   8.598  1.00 51.64           N  
ATOM   3321  N   LEU A 648      28.391 -14.892  15.462  1.00 47.57           N  
ATOM   3322  CA  LEU A 648      29.579 -14.353  16.115  1.00 47.42           C  
ATOM   3323  C   LEU A 648      30.719 -15.362  16.155  1.00 47.79           C  
ATOM   3324  O   LEU A 648      31.881 -14.976  16.258  1.00 47.81           O  
ATOM   3325  CB  LEU A 648      29.256 -13.856  17.524  1.00 46.99           C  
ATOM   3326  CG  LEU A 648      28.394 -12.594  17.645  1.00 46.94           C  
ATOM   3327  CD1 LEU A 648      28.079 -12.284  19.101  1.00 45.67           C  
ATOM   3328  CD2 LEU A 648      29.033 -11.385  16.990  1.00 47.37           C  
ATOM   3329  N   GLU A 649      30.385 -16.645  16.053  1.00 48.08           N  
ATOM   3330  CA  GLU A 649      31.370 -17.714  16.121  1.00 48.69           C  
ATOM   3331  C   GLU A 649      32.459 -17.525  15.083  1.00 48.82           C  
ATOM   3332  O   GLU A 649      33.629 -17.768  15.365  1.00 48.77           O  
ATOM   3333  CB  GLU A 649      30.715 -19.085  15.935  1.00 49.20           C  
ATOM   3334  CG  GLU A 649      29.564 -19.407  16.903  1.00 50.55           C  
ATOM   3335  CD  GLU A 649      30.027 -19.655  18.327  1.00 53.06           C  
ATOM   3336  OE1 GLU A 649      31.239 -19.486  18.611  1.00 53.91           O  
ATOM   3337  OE2 GLU A 649      29.172 -20.026  19.164  1.00 54.37           O  
ATOM   3338  N   SER A 650      32.080 -17.066  13.893  1.00 49.10           N  
ATOM   3339  CA  SER A 650      33.051 -16.861  12.814  1.00 49.75           C  
ATOM   3340  C   SER A 650      33.894 -15.570  12.943  1.00 49.93           C  
ATOM   3341  O   SER A 650      34.444 -15.072  11.959  1.00 50.57           O  
ATOM   3342  CB  SER A 650      32.383 -16.968  11.433  1.00 49.43           C  
ATOM   3343  OG  SER A 650      31.312 -16.056  11.293  1.00 50.25           O  
ATOM   3344  N   LEU A 651      33.999 -15.037  14.156  1.00 49.87           N  
ATOM   3345  CA  LEU A 651      34.885 -13.912  14.419  1.00 49.42           C  
ATOM   3346  C   LEU A 651      36.242 -14.433  14.842  1.00 49.43           C  
ATOM   3347  O   LEU A 651      36.342 -15.268  15.743  1.00 49.17           O  
ATOM   3348  CB  LEU A 651      34.332 -13.046  15.549  1.00 49.29           C  
ATOM   3349  CG  LEU A 651      33.203 -12.054  15.310  1.00 48.23           C  
ATOM   3350  CD1 LEU A 651      32.702 -11.585  16.654  1.00 48.15           C  
ATOM   3351  CD2 LEU A 651      33.669 -10.879  14.474  1.00 46.76           C  
ATOM   3352  N   GLU A 652      37.288 -13.941  14.197  1.00 49.69           N  
ATOM   3353  CA  GLU A 652      38.644 -14.211  14.670  1.00 50.05           C  
ATOM   3354  C   GLU A 652      38.868 -13.410  15.951  1.00 49.67           C  
ATOM   3355  O   GLU A 652      38.275 -12.349  16.134  1.00 49.92           O  
ATOM   3356  CB  GLU A 652      39.685 -13.869  13.600  1.00 50.12           C  
ATOM   3357  CG  GLU A 652      39.341 -12.642  12.767  1.00 51.79           C  
ATOM   3358  CD  GLU A 652      40.573 -11.971  12.175  1.00 54.39           C  
ATOM   3359  OE1 GLU A 652      40.945 -10.890  12.675  1.00 55.48           O  
ATOM   3360  OE2 GLU A 652      41.175 -12.519  11.225  1.00 54.91           O  
ATOM   3361  N   ASP A 653      39.711 -13.931  16.835  1.00 49.49           N  
ATOM   3362  CA  ASP A 653      39.927 -13.359  18.165  1.00 49.12           C  
ATOM   3363  C   ASP A 653      40.304 -11.878  18.110  1.00 48.69           C  
ATOM   3364  O   ASP A 653      39.942 -11.085  18.996  1.00 48.64           O  
ATOM   3365  CB  ASP A 653      40.938 -14.208  18.940  1.00 49.09           C  
ATOM   3366  CG  ASP A 653      40.501 -15.676  19.039  1.00 51.19           C  
ATOM   3367  OD1 ASP A 653      40.812 -16.463  18.103  1.00 53.40           O  
ATOM   3368  OD2 ASP A 653      39.812 -16.047  20.029  1.00 52.51           O  
ATOM   3369  N   ASP A 654      41.002 -11.510  17.043  1.00 47.97           N  
ATOM   3370  CA  ASP A 654      41.261 -10.120  16.702  1.00 47.50           C  
ATOM   3371  C   ASP A 654      39.992  -9.245  16.768  1.00 46.95           C  
ATOM   3372  O   ASP A 654      39.997  -8.184  17.382  1.00 47.05           O  
ATOM   3373  CB  ASP A 654      41.836 -10.093  15.299  1.00 47.86           C  
ATOM   3374  CG  ASP A 654      42.268  -8.720  14.864  1.00 49.62           C  
ATOM   3375  OD1 ASP A 654      42.821  -7.981  15.704  1.00 51.95           O  
ATOM   3376  OD2 ASP A 654      42.078  -8.392  13.664  1.00 51.39           O  
ATOM   3377  N   ASP A 655      38.910  -9.696  16.136  1.00 46.08           N  
ATOM   3378  CA  ASP A 655      37.667  -8.920  16.064  1.00 45.09           C  
ATOM   3379  C   ASP A 655      36.809  -9.001  17.326  1.00 43.97           C  
ATOM   3380  O   ASP A 655      36.054  -8.074  17.631  1.00 42.97           O  
ATOM   3381  CB  ASP A 655      36.849  -9.318  14.837  1.00 45.18           C  
ATOM   3382  CG  ASP A 655      37.319  -8.612  13.571  1.00 46.86           C  
ATOM   3383  OD1 ASP A 655      37.294  -7.358  13.533  1.00 47.21           O  
ATOM   3384  OD2 ASP A 655      37.715  -9.311  12.608  1.00 48.76           O  
ATOM   3385  N   VAL A 656      36.927 -10.107  18.053  1.00 42.96           N  
ATOM   3386  CA  VAL A 656      36.235 -10.250  19.322  1.00 42.24           C  
ATOM   3387  C   VAL A 656      36.683  -9.108  20.228  1.00 42.23           C  
ATOM   3388  O   VAL A 656      35.854  -8.377  20.802  1.00 41.79           O  
ATOM   3389  CB  VAL A 656      36.563 -11.584  19.970  1.00 42.09           C  
ATOM   3390  CG1 VAL A 656      35.784 -11.756  21.255  1.00 41.71           C  
ATOM   3391  CG2 VAL A 656      36.261 -12.722  18.993  1.00 42.44           C  
ATOM   3392  N   LEU A 657      38.009  -8.950  20.301  1.00 41.99           N  
ATOM   3393  CA  LEU A 657      38.668  -7.935  21.113  1.00 41.36           C  
ATOM   3394  C   LEU A 657      38.160  -6.563  20.795  1.00 40.63           C  
ATOM   3395  O   LEU A 657      38.205  -5.690  21.645  1.00 41.04           O  
ATOM   3396  CB  LEU A 657      40.184  -7.962  20.896  1.00 41.85           C  
ATOM   3397  CG  LEU A 657      40.964  -8.952  21.764  1.00 42.54           C  
ATOM   3398  CD1 LEU A 657      42.283  -9.296  21.110  1.00 43.46           C  
ATOM   3399  CD2 LEU A 657      41.180  -8.393  23.165  1.00 42.14           C  
ATOM   3400  N   HIS A 658      37.695  -6.363  19.570  1.00 39.66           N  
ATOM   3401  CA  HIS A 658      37.136  -5.081  19.191  1.00 39.18           C  
ATOM   3402  C   HIS A 658      35.752  -4.853  19.775  1.00 38.50           C  
ATOM   3403  O   HIS A 658      35.389  -3.729  20.079  1.00 38.71           O  
ATOM   3404  CB  HIS A 658      37.073  -4.934  17.673  1.00 39.09           C  
ATOM   3405  CG  HIS A 658      38.377  -4.560  17.057  1.00 40.03           C  
ATOM   3406  ND1 HIS A 658      38.924  -5.257  16.002  1.00 42.05           N  
ATOM   3407  CD2 HIS A 658      39.250  -3.569  17.351  1.00 39.90           C  
ATOM   3408  CE1 HIS A 658      40.075  -4.699  15.663  1.00 41.90           C  
ATOM   3409  NE2 HIS A 658      40.298  -3.677  16.469  1.00 39.81           N  
ATOM   3410  N   TYR A 659      34.980  -5.918  19.919  1.00 37.98           N  
ATOM   3411  CA  TYR A 659      33.577  -5.780  20.273  1.00 37.38           C  
ATOM   3412  C   TYR A 659      33.289  -6.303  21.659  1.00 36.66           C  
ATOM   3413  O   TYR A 659      32.140  -6.385  22.043  1.00 36.41           O  
ATOM   3414  CB  TYR A 659      32.702  -6.493  19.236  1.00 37.67           C  
ATOM   3415  CG  TYR A 659      32.870  -5.903  17.866  1.00 37.64           C  
ATOM   3416  CD1 TYR A 659      33.571  -6.583  16.861  1.00 35.74           C  
ATOM   3417  CD2 TYR A 659      32.366  -4.634  17.583  1.00 37.65           C  
ATOM   3418  CE1 TYR A 659      33.737  -6.018  15.615  1.00 34.97           C  
ATOM   3419  CE2 TYR A 659      32.537  -4.057  16.339  1.00 37.14           C  
ATOM   3420  CZ  TYR A 659      33.215  -4.749  15.367  1.00 37.12           C  
ATOM   3421  OH  TYR A 659      33.358  -4.137  14.144  1.00 39.51           O  
ATOM   3422  N   LEU A 660      34.337  -6.618  22.411  1.00 36.12           N  
ATOM   3423  CA  LEU A 660      34.190  -7.378  23.646  1.00 36.17           C  
ATOM   3424  C   LEU A 660      33.431  -6.633  24.724  1.00 36.40           C  
ATOM   3425  O   LEU A 660      32.558  -7.215  25.372  1.00 36.82           O  
ATOM   3426  CB  LEU A 660      35.546  -7.855  24.167  1.00 35.95           C  
ATOM   3427  CG  LEU A 660      35.571  -8.674  25.462  1.00 35.90           C  
ATOM   3428  CD1 LEU A 660      35.033 -10.083  25.281  1.00 34.56           C  
ATOM   3429  CD2 LEU A 660      36.986  -8.734  25.982  1.00 35.98           C  
ATOM   3430  N   LEU A 661      33.757  -5.353  24.910  1.00 36.27           N  
ATOM   3431  CA  LEU A 661      33.102  -4.515  25.905  1.00 36.15           C  
ATOM   3432  C   LEU A 661      31.601  -4.473  25.668  1.00 36.33           C  
ATOM   3433  O   LEU A 661      30.809  -4.546  26.606  1.00 36.94           O  
ATOM   3434  CB  LEU A 661      33.668  -3.100  25.866  1.00 36.03           C  
ATOM   3435  CG  LEU A 661      33.292  -2.124  26.984  1.00 36.17           C  
ATOM   3436  CD1 LEU A 661      33.370  -2.757  28.362  1.00 35.52           C  
ATOM   3437  CD2 LEU A 661      34.190  -0.898  26.913  1.00 36.29           C  
ATOM   3438  N   GLN A 662      31.211  -4.388  24.407  1.00 36.13           N  
ATOM   3439  CA  GLN A 662      29.806  -4.289  24.082  1.00 35.87           C  
ATOM   3440  C   GLN A 662      29.063  -5.601  24.035  1.00 35.26           C  
ATOM   3441  O   GLN A 662      27.878  -5.653  24.393  1.00 35.24           O  
ATOM   3442  CB  GLN A 662      29.604  -3.434  22.854  1.00 36.01           C  
ATOM   3443  CG  GLN A 662      29.502  -2.015  23.352  1.00 39.30           C  
ATOM   3444  CD  GLN A 662      29.991  -0.991  22.409  1.00 42.68           C  
ATOM   3445  OE1 GLN A 662      30.992  -1.187  21.707  1.00 46.37           O  
ATOM   3446  NE2 GLN A 662      29.298   0.144  22.389  1.00 43.57           N  
ATOM   3447  N   LEU A 663      29.756  -6.665  23.650  1.00 34.22           N  
ATOM   3448  CA  LEU A 663      29.199  -7.991  23.826  1.00 34.02           C  
ATOM   3449  C   LEU A 663      28.946  -8.255  25.326  1.00 33.78           C  
ATOM   3450  O   LEU A 663      27.900  -8.763  25.690  1.00 33.91           O  
ATOM   3451  CB  LEU A 663      30.099  -9.062  23.210  1.00 33.71           C  
ATOM   3452  CG  LEU A 663      30.222  -9.040  21.684  1.00 33.80           C  
ATOM   3453  CD1 LEU A 663      31.241 -10.066  21.181  1.00 32.94           C  
ATOM   3454  CD2 LEU A 663      28.863  -9.261  21.061  1.00 33.45           C  
ATOM   3455  N   VAL A 664      29.888  -7.871  26.184  1.00 33.24           N  
ATOM   3456  CA  VAL A 664      29.718  -7.984  27.627  1.00 32.69           C  
ATOM   3457  C   VAL A 664      28.563  -7.110  28.146  1.00 33.01           C  
ATOM   3458  O   VAL A 664      27.769  -7.554  28.968  1.00 32.64           O  
ATOM   3459  CB  VAL A 664      31.040  -7.663  28.361  1.00 32.72           C  
ATOM   3460  CG1 VAL A 664      30.863  -7.688  29.874  1.00 31.78           C  
ATOM   3461  CG2 VAL A 664      32.138  -8.656  27.937  1.00 32.04           C  
ATOM   3462  N   GLN A 665      28.457  -5.874  27.667  1.00 33.29           N  
ATOM   3463  CA  GLN A 665      27.348  -5.035  28.084  1.00 33.62           C  
ATOM   3464  C   GLN A 665      26.034  -5.616  27.564  1.00 33.64           C  
ATOM   3465  O   GLN A 665      25.009  -5.525  28.228  1.00 34.10           O  
ATOM   3466  CB  GLN A 665      27.525  -3.586  27.610  1.00 33.85           C  
ATOM   3467  CG  GLN A 665      28.734  -2.843  28.209  1.00 34.41           C  
ATOM   3468  CD  GLN A 665      28.580  -2.505  29.677  1.00 36.22           C  
ATOM   3469  OE1 GLN A 665      27.504  -2.109  30.131  1.00 38.10           O  
ATOM   3470  NE2 GLN A 665      29.662  -2.664  30.435  1.00 36.03           N  
ATOM   3471  N   ALA A 666      26.069  -6.254  26.399  1.00 33.56           N  
ATOM   3472  CA  ALA A 666      24.851  -6.835  25.806  1.00 33.38           C  
ATOM   3473  C   ALA A 666      24.247  -7.907  26.690  1.00 33.48           C  
ATOM   3474  O   ALA A 666      23.067  -8.274  26.531  1.00 33.47           O  
ATOM   3475  CB  ALA A 666      25.137  -7.404  24.411  1.00 32.97           C  
ATOM   3476  N   VAL A 667      25.063  -8.421  27.611  1.00 33.56           N  
ATOM   3477  CA  VAL A 667      24.611  -9.439  28.549  1.00 34.14           C  
ATOM   3478  C   VAL A 667      23.514  -8.884  29.443  1.00 33.98           C  
ATOM   3479  O   VAL A 667      22.705  -9.636  29.963  1.00 33.97           O  
ATOM   3480  CB  VAL A 667      25.780 -10.040  29.389  1.00 34.74           C  
ATOM   3481  CG1 VAL A 667      25.252 -10.977  30.507  1.00 33.50           C  
ATOM   3482  CG2 VAL A 667      26.751 -10.775  28.470  1.00 33.71           C  
ATOM   3483  N   LYS A 668      23.474  -7.559  29.571  1.00 34.10           N  
ATOM   3484  CA  LYS A 668      22.453  -6.888  30.370  1.00 33.97           C  
ATOM   3485  C   LYS A 668      21.083  -7.022  29.731  1.00 34.12           C  
ATOM   3486  O   LYS A 668      20.087  -6.758  30.394  1.00 34.73           O  
ATOM   3487  CB  LYS A 668      22.786  -5.406  30.585  1.00 33.62           C  
ATOM   3488  CG  LYS A 668      24.024  -5.158  31.415  1.00 33.67           C  
ATOM   3489  CD  LYS A 668      24.275  -3.674  31.601  1.00 32.16           C  
ATOM   3490  CE  LYS A 668      25.507  -3.455  32.436  1.00 31.59           C  
ATOM   3491  NZ  LYS A 668      25.878  -2.024  32.468  1.00 33.63           N  
ATOM   3492  N   PHE A 669      21.035  -7.428  28.459  1.00 34.01           N  
ATOM   3493  CA  PHE A 669      19.767  -7.531  27.719  1.00 34.14           C  
ATOM   3494  C   PHE A 669      19.234  -8.950  27.676  1.00 34.05           C  
ATOM   3495  O   PHE A 669      18.148  -9.183  27.192  1.00 33.86           O  
ATOM   3496  CB  PHE A 669      19.911  -7.011  26.284  1.00 34.22           C  
ATOM   3497  CG  PHE A 669      20.346  -5.581  26.199  1.00 34.51           C  
ATOM   3498  CD1 PHE A 669      21.481  -5.229  25.468  1.00 33.77           C  
ATOM   3499  CD2 PHE A 669      19.640  -4.587  26.867  1.00 34.79           C  
ATOM   3500  CE1 PHE A 669      21.898  -3.911  25.388  1.00 32.97           C  
ATOM   3501  CE2 PHE A 669      20.057  -3.249  26.794  1.00 34.64           C  
ATOM   3502  CZ  PHE A 669      21.179  -2.920  26.050  1.00 34.52           C  
ATOM   3503  N   GLU A 670      20.014  -9.898  28.170  1.00 34.74           N  
ATOM   3504  CA  GLU A 670      19.582 -11.284  28.255  1.00 35.44           C  
ATOM   3505  C   GLU A 670      18.522 -11.458  29.372  1.00 35.59           C  
ATOM   3506  O   GLU A 670      18.757 -11.081  30.519  1.00 35.73           O  
ATOM   3507  CB  GLU A 670      20.782 -12.205  28.527  1.00 35.03           C  
ATOM   3508  CG  GLU A 670      21.717 -12.433  27.348  1.00 36.90           C  
ATOM   3509  CD  GLU A 670      21.039 -13.037  26.113  1.00 40.41           C  
ATOM   3510  OE1 GLU A 670      21.438 -12.668  24.971  1.00 39.24           O  
ATOM   3511  OE2 GLU A 670      20.109 -13.878  26.273  1.00 42.20           O  
ATOM   3512  N   PRO A 671      17.358 -12.028  29.031  1.00 35.34           N  
ATOM   3513  CA  PRO A 671      16.378 -12.405  30.043  1.00 35.53           C  
ATOM   3514  C   PRO A 671      16.891 -13.388  31.124  1.00 35.75           C  
ATOM   3515  O   PRO A 671      16.498 -13.255  32.300  1.00 35.61           O  
ATOM   3516  CB  PRO A 671      15.231 -13.030  29.232  1.00 35.72           C  
ATOM   3517  CG  PRO A 671      15.769 -13.273  27.855  1.00 35.67           C  
ATOM   3518  CD  PRO A 671      16.906 -12.317  27.659  1.00 35.35           C  
ATOM   3519  N   TYR A 672      17.745 -14.347  30.755  1.00 35.52           N  
ATOM   3520  CA  TYR A 672      18.222 -15.351  31.739  1.00 35.78           C  
ATOM   3521  C   TYR A 672      19.712 -15.259  31.948  1.00 36.03           C  
ATOM   3522  O   TYR A 672      20.419 -14.766  31.076  1.00 36.50           O  
ATOM   3523  CB  TYR A 672      17.890 -16.779  31.303  1.00 35.49           C  
ATOM   3524  CG  TYR A 672      16.427 -17.042  31.188  1.00 35.90           C  
ATOM   3525  CD1 TYR A 672      15.776 -16.898  29.963  1.00 36.38           C  
ATOM   3526  CD2 TYR A 672      15.677 -17.421  32.303  1.00 36.00           C  
ATOM   3527  CE1 TYR A 672      14.413 -17.127  29.848  1.00 37.28           C  
ATOM   3528  CE2 TYR A 672      14.307 -17.648  32.203  1.00 35.41           C  
ATOM   3529  CZ  TYR A 672      13.685 -17.504  30.974  1.00 36.09           C  
ATOM   3530  OH  TYR A 672      12.341 -17.725  30.843  1.00 36.12           O  
ATOM   3531  N   HIS A 673      20.182 -15.752  33.091  1.00 36.31           N  
ATOM   3532  CA  HIS A 673      21.602 -15.768  33.415  1.00 37.04           C  
ATOM   3533  C   HIS A 673      22.393 -16.692  32.510  1.00 37.10           C  
ATOM   3534  O   HIS A 673      23.542 -16.406  32.180  1.00 37.02           O  
ATOM   3535  CB  HIS A 673      21.829 -16.169  34.866  1.00 37.25           C  
ATOM   3536  CG  HIS A 673      21.095 -15.314  35.851  1.00 39.30           C  
ATOM   3537  ND1 HIS A 673      21.250 -13.945  35.913  1.00 41.57           N  
ATOM   3538  CD2 HIS A 673      20.216 -15.638  36.829  1.00 39.77           C  
ATOM   3539  CE1 HIS A 673      20.488 -13.461  36.879  1.00 41.89           C  
ATOM   3540  NE2 HIS A 673      19.853 -14.467  37.452  1.00 41.09           N  
ATOM   3541  N   ASP A 674      21.788 -17.797  32.107  1.00 37.62           N  
ATOM   3542  CA  ASP A 674      22.467 -18.707  31.198  1.00 38.54           C  
ATOM   3543  C   ASP A 674      22.025 -18.376  29.790  1.00 38.21           C  
ATOM   3544  O   ASP A 674      20.861 -18.557  29.453  1.00 38.83           O  
ATOM   3545  CB  ASP A 674      22.148 -20.169  31.540  1.00 38.76           C  
ATOM   3546  CG  ASP A 674      23.238 -21.150  31.079  1.00 40.80           C  
ATOM   3547  OD1 ASP A 674      24.175 -20.760  30.345  1.00 41.18           O  
ATOM   3548  OD2 ASP A 674      23.157 -22.344  31.469  1.00 44.53           O  
ATOM   3549  N   SER A 675      22.940 -17.876  28.970  1.00 37.80           N  
ATOM   3550  CA  SER A 675      22.589 -17.523  27.605  1.00 37.85           C  
ATOM   3551  C   SER A 675      23.648 -17.989  26.633  1.00 37.77           C  
ATOM   3552  O   SER A 675      24.806 -18.170  27.009  1.00 38.36           O  
ATOM   3553  CB  SER A 675      22.385 -16.011  27.471  1.00 38.16           C  
ATOM   3554  OG  SER A 675      23.553 -15.273  27.839  1.00 39.26           O  
ATOM   3555  N   ALA A 676      23.253 -18.175  25.380  1.00 37.45           N  
ATOM   3556  CA  ALA A 676      24.210 -18.396  24.308  1.00 37.61           C  
ATOM   3557  C   ALA A 676      25.334 -17.328  24.311  1.00 37.84           C  
ATOM   3558  O   ALA A 676      26.485 -17.620  23.969  1.00 37.71           O  
ATOM   3559  CB  ALA A 676      23.493 -18.430  22.962  1.00 37.04           C  
ATOM   3560  N   LEU A 677      25.000 -16.101  24.718  1.00 38.12           N  
ATOM   3561  CA  LEU A 677      25.964 -15.008  24.682  1.00 38.06           C  
ATOM   3562  C   LEU A 677      26.924 -15.109  25.846  1.00 38.36           C  
ATOM   3563  O   LEU A 677      28.130 -14.969  25.667  1.00 38.25           O  
ATOM   3564  CB  LEU A 677      25.284 -13.635  24.636  1.00 37.86           C  
ATOM   3565  CG  LEU A 677      26.226 -12.421  24.594  1.00 38.07           C  
ATOM   3566  CD1 LEU A 677      27.221 -12.487  23.436  1.00 37.29           C  
ATOM   3567  CD2 LEU A 677      25.453 -11.117  24.556  1.00 37.76           C  
ATOM   3568  N   ALA A 678      26.403 -15.375  27.039  1.00 38.97           N  
ATOM   3569  CA  ALA A 678      27.291 -15.568  28.193  1.00 39.15           C  
ATOM   3570  C   ALA A 678      28.291 -16.679  27.900  1.00 39.29           C  
ATOM   3571  O   ALA A 678      29.488 -16.521  28.139  1.00 39.86           O  
ATOM   3572  CB  ALA A 678      26.511 -15.870  29.436  1.00 38.81           C  
ATOM   3573  N   ARG A 679      27.802 -17.785  27.346  1.00 39.28           N  
ATOM   3574  CA  ARG A 679      28.654 -18.933  27.048  1.00 39.42           C  
ATOM   3575  C   ARG A 679      29.673 -18.607  25.971  1.00 39.24           C  
ATOM   3576  O   ARG A 679      30.816 -19.027  26.062  1.00 39.53           O  
ATOM   3577  CB  ARG A 679      27.815 -20.150  26.642  1.00 39.73           C  
ATOM   3578  CG  ARG A 679      27.007 -20.714  27.786  1.00 39.69           C  
ATOM   3579  CD  ARG A 679      26.171 -21.904  27.384  1.00 40.90           C  
ATOM   3580  NE  ARG A 679      25.490 -22.426  28.567  1.00 42.47           N  
ATOM   3581  CZ  ARG A 679      25.192 -23.705  28.778  1.00 41.68           C  
ATOM   3582  NH1 ARG A 679      25.504 -24.629  27.879  1.00 42.14           N  
ATOM   3583  NH2 ARG A 679      24.589 -24.056  29.902  1.00 40.70           N  
ATOM   3584  N   PHE A 680      29.261 -17.848  24.962  1.00 38.97           N  
ATOM   3585  CA  PHE A 680      30.169 -17.446  23.902  1.00 38.69           C  
ATOM   3586  C   PHE A 680      31.312 -16.637  24.467  1.00 39.05           C  
ATOM   3587  O   PHE A 680      32.461 -16.862  24.094  1.00 40.24           O  
ATOM   3588  CB  PHE A 680      29.428 -16.648  22.848  1.00 38.56           C  
ATOM   3589  CG  PHE A 680      30.306 -16.085  21.766  1.00 38.45           C  
ATOM   3590  CD1 PHE A 680      30.767 -16.891  20.730  1.00 38.94           C  
ATOM   3591  CD2 PHE A 680      30.626 -14.727  21.753  1.00 37.76           C  
ATOM   3592  CE1 PHE A 680      31.558 -16.350  19.701  1.00 39.96           C  
ATOM   3593  CE2 PHE A 680      31.409 -14.176  20.743  1.00 38.22           C  
ATOM   3594  CZ  PHE A 680      31.882 -14.990  19.713  1.00 39.54           C  
ATOM   3595  N   LEU A 681      31.013 -15.705  25.369  1.00 38.61           N  
ATOM   3596  CA  LEU A 681      32.059 -14.933  26.016  1.00 38.43           C  
ATOM   3597  C   LEU A 681      33.020 -15.836  26.811  1.00 38.74           C  
ATOM   3598  O   LEU A 681      34.234 -15.617  26.828  1.00 38.22           O  
ATOM   3599  CB  LEU A 681      31.452 -13.849  26.905  1.00 38.09           C  
ATOM   3600  CG  LEU A 681      30.685 -12.706  26.222  1.00 37.24           C  
ATOM   3601  CD1 LEU A 681      29.897 -11.895  27.240  1.00 36.72           C  
ATOM   3602  CD2 LEU A 681      31.581 -11.789  25.428  1.00 36.57           C  
ATOM   3603  N   LEU A 682      32.456 -16.855  27.450  1.00 39.23           N  
ATOM   3604  CA  LEU A 682      33.211 -17.820  28.245  1.00 39.81           C  
ATOM   3605  C   LEU A 682      34.186 -18.573  27.350  1.00 40.41           C  
ATOM   3606  O   LEU A 682      35.398 -18.522  27.564  1.00 40.48           O  
ATOM   3607  CB  LEU A 682      32.251 -18.814  28.886  1.00 39.50           C  
ATOM   3608  CG  LEU A 682      32.323 -19.199  30.360  1.00 39.60           C  
ATOM   3609  CD1 LEU A 682      31.614 -20.536  30.566  1.00 37.43           C  
ATOM   3610  CD2 LEU A 682      33.743 -19.249  30.881  1.00 39.21           C  
ATOM   3611  N   LYS A 683      33.644 -19.270  26.348  1.00 41.29           N  
ATOM   3612  CA  LYS A 683      34.446 -19.992  25.353  1.00 41.90           C  
ATOM   3613  C   LYS A 683      35.600 -19.124  24.864  1.00 41.75           C  
ATOM   3614  O   LYS A 683      36.766 -19.421  25.144  1.00 42.07           O  
ATOM   3615  CB  LYS A 683      33.589 -20.421  24.156  1.00 42.26           C  
ATOM   3616  CG  LYS A 683      33.050 -21.820  24.236  1.00 43.96           C  
ATOM   3617  CD  LYS A 683      32.896 -22.422  22.841  1.00 47.10           C  
ATOM   3618  CE  LYS A 683      33.013 -23.975  22.878  1.00 49.46           C  
ATOM   3619  NZ  LYS A 683      31.716 -24.656  23.209  1.00 50.23           N  
ATOM   3620  N   ARG A 684      35.265 -18.036  24.165  1.00 41.23           N  
ATOM   3621  CA  ARG A 684      36.271 -17.180  23.551  1.00 40.62           C  
ATOM   3622  C   ARG A 684      37.278 -16.659  24.572  1.00 40.89           C  
ATOM   3623  O   ARG A 684      38.480 -16.607  24.293  1.00 41.34           O  
ATOM   3624  CB  ARG A 684      35.627 -16.051  22.752  1.00 39.95           C  
ATOM   3625  CG  ARG A 684      34.749 -16.530  21.554  1.00 39.18           C  
ATOM   3626  CD  ARG A 684      35.438 -17.530  20.598  1.00 34.67           C  
ATOM   3627  NE  ARG A 684      36.554 -16.928  19.867  1.00 32.43           N  
ATOM   3628  CZ  ARG A 684      36.498 -16.374  18.649  1.00 30.05           C  
ATOM   3629  NH1 ARG A 684      35.365 -16.326  17.953  1.00 25.36           N  
ATOM   3630  NH2 ARG A 684      37.611 -15.852  18.121  1.00 28.92           N  
ATOM   3631  N   GLY A 685      36.794 -16.325  25.762  1.00 40.76           N  
ATOM   3632  CA  GLY A 685      37.649 -15.872  26.839  1.00 40.71           C  
ATOM   3633  C   GLY A 685      38.726 -16.871  27.169  1.00 40.98           C  
ATOM   3634  O   GLY A 685      39.892 -16.517  27.267  1.00 41.20           O  
ATOM   3635  N   LEU A 686      38.333 -18.130  27.317  1.00 41.32           N  
ATOM   3636  CA  LEU A 686      39.243 -19.191  27.726  1.00 41.51           C  
ATOM   3637  C   LEU A 686      40.154 -19.683  26.599  1.00 41.71           C  
ATOM   3638  O   LEU A 686      41.209 -20.256  26.853  1.00 41.99           O  
ATOM   3639  CB  LEU A 686      38.449 -20.364  28.288  1.00 41.75           C  
ATOM   3640  CG  LEU A 686      37.686 -20.163  29.597  1.00 42.13           C  
ATOM   3641  CD1 LEU A 686      36.685 -21.286  29.791  1.00 42.45           C  
ATOM   3642  CD2 LEU A 686      38.640 -20.117  30.762  1.00 42.65           C  
ATOM   3643  N   ARG A 687      39.746 -19.471  25.355  1.00 41.84           N  
ATOM   3644  CA  ARG A 687      40.554 -19.886  24.210  1.00 41.69           C  
ATOM   3645  C   ARG A 687      41.764 -18.969  23.956  1.00 41.72           C  
ATOM   3646  O   ARG A 687      42.744 -19.399  23.346  1.00 41.97           O  
ATOM   3647  CB  ARG A 687      39.671 -19.953  22.972  1.00 41.70           C  
ATOM   3648  CG  ARG A 687      40.374 -20.393  21.696  1.00 40.81           C  
ATOM   3649  CD  ARG A 687      39.440 -20.181  20.527  1.00 39.54           C  
ATOM   3650  NE  ARG A 687      38.208 -20.943  20.687  1.00 39.87           N  
ATOM   3651  CZ  ARG A 687      37.140 -20.822  19.900  1.00 42.13           C  
ATOM   3652  NH1 ARG A 687      37.147 -19.941  18.897  1.00 43.28           N  
ATOM   3653  NH2 ARG A 687      36.061 -21.575  20.114  1.00 40.31           N  
ATOM   3654  N   ASN A 688      41.688 -17.724  24.431  1.00 41.42           N  
ATOM   3655  CA  ASN A 688      42.693 -16.695  24.163  1.00 41.38           C  
ATOM   3656  C   ASN A 688      42.909 -15.809  25.389  1.00 41.26           C  
ATOM   3657  O   ASN A 688      42.015 -15.062  25.790  1.00 41.98           O  
ATOM   3658  CB  ASN A 688      42.280 -15.862  22.932  1.00 41.47           C  
ATOM   3659  CG  ASN A 688      43.185 -14.636  22.683  1.00 42.41           C  
ATOM   3660  OD1 ASN A 688      43.264 -13.717  23.502  1.00 42.87           O  
ATOM   3661  ND2 ASN A 688      43.835 -14.611  21.524  1.00 42.60           N  
ATOM   3662  N   LYS A 689      44.103 -15.898  25.965  1.00 41.06           N  
ATOM   3663  CA  LYS A 689      44.507 -15.147  27.166  1.00 40.88           C  
ATOM   3664  C   LYS A 689      44.308 -13.637  27.118  1.00 40.54           C  
ATOM   3665  O   LYS A 689      43.957 -13.044  28.130  1.00 40.43           O  
ATOM   3666  CB  LYS A 689      45.973 -15.441  27.525  1.00 40.93           C  
ATOM   3667  CG  LYS A 689      46.205 -16.795  28.192  1.00 40.95           C  
ATOM   3668  CD  LYS A 689      47.548 -16.795  28.936  1.00 42.53           C  
ATOM   3669  CE  LYS A 689      47.823 -18.112  29.664  1.00 42.62           C  
ATOM   3670  NZ  LYS A 689      49.087 -18.039  30.450  1.00 42.69           N  
ATOM   3671  N   ARG A 690      44.547 -13.006  25.969  1.00 40.46           N  
ATOM   3672  CA  ARG A 690      44.298 -11.575  25.857  1.00 40.57           C  
ATOM   3673  C   ARG A 690      42.811 -11.275  26.101  1.00 40.61           C  
ATOM   3674  O   ARG A 690      42.475 -10.541  27.029  1.00 41.35           O  
ATOM   3675  CB  ARG A 690      44.782 -11.003  24.528  1.00 40.24           C  
ATOM   3676  CG  ARG A 690      44.879  -9.464  24.562  1.00 41.53           C  
ATOM   3677  CD  ARG A 690      45.351  -8.842  23.238  1.00 41.19           C  
ATOM   3678  NE  ARG A 690      45.112  -7.387  23.187  1.00 42.52           N  
ATOM   3679  CZ  ARG A 690      45.878  -6.462  23.768  1.00 41.83           C  
ATOM   3680  NH1 ARG A 690      46.951  -6.803  24.470  1.00 41.77           N  
ATOM   3681  NH2 ARG A 690      45.572  -5.183  23.647  1.00 42.17           N  
ATOM   3682  N   ILE A 691      41.927 -11.864  25.298  1.00 40.42           N  
ATOM   3683  CA  ILE A 691      40.489 -11.807  25.568  1.00 40.12           C  
ATOM   3684  C   ILE A 691      40.171 -12.118  27.036  1.00 39.92           C  
ATOM   3685  O   ILE A 691      39.443 -11.368  27.693  1.00 39.60           O  
ATOM   3686  CB  ILE A 691      39.691 -12.764  24.671  1.00 40.06           C  
ATOM   3687  CG1 ILE A 691      39.872 -12.377  23.209  1.00 39.94           C  
ATOM   3688  CG2 ILE A 691      38.202 -12.739  25.055  1.00 39.12           C  
ATOM   3689  CD1 ILE A 691      39.387 -13.443  22.234  1.00 40.18           C  
ATOM   3690  N   GLY A 692      40.728 -13.215  27.539  1.00 39.51           N  
ATOM   3691  CA  GLY A 692      40.514 -13.614  28.925  1.00 39.47           C  
ATOM   3692  C   GLY A 692      40.813 -12.503  29.920  1.00 39.61           C  
ATOM   3693  O   GLY A 692      40.046 -12.266  30.855  1.00 40.12           O  
ATOM   3694  N   HIS A 693      41.924 -11.806  29.703  1.00 39.22           N  
ATOM   3695  CA  HIS A 693      42.319 -10.715  30.569  1.00 38.66           C  
ATOM   3696  C   HIS A 693      41.288  -9.596  30.549  1.00 38.52           C  
ATOM   3697  O   HIS A 693      40.848  -9.135  31.599  1.00 38.28           O  
ATOM   3698  CB  HIS A 693      43.680 -10.171  30.151  1.00 38.51           C  
ATOM   3699  CG  HIS A 693      44.096  -8.948  30.910  1.00 38.58           C  
ATOM   3700  ND1 HIS A 693      44.815  -9.010  32.084  1.00 38.95           N  
ATOM   3701  CD2 HIS A 693      43.896  -7.632  30.662  1.00 37.38           C  
ATOM   3702  CE1 HIS A 693      45.046  -7.785  32.519  1.00 37.74           C  
ATOM   3703  NE2 HIS A 693      44.500  -6.931  31.675  1.00 36.05           N  
ATOM   3704  N   PHE A 694      40.907  -9.150  29.357  1.00 38.39           N  
ATOM   3705  CA  PHE A 694      39.977  -8.036  29.271  1.00 38.27           C  
ATOM   3706  C   PHE A 694      38.581  -8.425  29.727  1.00 38.20           C  
ATOM   3707  O   PHE A 694      37.874  -7.607  30.316  1.00 37.73           O  
ATOM   3708  CB  PHE A 694      39.990  -7.406  27.887  1.00 38.14           C  
ATOM   3709  CG  PHE A 694      41.180  -6.507  27.657  1.00 39.39           C  
ATOM   3710  CD1 PHE A 694      42.307  -6.973  26.989  1.00 38.99           C  
ATOM   3711  CD2 PHE A 694      41.190  -5.197  28.147  1.00 39.67           C  
ATOM   3712  CE1 PHE A 694      43.416  -6.145  26.784  1.00 39.22           C  
ATOM   3713  CE2 PHE A 694      42.303  -4.366  27.945  1.00 39.80           C  
ATOM   3714  CZ  PHE A 694      43.414  -4.846  27.259  1.00 38.61           C  
ATOM   3715  N   LEU A 695      38.209  -9.688  29.509  1.00 38.23           N  
ATOM   3716  CA  LEU A 695      36.921 -10.193  29.982  1.00 38.37           C  
ATOM   3717  C   LEU A 695      36.837 -10.043  31.502  1.00 38.24           C  
ATOM   3718  O   LEU A 695      35.846  -9.525  32.036  1.00 38.51           O  
ATOM   3719  CB  LEU A 695      36.710 -11.638  29.560  1.00 37.93           C  
ATOM   3720  CG  LEU A 695      35.378 -12.301  29.908  1.00 39.11           C  
ATOM   3721  CD1 LEU A 695      34.162 -11.595  29.308  1.00 39.11           C  
ATOM   3722  CD2 LEU A 695      35.410 -13.751  29.448  1.00 39.26           C  
ATOM   3723  N   PHE A 696      37.894 -10.463  32.189  1.00 37.90           N  
ATOM   3724  CA  PHE A 696      37.984 -10.326  33.639  1.00 37.57           C  
ATOM   3725  C   PHE A 696      37.737  -8.878  34.088  1.00 37.95           C  
ATOM   3726  O   PHE A 696      36.820  -8.604  34.866  1.00 37.86           O  
ATOM   3727  CB  PHE A 696      39.345 -10.841  34.101  1.00 37.18           C  
ATOM   3728  CG  PHE A 696      39.659 -10.561  35.545  1.00 37.40           C  
ATOM   3729  CD1 PHE A 696      39.373 -11.503  36.523  1.00 35.42           C  
ATOM   3730  CD2 PHE A 696      40.282  -9.363  35.919  1.00 36.92           C  
ATOM   3731  CE1 PHE A 696      39.672 -11.256  37.841  1.00 34.43           C  
ATOM   3732  CE2 PHE A 696      40.583  -9.113  37.227  1.00 34.89           C  
ATOM   3733  CZ  PHE A 696      40.275 -10.065  38.195  1.00 36.00           C  
ATOM   3734  N   TRP A 697      38.536  -7.948  33.573  1.00 38.28           N  
ATOM   3735  CA  TRP A 697      38.403  -6.555  33.964  1.00 38.48           C  
ATOM   3736  C   TRP A 697      37.068  -5.936  33.577  1.00 38.74           C  
ATOM   3737  O   TRP A 697      36.520  -5.119  34.327  1.00 39.38           O  
ATOM   3738  CB  TRP A 697      39.573  -5.723  33.451  1.00 38.24           C  
ATOM   3739  CG  TRP A 697      40.800  -5.991  34.260  1.00 38.45           C  
ATOM   3740  CD1 TRP A 697      41.911  -6.680  33.866  1.00 36.97           C  
ATOM   3741  CD2 TRP A 697      41.017  -5.622  35.625  1.00 37.09           C  
ATOM   3742  NE1 TRP A 697      42.808  -6.747  34.893  1.00 36.61           N  
ATOM   3743  CE2 TRP A 697      42.291  -6.102  35.985  1.00 36.83           C  
ATOM   3744  CE3 TRP A 697      40.262  -4.925  36.573  1.00 36.72           C  
ATOM   3745  CZ2 TRP A 697      42.834  -5.911  37.258  1.00 37.72           C  
ATOM   3746  CZ3 TRP A 697      40.799  -4.729  37.844  1.00 37.53           C  
ATOM   3747  CH2 TRP A 697      42.076  -5.219  38.173  1.00 37.79           C  
ATOM   3748  N   PHE A 698      36.535  -6.337  32.428  1.00 38.56           N  
ATOM   3749  CA  PHE A 698      35.261  -5.796  31.962  1.00 37.92           C  
ATOM   3750  C   PHE A 698      34.151  -6.207  32.912  1.00 38.13           C  
ATOM   3751  O   PHE A 698      33.391  -5.363  33.360  1.00 38.23           O  
ATOM   3752  CB  PHE A 698      34.968  -6.221  30.518  1.00 37.38           C  
ATOM   3753  CG  PHE A 698      35.853  -5.543  29.491  1.00 37.27           C  
ATOM   3754  CD1 PHE A 698      35.829  -5.944  28.159  1.00 37.20           C  
ATOM   3755  CD2 PHE A 698      36.719  -4.512  29.853  1.00 36.51           C  
ATOM   3756  CE1 PHE A 698      36.630  -5.314  27.200  1.00 36.58           C  
ATOM   3757  CE2 PHE A 698      37.531  -3.877  28.894  1.00 37.16           C  
ATOM   3758  CZ  PHE A 698      37.481  -4.276  27.570  1.00 36.06           C  
ATOM   3759  N   LEU A 699      34.096  -7.496  33.249  1.00 38.57           N  
ATOM   3760  CA  LEU A 699      33.083  -8.031  34.159  1.00 38.63           C  
ATOM   3761  C   LEU A 699      33.245  -7.476  35.571  1.00 39.20           C  
ATOM   3762  O   LEU A 699      32.263  -7.095  36.216  1.00 39.16           O  
ATOM   3763  CB  LEU A 699      33.137  -9.563  34.192  1.00 38.28           C  
ATOM   3764  CG  LEU A 699      32.726 -10.340  32.938  1.00 37.76           C  
ATOM   3765  CD1 LEU A 699      33.094 -11.807  33.026  1.00 36.66           C  
ATOM   3766  CD2 LEU A 699      31.256 -10.191  32.674  1.00 37.27           C  
ATOM   3767  N   ARG A 700      34.488  -7.434  36.044  1.00 39.88           N  
ATOM   3768  CA  ARG A 700      34.793  -6.929  37.377  1.00 40.34           C  
ATOM   3769  C   ARG A 700      34.410  -5.457  37.513  1.00 40.52           C  
ATOM   3770  O   ARG A 700      34.056  -4.991  38.586  1.00 40.57           O  
ATOM   3771  CB  ARG A 700      36.278  -7.108  37.672  1.00 40.60           C  
ATOM   3772  CG  ARG A 700      36.615  -6.971  39.134  1.00 41.21           C  
ATOM   3773  CD  ARG A 700      38.078  -7.225  39.416  1.00 41.70           C  
ATOM   3774  NE  ARG A 700      38.250  -7.629  40.808  1.00 42.77           N  
ATOM   3775  CZ  ARG A 700      38.271  -6.793  41.841  1.00 43.11           C  
ATOM   3776  NH1 ARG A 700      38.135  -5.488  41.653  1.00 42.40           N  
ATOM   3777  NH2 ARG A 700      38.429  -7.267  43.066  1.00 44.26           N  
ATOM   3778  N   SER A 701      34.487  -4.723  36.416  1.00 41.06           N  
ATOM   3779  CA  SER A 701      34.088  -3.320  36.418  1.00 41.78           C  
ATOM   3780  C   SER A 701      32.614  -3.120  36.785  1.00 41.94           C  
ATOM   3781  O   SER A 701      32.268  -2.188  37.516  1.00 41.89           O  
ATOM   3782  CB  SER A 701      34.359  -2.695  35.054  1.00 41.54           C  
ATOM   3783  OG  SER A 701      33.862  -1.377  35.031  1.00 42.72           O  
ATOM   3784  N   GLU A 702      31.760  -3.989  36.246  1.00 42.30           N  
ATOM   3785  CA  GLU A 702      30.319  -3.945  36.483  1.00 42.75           C  
ATOM   3786  C   GLU A 702      29.938  -4.564  37.831  1.00 42.49           C  
ATOM   3787  O   GLU A 702      29.004  -4.091  38.496  1.00 42.66           O  
ATOM   3788  CB  GLU A 702      29.557  -4.634  35.346  1.00 42.71           C  
ATOM   3789  CG  GLU A 702      29.730  -3.976  33.977  1.00 44.57           C  
ATOM   3790  CD  GLU A 702      28.953  -2.665  33.799  1.00 48.24           C  
ATOM   3791  OE1 GLU A 702      28.224  -2.243  34.730  1.00 49.38           O  
ATOM   3792  OE2 GLU A 702      29.070  -2.049  32.707  1.00 49.53           O  
ATOM   3793  N   ILE A 703      30.667  -5.605  38.235  1.00 41.99           N  
ATOM   3794  CA  ILE A 703      30.386  -6.289  39.493  1.00 41.59           C  
ATOM   3795  C   ILE A 703      30.572  -5.321  40.652  1.00 42.13           C  
ATOM   3796  O   ILE A 703      29.837  -5.370  41.638  1.00 42.34           O  
ATOM   3797  CB  ILE A 703      31.285  -7.526  39.692  1.00 41.16           C  
ATOM   3798  CG1 ILE A 703      30.959  -8.604  38.655  1.00 40.21           C  
ATOM   3799  CG2 ILE A 703      31.126  -8.074  41.087  1.00 40.37           C  
ATOM   3800  CD1 ILE A 703      32.003  -9.692  38.550  1.00 37.89           C  
ATOM   3801  N   ALA A 704      31.552  -4.430  40.505  1.00 42.57           N  
ATOM   3802  CA  ALA A 704      31.946  -3.486  41.550  1.00 42.56           C  
ATOM   3803  C   ALA A 704      31.007  -2.305  41.659  1.00 42.81           C  
ATOM   3804  O   ALA A 704      30.980  -1.643  42.691  1.00 42.83           O  
ATOM   3805  CB  ALA A 704      33.356  -2.989  41.288  1.00 42.03           C  
ATOM   3806  N   GLN A 705      30.229  -2.060  40.605  1.00 43.21           N  
ATOM   3807  CA  GLN A 705      29.674  -0.730  40.354  1.00 43.94           C  
ATOM   3808  C   GLN A 705      28.157  -0.645  40.172  1.00 43.94           C  
ATOM   3809  O   GLN A 705      27.578   0.444  40.301  1.00 44.31           O  
ATOM   3810  CB  GLN A 705      30.361  -0.131  39.128  1.00 44.18           C  
ATOM   3811  CG  GLN A 705      30.293   1.371  39.064  1.00 46.77           C  
ATOM   3812  CD  GLN A 705      31.578   2.008  38.560  1.00 51.20           C  
ATOM   3813  OE1 GLN A 705      31.609   3.219  38.314  1.00 52.89           O  
ATOM   3814  NE2 GLN A 705      32.651   1.205  38.411  1.00 50.65           N  
ATOM   3815  N   SER A 706      27.517  -1.764  39.836  1.00 43.49           N  
ATOM   3816  CA  SER A 706      26.062  -1.786  39.732  1.00 43.35           C  
ATOM   3817  C   SER A 706      25.498  -3.016  40.411  1.00 42.72           C  
ATOM   3818  O   SER A 706      25.887  -4.146  40.098  1.00 43.04           O  
ATOM   3819  CB  SER A 706      25.588  -1.740  38.269  1.00 43.56           C  
ATOM   3820  OG  SER A 706      25.690  -3.023  37.654  1.00 44.16           O  
ATOM   3821  N   ARG A 707      24.569  -2.796  41.329  1.00 41.54           N  
ATOM   3822  CA  ARG A 707      23.869  -3.907  41.955  1.00 40.49           C  
ATOM   3823  C   ARG A 707      22.840  -4.560  41.011  1.00 38.97           C  
ATOM   3824  O   ARG A 707      22.395  -5.674  41.258  1.00 38.81           O  
ATOM   3825  CB  ARG A 707      23.216  -3.458  43.262  1.00 40.71           C  
ATOM   3826  CG  ARG A 707      23.967  -2.343  43.956  1.00 41.91           C  
ATOM   3827  CD  ARG A 707      23.958  -2.533  45.460  1.00 45.51           C  
ATOM   3828  NE  ARG A 707      25.136  -3.270  45.948  1.00 48.30           N  
ATOM   3829  CZ  ARG A 707      25.308  -3.690  47.209  1.00 48.25           C  
ATOM   3830  NH1 ARG A 707      24.374  -3.461  48.129  1.00 48.08           N  
ATOM   3831  NH2 ARG A 707      26.417  -4.342  47.552  1.00 47.47           N  
ATOM   3832  N   HIS A 708      22.482  -3.882  39.925  1.00 37.36           N  
ATOM   3833  CA  HIS A 708      21.492  -4.431  38.986  1.00 35.94           C  
ATOM   3834  C   HIS A 708      21.948  -5.724  38.296  1.00 35.37           C  
ATOM   3835  O   HIS A 708      21.124  -6.588  37.975  1.00 35.09           O  
ATOM   3836  CB  HIS A 708      21.121  -3.409  37.921  1.00 35.42           C  
ATOM   3837  CG  HIS A 708      20.415  -2.206  38.455  1.00 34.58           C  
ATOM   3838  ND1 HIS A 708      21.075  -1.186  39.106  1.00 32.91           N  
ATOM   3839  CD2 HIS A 708      19.108  -1.847  38.410  1.00 34.26           C  
ATOM   3840  CE1 HIS A 708      20.203  -0.253  39.445  1.00 34.14           C  
ATOM   3841  NE2 HIS A 708      19.005  -0.625  39.025  1.00 33.89           N  
ATOM   3842  N   TYR A 709      23.255  -5.850  38.071  1.00 34.40           N  
ATOM   3843  CA  TYR A 709      23.782  -6.990  37.342  1.00 33.82           C  
ATOM   3844  C   TYR A 709      24.969  -7.702  37.996  1.00 34.37           C  
ATOM   3845  O   TYR A 709      25.455  -8.705  37.464  1.00 34.70           O  
ATOM   3846  CB  TYR A 709      24.115  -6.584  35.901  1.00 33.03           C  
ATOM   3847  CG  TYR A 709      22.880  -6.299  35.102  1.00 31.08           C  
ATOM   3848  CD1 TYR A 709      22.516  -4.995  34.793  1.00 29.77           C  
ATOM   3849  CD2 TYR A 709      22.044  -7.335  34.698  1.00 28.20           C  
ATOM   3850  CE1 TYR A 709      21.359  -4.737  34.068  1.00 29.20           C  
ATOM   3851  CE2 TYR A 709      20.910  -7.090  33.984  1.00 28.00           C  
ATOM   3852  CZ  TYR A 709      20.566  -5.795  33.673  1.00 29.41           C  
ATOM   3853  OH  TYR A 709      19.417  -5.569  32.958  1.00 31.94           O  
ATOM   3854  N   GLN A 710      25.417  -7.221  39.151  1.00 34.38           N  
ATOM   3855  CA  GLN A 710      26.575  -7.831  39.791  1.00 35.20           C  
ATOM   3856  C   GLN A 710      26.465  -9.351  40.000  1.00 35.02           C  
ATOM   3857  O   GLN A 710      27.467 -10.052  39.915  1.00 35.72           O  
ATOM   3858  CB  GLN A 710      26.983  -7.090  41.077  1.00 34.95           C  
ATOM   3859  CG  GLN A 710      26.099  -7.338  42.275  1.00 36.03           C  
ATOM   3860  CD  GLN A 710      26.392  -6.401  43.441  1.00 36.56           C  
ATOM   3861  OE1 GLN A 710      25.466  -5.903  44.079  1.00 40.97           O  
ATOM   3862  NE2 GLN A 710      27.669  -6.157  43.723  1.00 35.80           N  
ATOM   3863  N   GLN A 711      25.265  -9.867  40.241  1.00 34.99           N  
ATOM   3864  CA  GLN A 711      25.109 -11.295  40.523  1.00 34.98           C  
ATOM   3865  C   GLN A 711      25.327 -12.098  39.265  1.00 35.14           C  
ATOM   3866  O   GLN A 711      26.109 -13.059  39.266  1.00 35.64           O  
ATOM   3867  CB  GLN A 711      23.751 -11.609  41.142  1.00 34.60           C  
ATOM   3868  CG  GLN A 711      23.422 -10.679  42.261  1.00 35.13           C  
ATOM   3869  CD  GLN A 711      22.030 -10.843  42.774  1.00 36.40           C  
ATOM   3870  OE1 GLN A 711      21.126 -10.124  42.357  1.00 37.44           O  
ATOM   3871  NE2 GLN A 711      21.840 -11.778  43.701  1.00 36.21           N  
ATOM   3872  N   ARG A 712      24.659 -11.685  38.193  1.00 35.12           N  
ATOM   3873  CA  ARG A 712      24.829 -12.294  36.887  1.00 35.36           C  
ATOM   3874  C   ARG A 712      26.289 -12.293  36.437  1.00 35.80           C  
ATOM   3875  O   ARG A 712      26.865 -13.347  36.138  1.00 35.68           O  
ATOM   3876  CB  ARG A 712      23.977 -11.553  35.862  1.00 35.55           C  
ATOM   3877  CG  ARG A 712      24.033 -12.151  34.488  1.00 35.13           C  
ATOM   3878  CD  ARG A 712      23.119 -11.417  33.586  1.00 36.26           C  
ATOM   3879  NE  ARG A 712      21.759 -11.930  33.658  1.00 38.79           N  
ATOM   3880  CZ  ARG A 712      20.795 -11.560  32.822  1.00 38.95           C  
ATOM   3881  NH1 ARG A 712      21.050 -10.687  31.864  1.00 39.97           N  
ATOM   3882  NH2 ARG A 712      19.580 -12.053  32.940  1.00 38.51           N  
ATOM   3883  N   PHE A 713      26.891 -11.112  36.405  1.00 36.23           N  
ATOM   3884  CA  PHE A 713      28.248 -10.985  35.915  1.00 37.28           C  
ATOM   3885  C   PHE A 713      29.236 -11.723  36.802  1.00 37.77           C  
ATOM   3886  O   PHE A 713      30.266 -12.198  36.316  1.00 38.11           O  
ATOM   3887  CB  PHE A 713      28.659  -9.520  35.803  1.00 37.68           C  
ATOM   3888  CG  PHE A 713      28.045  -8.794  34.647  1.00 38.03           C  
ATOM   3889  CD1 PHE A 713      27.471  -7.556  34.828  1.00 39.09           C  
ATOM   3890  CD2 PHE A 713      28.058  -9.338  33.373  1.00 39.18           C  
ATOM   3891  CE1 PHE A 713      26.925  -6.871  33.747  1.00 40.71           C  
ATOM   3892  CE2 PHE A 713      27.516  -8.656  32.296  1.00 39.19           C  
ATOM   3893  CZ  PHE A 713      26.948  -7.429  32.482  1.00 39.03           C  
ATOM   3894  N   ALA A 714      28.937 -11.806  38.098  1.00 38.14           N  
ATOM   3895  CA  ALA A 714      29.801 -12.540  39.032  1.00 38.58           C  
ATOM   3896  C   ALA A 714      29.814 -14.039  38.733  1.00 38.65           C  
ATOM   3897  O   ALA A 714      30.853 -14.671  38.751  1.00 39.34           O  
ATOM   3898  CB  ALA A 714      29.406 -12.274  40.476  1.00 38.22           C  
ATOM   3899  N   VAL A 715      28.658 -14.597  38.428  1.00 38.86           N  
ATOM   3900  CA  VAL A 715      28.574 -16.005  38.078  1.00 39.09           C  
ATOM   3901  C   VAL A 715      29.361 -16.296  36.785  1.00 39.70           C  
ATOM   3902  O   VAL A 715      30.017 -17.340  36.679  1.00 40.18           O  
ATOM   3903  CB  VAL A 715      27.087 -16.467  38.027  1.00 38.57           C  
ATOM   3904  CG1 VAL A 715      26.928 -17.755  37.267  1.00 38.50           C  
ATOM   3905  CG2 VAL A 715      26.549 -16.612  39.437  1.00 37.80           C  
ATOM   3906  N   ILE A 716      29.323 -15.358  35.835  1.00 40.01           N  
ATOM   3907  CA  ILE A 716      30.057 -15.482  34.574  1.00 40.24           C  
ATOM   3908  C   ILE A 716      31.558 -15.376  34.807  1.00 40.99           C  
ATOM   3909  O   ILE A 716      32.339 -16.119  34.202  1.00 41.11           O  
ATOM   3910  CB  ILE A 716      29.591 -14.437  33.513  1.00 40.28           C  
ATOM   3911  CG1 ILE A 716      28.110 -14.644  33.162  1.00 40.16           C  
ATOM   3912  CG2 ILE A 716      30.420 -14.531  32.237  1.00 39.37           C  
ATOM   3913  CD1 ILE A 716      27.478 -13.493  32.384  1.00 39.64           C  
ATOM   3914  N   LEU A 717      31.959 -14.460  35.691  1.00 41.87           N  
ATOM   3915  CA  LEU A 717      33.376 -14.257  36.015  1.00 42.47           C  
ATOM   3916  C   LEU A 717      33.962 -15.486  36.696  1.00 43.05           C  
ATOM   3917  O   LEU A 717      35.092 -15.874  36.408  1.00 43.53           O  
ATOM   3918  CB  LEU A 717      33.568 -13.041  36.921  1.00 42.44           C  
ATOM   3919  CG  LEU A 717      34.792 -12.105  36.796  1.00 42.65           C  
ATOM   3920  CD1 LEU A 717      35.190 -11.594  38.177  1.00 41.41           C  
ATOM   3921  CD2 LEU A 717      36.024 -12.694  36.074  1.00 41.74           C  
ATOM   3922  N   GLU A 718      33.194 -16.089  37.606  1.00 43.71           N  
ATOM   3923  CA  GLU A 718      33.627 -17.291  38.314  1.00 44.05           C  
ATOM   3924  C   GLU A 718      33.822 -18.436  37.335  1.00 44.38           C  
ATOM   3925  O   GLU A 718      34.777 -19.205  37.448  1.00 44.83           O  
ATOM   3926  CB  GLU A 718      32.607 -17.718  39.363  1.00 44.02           C  
ATOM   3927  CG  GLU A 718      33.051 -18.965  40.128  1.00 44.81           C  
ATOM   3928  CD  GLU A 718      31.928 -19.914  40.512  1.00 46.29           C  
ATOM   3929  OE1 GLU A 718      30.755 -19.728  40.100  1.00 46.71           O  
ATOM   3930  OE2 GLU A 718      32.242 -20.883  41.232  1.00 48.10           O  
ATOM   3931  N   ALA A 719      32.899 -18.557  36.383  1.00 44.44           N  
ATOM   3932  CA  ALA A 719      33.013 -19.581  35.362  1.00 44.28           C  
ATOM   3933  C   ALA A 719      34.343 -19.403  34.626  1.00 44.46           C  
ATOM   3934  O   ALA A 719      35.099 -20.363  34.474  1.00 44.59           O  
ATOM   3935  CB  ALA A 719      31.838 -19.529  34.415  1.00 44.01           C  
ATOM   3936  N   TYR A 720      34.648 -18.173  34.213  1.00 44.32           N  
ATOM   3937  CA  TYR A 720      35.905 -17.908  33.530  1.00 44.42           C  
ATOM   3938  C   TYR A 720      37.132 -18.214  34.381  1.00 45.00           C  
ATOM   3939  O   TYR A 720      38.083 -18.855  33.905  1.00 45.22           O  
ATOM   3940  CB  TYR A 720      36.006 -16.468  33.033  1.00 43.77           C  
ATOM   3941  CG  TYR A 720      37.400 -16.161  32.544  1.00 43.19           C  
ATOM   3942  CD1 TYR A 720      37.870 -16.709  31.353  1.00 43.26           C  
ATOM   3943  CD2 TYR A 720      38.267 -15.359  33.291  1.00 43.18           C  
ATOM   3944  CE1 TYR A 720      39.153 -16.458  30.911  1.00 42.88           C  
ATOM   3945  CE2 TYR A 720      39.557 -15.092  32.851  1.00 42.04           C  
ATOM   3946  CZ  TYR A 720      39.989 -15.645  31.663  1.00 42.56           C  
ATOM   3947  OH  TYR A 720      41.254 -15.401  31.210  1.00 42.23           O  
ATOM   3948  N   LEU A 721      37.124 -17.731  35.623  1.00 45.40           N  
ATOM   3949  CA  LEU A 721      38.299 -17.841  36.477  1.00 45.54           C  
ATOM   3950  C   LEU A 721      38.640 -19.304  36.713  1.00 45.85           C  
ATOM   3951  O   LEU A 721      39.814 -19.670  36.803  1.00 46.06           O  
ATOM   3952  CB  LEU A 721      38.101 -17.081  37.793  1.00 45.29           C  
ATOM   3953  CG  LEU A 721      38.231 -15.553  37.733  1.00 44.82           C  
ATOM   3954  CD1 LEU A 721      37.767 -14.912  39.026  1.00 44.22           C  
ATOM   3955  CD2 LEU A 721      39.655 -15.098  37.408  1.00 43.94           C  
ATOM   3956  N   ARG A 722      37.605 -20.135  36.760  1.00 46.00           N  
ATOM   3957  CA  ARG A 722      37.754 -21.564  37.016  1.00 46.53           C  
ATOM   3958  C   ARG A 722      38.446 -22.353  35.903  1.00 46.59           C  
ATOM   3959  O   ARG A 722      38.633 -23.569  36.027  1.00 46.57           O  
ATOM   3960  CB  ARG A 722      36.392 -22.184  37.328  1.00 46.60           C  
ATOM   3961  CG  ARG A 722      36.032 -22.111  38.791  1.00 47.73           C  
ATOM   3962  CD  ARG A 722      34.635 -22.679  39.064  1.00 50.00           C  
ATOM   3963  NE  ARG A 722      34.319 -22.601  40.487  1.00 49.76           N  
ATOM   3964  CZ  ARG A 722      34.614 -23.542  41.378  1.00 50.62           C  
ATOM   3965  NH1 ARG A 722      35.225 -24.667  41.012  1.00 50.84           N  
ATOM   3966  NH2 ARG A 722      34.290 -23.353  42.648  1.00 51.38           N  
ATOM   3967  N   GLY A 723      38.833 -21.672  34.827  1.00 46.75           N  
ATOM   3968  CA  GLY A 723      39.484 -22.340  33.699  1.00 46.96           C  
ATOM   3969  C   GLY A 723      40.599 -21.579  33.005  1.00 46.96           C  
ATOM   3970  O   GLY A 723      41.188 -22.081  32.050  1.00 46.57           O  
ATOM   3971  N   CYS A 724      40.879 -20.365  33.473  1.00 47.41           N  
ATOM   3972  CA  CYS A 724      41.856 -19.485  32.826  1.00 48.04           C  
ATOM   3973  C   CYS A 724      43.283 -19.968  33.062  1.00 48.19           C  
ATOM   3974  O   CYS A 724      44.152 -19.782  32.219  1.00 47.57           O  
ATOM   3975  CB  CYS A 724      41.693 -18.062  33.333  1.00 48.06           C  
ATOM   3976  SG  CYS A 724      41.841 -17.940  35.113  1.00 49.35           S  
ATOM   3977  N   GLY A 725      43.492 -20.601  34.213  1.00 49.06           N  
ATOM   3978  CA  GLY A 725      44.754 -21.260  34.557  1.00 50.17           C  
ATOM   3979  C   GLY A 725      45.295 -20.698  35.856  1.00 50.87           C  
ATOM   3980  O   GLY A 725      44.932 -19.580  36.237  1.00 51.16           O  
ATOM   3981  N   THR A 726      46.156 -21.462  36.530  1.00 51.17           N  
ATOM   3982  CA  THR A 726      46.810 -21.008  37.765  1.00 51.70           C  
ATOM   3983  C   THR A 726      47.719 -19.795  37.537  1.00 52.18           C  
ATOM   3984  O   THR A 726      47.864 -18.940  38.422  1.00 52.53           O  
ATOM   3985  CB  THR A 726      47.671 -22.115  38.410  1.00 51.91           C  
ATOM   3986  OG1 THR A 726      48.838 -22.347  37.605  1.00 51.46           O  
ATOM   3987  CG2 THR A 726      46.868 -23.418  38.583  1.00 51.75           C  
ATOM   3988  N   ALA A 727      48.340 -19.733  36.359  1.00 52.47           N  
ATOM   3989  CA  ALA A 727      49.224 -18.625  36.000  1.00 52.82           C  
ATOM   3990  C   ALA A 727      48.455 -17.305  35.929  1.00 53.41           C  
ATOM   3991  O   ALA A 727      48.939 -16.261  36.379  1.00 53.80           O  
ATOM   3992  CB  ALA A 727      49.920 -18.911  34.676  1.00 52.51           C  
ATOM   3993  N   MET A 728      47.250 -17.358  35.368  1.00 53.51           N  
ATOM   3994  CA  MET A 728      46.447 -16.161  35.211  1.00 53.86           C  
ATOM   3995  C   MET A 728      45.770 -15.738  36.515  1.00 53.39           C  
ATOM   3996  O   MET A 728      45.619 -14.541  36.778  1.00 53.11           O  
ATOM   3997  CB  MET A 728      45.446 -16.348  34.083  1.00 53.72           C  
ATOM   3998  CG  MET A 728      46.121 -16.503  32.741  1.00 54.44           C  
ATOM   3999  SD  MET A 728      45.302 -15.531  31.470  1.00 55.68           S  
ATOM   4000  CE  MET A 728      43.935 -16.598  31.077  1.00 56.84           C  
ATOM   4001  N   LEU A 729      45.387 -16.727  37.325  1.00 53.15           N  
ATOM   4002  CA  LEU A 729      44.837 -16.497  38.662  1.00 53.19           C  
ATOM   4003  C   LEU A 729      45.821 -15.737  39.544  1.00 53.50           C  
ATOM   4004  O   LEU A 729      45.450 -14.753  40.185  1.00 53.83           O  
ATOM   4005  CB  LEU A 729      44.459 -17.821  39.335  1.00 53.16           C  
ATOM   4006  CG  LEU A 729      43.231 -18.587  38.833  1.00 53.04           C  
ATOM   4007  CD1 LEU A 729      43.229 -20.000  39.370  1.00 52.46           C  
ATOM   4008  CD2 LEU A 729      41.927 -17.869  39.178  1.00 53.13           C  
ATOM   4009  N   HIS A 730      47.070 -16.202  39.567  1.00 53.36           N  
ATOM   4010  CA  HIS A 730      48.153 -15.525  40.261  1.00 53.26           C  
ATOM   4011  C   HIS A 730      48.309 -14.092  39.761  1.00 52.88           C  
ATOM   4012  O   HIS A 730      48.489 -13.164  40.547  1.00 52.57           O  
ATOM   4013  CB  HIS A 730      49.461 -16.302  40.060  1.00 53.67           C  
ATOM   4014  CG  HIS A 730      50.693 -15.521  40.404  1.00 54.40           C  
ATOM   4015  ND1 HIS A 730      51.289 -15.582  41.645  1.00 55.01           N  
ATOM   4016  CD2 HIS A 730      51.436 -14.657  39.671  1.00 55.36           C  
ATOM   4017  CE1 HIS A 730      52.350 -14.795  41.660  1.00 55.51           C  
ATOM   4018  NE2 HIS A 730      52.460 -14.220  40.475  1.00 55.90           N  
ATOM   4019  N   ASP A 731      48.249 -13.931  38.444  1.00 52.73           N  
ATOM   4020  CA  ASP A 731      48.382 -12.628  37.813  1.00 52.58           C  
ATOM   4021  C   ASP A 731      47.284 -11.690  38.250  1.00 51.83           C  
ATOM   4022  O   ASP A 731      47.555 -10.586  38.701  1.00 51.87           O  
ATOM   4023  CB  ASP A 731      48.357 -12.773  36.300  1.00 53.06           C  
ATOM   4024  CG  ASP A 731      49.718 -13.044  35.726  1.00 55.12           C  
ATOM   4025  OD1 ASP A 731      50.505 -13.805  36.347  1.00 56.43           O  
ATOM   4026  OD2 ASP A 731      50.003 -12.477  34.649  1.00 57.96           O  
ATOM   4027  N   PHE A 732      46.040 -12.141  38.123  1.00 51.16           N  
ATOM   4028  CA  PHE A 732      44.897 -11.337  38.533  1.00 50.25           C  
ATOM   4029  C   PHE A 732      45.043 -10.930  39.996  1.00 50.16           C  
ATOM   4030  O   PHE A 732      44.866  -9.763  40.336  1.00 50.36           O  
ATOM   4031  CB  PHE A 732      43.581 -12.083  38.282  1.00 49.38           C  
ATOM   4032  CG  PHE A 732      43.237 -12.245  36.824  1.00 48.16           C  
ATOM   4033  CD1 PHE A 732      42.856 -13.485  36.319  1.00 46.02           C  
ATOM   4034  CD2 PHE A 732      43.277 -11.153  35.953  1.00 47.04           C  
ATOM   4035  CE1 PHE A 732      42.538 -13.648  34.969  1.00 44.71           C  
ATOM   4036  CE2 PHE A 732      42.953 -11.305  34.598  1.00 45.86           C  
ATOM   4037  CZ  PHE A 732      42.588 -12.559  34.107  1.00 45.80           C  
ATOM   4038  N   THR A 733      45.399 -11.899  40.837  1.00 49.94           N  
ATOM   4039  CA  THR A 733      45.699 -11.679  42.253  1.00 49.93           C  
ATOM   4040  C   THR A 733      46.712 -10.544  42.470  1.00 50.11           C  
ATOM   4041  O   THR A 733      46.481  -9.652  43.292  1.00 49.87           O  
ATOM   4042  CB  THR A 733      46.209 -12.989  42.906  1.00 49.94           C  
ATOM   4043  OG1 THR A 733      45.239 -14.028  42.708  1.00 49.35           O  
ATOM   4044  CG2 THR A 733      46.485 -12.806  44.404  1.00 49.85           C  
ATOM   4045  N   GLN A 734      47.822 -10.588  41.733  1.00 50.28           N  
ATOM   4046  CA  GLN A 734      48.802  -9.500  41.737  1.00 51.13           C  
ATOM   4047  C   GLN A 734      48.115  -8.165  41.441  1.00 51.07           C  
ATOM   4048  O   GLN A 734      48.241  -7.201  42.198  1.00 51.04           O  
ATOM   4049  CB  GLN A 734      49.891  -9.729  40.673  1.00 51.38           C  
ATOM   4050  CG  GLN A 734      50.817 -10.884  40.910  1.00 51.80           C  
ATOM   4051  CD  GLN A 734      51.938 -10.510  41.809  1.00 54.02           C  
ATOM   4052  OE1 GLN A 734      53.052 -10.259  41.352  1.00 55.91           O  
ATOM   4053  NE2 GLN A 734      51.663 -10.452  43.105  1.00 55.46           N  
ATOM   4054  N   GLN A 735      47.387  -8.130  40.330  1.00 50.98           N  
ATOM   4055  CA  GLN A 735      46.770  -6.910  39.846  1.00 50.90           C  
ATOM   4056  C   GLN A 735      45.748  -6.381  40.834  1.00 51.14           C  
ATOM   4057  O   GLN A 735      45.704  -5.178  41.084  1.00 51.14           O  
ATOM   4058  CB  GLN A 735      46.152  -7.131  38.468  1.00 50.69           C  
ATOM   4059  CG  GLN A 735      47.166  -7.572  37.420  1.00 50.11           C  
ATOM   4060  CD  GLN A 735      46.522  -8.136  36.175  1.00 50.23           C  
ATOM   4061  OE1 GLN A 735      45.769  -7.450  35.487  1.00 49.93           O  
ATOM   4062  NE2 GLN A 735      46.814  -9.396  35.877  1.00 50.82           N  
ATOM   4063  N   VAL A 736      44.954  -7.275  41.414  1.00 51.59           N  
ATOM   4064  CA  VAL A 736      43.930  -6.860  42.377  1.00 52.52           C  
ATOM   4065  C   VAL A 736      44.566  -6.239  43.630  1.00 53.02           C  
ATOM   4066  O   VAL A 736      44.129  -5.182  44.089  1.00 52.73           O  
ATOM   4067  CB  VAL A 736      42.929  -8.009  42.729  1.00 52.45           C  
ATOM   4068  CG1 VAL A 736      41.898  -7.547  43.748  1.00 52.20           C  
ATOM   4069  CG2 VAL A 736      42.204  -8.485  41.483  1.00 52.66           C  
ATOM   4070  N   GLN A 737      45.607  -6.881  44.156  1.00 54.05           N  
ATOM   4071  CA  GLN A 737      46.345  -6.356  45.306  1.00 55.17           C  
ATOM   4072  C   GLN A 737      46.813  -4.931  45.060  1.00 55.59           C  
ATOM   4073  O   GLN A 737      46.509  -4.022  45.835  1.00 55.71           O  
ATOM   4074  CB  GLN A 737      47.553  -7.231  45.626  1.00 55.26           C  
ATOM   4075  CG  GLN A 737      47.230  -8.472  46.439  1.00 56.84           C  
ATOM   4076  CD  GLN A 737      48.454  -9.056  47.142  1.00 58.66           C  
ATOM   4077  OE1 GLN A 737      49.436  -8.351  47.425  1.00 58.84           O  
ATOM   4078  NE2 GLN A 737      48.395 -10.355  47.435  1.00 59.39           N  
ATOM   4079  N   VAL A 738      47.536  -4.748  43.961  1.00 56.23           N  
ATOM   4080  CA  VAL A 738      48.084  -3.453  43.602  1.00 56.79           C  
ATOM   4081  C   VAL A 738      46.995  -2.383  43.598  1.00 57.49           C  
ATOM   4082  O   VAL A 738      47.109  -1.409  44.326  1.00 57.45           O  
ATOM   4083  CB  VAL A 738      48.864  -3.508  42.252  1.00 56.78           C  
ATOM   4084  CG1 VAL A 738      49.410  -2.138  41.869  1.00 56.06           C  
ATOM   4085  CG2 VAL A 738      50.001  -4.512  42.336  1.00 56.26           C  
ATOM   4086  N   ILE A 739      45.929  -2.575  42.823  1.00 58.80           N  
ATOM   4087  CA  ILE A 739      44.918  -1.509  42.693  1.00 60.24           C  
ATOM   4088  C   ILE A 739      44.102  -1.251  43.970  1.00 61.23           C  
ATOM   4089  O   ILE A 739      43.690  -0.119  44.214  1.00 61.44           O  
ATOM   4090  CB  ILE A 739      44.009  -1.593  41.386  1.00 60.07           C  
ATOM   4091  CG1 ILE A 739      42.549  -1.979  41.681  1.00 60.02           C  
ATOM   4092  CG2 ILE A 739      44.678  -2.385  40.266  1.00 59.91           C  
ATOM   4093  CD1 ILE A 739      42.293  -3.454  42.003  1.00 61.91           C  
ATOM   4094  N   GLU A 740      43.884  -2.283  44.781  1.00 62.52           N  
ATOM   4095  CA  GLU A 740      43.277  -2.084  46.092  1.00 63.94           C  
ATOM   4096  C   GLU A 740      44.184  -1.174  46.920  1.00 64.74           C  
ATOM   4097  O   GLU A 740      43.770  -0.096  47.358  1.00 64.96           O  
ATOM   4098  CB  GLU A 740      43.023  -3.420  46.803  1.00 63.86           C  
ATOM   4099  CG  GLU A 740      41.780  -4.159  46.300  1.00 64.35           C  
ATOM   4100  CD  GLU A 740      41.549  -5.505  46.977  1.00 64.25           C  
ATOM   4101  OE1 GLU A 740      42.494  -6.056  47.582  1.00 65.09           O  
ATOM   4102  OE2 GLU A 740      40.413  -6.019  46.895  1.00 64.72           O  
ATOM   4103  N   MET A 741      45.433  -1.599  47.086  1.00 65.66           N  
ATOM   4104  CA  MET A 741      46.439  -0.821  47.798  1.00 66.88           C  
ATOM   4105  C   MET A 741      46.505   0.632  47.325  1.00 67.20           C  
ATOM   4106  O   MET A 741      46.556   1.550  48.139  1.00 67.42           O  
ATOM   4107  CB  MET A 741      47.810  -1.491  47.667  1.00 66.78           C  
ATOM   4108  CG  MET A 741      47.872  -2.880  48.293  1.00 66.99           C  
ATOM   4109  SD  MET A 741      49.543  -3.554  48.417  1.00 68.24           S  
ATOM   4110  CE  MET A 741      49.219  -5.082  49.304  1.00 67.59           C  
ATOM   4111  N   LEU A 742      46.475   0.831  46.012  1.00 67.82           N  
ATOM   4112  CA  LEU A 742      46.640   2.157  45.422  1.00 68.46           C  
ATOM   4113  C   LEU A 742      45.413   3.060  45.525  1.00 69.33           C  
ATOM   4114  O   LEU A 742      45.553   4.274  45.675  1.00 69.48           O  
ATOM   4115  CB  LEU A 742      47.095   2.050  43.962  1.00 68.04           C  
ATOM   4116  CG  LEU A 742      48.573   1.737  43.742  1.00 67.31           C  
ATOM   4117  CD1 LEU A 742      48.806   1.293  42.320  1.00 66.54           C  
ATOM   4118  CD2 LEU A 742      49.451   2.934  44.078  1.00 66.52           C  
ATOM   4119  N   GLN A 743      44.219   2.479  45.425  1.00 70.36           N  
ATOM   4120  CA  GLN A 743      42.984   3.251  45.563  1.00 71.31           C  
ATOM   4121  C   GLN A 743      42.827   3.714  47.004  1.00 71.93           C  
ATOM   4122  O   GLN A 743      42.367   4.830  47.258  1.00 71.93           O  
ATOM   4123  CB  GLN A 743      41.760   2.444  45.102  1.00 71.40           C  
ATOM   4124  CG  GLN A 743      41.582   2.383  43.568  1.00 71.49           C  
ATOM   4125  CD  GLN A 743      40.443   1.471  43.102  1.00 71.63           C  
ATOM   4126  OE1 GLN A 743      40.066   0.515  43.782  1.00 72.50           O  
ATOM   4127  NE2 GLN A 743      39.902   1.761  41.921  1.00 72.04           N  
ATOM   4128  N   LYS A 744      43.249   2.860  47.936  1.00 72.66           N  
ATOM   4129  CA  LYS A 744      43.241   3.176  49.361  1.00 73.54           C  
ATOM   4130  C   LYS A 744      44.334   4.194  49.695  1.00 73.96           C  
ATOM   4131  O   LYS A 744      44.849   4.235  50.820  1.00 74.10           O  
ATOM   4132  CB  LYS A 744      43.427   1.897  50.186  1.00 73.61           C  
ATOM   4133  CG  LYS A 744      42.292   0.878  50.052  1.00 74.11           C  
ATOM   4134  CD  LYS A 744      42.601  -0.406  50.821  1.00 74.12           C  
ATOM   4135  CE  LYS A 744      41.447  -1.406  50.723  1.00 75.04           C  
ATOM   4136  NZ  LYS A 744      41.674  -2.601  51.596  1.00 75.00           N  
ATOM   4137  N   VAL A 745      44.699   4.990  48.695  1.00 74.36           N  
ATOM   4138  CA  VAL A 745      45.649   6.081  48.843  1.00 74.86           C  
ATOM   4139  C   VAL A 745      45.056   7.288  48.120  1.00 75.53           C  
ATOM   4140  O   VAL A 745      45.190   8.419  48.575  1.00 75.82           O  
ATOM   4141  CB  VAL A 745      47.047   5.725  48.267  1.00 74.75           C  
ATOM   4142  CG1 VAL A 745      48.020   6.876  48.439  1.00 74.63           C  
ATOM   4143  CG2 VAL A 745      47.613   4.481  48.929  1.00 74.44           C  
ATOM   4144  N   THR A 746      44.381   7.032  47.003  1.00 76.31           N  
ATOM   4145  CA  THR A 746      43.666   8.064  46.249  1.00 77.15           C  
ATOM   4146  C   THR A 746      42.559   8.724  47.076  1.00 77.78           C  
ATOM   4147  O   THR A 746      42.227   9.894  46.864  1.00 77.80           O  
ATOM   4148  CB  THR A 746      43.046   7.480  44.963  1.00 77.18           C  
ATOM   4149  OG1 THR A 746      43.985   6.594  44.339  1.00 77.55           O  
ATOM   4150  CG2 THR A 746      42.652   8.596  43.980  1.00 77.02           C  
ATOM   4151  N   LEU A 747      41.987   7.962  48.008  1.00 78.65           N  
ATOM   4152  CA  LEU A 747      40.946   8.465  48.904  1.00 79.16           C  
ATOM   4153  C   LEU A 747      41.549   9.496  49.846  1.00 79.55           C  
ATOM   4154  O   LEU A 747      41.304  10.696  49.712  1.00 79.50           O  
ATOM   4155  CB  LEU A 747      40.324   7.322  49.722  1.00 79.13           C  
ATOM   4156  CG  LEU A 747      39.797   6.051  49.045  1.00 79.17           C  
ATOM   4157  CD1 LEU A 747      39.641   4.939  50.080  1.00 78.89           C  
ATOM   4158  CD2 LEU A 747      38.488   6.299  48.294  1.00 78.73           C  
ATOM   4159  N   ASP A 748      42.366   9.004  50.774  1.00 80.12           N  
ATOM   4160  CA  ASP A 748      42.966   9.802  51.842  1.00 80.71           C  
ATOM   4161  C   ASP A 748      43.520  11.132  51.331  1.00 80.92           C  
ATOM   4162  O   ASP A 748      43.301  12.187  51.933  1.00 80.97           O  
ATOM   4163  CB  ASP A 748      44.078   8.995  52.531  1.00 80.84           C  
ATOM   4164  CG  ASP A 748      43.739   7.507  52.672  1.00 81.28           C  
ATOM   4165  OD1 ASP A 748      42.537   7.149  52.670  1.00 81.39           O  
ATOM   4166  OD2 ASP A 748      44.684   6.694  52.787  1.00 81.80           O  
ATOM   4167  N   ILE A 749      44.221  11.059  50.206  1.00 81.21           N  
ATOM   4168  CA  ILE A 749      44.842  12.213  49.580  1.00 81.55           C  
ATOM   4169  C   ILE A 749      43.799  13.225  49.090  1.00 81.71           C  
ATOM   4170  O   ILE A 749      43.971  14.430  49.273  1.00 81.70           O  
ATOM   4171  CB  ILE A 749      45.820  11.754  48.447  1.00 81.66           C  
ATOM   4172  CG1 ILE A 749      47.234  11.539  49.007  1.00 81.91           C  
ATOM   4173  CG2 ILE A 749      45.882  12.755  47.292  1.00 81.56           C  
ATOM   4174  CD1 ILE A 749      47.402  10.319  49.911  1.00 82.40           C  
ATOM   4175  N   LYS A 750      42.712  12.725  48.505  1.00 82.06           N  
ATOM   4176  CA  LYS A 750      41.663  13.568  47.913  1.00 82.45           C  
ATOM   4177  C   LYS A 750      40.975  14.471  48.947  1.00 82.93           C  
ATOM   4178  O   LYS A 750      40.524  15.573  48.620  1.00 82.72           O  
ATOM   4179  CB  LYS A 750      40.631  12.683  47.199  1.00 82.46           C  
ATOM   4180  CG  LYS A 750      39.725  13.377  46.175  1.00 82.02           C  
ATOM   4181  CD  LYS A 750      38.923  12.307  45.402  1.00 82.03           C  
ATOM   4182  CE  LYS A 750      38.217  12.908  44.188  1.00 81.79           C  
ATOM   4183  NZ  LYS A 750      36.774  13.212  44.412  1.00 80.97           N  
ATOM   4184  N   SER A 751      40.921  13.997  50.190  1.00 83.72           N  
ATOM   4185  CA  SER A 751      40.232  14.689  51.280  1.00 84.54           C  
ATOM   4186  C   SER A 751      41.111  15.698  52.029  1.00 85.25           C  
ATOM   4187  O   SER A 751      40.697  16.239  53.061  1.00 85.41           O  
ATOM   4188  CB  SER A 751      39.658  13.667  52.262  1.00 84.43           C  
ATOM   4189  OG  SER A 751      40.673  12.791  52.718  1.00 84.15           O  
ATOM   4190  N   LEU A 752      42.315  15.950  51.511  1.00 86.13           N  
ATOM   4191  CA  LEU A 752      43.220  16.951  52.096  1.00 86.99           C  
ATOM   4192  C   LEU A 752      43.050  18.359  51.499  1.00 87.70           C  
ATOM   4193  O   LEU A 752      43.760  19.295  51.879  1.00 87.74           O  
ATOM   4194  CB  LEU A 752      44.681  16.482  52.035  1.00 86.81           C  
ATOM   4195  CG  LEU A 752      45.129  15.446  53.077  1.00 86.65           C  
ATOM   4196  CD1 LEU A 752      46.525  14.937  52.761  1.00 86.26           C  
ATOM   4197  CD2 LEU A 752      45.079  16.003  54.501  1.00 86.34           C  
ATOM   4198  N   SER A 753      42.103  18.485  50.568  1.00 88.65           N  
ATOM   4199  CA  SER A 753      41.624  19.768  50.041  1.00 89.58           C  
ATOM   4200  C   SER A 753      40.431  19.498  49.126  1.00 90.21           C  
ATOM   4201  O   SER A 753      40.564  18.812  48.104  1.00 90.28           O  
ATOM   4202  CB  SER A 753      42.722  20.519  49.281  1.00 89.61           C  
ATOM   4203  OG  SER A 753      42.297  21.833  48.959  1.00 89.92           O  
ATOM   4204  N   ALA A 754      39.269  20.032  49.502  1.00 91.00           N  
ATOM   4205  CA  ALA A 754      38.004  19.741  48.814  1.00 91.71           C  
ATOM   4206  C   ALA A 754      37.891  20.397  47.434  1.00 92.19           C  
ATOM   4207  O   ALA A 754      37.705  19.710  46.422  1.00 92.19           O  
ATOM   4208  CB  ALA A 754      36.810  20.126  49.702  1.00 91.67           C  
ATOM   4209  N   GLU A 755      38.010  21.723  47.405  1.00 92.85           N  
ATOM   4210  CA  GLU A 755      37.864  22.501  46.175  1.00 93.41           C  
ATOM   4211  C   GLU A 755      38.945  23.562  45.995  1.00 93.78           C  
ATOM   4212  O   GLU A 755      39.058  24.165  44.924  1.00 93.89           O  
ATOM   4213  CB  GLU A 755      36.475  23.143  46.103  1.00 93.40           C  
ATOM   4214  CG  GLU A 755      35.487  22.402  45.216  1.00 93.49           C  
ATOM   4215  CD  GLU A 755      35.714  22.673  43.737  1.00 93.42           C  
ATOM   4216  OE1 GLU A 755      36.710  22.168  43.175  1.00 93.62           O
[truncated: 213,598 more chars]
