# Supplementary material for: Predictive classification models and targets identification for betulin derivatives as Leishmania donovani inhibitors
Source: J Cheminform. 2018 Aug 17;10:40. doi: 10.1186/s13321-018-0291-x (PMC6097978; doi:10.1186/s13321-018-0291-x)
Supplement: Supplementary file 5 — Additional file 5. Zip file with all potential protein target structures protein data bank files. [file 13321_2018_291_MOESM5_ESM.zip › 2hpy.pdb]

HEADER    SIGNALING PROTEIN                       18-JUL-06   2HPY              
TITLE     CRYSTALLOGRAPHIC MODEL OF LUMIRHODOPSIN                               
COMPND    MOL_ID: 1;                                                            
COMPND   2 MOLECULE: RHODOPSIN;                                                 
COMPND   3 CHAIN: A, B                                                          
SOURCE    MOL_ID: 1;                                                            
SOURCE   2 ORGANISM_SCIENTIFIC: BOS TAURUS;                                     
SOURCE   3 ORGANISM_COMMON: CATTLE;                                             
SOURCE   4 ORGANISM_TAXID: 9913                                                 
KEYWDS    G PROTEIN-COUPLED RECEPTOR, VISUAL PIGMENT, SIGNALING PROTEIN         
EXPDTA    X-RAY DIFFRACTION                                                     
AUTHOR    H.NAKAMICHI,T.OKADA                                                   
REVDAT   4   13-JUL-11 2HPY    1       VERSN                                    
REVDAT   3   24-FEB-09 2HPY    1       VERSN                                    
REVDAT   2   05-SEP-06 2HPY    1       JRNL                                     
REVDAT   1   22-AUG-06 2HPY    0                                                
JRNL        AUTH   H.NAKAMICHI,T.OKADA                                          
JRNL        TITL   LOCAL PEPTIDE MOVEMENT IN THE PHOTOREACTION INTERMEDIATE OF  
JRNL        TITL 2 RHODOPSIN                                                    
JRNL        REF    PROC.NATL.ACAD.SCI.USA        V. 103 12729 2006              
JRNL        REFN                   ISSN 0027-8424                               
JRNL        PMID   16908857                                                     
JRNL        DOI    10.1073/PNAS.0601765103                                      
REMARK   2                                                                      
REMARK   2 RESOLUTION.    2.80 ANGSTROMS.                                       
REMARK   3                                                                      
REMARK   3 REFINEMENT.                                                          
REMARK   3   PROGRAM     : CNS 1.1                                              
REMARK   3   AUTHORS     : BRUNGER,ADAMS,CLORE,DELANO,GROS,GROSSE-              
REMARK   3               : KUNSTLEVE,JIANG,KUSZEWSKI,NILGES,PANNU,              
REMARK   3               : READ,RICE,SIMONSON,WARREN                            
REMARK   3                                                                      
REMARK   3  REFINEMENT TARGET : ENGH & HUBER                                    
REMARK   3                                                                      
REMARK   3  DATA USED IN REFINEMENT.                                            
REMARK   3   RESOLUTION RANGE HIGH (ANGSTROMS) : 2.80                           
REMARK   3   RESOLUTION RANGE LOW  (ANGSTROMS) : 50.00                          
REMARK   3   DATA CUTOFF            (SIGMA(F)) : 0.000                          
REMARK   3   DATA CUTOFF HIGH         (ABS(F)) : NULL                           
REMARK   3   DATA CUTOFF LOW          (ABS(F)) : NULL                           
REMARK   3   COMPLETENESS (WORKING+TEST)   (%) : NULL                           
REMARK   3   NUMBER OF REFLECTIONS             : 28564                          
REMARK   3                                                                      
REMARK   3  FIT TO DATA USED IN REFINEMENT.                                     
REMARK   3   CROSS-VALIDATION METHOD          : NULL                            
REMARK   3   FREE R VALUE TEST SET SELECTION  : RANDOM                          
REMARK   3   R VALUE            (WORKING SET) : 0.218                           
REMARK   3   FREE R VALUE                     : 0.238                           
REMARK   3   FREE R VALUE TEST SET SIZE   (%) : NULL                            
REMARK   3   FREE R VALUE TEST SET COUNT      : 1089                            
REMARK   3   ESTIMATED ERROR OF FREE R VALUE  : NULL                            
REMARK   3                                                                      
REMARK   3  FIT IN THE HIGHEST RESOLUTION BIN.                                  
REMARK   3   TOTAL NUMBER OF BINS USED           : NULL                         
REMARK   3   BIN RESOLUTION RANGE HIGH       (A) : NULL                         
REMARK   3   BIN RESOLUTION RANGE LOW        (A) : NULL                         
REMARK   3   BIN COMPLETENESS (WORKING+TEST) (%) : NULL                         
REMARK   3   REFLECTIONS IN BIN    (WORKING SET) : NULL                         
REMARK   3   BIN R VALUE           (WORKING SET) : NULL                         
REMARK   3   BIN FREE R VALUE                    : NULL                         
REMARK   3   BIN FREE R VALUE TEST SET SIZE  (%) : NULL                         
REMARK   3   BIN FREE R VALUE TEST SET COUNT     : NULL                         
REMARK   3   ESTIMATED ERROR OF BIN FREE R VALUE : NULL                         
REMARK   3                                                                      
REMARK   3  NUMBER OF NON-HYDROGEN ATOMS USED IN REFINEMENT.                    
REMARK   3   PROTEIN ATOMS            : 5498                                    
REMARK   3   NUCLEIC ACID ATOMS       : 0                                       
REMARK   3   HETEROGEN ATOMS          : 384                                     
REMARK   3   SOLVENT ATOMS            : 66                                      
REMARK   3                                                                      
REMARK   3  B VALUES.                                                           
REMARK   3   FROM WILSON PLOT           (A**2) : NULL                           
REMARK   3   MEAN B VALUE      (OVERALL, A**2) : NULL                           
REMARK   3   OVERALL ANISOTROPIC B VALUE.                                       
REMARK   3    B11 (A**2) : NULL                                                 
REMARK   3    B22 (A**2) : NULL                                                 
REMARK   3    B33 (A**2) : NULL                                                 
REMARK   3    B12 (A**2) : NULL                                                 
REMARK   3    B13 (A**2) : NULL                                                 
REMARK   3    B23 (A**2) : NULL                                                 
REMARK   3                                                                      
REMARK   3  ESTIMATED COORDINATE ERROR.                                         
REMARK   3   ESD FROM LUZZATI PLOT        (A) : NULL                            
REMARK   3   ESD FROM SIGMAA              (A) : NULL                            
REMARK   3   LOW RESOLUTION CUTOFF        (A) : NULL                            
REMARK   3                                                                      
REMARK   3  CROSS-VALIDATED ESTIMATED COORDINATE ERROR.                         
REMARK   3   ESD FROM C-V LUZZATI PLOT    (A) : NULL                            
REMARK   3   ESD FROM C-V SIGMAA          (A) : NULL                            
REMARK   3                                                                      
REMARK   3  RMS DEVIATIONS FROM IDEAL VALUES.                                   
REMARK   3   BOND LENGTHS                 (A) : 0.012                           
REMARK   3   BOND ANGLES            (DEGREES) : 1.41                            
REMARK   3   DIHEDRAL ANGLES        (DEGREES) : NULL                            
REMARK   3   IMPROPER ANGLES        (DEGREES) : NULL                            
REMARK   3                                                                      
REMARK   3  ISOTROPIC THERMAL MODEL : NULL                                      
REMARK   3                                                                      
REMARK   3  ISOTROPIC THERMAL FACTOR RESTRAINTS.    RMS    SIGMA                
REMARK   3   MAIN-CHAIN BOND              (A**2) : NULL  ; NULL                 
REMARK   3   MAIN-CHAIN ANGLE             (A**2) : NULL  ; NULL                 
REMARK   3   SIDE-CHAIN BOND              (A**2) : NULL  ; NULL                 
REMARK   3   SIDE-CHAIN ANGLE             (A**2) : NULL  ; NULL                 
REMARK   3                                                                      
REMARK   3  BULK SOLVENT MODELING.                                              
REMARK   3   METHOD USED : NULL                                                 
REMARK   3   KSOL        : NULL                                                 
REMARK   3   BSOL        : NULL                                                 
REMARK   3                                                                      
REMARK   3  NCS MODEL : NULL                                                    
REMARK   3                                                                      
REMARK   3  NCS RESTRAINTS.                         RMS   SIGMA/WEIGHT          
REMARK   3   GROUP  1  POSITIONAL            (A) : NULL  ; NULL                 
REMARK   3   GROUP  1  B-FACTOR           (A**2) : NULL  ; NULL                 
REMARK   3                                                                      
REMARK   3  PARAMETER FILE  1  : NULL                                           
REMARK   3  TOPOLOGY FILE  1   : NULL                                           
REMARK   3                                                                      
REMARK   3  OTHER REFINEMENT REMARKS: NULL                                      
REMARK   4                                                                      
REMARK   4 2HPY COMPLIES WITH FORMAT V. 3.15, 01-DEC-08                         
REMARK 100                                                                      
REMARK 100 THIS ENTRY HAS BEEN PROCESSED BY PDBJ ON 20-JUL-06.                  
REMARK 100 THE RCSB ID CODE IS RCSB038622.                                      
REMARK 200                                                                      
REMARK 200 EXPERIMENTAL DETAILS                                                 
REMARK 200  EXPERIMENT TYPE                : X-RAY DIFFRACTION                  
REMARK 200  DATE OF DATA COLLECTION        : 11-JUN-04                          
REMARK 200  TEMPERATURE           (KELVIN) : 160                                
REMARK 200  PH                             : 6.0                                
REMARK 200  NUMBER OF CRYSTALS USED        : 1                                  
REMARK 200                                                                      
REMARK 200  SYNCHROTRON              (Y/N) : Y                                  
REMARK 200  RADIATION SOURCE               : SPRING-8                           
REMARK 200  BEAMLINE                       : BL41XU                             
REMARK 200  X-RAY GENERATOR MODEL          : NULL                               
REMARK 200  MONOCHROMATIC OR LAUE    (M/L) : M                                  
REMARK 200  WAVELENGTH OR RANGE        (A) : 1.0000                             
REMARK 200  MONOCHROMATOR                  : NULL                               
REMARK 200  OPTICS                         : NULL                               
REMARK 200                                                                      
REMARK 200  DETECTOR TYPE                  : CCD                                
REMARK 200  DETECTOR MANUFACTURER          : MAR CCD 165 MM                     
REMARK 200  INTENSITY-INTEGRATION SOFTWARE : HKL-2000                           
REMARK 200  DATA SCALING SOFTWARE          : SCALEPACK                          
REMARK 200                                                                      
REMARK 200  NUMBER OF UNIQUE REFLECTIONS   : 29920                              
REMARK 200  RESOLUTION RANGE HIGH      (A) : 2.800                              
REMARK 200  RESOLUTION RANGE LOW       (A) : 50.000                             
REMARK 200  REJECTION CRITERIA  (SIGMA(I)) : 0.000                              
REMARK 200                                                                      
REMARK 200 OVERALL.                                                             
REMARK 200  COMPLETENESS FOR RANGE     (%) : 87.2                               
REMARK 200  DATA REDUNDANCY                : NULL                               
REMARK 200  R MERGE                    (I) : NULL                               
REMARK 200  R SYM                      (I) : NULL                               
REMARK 200  <I/SIGMA(I)> FOR THE DATA SET  : NULL                               
REMARK 200                                                                      
REMARK 200 IN THE HIGHEST RESOLUTION SHELL.                                     
REMARK 200  HIGHEST RESOLUTION SHELL, RANGE HIGH (A) : 2.80                     
REMARK 200  HIGHEST RESOLUTION SHELL, RANGE LOW  (A) : 2.90                     
REMARK 200  COMPLETENESS FOR SHELL     (%) : 43.5                               
REMARK 200  DATA REDUNDANCY IN SHELL       : NULL                               
REMARK 200  R MERGE FOR SHELL          (I) : NULL                               
REMARK 200  R SYM FOR SHELL            (I) : NULL                               
REMARK 200  <I/SIGMA(I)> FOR SHELL         : NULL                               
REMARK 200                                                                      
REMARK 200 DIFFRACTION PROTOCOL: SINGLE WAVELENGTH                              
REMARK 200 METHOD USED TO DETERMINE THE STRUCTURE: MOLECULAR REPLACEMENT        
REMARK 200 SOFTWARE USED: AMORE                                                 
REMARK 200 STARTING MODEL: NULL                                                 
REMARK 200                                                                      
REMARK 200 REMARK: NULL                                                         
REMARK 280                                                                      
REMARK 280 CRYSTAL                                                              
REMARK 280 SOLVENT CONTENT, VS   (%): 72.67                                     
REMARK 280 MATTHEWS COEFFICIENT, VM (ANGSTROMS**3/DA): 4.50                     
REMARK 280                                                                      
REMARK 280 CRYSTALLIZATION CONDITIONS: 2.9M AMMONIUM SULFATE, 0.05M MES, PH     
REMARK 280  6.0, VAPOR DIFFUSION, HANGING DROP, TEMPERATURE 283K                
REMARK 290                                                                      
REMARK 290 CRYSTALLOGRAPHIC SYMMETRY                                            
REMARK 290 SYMMETRY OPERATORS FOR SPACE GROUP: P 41                             
REMARK 290                                                                      
REMARK 290      SYMOP   SYMMETRY                                                
REMARK 290     NNNMMM   OPERATOR                                                
REMARK 290       1555   X,Y,Z                                                   
REMARK 290       2555   -X,-Y,Z+1/2                                             
REMARK 290       3555   -Y,X,Z+1/4                                              
REMARK 290       4555   Y,-X,Z+3/4                                              
REMARK 290                                                                      
REMARK 290     WHERE NNN -> OPERATOR NUMBER                                     
REMARK 290           MMM -> TRANSLATION VECTOR                                  
REMARK 290                                                                      
REMARK 290 CRYSTALLOGRAPHIC SYMMETRY TRANSFORMATIONS                            
REMARK 290 THE FOLLOWING TRANSFORMATIONS OPERATE ON THE ATOM/HETATM             
REMARK 290 RECORDS IN THIS ENTRY TO PRODUCE CRYSTALLOGRAPHICALLY                
REMARK 290 RELATED MOLECULES.                                                   
REMARK 290   SMTRY1   1  1.000000  0.000000  0.000000        0.00000            
REMARK 290   SMTRY2   1  0.000000  1.000000  0.000000        0.00000            
REMARK 290   SMTRY3   1  0.000000  0.000000  1.000000        0.00000            
REMARK 290   SMTRY1   2 -1.000000  0.000000  0.000000        0.00000            
REMARK 290   SMTRY2   2  0.000000 -1.000000  0.000000        0.00000            
REMARK 290   SMTRY3   2  0.000000  0.000000  1.000000       75.20000            
REMARK 290   SMTRY1   3  0.000000 -1.000000  0.000000        0.00000            
REMARK 290   SMTRY2   3  1.000000  0.000000  0.000000        0.00000            
REMARK 290   SMTRY3   3  0.000000  0.000000  1.000000       37.60000            
REMARK 290   SMTRY1   4  0.000000  1.000000  0.000000        0.00000            
REMARK 290   SMTRY2   4 -1.000000  0.000000  0.000000        0.00000            
REMARK 290   SMTRY3   4  0.000000  0.000000  1.000000      112.80000            
REMARK 290                                                                      
REMARK 290 REMARK: NULL                                                         
REMARK 300                                                                      
REMARK 300 BIOMOLECULE: 1, 2                                                    
REMARK 300 SEE REMARK 350 FOR THE AUTHOR PROVIDED AND/OR PROGRAM                
REMARK 300 GENERATED ASSEMBLY INFORMATION FOR THE STRUCTURE IN                  
REMARK 300 THIS ENTRY. THE REMARK MAY ALSO PROVIDE INFORMATION ON               
REMARK 300 BURIED SURFACE AREA.                                                 
REMARK 350                                                                      
REMARK 350 COORDINATES FOR A COMPLETE MULTIMER REPRESENTING THE KNOWN           
REMARK 350 BIOLOGICALLY SIGNIFICANT OLIGOMERIZATION STATE OF THE                
REMARK 350 MOLECULE CAN BE GENERATED BY APPLYING BIOMT TRANSFORMATIONS          
REMARK 350 GIVEN BELOW.  BOTH NON-CRYSTALLOGRAPHIC AND                          
REMARK 350 CRYSTALLOGRAPHIC OPERATIONS ARE GIVEN.                               
REMARK 350                                                                      
REMARK 350 BIOMOLECULE: 1                                                       
REMARK 350 AUTHOR DETERMINED BIOLOGICAL UNIT: DIMERIC                           
REMARK 350 SOFTWARE DETERMINED QUATERNARY STRUCTURE: DIMERIC                    
REMARK 350 SOFTWARE USED: PISA                                                  
REMARK 350 TOTAL BURIED SURFACE AREA: 13940 ANGSTROM**2                         
REMARK 350 SURFACE AREA OF THE COMPLEX: 30570 ANGSTROM**2                       
REMARK 350 CHANGE IN SOLVENT FREE ENERGY: -265.0 KCAL/MOL                       
REMARK 350 APPLY THE FOLLOWING TO CHAINS: A, B                                  
REMARK 350   BIOMT1   1  1.000000  0.000000  0.000000        0.00000            
REMARK 350   BIOMT2   1  0.000000  1.000000  0.000000        0.00000            
REMARK 350   BIOMT3   1  0.000000  0.000000  1.000000        0.00000            
REMARK 350                                                                      
REMARK 350 BIOMOLECULE: 2                                                       
REMARK 350 SOFTWARE DETERMINED QUATERNARY STRUCTURE: DIMERIC                    
REMARK 350 SOFTWARE USED: PISA                                                  
REMARK 350 TOTAL BURIED SURFACE AREA: 11960 ANGSTROM**2                         
REMARK 350 SURFACE AREA OF THE COMPLEX: 32560 ANGSTROM**2                       
REMARK 350 CHANGE IN SOLVENT FREE ENERGY: -284.0 KCAL/MOL                       
REMARK 350 APPLY THE FOLLOWING TO CHAINS: B                                     
REMARK 350   BIOMT1   1  1.000000  0.000000  0.000000        0.00000            
REMARK 350   BIOMT2   1  0.000000  1.000000  0.000000        0.00000            
REMARK 350   BIOMT3   1  0.000000  0.000000  1.000000        0.00000            
REMARK 350 APPLY THE FOLLOWING TO CHAINS: A                                     
REMARK 350   BIOMT1   2 -1.000000  0.000000  0.000000       96.72000            
REMARK 350   BIOMT2   2  0.000000 -1.000000  0.000000        0.00000            
REMARK 350   BIOMT3   2  0.000000  0.000000  1.000000      -75.20000            
REMARK 500                                                                      
REMARK 500 GEOMETRY AND STEREOCHEMISTRY                                         
REMARK 500 SUBTOPIC: CLOSE CONTACTS                                             
REMARK 500                                                                      
REMARK 500 THE FOLLOWING ATOMS THAT ARE RELATED BY CRYSTALLOGRAPHIC             
REMARK 500 SYMMETRY ARE IN CLOSE CONTACT.  AN ATOM LOCATED WITHIN 0.15          
REMARK 500 ANGSTROMS OF A SYMMETRY RELATED ATOM IS ASSUMED TO BE ON A           
REMARK 500 SPECIAL POSITION AND IS, THEREFORE, LISTED IN REMARK 375             
REMARK 500 INSTEAD OF REMARK 500.  ATOMS WITH NON-BLANK ALTERNATE               
REMARK 500 LOCATION INDICATORS ARE NOT INCLUDED IN THE CALCULATIONS.            
REMARK 500                                                                      
REMARK 500 DISTANCE CUTOFF:                                                     
REMARK 500 2.2 ANGSTROMS FOR CONTACTS NOT INVOLVING HYDROGEN ATOMS              
REMARK 500 1.6 ANGSTROMS FOR CONTACTS INVOLVING HYDROGEN ATOMS                  
REMARK 500                                                                      
REMARK 500  ATM1  RES C  SSEQI   ATM2  RES C  SSEQI  SSYMOP   DISTANCE          
REMARK 500   NE2  GLN A   344     O6   HTG B  1509     4564     2.19            
REMARK 500                                                                      
REMARK 500 REMARK: NULL                                                         
REMARK 500                                                                      
REMARK 500 GEOMETRY AND STEREOCHEMISTRY                                         
REMARK 500 SUBTOPIC: TORSION ANGLES                                             
REMARK 500                                                                      
REMARK 500 TORSION ANGLES OUTSIDE THE EXPECTED RAMACHANDRAN REGIONS:            
REMARK 500 (M=MODEL NUMBER; RES=RESIDUE NAME; C=CHAIN IDENTIFIER;               
REMARK 500 SSEQ=SEQUENCE NUMBER; I=INSERTION CODE).                             
REMARK 500                                                                      
REMARK 500 STANDARD TABLE:                                                      
REMARK 500 FORMAT:(10X,I3,1X,A3,1X,A1,I4,A1,4X,F7.2,3X,F7.2)                    
REMARK 500                                                                      
REMARK 500 EXPECTED VALUES: GJ KLEYWEGT AND TA JONES (1996). PHI/PSI-           
REMARK 500 CHOLOGY: RAMACHANDRAN REVISITED. STRUCTURE 4, 1395 - 1400            
REMARK 500                                                                      
REMARK 500  M RES CSSEQI        PSI       PHI                                   
REMARK 500    LYS A  66      -19.01    -49.94                                   
REMARK 500    VAL A  87      -74.43    -44.14                                   
REMARK 500    THR A  93      -77.97    -43.45                                   
REMARK 500    THR A  94      -34.22    -33.45                                   
REMARK 500    PHE A 115      -84.30    -67.50                                   
REMARK 500    LEU A 119      -82.62    -63.22                                   
REMARK 500    LYS A 141       87.24     15.81                                   
REMARK 500    ASN A 145       34.93   -166.16                                   
REMARK 500    ALA A 166       31.95    -73.53                                   
REMARK 500    CYS A 167      -14.87   -167.74                                   
REMARK 500    PRO A 171       -0.74    -55.52                                   
REMARK 500    SER A 176     -175.18     72.15                                   
REMARK 500    GLN A 184       48.60     76.60                                   
REMARK 500    HIS A 195       85.65     20.88                                   
REMARK 500    ASN A 199       40.38     71.79                                   
REMARK 500    GLU A 201      -73.17    -45.98                                   
REMARK 500    PHE A 212      -75.89   -157.52                                   
REMARK 500    LEU A 226       36.08    -81.06                                   
REMARK 500    THR A 229     -130.90    -77.65                                   
REMARK 500    ALA A 233       94.89    -63.17                                   
REMARK 500    ALA A 235     -155.64    -91.76                                   
REMARK 500    GLN A 236     -159.56    -89.06                                   
REMARK 500    GLN A 238      144.35     77.41                                   
REMARK 500    SER A 240       17.49    176.23                                   
REMARK 500    ALA A 241      135.75    152.20                                   
REMARK 500    ALA A 260        4.72    -66.93                                   
REMARK 500    HIS A 278       42.67   -152.30                                   
REMARK 500    GLN A 279       81.69    -58.10                                   
REMARK 500    SER A 281     -168.52    -60.89                                   
REMARK 500    VAL A 300      -42.39   -135.39                                   
REMARK 500    TYR A 301        2.82    -49.10                                   
REMARK 500    CYS A 322       39.65    -75.87                                   
REMARK 500    CYS A 323      -72.76     36.65                                   
REMARK 500    LYS A 325     -112.90   -149.79                                   
REMARK 500    ASN A 326       77.97     50.87                                   
REMARK 500    PRO A 327       22.64    -76.07                                   
REMARK 500    LEU A 328      -97.32     15.53                                   
REMARK 500    ASP A 331     -154.62     61.05                                   
REMARK 500    ALA A 333      -14.29     62.04                                   
REMARK 500    SER A 334     -165.25   -122.17                                   
REMARK 500    THR A 335      156.73    -36.52                                   
REMARK 500    VAL A 337      147.63    178.16                                   
REMARK 500    SER A 338     -145.34   -175.42                                   
REMARK 500    LYS A 339      -67.42   -106.88                                   
REMARK 500    GLU A 341     -123.10    -69.36                                   
REMARK 500    THR A 342       40.25    -92.25                                   
REMARK 500    PRO A 347     -122.95    -81.69                                   
REMARK 500    TYR B  10       93.25   -160.69                                   
REMARK 500    LEU B  50      -75.29   -104.41                                   
REMARK 500    PHE B  52      -72.01    -79.56                                   
REMARK 500                                                                      
REMARK 500 THIS ENTRY HAS      97 RAMACHANDRAN OUTLIERS.                        
REMARK 500                                                                      
REMARK 500 REMARK: NULL                                                         
REMARK 500                                                                      
REMARK 500 GEOMETRY AND STEREOCHEMISTRY                                         
REMARK 500 SUBTOPIC: PLANAR GROUPS                                              
REMARK 500                                                                      
REMARK 500 PLANAR GROUPS IN THE FOLLOWING RESIDUES HAVE A TOTAL                 
REMARK 500 RMS DISTANCE OF ALL ATOMS FROM THE BEST-FIT PLANE                    
REMARK 500 BY MORE THAN AN EXPECTED VALUE OF 6*RMSD, WITH AN                    
REMARK 500 RMSD 0.02 ANGSTROMS, OR AT LEAST ONE ATOM HAS                        
REMARK 500 AN RMSD GREATER THAN THIS VALUE                                      
REMARK 500 (M=MODEL NUMBER; RES=RESIDUE NAME; C=CHAIN IDENTIFIER;               
REMARK 500 SSEQ=SEQUENCE NUMBER; I=INSERTION CODE).                             
REMARK 500                                                                      
REMARK 500  M RES CSSEQI        RMS     TYPE                                    
REMARK 500    TYR B 306         0.08    SIDE CHAIN                              
REMARK 500                                                                      
REMARK 500 REMARK: NULL                                                         
REMARK 610                                                                      
REMARK 610 MISSING HETEROATOM                                                   
REMARK 610 THE FOLLOWING RESIDUES HAVE MISSING ATOMS (M=MODEL NUMBER;           
REMARK 610 RES=RESIDUE NAME; C=CHAIN IDENTIFIER; SSEQ=SEQUENCE NUMBER;          
REMARK 610 I=INSERTION CODE):                                                   
REMARK 610   M RES C SSEQI                                                      
REMARK 610     PLM A 1322                                                       
REMARK 610     PLM A 1323                                                       
REMARK 610     PLM B 1322                                                       
REMARK 610     PLM B 1323                                                       
REMARK 610     PLM B 1407                                                       
REMARK 610     PLM A 1410                                                       
REMARK 620                                                                      
REMARK 620 METAL COORDINATION                                                   
REMARK 620 (M=MODEL NUMBER; RES=RESIDUE NAME; C=CHAIN IDENTIFIER;               
REMARK 620 SSEQ=SEQUENCE NUMBER; I=INSERTION CODE):                             
REMARK 620                                                                      
REMARK 620 COORDINATION ANGLES FOR:  M RES CSSEQI METAL                         
REMARK 620                              HG A 901  HG                            
REMARK 620 N RES CSSEQI ATOM                                                    
REMARK 620 1 THR A 297   OG1                                                    
REMARK 620 2 CYS A 264   SG   70.4                                              
REMARK 620 N                    1                                               
REMARK 620                                                                      
REMARK 620 COORDINATION ANGLES FOR:  M RES CSSEQI METAL                         
REMARK 620                              HG A 903  HG                            
REMARK 620 N RES CSSEQI ATOM                                                    
REMARK 620 1 CYS A 222   O                                                      
REMARK 620 2 CYS A 222   SG   58.9                                              
REMARK 620 N                    1                                               
REMARK 620                                                                      
REMARK 620 COORDINATION ANGLES FOR:  M RES CSSEQI METAL                         
REMARK 620                              HG A 905  HG                            
REMARK 620 N RES CSSEQI ATOM                                                    
REMARK 620 1 GLN A 312   O                                                      
REMARK 620 2 CYS A 316   SG   69.5                                              
REMARK 620 3 HOH A2061   O   160.0 105.3                                        
REMARK 620 4 CYS A 316   N    49.5  65.3 110.6                                  
REMARK 620 N                    1     2     3                                   
REMARK 620                                                                      
REMARK 620 COORDINATION ANGLES FOR:  M RES CSSEQI METAL                         
REMARK 620                              ZN A 957  ZN                            
REMARK 620 N RES CSSEQI ATOM                                                    
REMARK 620 1 GLN A 279   OE1                                                    
REMARK 620 2 GLN A 279   NE2  70.2                                              
REMARK 620 3 GLU A 201   OE1 110.9 152.1                                        
REMARK 620 4 GLU B 196   OE2  61.6 102.9 101.5                                  
REMARK 620 5 GLU B 196   OE1 106.5  76.1 127.0  65.7                            
REMARK 620 N                    1     2     3     4                             
REMARK 620                                                                      
REMARK 620 COORDINATION ANGLES FOR:  M RES CSSEQI METAL                         
REMARK 620                              ZN A 959  ZN                            
REMARK 620 N RES CSSEQI ATOM                                                    
REMARK 620 1 LYS A 311   NZ                                                     
REMARK 620 2 ASP A 330   N   110.8                                              
REMARK 620 N                    1                                               
REMARK 620                                                                      
REMARK 620 COORDINATION ANGLES FOR:  M RES CSSEQI METAL                         
REMARK 620                              HG B 902  HG                            
REMARK 620 N RES CSSEQI ATOM                                                    
REMARK 620 1 ALA B 260   O                                                      
REMARK 620 2 THR B 297   OG1 146.4                                              
REMARK 620 3 CYS B 264   SG   83.0  72.2                                        
REMARK 620 N                    1     2                                         
REMARK 620                                                                      
REMARK 620 COORDINATION ANGLES FOR:  M RES CSSEQI METAL                         
REMARK 620                              HG B 904  HG                            
REMARK 620 N RES CSSEQI ATOM                                                    
REMARK 620 1 CYS B 222   SG                                                     
REMARK 620 2 CYS B 222   O    62.9                                              
REMARK 620 N                    1                                               
REMARK 620                                                                      
REMARK 620 COORDINATION ANGLES FOR:  M RES CSSEQI METAL                         
REMARK 620                              HG B 906  HG                            
REMARK 620 N RES CSSEQI ATOM                                                    
REMARK 620 1 VAL B 337   O                                                      
REMARK 620 2 THR B 336   O    48.4                                              
REMARK 620 3 CYS B 316   SG  105.7  60.5                                        
REMARK 620 4 SER B 338   OG   58.8 104.5 164.5                                  
REMARK 620 5 HIS B  65   ND1  83.2 113.6 110.4  70.6                            
REMARK 620 N                    1     2     3     4                             
REMARK 620                                                                      
REMARK 620 COORDINATION ANGLES FOR:  M RES CSSEQI METAL                         
REMARK 620                              ZN B 956  ZN                            
REMARK 620 N RES CSSEQI ATOM                                                    
REMARK 620 1 GLU B 197   OE1                                                    
REMARK 620 2 HIS B 195   NE2  66.5                                              
REMARK 620 N                    1                                               
REMARK 620                                                                      
REMARK 620 COORDINATION ANGLES FOR:  M RES CSSEQI METAL                         
REMARK 620                              ZN B 958  ZN                            
REMARK 620 N RES CSSEQI ATOM                                                    
REMARK 620 1 GLN B 279   NE2                                                    
REMARK 620 2 GLU B 201   OE2 106.3                                              
REMARK 620 3 GLU A 196   OE2  99.7  95.8                                        
REMARK 620 4 GLU A 196   OE1  96.2 154.9  69.0                                  
REMARK 620 N                    1     2     3                                   
REMARK 800                                                                      
REMARK 800 SITE                                                                 
REMARK 800 SITE_IDENTIFIER: AC1                                                 
REMARK 800 EVIDENCE_CODE: SOFTWARE                                              
REMARK 800 SITE_DESCRIPTION: BINDING SITE FOR RESIDUE MAN A 503                 
REMARK 800                                                                      
REMARK 800 SITE_IDENTIFIER: AC2                                                 
REMARK 800 EVIDENCE_CODE: SOFTWARE                                              
REMARK 800 SITE_DESCRIPTION: BINDING SITE FOR RESIDUE NAG A 504                 
REMARK 800                                                                      
REMARK 800 SITE_IDENTIFIER: AC3                                                 
REMARK 800 EVIDENCE_CODE: SOFTWARE                                              
REMARK 800 SITE_DESCRIPTION: BINDING SITE FOR RESIDUE NAG A 505                 
REMARK 800                                                                      
REMARK 800 SITE_IDENTIFIER: AC4                                                 
REMARK 800 EVIDENCE_CODE: SOFTWARE                                              
REMARK 800 SITE_DESCRIPTION: BINDING SITE FOR RESIDUE BMA B 602                 
REMARK 800                                                                      
REMARK 800 SITE_IDENTIFIER: AC5                                                 
REMARK 800 EVIDENCE_CODE: SOFTWARE                                              
REMARK 800 SITE_DESCRIPTION: BINDING SITE FOR RESIDUE BMA B 603                 
REMARK 800                                                                      
REMARK 800 SITE_IDENTIFIER: AC6                                                 
REMARK 800 EVIDENCE_CODE: SOFTWARE                                              
REMARK 800 SITE_DESCRIPTION: BINDING SITE FOR RESIDUE NAG B 604                 
REMARK 800                                                                      
REMARK 800 SITE_IDENTIFIER: AC7                                                 
REMARK 800 EVIDENCE_CODE: SOFTWARE                                              
REMARK 800 SITE_DESCRIPTION: BINDING SITE FOR RESIDUE NAG B 605                 
REMARK 800                                                                      
REMARK 800 SITE_IDENTIFIER: AC8                                                 
REMARK 800 EVIDENCE_CODE: SOFTWARE                                              
REMARK 800 SITE_DESCRIPTION: BINDING SITE FOR RESIDUE NAG A 704                 
REMARK 800                                                                      
REMARK 800 SITE_IDENTIFIER: AC9                                                 
REMARK 800 EVIDENCE_CODE: SOFTWARE                                              
REMARK 800 SITE_DESCRIPTION: BINDING SITE FOR RESIDUE NAG A 705                 
REMARK 800                                                                      
REMARK 800 SITE_IDENTIFIER: BC1                                                 
REMARK 800 EVIDENCE_CODE: SOFTWARE                                              
REMARK 800 SITE_DESCRIPTION: BINDING SITE FOR RESIDUE NAG B 804                 
REMARK 800                                                                      
REMARK 800 SITE_IDENTIFIER: BC2                                                 
REMARK 800 EVIDENCE_CODE: SOFTWARE                                              
REMARK 800 SITE_DESCRIPTION: BINDING SITE FOR RESIDUE NAG B 805                 
REMARK 800                                                                      
REMARK 800 SITE_IDENTIFIER: BC3                                                 
REMARK 800 EVIDENCE_CODE: SOFTWARE                                              
REMARK 800 SITE_DESCRIPTION: BINDING SITE FOR RESIDUE HG A 901                  
REMARK 800                                                                      
REMARK 800 SITE_IDENTIFIER: BC4                                                 
REMARK 800 EVIDENCE_CODE: SOFTWARE                                              
REMARK 800 SITE_DESCRIPTION: BINDING SITE FOR RESIDUE HG B 902                  
REMARK 800                                                                      
REMARK 800 SITE_IDENTIFIER: BC5                                                 
REMARK 800 EVIDENCE_CODE: SOFTWARE                                              
REMARK 800 SITE_DESCRIPTION: BINDING SITE FOR RESIDUE HG A 903                  
REMARK 800                                                                      
REMARK 800 SITE_IDENTIFIER: BC6                                                 
REMARK 800 EVIDENCE_CODE: SOFTWARE                                              
REMARK 800 SITE_DESCRIPTION: BINDING SITE FOR RESIDUE HG B 904                  
REMARK 800                                                                      
REMARK 800 SITE_IDENTIFIER: BC7                                                 
REMARK 800 EVIDENCE_CODE: SOFTWARE                                              
REMARK 800 SITE_DESCRIPTION: BINDING SITE FOR RESIDUE HG A 905                  
REMARK 800                                                                      
REMARK 800 SITE_IDENTIFIER: BC8                                                 
REMARK 800 EVIDENCE_CODE: SOFTWARE                                              
REMARK 800 SITE_DESCRIPTION: BINDING SITE FOR RESIDUE HG B 906                  
REMARK 800                                                                      
REMARK 800 SITE_IDENTIFIER: BC9                                                 
REMARK 800 EVIDENCE_CODE: SOFTWARE                                              
REMARK 800 SITE_DESCRIPTION: BINDING SITE FOR RESIDUE ZN B 956                  
REMARK 800                                                                      
REMARK 800 SITE_IDENTIFIER: CC1                                                 
REMARK 800 EVIDENCE_CODE: SOFTWARE                                              
REMARK 800 SITE_DESCRIPTION: BINDING SITE FOR RESIDUE ZN A 957                  
REMARK 800                                                                      
REMARK 800 SITE_IDENTIFIER: CC2                                                 
REMARK 800 EVIDENCE_CODE: SOFTWARE                                              
REMARK 800 SITE_DESCRIPTION: BINDING SITE FOR RESIDUE ZN B 958                  
REMARK 800                                                                      
REMARK 800 SITE_IDENTIFIER: CC3                                                 
REMARK 800 EVIDENCE_CODE: SOFTWARE                                              
REMARK 800 SITE_DESCRIPTION: BINDING SITE FOR RESIDUE ZN A 959                  
REMARK 800                                                                      
REMARK 800 SITE_IDENTIFIER: CC4                                                 
REMARK 800 EVIDENCE_CODE: SOFTWARE                                              
REMARK 800 SITE_DESCRIPTION: BINDING SITE FOR RESIDUE ZN A 962                  
REMARK 800                                                                      
REMARK 800 SITE_IDENTIFIER: CC5                                                 
REMARK 800 EVIDENCE_CODE: SOFTWARE                                              
REMARK 800 SITE_DESCRIPTION: BINDING SITE FOR RESIDUE ZN B 963                  
REMARK 800                                                                      
REMARK 800 SITE_IDENTIFIER: CC6                                                 
REMARK 800 EVIDENCE_CODE: SOFTWARE                                              
REMARK 800 SITE_DESCRIPTION: BINDING SITE FOR RESIDUE ZN A 2011                 
REMARK 800                                                                      
REMARK 800 SITE_IDENTIFIER: CC7                                                 
REMARK 800 EVIDENCE_CODE: SOFTWARE                                              
REMARK 800 SITE_DESCRIPTION: BINDING SITE FOR RESIDUE RET A 1296                
REMARK 800                                                                      
REMARK 800 SITE_IDENTIFIER: CC8                                                 
REMARK 800 EVIDENCE_CODE: SOFTWARE                                              
REMARK 800 SITE_DESCRIPTION: BINDING SITE FOR RESIDUE PLM A 1322                
REMARK 800                                                                      
REMARK 800 SITE_IDENTIFIER: CC9                                                 
REMARK 800 EVIDENCE_CODE: SOFTWARE                                              
REMARK 800 SITE_DESCRIPTION: BINDING SITE FOR RESIDUE PLM A 1323                
REMARK 800                                                                      
REMARK 800 SITE_IDENTIFIER: DC1                                                 
REMARK 800 EVIDENCE_CODE: SOFTWARE                                              
REMARK 800 SITE_DESCRIPTION: BINDING SITE FOR RESIDUE RET B 1296                
REMARK 800                                                                      
REMARK 800 SITE_IDENTIFIER: DC2                                                 
REMARK 800 EVIDENCE_CODE: SOFTWARE                                              
REMARK 800 SITE_DESCRIPTION: BINDING SITE FOR RESIDUE PLM B 1322                
REMARK 800                                                                      
REMARK 800 SITE_IDENTIFIER: DC3                                                 
REMARK 800 EVIDENCE_CODE: SOFTWARE                                              
REMARK 800 SITE_DESCRIPTION: BINDING SITE FOR RESIDUE PLM B 1323                
REMARK 800                                                                      
REMARK 800 SITE_IDENTIFIER: DC4                                                 
REMARK 800 EVIDENCE_CODE: SOFTWARE                                              
REMARK 800 SITE_DESCRIPTION: BINDING SITE FOR RESIDUE HTO B 1401                
REMARK 800                                                                      
REMARK 800 SITE_IDENTIFIER: DC5                                                 
REMARK 800 EVIDENCE_CODE: SOFTWARE                                              
REMARK 800 SITE_DESCRIPTION: BINDING SITE FOR RESIDUE PLM B 1407                
REMARK 800                                                                      
REMARK 800 SITE_IDENTIFIER: DC6                                                 
REMARK 800 EVIDENCE_CODE: SOFTWARE                                              
REMARK 800 SITE_DESCRIPTION: BINDING SITE FOR RESIDUE PLM A 1410                
REMARK 800                                                                      
REMARK 800 SITE_IDENTIFIER: DC7                                                 
REMARK 800 EVIDENCE_CODE: SOFTWARE                                              
REMARK 800 SITE_DESCRIPTION: BINDING SITE FOR RESIDUE HTG B 1506                
REMARK 800                                                                      
REMARK 800 SITE_IDENTIFIER: DC8                                                 
REMARK 800 EVIDENCE_CODE: SOFTWARE                                              
REMARK 800 SITE_DESCRIPTION: BINDING SITE FOR RESIDUE HTG A 1507                
REMARK 800                                                                      
REMARK 800 SITE_IDENTIFIER: DC9                                                 
REMARK 800 EVIDENCE_CODE: SOFTWARE                                              
REMARK 800 SITE_DESCRIPTION: BINDING SITE FOR RESIDUE HTG A 1508                
REMARK 800                                                                      
REMARK 800 SITE_IDENTIFIER: EC1                                                 
REMARK 800 EVIDENCE_CODE: SOFTWARE                                              
REMARK 800 SITE_DESCRIPTION: BINDING SITE FOR RESIDUE HTG B 1509                
REMARK 900                                                                      
REMARK 900 RELATED ENTRIES                                                      
REMARK 900 RELATED ID: 1U19   RELATED DB: PDB                                   
REMARK 900 RELATED ID: 2G87   RELATED DB: PDB                                   
DBREF  2HPY A    1   348  UNP    P02699   OPSD_BOVIN       1    348             
DBREF  2HPY B    1   348  UNP    P02699   OPSD_BOVIN       1    348             
SEQRES   1 A  349  ACE MET ASN GLY THR GLU GLY PRO ASN PHE TYR VAL PRO          
SEQRES   2 A  349  PHE SER ASN LYS THR GLY VAL VAL ARG SER PRO PHE GLU          
SEQRES   3 A  349  ALA PRO GLN TYR TYR LEU ALA GLU PRO TRP GLN PHE SER          
SEQRES   4 A  349  MET LEU ALA ALA TYR MET PHE LEU LEU ILE MET LEU GLY          
SEQRES   5 A  349  PHE PRO ILE ASN PHE LEU THR LEU TYR VAL THR VAL GLN          
SEQRES   6 A  349  HIS LYS LYS LEU ARG THR PRO LEU ASN TYR ILE LEU LEU          
SEQRES   7 A  349  ASN LEU ALA VAL ALA ASP LEU PHE MET VAL PHE GLY GLY          
SEQRES   8 A  349  PHE THR THR THR LEU TYR THR SER LEU HIS GLY TYR PHE          
SEQRES   9 A  349  VAL PHE GLY PRO THR GLY CYS ASN LEU GLU GLY PHE PHE          
SEQRES  10 A  349  ALA THR LEU GLY GLY GLU ILE ALA LEU TRP SER LEU VAL          
SEQRES  11 A  349  VAL LEU ALA ILE GLU ARG TYR VAL VAL VAL CYS LYS PRO          
SEQRES  12 A  349  MET SER ASN PHE ARG PHE GLY GLU ASN HIS ALA ILE MET          
SEQRES  13 A  349  GLY VAL ALA PHE THR TRP VAL MET ALA LEU ALA CYS ALA          
SEQRES  14 A  349  ALA PRO PRO LEU VAL GLY TRP SER ARG TYR ILE PRO GLU          
SEQRES  15 A  349  GLY MET GLN CYS SER CYS GLY ILE ASP TYR TYR THR PRO          
SEQRES  16 A  349  HIS GLU GLU THR ASN ASN GLU SER PHE VAL ILE TYR MET          
SEQRES  17 A  349  PHE VAL VAL HIS PHE ILE ILE PRO LEU ILE VAL ILE PHE          
SEQRES  18 A  349  PHE CYS TYR GLY GLN LEU VAL PHE THR VAL LYS GLU ALA          
SEQRES  19 A  349  ALA ALA GLN GLN GLN GLU SER ALA THR THR GLN LYS ALA          
SEQRES  20 A  349  GLU LYS GLU VAL THR ARG MET VAL ILE ILE MET VAL ILE          
SEQRES  21 A  349  ALA PHE LEU ILE CYS TRP LEU PRO TYR ALA GLY VAL ALA          
SEQRES  22 A  349  PHE TYR ILE PHE THR HIS GLN GLY SER ASP PHE GLY PRO          
SEQRES  23 A  349  ILE PHE MET THR ILE PRO ALA PHE PHE ALA LYS THR SER          
SEQRES  24 A  349  ALA VAL TYR ASN PRO VAL ILE TYR ILE MET MET ASN LYS          
SEQRES  25 A  349  GLN PHE ARG ASN CYS MET VAL THR THR LEU CYS CYS GLY          
SEQRES  26 A  349  LYS ASN PRO LEU GLY ASP ASP GLU ALA SER THR THR VAL          
SEQRES  27 A  349  SER LYS THR GLU THR SER GLN VAL ALA PRO ALA                  
SEQRES   1 B  349  ACE MET ASN GLY THR GLU GLY PRO ASN PHE TYR VAL PRO          
SEQRES   2 B  349  PHE SER ASN LYS THR GLY VAL VAL ARG SER PRO PHE GLU          
SEQRES   3 B  349  ALA PRO GLN TYR TYR LEU ALA GLU PRO TRP GLN PHE SER          
SEQRES   4 B  349  MET LEU ALA ALA TYR MET PHE LEU LEU ILE MET LEU GLY          
SEQRES   5 B  349  PHE PRO ILE ASN PHE LEU THR LEU TYR VAL THR VAL GLN          
SEQRES   6 B  349  HIS LYS LYS LEU ARG THR PRO LEU ASN TYR ILE LEU LEU          
SEQRES   7 B  349  ASN LEU ALA VAL ALA ASP LEU PHE MET VAL PHE GLY GLY          
SEQRES   8 B  349  PHE THR THR THR LEU TYR THR SER LEU HIS GLY TYR PHE          
SEQRES   9 B  349  VAL PHE GLY PRO THR GLY CYS ASN LEU GLU GLY PHE PHE          
SEQRES  10 B  349  ALA THR LEU GLY GLY GLU ILE ALA LEU TRP SER LEU VAL          
SEQRES  11 B  349  VAL LEU ALA ILE GLU ARG TYR VAL VAL VAL CYS LYS PRO          
SEQRES  12 B  349  MET SER ASN PHE ARG PHE GLY GLU ASN HIS ALA ILE MET          
SEQRES  13 B  349  GLY VAL ALA PHE THR TRP VAL MET ALA LEU ALA CYS ALA          
SEQRES  14 B  349  ALA PRO PRO LEU VAL GLY TRP SER ARG TYR ILE PRO GLU          
SEQRES  15 B  349  GLY MET GLN CYS SER CYS GLY ILE ASP TYR TYR THR PRO          
SEQRES  16 B  349  HIS GLU GLU THR ASN ASN GLU SER PHE VAL ILE TYR MET          
SEQRES  17 B  349  PHE VAL VAL HIS PHE ILE ILE PRO LEU ILE VAL ILE PHE          
SEQRES  18 B  349  PHE CYS TYR GLY GLN LEU VAL PHE THR VAL LYS GLU ALA          
SEQRES  19 B  349  ALA ALA GLN GLN GLN GLU SER ALA THR THR GLN LYS ALA          
SEQRES  20 B  349  GLU LYS GLU VAL THR ARG MET VAL ILE ILE MET VAL ILE          
SEQRES  21 B  349  ALA PHE LEU ILE CYS TRP LEU PRO TYR ALA GLY VAL ALA          
SEQRES  22 B  349  PHE TYR ILE PHE THR HIS GLN GLY SER ASP PHE GLY PRO          
SEQRES  23 B  349  ILE PHE MET THR ILE PRO ALA PHE PHE ALA LYS THR SER          
SEQRES  24 B  349  ALA VAL TYR ASN PRO VAL ILE TYR ILE MET MET ASN LYS          
SEQRES  25 B  349  GLN PHE ARG ASN CYS MET VAL THR THR LEU CYS CYS GLY          
SEQRES  26 B  349  LYS ASN PRO LEU GLY ASP ASP GLU ALA SER THR THR VAL          
SEQRES  27 B  349  SER LYS THR GLU THR SER GLN VAL ALA PRO ALA                  
MODRES 2HPY ASN A    2  ASN  GLYCOSYLATION SITE                                 
MODRES 2HPY ASN A   15  ASN  GLYCOSYLATION SITE                                 
MODRES 2HPY ASN B    2  ASN  GLYCOSYLATION SITE                                 
MODRES 2HPY ASN B   15  ASN  GLYCOSYLATION SITE                                 
HET    ACE  A   0       3                                                       
HET    ACE  B   0       3                                                       
HET    MAN  A 503      11                                                       
HET    NAG  A 504      14                                                       
HET    NAG  A 505      14                                                       
HET    BMA  B 602      11                                                       
HET    BMA  B 603      11                                                       
HET    NAG  B 604      14                                                       
HET    NAG  B 605      14                                                       
HET    NAG  A 704      14                                                       
HET    NAG  A 705      14                                                       
HET    NAG  B 804      14                                                       
HET    NAG  B 805      14                                                       
HET     HG  A 901       1                                                       
HET     HG  B 902       1                                                       
HET     HG  A 903       1                                                       
HET     HG  B 904       1                                                       
HET     HG  A 905       1                                                       
HET     HG  B 906       1                                                       
HET     ZN  B 956       1                                                       
HET     ZN  A 957       1                                                       
HET     ZN  B 958       1                                                       
HET     ZN  A 959       1                                                       
HET     ZN  A 962       1                                                       
HET     ZN  B 963       1                                                       
HET     ZN  A2011       1                                                       
HET    RET  A1296      20                                                       
HET    PLM  A1322      17                                                       
HET    PLM  A1323      17                                                       
HET    RET  B1296      20                                                       
HET    PLM  B1322      17                                                       
HET    PLM  B1323      17                                                       
HET    HTO  B1401      10                                                       
HET    PLM  B1407      16                                                       
HET    PLM  A1410      16                                                       
HET    HTG  B1506      19                                                       
HET    HTG  A1507      19                                                       
HET    HTG  A1508      19                                                       
HET    HTG  B1509      19                                                       
HETNAM     ACE ACETYL GROUP                                                     
HETNAM     MAN ALPHA-D-MANNOSE                                                  
HETNAM     NAG N-ACETYL-D-GLUCOSAMINE                                           
HETNAM     BMA BETA-D-MANNOSE                                                   
HETNAM      HG MERCURY (II) ION                                                 
HETNAM      ZN ZINC ION                                                         
HETNAM     RET RETINAL                                                          
HETNAM     PLM PALMITIC ACID                                                    
HETNAM     HTO HEPTANE-1,2,3-TRIOL                                              
HETNAM     HTG HEPTYL 1-THIOHEXOPYRANOSIDE                                      
FORMUL   1  ACE    2(C2 H4 O)                                                   
FORMUL   3  MAN    C6 H12 O6                                                    
FORMUL   3  NAG    8(C8 H15 N O6)                                               
FORMUL   4  BMA    2(C6 H12 O6)                                                 
FORMUL   7   HG    6(HG 2+)                                                     
FORMUL  13   ZN    7(ZN 2+)                                                     
FORMUL  20  RET    2(C20 H28 O)                                                 
FORMUL  21  PLM    6(C16 H32 O2)                                                
FORMUL  26  HTO    C7 H16 O3                                                    
FORMUL  29  HTG    4(C13 H26 O5 S)                                              
FORMUL  33  HOH   *66(H2 O)                                                     
HELIX    1   1 GLU A   33  HIS A   65  1                                  33    
HELIX    2   2 PRO A   71  LEU A   76  1                                   6    
HELIX    3   3 LEU A   76  GLY A   90  1                                  15    
HELIX    4   4 GLY A   90  HIS A  100  1                                  11    
HELIX    5   5 PHE A  105  CYS A  140  1                                  36    
HELIX    6   6 GLY A  149  ALA A  169  1                                  21    
HELIX    7   7 PRO A  170  VAL A  173  5                                   4    
HELIX    8   8 ASN A  199  HIS A  211  1                                  13    
HELIX    9   9 LEU A  216  LEU A  226  1                                  11    
HELIX   10  10 ALA A  241  THR A  277  1                                  37    
HELIX   11  11 GLY A  284  LYS A  296  1                                  13    
HELIX   12  12 THR A  297  VAL A  300  5                                   4    
HELIX   13  13 ASN A  302  ILE A  307  1                                   6    
HELIX   14  14 ASN A  310  CYS A  322  1                                  13    
HELIX   15  15 GLU B   33  HIS B   65  1                                  33    
HELIX   16  16 THR B   70  GLY B   90  1                                  21    
HELIX   17  17 GLY B   90  GLY B  101  1                                  12    
HELIX   18  18 PHE B  105  CYS B  140  1                                  36    
HELIX   19  19 GLY B  149  ALA B  164  1                                  16    
HELIX   20  20 ALA B  164  ALA B  169  1                                   6    
HELIX   21  21 PRO B  170  VAL B  173  5                                   4    
HELIX   22  22 HIS B  195  THR B  198  5                                   4    
HELIX   23  23 ASN B  199  HIS B  211  1                                  13    
HELIX   24  24 PHE B  212  LEU B  226  1                                  15    
HELIX   25  25 ALA B  241  ALA B  260  1                                  20    
HELIX   26  26 TRP B  265  THR B  277  1                                  13    
HELIX   27  27 GLY B  284  LYS B  296  1                                  13    
HELIX   28  28 THR B  297  ALA B  299  5                                   3    
HELIX   29  29 VAL B  300  ILE B  307  1                                   8    
HELIX   30  30 ASN B  310  CYS B  322  1                                  13    
SHEET    1   A 2 THR A   4  GLU A   5  0                                        
SHEET    2   A 2 TYR A  10  VAL A  11 -1  O  VAL A  11   N  THR A   4           
SHEET    1   B 2 ILE A 179  PRO A 180  0                                        
SHEET    2   B 2 CYS A 187  GLY A 188 -1  O  GLY A 188   N  ILE A 179           
SHEET    1   C 2 THR B   4  GLU B   5  0                                        
SHEET    2   C 2 TYR B  10  VAL B  11 -1  O  VAL B  11   N  THR B   4           
SHEET    1   D 2 TYR B 178  GLU B 181  0                                        
SHEET    2   D 2 SER B 186  ILE B 189 -1  O  SER B 186   N  GLU B 181           
SSBOND   1 CYS A  110    CYS A  187                          1555   1555  2.04  
SSBOND   2 CYS B  110    CYS B  187                          1555   1555  2.04  
LINK         C15 RET A1296                 NZ  LYS A 296     1555   1555  1.30  
LINK         C1  PLM A1322                 SG  CYS A 322     1555   1555  1.85  
LINK         C1  PLM A1323                 SG  CYS A 323     1555   1555  1.89  
LINK         C15 RET B1296                 NZ  LYS B 296     1555   1555  1.32  
LINK         C1  PLM B1322                 SG  CYS B 322     1555   1555  1.87  
LINK         C1  PLM B1323                 SG  CYS B 323     1555   1555  1.90  
LINK         ND2 ASN A   2                 C1  NAG A 705     1555   1555  1.44  
LINK         ND2 ASN A  15                 C1  NAG A 505     1555   1555  1.45  
LINK         ND2 ASN B   2                 C1  NAG B 805     1555   1555  1.45  
LINK         ND2 ASN B  15                 C1  NAG B 605     1555   1555  1.44  
LINK         C1  MAN A 503                 O4  NAG A 504     1555   1555  1.40  
LINK         C1  NAG A 504                 O4  NAG A 505     1555   1555  1.40  
LINK         C1  BMA B 602                 O3  BMA B 603     1555   1555  1.41  
LINK         C1  BMA B 603                 O4  NAG B 604     1555   1555  1.39  
LINK         C1  NAG B 604                 O4  NAG B 605     1555   1555  1.39  
LINK         C1  NAG A 704                 O4  NAG A 705     1555   1555  1.38  
LINK         C1  NAG B 804                 O4  NAG B 805     1555   1555  1.39  
LINK         C   ACE A   0                 N   MET A   1     1555   1555  1.35  
LINK         C   ACE B   0                 N   MET B   1     1555   1555  1.36  
LINK        HG    HG A 901                 OG1 THR A 297     1555   1555  3.23  
LINK        HG    HG A 901                 SG  CYS A 264     1555   1555  3.41  
LINK        HG    HG A 903                 O   CYS A 222     1555   1555  3.51  
LINK        HG    HG A 903                 SG  CYS A 222     1555   1555  2.56  
LINK        HG    HG A 905                 O   GLN A 312     1555   1555  3.38  
LINK        HG    HG A 905                 SG  CYS A 316     1555   1555  2.78  
LINK        HG    HG A 905                 O   HOH A2061     1555   1555  3.53  
LINK        HG    HG A 905                 N   CYS A 316     1555   1555  3.45  
LINK        ZN    ZN A 957                 OE1 GLN A 279     1555   1555  2.17  
LINK        ZN    ZN A 957                 NE2 GLN A 279     1555   1555  1.68  
LINK        ZN    ZN A 957                 OE1 GLU A 201     1555   1555  2.23  
LINK        ZN    ZN A 959                 NZ  LYS A 311     1555   1555  2.05  
LINK        ZN    ZN A 959                 N   ASP A 330     1555   1555  2.63  
LINK        ZN    ZN A 962                 OE1 GLU A 122     1555   1555  2.19  
LINK        ZN    ZN A2011                 NE2 HIS A 195     1555   1555  2.24  
LINK        HG    HG B 902                 O   ALA B 260     1555   1555  3.22  
LINK        HG    HG B 902                 OG1 THR B 297     1555   1555  3.33  
LINK        HG    HG B 902                 SG  CYS B 264     1555   1555  3.39  
LINK        HG    HG B 904                 SG  CYS B 222     1555   1555  2.21  
LINK        HG    HG B 904                 O   CYS B 222     1555   1555  3.27  
LINK        HG    HG B 906                 O   VAL B 337     1555   1555  2.22  
LINK        HG    HG B 906                 O   THR B 336     1555   1555  3.11  
LINK        HG    HG B 906                 SG  CYS B 316     1555   1555  2.83  
LINK        HG    HG B 906                 OG  SER B 338     1555   1555  2.88  
LINK        HG    HG B 906                 ND1 HIS B  65     1555   1555  2.74  
LINK        ZN    ZN B 956                 OE1 GLU B 197     1555   1555  2.28  
LINK        ZN    ZN B 956                 NE2 HIS B 195     1555   1555  2.34  
LINK        ZN    ZN B 958                 NE2 GLN B 279     1555   1555  1.74  
LINK        ZN    ZN B 958                 OE2 GLU B 201     1555   1555  2.56  
LINK        ZN    ZN A 957                 OE2 GLU B 196     1555   2655  1.76  
LINK        ZN    ZN A 957                 OE1 GLU B 196     1555   2655  2.25  
LINK        ZN    ZN B 958                 OE2 GLU A 196     1555   2654  1.41  
LINK        ZN    ZN B 958                 OE1 GLU A 196     1555   2654  2.29  
SITE     1 AC1  2 NAG A 504  LYS B  16                                          
SITE     1 AC2  3 MAN A 503  NAG A 505  LYS B  16                               
SITE     1 AC3  6 THR A   4  ASN A  15  GLY A  18  VAL A  20                    
SITE     2 AC3  6 NAG A 504  NAG B 605                                          
SITE     1 AC4  3 ARG B 147  PRO B 347  BMA B 603                               
SITE     1 AC5  4 LYS A  16  ARG B 147  BMA B 602  NAG B 604                    
SITE     1 AC6  4 LYS A  16  ALA B 348  BMA B 603  NAG B 605                    
SITE     1 AC7  6 NAG A 505  THR B   4  ASN B  15  GLY B  18                    
SITE     2 AC7  6 VAL B  20  NAG B 604                                          
SITE     1 AC8  1 NAG A 705                                                     
SITE     1 AC9  6 ASN A   2  GLY A 280  SER A 281  ASP A 282                    
SITE     2 AC9  6 NAG A 704   ZN B 956                                          
SITE     1 BC1  1 NAG B 805                                                     
SITE     1 BC2  5 ASN B   2  GLY B 280  SER B 281  ASP B 282                    
SITE     2 BC2  5 NAG B 804                                                     
SITE     1 BC3  3 CYS A 264  THR A 297  TYR A 301                               
SITE     1 BC4  4 ALA B 260  CYS B 264  THR B 297  TYR B 301                    
SITE     1 BC5  2 CYS A 222  TYR A 223                                          
SITE     1 BC6  3 ALA B 132  CYS B 222  TYR B 223                               
SITE     1 BC7  3 GLN A 312  CYS A 316  VAL A 337                               
SITE     1 BC8  5 HIS B  65  CYS B 316  THR B 336  VAL B 337                    
SITE     2 BC8  5 SER B 338                                                     
SITE     1 BC9  3 NAG A 705  HIS B 195  GLU B 197                               
SITE     1 CC1  3 GLU A 201  GLN A 279  GLU B 196                               
SITE     1 CC2  3 GLU A 196  GLU B 201  GLN B 279                               
SITE     1 CC3  4 LYS A 311  GLY A 329  ASP A 330  HIS B 100                    
SITE     1 CC4  5 GLU A 122  TRP A 126  MET A 163  CYS A 167                    
SITE     2 CC4  5 HIS A 211                                                     
SITE     1 CC5  6 GLU B 122  TRP B 126  MET B 163  ALA B 164                    
SITE     2 CC5  6 CYS B 167  HIS B 211                                          
SITE     1 CC6  1 HIS A 195                                                     
SITE     1 CC7 10 ALA A 117  GLU A 122  CYS A 187  TYR A 191                    
SITE     2 CC7 10 PHE A 208  HIS A 211  PHE A 212  TYR A 268                    
SITE     3 CC7 10 LYS A 296  HOH A2014                                          
SITE     1 CC8  9 PRO A  53  PHE A  56  LEU A  57  LEU A 321                    
SITE     2 CC8  9 CYS A 322  PLM A1323  MET B  49  PHE B  52                    
SITE     3 CC8  9 PHE B  88                                                     
SITE     1 CC9  6 LEU A 321  CYS A 322  CYS A 323  PLM A1322                    
SITE     2 CC9  6 VAL B  81  PHE B  85                                          
SITE     1 DC1  8 GLU B 113  ALA B 117  GLU B 122  MET B 207                    
SITE     2 DC1  8 HIS B 211  PHE B 212  LYS B 296  HOH B2018                    
SITE     1 DC2  4 PHE A  45  LEU B  57  CYS B 322  PLM B1323                    
SITE     1 DC3  5 PHE A  88  LEU B 321  CYS B 322  CYS B 323                    
SITE     2 DC3  5 PLM B1322                                                     
SITE     1 DC4  2 MET B 308  ARG B 314                                          
SITE     1 DC5  2 LEU B  46  TYR B 301                                          
SITE     1 DC6  2 ILE A 259  HTG A1508                                          
SITE     1 DC7  2 ASP B 282  PHE B 283                                          
SITE     1 DC8  5 LEU A 266  PRO A 267  VAL A 271  PHE A 283                    
SITE     2 DC8  5 PHE A 287                                                     
SITE     1 DC9  8 ARG A 252  ILE A 256  ILE A 305  MET A 309                    
SITE     2 DC9  8 PLM A1410  TRP B  35  SER B  38  ALA B  42                    
SITE     1 EC1  8 LEU A  99  HIS A 100  GLN A 344  LYS B 311                    
SITE     2 EC1  8 ARG B 314  ASN B 315  GLY B 329  ASP B 330                    
CRYST1   96.720   96.720  150.400  90.00  90.00  90.00 P 41          8          
ORIGX1      1.000000  0.000000  0.000000        0.00000                         
ORIGX2      0.000000  1.000000  0.000000        0.00000                         
ORIGX3      0.000000  0.000000  1.000000        0.00000                         
SCALE1      0.010339  0.000000  0.000000        0.00000                         
SCALE2      0.000000  0.010339  0.000000        0.00000                         
SCALE3      0.000000  0.000000  0.006649        0.00000                         
HETATM    1  C   ACE A   0      53.798  -7.112  35.484  1.00 61.41           C  
HETATM    2  O   ACE A   0      53.206  -7.870  34.685  1.00 59.27           O  
HETATM    3  CH3 ACE A   0      54.970  -7.624  36.309  1.00 58.71           C  
ATOM      4  N   MET A   1      53.465  -5.823  35.678  1.00 60.97           N  
ATOM      5  CA  MET A   1      52.372  -5.173  34.959  1.00 60.05           C  
ATOM      6  C   MET A   1      52.790  -4.979  33.523  1.00 59.68           C  
ATOM      7  O   MET A   1      53.958  -4.660  33.282  1.00 59.94           O  
ATOM      8  CB  MET A   1      52.042  -3.836  35.613  1.00 58.85           C  
ATOM      9  CG  MET A   1      51.584  -3.951  37.056  1.00 57.70           C  
ATOM     10  SD  MET A   1      50.011  -4.822  37.225  1.00 58.62           S  
ATOM     11  CE  MET A   1      48.809  -3.606  36.721  1.00 57.90           C  
ATOM     12  N   ASN A   2      51.867  -5.161  32.578  1.00 59.93           N  
ATOM     13  CA  ASN A   2      52.203  -5.023  31.154  1.00 59.41           C  
ATOM     14  C   ASN A   2      52.474  -3.603  30.739  1.00 59.08           C  
ATOM     15  O   ASN A   2      53.242  -3.389  29.803  1.00 59.24           O  
ATOM     16  CB  ASN A   2      51.102  -5.591  30.274  1.00 59.89           C  
ATOM     17  CG  ASN A   2      51.053  -7.080  30.327  1.00 61.69           C  
ATOM     18  OD1 ASN A   2      52.054  -7.739  30.131  1.00 59.63           O  
ATOM     19  ND2 ASN A   2      49.875  -7.616  30.606  1.00 66.42           N  
ATOM     20  N   GLY A   3      51.842  -2.634  31.394  1.00 58.49           N  
ATOM     21  CA  GLY A   3      52.087  -1.251  31.036  1.00 58.01           C  
ATOM     22  C   GLY A   3      52.498  -0.443  32.248  1.00 58.11           C  
ATOM     23  O   GLY A   3      52.755  -0.982  33.310  1.00 58.77           O  
ATOM     24  N   THR A   4      52.573   0.868  32.091  1.00 57.48           N  
ATOM     25  CA  THR A   4      52.925   1.708  33.210  1.00 56.04           C  
ATOM     26  C   THR A   4      51.852   2.737  33.374  1.00 56.68           C  
ATOM     27  O   THR A   4      51.807   3.699  32.649  1.00 58.75           O  
ATOM     28  CB  THR A   4      54.257   2.415  32.987  1.00 56.29           C  
ATOM     29  OG1 THR A   4      55.285   1.439  32.771  1.00 55.60           O  
ATOM     30  CG2 THR A   4      54.600   3.285  34.196  1.00 52.25           C  
ATOM     31  N   GLU A   5      50.959   2.521  34.312  1.00 56.70           N  
ATOM     32  CA  GLU A   5      49.914   3.482  34.536  1.00 57.83           C  
ATOM     33  C   GLU A   5      50.465   4.593  35.392  1.00 59.29           C  
ATOM     34  O   GLU A   5      51.182   4.346  36.370  1.00 61.19           O  
ATOM     35  CB  GLU A   5      48.735   2.817  35.245  1.00 57.88           C  
ATOM     36  CG  GLU A   5      47.700   3.781  35.739  1.00 58.74           C  
ATOM     37  CD  GLU A   5      46.665   3.099  36.576  1.00 62.09           C  
ATOM     38  OE1 GLU A   5      47.014   2.086  37.211  1.00 64.59           O  
ATOM     39  OE2 GLU A   5      45.512   3.574  36.622  1.00 63.29           O  
ATOM     40  N   GLY A   6      50.152   5.824  35.023  1.00 59.40           N  
ATOM     41  CA  GLY A   6      50.595   6.959  35.800  1.00 56.81           C  
ATOM     42  C   GLY A   6      49.312   7.563  36.298  1.00 55.87           C  
ATOM     43  O   GLY A   6      48.231   7.052  36.017  1.00 55.94           O  
ATOM     44  N   PRO A   7      49.385   8.667  37.025  1.00 55.95           N  
ATOM     45  CA  PRO A   7      48.113   9.217  37.497  1.00 56.66           C  
ATOM     46  C   PRO A   7      47.383   9.985  36.421  1.00 57.40           C  
ATOM     47  O   PRO A   7      46.194  10.285  36.529  1.00 58.72           O  
ATOM     48  CB  PRO A   7      48.553  10.095  38.667  1.00 55.72           C  
ATOM     49  CG  PRO A   7      49.939  10.535  38.264  1.00 54.24           C  
ATOM     50  CD  PRO A   7      50.550   9.334  37.635  1.00 54.86           C  
ATOM     51  N   ASN A   8      48.109  10.222  35.343  1.00 58.13           N  
ATOM     52  CA  ASN A   8      47.668  11.045  34.239  1.00 56.47           C  
ATOM     53  C   ASN A   8      47.743  10.325  32.923  1.00 57.34           C  
ATOM     54  O   ASN A   8      47.235  10.829  31.925  1.00 57.32           O  
ATOM     55  CB  ASN A   8      48.644  12.190  34.177  1.00 55.52           C  
ATOM     56  CG  ASN A   8      47.984  13.470  34.076  1.00 57.53           C  
ATOM     57  OD1 ASN A   8      48.642  14.492  33.970  1.00 60.11           O  
ATOM     58  ND2 ASN A   8      46.656  13.455  34.108  1.00 59.20           N  
ATOM     59  N   PHE A   9      48.372   9.157  32.909  1.00 57.26           N  
ATOM     60  CA  PHE A   9      48.601   8.453  31.661  1.00 56.00           C  
ATOM     61  C   PHE A   9      48.654   6.951  31.824  1.00 56.07           C  
ATOM     62  O   PHE A   9      48.411   6.410  32.895  1.00 57.04           O  
ATOM     63  CB  PHE A   9      49.948   8.905  31.145  1.00 55.64           C  
ATOM     64  CG  PHE A   9      51.058   8.728  32.159  1.00 52.48           C  
ATOM     65  CD1 PHE A   9      51.381   9.755  33.039  1.00 51.51           C  
ATOM     66  CD2 PHE A   9      51.737   7.512  32.263  1.00 51.41           C  
ATOM     67  CE1 PHE A   9      52.370   9.578  34.018  1.00 52.80           C  
ATOM     68  CE2 PHE A   9      52.719   7.322  33.230  1.00 53.20           C  
ATOM     69  CZ  PHE A   9      53.042   8.361  34.117  1.00 51.99           C  
ATOM     70  N   TYR A  10      49.016   6.293  30.731  1.00 54.24           N  
ATOM     71  CA  TYR A  10      49.173   4.852  30.694  1.00 53.91           C  
ATOM     72  C   TYR A  10      50.097   4.495  29.525  1.00 53.42           C  
ATOM     73  O   TYR A  10      49.639   4.376  28.382  1.00 51.58           O  
ATOM     74  CB  TYR A  10      47.813   4.162  30.531  1.00 53.72           C  
ATOM     75  CG  TYR A  10      47.926   2.659  30.579  1.00 54.63           C  
ATOM     76  CD1 TYR A  10      47.914   1.982  31.796  1.00 55.11           C  
ATOM     77  CD2 TYR A  10      48.128   1.919  29.413  1.00 54.36           C  
ATOM     78  CE1 TYR A  10      48.106   0.595  31.859  1.00 56.12           C  
ATOM     79  CE2 TYR A  10      48.321   0.543  29.462  1.00 56.05           C  
ATOM     80  CZ  TYR A  10      48.307  -0.114  30.691  1.00 56.17           C  
ATOM     81  OH  TYR A  10      48.493  -1.475  30.748  1.00 58.29           O  
ATOM     82  N   VAL A  11      51.392   4.350  29.795  1.00 52.58           N  
ATOM     83  CA  VAL A  11      52.317   4.010  28.727  1.00 52.90           C  
ATOM     84  C   VAL A  11      52.252   2.527  28.462  1.00 52.91           C  
ATOM     85  O   VAL A  11      52.364   1.722  29.376  1.00 53.26           O  
ATOM     86  CB  VAL A  11      53.766   4.420  29.060  1.00 52.03           C  
ATOM     87  CG1 VAL A  11      54.682   4.068  27.897  1.00 50.97           C  
ATOM     88  CG2 VAL A  11      53.831   5.922  29.349  1.00 51.21           C  
ATOM     89  N   PRO A  12      52.031   2.145  27.198  1.00 53.62           N  
ATOM     90  CA  PRO A  12      51.952   0.730  26.829  1.00 54.88           C  
ATOM     91  C   PRO A  12      53.351   0.145  26.826  1.00 54.87           C  
ATOM     92  O   PRO A  12      53.799  -0.415  25.825  1.00 55.92           O  
ATOM     93  CB  PRO A  12      51.310   0.783  25.437  1.00 53.86           C  
ATOM     94  CG  PRO A  12      51.841   2.064  24.875  1.00 52.47           C  
ATOM     95  CD  PRO A  12      51.758   3.017  26.036  1.00 53.49           C  
ATOM     96  N   PHE A  13      54.043   0.290  27.946  1.00 55.96           N  
ATOM     97  CA  PHE A  13      55.414  -0.198  28.057  1.00 58.26           C  
ATOM     98  C   PHE A  13      55.672  -0.594  29.484  1.00 59.18           C  
ATOM     99  O   PHE A  13      55.217   0.073  30.410  1.00 60.06           O  
ATOM    100  CB  PHE A  13      56.400   0.905  27.664  1.00 57.49           C  
ATOM    101  CG  PHE A  13      57.764   0.407  27.251  1.00 56.02           C  
ATOM    102  CD1 PHE A  13      57.997  -0.032  25.938  1.00 55.18           C  
ATOM    103  CD2 PHE A  13      58.834   0.458  28.140  1.00 54.70           C  
ATOM    104  CE1 PHE A  13      59.285  -0.403  25.513  1.00 52.56           C  
ATOM    105  CE2 PHE A  13      60.123   0.091  27.732  1.00 54.58           C  
ATOM    106  CZ  PHE A  13      60.351  -0.340  26.413  1.00 54.17           C  
ATOM    107  N   SER A  14      56.415  -1.674  29.664  1.00 60.62           N  
ATOM    108  CA  SER A  14      56.725  -2.159  30.992  1.00 62.42           C  
ATOM    109  C   SER A  14      57.806  -1.296  31.583  1.00 63.27           C  
ATOM    110  O   SER A  14      58.690  -0.870  30.855  1.00 63.80           O  
ATOM    111  CB  SER A  14      57.213  -3.604  30.900  1.00 62.28           C  
ATOM    112  OG  SER A  14      57.371  -4.188  32.178  1.00 67.63           O  
ATOM    113  N   ASN A  15      57.744  -1.029  32.885  1.00 65.68           N  
ATOM    114  CA  ASN A  15      58.784  -0.232  33.526  1.00 66.69           C  
ATOM    115  C   ASN A  15      59.684  -1.161  34.337  1.00 68.36           C  
ATOM    116  O   ASN A  15      60.237  -0.751  35.365  1.00 68.77           O  
ATOM    117  CB  ASN A  15      58.173   0.846  34.431  1.00 65.42           C  
ATOM    118  CG  ASN A  15      59.168   1.947  34.754  1.00 65.28           C  
ATOM    119  OD1 ASN A  15      60.018   2.243  33.925  1.00 65.54           O  
ATOM    120  ND2 ASN A  15      59.071   2.559  35.931  1.00 64.98           N  
ATOM    121  N   LYS A  16      59.828  -2.409  33.883  1.00 69.71           N  
ATOM    122  CA  LYS A  16      60.671  -3.372  34.584  1.00 69.80           C  
ATOM    123  C   LYS A  16      62.088  -2.871  34.590  1.00 67.97           C  
ATOM    124  O   LYS A  16      62.805  -3.113  35.559  1.00 68.69           O  
ATOM    125  CB  LYS A  16      60.641  -4.743  33.919  1.00 72.46           C  
ATOM    126  CG  LYS A  16      61.494  -5.748  34.673  1.00 77.14           C  
ATOM    127  CD  LYS A  16      61.647  -7.073  33.939  1.00 80.83           C  
ATOM    128  CE  LYS A  16      62.449  -8.073  34.788  1.00 82.72           C  
ATOM    129  NZ  LYS A  16      62.260  -9.497  34.347  1.00 85.01           N  
ATOM    130  N   THR A  17      62.480  -2.179  33.525  1.00 65.25           N  
ATOM    131  CA  THR A  17      63.823  -1.628  33.408  1.00 65.16           C  
ATOM    132  C   THR A  17      63.839  -0.192  33.890  1.00 65.69           C  
ATOM    133  O   THR A  17      64.830   0.517  33.702  1.00 65.67           O  
ATOM    134  CB  THR A  17      64.299  -1.623  31.973  1.00 65.73           C  
ATOM    135  OG1 THR A  17      63.541  -0.660  31.228  1.00 65.68           O  
ATOM    136  CG2 THR A  17      64.127  -3.006  31.364  1.00 66.54           C  
ATOM    137  N   GLY A  18      62.744   0.244  34.495  1.00 65.57           N  
ATOM    138  CA  GLY A  18      62.675   1.600  35.011  1.00 64.85           C  
ATOM    139  C   GLY A  18      63.024   2.692  34.022  1.00 64.34           C  
ATOM    140  O   GLY A  18      63.475   3.760  34.422  1.00 65.77           O  
ATOM    141  N   VAL A  19      62.785   2.447  32.736  1.00 63.06           N  
ATOM    142  CA  VAL A  19      63.106   3.418  31.700  1.00 60.75           C  
ATOM    143  C   VAL A  19      61.875   4.220  31.255  1.00 59.45           C  
ATOM    144  O   VAL A  19      62.016   5.161  30.498  1.00 60.40           O  
ATOM    145  CB  VAL A  19      63.767   2.699  30.483  1.00 59.58           C  
ATOM    146  CG1 VAL A  19      62.731   1.983  29.653  1.00 58.90           C  
ATOM    147  CG2 VAL A  19      64.532   3.694  29.650  1.00 62.42           C  
ATOM    148  N   VAL A  20      60.687   3.870  31.737  1.00 57.89           N  
ATOM    149  CA  VAL A  20      59.462   4.570  31.350  1.00 57.18           C  
ATOM    150  C   VAL A  20      59.383   5.908  32.040  1.00 57.78           C  
ATOM    151  O   VAL A  20      59.723   6.005  33.206  1.00 57.78           O  
ATOM    152  CB  VAL A  20      58.189   3.756  31.721  1.00 57.58           C  
ATOM    153  CG1 VAL A  20      56.939   4.536  31.339  1.00 56.86           C  
ATOM    154  CG2 VAL A  20      58.189   2.405  31.017  1.00 56.72           C  
ATOM    155  N   ARG A  21      58.925   6.933  31.320  1.00 59.02           N  
ATOM    156  CA  ARG A  21      58.796   8.292  31.864  1.00 60.29           C  
ATOM    157  C   ARG A  21      57.507   8.947  31.383  1.00 58.68           C  
ATOM    158  O   ARG A  21      57.097   8.703  30.259  1.00 58.77           O  
ATOM    159  CB  ARG A  21      59.991   9.148  31.436  1.00 62.55           C  
ATOM    160  CG  ARG A  21      61.340   8.540  31.803  1.00 69.20           C  
ATOM    161  CD  ARG A  21      62.336   9.623  32.148  1.00 72.63           C  
ATOM    162  NE  ARG A  21      61.764  10.540  33.140  1.00 77.07           N  
ATOM    163  CZ  ARG A  21      62.274  11.734  33.435  1.00 78.73           C  
ATOM    164  NH1 ARG A  21      63.379  12.154  32.817  1.00 79.58           N  
ATOM    165  NH2 ARG A  21      61.662  12.520  34.318  1.00 78.89           N  
ATOM    166  N   SER A  22      56.901   9.783  32.230  1.00 57.56           N  
ATOM    167  CA  SER A  22      55.645  10.501  31.946  1.00 56.55           C  
ATOM    168  C   SER A  22      55.671  11.171  30.577  1.00 56.48           C  
ATOM    169  O   SER A  22      56.594  11.935  30.286  1.00 57.94           O  
ATOM    170  CB  SER A  22      55.416  11.559  33.033  1.00 56.25           C  
ATOM    171  OG  SER A  22      54.255  12.325  32.784  1.00 55.74           O  
ATOM    172  N   PRO A  23      54.662  10.906  29.720  1.00 56.18           N  
ATOM    173  CA  PRO A  23      54.642  11.524  28.388  1.00 55.32           C  
ATOM    174  C   PRO A  23      54.326  12.993  28.503  1.00 55.57           C  
ATOM    175  O   PRO A  23      54.073  13.640  27.504  1.00 55.00           O  
ATOM    176  CB  PRO A  23      53.562  10.739  27.654  1.00 53.68           C  
ATOM    177  CG  PRO A  23      52.584  10.478  28.726  1.00 54.19           C  
ATOM    178  CD  PRO A  23      53.459  10.079  29.916  1.00 55.98           C  
ATOM    179  N   PHE A  24      54.325  13.500  29.735  1.00 55.68           N  
ATOM    180  CA  PHE A  24      54.089  14.918  29.997  1.00 56.04           C  
ATOM    181  C   PHE A  24      55.336  15.512  30.582  1.00 57.45           C  
ATOM    182  O   PHE A  24      55.293  16.678  30.974  1.00 58.02           O  
ATOM    183  CB  PHE A  24      52.971  15.148  31.011  1.00 53.01           C  
ATOM    184  CG  PHE A  24      51.628  14.756  30.525  1.00 52.51           C  
ATOM    185  CD1 PHE A  24      51.129  15.279  29.339  1.00 51.58           C  
ATOM    186  CD2 PHE A  24      50.849  13.876  31.259  1.00 51.02           C  
ATOM    187  CE1 PHE A  24      49.879  14.936  28.886  1.00 51.05           C  
ATOM    188  CE2 PHE A  24      49.592  13.523  30.815  1.00 50.86           C  
ATOM    189  CZ  PHE A  24      49.104  14.055  29.623  1.00 51.45           C  
ATOM    190  N   GLU A  25      56.428  14.743  30.647  1.00 58.08           N  
ATOM    191  CA  GLU A  25      57.653  15.245  31.237  1.00 58.87           C  
ATOM    192  C   GLU A  25      58.916  14.886  30.485  1.00 58.32           C  
ATOM    193  O   GLU A  25      59.938  15.538  30.696  1.00 59.48           O  
ATOM    194  CB  GLU A  25      57.758  14.752  32.671  1.00 61.19           C  
ATOM    195  CG  GLU A  25      56.948  15.543  33.652  1.00 66.71           C  
ATOM    196  CD  GLU A  25      56.526  14.686  34.827  1.00 73.93           C  
ATOM    197  OE1 GLU A  25      57.382  13.934  35.372  1.00 76.68           O  
ATOM    198  OE2 GLU A  25      55.333  14.757  35.210  1.00 76.97           O  
ATOM    199  N   ALA A  26      58.902  13.880  29.626  1.00 57.56           N  
ATOM    200  CA  ALA A  26      60.147  13.555  28.934  1.00 57.51           C  
ATOM    201  C   ALA A  26      59.882  12.813  27.647  1.00 57.14           C  
ATOM    202  O   ALA A  26      58.817  12.225  27.506  1.00 59.31           O  
ATOM    203  CB  ALA A  26      61.025  12.718  29.848  1.00 57.35           C  
ATOM    204  N   PRO A  27      60.831  12.837  26.690  1.00 55.80           N  
ATOM    205  CA  PRO A  27      60.692  12.149  25.401  1.00 54.47           C  
ATOM    206  C   PRO A  27      60.418  10.692  25.617  1.00 54.35           C  
ATOM    207  O   PRO A  27      60.905  10.128  26.592  1.00 54.79           O  
ATOM    208  CB  PRO A  27      62.046  12.378  24.744  1.00 52.95           C  
ATOM    209  CG  PRO A  27      62.387  13.703  25.205  1.00 53.61           C  
ATOM    210  CD  PRO A  27      62.044  13.662  26.682  1.00 54.60           C  
ATOM    211  N   GLN A  28      59.660  10.086  24.707  1.00 54.27           N  
ATOM    212  CA  GLN A  28      59.291   8.676  24.794  1.00 54.40           C  
ATOM    213  C   GLN A  28      60.107   7.856  23.813  1.00 55.19           C  
ATOM    214  O   GLN A  28      59.636   6.848  23.333  1.00 56.51           O  
ATOM    215  CB  GLN A  28      57.799   8.543  24.487  1.00 52.00           C  
ATOM    216  CG  GLN A  28      56.927   9.426  25.350  1.00 50.07           C  
ATOM    217  CD  GLN A  28      56.928   8.987  26.806  1.00 53.05           C  
ATOM    218  OE1 GLN A  28      56.632   7.836  27.105  1.00 55.68           O  
ATOM    219  NE2 GLN A  28      57.250   9.902  27.716  1.00 51.32           N  
ATOM    220  N   TYR A  29      61.336   8.267  23.543  1.00 57.18           N  
ATOM    221  CA  TYR A  29      62.165   7.570  22.572  1.00 58.56           C  
ATOM    222  C   TYR A  29      62.466   6.168  22.962  1.00 58.99           C  
ATOM    223  O   TYR A  29      62.908   5.395  22.131  1.00 60.94           O  
ATOM    224  CB  TYR A  29      63.453   8.347  22.327  1.00 60.23           C  
ATOM    225  CG  TYR A  29      63.157   9.686  21.707  1.00 62.36           C  
ATOM    226  CD1 TYR A  29      62.155   9.808  20.755  1.00 62.01           C  
ATOM    227  CD2 TYR A  29      63.851  10.833  22.084  1.00 62.79           C  
ATOM    228  CE1 TYR A  29      61.845  11.021  20.202  1.00 63.47           C  
ATOM    229  CE2 TYR A  29      63.545  12.069  21.522  1.00 62.58           C  
ATOM    230  CZ  TYR A  29      62.538  12.150  20.580  1.00 63.70           C  
ATOM    231  OH  TYR A  29      62.214  13.355  19.989  1.00 65.49           O  
ATOM    232  N   TYR A  30      62.230   5.810  24.207  1.00 57.85           N  
ATOM    233  CA  TYR A  30      62.501   4.448  24.603  1.00 57.42           C  
ATOM    234  C   TYR A  30      61.370   3.542  24.148  1.00 57.70           C  
ATOM    235  O   TYR A  30      61.449   2.353  24.329  1.00 59.45           O  
ATOM    236  CB  TYR A  30      62.651   4.393  26.119  1.00 57.67           C  
ATOM    237  CG  TYR A  30      61.416   4.827  26.829  1.00 55.79           C  
ATOM    238  CD1 TYR A  30      60.367   3.938  27.023  1.00 55.67           C  
ATOM    239  CD2 TYR A  30      61.265   6.143  27.248  1.00 54.76           C  
ATOM    240  CE1 TYR A  30      59.184   4.347  27.617  1.00 56.75           C  
ATOM    241  CE2 TYR A  30      60.084   6.575  27.848  1.00 56.04           C  
ATOM    242  CZ  TYR A  30      59.044   5.667  28.030  1.00 56.52           C  
ATOM    243  OH  TYR A  30      57.861   6.066  28.618  1.00 56.78           O  
ATOM    244  N   LEU A  31      60.326   4.105  23.560  1.00 58.12           N  
ATOM    245  CA  LEU A  31      59.182   3.324  23.104  1.00 59.40           C  
ATOM    246  C   LEU A  31      59.361   2.923  21.674  1.00 61.53           C  
ATOM    247  O   LEU A  31      58.793   1.920  21.220  1.00 61.68           O  
ATOM    248  CB  LEU A  31      57.919   4.155  23.156  1.00 58.52           C  
ATOM    249  CG  LEU A  31      57.307   4.579  24.460  1.00 58.05           C  
ATOM    250  CD1 LEU A  31      56.168   5.482  24.104  1.00 59.29           C  
ATOM    251  CD2 LEU A  31      56.824   3.391  25.250  1.00 59.26           C  
ATOM    252  N   ALA A  32      60.123   3.727  20.951  1.00 63.60           N  
ATOM    253  CA  ALA A  32      60.344   3.499  19.541  1.00 65.61           C  
ATOM    254  C   ALA A  32      61.546   4.288  19.101  1.00 67.53           C  
ATOM    255  O   ALA A  32      62.029   5.141  19.839  1.00 69.39           O  
ATOM    256  CB  ALA A  32      59.110   3.957  18.767  1.00 66.14           C  
ATOM    257  N   GLU A  33      62.019   4.022  17.894  1.00 68.16           N  
ATOM    258  CA  GLU A  33      63.169   4.721  17.348  1.00 69.18           C  
ATOM    259  C   GLU A  33      62.886   6.207  17.187  1.00 69.17           C  
ATOM    260  O   GLU A  33      61.774   6.598  16.846  1.00 70.56           O  
ATOM    261  CB  GLU A  33      63.499   4.111  16.005  1.00 71.48           C  
ATOM    262  CG  GLU A  33      63.795   2.660  16.125  1.00 75.92           C  
ATOM    263  CD  GLU A  33      64.841   2.421  17.182  1.00 79.20           C  
ATOM    264  OE1 GLU A  33      65.929   3.022  17.062  1.00 80.31           O  
ATOM    265  OE2 GLU A  33      64.578   1.653  18.136  1.00 80.67           O  
ATOM    266  N   PRO A  34      63.891   7.060  17.423  1.00 68.57           N  
ATOM    267  CA  PRO A  34      63.642   8.498  17.265  1.00 67.76           C  
ATOM    268  C   PRO A  34      63.247   8.894  15.844  1.00 66.82           C  
ATOM    269  O   PRO A  34      62.531   9.877  15.672  1.00 68.49           O  
ATOM    270  CB  PRO A  34      64.964   9.121  17.700  1.00 66.57           C  
ATOM    271  CG  PRO A  34      65.430   8.167  18.756  1.00 67.06           C  
ATOM    272  CD  PRO A  34      65.175   6.823  18.104  1.00 67.44           C  
ATOM    273  N   TRP A  35      63.674   8.185  14.814  0.40 65.53           N  
ATOM    274  CA  TRP A  35      63.274   8.619  13.479  0.40 64.10           C  
ATOM    275  C   TRP A  35      61.788   8.425  13.250  0.40 63.32           C  
ATOM    276  O   TRP A  35      61.219   9.097  12.413  0.40 63.46           O  
ATOM    277  CB  TRP A  35      64.046   7.854  12.421  0.40 63.48           C  
ATOM    278  CG  TRP A  35      63.789   6.422  12.481  0.40 63.80           C  
ATOM    279  CD1 TRP A  35      64.509   5.494  13.159  0.40 64.65           C  
ATOM    280  CD2 TRP A  35      62.708   5.725  11.854  0.40 63.79           C  
ATOM    281  NE1 TRP A  35      63.946   4.243  12.993  0.40 64.40           N  
ATOM    282  CE2 TRP A  35      62.839   4.356  12.195  0.40 64.29           C  
ATOM    283  CE3 TRP A  35      61.643   6.121  11.038  0.40 64.93           C  
ATOM    284  CZ2 TRP A  35      61.943   3.377  11.747  0.40 63.72           C  
ATOM    285  CZ3 TRP A  35      60.750   5.146  10.591  0.40 63.84           C  
ATOM    286  CH2 TRP A  35      60.910   3.789  10.949  0.40 64.22           C  
ATOM    287  N   GLN A  36      61.170   7.504  13.972  0.40 61.88           N  
ATOM    288  CA  GLN A  36      59.757   7.255  13.809  0.40 60.19           C  
ATOM    289  C   GLN A  36      58.984   8.449  14.241  0.40 57.86           C  
ATOM    290  O   GLN A  36      58.000   8.784  13.605  0.40 56.70           O  
ATOM    291  CB  GLN A  36      59.347   6.049  14.619  0.40 62.39           C  
ATOM    292  CG  GLN A  36      59.895   4.767  14.058  0.40 64.17           C  
ATOM    293  CD  GLN A  36      59.485   3.558  14.866  0.40 65.05           C  
ATOM    294  OE1 GLN A  36      60.138   3.189  15.827  0.40 66.03           O  
ATOM    295  NE2 GLN A  36      58.376   2.946  14.483  0.40 65.28           N  
ATOM    296  N   PHE A  37      59.405   9.091  15.322  0.40 56.03           N  
ATOM    297  CA  PHE A  37      58.709  10.282  15.756  0.40 54.33           C  
ATOM    298  C   PHE A  37      58.869  11.300  14.675  0.40 54.87           C  
ATOM    299  O   PHE A  37      57.947  12.055  14.425  0.40 55.36           O  
ATOM    300  CB  PHE A  37      59.278  10.817  17.062  0.40 53.67           C  
ATOM    301  CG  PHE A  37      58.873  10.018  18.265  0.40 53.55           C  
ATOM    302  CD1 PHE A  37      59.472   8.795  18.547  0.40 54.79           C  
ATOM    303  CD2 PHE A  37      57.860  10.469  19.104  0.40 52.43           C  
ATOM    304  CE1 PHE A  37      59.067   8.028  19.653  0.40 54.38           C  
ATOM    305  CE2 PHE A  37      57.450   9.721  20.200  0.40 52.08           C  
ATOM    306  CZ  PHE A  37      58.054   8.497  20.475  0.40 53.66           C  
ATOM    307  N   SER A  38      60.035  11.307  14.022  0.40 54.79           N  
ATOM    308  CA  SER A  38      60.329  12.239  12.926  0.40 56.00           C  
ATOM    309  C   SER A  38      59.329  12.010  11.826  0.40 56.13           C  
ATOM    310  O   SER A  38      58.889  12.952  11.180  0.40 55.66           O  
ATOM    311  CB  SER A  38      61.727  11.992  12.378  0.40 57.02           C  
ATOM    312  OG  SER A  38      62.652  11.921  13.438  0.40 59.74           O  
ATOM    313  N   MET A  39      58.993  10.748  11.606  0.40 56.60           N  
ATOM    314  CA  MET A  39      58.020  10.392  10.607  0.40 56.72           C  
ATOM    315  C   MET A  39      56.721  11.037  10.972  0.40 55.22           C  
ATOM    316  O   MET A  39      56.160  11.763  10.167  0.40 54.43           O  
ATOM    317  CB  MET A  39      57.809   8.902  10.599  0.40 61.51           C  
ATOM    318  CG  MET A  39      58.692   8.123   9.685  0.40 67.48           C  
ATOM    319  SD  MET A  39      58.085   6.412   9.722  0.40 78.18           S  
ATOM    320  CE  MET A  39      56.874   6.427   8.417  0.40 73.94           C  
ATOM    321  N   LEU A  40      56.226  10.751  12.173  0.40 53.00           N  
ATOM    322  CA  LEU A  40      54.976  11.335  12.620  0.40 51.84           C  
ATOM    323  C   LEU A  40      55.049  12.794  12.402  0.40 51.49           C  
ATOM    324  O   LEU A  40      54.123  13.389  11.873  0.40 52.04           O  
ATOM    325  CB  LEU A  40      54.762  11.106  14.094  0.40 50.95           C  
ATOM    326  CG  LEU A  40      54.497   9.681  14.488  0.40 49.67           C  
ATOM    327  CD1 LEU A  40      54.092   9.666  15.946  0.40 50.71           C  
ATOM    328  CD2 LEU A  40      53.422   9.118  13.621  0.40 50.26           C  
ATOM    329  N   ALA A  41      56.165  13.373  12.823  0.40 50.53           N  
ATOM    330  CA  ALA A  41      56.400  14.798  12.677  0.40 49.52           C  
ATOM    331  C   ALA A  41      56.272  15.192  11.222  0.40 50.05           C  
ATOM    332  O   ALA A  41      55.426  16.025  10.899  0.40 49.84           O  
ATOM    333  CB  ALA A  41      57.772  15.142  13.191  0.40 48.23           C  
ATOM    334  N   ALA A  42      57.094  14.609  10.349  0.40 48.92           N  
ATOM    335  CA  ALA A  42      57.048  14.929   8.921  0.40 49.24           C  
ATOM    336  C   ALA A  42      55.627  14.840   8.423  0.40 50.13           C  
ATOM    337  O   ALA A  42      55.111  15.798   7.849  0.40 51.01           O  
ATOM    338  CB  ALA A  42      57.908  13.976   8.159  0.40 46.75           C  
ATOM    339  N   TYR A  43      55.011  13.681   8.648  0.40 49.64           N  
ATOM    340  CA  TYR A  43      53.631  13.391   8.267  0.40 49.45           C  
ATOM    341  C   TYR A  43      52.696  14.523   8.692  0.40 49.69           C  
ATOM    342  O   TYR A  43      52.033  15.144   7.860  0.40 49.28           O  
ATOM    343  CB  TYR A  43      53.218  12.100   8.953  0.40 49.28           C  
ATOM    344  CG  TYR A  43      51.774  11.725   8.786  0.40 48.36           C  
ATOM    345  CD1 TYR A  43      51.269  11.359   7.545  0.40 48.78           C  
ATOM    346  CD2 TYR A  43      50.914  11.709   9.876  0.40 48.12           C  
ATOM    347  CE1 TYR A  43      49.941  10.978   7.390  0.40 50.14           C  
ATOM    348  CE2 TYR A  43      49.579  11.329   9.733  0.40 49.56           C  
ATOM    349  CZ  TYR A  43      49.102  10.962   8.484  0.40 51.33           C  
ATOM    350  OH  TYR A  43      47.797  10.551   8.334  0.40 53.66           O  
ATOM    351  N   MET A  44      52.643  14.778   9.992  0.40 50.45           N  
ATOM    352  CA  MET A  44      51.790  15.826  10.542  0.40 51.53           C  
ATOM    353  C   MET A  44      51.910  17.101   9.753  0.40 51.97           C  
ATOM    354  O   MET A  44      50.959  17.857   9.646  0.40 51.10           O  
ATOM    355  CB  MET A  44      52.181  16.104  11.990  0.40 49.13           C  
ATOM    356  CG  MET A  44      51.771  15.025  12.947  0.40 49.68           C  
ATOM    357  SD  MET A  44      50.046  14.581  12.635  0.40 50.09           S  
ATOM    358  CE  MET A  44      49.251  16.208  12.697  0.40 48.58           C  
ATOM    359  N   PHE A  45      53.090  17.340   9.210  0.40 53.15           N  
ATOM    360  CA  PHE A  45      53.344  18.545   8.458  0.40 53.19           C  
ATOM    361  C   PHE A  45      52.631  18.509   7.129  0.40 53.64           C  
ATOM    362  O   PHE A  45      52.074  19.523   6.687  0.40 53.67           O  
ATOM    363  CB  PHE A  45      54.836  18.661   8.232  0.40 54.14           C  
ATOM    364  CG  PHE A  45      55.254  19.946   7.583  0.40 54.60           C  
ATOM    365  CD1 PHE A  45      55.319  21.119   8.324  0.40 54.69           C  
ATOM    366  CD2 PHE A  45      55.609  19.979   6.237  0.40 55.51           C  
ATOM    367  CE1 PHE A  45      55.733  22.303   7.740  0.40 53.95           C  
ATOM    368  CE2 PHE A  45      56.022  21.159   5.644  0.40 55.61           C  
ATOM    369  CZ  PHE A  45      56.085  22.327   6.399  0.40 53.20           C  
ATOM    370  N   LEU A  46      52.666  17.350   6.486  0.40 53.95           N  
ATOM    371  CA  LEU A  46      52.037  17.180   5.187  0.40 54.13           C  
ATOM    372  C   LEU A  46      50.564  17.312   5.318  0.40 54.50           C  
ATOM    373  O   LEU A  46      49.927  17.850   4.420  0.40 55.64           O  
ATOM    374  CB  LEU A  46      52.372  15.820   4.621  0.40 52.14           C  
ATOM    375  CG  LEU A  46      53.878  15.605   4.587  0.40 51.56           C  
ATOM    376  CD1 LEU A  46      54.189  14.219   3.991  0.40 48.41           C  
ATOM    377  CD2 LEU A  46      54.516  16.731   3.786  0.40 48.63           C  
ATOM    378  N   LEU A  47      50.019  16.809   6.417  0.40 54.18           N  
ATOM    379  CA  LEU A  47      48.597  16.921   6.658  0.40 53.62           C  
ATOM    380  C   LEU A  47      48.227  18.389   6.733  0.40 53.92           C  
ATOM    381  O   LEU A  47      47.379  18.843   5.992  0.40 52.76           O  
ATOM    382  CB  LEU A  47      48.223  16.252   7.973  0.40 54.01           C  
ATOM    383  CG  LEU A  47      48.074  14.741   8.043  0.40 55.23           C  
ATOM    384  CD1 LEU A  47      47.792  14.303   9.473  0.40 55.25           C  
ATOM    385  CD2 LEU A  47      46.945  14.344   7.139  0.40 55.21           C  
ATOM    386  N   ILE A  48      48.868  19.139   7.617  0.40 54.00           N  
ATOM    387  CA  ILE A  48      48.550  20.554   7.760  0.40 53.72           C  
ATOM    388  C   ILE A  48      48.736  21.309   6.448  0.40 54.50           C  
ATOM    389  O   ILE A  48      47.888  22.122   6.083  0.40 55.59           O  
ATOM    390  CB  ILE A  48      49.413  21.187   8.861  0.40 52.71           C  
ATOM    391  CG1 ILE A  48      49.238  20.383  10.150  0.40 53.19           C  
ATOM    392  CG2 ILE A  48      49.005  22.627   9.093  0.40 51.06           C  
ATOM    393  CD1 ILE A  48      50.028  20.888  11.345  0.40 52.80           C  
ATOM    394  N   MET A  49      49.817  21.041   5.726  0.40 55.93           N  
ATOM    395  CA  MET A  49      50.056  21.746   4.472  0.40 57.48           C  
ATOM    396  C   MET A  49      48.956  21.504   3.434  0.40 57.42           C  
ATOM    397  O   MET A  49      48.657  22.403   2.630  0.40 59.14           O  
ATOM    398  CB  MET A  49      51.402  21.332   3.901  0.40 59.79           C  
ATOM    399  CG  MET A  49      51.617  21.876   2.522  0.40 64.68           C  
ATOM    400  SD  MET A  49      53.322  21.829   2.078  0.40 69.45           S  
ATOM    401  CE  MET A  49      53.911  23.211   3.139  0.40 67.74           C  
ATOM    402  N   LEU A  50      48.374  20.308   3.440  0.40 57.52           N  
ATOM    403  CA  LEU A  50      47.320  19.952   2.494  0.40 57.26           C  
ATOM    404  C   LEU A  50      45.971  20.360   3.001  0.40 58.63           C  
ATOM    405  O   LEU A  50      45.264  21.097   2.342  0.40 60.23           O  
ATOM    406  CB  LEU A  50      47.300  18.445   2.254  0.40 56.80           C  
ATOM    407  CG  LEU A  50      48.322  17.833   1.289  0.40 59.20           C  
ATOM    408  CD1 LEU A  50      48.314  16.314   1.425  0.40 58.28           C  
ATOM    409  CD2 LEU A  50      47.993  18.259  -0.150  0.40 59.89           C  
ATOM    410  N   GLY A  51      45.621  19.868   4.179  0.40 59.36           N  
ATOM    411  CA  GLY A  51      44.329  20.150   4.779  0.40 59.64           C  
ATOM    412  C   GLY A  51      43.916  21.589   4.974  0.40 60.13           C  
ATOM    413  O   GLY A  51      42.725  21.863   5.037  0.40 60.65           O  
ATOM    414  N   PHE A  52      44.869  22.510   5.080  0.40 59.83           N  
ATOM    415  CA  PHE A  52      44.497  23.904   5.270  0.40 59.64           C  
ATOM    416  C   PHE A  52      43.979  24.490   3.975  0.40 59.09           C  
ATOM    417  O   PHE A  52      42.775  24.767   3.860  0.40 59.42           O  
ATOM    418  CB  PHE A  52      45.674  24.744   5.769  0.40 61.06           C  
ATOM    419  CG  PHE A  52      45.372  26.220   5.811  0.40 63.63           C  
ATOM    420  CD1 PHE A  52      44.241  26.697   6.480  0.40 64.49           C  
ATOM    421  CD2 PHE A  52      46.184  27.133   5.150  0.40 65.00           C  
ATOM    422  CE1 PHE A  52      43.921  28.065   6.487  0.40 65.37           C  
ATOM    423  CE2 PHE A  52      45.871  28.508   5.149  0.40 66.09           C  
ATOM    424  CZ  PHE A  52      44.739  28.970   5.818  0.40 66.33           C  
ATOM    425  N   PRO A  53      44.863  24.684   2.978  0.40 57.25           N  
ATOM    426  CA  PRO A  53      44.358  25.257   1.729  0.40 56.66           C  
ATOM    427  C   PRO A  53      43.068  24.631   1.259  0.40 57.38           C  
ATOM    428  O   PRO A  53      42.134  25.332   0.925  0.40 59.40           O  
ATOM    429  CB  PRO A  53      45.520  25.039   0.751  0.40 57.49           C  
ATOM    430  CG  PRO A  53      46.295  23.872   1.342  0.40 56.84           C  
ATOM    431  CD  PRO A  53      46.249  24.200   2.813  0.40 56.60           C  
ATOM    432  N   ILE A  54      43.018  23.309   1.273  0.40 56.80           N  
ATOM    433  CA  ILE A  54      41.856  22.554   0.817  0.40 56.05           C  
ATOM    434  C   ILE A  54      40.617  22.894   1.588  0.40 56.37           C  
ATOM    435  O   ILE A  54      39.544  22.947   1.002  0.40 56.38           O  
ATOM    436  CB  ILE A  54      42.110  21.026   0.918  0.40 56.26           C  
ATOM    437  CG1 ILE A  54      43.055  20.586  -0.212  0.40 57.29           C  
ATOM    438  CG2 ILE A  54      40.808  20.273   0.840  0.40 55.61           C  
ATOM    439  CD1 ILE A  54      43.691  19.209  -0.043  0.40 56.09           C  
ATOM    440  N   ASN A  55      40.742  23.116   2.889  0.40 57.29           N  
ATOM    441  CA  ASN A  55      39.577  23.422   3.695  0.40 57.44           C  
ATOM    442  C   ASN A  55      39.317  24.884   3.714  0.40 58.28           C  
ATOM    443  O   ASN A  55      38.164  25.291   3.727  0.40 57.34           O  
ATOM    444  CB  ASN A  55      39.757  22.922   5.120  0.40 56.68           C  
ATOM    445  CG  ASN A  55      39.329  21.486   5.285  0.40 56.29           C  
ATOM    446  OD1 ASN A  55      38.167  21.139   5.054  0.40 55.58           O  
ATOM    447  ND2 ASN A  55      40.265  20.635   5.693  0.40 55.34           N  
ATOM    448  N   PHE A  56      40.362  25.693   3.728  0.40 59.34           N  
ATOM    449  CA  PHE A  56      40.118  27.115   3.742  0.40 60.01           C  
ATOM    450  C   PHE A  56      39.414  27.497   2.474  0.40 60.52           C  
ATOM    451  O   PHE A  56      38.382  28.175   2.503  0.40 60.42           O  
ATOM    452  CB  PHE A  56      41.405  27.910   3.824  0.40 60.27           C  
ATOM    453  CG  PHE A  56      41.174  29.370   3.677  0.40 60.40           C  
ATOM    454  CD1 PHE A  56      40.367  30.044   4.594  0.40 59.72           C  
ATOM    455  CD2 PHE A  56      41.671  30.063   2.578  0.40 60.72           C  
ATOM    456  CE1 PHE A  56      40.056  31.384   4.416  0.40 60.10           C  
ATOM    457  CE2 PHE A  56      41.364  31.419   2.389  0.40 59.75           C  
ATOM    458  CZ  PHE A  56      40.556  32.076   3.309  0.40 60.05           C  
ATOM    459  N   LEU A  57      40.003  27.073   1.362  0.40 60.99           N  
ATOM    460  CA  LEU A  57      39.479  27.315   0.025  0.40 60.84           C  
ATOM    461  C   LEU A  57      37.970  27.061   0.033  0.40 62.00           C  
ATOM    462  O   LEU A  57      37.171  27.990  -0.137  0.40 63.38           O  
ATOM    463  CB  LEU A  57      40.193  26.360  -0.932  0.40 60.42           C  
ATOM    464  CG  LEU A  57      40.233  26.652  -2.417  0.40 60.83           C  
ATOM    465  CD1 LEU A  57      38.856  26.524  -3.012  0.40 61.74           C  
ATOM    466  CD2 LEU A  57      40.783  28.036  -2.608  0.40 60.24           C  
ATOM    467  N   THR A  58      37.599  25.802   0.253  0.40 62.49           N  
ATOM    468  CA  THR A  58      36.211  25.357   0.321  0.40 61.98           C  
ATOM    469  C   THR A  58      35.339  26.339   1.067  0.40 63.34           C  
ATOM    470  O   THR A  58      34.192  26.540   0.714  0.40 64.02           O  
ATOM    471  CB  THR A  58      36.121  24.020   1.048  0.40 61.16           C  
ATOM    472  OG1 THR A  58      36.832  23.030   0.301  0.40 59.14           O  
ATOM    473  CG2 THR A  58      34.682  23.605   1.219  0.40 59.35           C  
ATOM    474  N   LEU A  59      35.879  26.935   2.112  0.40 64.98           N  
ATOM    475  CA  LEU A  59      35.125  27.874   2.906  0.40 66.18           C  
ATOM    476  C   LEU A  59      34.909  29.149   2.164  0.40 66.63           C  
ATOM    477  O   LEU A  59      33.782  29.586   2.011  0.40 67.38           O  
ATOM    478  CB  LEU A  59      35.860  28.161   4.200  0.40 65.48           C  
ATOM    479  CG  LEU A  59      35.322  29.382   4.928  0.40 64.80           C  
ATOM    480  CD1 LEU A  59      33.800  29.392   4.913  0.40 64.83           C  
ATOM    481  CD2 LEU A  59      35.849  29.359   6.335  0.40 64.12           C  
ATOM    482  N   TYR A  60      35.988  29.767   1.714  0.40 67.27           N  
ATOM    483  CA  TYR A  60      35.824  31.003   1.002  0.40 68.59           C  
ATOM    484  C   TYR A  60      34.975  30.751  -0.210  0.40 69.09           C  
ATOM    485  O   TYR A  60      34.240  31.630  -0.614  0.40 70.68           O  
ATOM    486  CB  TYR A  60      37.169  31.605   0.595  0.40 69.09           C  
ATOM    487  CG  TYR A  60      36.987  32.916  -0.132  0.40 69.65           C  
ATOM    488  CD1 TYR A  60      37.474  33.093  -1.424  0.40 70.34           C  
ATOM    489  CD2 TYR A  60      36.212  33.943   0.424  0.40 69.88           C  
ATOM    490  CE1 TYR A  60      37.180  34.262  -2.162  0.40 71.60           C  
ATOM    491  CE2 TYR A  60      35.906  35.113  -0.304  0.40 71.00           C  
ATOM    492  CZ  TYR A  60      36.389  35.261  -1.595  0.40 72.20           C  
ATOM    493  OH  TYR A  60      36.035  36.371  -2.329  0.40 72.51           O  
ATOM    494  N   VAL A  61      35.032  29.557  -0.781  0.40 68.07           N  
ATOM    495  CA  VAL A  61      34.222  29.301  -1.965  0.40 67.53           C  
ATOM    496  C   VAL A  61      32.732  29.229  -1.640  0.40 68.87           C  
ATOM    497  O   VAL A  61      31.947  29.889  -2.290  0.40 67.40           O  
ATOM    498  CB  VAL A  61      34.665  28.002  -2.686  0.40 66.19           C  
ATOM    499  CG1 VAL A  61      33.635  27.590  -3.729  0.40 64.57           C  
ATOM    500  CG2 VAL A  61      35.997  28.223  -3.363  0.40 65.09           C  
ATOM    501  N   THR A  62      32.328  28.460  -0.642  0.40 69.52           N  
ATOM    502  CA  THR A  62      30.905  28.347  -0.345  0.40 70.36           C  
ATOM    503  C   THR A  62      30.304  29.677   0.006  0.40 71.48           C  
ATOM    504  O   THR A  62      29.106  29.873  -0.164  0.40 71.64           O  
ATOM    505  CB  THR A  62      30.653  27.395   0.819  0.40 69.37           C  
ATOM    506  OG1 THR A  62      31.309  26.153   0.558  0.40 70.03           O  
ATOM    507  CG2 THR A  62      29.165  27.144   0.985  0.40 66.99           C  
ATOM    508  N   VAL A  63      31.129  30.597   0.485  0.40 72.25           N  
ATOM    509  CA  VAL A  63      30.644  31.906   0.897  0.40 73.19           C  
ATOM    510  C   VAL A  63      30.436  32.823  -0.271  0.40 75.37           C  
ATOM    511  O   VAL A  63      29.361  33.407  -0.393  0.40 76.19           O  
ATOM    512  CB  VAL A  63      31.623  32.576   1.859  0.40 71.77           C  
ATOM    513  CG1 VAL A  63      31.075  33.899   2.299  0.40 70.57           C  
ATOM    514  CG2 VAL A  63      31.862  31.681   3.049  0.40 72.23           C  
ATOM    515  N   GLN A  64      31.453  32.958  -1.116  0.40 76.95           N  
ATOM    516  CA  GLN A  64      31.389  33.840  -2.280  0.40 77.46           C  
ATOM    517  C   GLN A  64      30.281  33.448  -3.250  0.40 77.20           C  
ATOM    518  O   GLN A  64      29.602  34.319  -3.785  0.40 77.81           O  
ATOM    519  CB  GLN A  64      32.728  33.838  -3.010  0.40 78.43           C  
ATOM    520  CG  GLN A  64      32.711  34.577  -4.334  0.40 80.32           C  
ATOM    521  CD  GLN A  64      33.223  33.717  -5.489  0.40 81.57           C  
ATOM    522  OE1 GLN A  64      34.388  33.293  -5.500  0.40 83.11           O  
ATOM    523  NE2 GLN A  64      32.353  33.454  -6.465  0.40 80.36           N  
ATOM    524  N   HIS A  65      30.095  32.155  -3.481  0.40 76.47           N  
ATOM    525  CA  HIS A  65      29.080  31.701  -4.410  0.40 75.18           C  
ATOM    526  C   HIS A  65      27.737  31.682  -3.772  0.40 74.67           C  
ATOM    527  O   HIS A  65      27.347  30.694  -3.178  0.40 74.91           O  
ATOM    528  CB  HIS A  65      29.461  30.332  -4.933  0.40 75.18           C  
ATOM    529  CG  HIS A  65      30.569  30.379  -5.932  0.40 74.89           C  
ATOM    530  ND1 HIS A  65      30.363  30.696  -7.257  0.40 76.33           N  
ATOM    531  CD2 HIS A  65      31.904  30.225  -5.787  0.40 74.59           C  
ATOM    532  CE1 HIS A  65      31.524  30.734  -7.884  0.40 76.09           C  
ATOM    533  NE2 HIS A  65      32.476  30.453  -7.015  0.40 74.60           N  
ATOM    534  N   LYS A  66      27.030  32.796  -3.920  1.00 75.46           N  
ATOM    535  CA  LYS A  66      25.695  33.002  -3.365  1.00 75.90           C  
ATOM    536  C   LYS A  66      24.665  31.902  -3.636  1.00 74.30           C  
ATOM    537  O   LYS A  66      23.682  31.839  -2.910  1.00 73.19           O  
ATOM    538  CB  LYS A  66      25.160  34.354  -3.856  1.00 78.36           C  
ATOM    539  CG  LYS A  66      25.659  35.545  -3.043  1.00 82.41           C  
ATOM    540  CD  LYS A  66      27.172  35.519  -2.824  1.00 87.15           C  
ATOM    541  CE  LYS A  66      27.561  36.245  -1.516  1.00 90.38           C  
ATOM    542  NZ  LYS A  66      29.009  36.085  -1.090  1.00 91.66           N  
ATOM    543  N   LYS A  67      24.857  31.037  -4.625  1.00 73.35           N  
ATOM    544  CA  LYS A  67      23.832  30.023  -4.876  1.00 73.11           C  
ATOM    545  C   LYS A  67      24.168  28.672  -4.272  1.00 72.29           C  
ATOM    546  O   LYS A  67      23.304  27.807  -4.214  1.00 72.80           O  
ATOM    547  CB  LYS A  67      23.580  29.880  -6.372  1.00 74.47           C  
ATOM    548  CG  LYS A  67      23.323  31.210  -7.087  1.00 77.57           C  
ATOM    549  CD  LYS A  67      21.931  31.796  -6.792  1.00 78.57           C  
ATOM    550  CE  LYS A  67      20.805  30.916  -7.370  1.00 78.64           C  
ATOM    551  NZ  LYS A  67      21.010  30.564  -8.822  1.00 77.20           N  
ATOM    552  N   LEU A  68      25.404  28.472  -3.834  1.00 71.12           N  
ATOM    553  CA  LEU A  68      25.773  27.204  -3.217  1.00 69.33           C  
ATOM    554  C   LEU A  68      25.134  27.189  -1.853  1.00 69.77           C  
ATOM    555  O   LEU A  68      25.844  27.348  -0.848  1.00 69.57           O  
ATOM    556  CB  LEU A  68      27.290  27.116  -3.064  1.00 67.34           C  
ATOM    557  CG  LEU A  68      28.138  27.051  -4.328  1.00 65.81           C  
ATOM    558  CD1 LEU A  68      29.600  27.192  -3.933  1.00 65.47           C  
ATOM    559  CD2 LEU A  68      27.882  25.747  -5.068  1.00 64.13           C  
ATOM    560  N   ARG A  69      23.814  27.004  -1.800  1.00 69.61           N  
ATOM    561  CA  ARG A  69      23.119  27.034  -0.515  1.00 70.23           C  
ATOM    562  C   ARG A  69      22.230  25.826  -0.264  1.00 71.22           C  
ATOM    563  O   ARG A  69      21.300  25.912   0.552  1.00 73.04           O  
ATOM    564  CB  ARG A  69      22.304  28.319  -0.415  1.00 67.95           C  
ATOM    565  CG  ARG A  69      23.158  29.547  -0.489  1.00 65.07           C  
ATOM    566  CD  ARG A  69      23.905  29.678   0.786  1.00 62.17           C  
ATOM    567  NE  ARG A  69      24.777  30.845   0.788  1.00 62.42           N  
ATOM    568  CZ  ARG A  69      25.957  30.896   0.182  1.00 62.24           C  
ATOM    569  NH1 ARG A  69      26.405  29.833  -0.485  1.00 62.07           N  
ATOM    570  NH2 ARG A  69      26.698  32.002   0.268  1.00 60.52           N  
ATOM    571  N   THR A  70      22.537  24.677  -0.846  0.40 70.89           N  
ATOM    572  CA  THR A  70      21.723  23.495  -0.583  0.40 71.23           C  
ATOM    573  C   THR A  70      22.082  22.975   0.791  0.40 71.70           C  
ATOM    574  O   THR A  70      23.028  23.468   1.395  0.40 71.96           O  
ATOM    575  CB  THR A  70      22.029  22.378  -1.574  0.40 71.75           C  
ATOM    576  OG1 THR A  70      23.283  21.783  -1.245  0.40 72.24           O  
ATOM    577  CG2 THR A  70      22.132  22.928  -2.962  0.40 73.78           C  
ATOM    578  N   PRO A  71      21.333  21.992   1.318  0.40 72.08           N  
ATOM    579  CA  PRO A  71      21.678  21.467   2.642  0.40 71.01           C  
ATOM    580  C   PRO A  71      23.103  20.924   2.607  0.40 70.23           C  
ATOM    581  O   PRO A  71      23.822  21.001   3.596  0.40 70.38           O  
ATOM    582  CB  PRO A  71      20.644  20.366   2.846  0.40 70.26           C  
ATOM    583  CG  PRO A  71      19.449  20.931   2.178  0.40 70.59           C  
ATOM    584  CD  PRO A  71      20.032  21.459   0.881  0.40 72.37           C  
ATOM    585  N   LEU A  72      23.494  20.383   1.457  0.40 68.55           N  
ATOM    586  CA  LEU A  72      24.832  19.840   1.258  0.40 67.23           C  
ATOM    587  C   LEU A  72      25.864  20.959   1.282  0.40 66.94           C  
ATOM    588  O   LEU A  72      26.978  20.756   1.753  0.40 66.76           O  
ATOM    589  CB  LEU A  72      24.902  19.137  -0.085  0.40 65.61           C  
ATOM    590  CG  LEU A  72      26.230  18.445  -0.331  0.40 65.47           C  
ATOM    591  CD1 LEU A  72      26.078  17.005   0.065  0.40 67.37           C  
ATOM    592  CD2 LEU A  72      26.634  18.535  -1.783  0.40 64.63           C  
ATOM    593  N   ASN A  73      25.493  22.124   0.758  0.40 67.41           N  
ATOM    594  CA  ASN A  73      26.375  23.285   0.721  0.40 67.48           C  
ATOM    595  C   ASN A  73      26.361  23.960   2.064  0.40 67.76           C  
ATOM    596  O   ASN A  73      26.757  25.117   2.200  0.40 69.03           O  
ATOM    597  CB  ASN A  73      25.925  24.275  -0.350  0.40 68.57           C  
ATOM    598  CG  ASN A  73      26.015  23.701  -1.751  0.40 69.02           C  
ATOM    599  OD1 ASN A  73      27.004  23.091  -2.109  0.40 67.32           O  
ATOM    600  ND2 ASN A  73      24.980  23.912  -2.551  0.40 69.60           N  
ATOM    601  N   TYR A  74      25.881  23.233   3.059  0.40 66.79           N  
ATOM    602  CA  TYR A  74      25.835  23.722   4.417  0.40 66.86           C  
ATOM    603  C   TYR A  74      26.582  22.749   5.284  0.40 66.33           C  
ATOM    604  O   TYR A  74      27.424  23.164   6.062  0.40 66.35           O  
ATOM    605  CB  TYR A  74      24.394  23.834   4.881  0.40 68.15           C  
ATOM    606  CG  TYR A  74      23.843  25.199   4.653  0.40 69.40           C  
ATOM    607  CD1 TYR A  74      24.264  26.267   5.435  0.40 68.68           C  
ATOM    608  CD2 TYR A  74      22.937  25.445   3.628  0.40 70.07           C  
ATOM    609  CE1 TYR A  74      23.800  27.546   5.202  0.40 69.17           C  
ATOM    610  CE2 TYR A  74      22.464  26.721   3.383  0.40 68.80           C  
ATOM    611  CZ  TYR A  74      22.902  27.769   4.174  0.40 69.55           C  
ATOM    612  OH  TYR A  74      22.455  29.046   3.934  0.40 70.27           O  
ATOM    613  N   ILE A  75      26.279  21.460   5.122  0.40 64.48           N  
ATOM    614  CA  ILE A  75      26.887  20.373   5.887  0.40 62.35           C  
ATOM    615  C   ILE A  75      28.356  20.246   5.586  0.40 61.20           C  
ATOM    616  O   ILE A  75      29.111  19.820   6.452  0.40 60.79           O  
ATOM    617  CB  ILE A  75      26.193  19.032   5.581  0.40 62.33           C  
ATOM    618  CG1 ILE A  75      24.791  19.039   6.177  0.40 61.66           C  
ATOM    619  CG2 ILE A  75      26.998  17.880   6.142  0.40 62.80           C  
ATOM    620  CD1 ILE A  75      24.771  19.338   7.663  0.40 63.49           C  
ATOM    621  N   LEU A  76      28.767  20.583   4.370  0.40 60.19           N  
ATOM    622  CA  LEU A  76      30.174  20.503   4.038  0.40 58.47           C  
ATOM    623  C   LEU A  76      30.849  21.811   4.382  0.40 58.77           C  
ATOM    624  O   LEU A  76      32.022  21.809   4.751  0.40 58.50           O  
ATOM    625  CB  LEU A  76      30.360  20.155   2.567  0.40 56.11           C  
ATOM    626  CG  LEU A  76      30.308  18.642   2.385  0.40 56.93           C  
ATOM    627  CD1 LEU A  76      29.450  18.338   1.207  0.40 56.81           C  
ATOM    628  CD2 LEU A  76      31.721  18.062   2.226  0.40 55.72           C  
ATOM    629  N   LEU A  77      30.124  22.922   4.275  0.40 59.58           N  
ATOM    630  CA  LEU A  77      30.702  24.214   4.628  0.40 60.40           C  
ATOM    631  C   LEU A  77      30.988  24.202   6.101  0.40 60.11           C  
ATOM    632  O   LEU A  77      31.955  24.796   6.556  0.40 61.03           O  
ATOM    633  CB  LEU A  77      29.739  25.356   4.319  0.40 60.32           C  
ATOM    634  CG  LEU A  77      30.104  26.708   4.940  0.40 59.13           C  
ATOM    635  CD1 LEU A  77      31.571  27.025   4.707  0.40 59.27           C  
ATOM    636  CD2 LEU A  77      29.210  27.782   4.340  0.40 59.01           C  
ATOM    637  N   ASN A  78      30.131  23.527   6.848  0.40 59.09           N  
ATOM    638  CA  ASN A  78      30.278  23.415   8.284  0.40 59.30           C  
ATOM    639  C   ASN A  78      31.277  22.319   8.559  0.40 58.12           C  
ATOM    640  O   ASN A  78      31.915  22.311   9.593  0.40 57.39           O  
ATOM    641  CB  ASN A  78      28.906  23.089   8.895  0.40 59.96           C  
ATOM    642  CG  ASN A  78      28.967  22.002   9.944  0.40 60.52           C  
ATOM    643  OD1 ASN A  78      29.565  22.191  10.991  0.40 58.84           O  
ATOM    644  ND2 ASN A  78      28.343  20.849   9.662  0.40 62.10           N  
ATOM    645  N   LEU A  79      31.426  21.411   7.604  0.40 55.89           N  
ATOM    646  CA  LEU A  79      32.324  20.278   7.740  0.40 54.61           C  
ATOM    647  C   LEU A  79      33.750  20.695   7.497  0.40 55.29           C  
ATOM    648  O   LEU A  79      34.650  20.112   8.076  0.40 55.89           O  
ATOM    649  CB  LEU A  79      31.920  19.208   6.746  0.40 52.71           C  
ATOM    650  CG  LEU A  79      32.341  17.799   7.049  0.40 52.51           C  
ATOM    651  CD1 LEU A  79      31.886  17.431   8.429  0.40 52.64           C  
ATOM    652  CD2 LEU A  79      31.725  16.901   6.017  0.40 50.96           C  
ATOM    653  N   ALA A  80      33.951  21.685   6.631  0.40 55.79           N  
ATOM    654  CA  ALA A  80      35.287  22.191   6.322  0.40 55.35           C  
ATOM    655  C   ALA A  80      35.748  23.033   7.477  0.40 54.99           C  
ATOM    656  O   ALA A  80      36.927  23.115   7.749  0.40 54.45           O  
ATOM    657  CB  ALA A  80      35.264  23.037   5.038  0.40 56.51           C  
ATOM    658  N   VAL A  81      34.806  23.663   8.163  0.40 55.59           N  
ATOM    659  CA  VAL A  81      35.138  24.506   9.299  0.40 55.98           C  
ATOM    660  C   VAL A  81      35.629  23.645  10.447  0.40 56.18           C  
ATOM    661  O   VAL A  81      36.663  23.925  11.036  0.40 55.43           O  
ATOM    662  CB  VAL A  81      33.912  25.292   9.739  0.40 55.16           C  
ATOM    663  CG1 VAL A  81      34.291  26.308  10.777  0.40 55.30           C  
ATOM    664  CG2 VAL A  81      33.306  25.945   8.552  0.40 54.19           C  
ATOM    665  N   ALA A  82      34.873  22.596  10.745  0.40 55.45           N  
ATOM    666  CA  ALA A  82      35.197  21.690  11.822  0.40 54.79           C  
ATOM    667  C   ALA A  82      36.576  21.146  11.598  0.40 55.00           C  
ATOM    668  O   ALA A  82      37.250  20.792  12.565  0.40 55.25           O  
ATOM    669  CB  ALA A  82      34.175  20.562  11.875  0.40 53.71           C  
ATOM    670  N   ASP A  83      37.007  21.078  10.340  0.40 55.64           N  
ATOM    671  CA  ASP A  83      38.349  20.565  10.029  0.40 54.92           C  
ATOM    672  C   ASP A  83      39.387  21.670  10.297  0.40 55.72           C  
ATOM    673  O   ASP A  83      40.400  21.403  10.929  0.40 57.74           O  
ATOM    674  CB  ASP A  83      38.453  20.059   8.566  0.40 52.74           C  
ATOM    675  CG  ASP A  83      37.607  18.785   8.292  0.40 51.56           C  
ATOM    676  OD1 ASP A  83      37.155  18.131   9.268  0.40 52.52           O  
ATOM    677  OD2 ASP A  83      37.405  18.437   7.095  0.40 49.87           O  
ATOM    678  N   LEU A  84      39.143  22.897   9.846  0.40 56.62           N  
ATOM    679  CA  LEU A  84      40.088  23.983  10.110  0.40 56.35           C  
ATOM    680  C   LEU A  84      40.327  24.034  11.597  0.40 55.73           C  
ATOM    681  O   LEU A  84      41.417  24.361  12.055  0.40 55.76           O  
ATOM    682  CB  LEU A  84      39.513  25.314   9.627  0.40 56.13           C  
ATOM    683  CG  LEU A  84      39.455  25.433   8.096  0.40 54.01           C  
ATOM    684  CD1 LEU A  84      38.653  26.669   7.669  0.40 53.23           C  
ATOM    685  CD2 LEU A  84      40.895  25.469   7.543  0.40 53.06           C  
ATOM    686  N   PHE A  85      39.300  23.689  12.354  0.40 56.90           N  
ATOM    687  CA  PHE A  85      39.411  23.685  13.794  0.40 56.79           C  
ATOM    688  C   PHE A  85      40.250  22.564  14.246  0.40 55.86           C  
ATOM    689  O   PHE A  85      40.968  22.746  15.181  0.40 54.45           O  
ATOM    690  CB  PHE A  85      38.050  23.619  14.434  0.40 58.06           C  
ATOM    691  CG  PHE A  85      37.465  24.964  14.690  0.40 60.15           C  
ATOM    692  CD1 PHE A  85      38.029  25.799  15.657  0.40 61.98           C  
ATOM    693  CD2 PHE A  85      36.349  25.401  13.991  0.40 61.29           C  
ATOM    694  CE1 PHE A  85      37.483  27.060  15.933  0.40 62.11           C  
ATOM    695  CE2 PHE A  85      35.794  26.658  14.255  0.40 61.63           C  
ATOM    696  CZ  PHE A  85      36.364  27.489  15.232  0.40 62.43           C  
ATOM    697  N   MET A  86      40.165  21.402  13.621  0.40 54.77           N  
ATOM    698  CA  MET A  86      41.056  20.326  14.036  0.40 55.11           C  
ATOM    699  C   MET A  86      42.491  20.733  13.653  0.40 55.25           C  
ATOM    700  O   MET A  86      43.376  20.751  14.505  0.40 57.12           O  
ATOM    701  CB  MET A  86      40.675  18.996  13.362  0.40 55.92           C  
ATOM    702  CG  MET A  86      39.413  18.332  13.940  0.40 55.84           C  
ATOM    703  SD  MET A  86      38.710  16.939  12.947  0.40 56.92           S  
ATOM    704  CE  MET A  86      39.761  15.471  13.532  0.40 53.87           C  
ATOM    705  N   VAL A  87      42.694  21.092  12.385  0.40 52.82           N  
ATOM    706  CA  VAL A  87      43.999  21.493  11.878  0.40 51.21           C  
ATOM    707  C   VAL A  87      44.671  22.419  12.836  0.40 52.40           C  
ATOM    708  O   VAL A  87      45.601  22.007  13.509  0.40 52.75           O  
ATOM    709  CB  VAL A  87      43.899  22.194  10.521  0.40 50.41           C  
ATOM    710  CG1 VAL A  87      45.248  22.729  10.122  0.40 48.77           C  
ATOM    711  CG2 VAL A  87      43.409  21.230   9.481  0.40 47.58           C  
ATOM    712  N   PHE A  88      44.238  23.669  12.915  0.40 53.12           N  
ATOM    713  CA  PHE A  88      44.903  24.567  13.847  0.40 54.83           C  
ATOM    714  C   PHE A  88      44.583  24.115  15.229  0.40 55.19           C  
ATOM    715  O   PHE A  88      45.412  24.226  16.129  0.40 54.82           O  
ATOM    716  CB  PHE A  88      44.478  26.020  13.620  0.40 55.75           C  
ATOM    717  CG  PHE A  88      44.941  26.576  12.294  0.40 57.95           C  
ATOM    718  CD1 PHE A  88      46.277  26.409  11.881  0.40 59.02           C  
ATOM    719  CD2 PHE A  88      44.029  27.155  11.404  0.40 58.99           C  
ATOM    720  CE1 PHE A  88      46.697  26.795  10.587  0.40 59.89           C  
ATOM    721  CE2 PHE A  88      44.435  27.546  10.109  0.40 60.13           C  
ATOM    722  CZ  PHE A  88      45.771  27.359   9.701  0.40 60.42           C  
ATOM    723  N   GLY A  89      43.398  23.550  15.392  0.40 55.43           N  
ATOM    724  CA  GLY A  89      43.006  23.074  16.704  0.40 55.60           C  
ATOM    725  C   GLY A  89      44.014  22.243  17.476  0.40 55.52           C  
ATOM    726  O   GLY A  89      44.697  22.751  18.332  0.40 55.49           O  
ATOM    727  N   GLY A  90      44.094  20.953  17.180  0.40 54.48           N  
ATOM    728  CA  GLY A  90      45.022  20.102  17.902  0.40 53.39           C  
ATOM    729  C   GLY A  90      46.110  19.542  17.023  0.40 53.24           C  
ATOM    730  O   GLY A  90      47.095  19.027  17.521  0.40 54.62           O  
ATOM    731  N   PHE A  91      45.914  19.650  15.714  0.40 51.89           N  
ATOM    732  CA  PHE A  91      46.865  19.162  14.724  0.40 52.84           C  
ATOM    733  C   PHE A  91      48.156  19.865  14.873  0.40 54.19           C  
ATOM    734  O   PHE A  91      49.217  19.275  14.725  0.40 54.65           O  
ATOM    735  CB  PHE A  91      46.331  19.390  13.320  0.40 52.62           C  
ATOM    736  CG  PHE A  91      45.578  18.227  12.775  0.40 51.19           C  
ATOM    737  CD1 PHE A  91      44.689  17.522  13.589  0.40 51.82           C  
ATOM    738  CD2 PHE A  91      45.771  17.812  11.464  0.40 50.02           C  
ATOM    739  CE1 PHE A  91      44.001  16.411  13.104  0.40 51.76           C  
ATOM    740  CE2 PHE A  91      45.098  16.711  10.961  0.40 49.73           C  
ATOM    741  CZ  PHE A  91      44.208  16.001  11.778  0.40 49.51           C  
ATOM    742  N   THR A  92      48.072  21.150  15.133  0.40 54.24           N  
ATOM    743  CA  THR A  92      49.258  21.933  15.352  0.40 53.40           C  
ATOM    744  C   THR A  92      49.984  21.322  16.567  0.40 52.97           C  
ATOM    745  O   THR A  92      51.122  20.857  16.462  0.40 52.67           O  
ATOM    746  CB  THR A  92      48.833  23.345  15.633  0.40 53.95           C  
ATOM    747  OG1 THR A  92      47.886  23.324  16.701  0.40 54.32           O  
ATOM    748  CG2 THR A  92      48.149  23.935  14.411  0.40 54.30           C  
ATOM    749  N   THR A  93      49.308  21.302  17.712  0.40 52.05           N  
ATOM    750  CA  THR A  93      49.884  20.727  18.920  0.40 51.83           C  
ATOM    751  C   THR A  93      50.555  19.453  18.580  0.40 52.45           C  
ATOM    752  O   THR A  93      51.751  19.422  18.475  0.40 52.87           O  
ATOM    753  CB  THR A  93      48.826  20.375  19.988  0.40 52.82           C  
ATOM    754  OG1 THR A  93      48.288  21.570  20.558  0.40 53.62           O  
ATOM    755  CG2 THR A  93      49.457  19.532  21.091  0.40 53.50           C  
ATOM    756  N   THR A  94      49.755  18.409  18.409  0.40 51.99           N  
ATOM    757  CA  THR A  94      50.231  17.074  18.107  0.40 51.66           C  
ATOM    758  C   THR A  94      51.481  17.048  17.251  0.40 51.26           C  
ATOM    759  O   THR A  94      52.298  16.140  17.405  0.40 51.77           O  
ATOM    760  CB  THR A  94      49.163  16.290  17.424  0.40 51.36           C  
ATOM    761  OG1 THR A  94      49.711  15.058  16.958  0.40 51.37           O  
ATOM    762  CG2 THR A  94      48.606  17.070  16.290  0.40 51.97           C  
ATOM    763  N   LEU A  95      51.640  17.989  16.332  0.40 50.94           N  
ATOM    764  CA  LEU A  95      52.871  18.005  15.546  0.40 49.68           C  
ATOM    765  C   LEU A  95      53.982  18.416  16.475  0.40 49.95           C  
ATOM    766  O   LEU A  95      55.034  17.782  16.520  0.40 49.70           O  
ATOM    767  CB  LEU A  95      52.787  19.012  14.410  0.40 48.71           C  
ATOM    768  CG  LEU A  95      54.126  19.335  13.740  0.40 47.39           C  
ATOM    769  CD1 LEU A  95      54.888  18.075  13.371  0.40 47.99           C  
ATOM    770  CD2 LEU A  95      53.845  20.161  12.507  0.40 45.51           C  
ATOM    771  N   TYR A  96      53.729  19.487  17.219  0.40 49.40           N  
ATOM    772  CA  TYR A  96      54.667  20.005  18.189  0.40 50.16           C  
ATOM    773  C   TYR A  96      55.017  18.911  19.176  0.40 50.75           C  
ATOM    774  O   TYR A  96      56.120  18.869  19.668  0.40 52.03           O  
ATOM    775  CB  TYR A  96      54.028  21.162  18.925  0.40 51.56           C  
ATOM    776  CG  TYR A  96      55.016  21.941  19.730  0.40 54.69           C  
ATOM    777  CD1 TYR A  96      55.670  23.039  19.182  0.40 54.99           C  
ATOM    778  CD2 TYR A  96      55.340  21.561  21.026  0.40 57.59           C  
ATOM    779  CE1 TYR A  96      56.633  23.751  19.905  0.40 57.22           C  
ATOM    780  CE2 TYR A  96      56.304  22.260  21.766  0.40 59.40           C  
ATOM    781  CZ  TYR A  96      56.949  23.359  21.195  0.40 60.34           C  
ATOM    782  OH  TYR A  96      57.917  24.064  21.901  0.40 63.45           O  
ATOM    783  N   THR A  97      54.056  18.044  19.461  0.40 51.36           N  
ATOM    784  CA  THR A  97      54.231  16.930  20.370  0.40 50.67           C  
ATOM    785  C   THR A  97      55.152  15.886  19.773  0.40 51.21           C  
ATOM    786  O   THR A  97      55.974  15.332  20.489  0.40 51.98           O  
ATOM    787  CB  THR A  97      52.892  16.254  20.655  0.40 51.17           C  
ATOM    788  OG1 THR A  97      52.183  17.006  21.640  0.40 52.34           O  
ATOM    789  CG2 THR A  97      53.099  14.839  21.152  0.40 52.18           C  
ATOM    790  N   SER A  98      54.993  15.595  18.484  0.40 51.39           N  
ATOM    791  CA  SER A  98      55.819  14.597  17.804  0.40 51.66           C  
ATOM    792  C   SER A  98      57.209  15.130  17.601  0.40 52.89           C  
ATOM    793  O   SER A  98      58.193  14.369  17.584  0.40 54.04           O  
ATOM    794  CB  SER A  98      55.218  14.251  16.448  0.40 50.02           C  
ATOM    795  OG  SER A  98      54.068  13.458  16.617  0.40 48.15           O  
ATOM    796  N   LEU A  99      57.288  16.446  17.453  0.40 52.78           N  
ATOM    797  CA  LEU A  99      58.548  17.148  17.236  0.40 52.93           C  
ATOM    798  C   LEU A  99      59.447  17.143  18.434  0.40 54.22           C  
ATOM    799  O   LEU A  99      60.668  17.153  18.254  0.40 55.43           O  
ATOM    800  CB  LEU A  99      58.283  18.587  16.854  0.40 50.88           C  
ATOM    801  CG  LEU A  99      58.361  18.757  15.356  0.40 50.84           C  
ATOM    802  CD1 LEU A  99      58.151  20.201  15.039  0.40 48.47           C  
ATOM    803  CD2 LEU A  99      59.717  18.263  14.853  0.40 47.63           C  
ATOM    804  N   HIS A 100      58.868  17.162  19.634  0.40 55.02           N  
ATOM    805  CA  HIS A 100      59.653  17.171  20.859  0.40 56.01           C  
ATOM    806  C   HIS A 100      59.517  15.851  21.604  0.40 55.45           C  
ATOM    807  O   HIS A 100      59.873  15.774  22.773  0.40 56.19           O  
ATOM    808  CB  HIS A 100      59.246  18.368  21.728  0.40 57.91           C  
ATOM    809  CG  HIS A 100      59.734  19.695  21.203  0.40 60.74           C  
ATOM    810  ND1 HIS A 100      59.962  19.936  19.866  0.40 63.27           N  
ATOM    811  CD2 HIS A 100      60.007  20.863  21.833  0.40 61.33           C  
ATOM    812  CE1 HIS A 100      60.352  21.188  19.695  0.40 62.77           C  
ATOM    813  NE2 HIS A 100      60.392  21.774  20.873  0.40 64.07           N  
ATOM    814  N   GLY A 101      59.024  14.823  20.909  0.40 55.40           N  
ATOM    815  CA  GLY A 101      58.877  13.497  21.481  0.40 54.63           C  
ATOM    816  C   GLY A 101      57.928  13.274  22.642  0.40 54.75           C  
ATOM    817  O   GLY A 101      57.804  12.146  23.099  0.40 55.39           O  
ATOM    818  N   TYR A 102      57.249  14.319  23.116  0.40 55.08           N  
ATOM    819  CA  TYR A 102      56.329  14.170  24.253  0.40 54.51           C  
ATOM    820  C   TYR A 102      55.423  15.409  24.422  0.40 53.42           C  
ATOM    821  O   TYR A 102      55.733  16.466  23.888  0.40 54.18           O  
ATOM    822  CB  TYR A 102      57.138  13.947  25.535  0.40 53.97           C  
ATOM    823  CG  TYR A 102      57.591  15.228  26.212  0.40 52.68           C  
ATOM    824  CD1 TYR A 102      58.672  15.983  25.725  0.40 51.80           C  
ATOM    825  CD2 TYR A 102      56.905  15.708  27.326  0.40 54.29           C  
ATOM    826  CE1 TYR A 102      59.049  17.193  26.341  0.40 50.31           C  
ATOM    827  CE2 TYR A 102      57.272  16.911  27.945  0.40 52.76           C  
ATOM    828  CZ  TYR A 102      58.336  17.646  27.455  0.40 52.07           C  
ATOM    829  OH  TYR A 102      58.640  18.821  28.106  0.40 52.21           O  
ATOM    830  N   PHE A 103      54.326  15.271  25.169  0.40 52.55           N  
ATOM    831  CA  PHE A 103      53.386  16.370  25.416  0.40 53.31           C  
ATOM    832  C   PHE A 103      53.994  17.393  26.299  0.40 54.89           C  
ATOM    833  O   PHE A 103      53.867  17.302  27.521  0.40 54.23           O  
ATOM    834  CB  PHE A 103      52.107  15.873  26.083  0.40 52.95           C  
ATOM    835  CG  PHE A 103      51.097  15.369  25.121  0.40 53.76           C  
ATOM    836  CD1 PHE A 103      50.415  16.255  24.296  0.40 52.65           C  
ATOM    837  CD2 PHE A 103      50.887  14.006  24.970  0.40 53.69           C  
ATOM    838  CE1 PHE A 103      49.551  15.794  23.328  0.40 52.07           C  
ATOM    839  CE2 PHE A 103      50.025  13.533  24.005  0.40 54.10           C  
ATOM    840  CZ  PHE A 103      49.356  14.429  23.178  0.40 52.77           C  
ATOM    841  N   VAL A 104      54.630  18.388  25.692  0.40 56.61           N  
ATOM    842  CA  VAL A 104      55.267  19.455  26.455  0.40 57.17           C  
ATOM    843  C   VAL A 104      54.209  20.273  27.213  0.40 58.88           C  
ATOM    844  O   VAL A 104      54.401  20.544  28.396  0.40 62.76           O  
ATOM    845  CB  VAL A 104      56.124  20.385  25.533  0.40 55.88           C  
ATOM    846  CG1 VAL A 104      57.048  19.561  24.681  0.40 54.60           C  
ATOM    847  CG2 VAL A 104      55.238  21.226  24.658  0.40 58.58           C  
ATOM    848  N   PHE A 105      53.097  20.637  26.576  0.40 59.45           N  
ATOM    849  CA  PHE A 105      52.085  21.436  27.269  0.40 62.31           C  
ATOM    850  C   PHE A 105      51.358  20.608  28.319  0.40 61.92           C  
ATOM    851  O   PHE A 105      50.260  20.969  28.790  0.40 62.03           O  
ATOM    852  CB  PHE A 105      51.098  22.035  26.264  0.40 66.25           C  
ATOM    853  CG  PHE A 105      51.740  22.970  25.279  0.40 70.97           C  
ATOM    854  CD1 PHE A 105      52.657  23.933  25.709  0.40 72.20           C  
ATOM    855  CD2 PHE A 105      51.437  22.886  23.920  0.40 73.23           C  
ATOM    856  CE1 PHE A 105      53.269  24.801  24.805  0.40 73.66           C  
ATOM    857  CE2 PHE A 105      52.036  23.745  23.002  0.40 74.52           C  
ATOM    858  CZ  PHE A 105      52.958  24.705  23.448  0.40 75.21           C  
ATOM    859  N   GLY A 106      51.982  19.504  28.704  0.40 59.63           N  
ATOM    860  CA  GLY A 106      51.376  18.657  29.699  0.40 59.24           C  
ATOM    861  C   GLY A 106      49.969  18.313  29.282  0.40 57.38           C  
ATOM    862  O   GLY A 106      49.686  18.176  28.102  0.40 56.12           O  
ATOM    863  N   PRO A 107      49.065  18.163  30.250  0.40 57.24           N  
ATOM    864  CA  PRO A 107      47.665  17.826  29.991  0.40 57.52           C  
ATOM    865  C   PRO A 107      46.942  18.857  29.172  0.40 57.48           C  
ATOM    866  O   PRO A 107      46.076  18.507  28.372  0.40 58.93           O  
ATOM    867  CB  PRO A 107      47.082  17.658  31.391  0.40 56.06           C  
ATOM    868  CG  PRO A 107      47.968  18.506  32.245  0.40 55.07           C  
ATOM    869  CD  PRO A 107      49.330  18.228  31.695  0.40 55.29           C  
ATOM    870  N   THR A 108      47.289  20.123  29.348  0.40 57.49           N  
ATOM    871  CA  THR A 108      46.629  21.144  28.566  0.40 58.06           C  
ATOM    872  C   THR A 108      46.714  20.715  27.127  0.40 58.45           C  
ATOM    873  O   THR A 108      45.702  20.611  26.452  0.40 59.40           O  
ATOM    874  CB  THR A 108      47.317  22.486  28.735  0.40 58.55           C  
ATOM    875  OG1 THR A 108      47.476  22.763  30.130  0.40 57.81           O  
ATOM    876  CG2 THR A 108      46.483  23.576  28.116  0.40 57.15           C  
ATOM    877  N   GLY A 109      47.927  20.437  26.671  0.40 57.04           N  
ATOM    878  CA  GLY A 109      48.114  19.999  25.306  0.40 56.09           C  
ATOM    879  C   GLY A 109      47.245  18.800  24.988  0.40 55.93           C  
ATOM    880  O   GLY A 109      46.493  18.816  24.025  0.40 56.90           O  
ATOM    881  N   CYS A 110      47.337  17.766  25.816  0.40 54.67           N  
ATOM    882  CA  CYS A 110      46.579  16.541  25.620  0.40 54.57           C  
ATOM    883  C   CYS A 110      45.137  16.801  25.444  0.40 55.35           C  
ATOM    884  O   CYS A 110      44.448  16.039  24.753  0.40 56.24           O  
ATOM    885  CB  CYS A 110      46.697  15.643  26.815  0.40 53.89           C  
ATOM    886  SG  CYS A 110      46.627  13.899  26.345  0.40 54.93           S  
ATOM    887  N   ASN A 111      44.659  17.853  26.087  0.40 54.33           N  
ATOM    888  CA  ASN A 111      43.252  18.174  26.026  0.40 53.91           C  
ATOM    889  C   ASN A 111      42.847  18.833  24.730  0.40 53.66           C  
ATOM    890  O   ASN A 111      41.720  18.622  24.297  0.40 53.88           O  
ATOM    891  CB  ASN A 111      42.882  19.007  27.238  0.40 55.68           C  
ATOM    892  CG  ASN A 111      42.611  18.145  28.452  0.40 56.41           C  
ATOM    893  OD1 ASN A 111      41.516  17.625  28.623  0.40 58.97           O  
ATOM    894  ND2 ASN A 111      43.619  17.965  29.283  0.40 57.11           N  
ATOM    895  N   LEU A 112      43.722  19.608  24.096  0.40 52.08           N  
ATOM    896  CA  LEU A 112      43.360  20.223  22.818  0.40 50.87           C  
ATOM    897  C   LEU A 112      43.691  19.247  21.724  0.40 50.85           C  
ATOM    898  O   LEU A 112      42.911  19.008  20.809  0.40 49.98           O  
ATOM    899  CB  LEU A 112      44.140  21.504  22.605  0.40 49.97           C  
ATOM    900  CG  LEU A 112      43.862  22.599  23.635  0.40 49.84           C  
ATOM    901  CD1 LEU A 112      44.767  23.758  23.301  0.40 45.87           C  
ATOM    902  CD2 LEU A 112      42.389  23.036  23.628  0.40 44.04           C  
ATOM    903  N   GLU A 113      44.879  18.684  21.832  0.40 52.28           N  
ATOM    904  CA  GLU A 113      45.345  17.687  20.895  0.40 52.91           C  
ATOM    905  C   GLU A 113      44.270  16.583  20.835  0.40 53.07           C  
ATOM    906  O   GLU A 113      44.163  15.898  19.827  0.40 52.10           O  
ATOM    907  CB  GLU A 113      46.692  17.150  21.416  0.40 53.33           C  
ATOM    908  CG  GLU A 113      47.607  16.538  20.388  0.40 54.57           C  
ATOM    909  CD  GLU A 113      46.912  15.448  19.634  0.40 56.52           C  
ATOM    910  OE1 GLU A 113      46.270  14.604  20.297  0.40 53.37           O  
ATOM    911  OE2 GLU A 113      46.996  15.434  18.387  0.40 56.27           O  
ATOM    912  N   GLY A 114      43.473  16.445  21.904  0.40 54.30           N  
ATOM    913  CA  GLY A 114      42.423  15.432  21.974  0.40 52.95           C  
ATOM    914  C   GLY A 114      40.988  15.933  21.842  0.40 53.41           C  
ATOM    915  O   GLY A 114      40.115  15.205  21.407  0.40 53.56           O  
ATOM    916  N   PHE A 115      40.740  17.177  22.221  0.40 53.10           N  
ATOM    917  CA  PHE A 115      39.401  17.744  22.137  0.40 53.72           C  
ATOM    918  C   PHE A 115      39.017  17.888  20.707  0.40 54.27           C  
ATOM    919  O   PHE A 115      38.352  17.048  20.138  0.40 54.39           O  
ATOM    920  CB  PHE A 115      39.371  19.123  22.787  0.40 54.19           C  
ATOM    921  CG  PHE A 115      38.042  19.824  22.676  0.40 54.41           C  
ATOM    922  CD1 PHE A 115      36.900  19.297  23.274  0.40 54.10           C  
ATOM    923  CD2 PHE A 115      37.930  21.027  21.995  0.40 53.45           C  
ATOM    924  CE1 PHE A 115      35.674  19.962  23.194  0.40 52.54           C  
ATOM    925  CE2 PHE A 115      36.706  21.686  21.918  0.40 52.78           C  
ATOM    926  CZ  PHE A 115      35.588  21.149  22.519  0.40 51.82           C  
ATOM    927  N   PHE A 116      39.445  18.991  20.133  0.40 54.02           N  
ATOM    928  CA  PHE A 116      39.166  19.310  18.754  0.40 55.41           C  
ATOM    929  C   PHE A 116      39.054  18.096  17.906  0.40 55.60           C  
ATOM    930  O   PHE A 116      38.143  18.024  17.113  0.40 55.85           O  
ATOM    931  CB  PHE A 116      40.259  20.217  18.233  0.40 55.04           C  
ATOM    932  CG  PHE A 116      40.269  21.544  18.894  0.40 56.28           C  
ATOM    933  CD1 PHE A 116      39.370  22.526  18.495  0.40 54.85           C  
ATOM    934  CD2 PHE A 116      41.121  21.798  19.964  0.40 55.90           C  
ATOM    935  CE1 PHE A 116      39.313  23.746  19.152  0.40 54.95           C  
ATOM    936  CE2 PHE A 116      41.074  23.013  20.632  0.40 53.04           C  
ATOM    937  CZ  PHE A 116      40.167  23.992  20.226  0.40 53.01           C  
ATOM    938  N   ALA A 117      39.968  17.147  18.054  0.40 55.19           N  
ATOM    939  CA  ALA A 117      39.916  15.938  17.245  0.40 53.86           C  
ATOM    940  C   ALA A 117      38.592  15.252  17.457  0.40 54.21           C  
ATOM    941  O   ALA A 117      37.850  14.971  16.500  0.40 53.42           O  
ATOM    942  CB  ALA A 117      41.042  15.008  17.626  0.40 52.53           C  
ATOM    943  N   THR A 118      38.297  14.982  18.721  0.40 55.47           N  
ATOM    944  CA  THR A 118      37.062  14.317  19.097  0.40 55.93           C  
ATOM    945  C   THR A 118      35.921  15.162  18.666  0.40 56.03           C  
ATOM    946  O   THR A 118      34.849  14.659  18.341  0.40 55.09           O  
ATOM    947  CB  THR A 118      36.959  14.127  20.611  0.40 57.00           C  
ATOM    948  OG1 THR A 118      38.073  13.358  21.079  0.40 55.73           O  
ATOM    949  CG2 THR A 118      35.664  13.408  20.961  0.40 57.32           C  
ATOM    950  N   LEU A 119      36.140  16.462  18.682  0.40 55.42           N  
ATOM    951  CA  LEU A 119      35.114  17.384  18.271  0.40 54.88           C  
ATOM    952  C   LEU A 119      34.813  17.128  16.807  0.40 55.37           C  
ATOM    953  O   LEU A 119      33.871  16.417  16.488  0.40 55.61           O  
ATOM    954  CB  LEU A 119      35.630  18.797  18.453  0.40 54.80           C  
ATOM    955  CG  LEU A 119      34.620  19.923  18.615  0.40 53.73           C  
ATOM    956  CD1 LEU A 119      35.114  21.077  17.748  0.40 51.38           C  
ATOM    957  CD2 LEU A 119      33.205  19.473  18.230  0.40 54.22           C  
ATOM    958  N   GLY A 120      35.624  17.698  15.927  0.40 55.63           N  
ATOM    959  CA  GLY A 120      35.428  17.514  14.505  0.40 56.08           C  
ATOM    960  C   GLY A 120      35.166  16.084  14.077  0.40 57.61           C  
ATOM    961  O   GLY A 120      34.344  15.859  13.200  0.40 58.56           O  
ATOM    962  N   GLY A 121      35.866  15.126  14.681  0.40 58.45           N  
ATOM    963  CA  GLY A 121      35.670  13.728  14.328  0.40 57.29           C  
ATOM    964  C   GLY A 121      34.202  13.346  14.386  0.40 57.17           C  
ATOM    965  O   GLY A 121      33.685  12.690  13.484  0.40 57.31           O  
ATOM    966  N   GLU A 122      33.536  13.782  15.456  0.40 56.15           N  
ATOM    967  CA  GLU A 122      32.118  13.519  15.697  0.40 56.20           C  
ATOM    968  C   GLU A 122      31.259  14.308  14.751  0.40 56.15           C  
ATOM    969  O   GLU A 122      30.283  13.796  14.240  0.40 57.81           O  
ATOM    970  CB  GLU A 122      31.753  13.884  17.130  0.40 56.28           C  
ATOM    971  CG  GLU A 122      31.651  12.692  18.050  0.40 56.09           C  
ATOM    972  CD  GLU A 122      30.568  11.700  17.612  0.40 56.67           C  
ATOM    973  OE1 GLU A 122      29.403  12.110  17.453  0.40 56.18           O  
ATOM    974  OE2 GLU A 122      30.872  10.503  17.432  0.40 57.56           O  
ATOM    975  N   ILE A 123      31.605  15.564  14.523  0.40 56.00           N  
ATOM    976  CA  ILE A 123      30.833  16.384  13.610  0.40 55.72           C  
ATOM    977  C   ILE A 123      30.785  15.716  12.256  0.40 56.61           C  
ATOM    978  O   ILE A 123      29.743  15.678  11.626  0.40 56.99           O  
ATOM    979  CB  ILE A 123      31.457  17.759  13.465  0.40 54.31           C  
ATOM    980  CG1 ILE A 123      31.336  18.499  14.782  0.40 54.46           C  
ATOM    981  CG2 ILE A 123      30.773  18.531  12.373  0.40 54.56           C  
ATOM    982  CD1 ILE A 123      32.067  19.768  14.783  0.40 52.70           C  
ATOM    983  N   ALA A 124      31.908  15.178  11.805  0.40 56.28           N  
ATOM    984  CA  ALA A 124      31.932  14.525  10.506  0.40 56.42           C  
ATOM    985  C   ALA A 124      31.020  13.332  10.511  0.40 57.11           C  
ATOM    986  O   ALA A 124      30.480  12.991   9.473  0.40 57.68           O  
ATOM    987  CB  ALA A 124      33.338  14.102  10.160  0.40 56.81           C  
ATOM    988  N   LEU A 125      30.856  12.698  11.668  0.40 58.66           N  
ATOM    989  CA  LEU A 125      29.984  11.523  11.804  0.40 59.62           C  
ATOM    990  C   LEU A 125      28.550  11.951  11.801  0.40 60.96           C  
ATOM    991  O   LEU A 125      27.745  11.422  11.065  0.40 60.68           O  
ATOM    992  CB  LEU A 125      30.256  10.799  13.120  0.40 58.23           C  
ATOM    993  CG  LEU A 125      29.129   9.899  13.628  0.40 56.67           C  
ATOM    994  CD1 LEU A 125      29.132   8.574  12.888  0.40 55.11           C  
ATOM    995  CD2 LEU A 125      29.307   9.680  15.112  0.40 57.45           C  
ATOM    996  N   TRP A 126      28.237  12.899  12.665  0.40 62.53           N  
ATOM    997  CA  TRP A 126      26.894  13.414  12.763  0.40 64.55           C  
ATOM    998  C   TRP A 126      26.519  14.098  11.484  0.40 64.74           C  
ATOM    999  O   TRP A 126      25.381  13.990  11.062  0.40 64.58           O  
ATOM   1000  CB  TRP A 126      26.807  14.390  13.925  0.40 67.56           C  
ATOM   1001  CG  TRP A 126      26.648  13.705  15.223  0.40 69.77           C  
ATOM   1002  CD1 TRP A 126      27.392  13.896  16.345  0.40 71.52           C  
ATOM   1003  CD2 TRP A 126      25.655  12.725  15.558  0.40 71.17           C  
ATOM   1004  NE1 TRP A 126      26.926  13.099  17.364  0.40 71.67           N  
ATOM   1005  CE2 TRP A 126      25.859  12.370  16.907  0.40 71.38           C  
ATOM   1006  CE3 TRP A 126      24.611  12.117  14.849  0.40 71.34           C  
ATOM   1007  CZ2 TRP A 126      25.052  11.428  17.566  0.40 71.76           C  
ATOM   1008  CZ3 TRP A 126      23.813  11.183  15.505  0.40 71.34           C  
ATOM   1009  CH2 TRP A 126      24.039  10.849  16.848  0.40 72.24           C  
ATOM   1010  N   SER A 127      27.462  14.804  10.869  0.40 64.91           N  
ATOM   1011  CA  SER A 127      27.182  15.493   9.629  0.40 64.35           C  
ATOM   1012  C   SER A 127      26.736  14.500   8.616  0.40 64.64           C  
ATOM   1013  O   SER A 127      26.095  14.889   7.671  0.40 65.04           O  
ATOM   1014  CB  SER A 127      28.417  16.226   9.118  0.40 64.07           C  
ATOM   1015  OG  SER A 127      28.633  17.425   9.835  0.40 64.60           O  
ATOM   1016  N   LEU A 128      27.064  13.223   8.810  0.40 65.99           N  
ATOM   1017  CA  LEU A 128      26.670  12.165   7.866  0.40 67.90           C  
ATOM   1018  C   LEU A 128      25.242  11.712   8.101  0.40 69.00           C  
ATOM   1019  O   LEU A 128      24.605  11.218   7.186  0.40 68.71           O  
ATOM   1020  CB  LEU A 128      27.603  10.956   7.969  0.40 67.75           C  
ATOM   1021  CG  LEU A 128      28.908  11.040   7.187  0.40 68.45           C  
ATOM   1022  CD1 LEU A 128      29.733   9.791   7.438  0.40 67.54           C  
ATOM   1023  CD2 LEU A 128      28.600  11.177   5.710  0.40 69.36           C  
ATOM   1024  N   VAL A 129      24.742  11.850   9.319  0.40 70.85           N  
ATOM   1025  CA  VAL A 129      23.366  11.460   9.583  0.40 71.73           C  
ATOM   1026  C   VAL A 129      22.462  12.559   9.036  0.40 72.07           C  
ATOM   1027  O   VAL A 129      21.461  12.264   8.361  0.40 72.40           O  
ATOM   1028  CB  VAL A 129      23.107  11.285  11.094  0.40 71.73           C  
ATOM   1029  CG1 VAL A 129      21.657  10.909  11.327  0.40 71.32           C  
ATOM   1030  CG2 VAL A 129      24.019  10.222  11.660  0.40 71.38           C  
ATOM   1031  N   VAL A 130      22.832  13.812   9.319  0.40 71.51           N  
ATOM   1032  CA  VAL A 130      22.104  14.998   8.868  0.40 71.85           C  
ATOM   1033  C   VAL A 130      22.111  15.047   7.350  0.40 72.40           C  
ATOM   1034  O   VAL A 130      21.494  15.911   6.758  0.40 73.05           O  
ATOM   1035  CB  VAL A 130      22.756  16.282   9.429  0.40 70.62           C  
ATOM   1036  CG1 VAL A 130      21.989  17.520   8.985  0.40 69.16           C  
ATOM   1037  CG2 VAL A 130      22.815  16.198  10.941  0.40 70.78           C  
ATOM   1038  N   LEU A 131      22.811  14.107   6.728  0.40 73.34           N  
ATOM   1039  CA  LEU A 131      22.896  14.035   5.276  0.40 74.17           C  
ATOM   1040  C   LEU A 131      22.066  12.857   4.806  0.40 75.61           C  
ATOM   1041  O   LEU A 131      21.396  12.941   3.776  0.40 76.86           O  
ATOM   1042  CB  LEU A 131      24.360  13.857   4.856  0.40 73.42           C  
ATOM   1043  CG  LEU A 131      24.993  14.894   3.926  0.40 72.85           C  
ATOM   1044  CD1 LEU A 131      24.648  16.298   4.357  0.40 73.84           C  
ATOM   1045  CD2 LEU A 131      26.485  14.700   3.932  0.40 71.86           C  
ATOM   1046  N   ALA A 132      22.107  11.769   5.572  0.40 76.58           N  
ATOM   1047  CA  ALA A 132      21.374  10.556   5.255  0.40 76.59           C  
ATOM   1048  C   ALA A 132      19.919  10.852   5.287  0.40 77.49           C  
ATOM   1049  O   ALA A 132      19.200  10.491   4.386  0.40 77.76           O  
ATOM   1050  CB  ALA A 132      21.702   9.496   6.259  0.40 76.92           C  
ATOM   1051  N   ILE A 133      19.478  11.516   6.335  0.40 77.39           N  
ATOM   1052  CA  ILE A 133      18.080  11.858   6.436  0.40 78.46           C  
ATOM   1053  C   ILE A 133      17.680  12.644   5.224  0.40 78.81           C  
ATOM   1054  O   ILE A 133      16.864  12.183   4.441  0.40 79.48           O  
ATOM   1055  CB  ILE A 133      17.826  12.691   7.681  0.40 79.85           C  
ATOM   1056  CG1 ILE A 133      18.091  11.831   8.914  0.40 80.27           C  
ATOM   1057  CG2 ILE A 133      16.423  13.245   7.669  0.40 78.83           C  
ATOM   1058  CD1 ILE A 133      17.399  10.465   8.882  0.40 81.03           C  
ATOM   1059  N   GLU A 134      18.265  13.827   5.074  0.40 79.27           N  
ATOM   1060  CA  GLU A 134      17.975  14.712   3.956  0.40 79.84           C  
ATOM   1061  C   GLU A 134      17.918  13.921   2.658  0.40 80.18           C  
ATOM   1062  O   GLU A 134      17.054  14.160   1.838  0.40 79.61           O  
ATOM   1063  CB  GLU A 134      19.035  15.811   3.901  0.40 79.69           C  
ATOM   1064  CG  GLU A 134      18.862  16.848   2.811  0.40 82.72           C  
ATOM   1065  CD  GLU A 134      19.271  16.334   1.446  0.40 84.91           C  
ATOM   1066  OE1 GLU A 134      20.348  15.698   1.347  0.40 86.21           O  
ATOM   1067  OE2 GLU A 134      18.522  16.575   0.473  0.40 86.46           O  
ATOM   1068  N   ARG A 135      18.832  12.984   2.476  1.00 81.02           N  
ATOM   1069  CA  ARG A 135      18.873  12.146   1.297  1.00 82.37           C  
ATOM   1070  C   ARG A 135      17.610  11.320   1.219  1.00 84.76           C  
ATOM   1071  O   ARG A 135      17.083  11.060   0.135  1.00 85.65           O  
ATOM   1072  CB  ARG A 135      20.092  11.240   1.366  1.00 81.25           C  
ATOM   1073  CG  ARG A 135      20.562  10.786   0.010  1.00 81.59           C  
ATOM   1074  CD  ARG A 135      21.425  11.849  -0.693  1.00 80.46           C  
ATOM   1075  NE  ARG A 135      20.817  13.182  -0.708  1.00 78.26           N  
ATOM   1076  CZ  ARG A 135      20.325  13.782  -1.789  1.00 76.45           C  
ATOM   1077  NH1 ARG A 135      20.350  13.183  -2.976  1.00 75.56           N  
ATOM   1078  NH2 ARG A 135      19.831  15.001  -1.683  1.00 74.57           N  
ATOM   1079  N   TYR A 136      17.117  10.914   2.377  1.00 87.20           N  
ATOM   1080  CA  TYR A 136      15.917  10.105   2.452  1.00 89.35           C  
ATOM   1081  C   TYR A 136      14.725  10.943   2.119  1.00 91.29           C  
ATOM   1082  O   TYR A 136      13.881  10.534   1.342  1.00 92.25           O  
ATOM   1083  CB  TYR A 136      15.755   9.563   3.859  1.00 89.34           C  
ATOM   1084  CG  TYR A 136      14.552   8.686   3.995  1.00 89.79           C  
ATOM   1085  CD1 TYR A 136      14.548   7.397   3.457  1.00 90.46           C  
ATOM   1086  CD2 TYR A 136      13.399   9.150   4.631  1.00 89.68           C  
ATOM   1087  CE1 TYR A 136      13.434   6.591   3.542  1.00 90.48           C  
ATOM   1088  CE2 TYR A 136      12.272   8.353   4.722  1.00 89.94           C  
ATOM   1089  CZ  TYR A 136      12.302   7.072   4.173  1.00 90.58           C  
ATOM   1090  OH  TYR A 136      11.203   6.257   4.248  1.00 91.42           O  
ATOM   1091  N   VAL A 137      14.661  12.121   2.719  1.00 93.57           N  
ATOM   1092  CA  VAL A 137      13.554  13.039   2.505  1.00 96.45           C  
ATOM   1093  C   VAL A 137      13.445  13.496   1.047  1.00 98.95           C  
ATOM   1094  O   VAL A 137      12.414  14.033   0.664  1.00100.62           O  
ATOM   1095  CB  VAL A 137      13.691  14.277   3.414  1.00 96.10           C  
ATOM   1096  CG1 VAL A 137      12.577  15.269   3.129  1.00 96.07           C  
ATOM   1097  CG2 VAL A 137      13.651  13.850   4.864  1.00 96.40           C  
ATOM   1098  N   VAL A 138      14.468  13.299   0.228  1.00100.92           N  
ATOM   1099  CA  VAL A 138      14.347  13.752  -1.146  1.00102.72           C  
ATOM   1100  C   VAL A 138      14.204  12.586  -2.055  1.00104.41           C  
ATOM   1101  O   VAL A 138      13.574  12.715  -3.086  1.00105.14           O  
ATOM   1102  CB  VAL A 138      15.568  14.574  -1.608  1.00102.75           C  
ATOM   1103  CG1 VAL A 138      15.837  15.722  -0.638  1.00102.10           C  
ATOM   1104  CG2 VAL A 138      16.776  13.666  -1.737  1.00104.07           C  
ATOM   1105  N   VAL A 139      14.787  11.449  -1.700  1.00106.48           N  
ATOM   1106  CA  VAL A 139      14.680  10.282  -2.562  1.00109.06           C  
ATOM   1107  C   VAL A 139      13.394   9.546  -2.287  1.00110.77           C  
ATOM   1108  O   VAL A 139      12.610   9.336  -3.201  1.00111.55           O  
ATOM   1109  CB  VAL A 139      15.866   9.336  -2.378  1.00109.17           C  
ATOM   1110  CG1 VAL A 139      15.561   7.986  -3.005  1.00108.81           C  
ATOM   1111  CG2 VAL A 139      17.092   9.946  -3.031  1.00109.68           C  
ATOM   1112  N   CYS A 140      13.172   9.139  -1.046  1.00111.89           N  
ATOM   1113  CA  CYS A 140      11.931   8.454  -0.723  1.00112.95           C  
ATOM   1114  C   CYS A 140      10.863   9.503  -0.408  1.00114.11           C  
ATOM   1115  O   CYS A 140       9.757   9.161  -0.007  1.00113.84           O  
ATOM   1116  CB  CYS A 140      12.156   7.500   0.454  1.00112.34           C  
ATOM   1117  SG  CYS A 140      13.209   6.084   0.027  1.00112.11           S  
ATOM   1118  N   LYS A 141      11.220  10.770  -0.627  1.00115.81           N  
ATOM   1119  CA  LYS A 141      10.378  11.957  -0.404  1.00117.59           C  
ATOM   1120  C   LYS A 141       9.142  11.695   0.472  1.00119.10           C  
ATOM   1121  O   LYS A 141       8.066  11.415  -0.060  1.00119.44           O  
ATOM   1122  CB  LYS A 141       9.955  12.555  -1.756  1.00116.91           C  
ATOM   1123  CG  LYS A 141       9.545  14.021  -1.675  1.00116.74           C  
ATOM   1124  CD  LYS A 141       9.437  14.654  -3.052  1.00116.35           C  
ATOM   1125  CE  LYS A 141       9.159  16.155  -2.948  1.00116.79           C  
ATOM   1126  NZ  LYS A 141       9.096  16.832  -4.283  1.00115.80           N  
ATOM   1127  N   PRO A 142       9.283  11.799   1.817  1.00120.33           N  
ATOM   1128  CA  PRO A 142       8.230  11.590   2.826  1.00121.18           C  
ATOM   1129  C   PRO A 142       7.018  12.509   2.762  1.00122.00           C  
ATOM   1130  O   PRO A 142       5.930  12.088   3.156  1.00121.54           O  
ATOM   1131  CB  PRO A 142       8.986  11.735   4.147  1.00121.09           C  
ATOM   1132  CG  PRO A 142      10.328  11.182   3.813  1.00121.16           C  
ATOM   1133  CD  PRO A 142      10.602  11.850   2.477  1.00120.86           C  
ATOM   1134  N   MET A 143       7.200  13.748   2.302  1.00123.37           N  
ATOM   1135  CA  MET A 143       6.087  14.696   2.182  1.00124.78           C  
ATOM   1136  C   MET A 143       5.618  14.754   0.735  1.00125.80           C  
ATOM   1137  O   MET A 143       6.171  14.058  -0.119  1.00125.80           O  
ATOM   1138  CB  MET A 143       6.501  16.103   2.639  1.00124.57           C  
ATOM   1139  CG  MET A 143       6.373  16.370   4.141  1.00123.53           C  
ATOM   1140  SD  MET A 143       7.490  15.407   5.180  1.00122.39           S  
ATOM   1141  CE  MET A 143       6.375  14.152   5.809  1.00122.67           C  
ATOM   1142  N   SER A 144       4.607  15.572   0.456  1.00127.00           N  
ATOM   1143  CA  SER A 144       4.084  15.685  -0.904  1.00128.36           C  
ATOM   1144  C   SER A 144       4.359  17.066  -1.447  1.00128.74           C  
ATOM   1145  O   SER A 144       3.973  17.382  -2.576  1.00128.91           O  
ATOM   1146  CB  SER A 144       2.572  15.418  -0.920  1.00128.77           C  
ATOM   1147  OG  SER A 144       2.280  14.080  -0.547  1.00129.43           O  
ATOM   1148  N   ASN A 145       5.033  17.886  -0.650  1.00129.22           N  
ATOM   1149  CA  ASN A 145       5.339  19.249  -1.060  1.00129.33           C  
ATOM   1150  C   ASN A 145       6.387  19.844  -0.137  1.00128.78           C  
ATOM   1151  O   ASN A 145       6.340  21.046   0.144  1.00128.70           O  
ATOM   1152  CB  ASN A 145       4.057  20.096  -1.025  1.00130.33           C  
ATOM   1153  CG  ASN A 145       3.292  19.950   0.289  1.00131.06           C  
ATOM   1154  OD1 ASN A 145       2.749  18.881   0.600  1.00130.76           O  
ATOM   1155  ND2 ASN A 145       3.256  21.027   1.071  1.00131.85           N  
ATOM   1156  N   PHE A 146       7.324  19.015   0.330  1.00127.96           N  
ATOM   1157  CA  PHE A 146       8.375  19.495   1.227  1.00126.37           C  
ATOM   1158  C   PHE A 146       9.705  19.689   0.512  1.00124.58           C  
ATOM   1159  O   PHE A 146      10.000  19.035  -0.503  1.00123.80           O  
ATOM   1160  CB  PHE A 146       8.591  18.547   2.407  1.00127.22           C  
ATOM   1161  CG  PHE A 146       9.609  19.055   3.394  1.00128.74           C  
ATOM   1162  CD1 PHE A 146       9.276  20.048   4.317  1.00129.51           C  
ATOM   1163  CD2 PHE A 146      10.921  18.590   3.361  1.00129.21           C  
ATOM   1164  CE1 PHE A 146      10.240  20.574   5.187  1.00129.77           C  
ATOM   1165  CE2 PHE A 146      11.889  19.111   4.226  1.00129.78           C  
ATOM   1166  CZ  PHE A 146      11.547  20.103   5.139  1.00129.76           C  
ATOM   1167  N   ARG A 147      10.508  20.587   1.082  1.00122.73           N  
ATOM   1168  CA  ARG A 147      11.822  20.942   0.562  1.00120.47           C  
ATOM   1169  C   ARG A 147      12.618  21.639   1.672  1.00117.86           C  
ATOM   1170  O   ARG A 147      12.137  22.626   2.249  1.00118.33           O  
ATOM   1171  CB  ARG A 147      11.653  21.890  -0.624  1.00121.98           C  
ATOM   1172  CG  ARG A 147      12.915  22.159  -1.414  1.00124.11           C  
ATOM   1173  CD  ARG A 147      12.779  23.468  -2.179  1.00125.11           C  
ATOM   1174  NE  ARG A 147      12.648  24.604  -1.266  1.00126.27           N  
ATOM   1175  CZ  ARG A 147      12.497  25.868  -1.654  1.00126.83           C  
ATOM   1176  NH1 ARG A 147      12.456  26.171  -2.947  1.00127.16           N  
ATOM   1177  NH2 ARG A 147      12.393  26.831  -0.746  1.00127.13           N  
ATOM   1178  N   PHE A 148      13.816  21.130   1.967  1.00113.52           N  
ATOM   1179  CA  PHE A 148      14.680  21.699   3.004  1.00108.41           C  
ATOM   1180  C   PHE A 148      15.073  23.113   2.653  1.00106.50           C  
ATOM   1181  O   PHE A 148      15.566  23.358   1.553  1.00106.30           O  
ATOM   1182  CB  PHE A 148      15.949  20.855   3.163  1.00105.62           C  
ATOM   1183  CG  PHE A 148      15.696  19.487   3.702  1.00102.32           C  
ATOM   1184  CD1 PHE A 148      15.353  19.309   5.035  1.00101.26           C  
ATOM   1185  CD2 PHE A 148      15.756  18.377   2.871  1.00100.52           C  
ATOM   1186  CE1 PHE A 148      15.069  18.040   5.531  1.00100.14           C  
ATOM   1187  CE2 PHE A 148      15.474  17.107   3.360  1.00 99.40           C  
ATOM   1188  CZ  PHE A 148      15.129  16.939   4.689  1.00 98.96           C  
ATOM   1189  N   GLY A 149      14.848  24.040   3.576  1.00104.48           N  
ATOM   1190  CA  GLY A 149      15.230  25.419   3.339  1.00102.44           C  
ATOM   1191  C   GLY A 149      16.608  25.637   3.943  1.00100.87           C  
ATOM   1192  O   GLY A 149      17.177  24.719   4.534  1.00100.95           O  
ATOM   1193  N   GLU A 150      17.152  26.839   3.794  1.00 98.95           N  
ATOM   1194  CA  GLU A 150      18.462  27.149   4.352  1.00 97.13           C  
ATOM   1195  C   GLU A 150      18.388  27.087   5.850  1.00 96.18           C  
ATOM   1196  O   GLU A 150      19.380  26.804   6.525  1.00 96.50           O  
ATOM   1197  CB  GLU A 150      18.899  28.541   3.921  1.00 96.96           C  
ATOM   1198  CG  GLU A 150      19.627  28.555   2.607  1.00 97.59           C  
ATOM   1199  CD  GLU A 150      19.786  29.952   2.056  1.00 98.45           C  
ATOM   1200  OE1 GLU A 150      20.211  30.865   2.803  1.00 96.41           O  
ATOM   1201  OE2 GLU A 150      19.487  30.130   0.858  1.00100.63           O  
ATOM   1202  N   ASN A 151      17.201  27.355   6.371  1.00 94.95           N  
ATOM   1203  CA  ASN A 151      16.979  27.337   7.800  1.00 93.26           C  
ATOM   1204  C   ASN A 151      17.222  25.932   8.328  1.00 91.60           C  
ATOM   1205  O   ASN A 151      17.922  25.768   9.322  1.00 91.18           O  
ATOM   1206  CB  ASN A 151      15.553  27.827   8.092  1.00 93.74           C  
ATOM   1207  CG  ASN A 151      14.493  27.089   7.276  1.00 94.84           C  
ATOM   1208  OD1 ASN A 151      14.662  26.839   6.078  1.00 94.75           O  
ATOM   1209  ND2 ASN A 151      13.384  26.751   7.928  1.00 95.55           N  
ATOM   1210  N   HIS A 152      16.675  24.929   7.646  1.00 89.61           N  
ATOM   1211  CA  HIS A 152      16.832  23.535   8.058  1.00 87.57           C  
ATOM   1212  C   HIS A 152      18.298  23.147   8.055  1.00 85.05           C  
ATOM   1213  O   HIS A 152      18.770  22.551   9.009  1.00 84.16           O  
ATOM   1214  CB  HIS A 152      16.048  22.615   7.115  1.00 89.19           C  
ATOM   1215  CG  HIS A 152      14.602  22.986   6.977  1.00 92.13           C  
ATOM   1216  ND1 HIS A 152      13.804  22.520   5.952  1.00 94.00           N  
ATOM   1217  CD2 HIS A 152      13.811  23.790   7.730  1.00 92.77           C  
ATOM   1218  CE1 HIS A 152      12.588  23.026   6.077  1.00 93.32           C  
ATOM   1219  NE2 HIS A 152      12.566  23.799   7.148  1.00 92.73           N  
ATOM   1220  N   ALA A 153      19.013  23.487   6.989  1.00 82.63           N  
ATOM   1221  CA  ALA A 153      20.428  23.154   6.879  1.00 79.88           C  
ATOM   1222  C   ALA A 153      21.177  23.703   8.065  1.00 77.73           C  
ATOM   1223  O   ALA A 153      22.125  23.080   8.553  1.00 77.85           O  
ATOM   1224  CB  ALA A 153      21.000  23.721   5.588  1.00 80.56           C  
ATOM   1225  N   ILE A 154      20.757  24.869   8.526  1.00 75.09           N  
ATOM   1226  CA  ILE A 154      21.392  25.492   9.665  1.00 73.27           C  
ATOM   1227  C   ILE A 154      20.964  24.749  10.929  1.00 74.26           C  
ATOM   1228  O   ILE A 154      21.592  24.860  11.975  1.00 74.02           O  
ATOM   1229  CB  ILE A 154      21.015  26.974   9.692  1.00 70.78           C  
ATOM   1230  CG1 ILE A 154      21.391  27.589   8.343  1.00 68.49           C  
ATOM   1231  CG2 ILE A 154      21.728  27.686  10.812  1.00 68.48           C  
ATOM   1232  CD1 ILE A 154      21.177  29.055   8.254  1.00 68.78           C  
ATOM   1233  N   MET A 155      19.851  24.047  10.867  0.40 76.26           N  
ATOM   1234  CA  MET A 155      19.420  23.325  12.043  0.40 77.64           C  
ATOM   1235  C   MET A 155      20.304  22.147  12.181  0.40 76.86           C  
ATOM   1236  O   MET A 155      20.777  21.877  13.268  0.40 77.00           O  
ATOM   1237  CB  MET A 155      17.968  22.872  11.917  0.40 81.10           C  
ATOM   1238  CG  MET A 155      16.963  24.029  11.822  0.40 85.48           C  
ATOM   1239  SD  MET A 155      15.256  23.518  12.153  0.40 90.68           S  
ATOM   1240  CE  MET A 155      15.303  23.494  13.925  0.40 89.42           C  
ATOM   1241  N   GLY A 156      20.531  21.447  11.074  0.40 74.83           N  
ATOM   1242  CA  GLY A 156      21.397  20.288  11.093  0.40 71.22           C  
ATOM   1243  C   GLY A 156      22.705  20.765  11.661  0.40 69.62           C  
ATOM   1244  O   GLY A 156      23.191  20.246  12.641  0.40 70.43           O  
ATOM   1245  N   VAL A 157      23.258  21.794  11.045  0.40 67.32           N  
ATOM   1246  CA  VAL A 157      24.511  22.355  11.501  0.40 65.78           C  
ATOM   1247  C   VAL A 157      24.493  22.593  12.992  0.40 65.23           C  
ATOM   1248  O   VAL A 157      25.415  22.193  13.678  0.40 65.12           O  
ATOM   1249  CB  VAL A 157      24.789  23.671  10.791  0.40 65.17           C  
ATOM   1250  CG1 VAL A 157      25.993  24.378  11.417  0.40 62.25           C  
ATOM   1251  CG2 VAL A 157      25.006  23.394   9.318  0.40 63.61           C  
ATOM   1252  N   ALA A 158      23.461  23.251  13.497  0.40 66.05           N  
ATOM   1253  CA  ALA A 158      23.375  23.528  14.927  0.40 64.57           C  
ATOM   1254  C   ALA A 158      23.289  22.223  15.669  0.40 64.56           C  
ATOM   1255  O   ALA A 158      23.815  22.073  16.762  0.40 62.88           O  
ATOM   1256  CB  ALA A 158      22.147  24.371  15.206  0.40 62.89           C  
ATOM   1257  N   PHE A 159      22.625  21.270  15.040  0.40 64.80           N  
ATOM   1258  CA  PHE A 159      22.425  19.958  15.606  0.40 65.63           C  
ATOM   1259  C   PHE A 159      23.729  19.196  15.742  0.40 67.39           C  
ATOM   1260  O   PHE A 159      24.099  18.831  16.855  0.40 68.21           O  
ATOM   1261  CB  PHE A 159      21.465  19.179  14.725  0.40 65.33           C  
ATOM   1262  CG  PHE A 159      21.302  17.763  15.135  0.40 64.54           C  
ATOM   1263  CD1 PHE A 159      20.794  17.448  16.388  0.40 65.90           C  
ATOM   1264  CD2 PHE A 159      21.690  16.735  14.285  0.40 64.69           C  
ATOM   1265  CE1 PHE A 159      20.672  16.119  16.794  0.40 66.19           C  
ATOM   1266  CE2 PHE A 159      21.579  15.399  14.670  0.40 64.90           C  
ATOM   1267  CZ  PHE A 159      21.069  15.087  15.929  0.40 66.79           C  
ATOM   1268  N   THR A 160      24.418  18.943  14.628  0.40 66.98           N  
ATOM   1269  CA  THR A 160      25.677  18.196  14.654  0.40 66.53           C  
ATOM   1270  C   THR A 160      26.644  18.856  15.593  0.40 66.91           C  
ATOM   1271  O   THR A 160      27.490  18.191  16.157  0.40 68.50           O  
ATOM   1272  CB  THR A 160      26.356  18.139  13.281  0.40 66.76           C  
ATOM   1273  OG1 THR A 160      26.847  19.440  12.945  0.40 66.18           O  
ATOM   1274  CG2 THR A 160      25.397  17.655  12.224  0.40 65.09           C  
ATOM   1275  N   TRP A 161      26.531  20.166  15.749  0.40 65.88           N  
ATOM   1276  CA  TRP A 161      27.403  20.897  16.646  0.40 65.36           C  
ATOM   1277  C   TRP A 161      27.040  20.651  18.086  0.40 66.47           C  
ATOM   1278  O   TRP A 161      27.883  20.815  18.965  0.40 66.35           O  
ATOM   1279  CB  TRP A 161      27.302  22.370  16.361  0.40 63.34           C  
ATOM   1280  CG  TRP A 161      28.254  22.757  15.370  0.40 62.72           C  
ATOM   1281  CD1 TRP A 161      28.079  22.779  14.024  0.40 62.25           C  
ATOM   1282  CD2 TRP A 161      29.603  23.133  15.616  0.40 62.65           C  
ATOM   1283  NE1 TRP A 161      29.249  23.153  13.405  0.40 61.75           N  
ATOM   1284  CE2 TRP A 161      30.203  23.376  14.363  0.40 61.48           C  
ATOM   1285  CE3 TRP A 161      30.368  23.286  16.778  0.40 60.80           C  
ATOM   1286  CZ2 TRP A 161      31.537  23.768  14.235  0.40 61.03           C  
ATOM   1287  CZ3 TRP A 161      31.695  23.673  16.655  0.40 60.54           C  
ATOM   1288  CH2 TRP A 161      32.267  23.911  15.388  0.40 61.63           C  
ATOM   1289  N   VAL A 162      25.788  20.288  18.337  0.40 66.46           N  
ATOM   1290  CA  VAL A 162      25.336  20.016  19.690  0.40 65.26           C  
ATOM   1291  C   VAL A 162      25.660  18.600  20.034  0.40 65.80           C  
ATOM   1292  O   VAL A 162      26.240  18.349  21.074  0.40 64.55           O  
ATOM   1293  CB  VAL A 162      23.839  20.221  19.818  0.40 64.41           C  
ATOM   1294  CG1 VAL A 162      23.350  19.670  21.123  0.40 63.43           C  
ATOM   1295  CG2 VAL A 162      23.537  21.677  19.719  0.40 63.13           C  
ATOM   1296  N   MET A 163      25.290  17.677  19.156  0.40 66.27           N  
ATOM   1297  CA  MET A 163      25.552  16.262  19.368  0.40 67.51           C  
ATOM   1298  C   MET A 163      27.029  15.980  19.569  0.40 67.49           C  
ATOM   1299  O   MET A 163      27.374  15.332  20.547  0.40 67.90           O  
ATOM   1300  CB  MET A 163      25.044  15.456  18.187  0.40 67.34           C  
ATOM   1301  CG  MET A 163      23.555  15.391  18.119  0.40 69.61           C  
ATOM   1302  SD  MET A 163      22.876  14.754  19.640  0.40 71.95           S  
ATOM   1303  CE  MET A 163      22.417  13.087  19.177  0.40 71.66           C  
ATOM   1304  N   ALA A 164      27.880  16.449  18.656  0.40 67.07           N  
ATOM   1305  CA  ALA A 164      29.330  16.240  18.726  0.40 66.54           C  
ATOM   1306  C   ALA A 164      29.909  16.914  19.954  0.40 66.39           C  
ATOM   1307  O   ALA A 164      30.829  16.388  20.585  0.40 67.06           O  
ATOM   1308  CB  ALA A 164      29.985  16.796  17.480  0.40 66.38           C  
ATOM   1309  N   LEU A 165      29.372  18.084  20.276  0.40 66.06           N  
ATOM   1310  CA  LEU A 165      29.793  18.881  21.431  0.40 65.19           C  
ATOM   1311  C   LEU A 165      29.425  18.120  22.706  0.40 64.61           C  
ATOM   1312  O   LEU A 165      30.129  18.172  23.719  0.40 65.31           O  
ATOM   1313  CB  LEU A 165      29.061  20.234  21.382  0.40 65.99           C  
ATOM   1314  CG  LEU A 165      29.651  21.495  22.015  0.40 64.17           C  
ATOM   1315  CD1 LEU A 165      29.592  21.420  23.527  0.40 64.37           C  
ATOM   1316  CD2 LEU A 165      31.072  21.662  21.539  0.40 66.08           C  
ATOM   1317  N   ALA A 166      28.318  17.401  22.626  0.40 63.50           N  
ATOM   1318  CA  ALA A 166      27.809  16.635  23.732  0.40 63.24           C  
ATOM   1319  C   ALA A 166      28.635  15.413  23.968  0.40 63.96           C  
ATOM   1320  O   ALA A 166      28.096  14.421  24.398  0.40 64.76           O  
ATOM   1321  CB  ALA A 166      26.397  16.236  23.447  0.40 62.22           C  
ATOM   1322  N   CYS A 167      29.930  15.455  23.703  0.40 64.45           N  
ATOM   1323  CA  CYS A 167      30.729  14.260  23.932  0.40 65.00           C  
ATOM   1324  C   CYS A 167      32.187  14.601  23.859  0.40 63.70           C  
ATOM   1325  O   CYS A 167      33.027  13.817  24.259  0.40 62.40           O  
ATOM   1326  CB  CYS A 167      30.421  13.215  22.877  0.40 66.08           C  
ATOM   1327  SG  CYS A 167      31.461  13.478  21.449  0.40 73.28           S  
ATOM   1328  N   ALA A 168      32.497  15.765  23.323  0.40 62.22           N  
ATOM   1329  CA  ALA A 168      33.881  16.170  23.235  0.40 61.46           C  
ATOM   1330  C   ALA A 168      34.167  17.126  24.350  0.40 59.34           C  
ATOM   1331  O   ALA A 168      35.307  17.294  24.717  0.40 59.19           O  
ATOM   1332  CB  ALA A 168      34.156  16.832  21.885  0.40 62.00           C  
ATOM   1333  N   ALA A 169      33.127  17.741  24.896  0.40 58.06           N  
ATOM   1334  CA  ALA A 169      33.296  18.702  25.971  0.40 56.57           C  
ATOM   1335  C   ALA A 169      33.286  18.038  27.355  0.40 56.49           C  
ATOM   1336  O   ALA A 169      33.949  18.535  28.285  0.40 56.78           O  
ATOM   1337  CB  ALA A 169      32.217  19.743  25.879  0.40 55.41           C  
ATOM   1338  N   PRO A 170      32.538  16.930  27.525  0.40 55.66           N  
ATOM   1339  CA  PRO A 170      32.508  16.267  28.833  0.40 53.38           C  
ATOM   1340  C   PRO A 170      33.865  15.941  29.422  0.40 53.78           C  
ATOM   1341  O   PRO A 170      34.127  16.323  30.533  0.40 54.19           O  
ATOM   1342  CB  PRO A 170      31.674  15.022  28.571  0.40 53.87           C  
ATOM   1343  CG  PRO A 170      30.706  15.503  27.553  0.40 53.79           C  
ATOM   1344  CD  PRO A 170      31.542  16.338  26.613  0.40 54.97           C  
ATOM   1345  N   PRO A 171      34.741  15.238  28.691  0.40 53.97           N  
ATOM   1346  CA  PRO A 171      36.082  14.869  29.173  0.40 54.34           C  
ATOM   1347  C   PRO A 171      36.958  16.024  29.638  0.40 55.91           C  
ATOM   1348  O   PRO A 171      38.101  15.821  30.079  0.40 56.24           O  
ATOM   1349  CB  PRO A 171      36.673  14.146  27.976  0.40 54.73           C  
ATOM   1350  CG  PRO A 171      35.449  13.497  27.349  0.40 54.24           C  
ATOM   1351  CD  PRO A 171      34.480  14.634  27.373  0.40 54.79           C  
ATOM   1352  N   LEU A 172      36.408  17.230  29.537  0.40 56.33           N  
ATOM   1353  CA  LEU A 172      37.078  18.470  29.930  0.40 55.46           C  
ATOM   1354  C   LEU A 172      36.601  18.897  31.290  0.40 56.10           C  
ATOM   1355  O   LEU A 172      37.214  19.752  31.919  0.40 55.31           O  
ATOM   1356  CB  LEU A 172      36.741  19.575  28.933  0.40 53.20           C  
ATOM   1357  CG  LEU A 172      37.347  19.341  27.559  0.40 53.01           C  
ATOM   1358  CD1 LEU A 172      36.822  20.355  26.592  0.40 50.42           C  
ATOM   1359  CD2 LEU A 172      38.865  19.398  27.664  0.40 50.50           C  
ATOM   1360  N   VAL A 173      35.514  18.283  31.744  0.40 56.58           N  
ATOM   1361  CA  VAL A 173      34.893  18.628  33.022  0.40 55.70           C  
ATOM   1362  C   VAL A 173      34.544  17.408  33.896  0.40 56.08           C  
ATOM   1363  O   VAL A 173      33.391  17.299  34.356  0.40 55.69           O  
ATOM   1364  CB  VAL A 173      33.610  19.450  32.761  0.40 55.71           C  
ATOM   1365  CG1 VAL A 173      33.984  20.776  32.144  0.40 52.95           C  
ATOM   1366  CG2 VAL A 173      32.666  18.673  31.826  0.40 54.38           C  
ATOM   1367  N   GLY A 174      35.500  16.503  34.107  0.40 56.85           N  
ATOM   1368  CA  GLY A 174      35.256  15.361  34.979  0.40 54.87           C  
ATOM   1369  C   GLY A 174      34.694  14.022  34.524  0.40 54.28           C  
ATOM   1370  O   GLY A 174      34.763  13.060  35.297  0.40 55.83           O  
ATOM   1371  N   TRP A 175      34.105  13.931  33.334  0.40 53.99           N  
ATOM   1372  CA  TRP A 175      33.602  12.636  32.899  0.40 54.05           C  
ATOM   1373  C   TRP A 175      34.548  12.102  31.881  0.40 55.55           C  
ATOM   1374  O   TRP A 175      34.508  12.512  30.722  0.40 56.57           O  
ATOM   1375  CB  TRP A 175      32.200  12.716  32.305  0.40 53.49           C  
ATOM   1376  CG  TRP A 175      31.597  11.331  32.171  0.40 53.87           C  
ATOM   1377  CD1 TRP A 175      32.065  10.179  32.752  0.40 54.32           C  
ATOM   1378  CD2 TRP A 175      30.407  10.956  31.445  0.40 52.22           C  
ATOM   1379  NE1 TRP A 175      31.245   9.120  32.437  0.40 53.84           N  
ATOM   1380  CE2 TRP A 175      30.220   9.564  31.639  0.40 53.34           C  
ATOM   1381  CE3 TRP A 175      29.485  11.658  30.652  0.40 51.00           C  
ATOM   1382  CZ2 TRP A 175      29.139   8.856  31.064  0.40 52.49           C  
ATOM   1383  CZ3 TRP A 175      28.411  10.952  30.078  0.40 53.08           C  
ATOM   1384  CH2 TRP A 175      28.252   9.563  30.292  0.40 51.68           C  
ATOM   1385  N   SER A 176      35.381  11.166  32.329  0.40 54.98           N  
ATOM   1386  CA  SER A 176      36.438  10.544  31.538  0.40 53.94           C  
ATOM   1387  C   SER A 176      37.529  11.578  31.352  0.40 52.65           C  
ATOM   1388  O   SER A 176      37.430  12.660  31.926  0.40 51.47           O  
ATOM   1389  CB  SER A 176      35.934  10.043  30.182  0.40 54.31           C  
ATOM   1390  OG  SER A 176      36.858   9.103  29.632  0.40 52.29           O  
ATOM   1391  N   ARG A 177      38.560  11.268  30.575  0.40 52.82           N  
ATOM   1392  CA  ARG A 177      39.662  12.211  30.376  0.40 53.55           C  
ATOM   1393  C   ARG A 177      40.417  11.886  29.111  0.40 53.07           C  
ATOM   1394  O   ARG A 177      40.282  10.777  28.563  0.40 54.27           O  
ATOM   1395  CB  ARG A 177      40.640  12.168  31.567  0.40 51.24           C  
ATOM   1396  CG  ARG A 177      41.211  10.781  31.843  0.40 52.08           C  
ATOM   1397  CD  ARG A 177      42.150  10.719  33.045  0.40 51.82           C  
ATOM   1398  NE  ARG A 177      42.455   9.324  33.389  0.40 54.99           N  
ATOM   1399  CZ  ARG A 177      43.436   8.910  34.207  0.40 56.74           C  
ATOM   1400  NH1 ARG A 177      44.264   9.778  34.808  0.40 56.57           N  
ATOM   1401  NH2 ARG A 177      43.596   7.603  34.427  0.40 55.80           N  
ATOM   1402  N   TYR A 178      41.192  12.865  28.647  0.40 51.76           N  
ATOM   1403  CA  TYR A 178      42.012  12.709  27.466  0.40 51.17           C  
ATOM   1404  C   TYR A 178      43.375  12.264  27.926  0.40 51.69           C  
ATOM   1405  O   TYR A 178      44.003  12.896  28.776  0.40 50.74           O  
ATOM   1406  CB  TYR A 178      42.097  14.020  26.681  0.40 49.94           C  
ATOM   1407  CG  TYR A 178      40.809  14.388  25.985  0.40 49.04           C  
ATOM   1408  CD1 TYR A 178      40.284  13.585  24.974  0.40 47.81           C  
ATOM   1409  CD2 TYR A 178      40.085  15.524  26.365  0.40 48.89           C  
ATOM   1410  CE1 TYR A 178      39.058  13.900  24.359  0.40 48.38           C  
ATOM   1411  CE2 TYR A 178      38.859  15.849  25.757  0.40 48.31           C  
ATOM   1412  CZ  TYR A 178      38.352  15.030  24.758  0.40 50.38           C  
ATOM   1413  OH  TYR A 178      37.132  15.333  24.194  0.40 51.88           O  
ATOM   1414  N   ILE A 179      43.816  11.137  27.397  0.40 51.53           N  
ATOM   1415  CA  ILE A 179      45.103  10.604  27.761  0.40 51.00           C  
ATOM   1416  C   ILE A 179      45.773  10.234  26.483  0.40 50.82           C  
ATOM   1417  O   ILE A 179      45.144   9.720  25.565  0.40 50.99           O  
ATOM   1418  CB  ILE A 179      44.955   9.389  28.711  0.40 50.81           C  
ATOM   1419  CG1 ILE A 179      45.254   8.086  27.996  0.40 52.91           C  
ATOM   1420  CG2 ILE A 179      43.534   9.274  29.189  0.40 50.87           C  
ATOM   1421  CD1 ILE A 179      45.054   6.879  28.892  0.40 54.44           C  
ATOM   1422  N   PRO A 180      47.062  10.516  26.380  0.40 51.39           N  
ATOM   1423  CA  PRO A 180      47.813  10.205  25.168  0.40 50.91           C  
ATOM   1424  C   PRO A 180      47.836   8.730  24.814  0.40 51.04           C  
ATOM   1425  O   PRO A 180      47.888   7.881  25.693  0.40 50.41           O  
ATOM   1426  CB  PRO A 180      49.182  10.784  25.477  0.40 49.53           C  
ATOM   1427  CG  PRO A 180      49.268  10.653  26.985  0.40 50.70           C  
ATOM   1428  CD  PRO A 180      47.927  11.070  27.435  0.40 50.39           C  
ATOM   1429  N   GLU A 181      47.808   8.434  23.520  0.40 53.52           N  
ATOM   1430  CA  GLU A 181      47.794   7.049  23.042  0.40 55.61           C  
ATOM   1431  C   GLU A 181      49.004   6.717  22.177  0.40 55.14           C  
ATOM   1432  O   GLU A 181      49.687   7.610  21.668  0.40 56.56           O  
ATOM   1433  CB  GLU A 181      46.545   6.799  22.199  0.40 56.06           C  
ATOM   1434  CG  GLU A 181      45.254   7.200  22.837  0.40 58.13           C  
ATOM   1435  CD  GLU A 181      44.160   7.323  21.815  0.40 60.46           C  
ATOM   1436  OE1 GLU A 181      43.980   6.373  21.010  0.40 61.81           O  
ATOM   1437  OE2 GLU A 181      43.484   8.375  21.821  0.40 61.37           O  
ATOM   1438  N   GLY A 182      49.221   5.417  21.987  0.40 53.60           N  
ATOM   1439  CA  GLY A 182      50.314   4.933  21.168  0.40 51.82           C  
ATOM   1440  C   GLY A 182      51.656   5.428  21.645  0.40 51.88           C  
ATOM   1441  O   GLY A 182      52.021   5.218  22.802  0.40 51.71           O  
ATOM   1442  N   MET A 183      52.384   6.088  20.745  0.40 51.80           N  
ATOM   1443  CA  MET A 183      53.707   6.645  21.041  0.40 52.52           C  
ATOM   1444  C   MET A 183      53.625   7.870  21.943  0.40 52.15           C  
ATOM   1445  O   MET A 183      54.650   8.439  22.288  0.40 51.00           O  
ATOM   1446  CB  MET A 183      54.414   7.011  19.746  0.40 52.42           C  
ATOM   1447  CG  MET A 183      54.892   5.812  18.997  0.40 53.09           C  
ATOM   1448  SD  MET A 183      55.620   6.320  17.477  0.40 53.67           S  
ATOM   1449  CE  MET A 183      54.732   5.249  16.387  0.40 53.35           C  
ATOM   1450  N   GLN A 184      52.410   8.269  22.306  0.40 52.35           N  
ATOM   1451  CA  GLN A 184      52.175   9.408  23.188  0.40 52.28           C  
ATOM   1452  C   GLN A 184      52.359  10.731  22.445  0.40 52.74           C  
ATOM   1453  O   GLN A 184      53.054  11.628  22.932  0.40 52.19           O  
ATOM   1454  CB  GLN A 184      53.115   9.330  24.401  0.40 50.71           C  
ATOM   1455  CG  GLN A 184      53.273   7.933  25.025  0.40 47.96           C  
ATOM   1456  CD  GLN A 184      51.990   7.359  25.602  0.40 46.79           C  
ATOM   1457  OE1 GLN A 184      51.425   7.893  26.546  0.40 45.44           O  
ATOM   1458  NE2 GLN A 184      51.536   6.252  25.033  0.40 47.72           N  
ATOM   1459  N   CYS A 185      51.738  10.841  21.276  0.40 52.91           N  
ATOM   1460  CA  CYS A 185      51.800  12.042  20.465  0.40 52.36           C  
ATOM   1461  C   CYS A 185      50.396  12.536  20.277  0.40 51.97           C  
ATOM   1462  O   CYS A 185      50.185  13.709  19.946  0.40 51.58           O  
ATOM   1463  CB  CYS A 185      52.408  11.727  19.114  0.40 53.24           C  
ATOM   1464  SG  CYS A 185      53.934  10.819  19.238  0.40 54.52           S  
ATOM   1465  N   SER A 186      49.432  11.644  20.497  0.40 51.77           N  
ATOM   1466  CA  SER A 186      48.026  11.978  20.350  0.40 50.77           C  
ATOM   1467  C   SER A 186      47.265  11.655  21.616  0.40 51.58           C  
ATOM   1468  O   SER A 186      47.710  10.834  22.403  0.40 50.86           O  
ATOM   1469  CB  SER A 186      47.437  11.221  19.162  0.40 50.16           C  
ATOM   1470  OG  SER A 186      47.873   9.881  19.155  0.40 51.50           O  
ATOM   1471  N   CYS A 187      46.125  12.320  21.801  0.40 52.35           N  
ATOM   1472  CA  CYS A 187      45.266  12.134  22.969  0.40 52.67           C  
ATOM   1473  C   CYS A 187      43.942  11.597  22.562  0.40 52.77           C  
ATOM   1474  O   CYS A 187      43.489  11.839  21.449  0.40 53.09           O  
ATOM   1475  CB  CYS A 187      45.077  13.457  23.701  0.40 52.55           C  
ATOM   1476  SG  CYS A 187      46.717  13.901  24.307  0.40 55.76           S  
ATOM   1477  N   GLY A 188      43.324  10.861  23.472  0.40 53.06           N  
ATOM   1478  CA  GLY A 188      42.028  10.288  23.203  0.40 53.27           C  
ATOM   1479  C   GLY A 188      41.351  10.057  24.528  0.40 54.05           C  
ATOM   1480  O   GLY A 188      41.840  10.508  25.553  0.40 54.50           O  
ATOM   1481  N   ILE A 189      40.222   9.361  24.500  0.40 54.60           N  
ATOM   1482  CA  ILE A 189      39.439   9.042  25.699  0.40 55.48           C  
ATOM   1483  C   ILE A 189      40.152   7.957  26.479  0.40 56.82           C  
ATOM   1484  O   ILE A 189      41.128   7.394  25.974  0.40 57.85           O  
ATOM   1485  CB  ILE A 189      37.993   8.579  25.283  0.40 54.68           C  
ATOM   1486  CG1 ILE A 189      37.063   9.793  25.224  0.40 52.96           C  
ATOM   1487  CG2 ILE A 189      37.444   7.511  26.238  0.40 52.22           C  
ATOM   1488  CD1 ILE A 189      37.586  10.930  24.373  0.40 53.50           C  
ATOM   1489  N   ASP A 190      39.695   7.655  27.690  0.40 58.01           N  
ATOM   1490  CA  ASP A 190      40.356   6.614  28.461  0.40 58.93           C  
ATOM   1491  C   ASP A 190      39.585   5.298  28.473  0.40 59.74           C  
ATOM   1492  O   ASP A 190      38.536   5.206  29.132  0.40 61.11           O  
ATOM   1493  CB  ASP A 190      40.574   7.065  29.889  0.40 59.40           C  
ATOM   1494  CG  ASP A 190      41.653   6.266  30.572  0.40 59.28           C  
ATOM   1495  OD1 ASP A 190      41.773   5.060  30.236  0.40 59.61           O  
ATOM   1496  OD2 ASP A 190      42.368   6.837  31.433  0.40 58.84           O  
ATOM   1497  N   TYR A 191      40.108   4.301  27.751  0.40 59.16           N  
ATOM   1498  CA  TYR A 191      39.520   2.955  27.672  0.40 59.39           C  
ATOM   1499  C   TYR A 191      40.462   2.093  28.428  0.40 59.88           C  
ATOM   1500  O   TYR A 191      40.135   0.983  28.864  0.40 60.62           O  
ATOM   1501  CB  TYR A 191      39.495   2.398  26.237  0.40 60.55           C  
ATOM   1502  CG  TYR A 191      39.663   3.403  25.114  0.40 61.46           C  
ATOM   1503  CD1 TYR A 191      38.574   4.155  24.654  0.40 61.73           C  
ATOM   1504  CD2 TYR A 191      40.922   3.623  24.527  0.40 61.49           C  
ATOM   1505  CE1 TYR A 191      38.720   5.105  23.645  0.40 62.28           C  
ATOM   1506  CE2 TYR A 191      41.092   4.571  23.515  0.40 62.94           C  
ATOM   1507  CZ  TYR A 191      39.982   5.320  23.076  0.40 63.45           C  
ATOM   1508  OH  TYR A 191      40.136   6.311  22.103  0.40 64.01           O  
ATOM   1509  N   TYR A 192      41.662   2.636  28.562  0.40 59.50           N  
ATOM   1510  CA  TYR A 192      42.762   1.975  29.224  0.40 59.97           C  
ATOM   1511  C   TYR A 192      42.455   1.637  30.670  0.40 59.95           C  
ATOM   1512  O   TYR A 192      42.441   0.453  31.017  0.40 59.32           O  
ATOM   1513  CB  TYR A 192      44.019   2.855  29.167  0.40 58.57           C  
ATOM   1514  CG  TYR A 192      44.452   3.265  27.777  0.40 57.02           C  
ATOM   1515  CD1 TYR A 192      43.759   4.247  27.062  0.40 57.33           C  
ATOM   1516  CD2 TYR A 192      45.552   2.673  27.175  0.40 55.99           C  
ATOM   1517  CE1 TYR A 192      44.161   4.624  25.779  0.40 56.97           C  
ATOM   1518  CE2 TYR A 192      45.962   3.037  25.897  0.40 55.81           C  
ATOM   1519  CZ  TYR A 192      45.268   4.009  25.205  0.40 56.50           C  
ATOM   1520  OH  TYR A 192      45.697   4.348  23.936  0.40 54.59           O  
ATOM   1521  N   THR A 193      42.194   2.648  31.499  0.40 60.59           N  
ATOM   1522  CA  THR A 193      41.973   2.435  32.932  0.40 60.32           C  
ATOM   1523  C   THR A 193      40.541   2.674  33.403  0.40 62.21           C  
ATOM   1524  O   THR A 193      39.796   3.459  32.809  0.40 61.30           O  
ATOM   1525  CB  THR A 193      42.914   3.354  33.747  0.40 60.53           C  
ATOM   1526  OG1 THR A 193      42.613   4.724  33.455  0.40 59.53           O  
ATOM   1527  CG2 THR A 193      44.375   3.106  33.367  0.40 59.48           C  
ATOM   1528  N   PRO A 194      40.128   1.976  34.473  0.40 64.07           N  
ATOM   1529  CA  PRO A 194      38.764   2.196  34.955  0.40 64.11           C  
ATOM   1530  C   PRO A 194      38.564   3.557  35.678  0.40 64.04           C  
ATOM   1531  O   PRO A 194      37.422   4.051  35.696  0.40 64.99           O  
ATOM   1532  CB  PRO A 194      38.530   0.988  35.867  0.40 62.90           C  
ATOM   1533  CG  PRO A 194      39.327  -0.085  35.204  0.40 63.42           C  
ATOM   1534  CD  PRO A 194      40.617   0.657  34.915  0.40 64.47           C  
ATOM   1535  N   HIS A 195      39.639   4.150  36.234  0.40 63.20           N  
ATOM   1536  CA  HIS A 195      39.620   5.452  36.975  0.40 62.89           C  
ATOM   1537  C   HIS A 195      38.207   5.777  37.473  0.40 63.04           C  
ATOM   1538  O   HIS A 195      37.481   6.498  36.790  0.40 61.31           O  
ATOM   1539  CB  HIS A 195      40.120   6.620  36.076  0.40 61.75           C  
ATOM   1540  CG  HIS A 195      40.629   7.838  36.821  0.40 60.03           C  
ATOM   1541  ND1 HIS A 195      40.779   9.071  36.214  0.40 60.55           N  
ATOM   1542  CD2 HIS A 195      41.097   7.996  38.084  0.40 59.74           C  
ATOM   1543  CE1 HIS A 195      41.316   9.930  37.063  0.40 60.43           C  
ATOM   1544  NE2 HIS A 195      41.520   9.302  38.207  0.40 59.32           N  
ATOM   1545  N   GLU A 196      37.828   5.263  38.645  0.40 64.89           N  
ATOM   1546  CA  GLU A 196      36.502   5.505  39.212  0.40 66.43           C  
ATOM   1547  C   GLU A 196      36.220   6.988  39.451  0.40 66.93           C  
ATOM   1548  O   GLU A 196      35.076   7.389  39.305  0.40 66.91           O  
ATOM   1549  CB  GLU A 196      36.348   4.762  40.542  0.40 67.27           C  
ATOM   1550  CG  GLU A 196      35.773   3.357  40.455  0.40 70.12           C  
ATOM   1551  CD  GLU A 196      35.915   2.565  41.770  0.40 72.32           C  
ATOM   1552  OE1 GLU A 196      35.386   3.001  42.832  0.40 73.96           O  
ATOM   1553  OE2 GLU A 196      36.569   1.493  41.722  0.40 72.09           O  
ATOM   1554  N   GLU A 197      37.230   7.787  39.803  0.40 68.05           N  
ATOM   1555  CA  GLU A 197      37.041   9.212  40.115  0.40 69.46           C  
ATOM   1556  C   GLU A 197      36.556  10.029  38.937  0.40 68.58           C  
ATOM   1557  O   GLU A 197      36.130  11.161  39.138  0.40 68.07           O  
ATOM   1558  CB  GLU A 197      38.348   9.817  40.648  0.40 74.28           C  
ATOM   1559  CG  GLU A 197      38.178  11.078  41.513  0.40 82.74           C  
ATOM   1560  CD  GLU A 197      38.401  12.389  40.769  0.40 87.99           C  
ATOM   1561  OE1 GLU A 197      39.520  12.614  40.262  0.40 89.77           O  
ATOM   1562  OE2 GLU A 197      37.459  13.210  40.706  0.40 89.67           O  
ATOM   1563  N   THR A 198      36.603   9.478  37.725  0.40 67.92           N  
ATOM   1564  CA  THR A 198      36.180  10.214  36.531  0.40 65.77           C  
ATOM   1565  C   THR A 198      35.124   9.435  35.735  0.40 66.15           C  
ATOM   1566  O   THR A 198      34.473   9.995  34.854  0.40 65.72           O  
ATOM   1567  CB  THR A 198      37.404  10.531  35.642  0.40 65.83           C  
ATOM   1568  OG1 THR A 198      36.997  11.327  34.530  0.40 64.39           O  
ATOM   1569  CG2 THR A 198      38.038   9.262  35.133  0.40 64.32           C  
ATOM   1570  N   ASN A 199      34.973   8.153  36.049  0.40 65.75           N  
ATOM   1571  CA  ASN A 199      33.980   7.278  35.423  0.40 65.37           C  
ATOM   1572  C   ASN A 199      34.303   6.916  34.001  0.40 65.11           C  
ATOM   1573  O   ASN A 199      33.390   6.878  33.201  0.40 65.34           O  
ATOM   1574  CB  ASN A 199      32.615   7.947  35.446  0.40 66.89           C  
ATOM   1575  CG  ASN A 199      32.233   8.418  36.817  0.40 67.11           C  
ATOM   1576  OD1 ASN A 199      32.773   9.393  37.335  0.40 66.60           O  
ATOM   1577  ND2 ASN A 199      31.295   7.712  37.424  0.40 68.49           N  
ATOM   1578  N   ASN A 200      35.555   6.640  33.665  0.40 64.95           N  
ATOM   1579  CA  ASN A 200      35.863   6.293  32.284  0.40 63.24           C  
ATOM   1580  C   ASN A 200      34.938   5.220  31.834  0.40 62.37           C  
ATOM   1581  O   ASN A 200      34.430   5.277  30.722  0.40 62.26           O  
ATOM   1582  CB  ASN A 200      37.284   5.758  32.127  0.40 63.18           C  
ATOM   1583  CG  ASN A 200      38.326   6.766  32.486  0.40 62.57           C  
ATOM   1584  OD1 ASN A 200      38.057   7.962  32.535  0.40 62.61           O  
ATOM   1585  ND2 ASN A 200      39.541   6.291  32.727  0.40 62.95           N  
ATOM   1586  N   GLU A 201      34.727   4.232  32.696  0.40 62.24           N  
ATOM   1587  CA  GLU A 201      33.880   3.113  32.348  0.40 62.35           C  
ATOM   1588  C   GLU A 201      32.592   3.588  31.703  0.40 62.35           C  
ATOM   1589  O   GLU A 201      32.446   3.458  30.498  0.40 61.75           O  
ATOM   1590  CB  GLU A 201      33.614   2.259  33.590  0.40 62.07           C  
ATOM   1591  CG  GLU A 201      34.843   1.462  34.087  0.40 62.51           C  
ATOM   1592  CD  GLU A 201      35.429   0.508  33.026  0.40 62.01           C  
ATOM   1593  OE1 GLU A 201      35.377  -0.738  33.191  0.40 60.98           O  
ATOM   1594  OE2 GLU A 201      35.950   1.018  32.018  0.40 61.88           O  
ATOM   1595  N   SER A 202      31.684   4.158  32.487  0.40 62.25           N  
ATOM   1596  CA  SER A 202      30.389   4.646  32.008  0.40 60.90           C  
ATOM   1597  C   SER A 202      30.456   5.416  30.699  0.40 60.22           C  
ATOM   1598  O   SER A 202      29.787   5.058  29.738  0.40 60.90           O  
ATOM   1599  CB  SER A 202      29.769   5.528  33.078  0.40 59.44           C  
ATOM   1600  OG  SER A 202      30.702   6.482  33.535  0.40 61.08           O  
ATOM   1601  N   PHE A 203      31.244   6.481  30.678  0.40 59.99           N  
ATOM   1602  CA  PHE A 203      31.391   7.335  29.507  0.40 60.94           C  
ATOM   1603  C   PHE A 203      31.614   6.543  28.264  0.40 61.12           C  
ATOM   1604  O   PHE A 203      30.806   6.599  27.344  0.40 61.10           O  
ATOM   1605  CB  PHE A 203      32.569   8.292  29.693  0.40 61.67           C  
ATOM   1606  CG  PHE A 203      32.744   9.259  28.563  0.40 63.18           C  
ATOM   1607  CD1 PHE A 203      31.841  10.298  28.366  0.40 63.29           C  
ATOM   1608  CD2 PHE A 203      33.804   9.130  27.693  0.40 62.31           C  
ATOM   1609  CE1 PHE A 203      31.991  11.195  27.319  0.40 62.97           C  
ATOM   1610  CE2 PHE A 203      33.966  10.018  26.644  0.40 61.39           C  
ATOM   1611  CZ  PHE A 203      33.056  11.055  26.456  0.40 63.00           C  
ATOM   1612  N   VAL A 204      32.717   5.810  28.236  0.40 61.39           N  
ATOM   1613  CA  VAL A 204      33.092   5.013  27.076  0.40 62.17           C  
ATOM   1614  C   VAL A 204      31.910   4.245  26.517  0.40 63.77           C  
ATOM   1615  O   VAL A 204      31.836   4.040  25.320  0.40 63.94           O  
ATOM   1616  CB  VAL A 204      34.239   4.039  27.418  0.40 60.26           C  
ATOM   1617  CG1 VAL A 204      34.602   3.237  26.198  0.40 59.30           C  
ATOM   1618  CG2 VAL A 204      35.462   4.810  27.923  0.40 59.85           C  
ATOM   1619  N   ILE A 205      30.978   3.829  27.359  0.40 64.14           N  
ATOM   1620  CA  ILE A 205      29.838   3.086  26.853  0.40 66.04           C  
ATOM   1621  C   ILE A 205      28.914   4.055  26.201  0.40 66.56           C  
ATOM   1622  O   ILE A 205      28.448   3.838  25.087  0.40 65.54           O  
ATOM   1623  CB  ILE A 205      29.068   2.386  27.973  0.40 66.18           C  
ATOM   1624  CG1 ILE A 205      29.997   2.108  29.156  0.40 65.95           C  
ATOM   1625  CG2 ILE A 205      28.500   1.085  27.440  0.40 65.82           C  
ATOM   1626  CD1 ILE A 205      29.287   1.645  30.406  0.40 66.56           C  
ATOM   1627  N   TYR A 206      28.652   5.135  26.916  0.40 68.03           N  
ATOM   1628  CA  TYR A 206      27.776   6.171  26.434  0.40 69.62           C  
ATOM   1629  C   TYR A 206      28.275   6.678  25.118  0.40 70.17           C  
ATOM   1630  O   TYR A 206      27.526   7.301  24.397  0.40 71.25           O  
ATOM   1631  CB  TYR A 206      27.725   7.307  27.442  0.40 71.81           C  
ATOM   1632  CG  TYR A 206      27.528   8.668  26.819  0.40 74.22           C  
ATOM   1633  CD1 TYR A 206      26.287   9.058  26.317  0.40 73.90           C  
ATOM   1634  CD2 TYR A 206      28.585   9.577  26.742  0.40 75.40           C  
ATOM   1635  CE1 TYR A 206      26.106  10.322  25.761  0.40 74.25           C  
ATOM   1636  CE2 TYR A 206      28.413  10.834  26.189  0.40 75.43           C  
ATOM   1637  CZ  TYR A 206      27.174  11.197  25.707  0.40 75.30           C  
ATOM   1638  OH  TYR A 206      26.998  12.451  25.195  0.40 74.47           O  
ATOM   1639  N   MET A 207      29.527   6.419  24.782  0.40 69.50           N  
ATOM   1640  CA  MET A 207      30.029   6.916  23.515  0.40 67.96           C  
ATOM   1641  C   MET A 207      29.918   5.883  22.443  0.40 66.49           C  
ATOM   1642  O   MET A 207      29.614   6.223  21.317  0.40 65.94           O  
ATOM   1643  CB  MET A 207      31.486   7.341  23.635  0.40 68.43           C  
ATOM   1644  CG  MET A 207      31.718   8.576  24.487  0.40 69.79           C  
ATOM   1645  SD  MET A 207      31.151  10.115  23.734  0.40 70.72           S  
ATOM   1646  CE  MET A 207      32.200  10.188  22.234  0.40 69.93           C  
ATOM   1647  N   PHE A 208      30.162   4.625  22.782  0.40 66.14           N  
ATOM   1648  CA  PHE A 208      30.121   3.572  21.785  0.40 64.06           C  
ATOM   1649  C   PHE A 208      28.725   3.257  21.412  0.40 64.55           C  
ATOM   1650  O   PHE A 208      28.505   2.470  20.509  0.40 65.58           O  
ATOM   1651  CB  PHE A 208      30.814   2.318  22.302  0.40 62.92           C  
ATOM   1652  CG  PHE A 208      32.316   2.360  22.182  0.40 62.47           C  
ATOM   1653  CD1 PHE A 208      33.034   3.503  22.536  0.40 61.94           C  
ATOM   1654  CD2 PHE A 208      33.026   1.239  21.750  0.40 63.04           C  
ATOM   1655  CE1 PHE A 208      34.443   3.531  22.463  0.40 61.40           C  
ATOM   1656  CE2 PHE A 208      34.441   1.253  21.675  0.40 61.24           C  
ATOM   1657  CZ  PHE A 208      35.144   2.401  22.033  0.40 60.66           C  
ATOM   1658  N   VAL A 209      27.765   3.879  22.076  0.40 63.94           N  
ATOM   1659  CA  VAL A 209      26.381   3.582  21.759  0.40 64.23           C  
ATOM   1660  C   VAL A 209      25.639   4.799  21.279  0.40 64.79           C  
ATOM   1661  O   VAL A 209      25.157   4.809  20.148  0.40 65.72           O  
ATOM   1662  CB  VAL A 209      25.654   2.997  22.976  0.40 64.47           C  
ATOM   1663  CG1 VAL A 209      24.241   2.623  22.594  0.40 63.07           C  
ATOM   1664  CG2 VAL A 209      26.399   1.778  23.479  0.40 62.66           C  
ATOM   1665  N   VAL A 210      25.543   5.818  22.124  0.40 64.16           N  
ATOM   1666  CA  VAL A 210      24.828   7.043  21.774  0.40 64.28           C  
ATOM   1667  C   VAL A 210      25.581   7.893  20.748  0.40 64.51           C  
ATOM   1668  O   VAL A 210      25.031   8.895  20.288  0.40 64.67           O  
ATOM   1669  CB  VAL A 210      24.594   7.919  23.021  0.40 63.62           C  
ATOM   1670  CG1 VAL A 210      23.797   9.163  22.651  0.40 61.22           C  
ATOM   1671  CG2 VAL A 210      23.897   7.115  24.097  0.40 62.75           C  
ATOM   1672  N   HIS A 211      26.808   7.517  20.385  0.40 64.89           N  
ATOM   1673  CA  HIS A 211      27.565   8.313  19.430  0.40 64.99           C  
ATOM   1674  C   HIS A 211      28.301   7.479  18.432  0.40 64.75           C  
ATOM   1675  O   HIS A 211      29.263   7.943  17.880  0.40 64.13           O  
ATOM   1676  CB  HIS A 211      28.538   9.211  20.169  0.40 64.82           C  
ATOM   1677  CG  HIS A 211      27.866  10.166  21.098  0.40 66.43           C  
ATOM   1678  ND1 HIS A 211      26.779  10.919  20.717  0.40 67.95           N  
ATOM   1679  CD2 HIS A 211      28.112  10.485  22.388  0.40 68.41           C  
ATOM   1680  CE1 HIS A 211      26.382  11.661  21.733  0.40 68.82           C  
ATOM   1681  NE2 HIS A 211      27.175  11.417  22.760  0.40 69.89           N  
ATOM   1682  N   PHE A 212      27.852   6.259  18.186  0.40 64.42           N  
ATOM   1683  CA  PHE A 212      28.515   5.413  17.213  0.40 64.72           C  
ATOM   1684  C   PHE A 212      27.539   4.368  16.730  0.40 64.90           C  
ATOM   1685  O   PHE A 212      27.000   4.474  15.643  0.40 64.40           O  
ATOM   1686  CB  PHE A 212      29.739   4.734  17.835  0.40 64.29           C  
ATOM   1687  CG  PHE A 212      30.635   4.046  16.832  0.40 63.57           C  
ATOM   1688  CD1 PHE A 212      31.546   4.775  16.071  0.40 63.95           C  
ATOM   1689  CD2 PHE A 212      30.564   2.668  16.638  0.40 63.03           C  
ATOM   1690  CE1 PHE A 212      32.386   4.147  15.124  0.40 63.69           C  
ATOM   1691  CE2 PHE A 212      31.395   2.024  15.693  0.40 62.92           C  
ATOM   1692  CZ  PHE A 212      32.308   2.772  14.938  0.40 63.26           C  
ATOM   1693  N   ILE A 213      27.286   3.363  17.549  0.40 65.63           N  
ATOM   1694  CA  ILE A 213      26.383   2.317  17.132  0.40 65.86           C  
ATOM   1695  C   ILE A 213      25.051   2.859  16.705  0.40 65.14           C  
ATOM   1696  O   ILE A 213      24.573   2.453  15.668  0.40 65.07           O  
ATOM   1697  CB  ILE A 213      26.203   1.281  18.229  0.40 66.42           C  
ATOM   1698  CG1 ILE A 213      27.252   0.190  18.041  0.40 65.83           C  
ATOM   1699  CG2 ILE A 213      24.791   0.733  18.208  0.40 65.82           C  
ATOM   1700  CD1 ILE A 213      27.302  -0.807  19.155  0.40 66.42           C  
ATOM   1701  N   ILE A 214      24.459   3.771  17.463  0.40 64.14           N  
ATOM   1702  CA  ILE A 214      23.155   4.285  17.079  0.40 63.55           C  
ATOM   1703  C   ILE A 214      23.213   5.160  15.853  0.40 64.29           C  
ATOM   1704  O   ILE A 214      22.325   5.104  15.014  0.40 63.83           O  
ATOM   1705  CB  ILE A 214      22.524   5.074  18.195  0.40 63.02           C  
ATOM   1706  CG1 ILE A 214      22.238   4.144  19.363  0.40 61.60           C  
ATOM   1707  CG2 ILE A 214      21.249   5.727  17.705  0.40 62.44           C  
ATOM   1708  CD1 ILE A 214      21.434   4.794  20.450  0.40 61.90           C  
ATOM   1709  N   PRO A 215      24.234   6.003  15.732  0.40 64.75           N  
ATOM   1710  CA  PRO A 215      24.254   6.829  14.526  0.40 65.03           C  
ATOM   1711  C   PRO A 215      24.522   5.924  13.362  0.40 65.55           C  
ATOM   1712  O   PRO A 215      24.103   6.219  12.259  0.40 63.63           O  
ATOM   1713  CB  PRO A 215      25.408   7.783  14.774  0.40 64.74           C  
ATOM   1714  CG  PRO A 215      25.494   7.841  16.258  0.40 64.92           C  
ATOM   1715  CD  PRO A 215      25.273   6.419  16.679  0.40 65.03           C  
ATOM   1716  N   LEU A 216      25.221   4.819  13.629  0.40 67.18           N  
ATOM   1717  CA  LEU A 216      25.572   3.814  12.622  0.40 68.38           C  
ATOM   1718  C   LEU A 216      24.373   3.004  12.232  0.40 69.87           C  
ATOM   1719  O   LEU A 216      24.460   2.165  11.343  0.40 70.98           O  
ATOM   1720  CB  LEU A 216      26.630   2.854  13.148  0.40 66.87           C  
ATOM   1721  CG  LEU A 216      28.070   3.280  12.952  0.40 65.26           C  
ATOM   1722  CD1 LEU A 216      28.941   2.050  12.890  0.40 64.33           C  
ATOM   1723  CD2 LEU A 216      28.189   4.066  11.658  0.40 65.32           C  
ATOM   1724  N   ILE A 217      23.262   3.221  12.920  0.40 70.62           N  
ATOM   1725  CA  ILE A 217      22.035   2.521  12.616  0.40 70.16           C  
ATOM   1726  C   ILE A 217      21.214   3.461  11.783  0.40 69.92           C  
ATOM   1727  O   ILE A 217      20.841   3.139  10.663  0.40 69.74           O  
ATOM   1728  CB  ILE A 217      21.289   2.172  13.907  0.40 70.47           C  
ATOM   1729  CG1 ILE A 217      22.187   1.321  14.803  0.40 69.04           C  
ATOM   1730  CG2 ILE A 217      20.013   1.453  13.587  0.40 69.82           C  
ATOM   1731  CD1 ILE A 217      23.075   0.346  14.039  0.40 68.97           C  
ATOM   1732  N   VAL A 218      20.985   4.644  12.338  0.40 69.43           N  
ATOM   1733  CA  VAL A 218      20.226   5.708  11.705  0.40 69.45           C  
ATOM   1734  C   VAL A 218      20.715   5.981  10.307  0.40 71.22           C  
ATOM   1735  O   VAL A 218      20.055   6.699   9.543  0.40 72.99           O  
ATOM   1736  CB  VAL A 218      20.383   6.994  12.487  0.40 68.00           C  
ATOM   1737  CG1 VAL A 218      19.676   8.120  11.770  0.40 66.30           C  
ATOM   1738  CG2 VAL A 218      19.864   6.806  13.891  0.40 67.65           C  
ATOM   1739  N   ILE A 219      21.869   5.433   9.958  0.40 72.17           N  
ATOM   1740  CA  ILE A 219      22.403   5.682   8.636  0.40 73.44           C  
ATOM   1741  C   ILE A 219      22.291   4.487   7.743  0.40 75.58           C  
ATOM   1742  O   ILE A 219      21.719   4.615   6.677  0.40 77.00           O  
ATOM   1743  CB  ILE A 219      23.873   6.118   8.681  0.40 72.14           C  
ATOM   1744  CG1 ILE A 219      24.000   7.473   9.377  0.40 71.02           C  
ATOM   1745  CG2 ILE A 219      24.409   6.234   7.274  0.40 71.49           C  
ATOM   1746  CD1 ILE A 219      25.410   8.025   9.403  0.40 70.65           C  
ATOM   1747  N   PHE A 220      22.825   3.341   8.152  0.40 76.17           N  
ATOM   1748  CA  PHE A 220      22.783   2.153   7.306  0.40 76.76           C  
ATOM   1749  C   PHE A 220      21.404   1.789   6.987  0.40 78.33           C  
ATOM   1750  O   PHE A 220      21.101   1.393   5.860  0.40 79.53           O  
ATOM   1751  CB  PHE A 220      23.488   0.998   7.975  0.40 76.60           C  
ATOM   1752  CG  PHE A 220      24.955   1.087   7.854  0.40 77.36           C  
ATOM   1753  CD1 PHE A 220      25.655   2.046   8.566  0.40 77.92           C  
ATOM   1754  CD2 PHE A 220      25.635   0.287   6.950  0.40 77.51           C  
ATOM   1755  CE1 PHE A 220      27.012   2.214   8.382  0.40 78.20           C  
ATOM   1756  CE2 PHE A 220      26.995   0.445   6.755  0.40 77.27           C  
ATOM   1757  CZ  PHE A 220      27.688   1.415   7.474  0.40 78.31           C  
ATOM   1758  N   PHE A 221      20.544   1.918   7.975  1.00 79.10           N  
ATOM   1759  CA  PHE A 221      19.154   1.611   7.734  1.00 79.48           C  
ATOM   1760  C   PHE A 221      18.606   2.536   6.675  1.00 78.82           C  
ATOM   1761  O   PHE A 221      18.061   2.078   5.689  1.00 79.36           O  
ATOM   1762  CB  PHE A 221      18.349   1.758   9.011  1.00 80.40           C  
ATOM   1763  CG  PHE A 221      16.889   1.671   8.783  1.00 83.46           C  
ATOM   1764  CD1 PHE A 221      16.127   2.828   8.627  1.00 84.66           C  
ATOM   1765  CD2 PHE A 221      16.273   0.428   8.656  1.00 84.25           C  
ATOM   1766  CE1 PHE A 221      14.764   2.747   8.346  1.00 85.71           C  
ATOM   1767  CE2 PHE A 221      14.915   0.333   8.374  1.00 84.84           C  
ATOM   1768  CZ  PHE A 221      14.158   1.493   8.218  1.00 85.51           C  
ATOM   1769  N   CYS A 222      18.759   3.834   6.875  1.00 78.13           N  
ATOM   1770  CA  CYS A 222      18.276   4.805   5.913  1.00 78.98           C  
ATOM   1771  C   CYS A 222      18.693   4.431   4.503  1.00 80.63           C  
ATOM   1772  O   CYS A 222      17.949   4.684   3.573  1.00 80.73           O  
ATOM   1773  CB  CYS A 222      18.823   6.184   6.253  1.00 78.20           C  
ATOM   1774  SG  CYS A 222      18.540   7.393   4.955  1.00 75.98           S  
ATOM   1775  N   TYR A 223      19.874   3.838   4.351  1.00 82.97           N  
ATOM   1776  CA  TYR A 223      20.408   3.431   3.045  1.00 85.16           C  
ATOM   1777  C   TYR A 223      19.610   2.269   2.477  1.00 87.11           C  
ATOM   1778  O   TYR A 223      19.321   2.227   1.276  1.00 86.97           O  
ATOM   1779  CB  TYR A 223      21.872   3.029   3.207  1.00 84.74           C  
ATOM   1780  CG  TYR A 223      22.507   2.351   2.014  1.00 85.25           C  
ATOM   1781  CD1 TYR A 223      22.751   3.047   0.835  1.00 85.73           C  
ATOM   1782  CD2 TYR A 223      22.917   1.018   2.086  1.00 86.23           C  
ATOM   1783  CE1 TYR A 223      23.399   2.432  -0.246  1.00 86.56           C  
ATOM   1784  CE2 TYR A 223      23.564   0.393   1.015  1.00 86.13           C  
ATOM   1785  CZ  TYR A 223      23.802   1.105  -0.147  1.00 86.94           C  
ATOM   1786  OH  TYR A 223      24.448   0.492  -1.204  1.00 89.03           O  
ATOM   1787  N   GLY A 224      19.266   1.318   3.334  1.00 89.16           N  
ATOM   1788  CA  GLY A 224      18.497   0.185   2.876  1.00 91.97           C  
ATOM   1789  C   GLY A 224      17.187   0.666   2.297  1.00 93.81           C  
ATOM   1790  O   GLY A 224      16.463  -0.101   1.686  1.00 94.27           O  
ATOM   1791  N   GLN A 225      16.886   1.943   2.503  1.00 95.79           N  
ATOM   1792  CA  GLN A 225      15.655   2.538   1.992  1.00 98.55           C  
ATOM   1793  C   GLN A 225      15.907   3.013   0.578  1.00101.04           C  
ATOM   1794  O   GLN A 225      15.128   2.724  -0.337  1.00100.71           O  
ATOM   1795  CB  GLN A 225      15.220   3.720   2.875  1.00 97.28           C  
ATOM   1796  CG  GLN A 225      15.064   3.358   4.331  1.00 96.25           C  
ATOM   1797  CD  GLN A 225      14.153   2.161   4.522  1.00 97.05           C  
ATOM   1798  OE1 GLN A 225      12.948   2.307   4.682  1.00 97.03           O  
ATOM   1799  NE2 GLN A 225      14.729   0.961   4.485  1.00 96.95           N  
ATOM   1800  N   LEU A 226      16.998   3.746   0.399  1.00104.23           N  
ATOM   1801  CA  LEU A 226      17.352   4.245  -0.912  1.00107.75           C  
ATOM   1802  C   LEU A 226      18.038   3.142  -1.681  1.00111.76           C  
ATOM   1803  O   LEU A 226      18.981   3.389  -2.428  1.00112.25           O  
ATOM   1804  CB  LEU A 226      18.252   5.477  -0.792  1.00105.19           C  
ATOM   1805  CG  LEU A 226      17.526   6.777  -0.428  1.00103.44           C  
ATOM   1806  CD1 LEU A 226      16.759   6.634   0.880  1.00101.33           C  
ATOM   1807  CD2 LEU A 226      18.545   7.893  -0.339  1.00102.16           C  
ATOM   1808  N   VAL A 227      17.573   1.914  -1.464  1.00116.57           N  
ATOM   1809  CA  VAL A 227      18.089   0.745  -2.171  1.00121.38           C  
ATOM   1810  C   VAL A 227      17.113   0.467  -3.301  1.00125.22           C  
ATOM   1811  O   VAL A 227      17.515   0.350  -4.465  1.00125.69           O  
ATOM   1812  CB  VAL A 227      18.177  -0.516  -1.249  1.00121.11           C  
ATOM   1813  CG1 VAL A 227      16.781  -0.972  -0.808  1.00120.55           C  
ATOM   1814  CG2 VAL A 227      18.871  -1.648  -1.990  1.00120.44           C  
ATOM   1815  N   PHE A 228      15.827   0.393  -2.943  1.00129.90           N  
ATOM   1816  CA  PHE A 228      14.738   0.146  -3.889  1.00133.92           C  
ATOM   1817  C   PHE A 228      14.510   1.393  -4.733  1.00135.64           C  
ATOM   1818  O   PHE A 228      14.271   1.297  -5.941  1.00135.41           O  
ATOM   1819  CB  PHE A 228      13.451  -0.211  -3.131  1.00134.98           C  
ATOM   1820  CG  PHE A 228      12.278  -0.514  -4.032  1.00136.24           C  
ATOM   1821  CD1 PHE A 228      12.379  -1.495  -5.023  1.00136.64           C  
ATOM   1822  CD2 PHE A 228      11.069   0.164  -3.878  1.00136.23           C  
ATOM   1823  CE1 PHE A 228      11.294  -1.798  -5.843  1.00136.95           C  
ATOM   1824  CE2 PHE A 228       9.978  -0.132  -4.692  1.00136.40           C  
ATOM   1825  CZ  PHE A 228      10.090  -1.115  -5.676  1.00136.82           C  
ATOM   1826  N   THR A 229      14.578   2.555  -4.091  1.00137.84           N  
ATOM   1827  CA  THR A 229      14.395   3.820  -4.788  1.00139.61           C  
ATOM   1828  C   THR A 229      15.698   4.155  -5.553  1.00140.53           C  
ATOM   1829  O   THR A 229      16.224   3.276  -6.264  1.00140.28           O  
ATOM   1830  CB  THR A 229      14.033   4.955  -3.776  1.00140.15           C  
ATOM   1831  OG1 THR A 229      13.192   4.432  -2.730  1.00139.77           O  
ATOM   1832  CG2 THR A 229      13.286   6.081  -4.494  1.00140.03           C  
ATOM   1833  N   VAL A 230      16.210   5.385  -5.408  1.00141.58           N  
ATOM   1834  CA  VAL A 230      17.442   5.825  -6.091  1.00142.10           C  
ATOM   1835  C   VAL A 230      18.566   4.823  -5.839  1.00142.61           C  
ATOM   1836  O   VAL A 230      18.812   4.431  -4.691  1.00142.51           O  
ATOM   1837  CB  VAL A 230      17.892   7.262  -5.617  1.00141.83           C  
ATOM   1838  CG1 VAL A 230      18.598   7.190  -4.265  1.00141.54           C  
ATOM   1839  CG2 VAL A 230      18.797   7.910  -6.662  1.00141.14           C  
ATOM   1840  N   LYS A 231      19.240   4.401  -6.903  1.00143.17           N  
ATOM   1841  CA  LYS A 231      20.323   3.436  -6.757  1.00143.93           C  
ATOM   1842  C   LYS A 231      21.602   3.987  -7.352  1.00144.80           C  
ATOM   1843  O   LYS A 231      21.558   4.939  -8.136  1.00144.63           O  
ATOM   1844  CB  LYS A 231      19.959   2.116  -7.448  1.00142.93           C  
ATOM   1845  CG  LYS A 231      18.630   1.522  -7.010  1.00141.26           C  
ATOM   1846  CD  LYS A 231      18.387   0.163  -7.655  1.00140.51           C  
ATOM   1847  CE  LYS A 231      18.403   0.226  -9.191  1.00139.84           C  
ATOM   1848  NZ  LYS A 231      19.764   0.424  -9.786  1.00139.22           N  
ATOM   1849  N   GLU A 232      22.731   3.385  -6.976  1.00145.78           N  
ATOM   1850  CA  GLU A 232      24.043   3.795  -7.466  1.00146.71           C  
ATOM   1851  C   GLU A 232      24.025   3.823  -8.987  1.00147.52           C  
ATOM   1852  O   GLU A 232      24.801   4.572  -9.608  1.00147.60           O  
ATOM   1853  CB  GLU A 232      25.111   2.820  -6.961  1.00146.56           C  
ATOM   1854  CG  GLU A 232      25.093   2.634  -5.447  1.00146.49           C  
ATOM   1855  CD  GLU A 232      26.084   1.586  -4.967  1.00146.30           C  
ATOM   1856  OE1 GLU A 232      26.010   0.430  -5.448  1.00145.91           O  
ATOM   1857  OE2 GLU A 232      26.930   1.922  -4.107  1.00145.74           O  
ATOM   1858  N   ALA A 233      23.144   3.014  -9.580  1.00148.11           N  
ATOM   1859  CA  ALA A 233      22.996   2.951 -11.034  1.00148.35           C  
ATOM   1860  C   ALA A 233      22.525   4.313 -11.529  1.00148.63           C  
ATOM   1861  O   ALA A 233      21.318   4.598 -11.516  1.00148.33           O  
ATOM   1862  CB  ALA A 233      21.983   1.860 -11.419  1.00148.03           C  
ATOM   1863  N   ALA A 234      23.477   5.148 -11.946  1.00148.83           N  
ATOM   1864  CA  ALA A 234      23.176   6.493 -12.434  1.00148.87           C  
ATOM   1865  C   ALA A 234      23.538   6.603 -13.909  1.00148.81           C  
ATOM   1866  O   ALA A 234      24.694   6.339 -14.278  1.00148.94           O  
ATOM   1867  CB  ALA A 234      23.954   7.525 -11.617  1.00148.95           C  
ATOM   1868  N   ALA A 235      22.564   6.996 -14.736  1.00148.51           N  
ATOM   1869  CA  ALA A 235      22.761   7.134 -16.186  1.00147.87           C  
ATOM   1870  C   ALA A 235      23.186   8.552 -16.562  1.00147.44           C  
ATOM   1871  O   ALA A 235      23.735   9.282 -15.732  1.00147.05           O  
ATOM   1872  CB  ALA A 235      21.477   6.740 -16.948  1.00147.49           C  
ATOM   1873  N   GLN A 236      22.908   8.926 -17.812  1.00147.14           N  
ATOM   1874  CA  GLN A 236      23.278  10.229 -18.381  1.00146.53           C  
ATOM   1875  C   GLN A 236      22.211  11.315 -18.162  1.00145.98           C  
ATOM   1876  O   GLN A 236      21.374  11.180 -17.267  1.00146.13           O  
ATOM   1877  CB  GLN A 236      23.559  10.037 -19.878  1.00146.45           C  
ATOM   1878  CG  GLN A 236      22.473   9.213 -20.584  1.00146.19           C  
ATOM   1879  CD  GLN A 236      22.985   8.457 -21.798  1.00145.75           C  
ATOM   1880  OE1 GLN A 236      23.452   9.054 -22.768  1.00145.48           O  
ATOM   1881  NE2 GLN A 236      22.894   7.129 -21.748  1.00145.04           N  
ATOM   1882  N   GLN A 237      22.255  12.375 -18.979  1.00145.10           N  
ATOM   1883  CA  GLN A 237      21.320  13.515 -18.900  1.00143.83           C  
ATOM   1884  C   GLN A 237      19.869  13.039 -18.775  1.00143.04           C  
ATOM   1885  O   GLN A 237      19.326  12.419 -19.708  1.00142.90           O  
ATOM   1886  CB  GLN A 237      21.464  14.426 -20.136  1.00143.60           C  
ATOM   1887  CG  GLN A 237      22.890  14.550 -20.669  1.00142.34           C  
ATOM   1888  CD  GLN A 237      23.314  13.335 -21.495  1.00141.86           C  
ATOM   1889  OE1 GLN A 237      24.501  13.114 -21.728  1.00141.54           O  
ATOM   1890  NE2 GLN A 237      22.335  12.553 -21.950  1.00141.35           N  
ATOM   1891  N   GLN A 238      19.254  13.356 -17.634  1.00141.82           N  
ATOM   1892  CA  GLN A 238      17.885  12.957 -17.316  1.00140.60           C  
ATOM   1893  C   GLN A 238      17.872  11.500 -16.898  1.00140.11           C  
ATOM   1894  O   GLN A 238      18.631  10.683 -17.430  1.00140.50           O  
ATOM   1895  CB  GLN A 238      16.940  13.128 -18.511  1.00139.99           C  
ATOM   1896  CG  GLN A 238      15.533  12.590 -18.237  1.00139.36           C  
ATOM   1897  CD  GLN A 238      14.732  12.321 -19.501  1.00138.96           C  
ATOM   1898  OE1 GLN A 238      14.575  13.197 -20.351  1.00138.27           O  
ATOM   1899  NE2 GLN A 238      14.213  11.099 -19.625  1.00138.15           N  
ATOM   1900  N   GLU A 239      17.009  11.173 -15.948  1.00138.92           N  
ATOM   1901  CA  GLU A 239      16.885   9.805 -15.464  1.00137.37           C  
ATOM   1902  C   GLU A 239      15.403   9.491 -15.468  1.00136.58           C  
ATOM   1903  O   GLU A 239      14.982   8.334 -15.562  1.00136.85           O  
ATOM   1904  CB  GLU A 239      17.443   9.717 -14.048  1.00136.78           C  
ATOM   1905  CG  GLU A 239      17.917   8.350 -13.663  1.00135.99           C  
ATOM   1906  CD  GLU A 239      19.255   8.024 -14.278  1.00135.90           C  
ATOM   1907  OE1 GLU A 239      19.390   8.171 -15.515  1.00135.20           O  
ATOM   1908  OE2 GLU A 239      20.166   7.620 -13.520  1.00135.83           O  
ATOM   1909  N   SER A 240      14.641  10.578 -15.382  1.00135.26           N  
ATOM   1910  CA  SER A 240      13.178  10.655 -15.357  1.00133.32           C  
ATOM   1911  C   SER A 240      12.949  12.137 -15.153  1.00131.22           C  
ATOM   1912  O   SER A 240      11.881  12.599 -14.749  1.00130.92           O  
ATOM   1913  CB  SER A 240      12.588   9.860 -14.172  1.00133.96           C  
ATOM   1914  OG  SER A 240      12.596   8.454 -14.398  1.00133.55           O  
ATOM   1915  N   ALA A 241      14.029  12.855 -15.439  1.00128.40           N  
ATOM   1916  CA  ALA A 241      14.158  14.294 -15.322  1.00125.93           C  
ATOM   1917  C   ALA A 241      15.634  14.518 -15.071  1.00124.35           C  
ATOM   1918  O   ALA A 241      16.226  13.766 -14.296  1.00123.62           O  
ATOM   1919  CB  ALA A 241      13.327  14.820 -14.132  1.00124.88           C  
ATOM   1920  N   THR A 242      16.251  15.491 -15.734  1.00122.57           N  
ATOM   1921  CA  THR A 242      17.664  15.736 -15.475  1.00120.67           C  
ATOM   1922  C   THR A 242      17.799  16.111 -14.016  1.00119.02           C  
ATOM   1923  O   THR A 242      18.891  16.057 -13.458  1.00118.39           O  
ATOM   1924  CB  THR A 242      18.233  16.856 -16.383  1.00120.89           C  
ATOM   1925  OG1 THR A 242      18.490  16.317 -17.688  1.00120.64           O  
ATOM   1926  CG2 THR A 242      19.537  17.416 -15.813  1.00120.41           C  
ATOM   1927  N   THR A 243      16.674  16.483 -13.408  1.00117.53           N  
ATOM   1928  CA  THR A 243      16.627  16.834 -11.994  1.00116.05           C  
ATOM   1929  C   THR A 243      16.812  15.561 -11.203  1.00115.82           C  
ATOM   1930  O   THR A 243      17.684  15.491 -10.339  1.00115.89           O  
ATOM   1931  CB  THR A 243      15.271  17.475 -11.618  1.00115.68           C  
ATOM   1932  OG1 THR A 243      15.245  18.830 -12.084  1.00114.66           O  
ATOM   1933  CG2 THR A 243      15.050  17.449 -10.098  1.00115.22           C  
ATOM   1934  N   GLN A 244      15.994  14.558 -11.505  1.00115.13           N  
ATOM   1935  CA  GLN A 244      16.073  13.261 -10.837  1.00113.76           C  
ATOM   1936  C   GLN A 244      17.466  12.687 -11.090  1.00112.20           C  
ATOM   1937  O   GLN A 244      18.045  12.044 -10.217  1.00111.89           O  
ATOM   1938  CB  GLN A 244      14.965  12.343 -11.384  1.00114.22           C  
ATOM   1939  CG  GLN A 244      14.884  10.944 -10.782  1.00114.34           C  
ATOM   1940  CD  GLN A 244      15.819   9.959 -11.464  1.00115.23           C  
ATOM   1941  OE1 GLN A 244      17.039  10.049 -11.338  1.00116.81           O  
ATOM   1942  NE2 GLN A 244      15.247   9.019 -12.202  1.00114.85           N  
ATOM   1943  N   LYS A 245      18.004  12.944 -12.278  1.00110.87           N  
ATOM   1944  CA  LYS A 245      19.337  12.474 -12.644  1.00109.88           C  
ATOM   1945  C   LYS A 245      20.379  12.981 -11.646  1.00107.99           C  
ATOM   1946  O   LYS A 245      20.970  12.188 -10.923  1.00108.01           O  
ATOM   1947  CB  LYS A 245      19.700  12.955 -14.058  1.00111.20           C  
ATOM   1948  CG  LYS A 245      21.184  12.871 -14.403  1.00113.00           C  
ATOM   1949  CD  LYS A 245      21.691  11.431 -14.598  1.00116.00           C  
ATOM   1950  CE  LYS A 245      21.995  10.679 -13.293  1.00117.66           C  
ATOM   1951  NZ  LYS A 245      20.779  10.125 -12.609  1.00119.86           N  
ATOM   1952  N   ALA A 246      20.596  14.290 -11.611  1.00105.45           N  
ATOM   1953  CA  ALA A 246      21.570  14.895 -10.710  1.00102.93           C  
ATOM   1954  C   ALA A 246      21.280  14.566  -9.245  1.00101.55           C  
ATOM   1955  O   ALA A 246      22.135  14.775  -8.389  1.00101.25           O  
ATOM   1956  CB  ALA A 246      21.579  16.397 -10.914  1.00102.77           C  
ATOM   1957  N   GLU A 247      20.088  14.066  -8.949  1.00 99.82           N  
ATOM   1958  CA  GLU A 247      19.741  13.729  -7.575  1.00 98.07           C  
ATOM   1959  C   GLU A 247      20.507  12.498  -7.204  1.00 96.63           C  
ATOM   1960  O   GLU A 247      20.849  12.273  -6.040  1.00 96.28           O  
ATOM   1961  CB  GLU A 247      18.242  13.457  -7.465  1.00 99.04           C  
ATOM   1962  CG  GLU A 247      17.681  13.709  -6.085  1.00100.47           C  
ATOM   1963  CD  GLU A 247      18.211  15.009  -5.491  1.00102.10           C  
ATOM   1964  OE1 GLU A 247      19.379  15.016  -5.032  1.00102.34           O  
ATOM   1965  OE2 GLU A 247      17.472  16.024  -5.494  1.00102.06           O  
ATOM   1966  N   LYS A 248      20.771  11.697  -8.224  1.00 95.18           N  
ATOM   1967  CA  LYS A 248      21.502  10.451  -8.088  1.00 93.54           C  
ATOM   1968  C   LYS A 248      22.958  10.763  -7.752  1.00 91.32           C  
ATOM   1969  O   LYS A 248      23.561  10.055  -6.956  1.00 90.95           O  
ATOM   1970  CB  LYS A 248      21.402   9.686  -9.413  1.00 94.60           C  
ATOM   1971  CG  LYS A 248      21.510   8.177  -9.317  1.00 96.41           C  
ATOM   1972  CD  LYS A 248      20.605   7.514 -10.366  1.00 97.59           C  
ATOM   1973  CE  LYS A 248      19.132   7.907 -10.153  1.00 97.32           C  
ATOM   1974  NZ  LYS A 248      18.212   7.299 -11.151  1.00 95.50           N  
ATOM   1975  N   GLU A 249      23.509  11.826  -8.339  1.00 89.41           N  
ATOM   1976  CA  GLU A 249      24.903  12.198  -8.105  1.00 87.24           C  
ATOM   1977  C   GLU A 249      25.153  12.492  -6.646  1.00 85.51           C  
ATOM   1978  O   GLU A 249      26.140  12.007  -6.089  1.00 85.50           O  
ATOM   1979  CB  GLU A 249      25.297  13.421  -8.939  1.00 88.43           C  
ATOM   1980  CG  GLU A 249      26.719  13.954  -8.635  1.00 90.88           C  
ATOM   1981  CD  GLU A 249      27.006  15.344  -9.253  1.00 92.55           C  
ATOM   1982  OE1 GLU A 249      26.087  16.201  -9.226  1.00 93.68           O  
ATOM   1983  OE2 GLU A 249      28.143  15.589  -9.743  1.00 91.19           O  
ATOM   1984  N   VAL A 250      24.292  13.290  -6.037  0.40 83.14           N  
ATOM   1985  CA  VAL A 250      24.482  13.662  -4.653  0.40 80.42           C  
ATOM   1986  C   VAL A 250      24.374  12.462  -3.760  0.40 79.13           C  
ATOM   1987  O   VAL A 250      24.716  12.535  -2.598  0.40 79.26           O  
ATOM   1988  CB  VAL A 250      23.468  14.709  -4.232  0.40 80.06           C  
ATOM   1989  CG1 VAL A 250      23.856  15.289  -2.906  0.40 79.75           C  
ATOM   1990  CG2 VAL A 250      23.402  15.795  -5.272  0.40 79.04           C  
ATOM   1991  N   THR A 251      23.902  11.348  -4.287  0.40 77.41           N  
ATOM   1992  CA  THR A 251      23.799  10.160  -3.465  0.40 75.67           C  
ATOM   1993  C   THR A 251      25.055   9.308  -3.659  0.40 75.11           C  
ATOM   1994  O   THR A 251      25.718   9.003  -2.673  0.40 74.54           O  
ATOM   1995  CB  THR A 251      22.509   9.353  -3.798  0.40 75.92           C  
ATOM   1996  OG1 THR A 251      21.349  10.131  -3.454  0.40 74.90           O  
ATOM   1997  CG2 THR A 251      22.481   8.047  -3.021  0.40 74.96           C  
ATOM   1998  N   ARG A 252      25.404   8.950  -4.896  0.40 73.69           N  
ATOM   1999  CA  ARG A 252      26.602   8.140  -5.124  0.40 73.11           C  
ATOM   2000  C   ARG A 252      27.685   8.691  -4.262  0.40 70.97           C  
ATOM   2001  O   ARG A 252      28.569   7.960  -3.834  0.40 70.66           O  
ATOM   2002  CB  ARG A 252      27.067   8.187  -6.595  0.40 76.73           C  
ATOM   2003  CG  ARG A 252      26.464   7.118  -7.530  0.40 82.35           C  
ATOM   2004  CD  ARG A 252      26.850   5.694  -7.104  0.40 86.15           C  
ATOM   2005  NE  ARG A 252      28.060   5.171  -7.755  0.40 87.34           N  
ATOM   2006  CZ  ARG A 252      28.768   4.137  -7.292  0.40 86.79           C  
ATOM   2007  NH1 ARG A 252      28.380   3.534  -6.169  0.40 86.22           N  
ATOM   2008  NH2 ARG A 252      29.848   3.696  -7.947  0.40 83.92           N  
ATOM   2009  N   MET A 253      27.587   9.985  -3.988  0.40 68.03           N  
ATOM   2010  CA  MET A 253      28.569  10.696  -3.185  0.40 65.26           C  
ATOM   2011  C   MET A 253      28.425  10.393  -1.716  0.40 63.59           C  
ATOM   2012  O   MET A 253      29.338   9.831  -1.123  0.40 63.73           O  
ATOM   2013  CB  MET A 253      28.426  12.192  -3.414  0.40 64.48           C  
ATOM   2014  CG  MET A 253      29.519  12.989  -2.790  0.40 63.02           C  
ATOM   2015  SD  MET A 253      29.413  14.699  -3.245  0.40 61.92           S  
ATOM   2016  CE  MET A 253      30.533  15.439  -2.013  0.40 60.52           C  
ATOM   2017  N   VAL A 254      27.293  10.781  -1.134  0.40 60.94           N  
ATOM   2018  CA  VAL A 254      27.020  10.555   0.281  0.40 58.60           C  
ATOM   2019  C   VAL A 254      27.452   9.180   0.653  0.40 58.94           C  
ATOM   2020  O   VAL A 254      27.974   8.968   1.738  0.40 59.07           O  
ATOM   2021  CB  VAL A 254      25.545  10.693   0.582  0.40 56.75           C  
ATOM   2022  CG1 VAL A 254      25.286  10.375   2.017  0.40 55.28           C  
ATOM   2023  CG2 VAL A 254      25.112  12.085   0.287  0.40 55.21           C  
ATOM   2024  N   ILE A 255      27.222   8.241  -0.251  0.40 59.18           N  
ATOM   2025  CA  ILE A 255      27.626   6.869  -0.034  0.40 60.28           C  
ATOM   2026  C   ILE A 255      29.117   6.830   0.113  0.40 59.80           C  
ATOM   2027  O   ILE A 255      29.625   6.395   1.128  0.40 60.18           O  
ATOM   2028  CB  ILE A 255      27.245   5.989  -1.222  0.40 61.93           C  
ATOM   2029  CG1 ILE A 255      25.753   5.658  -1.173  0.40 62.51           C  
ATOM   2030  CG2 ILE A 255      28.090   4.733  -1.223  0.40 60.20           C  
ATOM   2031  CD1 ILE A 255      25.332   4.675  -2.255  0.40 62.60           C  
ATOM   2032  N   ILE A 256      29.820   7.270  -0.917  0.40 58.34           N  
ATOM   2033  CA  ILE A 256      31.262   7.301  -0.862  0.40 56.21           C  
ATOM   2034  C   ILE A 256      31.706   7.973   0.411  0.40 55.77           C  
ATOM   2035  O   ILE A 256      32.556   7.440   1.108  0.40 55.10           O  
ATOM   2036  CB  ILE A 256      31.822   8.063  -2.042  0.40 55.76           C  
ATOM   2037  CG1 ILE A 256      31.776   7.160  -3.261  0.40 52.69           C  
ATOM   2038  CG2 ILE A 256      33.234   8.543  -1.744  0.40 55.45           C  
ATOM   2039  CD1 ILE A 256      32.575   5.905  -3.079  0.40 52.03           C  
ATOM   2040  N   MET A 257      31.130   9.136   0.709  0.40 54.74           N  
ATOM   2041  CA  MET A 257      31.460   9.895   1.920  0.40 55.44           C  
ATOM   2042  C   MET A 257      31.259   9.062   3.172  0.40 56.77           C  
ATOM   2043  O   MET A 257      31.845   9.358   4.205  0.40 55.58           O  
ATOM   2044  CB  MET A 257      30.616  11.182   1.999  0.40 54.05           C  
ATOM   2045  CG  MET A 257      31.191  12.326   1.159  0.40 52.50           C  
ATOM   2046  SD  MET A 257      30.654  14.033   1.564  0.40 52.66           S  
ATOM   2047  CE  MET A 257      30.662  14.025   3.381  0.40 50.81           C  
ATOM   2048  N   VAL A 258      30.431   8.031   3.089  0.40 57.88           N  
ATOM   2049  CA  VAL A 258      30.201   7.172   4.234  0.40 57.77           C  
ATOM   2050  C   VAL A 258      31.215   6.041   4.218  0.40 58.38           C  
ATOM   2051  O   VAL A 258      31.516   5.469   5.256  0.40 59.43           O  
ATOM   2052  CB  VAL A 258      28.783   6.622   4.218  0.40 57.22           C  
ATOM   2053  CG1 VAL A 258      28.582   5.695   5.378  0.40 55.88           C  
ATOM   2054  CG2 VAL A 258      27.802   7.772   4.294  0.40 54.27           C  
ATOM   2055  N   ILE A 259      31.746   5.724   3.045  0.40 57.53           N  
ATOM   2056  CA  ILE A 259      32.766   4.685   2.925  0.40 57.65           C  
ATOM   2057  C   ILE A 259      34.063   5.252   3.460  0.40 56.97           C  
ATOM   2058  O   ILE A 259      34.799   4.595   4.204  0.40 57.16           O  
ATOM   2059  CB  ILE A 259      32.989   4.317   1.451  0.40 59.08           C  
ATOM   2060  CG1 ILE A 259      31.815   3.482   0.944  0.40 59.52           C  
ATOM   2061  CG2 ILE A 259      34.309   3.588   1.285  0.40 58.32           C  
ATOM   2062  CD1 ILE A 259      31.692   2.136   1.621  0.40 60.46           C  
ATOM   2063  N   ALA A 260      34.322   6.493   3.058  0.40 55.72           N  
ATOM   2064  CA  ALA A 260      35.513   7.231   3.440  0.40 54.46           C  
ATOM   2065  C   ALA A 260      35.469   7.517   4.911  0.40 54.83           C  
ATOM   2066  O   ALA A 260      36.342   8.216   5.415  0.40 55.08           O  
ATOM   2067  CB  ALA A 260      35.591   8.532   2.656  0.40 52.29           C  
ATOM   2068  N   PHE A 261      34.462   6.994   5.602  0.40 54.21           N  
ATOM   2069  CA  PHE A 261      34.360   7.222   7.032  0.40 54.62           C  
ATOM   2070  C   PHE A 261      34.609   5.920   7.750  0.40 55.41           C  
ATOM   2071  O   PHE A 261      35.348   5.865   8.726  0.40 55.70           O  
ATOM   2072  CB  PHE A 261      32.972   7.777   7.418  0.40 54.47           C  
ATOM   2073  CG  PHE A 261      32.873   8.197   8.867  0.40 53.73           C  
ATOM   2074  CD1 PHE A 261      33.289   9.468   9.277  0.40 54.86           C  
ATOM   2075  CD2 PHE A 261      32.466   7.284   9.839  0.40 53.64           C  
ATOM   2076  CE1 PHE A 261      33.306   9.817  10.642  0.40 55.87           C  
ATOM   2077  CE2 PHE A 261      32.478   7.620  11.205  0.40 51.61           C  
ATOM   2078  CZ  PHE A 261      32.899   8.886  11.607  0.40 55.34           C  
ATOM   2079  N   LEU A 262      33.996   4.861   7.261  0.40 54.75           N  
ATOM   2080  CA  LEU A 262      34.156   3.572   7.891  0.40 55.29           C  
ATOM   2081  C   LEU A 262      35.556   3.099   7.689  0.40 54.87           C  
ATOM   2082  O   LEU A 262      36.043   2.266   8.444  0.40 54.34           O  
ATOM   2083  CB  LEU A 262      33.161   2.609   7.284  0.40 56.12           C  
ATOM   2084  CG  LEU A 262      31.800   3.298   7.330  0.40 55.19           C  
ATOM   2085  CD1 LEU A 262      30.880   2.641   6.344  0.40 52.92           C  
ATOM   2086  CD2 LEU A 262      31.240   3.260   8.735  0.40 52.33           C  
ATOM   2087  N   ILE A 263      36.205   3.644   6.671  0.40 53.59           N  
ATOM   2088  CA  ILE A 263      37.584   3.311   6.347  0.40 53.13           C  
ATOM   2089  C   ILE A 263      38.517   4.011   7.322  0.40 55.09           C  
ATOM   2090  O   ILE A 263      39.404   3.404   7.892  0.40 56.27           O  
ATOM   2091  CB  ILE A 263      37.890   3.787   4.927  0.40 49.40           C  
ATOM   2092  CG1 ILE A 263      37.470   2.717   3.953  0.40 45.00           C  
ATOM   2093  CG2 ILE A 263      39.349   4.188   4.777  0.40 49.66           C  
ATOM   2094  CD1 ILE A 263      37.675   3.124   2.560  0.40 44.81           C  
ATOM   2095  N   CYS A 264      38.277   5.299   7.508  0.40 56.93           N  
ATOM   2096  CA  CYS A 264      39.069   6.153   8.367  0.40 57.61           C  
ATOM   2097  C   CYS A 264      38.798   5.934   9.854  0.40 58.40           C  
ATOM   2098  O   CYS A 264      39.610   6.373  10.657  0.40 59.84           O  
ATOM   2099  CB  CYS A 264      38.760   7.595   7.976  0.40 57.94           C  
ATOM   2100  SG  CYS A 264      39.603   8.882   8.875  0.40 60.17           S  
ATOM   2101  N   TRP A 265      37.724   5.250  10.245  0.40 56.94           N  
ATOM   2102  CA  TRP A 265      37.460   5.135  11.675  0.40 55.88           C  
ATOM   2103  C   TRP A 265      37.227   3.741  12.226  0.40 56.12           C  
ATOM   2104  O   TRP A 265      37.334   3.581  13.434  0.40 56.04           O  
ATOM   2105  CB  TRP A 265      36.286   6.031  12.058  0.40 55.10           C  
ATOM   2106  CG  TRP A 265      36.525   7.500  11.777  0.40 54.22           C  
ATOM   2107  CD1 TRP A 265      36.182   8.191  10.645  0.40 53.83           C  
ATOM   2108  CD2 TRP A 265      37.177   8.454  12.641  0.40 55.44           C  
ATOM   2109  NE1 TRP A 265      36.574   9.513  10.747  0.40 53.07           N  
ATOM   2110  CE2 TRP A 265      37.186   9.701  11.960  0.40 54.29           C  
ATOM   2111  CE3 TRP A 265      37.757   8.379  13.920  0.40 55.01           C  
ATOM   2112  CZ2 TRP A 265      37.752  10.858  12.520  0.40 53.93           C  
ATOM   2113  CZ3 TRP A 265      38.321   9.533  14.472  0.40 53.97           C  
ATOM   2114  CH2 TRP A 265      38.312  10.752  13.771  0.40 53.71           C  
ATOM   2115  N   LEU A 266      36.911   2.741  11.418  0.40 55.56           N  
ATOM   2116  CA  LEU A 266      36.698   1.421  12.000  0.40 54.77           C  
ATOM   2117  C   LEU A 266      37.991   0.838  12.514  0.40 55.14           C  
ATOM   2118  O   LEU A 266      38.039   0.296  13.612  0.40 55.34           O  
ATOM   2119  CB  LEU A 266      36.082   0.483  10.982  0.40 54.47           C  
ATOM   2120  CG  LEU A 266      34.571   0.366  11.059  0.40 53.57           C  
ATOM   2121  CD1 LEU A 266      33.962   1.624  11.589  0.40 54.27           C  
ATOM   2122  CD2 LEU A 266      34.053   0.076   9.695  0.40 52.87           C  
ATOM   2123  N   PRO A 267      39.066   0.941  11.736  0.40 55.03           N  
ATOM   2124  CA  PRO A 267      40.337   0.391  12.192  0.40 54.58           C  
ATOM   2125  C   PRO A 267      40.728   0.931  13.541  0.40 55.05           C  
ATOM   2126  O   PRO A 267      41.388   0.252  14.323  0.40 56.17           O  
ATOM   2127  CB  PRO A 267      41.291   0.804  11.090  0.40 53.51           C  
ATOM   2128  CG  PRO A 267      40.712   2.069  10.616  0.40 54.31           C  
ATOM   2129  CD  PRO A 267      39.261   1.744  10.522  0.40 53.41           C  
ATOM   2130  N   TYR A 268      40.314   2.157  13.818  0.40 54.39           N  
ATOM   2131  CA  TYR A 268      40.613   2.793  15.083  0.40 52.70           C  
ATOM   2132  C   TYR A 268      39.594   2.376  16.080  0.40 53.16           C  
ATOM   2133  O   TYR A 268      39.963   1.903  17.125  0.40 54.16           O  
ATOM   2134  CB  TYR A 268      40.571   4.309  14.941  0.40 50.57           C  
ATOM   2135  CG  TYR A 268      40.732   5.074  16.238  0.40 50.60           C  
ATOM   2136  CD1 TYR A 268      41.999   5.326  16.768  0.40 49.98           C  
ATOM   2137  CD2 TYR A 268      39.622   5.587  16.913  0.40 50.64           C  
ATOM   2138  CE1 TYR A 268      42.160   6.085  17.940  0.40 50.16           C  
ATOM   2139  CE2 TYR A 268      39.767   6.339  18.084  0.40 49.19           C  
ATOM   2140  CZ  TYR A 268      41.036   6.588  18.593  0.40 49.68           C  
ATOM   2141  OH  TYR A 268      41.183   7.338  19.747  0.40 48.65           O  
ATOM   2142  N   ALA A 269      38.313   2.551  15.767  0.40 53.27           N  
ATOM   2143  CA  ALA A 269      37.258   2.183  16.708  0.40 52.91           C  
ATOM   2144  C   ALA A 269      37.419   0.737  17.088  0.40 52.02           C  
ATOM   2145  O   ALA A 269      37.028   0.338  18.187  0.40 49.55           O  
ATOM   2146  CB  ALA A 269      35.883   2.424  16.104  0.40 50.78           C  
ATOM   2147  N   GLY A 270      37.989  -0.052  16.183  0.40 51.96           N  
ATOM   2148  CA  GLY A 270      38.212  -1.446  16.487  0.40 53.59           C  
ATOM   2149  C   GLY A 270      39.234  -1.493  17.609  0.40 54.67           C  
ATOM   2150  O   GLY A 270      38.919  -1.907  18.731  0.40 55.81           O  
ATOM   2151  N   VAL A 271      40.457  -1.042  17.310  0.40 54.46           N  
ATOM   2152  CA  VAL A 271      41.544  -1.026  18.283  0.40 52.78           C  
ATOM   2153  C   VAL A 271      41.055  -0.469  19.591  0.40 53.52           C  
ATOM   2154  O   VAL A 271      41.323  -1.043  20.615  0.40 54.69           O  
ATOM   2155  CB  VAL A 271      42.718  -0.174  17.804  0.40 52.19           C  
ATOM   2156  CG1 VAL A 271      43.820  -0.196  18.843  0.40 48.76           C  
ATOM   2157  CG2 VAL A 271      43.222  -0.689  16.470  0.40 52.40           C  
ATOM   2158  N   ALA A 272      40.332   0.640  19.555  0.40 54.20           N  
ATOM   2159  CA  ALA A 272      39.815   1.257  20.767  0.40 54.53           C  
ATOM   2160  C   ALA A 272      38.940   0.289  21.521  0.40 55.17           C  
ATOM   2161  O   ALA A 272      38.985   0.229  22.737  0.40 54.96           O  
ATOM   2162  CB  ALA A 272      39.019   2.472  20.409  0.40 52.87           C  
ATOM   2163  N   PHE A 273      38.142  -0.478  20.800  0.40 56.95           N  
ATOM   2164  CA  PHE A 273      37.237  -1.406  21.445  0.40 58.67           C  
ATOM   2165  C   PHE A 273      37.944  -2.583  22.036  0.40 59.73           C  
ATOM   2166  O   PHE A 273      37.575  -3.032  23.110  0.40 58.18           O  
ATOM   2167  CB  PHE A 273      36.203  -1.916  20.469  0.40 59.64           C  
ATOM   2168  CG  PHE A 273      35.145  -2.726  21.124  0.40 60.96           C  
ATOM   2169  CD1 PHE A 273      34.172  -2.100  21.901  0.40 60.25           C  
ATOM   2170  CD2 PHE A 273      35.148  -4.108  21.016  0.40 59.90           C  
ATOM   2171  CE1 PHE A 273      33.219  -2.832  22.563  0.40 59.77           C  
ATOM   2172  CE2 PHE A 273      34.201  -4.853  21.671  0.40 60.09           C  
ATOM   2173  CZ  PHE A 273      33.228  -4.213  22.451  0.40 60.31           C  
ATOM   2174  N   TYR A 274      38.924  -3.117  21.329  0.40 59.82           N  
ATOM   2175  CA  TYR A 274      39.667  -4.252  21.844  0.40 60.26           C  
ATOM   2176  C   TYR A 274      40.273  -3.888  23.186  0.40 60.70           C  
ATOM   2177  O   TYR A 274      40.050  -4.581  24.169  0.40 61.92           O  
ATOM   2178  CB  TYR A 274      40.774  -4.621  20.880  0.40 60.82           C  
ATOM   2179  CG  TYR A 274      41.721  -5.666  21.419  0.40 63.30           C  
ATOM   2180  CD1 TYR A 274      41.517  -7.022  21.170  0.40 63.40           C  
ATOM   2181  CD2 TYR A 274      42.832  -5.296  22.176  0.40 63.89           C  
ATOM   2182  CE1 TYR A 274      42.405  -7.989  21.660  0.40 63.53           C  
ATOM   2183  CE2 TYR A 274      43.725  -6.251  22.673  0.40 64.22           C  
ATOM   2184  CZ  TYR A 274      43.512  -7.594  22.413  0.40 64.38           C  
ATOM   2185  OH  TYR A 274      44.430  -8.519  22.886  0.40 66.33           O  
ATOM   2186  N   ILE A 275      41.043  -2.804  23.223  0.40 59.93           N  
ATOM   2187  CA  ILE A 275      41.675  -2.344  24.457  0.40 59.21           C  
ATOM   2188  C   ILE A 275      40.671  -2.311  25.580  0.40 59.52           C  
ATOM   2189  O   ILE A 275      40.869  -2.956  26.586  0.40 58.66           O  
ATOM   2190  CB  ILE A 275      42.261  -0.911  24.312  0.40 58.60           C  
ATOM   2191  CG1 ILE A 275      43.535  -0.943  23.474  0.40 58.92           C  
ATOM   2192  CG2 ILE A 275      42.547  -0.311  25.687  0.40 58.01           C  
ATOM   2193  CD1 ILE A 275      44.105   0.419  23.200  0.40 59.28           C  
ATOM   2194  N   PHE A 276      39.593  -1.559  25.408  0.40 60.57           N  
ATOM   2195  CA  PHE A 276      38.599  -1.430  26.463  0.40 60.83           C  
ATOM   2196  C   PHE A 276      38.257  -2.765  27.038  0.40 60.93           C  
ATOM   2197  O   PHE A 276      38.349  -2.987  28.250  0.40 63.01           O  
ATOM   2198  CB  PHE A 276      37.325  -0.769  25.936  0.40 59.35           C  
ATOM   2199  CG  PHE A 276      36.396  -0.320  27.026  0.40 57.00           C  
ATOM   2200  CD1 PHE A 276      36.824   0.596  27.980  0.40 56.68           C  
ATOM   2201  CD2 PHE A 276      35.124  -0.850  27.137  0.40 54.68           C  
ATOM   2202  CE1 PHE A 276      35.999   0.968  29.027  0.40 55.06           C  
ATOM   2203  CE2 PHE A 276      34.290  -0.482  28.184  0.40 53.39           C  
ATOM   2204  CZ  PHE A 276      34.728   0.425  29.131  0.40 52.35           C  
ATOM   2205  N   THR A 277      37.865  -3.670  26.164  0.40 61.03           N  
ATOM   2206  CA  THR A 277      37.487  -4.985  26.608  0.40 61.55           C  
ATOM   2207  C   THR A 277      38.707  -5.779  27.067  0.40 61.94           C  
ATOM   2208  O   THR A 277      38.600  -6.966  27.265  0.40 63.01           O  
ATOM   2209  CB  THR A 277      36.676  -5.710  25.492  0.40 61.99           C  
ATOM   2210  OG1 THR A 277      37.484  -5.910  24.327  0.40 63.05           O  
ATOM   2211  CG2 THR A 277      35.488  -4.858  25.098  0.40 61.34           C  
ATOM   2212  N   HIS A 278      39.850  -5.123  27.253  0.40 61.46           N  
ATOM   2213  CA  HIS A 278      41.076  -5.791  27.724  0.40 60.23           C  
ATOM   2214  C   HIS A 278      41.937  -4.778  28.469  0.40 59.16           C  
ATOM   2215  O   HIS A 278      43.158  -4.765  28.276  0.40 58.65           O  
ATOM   2216  CB  HIS A 278      41.926  -6.337  26.561  0.40 61.07           C  
ATOM   2217  CG  HIS A 278      41.296  -7.457  25.798  0.40 62.92           C  
ATOM   2218  ND1 HIS A 278      40.097  -7.324  25.133  0.40 63.04           N  
ATOM   2219  CD2 HIS A 278      41.717  -8.725  25.566  0.40 63.26           C  
ATOM   2220  CE1 HIS A 278      39.805  -8.462  24.523  0.40 64.03           C  
ATOM   2221  NE2 HIS A 278      40.771  -9.329  24.769  0.40 64.32           N  
ATOM   2222  N   GLN A 279      41.336  -3.943  29.307  0.40 57.31           N  
ATOM   2223  CA  GLN A 279      42.106  -2.928  30.010  0.40 56.53           C  
ATOM   2224  C   GLN A 279      43.219  -3.526  30.852  0.40 55.75           C  
ATOM   2225  O   GLN A 279      43.024  -3.667  32.066  0.40 57.77           O  
ATOM   2226  CB  GLN A 279      41.191  -2.123  30.907  0.40 55.84           C  
ATOM   2227  CG  GLN A 279      40.035  -1.517  30.206  0.40 60.08           C  
ATOM   2228  CD  GLN A 279      38.823  -1.544  31.084  0.40 63.10           C  
ATOM   2229  OE1 GLN A 279      38.845  -1.017  32.196  0.40 64.05           O  
ATOM   2230  NE2 GLN A 279      37.754  -2.177  30.605  0.40 63.33           N  
ATOM   2231  N   GLY A 280      44.368  -3.856  30.245  0.40 54.99           N  
ATOM   2232  CA  GLY A 280      45.488  -4.417  31.003  0.40 54.35           C  
ATOM   2233  C   GLY A 280      46.415  -5.393  30.290  0.40 54.87           C  
ATOM   2234  O   GLY A 280      47.547  -5.631  30.740  0.40 55.71           O  
ATOM   2235  N   SER A 281      45.935  -5.956  29.177  0.40 54.47           N  
ATOM   2236  CA  SER A 281      46.692  -6.928  28.389  0.40 55.36           C  
ATOM   2237  C   SER A 281      47.956  -6.322  27.879  0.40 55.71           C  
ATOM   2238  O   SER A 281      48.343  -5.237  28.297  0.40 54.35           O  
ATOM   2239  CB  SER A 281      45.845  -7.474  27.220  0.40 55.44           C  
ATOM   2240  OG  SER A 281      45.027  -6.480  26.620  0.40 59.77           O  
ATOM   2241  N   ASP A 282      48.608  -7.018  26.966  0.40 55.61           N  
ATOM   2242  CA  ASP A 282      49.844  -6.502  26.451  0.40 56.43           C  
ATOM   2243  C   ASP A 282      49.728  -6.162  25.000  0.40 57.76           C  
ATOM   2244  O   ASP A 282      49.511  -7.036  24.157  0.40 59.20           O  
ATOM   2245  CB  ASP A 282      50.975  -7.510  26.654  0.40 59.68           C  
ATOM   2246  CG  ASP A 282      52.361  -6.874  26.534  0.40 64.38           C  
ATOM   2247  OD1 ASP A 282      52.670  -5.976  27.356  0.40 67.22           O  
ATOM   2248  OD2 ASP A 282      53.138  -7.270  25.628  0.40 66.25           O  
ATOM   2249  N   PHE A 283      49.862  -4.875  24.717  0.40 56.68           N  
ATOM   2250  CA  PHE A 283      49.851  -4.364  23.363  0.40 55.28           C  
ATOM   2251  C   PHE A 283      50.869  -3.246  23.313  0.40 55.83           C  
ATOM   2252  O   PHE A 283      51.138  -2.640  24.353  0.40 56.24           O  
ATOM   2253  CB  PHE A 283      48.449  -3.892  22.958  0.40 54.39           C  
ATOM   2254  CG  PHE A 283      47.702  -3.150  24.030  0.40 52.46           C  
ATOM   2255  CD1 PHE A 283      46.624  -3.743  24.680  0.40 52.75           C  
ATOM   2256  CD2 PHE A 283      48.066  -1.848  24.380  0.40 53.09           C  
ATOM   2257  CE1 PHE A 283      45.918  -3.053  25.659  0.40 53.20           C  
ATOM   2258  CE2 PHE A 283      47.371  -1.143  25.358  0.40 51.51           C  
ATOM   2259  CZ  PHE A 283      46.294  -1.746  26.000  0.40 52.89           C  
ATOM   2260  N   GLY A 284      51.443  -2.985  22.137  0.40 55.58           N  
ATOM   2261  CA  GLY A 284      52.474  -1.955  22.020  0.40 54.19           C  
ATOM   2262  C   GLY A 284      52.114  -0.576  21.498  0.40 53.92           C  
ATOM   2263  O   GLY A 284      51.016  -0.361  20.994  0.40 55.05           O  
ATOM   2264  N   PRO A 285      53.037   0.392  21.600  0.40 52.47           N  
ATOM   2265  CA  PRO A 285      52.738   1.748  21.115  0.40 51.70           C  
ATOM   2266  C   PRO A 285      52.303   1.833  19.663  0.40 50.88           C  
ATOM   2267  O   PRO A 285      51.452   2.637  19.318  0.40 51.92           O  
ATOM   2268  CB  PRO A 285      54.044   2.516  21.389  0.40 49.58           C  
ATOM   2269  CG  PRO A 285      55.091   1.443  21.388  0.40 50.56           C  
ATOM   2270  CD  PRO A 285      54.409   0.311  22.127  0.40 50.15           C  
ATOM   2271  N   ILE A 286      52.876   0.992  18.821  0.40 51.01           N  
ATOM   2272  CA  ILE A 286      52.554   1.021  17.411  0.40 50.98           C  
ATOM   2273  C   ILE A 286      51.119   0.662  17.203  0.40 50.81           C  
ATOM   2274  O   ILE A 286      50.450   1.189  16.310  0.40 50.17           O  
ATOM   2275  CB  ILE A 286      53.434   0.029  16.660  0.40 49.98           C  
ATOM   2276  CG1 ILE A 286      54.907   0.319  16.974  0.40 51.41           C  
ATOM   2277  CG2 ILE A 286      53.165   0.123  15.174  0.40 50.41           C  
ATOM   2278  CD1 ILE A 286      55.381   1.702  16.531  0.40 52.04           C  
ATOM   2279  N   PHE A 287      50.655  -0.248  18.042  0.40 50.91           N  
ATOM   2280  CA  PHE A 287      49.298  -0.757  17.990  0.40 50.63           C  
ATOM   2281  C   PHE A 287      48.276   0.340  17.709  0.40 52.23           C  
ATOM   2282  O   PHE A 287      47.650   0.315  16.650  0.40 53.04           O  
ATOM   2283  CB  PHE A 287      48.991  -1.485  19.307  0.40 48.46           C  
ATOM   2284  CG  PHE A 287      47.707  -2.245  19.302  0.40 46.74           C  
ATOM   2285  CD1 PHE A 287      47.149  -2.698  18.107  0.40 45.71           C  
ATOM   2286  CD2 PHE A 287      47.076  -2.564  20.495  0.40 46.27           C  
ATOM   2287  CE1 PHE A 287      45.991  -3.457  18.107  0.40 43.82           C  
ATOM   2288  CE2 PHE A 287      45.918  -3.327  20.506  0.40 45.74           C  
ATOM   2289  CZ  PHE A 287      45.378  -3.772  19.311  0.40 43.53           C  
ATOM   2290  N   MET A 288      48.118   1.303  18.610  0.40 51.58           N  
ATOM   2291  CA  MET A 288      47.120   2.335  18.410  0.40 50.63           C  
ATOM   2292  C   MET A 288      47.631   3.527  17.641  0.40 49.71           C  
ATOM   2293  O   MET A 288      46.841   4.342  17.201  0.40 49.16           O  
ATOM   2294  CB  MET A 288      46.552   2.769  19.758  0.40 50.52           C  
ATOM   2295  CG  MET A 288      45.550   3.909  19.675  0.40 51.78           C  
ATOM   2296  SD  MET A 288      44.214   3.622  18.487  0.40 54.87           S  
ATOM   2297  CE  MET A 288      42.843   3.207  19.606  0.40 51.73           C  
ATOM   2298  N   THR A 289      48.928   3.653  17.451  0.40 48.59           N  
ATOM   2299  CA  THR A 289      49.388   4.812  16.707  0.40 49.64           C  
ATOM   2300  C   THR A 289      48.831   4.795  15.291  0.40 50.71           C  
ATOM   2301  O   THR A 289      48.203   5.760  14.875  0.40 50.69           O  
ATOM   2302  CB  THR A 289      50.916   4.860  16.606  0.40 49.16           C  
ATOM   2303  OG1 THR A 289      51.503   4.682  17.902  0.40 51.13           O  
ATOM   2304  CG2 THR A 289      51.342   6.199  16.052  0.40 47.33           C  
ATOM   2305  N   ILE A 290      49.063   3.696  14.571  0.40 50.03           N  
ATOM   2306  CA  ILE A 290      48.644   3.514  13.176  0.40 48.91           C  
ATOM   2307  C   ILE A 290      47.180   3.790  12.960  0.40 49.90           C  
ATOM   2308  O   ILE A 290      46.830   4.681  12.190  0.40 50.83           O  
ATOM   2309  CB  ILE A 290      48.902   2.097  12.700  0.40 47.73           C  
ATOM   2310  CG1 ILE A 290      50.197   1.550  13.316  0.40 46.38           C  
ATOM   2311  CG2 ILE A 290      48.927   2.088  11.186  0.40 45.87           C  
ATOM   2312  CD1 ILE A 290      51.431   2.113  12.737  0.40 42.45           C  
ATOM   2313  N   PRO A 291      46.295   3.010  13.592  0.40 48.83           N  
ATOM   2314  CA  PRO A 291      44.896   3.333  13.344  0.40 48.18           C  
ATOM   2315  C   PRO A 291      44.653   4.775  13.630  0.40 47.50           C  
ATOM   2316  O   PRO A 291      44.059   5.433  12.830  0.40 48.24           O  
ATOM   2317  CB  PRO A 291      44.144   2.406  14.300  0.40 48.87           C  
ATOM   2318  CG  PRO A 291      45.117   2.167  15.383  0.40 49.60           C  
ATOM   2319  CD  PRO A 291      46.416   1.995  14.646  0.40 50.44           C  
ATOM   2320  N   ALA A 292      45.166   5.265  14.751  0.40 48.35           N  
ATOM   2321  CA  ALA A 292      44.984   6.654  15.177  0.40 49.66           C  
ATOM   2322  C   ALA A 292      45.429   7.679  14.150  0.40 52.07           C  
ATOM   2323  O   ALA A 292      44.602   8.485  13.712  0.40 53.22           O  
ATOM   2324  CB  ALA A 292      45.714   6.900  16.485  0.40 47.18           C  
ATOM   2325  N   PHE A 293      46.706   7.676  13.767  0.40 53.42           N  
ATOM   2326  CA  PHE A 293      47.199   8.678  12.816  0.40 51.99           C  
ATOM   2327  C   PHE A 293      46.588   8.560  11.453  0.40 51.51           C  
ATOM   2328  O   PHE A 293      46.520   9.555  10.741  0.40 52.52           O  
ATOM   2329  CB  PHE A 293      48.727   8.664  12.725  0.40 51.22           C  
ATOM   2330  CG  PHE A 293      49.390   9.552  13.750  0.40 50.71           C  
ATOM   2331  CD1 PHE A 293      49.538   9.126  15.070  0.40 49.36           C  
ATOM   2332  CD2 PHE A 293      49.799  10.851  13.417  0.40 49.74           C  
ATOM   2333  CE1 PHE A 293      50.074   9.978  16.037  0.40 50.02           C  
ATOM   2334  CE2 PHE A 293      50.337  11.709  14.378  0.40 49.02           C  
ATOM   2335  CZ  PHE A 293      50.473  11.272  15.687  0.40 48.69           C  
ATOM   2336  N   PHE A 294      46.142   7.374  11.070  0.40 50.66           N  
ATOM   2337  CA  PHE A 294      45.515   7.245   9.769  0.40 49.19           C  
ATOM   2338  C   PHE A 294      44.134   7.913   9.808  0.40 48.64           C  
ATOM   2339  O   PHE A 294      43.692   8.512   8.827  0.40 47.45           O  
ATOM   2340  CB  PHE A 294      45.381   5.773   9.402  0.40 48.52           C  
ATOM   2341  CG  PHE A 294      44.396   5.518   8.307  0.40 48.06           C  
ATOM   2342  CD1 PHE A 294      44.536   6.140   7.077  0.40 47.85           C  
ATOM   2343  CD2 PHE A 294      43.336   4.644   8.501  0.40 47.74           C  
ATOM   2344  CE1 PHE A 294      43.644   5.902   6.048  0.40 47.75           C  
ATOM   2345  CE2 PHE A 294      42.434   4.391   7.480  0.40 47.61           C  
ATOM   2346  CZ  PHE A 294      42.591   5.024   6.247  0.40 46.97           C  
ATOM   2347  N   ALA A 295      43.474   7.823  10.953  0.40 49.98           N  
ATOM   2348  CA  ALA A 295      42.156   8.394  11.117  0.40 51.12           C  
ATOM   2349  C   ALA A 295      42.204   9.875  10.902  0.40 53.40           C  
ATOM   2350  O   ALA A 295      41.204  10.455  10.474  0.40 54.72           O  
ATOM   2351  CB  ALA A 295      41.632   8.092  12.502  0.40 47.60           C  
ATOM   2352  N   LYS A 296      43.351  10.496  11.174  0.40 53.74           N  
ATOM   2353  CA  LYS A 296      43.468  11.953  11.041  0.40 53.25           C  
ATOM   2354  C   LYS A 296      43.304  12.402   9.637  0.40 54.61           C  
ATOM   2355  O   LYS A 296      43.274  13.599   9.433  0.40 55.80           O  
ATOM   2356  CB  LYS A 296      44.783  12.463  11.499  0.40 52.56           C  
ATOM   2357  CG  LYS A 296      45.014  12.078  12.927  0.40 54.57           C  
ATOM   2358  CD  LYS A 296      46.290  12.748  13.426  0.40 53.88           C  
ATOM   2359  CE  LYS A 296      46.304  13.190  14.864  0.40 55.05           C  
ATOM   2360  NZ  LYS A 296      45.123  12.971  15.659  0.40 56.31           N  
ATOM   2361  N   THR A 297      43.267  11.483   8.668  0.40 54.20           N  
ATOM   2362  CA  THR A 297      43.084  11.891   7.283  0.40 53.94           C  
ATOM   2363  C   THR A 297      41.656  12.371   7.129  0.40 54.73           C  
ATOM   2364  O   THR A 297      41.297  12.984   6.123  0.40 53.57           O  
ATOM   2365  CB  THR A 297      43.374  10.742   6.311  0.40 54.12           C  
ATOM   2366  OG1 THR A 297      42.722   9.552   6.753  0.40 52.44           O  
ATOM   2367  CG2 THR A 297      44.852  10.510   6.227  0.40 51.02           C  
ATOM   2368  N   SER A 298      40.855  12.124   8.160  0.40 55.06           N  
ATOM   2369  CA  SER A 298      39.465  12.532   8.164  0.40 54.83           C  
ATOM   2370  C   SER A 298      39.331  14.019   7.915  0.40 55.94           C  
ATOM   2371  O   SER A 298      38.254  14.478   7.503  0.40 58.44           O  
ATOM   2372  CB  SER A 298      38.792  12.166   9.497  0.40 54.40           C  
ATOM   2373  OG  SER A 298      39.161  13.049  10.546  0.40 51.98           O  
ATOM   2374  N   ALA A 299      40.406  14.770   8.132  0.40 53.93           N  
ATOM   2375  CA  ALA A 299      40.342  16.216   7.975  0.40 53.14           C  
ATOM   2376  C   ALA A 299      40.459  16.640   6.549  0.40 53.42           C  
ATOM   2377  O   ALA A 299      40.388  17.840   6.281  0.40 52.75           O  
ATOM   2378  CB  ALA A 299      41.420  16.893   8.811  0.40 52.31           C  
ATOM   2379  N   VAL A 300      40.612  15.699   5.621  0.40 53.80           N  
ATOM   2380  CA  VAL A 300      40.751  16.105   4.223  0.40 54.16           C  
ATOM   2381  C   VAL A 300      39.917  15.273   3.271  0.40 53.16           C  
ATOM   2382  O   VAL A 300      39.305  15.823   2.366  0.40 52.51           O  
ATOM   2383  CB  VAL A 300      42.222  16.024   3.764  0.40 55.13           C  
ATOM   2384  CG1 VAL A 300      42.350  16.595   2.376  0.40 51.84           C  
ATOM   2385  CG2 VAL A 300      43.120  16.769   4.733  0.40 58.46           C  
ATOM   2386  N   TYR A 301      39.885  13.964   3.464  0.40 53.21           N  
ATOM   2387  CA  TYR A 301      39.158  13.120   2.549  0.40 53.77           C  
ATOM   2388  C   TYR A 301      37.747  13.620   2.276  0.40 54.54           C  
ATOM   2389  O   TYR A 301      37.041  12.937   1.550  0.40 55.00           O  
ATOM   2390  CB  TYR A 301      39.128  11.678   3.060  0.40 53.51           C  
ATOM   2391  CG  TYR A 301      38.170  11.437   4.198  0.40 52.99           C  
ATOM   2392  CD1 TYR A 301      36.791  11.408   3.990  0.40 53.74           C  
ATOM   2393  CD2 TYR A 301      38.633  11.280   5.491  0.40 54.05           C  
ATOM   2394  CE1 TYR A 301      35.890  11.238   5.062  0.40 54.44           C  
ATOM   2395  CE2 TYR A 301      37.744  11.106   6.565  0.40 54.01           C  
ATOM   2396  CZ  TYR A 301      36.379  11.093   6.357  0.40 53.52           C  
ATOM   2397  OH  TYR A 301      35.533  10.996   7.457  0.40 54.24           O  
ATOM   2398  N   ASN A 302      37.315  14.762   2.814  0.40 55.40           N  
ATOM   2399  CA  ASN A 302      35.943  15.216   2.518  0.40 55.49           C  
ATOM   2400  C   ASN A 302      35.892  16.209   1.393  0.40 56.64           C  
ATOM   2401  O   ASN A 302      35.108  16.030   0.460  0.40 58.22           O  
ATOM   2402  CB  ASN A 302      35.267  15.802   3.748  0.40 55.44           C  
ATOM   2403  CG  ASN A 302      34.320  14.833   4.375  0.40 57.05           C  
ATOM   2404  OD1 ASN A 302      34.001  14.928   5.555  0.40 58.60           O  
ATOM   2405  ND2 ASN A 302      33.860  13.876   3.578  0.40 55.60           N  
ATOM   2406  N   PRO A 303      36.678  17.295   1.477  0.40 56.06           N  
ATOM   2407  CA  PRO A 303      36.668  18.283   0.394  0.40 55.14           C  
ATOM   2408  C   PRO A 303      37.102  17.658  -0.920  0.40 55.90           C  
ATOM   2409  O   PRO A 303      36.541  17.973  -1.972  0.40 56.28           O  
ATOM   2410  CB  PRO A 303      37.639  19.342   0.905  0.40 55.15           C  
ATOM   2411  CG  PRO A 303      37.312  19.364   2.368  0.40 55.70           C  
ATOM   2412  CD  PRO A 303      37.306  17.870   2.683  0.40 55.86           C  
ATOM   2413  N   VAL A 304      38.089  16.771  -0.867  0.40 55.07           N  
ATOM   2414  CA  VAL A 304      38.531  16.115  -2.081  0.40 54.35           C  
ATOM   2415  C   VAL A 304      37.363  15.336  -2.675  0.40 53.71           C  
ATOM   2416  O   VAL A 304      37.142  15.381  -3.858  0.40 53.56           O  
ATOM   2417  CB  VAL A 304      39.746  15.192  -1.811  0.40 54.96           C  
ATOM   2418  CG1 VAL A 304      39.936  14.223  -2.936  0.40 51.62           C  
ATOM   2419  CG2 VAL A 304      40.994  16.033  -1.691  0.40 53.56           C  
ATOM   2420  N   ILE A 305      36.589  14.650  -1.855  0.40 54.25           N  
ATOM   2421  CA  ILE A 305      35.463  13.899  -2.394  0.40 55.26           C  
ATOM   2422  C   ILE A 305      34.446  14.859  -2.965  0.40 55.48           C  
ATOM   2423  O   ILE A 305      33.949  14.686  -4.068  0.40 54.19           O  
ATOM   2424  CB  ILE A 305      34.796  13.053  -1.302  0.40 54.28           C  
ATOM   2425  CG1 ILE A 305      35.722  11.902  -0.906  0.40 54.37           C  
ATOM   2426  CG2 ILE A 305      33.464  12.541  -1.793  0.40 53.62           C  
ATOM   2427  CD1 ILE A 305      35.140  10.992   0.139  0.40 54.97           C  
ATOM   2428  N   TYR A 306      34.149  15.883  -2.196  0.40 55.64           N  
ATOM   2429  CA  TYR A 306      33.188  16.890  -2.580  0.40 55.26           C  
ATOM   2430  C   TYR A 306      33.573  17.556  -3.886  0.40 55.38           C  
ATOM   2431  O   TYR A 306      32.767  17.620  -4.803  0.40 56.30           O  
ATOM   2432  CB  TYR A 306      33.141  17.889  -1.451  0.40 54.32           C  
ATOM   2433  CG  TYR A 306      32.206  19.027  -1.627  0.40 53.61           C  
ATOM   2434  CD1 TYR A 306      30.922  18.840  -2.141  0.40 52.44           C  
ATOM   2435  CD2 TYR A 306      32.563  20.291  -1.158  0.40 52.41           C  
ATOM   2436  CE1 TYR A 306      30.002  19.904  -2.173  0.40 51.86           C  
ATOM   2437  CE2 TYR A 306      31.671  21.355  -1.176  0.40 52.44           C  
ATOM   2438  CZ  TYR A 306      30.393  21.166  -1.681  0.40 52.78           C  
ATOM   2439  OH  TYR A 306      29.541  22.252  -1.684  0.40 52.80           O  
ATOM   2440  N   ILE A 307      34.811  18.028  -3.970  0.40 55.39           N  
ATOM   2441  CA  ILE A 307      35.299  18.725  -5.143  0.40 55.86           C  
ATOM   2442  C   ILE A 307      35.526  17.809  -6.287  0.40 56.87           C  
ATOM   2443  O   ILE A 307      36.184  18.213  -7.229  0.40 58.36           O  
ATOM   2444  CB  ILE A 307      36.606  19.388  -4.842  0.40 56.13           C  
ATOM   2445  CG1 ILE A 307      36.451  20.235  -3.590  0.40 55.92           C  
ATOM   2446  CG2 ILE A 307      37.036  20.236  -6.009  0.40 54.68           C  
ATOM   2447  CD1 ILE A 307      37.743  20.845  -3.104  0.40 55.93           C  
ATOM   2448  N   MET A 308      34.996  16.595  -6.236  0.40 58.00           N  
ATOM   2449  CA  MET A 308      35.221  15.635  -7.322  0.40 58.57           C  
ATOM   2450  C   MET A 308      33.932  15.010  -7.725  0.40 60.11           C  
ATOM   2451  O   MET A 308      33.764  14.565  -8.865  0.40 59.54           O  
ATOM   2452  CB  MET A 308      36.164  14.527  -6.865  0.40 58.53           C  
ATOM   2453  CG  MET A 308      37.467  15.019  -6.284  0.40 61.03           C  
ATOM   2454  SD  MET A 308      38.720  15.231  -7.497  0.40 63.66           S  
ATOM   2455  CE  MET A 308      38.838  13.515  -7.957  0.40 62.14           C  
ATOM   2456  N   MET A 309      33.018  14.932  -6.775  0.40 61.99           N  
ATOM   2457  CA  MET A 309      31.732  14.347  -7.059  0.40 62.63           C  
ATOM   2458  C   MET A 309      30.733  15.451  -7.072  0.40 62.33           C  
ATOM   2459  O   MET A 309      29.566  15.235  -6.775  0.40 63.01           O  
ATOM   2460  CB  MET A 309      31.386  13.303  -6.002  0.40 61.64           C  
ATOM   2461  CG  MET A 309      32.444  12.228  -5.868  0.40 61.89           C  
ATOM   2462  SD  MET A 309      31.852  10.806  -4.951  0.40 65.12           S  
ATOM   2463  CE  MET A 309      30.827   9.990  -6.243  0.40 64.39           C  
ATOM   2464  N   ASN A 310      31.201  16.655  -7.381  0.40 61.67           N  
ATOM   2465  CA  ASN A 310      30.315  17.803  -7.461  0.40 61.53           C  
ATOM   2466  C   ASN A 310      30.793  18.729  -8.525  0.40 62.82           C  
ATOM   2467  O   ASN A 310      31.592  19.630  -8.241  0.40 62.44           O  
ATOM   2468  CB  ASN A 310      30.255  18.557  -6.149  0.40 60.89           C  
ATOM   2469  CG  ASN A 310      28.913  19.208  -5.946  0.40 59.30           C  
ATOM   2470  OD1 ASN A 310      28.725  20.419  -6.168  0.40 57.80           O  
ATOM   2471  ND2 ASN A 310      27.945  18.390  -5.548  0.40 59.42           N  
ATOM   2472  N   LYS A 311      30.297  18.514  -9.743  0.40 63.91           N  
ATOM   2473  CA  LYS A 311      30.665  19.315 -10.900  0.40 63.48           C  
ATOM   2474  C   LYS A 311      30.407  20.782 -10.607  0.40 62.54           C  
ATOM   2475  O   LYS A 311      31.275  21.603 -10.932  0.40 61.55           O  
ATOM   2476  CB  LYS A 311      29.890  18.841 -12.148  0.40 65.83           C  
ATOM   2477  CG  LYS A 311      30.542  19.210 -13.503  0.40 71.24           C  
ATOM   2478  CD  LYS A 311      30.332  18.117 -14.599  0.40 75.70           C  
ATOM   2479  CE  LYS A 311      31.027  18.446 -15.963  0.40 78.33           C  
ATOM   2480  NZ  LYS A 311      32.531  18.589 -15.945  0.40 78.97           N  
ATOM   2481  N   GLN A 312      29.268  21.123  -9.985  0.40 61.82           N  
ATOM   2482  CA  GLN A 312      28.982  22.524  -9.678  0.40 61.04           C  
ATOM   2483  C   GLN A 312      29.976  23.096  -8.714  0.40 60.53           C  
ATOM   2484  O   GLN A 312      30.407  24.219  -8.905  0.40 61.53           O  
ATOM   2485  CB  GLN A 312      27.619  22.729  -9.060  0.40 61.16           C  
ATOM   2486  CG  GLN A 312      27.533  24.159  -8.507  0.40 65.39           C  
ATOM   2487  CD  GLN A 312      26.140  24.609  -8.145  0.40 67.21           C  
ATOM   2488  OE1 GLN A 312      25.593  24.234  -7.102  0.40 69.74           O  
ATOM   2489  NE2 GLN A 312      25.551  25.423  -9.011  0.40 66.64           N  
ATOM   2490  N   PHE A 313      30.314  22.366  -7.656  0.40 58.94           N  
ATOM   2491  CA  PHE A 313      31.287  22.886  -6.717  0.40 56.79           C  
ATOM   2492  C   PHE A 313      32.631  22.936  -7.354  0.40 56.35           C  
ATOM   2493  O   PHE A 313      33.347  23.902  -7.193  0.40 56.01           O  
ATOM   2494  CB  PHE A 313      31.411  22.040  -5.477  0.40 56.09           C  
ATOM   2495  CG  PHE A 313      32.241  22.694  -4.436  0.40 56.61           C  
ATOM   2496  CD1 PHE A 313      31.756  23.812  -3.758  0.40 56.56           C  
ATOM   2497  CD2 PHE A 313      33.546  22.271  -4.197  0.40 57.66           C  
ATOM   2498  CE1 PHE A 313      32.562  24.509  -2.860  0.40 56.17           C  
ATOM   2499  CE2 PHE A 313      34.365  22.959  -3.300  0.40 56.24           C  
ATOM   2500  CZ  PHE A 313      33.872  24.081  -2.631  0.40 56.13           C  
ATOM   2501  N   ARG A 314      33.001  21.894  -8.069  0.40 57.19           N  
ATOM   2502  CA  ARG A 314      34.295  21.926  -8.718  0.40 58.54           C  
ATOM   2503  C   ARG A 314      34.412  23.176  -9.575  0.40 59.47           C  
ATOM   2504  O   ARG A 314      35.373  23.921  -9.470  0.40 57.24           O  
ATOM   2505  CB  ARG A 314      34.491  20.690  -9.586  0.40 57.34           C  
ATOM   2506  CG  ARG A 314      35.655  20.847 -10.511  0.40 56.32           C  
ATOM   2507  CD  ARG A 314      36.121  19.536 -11.047  0.40 56.54           C  
ATOM   2508  NE  ARG A 314      35.161  18.829 -11.899  0.40 54.78           N  
ATOM   2509  CZ  ARG A 314      34.275  17.939 -11.462  0.40 55.18           C  
ATOM   2510  NH1 ARG A 314      34.199  17.642 -10.168  0.40 54.99           N  
ATOM   2511  NH2 ARG A 314      33.501  17.304 -12.332  0.40 55.00           N  
ATOM   2512  N   ASN A 315      33.419  23.391 -10.421  0.40 62.08           N  
ATOM   2513  CA  ASN A 315      33.386  24.537 -11.312  0.40 63.97           C  
ATOM   2514  C   ASN A 315      33.372  25.850 -10.569  0.40 65.34           C  
ATOM   2515  O   ASN A 315      34.113  26.742 -10.958  0.40 65.98           O  
ATOM   2516  CB  ASN A 315      32.175  24.438 -12.220  0.40 65.20           C  
ATOM   2517  CG  ASN A 315      32.375  23.437 -13.310  0.40 67.23           C  
ATOM   2518  OD1 ASN A 315      33.095  23.703 -14.250  0.40 70.16           O  
ATOM   2519  ND2 ASN A 315      31.761  22.267 -13.183  0.40 67.57           N  
ATOM   2520  N   CYS A 316      32.549  26.006  -9.529  1.00 65.92           N  
ATOM   2521  CA  CYS A 316      32.568  27.287  -8.838  1.00 66.85           C  
ATOM   2522  C   CYS A 316      33.978  27.564  -8.383  1.00 67.55           C  
ATOM   2523  O   CYS A 316      34.402  28.709  -8.400  1.00 67.88           O  
ATOM   2524  CB  CYS A 316      31.628  27.265  -7.636  1.00 65.72           C  
ATOM   2525  SG  CYS A 316      29.932  27.633  -8.064  1.00 64.57           S  
ATOM   2526  N   MET A 317      34.686  26.505  -7.989  1.00 68.44           N  
ATOM   2527  CA  MET A 317      36.069  26.579  -7.519  1.00 67.79           C  
ATOM   2528  C   MET A 317      36.988  26.997  -8.671  1.00 67.50           C  
ATOM   2529  O   MET A 317      37.781  27.921  -8.501  1.00 65.68           O  
ATOM   2530  CB  MET A 317      36.481  25.215  -6.964  1.00 68.61           C  
ATOM   2531  CG  MET A 317      37.849  25.183  -6.304  1.00 71.58           C  
ATOM   2532  SD  MET A 317      38.415  23.486  -5.963  1.00 74.89           S  
ATOM   2533  CE  MET A 317      39.039  22.932  -7.691  1.00 72.38           C  
ATOM   2534  N   VAL A 318      36.899  26.320  -9.821  1.00 67.39           N  
ATOM   2535  CA  VAL A 318      37.719  26.684 -10.982  1.00 68.11           C  
ATOM   2536  C   VAL A 318      37.410  28.122 -11.312  1.00 69.61           C  
ATOM   2537  O   VAL A 318      38.303  28.904 -11.617  1.00 71.00           O  
ATOM   2538  CB  VAL A 318      37.390  25.850 -12.242  1.00 66.55           C  
ATOM   2539  CG1 VAL A 318      38.198  26.343 -13.407  1.00 63.40           C  
ATOM   2540  CG2 VAL A 318      37.693  24.407 -12.004  1.00 67.63           C  
ATOM   2541  N   THR A 319      36.133  28.471 -11.257  1.00 70.03           N  
ATOM   2542  CA  THR A 319      35.729  29.831 -11.535  1.00 69.83           C  
ATOM   2543  C   THR A 319      36.396  30.779 -10.558  1.00 70.74           C  
ATOM   2544  O   THR A 319      36.854  31.828 -10.959  1.00 70.39           O  
ATOM   2545  CB  THR A 319      34.221  29.960 -11.438  1.00 68.73           C  
ATOM   2546  OG1 THR A 319      33.633  29.342 -12.586  1.00 69.29           O  
ATOM   2547  CG2 THR A 319      33.815  31.411 -11.360  1.00 67.52           C  
ATOM   2548  N   THR A 320      36.460  30.401  -9.285  1.00 72.40           N  
ATOM   2549  CA  THR A 320      37.077  31.238  -8.255  1.00 73.65           C  
ATOM   2550  C   THR A 320      38.580  31.293  -8.449  1.00 76.04           C  
ATOM   2551  O   THR A 320      39.149  32.386  -8.498  1.00 74.44           O  
ATOM   2552  CB  THR A 320      36.799  30.689  -6.842  1.00 72.48           C  
ATOM   2553  OG1 THR A 320      35.389  30.579  -6.634  1.00 72.57           O  
ATOM   2554  CG2 THR A 320      37.357  31.612  -5.804  1.00 71.76           C  
ATOM   2555  N   LEU A 321      39.211  30.121  -8.557  1.00 79.22           N  
ATOM   2556  CA  LEU A 321      40.659  30.008  -8.733  1.00 82.52           C  
ATOM   2557  C   LEU A 321      41.136  30.760  -9.962  1.00 86.77           C  
ATOM   2558  O   LEU A 321      42.166  31.425  -9.885  1.00 86.47           O  
ATOM   2559  CB  LEU A 321      41.068  28.535  -8.836  1.00 80.36           C  
ATOM   2560  CG  LEU A 321      41.103  27.706  -7.551  1.00 77.34           C  
ATOM   2561  CD1 LEU A 321      41.577  26.299  -7.857  1.00 75.81           C  
ATOM   2562  CD2 LEU A 321      42.035  28.364  -6.553  1.00 76.55           C  
ATOM   2563  N   CYS A 322      40.416  30.644 -11.080  1.00 92.61           N  
ATOM   2564  CA  CYS A 322      40.786  31.346 -12.309  1.00 99.17           C  
ATOM   2565  C   CYS A 322      40.415  32.801 -12.178  1.00102.26           C  
ATOM   2566  O   CYS A 322      39.917  33.397 -13.129  1.00102.70           O  
ATOM   2567  CB  CYS A 322      40.130  30.764 -13.573  1.00101.56           C  
ATOM   2568  SG  CYS A 322      40.387  28.985 -13.810  1.00107.02           S  
ATOM   2569  N   CYS A 323      40.641  33.342 -10.980  1.00106.78           N  
ATOM   2570  CA  CYS A 323      40.390  34.741 -10.615  1.00110.91           C  
ATOM   2571  C   CYS A 323      39.130  35.279 -11.291  1.00112.98           C  
ATOM   2572  O   CYS A 323      38.127  35.473 -10.613  1.00113.22           O  
ATOM   2573  CB  CYS A 323      41.600  35.615 -10.962  1.00111.86           C  
ATOM   2574  SG  CYS A 323      43.118  35.083 -10.097  1.00115.41           S  
ATOM   2575  N   GLY A 324      39.170  35.532 -12.595  1.00115.58           N  
ATOM   2576  CA  GLY A 324      37.988  36.037 -13.271  1.00118.66           C  
ATOM   2577  C   GLY A 324      36.863  35.025 -13.218  1.00120.82           C  
ATOM   2578  O   GLY A 324      36.182  34.890 -12.213  1.00120.63           O  
ATOM   2579  N   LYS A 325      36.661  34.321 -14.321  1.00123.22           N  
ATOM   2580  CA  LYS A 325      35.631  33.299 -14.392  1.00126.53           C  
ATOM   2581  C   LYS A 325      36.118  32.263 -15.360  1.00128.85           C  
ATOM   2582  O   LYS A 325      37.121  31.596 -15.086  1.00128.63           O  
ATOM   2583  CB  LYS A 325      34.290  33.879 -14.879  1.00127.14           C  
ATOM   2584  CG  LYS A 325      33.134  32.866 -14.846  1.00127.58           C  
ATOM   2585  CD  LYS A 325      32.081  33.109 -15.931  1.00127.50           C  
ATOM   2586  CE  LYS A 325      31.085  31.954 -15.956  1.00126.97           C  
ATOM   2587  NZ  LYS A 325      30.117  32.034 -17.069  1.00126.14           N  
ATOM   2588  N   ASN A 326      35.443  32.148 -16.502  1.00131.96           N  
ATOM   2589  CA  ASN A 326      35.826  31.170 -17.506  1.00134.71           C  
ATOM   2590  C   ASN A 326      35.953  29.834 -16.813  1.00136.56           C  
ATOM   2591  O   ASN A 326      37.061  29.396 -16.499  1.00135.87           O  
ATOM   2592  CB  ASN A 326      37.152  31.584 -18.148  1.00135.09           C  
ATOM   2593  CG  ASN A 326      37.716  30.517 -19.054  1.00135.60           C  
ATOM   2594  OD1 ASN A 326      36.994  29.912 -19.855  1.00135.88           O  
ATOM   2595  ND2 ASN A 326      39.019  30.285 -18.943  1.00135.43           N  
ATOM   2596  N   PRO A 327      34.810  29.183 -16.534  1.00138.63           N  
ATOM   2597  CA  PRO A 327      34.760  27.880 -15.865  1.00140.31           C  
ATOM   2598  C   PRO A 327      35.138  26.736 -16.793  1.00141.90           C  
ATOM   2599  O   PRO A 327      34.745  25.596 -16.526  1.00142.05           O  
ATOM   2600  CB  PRO A 327      33.310  27.795 -15.396  1.00139.83           C  
ATOM   2601  CG  PRO A 327      32.582  28.438 -16.531  1.00139.82           C  
ATOM   2602  CD  PRO A 327      33.446  29.666 -16.829  1.00139.34           C  
ATOM   2603  N   LEU A 328      35.883  27.048 -17.861  1.00143.42           N  
ATOM   2604  CA  LEU A 328      36.350  26.072 -18.863  1.00144.57           C  
ATOM   2605  C   LEU A 328      35.603  24.750 -18.781  1.00145.35           C  
ATOM   2606  O   LEU A 328      34.511  24.625 -19.352  1.00145.96           O  
ATOM   2607  CB  LEU A 328      37.848  25.782 -18.689  1.00144.51           C  
ATOM   2608  CG  LEU A 328      38.866  26.903 -18.860  1.00144.69           C  
ATOM   2609  CD1 LEU A 328      38.528  27.671 -20.133  1.00144.34           C  
ATOM   2610  CD2 LEU A 328      38.870  27.807 -17.632  1.00144.22           C  
ATOM   2611  N   GLY A 329      36.219  23.782 -18.086  1.00145.33           N  
ATOM   2612  CA  GLY A 329      35.672  22.444 -17.892  1.00144.65           C  
ATOM   2613  C   GLY A 329      34.534  22.057 -18.813  1.00144.39           C  
ATOM   2614  O   GLY A 329      34.633  22.155 -20.044  1.00144.61           O  
ATOM   2615  N   ASP A 330      33.454  21.585 -18.203  1.00143.66           N  
ATOM   2616  CA  ASP A 330      32.253  21.206 -18.931  1.00142.60           C  
ATOM   2617  C   ASP A 330      31.104  21.887 -18.229  1.00142.74           C  
ATOM   2618  O   ASP A 330      29.945  21.669 -18.590  1.00143.19           O  
ATOM   2619  CB  ASP A 330      32.029  19.690 -18.882  1.00141.04           C  
ATOM   2620  CG  ASP A 330      33.204  18.904 -19.414  1.00139.38           C  
ATOM   2621  OD1 ASP A 330      33.048  17.680 -19.600  1.00138.80           O  
ATOM   2622  OD2 ASP A 330      34.278  19.494 -19.638  1.00138.07           O  
ATOM   2623  N   ASP A 331      31.436  22.722 -17.241  1.00142.35           N  
ATOM   2624  CA  ASP A 331      30.434  23.404 -16.426  1.00142.10           C  
ATOM   2625  C   ASP A 331      29.629  22.315 -15.731  1.00141.83           C  
ATOM   2626  O   ASP A 331      30.158  21.211 -15.523  1.00141.55           O  
ATOM   2627  CB  ASP A 331      29.507  24.286 -17.289  1.00141.79           C  
ATOM   2628  CG  ASP A 331      30.007  25.725 -17.419  1.00141.81           C  
ATOM   2629  OD1 ASP A 331      30.014  26.461 -16.405  1.00141.09           O  
ATOM   2630  OD2 ASP A 331      30.389  26.119 -18.541  1.00142.10           O  
ATOM   2631  N   GLU A 332      28.383  22.612 -15.363  1.00141.25           N  
ATOM   2632  CA  GLU A 332      27.512  21.626 -14.721  1.00139.98           C  
ATOM   2633  C   GLU A 332      26.475  21.233 -15.760  1.00139.65           C  
ATOM   2634  O   GLU A 332      25.668  20.326 -15.526  1.00139.54           O  
ATOM   2635  CB  GLU A 332      26.817  22.241 -13.491  1.00139.04           C  
ATOM   2636  CG  GLU A 332      26.576  21.287 -12.297  1.00138.04           C  
ATOM   2637  CD  GLU A 332      25.372  20.353 -12.447  1.00137.14           C  
ATOM   2638  OE1 GLU A 332      25.416  19.429 -13.281  1.00137.12           O  
ATOM   2639  OE2 GLU A 332      24.375  20.539 -11.716  1.00136.52           O  
ATOM   2640  N   ALA A 333      26.514  21.905 -16.915  1.00138.89           N  
ATOM   2641  CA  ALA A 333      25.550  21.672 -17.991  1.00137.71           C  
ATOM   2642  C   ALA A 333      24.200  22.029 -17.420  1.00136.77           C  
ATOM   2643  O   ALA A 333      23.220  22.191 -18.153  1.00136.67           O  
ATOM   2644  CB  ALA A 333      25.574  20.215 -18.436  1.00137.92           C  
ATOM   2645  N   SER A 334      24.186  22.149 -16.090  1.00135.20           N  
ATOM   2646  CA  SER A 334      23.026  22.513 -15.290  1.00133.26           C  
ATOM   2647  C   SER A 334      23.383  23.771 -14.491  1.00131.60           C  
ATOM   2648  O   SER A 334      24.394  24.426 -14.800  1.00131.38           O  
ATOM   2649  CB  SER A 334      22.636  21.364 -14.345  1.00133.25           C  
ATOM   2650  OG  SER A 334      22.161  20.235 -15.068  1.00132.81           O  
ATOM   2651  N   THR A 335      22.578  24.094 -13.478  1.00129.11           N  
ATOM   2652  CA  THR A 335      22.780  25.294 -12.659  1.00126.68           C  
ATOM   2653  C   THR A 335      24.251  25.630 -12.404  1.00124.27           C  
ATOM   2654  O   THR A 335      25.145  24.771 -12.470  1.00123.83           O  
ATOM   2655  CB  THR A 335      22.029  25.201 -11.284  1.00127.16           C  
ATOM   2656  OG1 THR A 335      22.358  23.969 -10.624  1.00127.68           O  
ATOM   2657  CG2 THR A 335      20.516  25.293 -11.486  1.00126.49           C  
ATOM   2658  N   THR A 336      24.474  26.905 -12.112  1.00121.00           N  
ATOM   2659  CA  THR A 336      25.789  27.454 -11.830  1.00117.94           C  
ATOM   2660  C   THR A 336      25.660  28.348 -10.588  1.00115.45           C  
ATOM   2661  O   THR A 336      24.601  28.322  -9.953  1.00114.33           O  
ATOM   2662  CB  THR A 336      26.287  28.257 -13.064  1.00118.85           C  
ATOM   2663  OG1 THR A 336      25.160  28.844 -13.735  1.00117.99           O  
ATOM   2664  CG2 THR A 336      27.039  27.338 -14.047  1.00118.80           C  
ATOM   2665  N   VAL A 337      26.700  29.109 -10.222  1.00112.80           N  
ATOM   2666  CA  VAL A 337      26.618  29.980  -9.039  1.00109.42           C  
ATOM   2667  C   VAL A 337      27.902  30.740  -8.743  1.00106.78           C  
ATOM   2668  O   VAL A 337      28.976  30.247  -8.995  1.00104.57           O  
ATOM   2669  CB  VAL A 337      26.230  29.177  -7.780  1.00109.55           C  
ATOM   2670  CG1 VAL A 337      26.834  27.782  -7.830  1.00109.82           C  
ATOM   2671  CG2 VAL A 337      26.710  29.904  -6.539  1.00109.95           C  
ATOM   2672  N   SER A 338      27.756  31.942  -8.199  1.00105.68           N  
ATOM   2673  CA  SER A 338      28.883  32.771  -7.836  1.00106.76           C  
ATOM   2674  C   SER A 338      28.410  34.020  -7.144  1.00110.03           C  
ATOM   2675  O   SER A 338      27.413  33.993  -6.422  1.00109.88           O  
ATOM   2676  CB  SER A 338      29.675  33.154  -9.055  1.00104.69           C  
ATOM   2677  OG  SER A 338      29.876  32.023  -9.853  1.00104.07           O  
ATOM   2678  N   LYS A 339      29.115  35.122  -7.377  1.00113.77           N  
ATOM   2679  CA  LYS A 339      28.793  36.406  -6.745  1.00117.32           C  
ATOM   2680  C   LYS A 339      28.148  37.431  -7.729  1.00118.63           C  
ATOM   2681  O   LYS A 339      26.968  37.761  -7.561  1.00118.90           O  
ATOM   2682  CB  LYS A 339      30.077  36.982  -6.125  1.00118.53           C  
ATOM   2683  CG  LYS A 339      29.890  38.215  -5.239  1.00120.39           C  
ATOM   2684  CD  LYS A 339      31.220  38.969  -5.050  1.00120.67           C  
ATOM   2685  CE  LYS A 339      31.740  39.538  -6.375  1.00120.17           C  
ATOM   2686  NZ  LYS A 339      33.073  40.183  -6.237  1.00119.11           N  
ATOM   2687  N   THR A 340      28.900  37.922  -8.724  1.00119.81           N  
ATOM   2688  CA  THR A 340      28.397  38.919  -9.696  1.00120.78           C  
ATOM   2689  C   THR A 340      28.193  38.336 -11.102  1.00120.56           C  
ATOM   2690  O   THR A 340      27.489  38.955 -11.938  1.00120.02           O  
ATOM   2691  CB  THR A 340      29.378  40.121  -9.841  1.00122.01           C  
ATOM   2692  OG1 THR A 340      28.902  41.015 -10.865  1.00122.24           O  
ATOM   2693  CG2 THR A 340      30.787  39.623 -10.224  1.00122.02           C  
ATOM   2694  N   GLU A 341      28.810  37.184 -11.370  1.00119.74           N  
ATOM   2695  CA  GLU A 341      28.699  36.544 -12.684  1.00118.38           C  
ATOM   2696  C   GLU A 341      27.292  36.012 -12.906  1.00116.34           C  
ATOM   2697  O   GLU A 341      26.311  36.783 -12.810  1.00116.99           O  
ATOM   2698  CB  GLU A 341      29.714  35.389 -12.832  1.00119.65           C  
ATOM   2699  CG  GLU A 341      29.407  34.136 -12.000  1.00119.27           C  
ATOM   2700  CD  GLU A 341      29.751  32.848 -12.728  1.00119.65           C  
ATOM   2701  OE1 GLU A 341      29.345  32.678 -13.898  1.00119.74           O  
ATOM   2702  OE2 GLU A 341      30.424  31.997 -12.125  1.00120.24           O  
ATOM   2703  N   THR A 342      27.199  34.705 -13.178  1.00112.25           N  
ATOM   2704  CA  THR A 342      25.937  34.029 -13.459  1.00107.08           C  
ATOM   2705  C   THR A 342      25.296  33.435 -12.213  1.00103.76           C  
ATOM   2706  O   THR A 342      24.757  32.334 -12.261  1.00102.93           O  
ATOM   2707  CB  THR A 342      26.138  32.930 -14.519  1.00106.24           C  
ATOM   2708  OG1 THR A 342      24.870  32.592 -15.083  1.00105.39           O  
ATOM   2709  CG2 THR A 342      26.791  31.688 -13.908  1.00105.14           C  
ATOM   2710  N   SER A 343      25.353  34.160 -11.103  1.00 99.89           N  
ATOM   2711  CA  SER A 343      24.717  33.706  -9.877  1.00 96.38           C  
ATOM   2712  C   SER A 343      23.271  34.209  -9.952  1.00 94.41           C  
ATOM   2713  O   SER A 343      22.551  34.259  -8.962  1.00 93.81           O  
ATOM   2714  CB  SER A 343      25.449  34.288  -8.665  1.00 96.27           C  
ATOM   2715  OG  SER A 343      25.455  33.371  -7.586  1.00 95.37           O  
ATOM   2716  N   GLN A 344      22.886  34.584 -11.169  1.00 92.68           N  
ATOM   2717  CA  GLN A 344      21.561  35.087 -11.537  1.00 89.50           C  
ATOM   2718  C   GLN A 344      20.483  34.129 -11.023  1.00 89.64           C  
ATOM   2719  O   GLN A 344      20.506  32.970 -11.375  1.00 89.76           O  
ATOM   2720  CB  GLN A 344      21.528  35.241 -13.087  1.00 86.58           C  
ATOM   2721  CG  GLN A 344      22.139  34.017 -13.901  1.00 81.71           C  
ATOM   2722  CD  GLN A 344      22.694  34.335 -15.332  1.00 77.36           C  
ATOM   2723  OE1 GLN A 344      23.794  34.848 -15.480  1.00 77.67           O  
ATOM   2724  NE2 GLN A 344      21.931  34.008 -16.349  1.00 62.23           N  
ATOM   2725  N   VAL A 345      19.565  34.605 -10.185  1.00 91.26           N  
ATOM   2726  CA  VAL A 345      18.490  33.757  -9.617  1.00 93.21           C  
ATOM   2727  C   VAL A 345      17.640  33.168 -10.724  1.00 95.42           C  
ATOM   2728  O   VAL A 345      17.099  33.923 -11.517  1.00 96.72           O  
ATOM   2729  CB  VAL A 345      17.576  34.575  -8.672  1.00 92.54           C  
ATOM   2730  CG1 VAL A 345      16.536  33.683  -8.047  1.00 92.59           C  
ATOM   2731  CG2 VAL A 345      18.412  35.253  -7.590  1.00 92.90           C  
ATOM   2732  N   ALA A 346      17.490  31.845 -10.770  1.00 98.46           N  
ATOM   2733  CA  ALA A 346      16.732  31.217 -11.858  1.00101.41           C  
ATOM   2734  C   ALA A 346      15.739  30.171 -11.398  1.00105.09           C  
ATOM   2735  O   ALA A 346      15.787  29.050 -11.894  1.00105.12           O  
ATOM   2736  CB  ALA A 346      17.694  30.590 -12.850  1.00 98.89           C  
ATOM   2737  N   PRO A 347      14.822  30.510 -10.467  1.00109.11           N  
ATOM   2738  CA  PRO A 347      13.840  29.516 -10.006  1.00111.97           C  
ATOM   2739  C   PRO A 347      12.681  29.414 -10.978  1.00114.33           C  
ATOM   2740  O   PRO A 347      12.866  29.141 -12.176  1.00113.60           O  
ATOM   2741  CB  PRO A 347      13.370  30.072  -8.649  1.00111.63           C  
ATOM   2742  CG  PRO A 347      14.429  31.069  -8.257  1.00110.83           C  
ATOM   2743  CD  PRO A 347      14.806  31.686  -9.584  1.00110.16           C  
ATOM   2744  N   ALA A 348      11.486  29.643 -10.439  1.00117.50           N  
ATOM   2745  CA  ALA A 348      10.244  29.612 -11.208  1.00120.45           C  
ATOM   2746  C   ALA A 348       9.610  31.012 -11.161  1.00122.03           C  
ATOM   2747  O   ALA A 348      10.108  31.844 -10.357  1.00122.86           O  
ATOM   2748  CB  ALA A 348       9.281  28.559 -10.612  1.00120.35           C  
ATOM   2749  OXT ALA A 348       8.633  31.266 -11.916  1.00123.03           O  
TER    2750      ALA A 348                                                      
HETATM 2751  C   ACE B   0      44.573  -8.994 -33.317  1.00 61.39           C  
HETATM 2752  O   ACE B   0      45.332  -9.553 -32.523  1.00 59.30           O  
HETATM 2753  CH3 ACE B   0      43.447  -9.784 -33.976  1.00 58.59           C  
ATOM   2754  N   MET B   1      44.666  -7.682 -33.659  1.00 61.72           N  
ATOM   2755  CA  MET B   1      45.671  -6.763 -33.115  1.00 60.57           C  
ATOM   2756  C   MET B   1      45.424  -6.594 -31.635  1.00 60.36           C  
ATOM   2757  O   MET B   1      44.279  -6.441 -31.226  1.00 60.46           O  
ATOM   2758  CB  MET B   1      45.568  -5.423 -33.835  1.00 59.74           C  
ATOM   2759  CG  MET B   1      45.859  -5.499 -35.329  1.00 58.43           C  
ATOM   2760  SD  MET B   1      47.535  -6.099 -35.697  1.00 61.32           S  
ATOM   2761  CE  MET B   1      48.562  -4.654 -35.438  1.00 60.39           C  
ATOM   2762  N   ASN B   2      46.481  -6.606 -30.832  1.00 60.69           N  
ATOM   2763  CA  ASN B   2      46.310  -6.504 -29.386  1.00 59.48           C  
ATOM   2764  C   ASN B   2      45.856  -5.146 -28.940  1.00 59.18           C  
ATOM   2765  O   ASN B   2      45.054  -5.062 -28.026  1.00 59.13           O  
ATOM   2766  CB  ASN B   2      47.598  -6.890 -28.686  1.00 59.04           C  
ATOM   2767  CG  ASN B   2      47.895  -8.339 -28.847  1.00 60.93           C  
ATOM   2768  OD1 ASN B   2      47.037  -9.161 -28.569  1.00 61.00           O  
ATOM   2769  ND2 ASN B   2      49.097  -8.665 -29.306  1.00 62.87           N  
ATOM   2770  N   GLY B   3      46.367  -4.087 -29.562  1.00 58.70           N  
ATOM   2771  CA  GLY B   3      45.965  -2.750 -29.176  1.00 57.18           C  
ATOM   2772  C   GLY B   3      45.287  -2.079 -30.345  1.00 57.61           C  
ATOM   2773  O   GLY B   3      45.055  -2.705 -31.375  1.00 58.94           O  
ATOM   2774  N   THR B   4      44.963  -0.805 -30.202  1.00 56.08           N  
ATOM   2775  CA  THR B   4      44.325  -0.101 -31.287  1.00 54.09           C  
ATOM   2776  C   THR B   4      45.146   1.111 -31.566  1.00 55.24           C  
ATOM   2777  O   THR B   4      45.169   2.031 -30.781  1.00 57.16           O  
ATOM   2778  CB  THR B   4      42.874   0.291 -30.916  1.00 53.01           C  
ATOM   2779  OG1 THR B   4      42.160  -0.877 -30.505  1.00 50.81           O  
ATOM   2780  CG2 THR B   4      42.158   0.905 -32.091  1.00 48.19           C  
ATOM   2781  N   GLU B   5      45.870   1.096 -32.667  1.00 56.31           N  
ATOM   2782  CA  GLU B   5      46.683   2.243 -33.023  1.00 57.27           C  
ATOM   2783  C   GLU B   5      45.849   3.225 -33.810  1.00 57.29           C  
ATOM   2784  O   GLU B   5      45.053   2.854 -34.650  1.00 58.08           O  
ATOM   2785  CB  GLU B   5      47.895   1.806 -33.844  1.00 57.62           C  
ATOM   2786  CG  GLU B   5      48.605   2.921 -34.575  1.00 59.95           C  
ATOM   2787  CD  GLU B   5      49.732   2.402 -35.468  1.00 63.76           C  
ATOM   2788  OE1 GLU B   5      49.612   1.261 -35.986  1.00 65.06           O  
ATOM   2789  OE2 GLU B   5      50.733   3.138 -35.669  1.00 64.37           O  
ATOM   2790  N   GLY B   6      46.011   4.494 -33.500  1.00 58.85           N  
ATOM   2791  CA  GLY B   6      45.300   5.521 -34.219  1.00 57.05           C  
ATOM   2792  C   GLY B   6      46.418   6.299 -34.857  1.00 56.98           C  
ATOM   2793  O   GLY B   6      47.584   5.937 -34.721  1.00 57.16           O  
ATOM   2794  N   PRO B   7      46.112   7.373 -35.569  1.00 57.88           N  
ATOM   2795  CA  PRO B   7      47.240   8.094 -36.171  1.00 60.05           C  
ATOM   2796  C   PRO B   7      47.897   9.006 -35.186  1.00 61.34           C  
ATOM   2797  O   PRO B   7      48.962   9.556 -35.435  1.00 64.71           O  
ATOM   2798  CB  PRO B   7      46.584   8.862 -37.315  1.00 59.00           C  
ATOM   2799  CG  PRO B   7      45.207   9.117 -36.796  1.00 57.66           C  
ATOM   2800  CD  PRO B   7      44.830   7.801 -36.154  1.00 58.52           C  
ATOM   2801  N   ASN B   8      47.267   9.099 -34.032  1.00 61.76           N  
ATOM   2802  CA  ASN B   8      47.669   9.991 -32.977  1.00 59.66           C  
ATOM   2803  C   ASN B   8      47.915   9.260 -31.667  1.00 60.05           C  
ATOM   2804  O   ASN B   8      48.506   9.830 -30.755  1.00 60.74           O  
ATOM   2805  CB  ASN B   8      46.499  10.925 -32.771  1.00 59.49           C  
ATOM   2806  CG  ASN B   8      46.900  12.326 -32.782  1.00 62.37           C  
ATOM   2807  OD1 ASN B   8      46.071  13.213 -32.616  1.00 64.89           O  
ATOM   2808  ND2 ASN B   8      48.196  12.568 -32.980  1.00 64.96           N  
ATOM   2809  N   PHE B   9      47.481   8.010 -31.569  1.00 57.69           N  
ATOM   2810  CA  PHE B   9      47.544   7.321 -30.297  1.00 56.91           C  
ATOM   2811  C   PHE B   9      47.760   5.848 -30.442  1.00 57.24           C  
ATOM   2812  O   PHE B   9      48.024   5.344 -31.536  1.00 58.69           O  
ATOM   2813  CB  PHE B   9      46.194   7.507 -29.617  1.00 57.22           C  
ATOM   2814  CG  PHE B   9      45.018   7.154 -30.518  1.00 54.42           C  
ATOM   2815  CD1 PHE B   9      44.458   8.106 -31.368  1.00 52.59           C  
ATOM   2816  CD2 PHE B   9      44.506   5.854 -30.550  1.00 53.14           C  
ATOM   2817  CE1 PHE B   9      43.418   7.769 -32.227  1.00 51.50           C  
ATOM   2818  CE2 PHE B   9      43.459   5.512 -31.414  1.00 52.32           C  
ATOM   2819  CZ  PHE B   9      42.917   6.473 -32.251  1.00 49.67           C  
ATOM   2820  N   TYR B  10      47.604   5.165 -29.311  1.00 53.55           N  
ATOM   2821  CA  TYR B  10      47.707   3.731 -29.250  1.00 53.18           C  
ATOM   2822  C   TYR B  10      47.024   3.261 -27.984  1.00 52.62           C  
ATOM   2823  O   TYR B  10      47.644   3.231 -26.931  1.00 51.94           O  
ATOM   2824  CB  TYR B  10      49.174   3.277 -29.260  1.00 54.10           C  
ATOM   2825  CG  TYR B  10      49.318   1.769 -29.332  1.00 54.05           C  
ATOM   2826  CD1 TYR B  10      49.249   1.101 -30.551  1.00 52.78           C  
ATOM   2827  CD2 TYR B  10      49.450   1.005 -28.172  1.00 53.55           C  
ATOM   2828  CE1 TYR B  10      49.302  -0.286 -30.619  1.00 54.35           C  
ATOM   2829  CE2 TYR B  10      49.500  -0.389 -28.232  1.00 55.31           C  
ATOM   2830  CZ  TYR B  10      49.426  -1.030 -29.463  1.00 54.26           C  
ATOM   2831  OH  TYR B  10      49.464  -2.407 -29.535  1.00 55.24           O  
ATOM   2832  N   VAL B  11      45.747   2.912 -28.082  1.00 52.36           N  
ATOM   2833  CA  VAL B  11      45.003   2.413 -26.920  1.00 52.14           C  
ATOM   2834  C   VAL B  11      45.395   0.947 -26.666  1.00 52.03           C  
ATOM   2835  O   VAL B  11      45.294   0.107 -27.574  1.00 50.89           O  
ATOM   2836  CB  VAL B  11      43.445   2.488 -27.133  1.00 51.38           C  
ATOM   2837  CG1 VAL B  11      42.726   2.148 -25.851  1.00 48.48           C  
ATOM   2838  CG2 VAL B  11      43.041   3.868 -27.574  1.00 52.26           C  
ATOM   2839  N   PRO B  12      45.871   0.629 -25.445  1.00 52.39           N  
ATOM   2840  CA  PRO B  12      46.258  -0.744 -25.122  1.00 52.20           C  
ATOM   2841  C   PRO B  12      44.987  -1.520 -24.893  1.00 53.25           C  
ATOM   2842  O   PRO B  12      44.795  -2.108 -23.832  1.00 52.76           O  
ATOM   2843  CB  PRO B  12      47.086  -0.570 -23.857  1.00 51.74           C  
ATOM   2844  CG  PRO B  12      46.368   0.527 -23.167  1.00 52.02           C  
ATOM   2845  CD  PRO B  12      46.112   1.515 -24.293  1.00 52.11           C  
ATOM   2846  N   PHE B  13      44.113  -1.497 -25.898  1.00 54.20           N  
ATOM   2847  CA  PHE B  13      42.834  -2.183 -25.828  1.00 55.08           C  
ATOM   2848  C   PHE B  13      42.429  -2.640 -27.228  1.00 56.95           C  
ATOM   2849  O   PHE B  13      42.589  -1.897 -28.199  1.00 57.39           O  
ATOM   2850  CB  PHE B  13      41.783  -1.238 -25.248  1.00 53.35           C  
ATOM   2851  CG  PHE B  13      40.596  -1.942 -24.675  1.00 52.99           C  
ATOM   2852  CD1 PHE B  13      40.655  -2.509 -23.412  1.00 52.04           C  
ATOM   2853  CD2 PHE B  13      39.423  -2.061 -25.406  1.00 53.99           C  
ATOM   2854  CE1 PHE B  13      39.568  -3.185 -22.881  1.00 50.82           C  
ATOM   2855  CE2 PHE B  13      38.328  -2.737 -24.886  1.00 54.08           C  
ATOM   2856  CZ  PHE B  13      38.404  -3.301 -23.613  1.00 52.95           C  
ATOM   2857  N   SER B  14      41.914  -3.860 -27.336  1.00 58.70           N  
ATOM   2858  CA  SER B  14      41.509  -4.397 -28.627  1.00 59.36           C  
ATOM   2859  C   SER B  14      40.202  -3.787 -29.049  1.00 60.76           C  
ATOM   2860  O   SER B  14      39.305  -3.578 -28.199  1.00 60.11           O  
ATOM   2861  CB  SER B  14      41.354  -5.908 -28.537  1.00 58.98           C  
ATOM   2862  OG  SER B  14      40.915  -6.450 -29.767  1.00 64.53           O  
ATOM   2863  N   ASN B  15      40.070  -3.509 -30.349  1.00 62.65           N  
ATOM   2864  CA  ASN B  15      38.833  -2.930 -30.862  1.00 63.80           C  
ATOM   2865  C   ASN B  15      37.994  -4.003 -31.518  1.00 65.42           C  
ATOM   2866  O   ASN B  15      37.206  -3.708 -32.428  1.00 66.20           O  
ATOM   2867  CB  ASN B  15      39.117  -1.802 -31.855  1.00 63.72           C  
ATOM   2868  CG  ASN B  15      37.960  -0.819 -31.948  1.00 63.03           C  
ATOM   2869  OD1 ASN B  15      37.136  -0.780 -31.060  1.00 62.69           O  
ATOM   2870  ND2 ASN B  15      37.895  -0.016 -32.999  1.00 62.88           N  
ATOM   2871  N   LYS B  16      38.159  -5.243 -31.050  1.00 66.99           N  
ATOM   2872  CA  LYS B  16      37.412  -6.389 -31.562  1.00 68.60           C  
ATOM   2873  C   LYS B  16      35.927  -6.108 -31.454  1.00 67.66           C  
ATOM   2874  O   LYS B  16      35.161  -6.438 -32.368  1.00 67.56           O  
ATOM   2875  CB  LYS B  16      37.743  -7.650 -30.755  1.00 71.30           C  
ATOM   2876  CG  LYS B  16      36.979  -8.872 -31.270  1.00 77.85           C  
ATOM   2877  CD  LYS B  16      37.456 -10.213 -30.677  1.00 81.55           C  
ATOM   2878  CE  LYS B  16      36.832 -11.412 -31.438  1.00 81.81           C  
ATOM   2879  NZ  LYS B  16      37.379 -12.739 -31.020  1.00 83.46           N  
ATOM   2880  N   THR B  17      35.541  -5.488 -30.339  1.00 66.24           N  
ATOM   2881  CA  THR B  17      34.157  -5.135 -30.029  1.00 64.12           C  
ATOM   2882  C   THR B  17      33.830  -3.742 -30.526  1.00 62.38           C  
ATOM   2883  O   THR B  17      32.761  -3.244 -30.244  1.00 60.61           O  
ATOM   2884  CB  THR B  17      33.938  -5.160 -28.517  1.00 64.75           C  
ATOM   2885  OG1 THR B  17      34.648  -4.067 -27.924  1.00 67.12           O  
ATOM   2886  CG2 THR B  17      34.492  -6.446 -27.916  1.00 64.12           C  
ATOM   2887  N   GLY B  18      34.755  -3.117 -31.247  1.00 63.22           N  
ATOM   2888  CA  GLY B  18      34.529  -1.776 -31.774  1.00 64.42           C  
ATOM   2889  C   GLY B  18      34.174  -0.694 -30.754  1.00 63.95           C  
ATOM   2890  O   GLY B  18      33.572   0.322 -31.102  1.00 64.24           O  
ATOM   2891  N   VAL B  19      34.584  -0.884 -29.503  1.00 62.85           N  
ATOM   2892  CA  VAL B  19      34.257   0.065 -28.443  1.00 60.57           C  
ATOM   2893  C   VAL B  19      35.412   1.046 -28.142  1.00 59.59           C  
ATOM   2894  O   VAL B  19      35.263   1.937 -27.309  1.00 59.80           O  
ATOM   2895  CB  VAL B  19      33.854  -0.715 -27.173  1.00 58.61           C  
ATOM   2896  CG1 VAL B  19      35.075  -1.271 -26.474  1.00 58.40           C  
ATOM   2897  CG2 VAL B  19      33.071   0.167 -26.276  1.00 61.09           C  
ATOM   2898  N   VAL B  20      36.540   0.892 -28.817  1.00 57.97           N  
ATOM   2899  CA  VAL B  20      37.687   1.757 -28.594  1.00 57.55           C  
ATOM   2900  C   VAL B  20      37.484   3.072 -29.301  1.00 58.81           C  
ATOM   2901  O   VAL B  20      36.992   3.072 -30.431  1.00 58.56           O  
ATOM   2902  CB  VAL B  20      38.988   1.097 -29.121  1.00 56.37           C  
ATOM   2903  CG1 VAL B  20      40.117   2.095 -29.139  1.00 56.09           C  
ATOM   2904  CG2 VAL B  20      39.359  -0.085 -28.248  1.00 54.98           C  
ATOM   2905  N   ARG B  21      37.852   4.181 -28.651  1.00 59.32           N  
ATOM   2906  CA  ARG B  21      37.714   5.509 -29.245  1.00 59.78           C  
ATOM   2907  C   ARG B  21      38.870   6.400 -28.890  1.00 58.22           C  
ATOM   2908  O   ARG B  21      39.435   6.272 -27.822  1.00 60.08           O  
ATOM   2909  CB  ARG B  21      36.384   6.125 -28.832  1.00 62.57           C  
ATOM   2910  CG  ARG B  21      35.239   5.349 -29.465  1.00 70.53           C  
ATOM   2911  CD  ARG B  21      33.925   6.018 -29.322  1.00 74.46           C  
ATOM   2912  NE  ARG B  21      33.791   7.184 -30.195  1.00 80.20           N  
ATOM   2913  CZ  ARG B  21      32.903   8.159 -29.974  1.00 83.46           C  
ATOM   2914  NH1 ARG B  21      32.094   8.101 -28.912  1.00 84.28           N  
ATOM   2915  NH2 ARG B  21      32.793   9.183 -30.808  1.00 84.21           N  
ATOM   2916  N   SER B  22      39.221   7.299 -29.800  1.00 56.50           N  
ATOM   2917  CA  SER B  22      40.345   8.226 -29.624  1.00 57.02           C  
ATOM   2918  C   SER B  22      40.384   8.849 -28.246  1.00 57.23           C  
ATOM   2919  O   SER B  22      39.374   9.390 -27.790  1.00 58.62           O  
ATOM   2920  CB  SER B  22      40.276   9.345 -30.665  1.00 57.04           C  
ATOM   2921  OG  SER B  22      41.357  10.245 -30.518  1.00 56.93           O  
ATOM   2922  N   PRO B  23      41.552   8.811 -27.570  1.00 56.25           N  
ATOM   2923  CA  PRO B  23      41.668   9.398 -26.229  1.00 54.94           C  
ATOM   2924  C   PRO B  23      41.671  10.895 -26.360  1.00 54.67           C  
ATOM   2925  O   PRO B  23      41.850  11.606 -25.377  1.00 54.65           O  
ATOM   2926  CB  PRO B  23      42.995   8.848 -25.724  1.00 53.67           C  
ATOM   2927  CG  PRO B  23      43.802   8.802 -26.975  1.00 54.88           C  
ATOM   2928  CD  PRO B  23      42.844   8.260 -28.018  1.00 55.34           C  
ATOM   2929  N   PHE B  24      41.459  11.362 -27.587  1.00 54.63           N  
ATOM   2930  CA  PHE B  24      41.409  12.781 -27.899  1.00 54.92           C  
ATOM   2931  C   PHE B  24      39.998  13.181 -28.261  1.00 55.96           C  
ATOM   2932  O   PHE B  24      39.747  14.350 -28.547  1.00 55.67           O  
ATOM   2933  CB  PHE B  24      42.323  13.082 -29.083  1.00 53.13           C  
ATOM   2934  CG  PHE B  24      43.779  12.962 -28.770  1.00 54.58           C  
ATOM   2935  CD1 PHE B  24      44.317  13.579 -27.633  1.00 53.73           C  
ATOM   2936  CD2 PHE B  24      44.633  12.269 -29.622  1.00 55.32           C  
ATOM   2937  CE1 PHE B  24      45.691  13.508 -27.351  1.00 53.70           C  
ATOM   2938  CE2 PHE B  24      46.022  12.190 -29.351  1.00 54.89           C  
ATOM   2939  CZ  PHE B  24      46.545  12.810 -28.216  1.00 54.77           C  
ATOM   2940  N   GLU B  25      39.066  12.237 -28.241  1.00 56.67           N  
ATOM   2941  CA  GLU B  25      37.719  12.583 -28.643  1.00 58.89           C  
ATOM   2942  C   GLU B  25      36.633  12.026 -27.766  1.00 57.71           C  
ATOM   2943  O   GLU B  25      35.501  12.442 -27.928  1.00 58.73           O  
ATOM   2944  CB  GLU B  25      37.495  12.125 -30.083  1.00 63.04           C  
ATOM   2945  CG  GLU B  25      38.274  12.914 -31.130  1.00 68.18           C  
ATOM   2946  CD  GLU B  25      38.377  12.193 -32.473  1.00 72.84           C  
ATOM   2947  OE1 GLU B  25      37.335  11.744 -33.012  1.00 74.93           O  
ATOM   2948  OE2 GLU B  25      39.513  12.079 -32.999  1.00 74.37           O  
ATOM   2949  N   ALA B  26      36.926  11.111 -26.854  1.00 57.26           N  
ATOM   2950  CA  ALA B  26      35.858  10.575 -26.014  1.00 55.85           C  
ATOM   2951  C   ALA B  26      36.421   9.841 -24.817  1.00 55.97           C  
ATOM   2952  O   ALA B  26      37.567   9.359 -24.852  1.00 56.97           O  
ATOM   2953  CB  ALA B  26      34.963   9.635 -26.838  1.00 54.23           C  
ATOM   2954  N   PRO B  27      35.637   9.755 -23.732  1.00 54.62           N  
ATOM   2955  CA  PRO B  27      36.030   9.072 -22.498  1.00 54.11           C  
ATOM   2956  C   PRO B  27      36.506   7.659 -22.761  1.00 53.62           C  
ATOM   2957  O   PRO B  27      35.985   6.979 -23.657  1.00 53.26           O  
ATOM   2958  CB  PRO B  27      34.748   9.099 -21.673  1.00 53.59           C  
ATOM   2959  CG  PRO B  27      34.187  10.399 -22.031  1.00 54.94           C  
ATOM   2960  CD  PRO B  27      34.360  10.459 -23.543  1.00 54.08           C  
ATOM   2961  N   GLN B  28      37.471   7.215 -21.968  1.00 52.74           N  
ATOM   2962  CA  GLN B  28      38.028   5.886 -22.114  1.00 53.17           C  
ATOM   2963  C   GLN B  28      37.508   4.991 -21.021  1.00 54.25           C  
ATOM   2964  O   GLN B  28      38.204   4.068 -20.614  1.00 54.83           O  
ATOM   2965  CB  GLN B  28      39.550   5.965 -22.032  1.00 51.80           C  
ATOM   2966  CG  GLN B  28      40.153   6.991 -22.949  1.00 49.71           C  
ATOM   2967  CD  GLN B  28      40.019   6.589 -24.386  1.00 51.71           C  
ATOM   2968  OE1 GLN B  28      40.499   5.538 -24.776  1.00 51.91           O  
ATOM   2969  NE2 GLN B  28      39.357   7.422 -25.192  1.00 51.98           N  
ATOM   2970  N   TYR B  29      36.286   5.235 -20.556  1.00 57.02           N  
ATOM   2971  CA  TYR B  29      35.720   4.438 -19.459  1.00 58.46           C  
ATOM   2972  C   TYR B  29      35.612   2.967 -19.817  1.00 58.58           C  
ATOM   2973  O   TYR B  29      35.481   2.146 -18.930  1.00 59.80           O  
ATOM   2974  CB  TYR B  29      34.353   5.008 -19.007  1.00 58.37           C  
ATOM   2975  CG  TYR B  29      34.478   6.413 -18.437  1.00 59.40           C  
ATOM   2976  CD1 TYR B  29      35.502   6.724 -17.542  1.00 60.79           C  
ATOM   2977  CD2 TYR B  29      33.649   7.454 -18.860  1.00 59.96           C  
ATOM   2978  CE1 TYR B  29      35.714   8.037 -17.093  1.00 60.82           C  
ATOM   2979  CE2 TYR B  29      33.855   8.777 -18.411  1.00 60.23           C  
ATOM   2980  CZ  TYR B  29      34.895   9.055 -17.530  1.00 60.20           C  
ATOM   2981  OH  TYR B  29      35.147  10.336 -17.087  1.00 59.12           O  
ATOM   2982  N   TYR B  30      35.674   2.623 -21.095  1.00 57.91           N  
ATOM   2983  CA  TYR B  30      35.593   1.223 -21.474  1.00 57.08           C  
ATOM   2984  C   TYR B  30      36.925   0.533 -21.183  1.00 58.32           C  
ATOM   2985  O   TYR B  30      37.030  -0.667 -21.382  1.00 59.23           O  
ATOM   2986  CB  TYR B  30      35.251   1.111 -22.959  1.00 56.18           C  
ATOM   2987  CG  TYR B  30      36.270   1.765 -23.858  1.00 53.02           C  
ATOM   2988  CD1 TYR B  30      37.442   1.102 -24.210  1.00 52.20           C  
ATOM   2989  CD2 TYR B  30      36.100   3.076 -24.286  1.00 52.30           C  
ATOM   2990  CE1 TYR B  30      38.420   1.730 -24.955  1.00 51.91           C  
ATOM   2991  CE2 TYR B  30      37.072   3.714 -25.031  1.00 52.21           C  
ATOM   2992  CZ  TYR B  30      38.232   3.038 -25.360  1.00 51.73           C  
ATOM   2993  OH  TYR B  30      39.213   3.684 -26.073  1.00 52.57           O  
ATOM   2994  N   LEU B  31      37.925   1.286 -20.719  1.00 58.61           N  
ATOM   2995  CA  LEU B  31      39.251   0.746 -20.402  1.00 59.01           C  
ATOM   2996  C   LEU B  31      39.313   0.345 -18.968  1.00 59.98           C  
ATOM   2997  O   LEU B  31      40.075  -0.530 -18.602  1.00 59.31           O  
ATOM   2998  CB  LEU B  31      40.334   1.804 -20.576  1.00 58.67           C  
ATOM   2999  CG  LEU B  31      40.818   2.199 -21.944  1.00 58.48           C  
ATOM   3000  CD1 LEU B  31      41.980   3.162 -21.783  1.00 58.28           C  
ATOM   3001  CD2 LEU B  31      41.245   0.959 -22.689  1.00 59.12           C  
ATOM   3002  N   ALA B  32      38.543   1.035 -18.147  1.00 61.98           N  
ATOM   3003  CA  ALA B  32      38.539   0.781 -16.726  1.00 65.00           C  
ATOM   3004  C   ALA B  32      37.303   1.405 -16.123  1.00 67.83           C  
ATOM   3005  O   ALA B  32      36.631   2.207 -16.778  1.00 69.72           O  
ATOM   3006  CB  ALA B  32      39.786   1.390 -16.101  1.00 63.92           C  
ATOM   3007  N   GLU B  33      37.009   1.059 -14.874  1.00 69.02           N  
ATOM   3008  CA  GLU B  33      35.843   1.584 -14.173  1.00 69.91           C  
ATOM   3009  C   GLU B  33      35.908   3.092 -14.049  1.00 69.49           C  
ATOM   3010  O   GLU B  33      36.978   3.646 -13.823  1.00 71.61           O  
ATOM   3011  CB  GLU B  33      35.776   0.983 -12.771  1.00 72.28           C  
ATOM   3012  CG  GLU B  33      35.613  -0.518 -12.743  1.00 77.30           C  
ATOM   3013  CD  GLU B  33      34.535  -0.992 -13.709  1.00 81.45           C  
ATOM   3014  OE1 GLU B  33      33.439  -0.370 -13.754  1.00 83.20           O  
ATOM   3015  OE2 GLU B  33      34.786  -1.989 -14.428  1.00 83.33           O  
ATOM   3016  N   PRO B  34      34.769   3.785 -14.200  1.00 67.85           N  
ATOM   3017  CA  PRO B  34      34.805   5.244 -14.068  1.00 66.95           C  
ATOM   3018  C   PRO B  34      35.255   5.737 -12.674  1.00 66.33           C  
ATOM   3019  O   PRO B  34      35.756   6.861 -12.556  1.00 67.51           O  
ATOM   3020  CB  PRO B  34      33.371   5.645 -14.395  1.00 65.34           C  
ATOM   3021  CG  PRO B  34      33.019   4.683 -15.440  1.00 64.62           C  
ATOM   3022  CD  PRO B  34      33.542   3.369 -14.895  1.00 66.86           C  
ATOM   3023  N   TRP B  35      35.006   4.942 -11.639  0.40 64.44           N  
ATOM   3024  CA  TRP B  35      35.415   5.344 -10.304  0.40 62.63           C  
ATOM   3025  C   TRP B  35      36.915   5.294 -10.248  0.40 61.51           C  
ATOM   3026  O   TRP B  35      37.535   5.983  -9.457  0.40 61.68           O  
ATOM   3027  CB  TRP B  35      34.825   4.408  -9.248  0.40 61.82           C  
ATOM   3028  CG  TRP B  35      35.399   3.052  -9.277  0.40 62.30           C  
ATOM   3029  CD1 TRP B  35      34.852   1.943  -9.847  0.40 61.90           C  
ATOM   3030  CD2 TRP B  35      36.664   2.650  -8.740  0.40 62.08           C  
ATOM   3031  NE1 TRP B  35      35.702   0.862  -9.700  0.40 61.24           N  
ATOM   3032  CE2 TRP B  35      36.820   1.271  -9.025  0.40 61.74           C  
ATOM   3033  CE3 TRP B  35      37.684   3.322  -8.048  0.40 63.83           C  
ATOM   3034  CZ2 TRP B  35      37.956   0.549  -8.639  0.40 60.75           C  
ATOM   3035  CZ3 TRP B  35      38.823   2.599  -7.661  0.40 62.15           C  
ATOM   3036  CH2 TRP B  35      38.944   1.227  -7.961  0.40 61.18           C  
ATOM   3037  N   GLN B  36      37.493   4.457 -11.094  0.40 60.17           N  
ATOM   3038  CA  GLN B  36      38.931   4.325 -11.137  0.40 59.37           C  
ATOM   3039  C   GLN B  36      39.528   5.605 -11.665  0.40 58.36           C  
ATOM   3040  O   GLN B  36      40.636   5.946 -11.267  0.40 56.09           O  
ATOM   3041  CB  GLN B  36      39.355   3.143 -12.017  0.40 60.22           C  
ATOM   3042  CG  GLN B  36      39.165   1.774 -11.372  0.40 63.39           C  
ATOM   3043  CD  GLN B  36      39.991   0.673 -12.041  0.40 65.76           C  
ATOM   3044  OE1 GLN B  36      39.816   0.375 -13.223  0.40 68.53           O  
ATOM   3045  NE2 GLN B  36      40.898   0.067 -11.279  0.40 67.03           N  
ATOM   3046  N   PHE B  37      38.818   6.312 -12.546  0.40 58.14           N  
ATOM   3047  CA  PHE B  37      39.335   7.572 -13.103  0.40 56.35           C  
ATOM   3048  C   PHE B  37      39.155   8.683 -12.093  0.40 56.32           C  
ATOM   3049  O   PHE B  37      39.927   9.664 -12.095  0.40 57.27           O  
ATOM   3050  CB  PHE B  37      38.629   7.946 -14.417  0.40 55.47           C  
ATOM   3051  CG  PHE B  37      39.135   7.190 -15.618  0.40 53.42           C  
ATOM   3052  CD1 PHE B  37      38.813   5.850 -15.808  0.40 54.33           C  
ATOM   3053  CD2 PHE B  37      39.952   7.813 -16.552  0.40 53.44           C  
ATOM   3054  CE1 PHE B  37      39.300   5.141 -16.913  0.40 55.69           C  
ATOM   3055  CE2 PHE B  37      40.445   7.119 -17.657  0.40 54.71           C  
ATOM   3056  CZ  PHE B  37      40.118   5.781 -17.838  0.40 55.26           C  
ATOM   3057  N   SER B  38      38.141   8.538 -11.244  0.40 55.35           N  
ATOM   3058  CA  SER B  38      37.877   9.513 -10.203  0.40 56.10           C  
ATOM   3059  C   SER B  38      39.027   9.411  -9.252  0.40 56.55           C  
ATOM   3060  O   SER B  38      39.447  10.403  -8.671  0.40 56.18           O  
ATOM   3061  CB  SER B  38      36.570   9.178  -9.490  0.40 56.23           C  
ATOM   3062  OG  SER B  38      35.501   9.111 -10.420  0.40 56.47           O  
ATOM   3063  N   MET B  39      39.535   8.193  -9.110  0.40 57.18           N  
ATOM   3064  CA  MET B  39      40.681   7.910  -8.260  0.40 56.81           C  
ATOM   3065  C   MET B  39      41.880   8.756  -8.687  0.40 55.37           C  
ATOM   3066  O   MET B  39      42.452   9.476  -7.857  0.40 55.78           O  
ATOM   3067  CB  MET B  39      41.054   6.437  -8.379  0.40 59.69           C  
ATOM   3068  CG  MET B  39      40.059   5.525  -7.768  0.40 64.26           C  
ATOM   3069  SD  MET B  39      39.900   6.004  -6.064  0.40 70.54           S  
ATOM   3070  CE  MET B  39      41.550   5.510  -5.423  0.40 68.23           C  
ATOM   3071  N   LEU B  40      42.260   8.662  -9.966  0.40 54.68           N  
ATOM   3072  CA  LEU B  40      43.404   9.399 -10.504  0.40 52.58           C  
ATOM   3073  C   LEU B  40      43.210  10.865 -10.318  0.40 52.64           C  
ATOM   3074  O   LEU B  40      44.148  11.587  -9.956  0.40 52.11           O  
ATOM   3075  CB  LEU B  40      43.573   9.105 -11.985  0.40 50.62           C  
ATOM   3076  CG  LEU B  40      44.048   7.700 -12.323  0.40 49.93           C  
ATOM   3077  CD1 LEU B  40      44.515   7.702 -13.764  0.40 48.47           C  
ATOM   3078  CD2 LEU B  40      45.183   7.273 -11.396  0.40 48.02           C  
ATOM   3079  N   ALA B  41      41.985  11.300 -10.572  0.40 51.79           N  
ATOM   3080  CA  ALA B  41      41.610  12.686 -10.435  0.40 52.37           C  
ATOM   3081  C   ALA B  41      41.922  13.210  -9.010  0.40 53.27           C  
ATOM   3082  O   ALA B  41      42.476  14.301  -8.889  0.40 54.31           O  
ATOM   3083  CB  ALA B  41      40.133  12.827 -10.767  0.40 51.38           C  
ATOM   3084  N   ALA B  42      41.597  12.459  -7.953  0.40 52.01           N  
ATOM   3085  CA  ALA B  42      41.864  12.917  -6.572  0.40 51.22           C  
ATOM   3086  C   ALA B  42      43.344  12.965  -6.302  0.40 51.67           C  
ATOM   3087  O   ALA B  42      43.867  13.989  -5.844  0.40 52.35           O  
ATOM   3088  CB  ALA B  42      41.207  11.994  -5.562  0.40 50.76           C  
ATOM   3089  N   TYR B  43      44.004  11.837  -6.560  0.40 51.48           N  
ATOM   3090  CA  TYR B  43      45.437  11.683  -6.380  0.40 50.65           C  
ATOM   3091  C   TYR B  43      46.151  12.922  -6.819  0.40 51.19           C  
ATOM   3092  O   TYR B  43      46.874  13.539  -6.043  0.40 50.31           O  
ATOM   3093  CB  TYR B  43      45.923  10.526  -7.223  0.40 49.21           C  
ATOM   3094  CG  TYR B  43      47.417  10.431  -7.303  0.40 48.96           C  
ATOM   3095  CD1 TYR B  43      48.188  10.347  -6.152  0.40 48.75           C  
ATOM   3096  CD2 TYR B  43      48.057  10.359  -8.533  0.40 49.14           C  
ATOM   3097  CE1 TYR B  43      49.561  10.184  -6.219  0.40 50.82           C  
ATOM   3098  CE2 TYR B  43      49.431  10.193  -8.620  0.40 49.02           C  
ATOM   3099  CZ  TYR B  43      50.184  10.102  -7.457  0.40 51.25           C  
ATOM   3100  OH  TYR B  43      51.552   9.895  -7.523  0.40 53.06           O  
ATOM   3101  N   MET B  44      45.961  13.271  -8.083  0.40 51.33           N  
ATOM   3102  CA  MET B  44      46.575  14.455  -8.659  0.40 52.45           C  
ATOM   3103  C   MET B  44      46.219  15.680  -7.842  0.40 53.63           C  
ATOM   3104  O   MET B  44      47.081  16.504  -7.531  0.40 52.87           O  
ATOM   3105  CB  MET B  44      46.084  14.635 -10.087  0.40 51.65           C  
ATOM   3106  CG  MET B  44      46.464  13.508 -11.000  0.40 51.31           C  
ATOM   3107  SD  MET B  44      48.237  13.308 -11.075  0.40 50.60           S  
ATOM   3108  CE  MET B  44      48.719  14.817 -11.800  0.40 49.05           C  
ATOM   3109  N   PHE B  45      44.948  15.800  -7.491  0.40 54.05           N  
ATOM   3110  CA  PHE B  45      44.514  16.935  -6.721  0.40 53.37           C  
ATOM   3111  C   PHE B  45      45.436  17.159  -5.535  0.40 53.91           C  
ATOM   3112  O   PHE B  45      45.981  18.264  -5.347  0.40 53.86           O  
ATOM   3113  CB  PHE B  45      43.104  16.722  -6.235  0.40 54.30           C  
ATOM   3114  CG  PHE B  45      42.506  17.951  -5.730  0.40 53.78           C  
ATOM   3115  CD1 PHE B  45      42.120  18.937  -6.615  0.40 53.13           C  
ATOM   3116  CD2 PHE B  45      42.458  18.198  -4.369  0.40 51.79           C  
ATOM   3117  CE1 PHE B  45      41.698  20.168  -6.154  0.40 53.44           C  
ATOM   3118  CE2 PHE B  45      42.034  19.436  -3.884  0.40 52.43           C  
ATOM   3119  CZ  PHE B  45      41.654  20.427  -4.778  0.40 52.29           C  
ATOM   3120  N   LEU B  46      45.587  16.112  -4.733  0.40 53.26           N  
ATOM   3121  CA  LEU B  46      46.461  16.144  -3.573  0.40 52.63           C  
ATOM   3122  C   LEU B  46      47.800  16.604  -4.015  0.40 52.58           C  
ATOM   3123  O   LEU B  46      48.370  17.515  -3.425  0.40 51.79           O  
ATOM   3124  CB  LEU B  46      46.593  14.755  -2.983  0.40 51.36           C  
ATOM   3125  CG  LEU B  46      45.224  14.288  -2.556  0.40 52.46           C  
ATOM   3126  CD1 LEU B  46      45.303  12.904  -1.976  0.40 49.76           C  
ATOM   3127  CD2 LEU B  46      44.693  15.284  -1.550  0.40 48.28           C  
ATOM   3128  N   LEU B  47      48.315  15.969  -5.055  0.40 53.61           N  
ATOM   3129  CA  LEU B  47      49.602  16.358  -5.567  0.40 54.01           C  
ATOM   3130  C   LEU B  47      49.621  17.846  -5.792  0.40 55.28           C  
ATOM   3131  O   LEU B  47      50.508  18.535  -5.297  0.40 54.72           O  
ATOM   3132  CB  LEU B  47      49.895  15.634  -6.873  0.40 53.57           C  
ATOM   3133  CG  LEU B  47      50.547  14.262  -6.688  0.40 55.17           C  
ATOM   3134  CD1 LEU B  47      50.880  13.638  -8.034  0.40 55.83           C  
ATOM   3135  CD2 LEU B  47      51.822  14.430  -5.885  0.40 55.20           C  
ATOM   3136  N   ILE B  48      48.627  18.353  -6.507  0.40 55.05           N  
ATOM   3137  CA  ILE B  48      48.572  19.773  -6.797  0.40 54.65           C  
ATOM   3138  C   ILE B  48      48.379  20.588  -5.544  0.40 56.11           C  
ATOM   3139  O   ILE B  48      48.926  21.673  -5.445  0.40 56.10           O  
ATOM   3140  CB  ILE B  48      47.448  20.076  -7.757  0.40 53.02           C  
ATOM   3141  CG1 ILE B  48      47.577  19.191  -8.980  0.40 52.80           C  
ATOM   3142  CG2 ILE B  48      47.517  21.508  -8.188  0.40 50.45           C  
ATOM   3143  CD1 ILE B  48      46.502  19.418  -9.976  0.40 53.56           C  
ATOM   3144  N   MET B  49      47.623  20.092  -4.579  0.40 57.67           N  
ATOM   3145  CA  MET B  49      47.414  20.883  -3.379  0.40 58.71           C  
ATOM   3146  C   MET B  49      48.550  20.764  -2.407  0.40 58.35           C  
ATOM   3147  O   MET B  49      48.617  21.516  -1.437  0.40 59.83           O  
ATOM   3148  CB  MET B  49      46.095  20.492  -2.735  0.40 60.35           C  
ATOM   3149  CG  MET B  49      44.922  21.065  -3.515  0.40 63.15           C  
ATOM   3150  SD  MET B  49      45.108  22.876  -3.779  0.40 62.72           S  
ATOM   3151  CE  MET B  49      43.757  23.524  -2.821  0.40 61.90           C  
ATOM   3152  N   LEU B  50      49.452  19.840  -2.673  0.40 57.52           N  
ATOM   3153  CA  LEU B  50      50.589  19.635  -1.807  0.40 56.92           C  
ATOM   3154  C   LEU B  50      51.807  20.217  -2.449  0.40 57.84           C  
ATOM   3155  O   LEU B  50      52.297  21.257  -2.030  0.40 57.70           O  
ATOM   3156  CB  LEU B  50      50.825  18.151  -1.613  0.40 57.85           C  
ATOM   3157  CG  LEU B  50      51.777  17.761  -0.484  0.40 58.96           C  
ATOM   3158  CD1 LEU B  50      52.192  16.305  -0.694  0.40 59.78           C  
ATOM   3159  CD2 LEU B  50      53.005  18.678  -0.448  0.40 58.84           C  
ATOM   3160  N   GLY B  51      52.308  19.503  -3.450  0.40 58.91           N  
ATOM   3161  CA  GLY B  51      53.489  19.926  -4.175  0.40 58.11           C  
ATOM   3162  C   GLY B  51      53.507  21.404  -4.477  0.40 58.20           C  
ATOM   3163  O   GLY B  51      54.546  21.965  -4.769  0.40 57.78           O  
ATOM   3164  N   PHE B  52      52.351  22.041  -4.414  0.40 58.29           N  
ATOM   3165  CA  PHE B  52      52.304  23.465  -4.677  0.40 59.24           C  
ATOM   3166  C   PHE B  52      52.761  24.245  -3.446  0.40 58.75           C  
ATOM   3167  O   PHE B  52      53.853  24.809  -3.452  0.40 59.05           O  
ATOM   3168  CB  PHE B  52      50.892  23.884  -5.102  0.40 60.33           C  
ATOM   3169  CG  PHE B  52      50.674  25.357  -5.066  0.40 63.28           C  
ATOM   3170  CD1 PHE B  52      51.726  26.233  -5.341  0.40 65.20           C  
ATOM   3171  CD2 PHE B  52      49.432  25.878  -4.758  0.40 65.24           C  
ATOM   3172  CE1 PHE B  52      51.546  27.617  -5.309  0.40 65.07           C  
ATOM   3173  CE2 PHE B  52      49.236  27.262  -4.722  0.40 67.22           C  
ATOM   3174  CZ  PHE B  52      50.300  28.136  -4.998  0.40 66.49           C  
ATOM   3175  N   PRO B  53      51.947  24.291  -2.383  0.40 57.89           N  
ATOM   3176  CA  PRO B  53      52.423  25.046  -1.233  0.40 57.14           C  
ATOM   3177  C   PRO B  53      53.860  24.784  -0.843  0.40 57.60           C  
ATOM   3178  O   PRO B  53      54.610  25.731  -0.571  0.40 59.01           O  
ATOM   3179  CB  PRO B  53      51.439  24.647  -0.136  0.40 55.91           C  
ATOM   3180  CG  PRO B  53      50.895  23.345  -0.594  0.40 56.32           C  
ATOM   3181  CD  PRO B  53      50.704  23.581  -2.045  0.40 56.21           C  
ATOM   3182  N   ILE B  54      54.260  23.518  -0.852  0.40 58.06           N  
ATOM   3183  CA  ILE B  54      55.607  23.149  -0.418  0.40 57.90           C  
ATOM   3184  C   ILE B  54      56.695  23.668  -1.293  0.40 58.00           C  
ATOM   3185  O   ILE B  54      57.639  24.247  -0.777  0.40 58.40           O  
ATOM   3186  CB  ILE B  54      55.795  21.638  -0.298  0.40 57.35           C  
ATOM   3187  CG1 ILE B  54      57.176  21.366   0.288  0.40 56.52           C  
ATOM   3188  CG2 ILE B  54      55.663  20.972  -1.649  0.40 57.21           C  
ATOM   3189  CD1 ILE B  54      57.571  19.902   0.266  0.40 57.14           C  
ATOM   3190  N   ASN B  55      56.610  23.445  -2.595  0.40 58.17           N  
ATOM   3191  CA  ASN B  55      57.653  23.939  -3.476  0.40 58.64           C  
ATOM   3192  C   ASN B  55      57.637  25.421  -3.482  0.40 58.82           C  
ATOM   3193  O   ASN B  55      58.704  26.030  -3.486  0.40 59.10           O  
ATOM   3194  CB  ASN B  55      57.471  23.422  -4.885  0.40 57.67           C  
ATOM   3195  CG  ASN B  55      58.009  22.040  -5.041  0.40 58.38           C  
ATOM   3196  OD1 ASN B  55      59.198  21.797  -4.802  0.40 59.93           O  
ATOM   3197  ND2 ASN B  55      57.148  21.109  -5.427  0.40 56.13           N  
ATOM   3198  N   PHE B  56      56.451  26.024  -3.483  0.40 59.43           N  
ATOM   3199  CA  PHE B  56      56.426  27.465  -3.474  0.40 60.56           C  
ATOM   3200  C   PHE B  56      57.173  27.897  -2.277  0.40 60.92           C  
ATOM   3201  O   PHE B  56      58.091  28.713  -2.367  0.40 61.31           O  
ATOM   3202  CB  PHE B  56      55.034  28.046  -3.354  0.40 60.49           C  
ATOM   3203  CG  PHE B  56      55.057  29.525  -3.411  0.40 60.58           C  
ATOM   3204  CD1 PHE B  56      54.999  30.181  -4.640  0.40 60.62           C  
ATOM   3205  CD2 PHE B  56      55.361  30.263  -2.270  0.40 60.36           C  
ATOM   3206  CE1 PHE B  56      55.260  31.542  -4.737  0.40 60.34           C  
ATOM   3207  CE2 PHE B  56      55.627  31.632  -2.357  0.40 60.90           C  
ATOM   3208  CZ  PHE B  56      55.581  32.271  -3.593  0.40 60.31           C  
ATOM   3209  N   LEU B  57      56.732  27.356  -1.147  0.40 61.22           N  
ATOM   3210  CA  LEU B  57      57.337  27.619   0.139  0.40 61.57           C  
ATOM   3211  C   LEU B  57      58.826  27.762  -0.067  0.40 62.73           C  
ATOM   3212  O   LEU B  57      59.361  28.866   0.071  0.40 63.98           O  
ATOM   3213  CB  LEU B  57      57.034  26.451   1.076  0.40 61.67           C  
ATOM   3214  CG  LEU B  57      57.382  26.609   2.550  0.40 61.78           C  
ATOM   3215  CD1 LEU B  57      58.875  26.705   2.730  0.40 62.11           C  
ATOM   3216  CD2 LEU B  57      56.706  27.857   3.081  0.40 61.37           C  
ATOM   3217  N   THR B  58      59.476  26.654  -0.421  0.40 63.59           N  
ATOM   3218  CA  THR B  58      60.926  26.587  -0.678  0.40 64.00           C  
ATOM   3219  C   THR B  58      61.447  27.853  -1.402  0.40 66.20           C  
ATOM   3220  O   THR B  58      62.225  28.627  -0.836  0.40 67.13           O  
ATOM   3221  CB  THR B  58      61.257  25.317  -1.524  0.40 62.68           C  
ATOM   3222  OG1 THR B  58      60.923  24.139  -0.771  0.40 60.75           O  
ATOM   3223  CG2 THR B  58      62.739  25.288  -1.921  0.40 58.74           C  
ATOM   3224  N   LEU B  59      61.040  28.047  -2.648  0.40 66.93           N  
ATOM   3225  CA  LEU B  59      61.451  29.218  -3.401  0.40 67.41           C  
ATOM   3226  C   LEU B  59      61.513  30.409  -2.473  0.40 67.95           C  
ATOM   3227  O   LEU B  59      62.581  30.885  -2.120  0.40 69.10           O  
ATOM   3228  CB  LEU B  59      60.422  29.511  -4.483  0.40 66.93           C  
ATOM   3229  CG  LEU B  59      60.632  30.862  -5.146  0.40 66.95           C  
ATOM   3230  CD1 LEU B  59      61.837  30.740  -6.055  0.40 66.69           C  
ATOM   3231  CD2 LEU B  59      59.400  31.284  -5.912  0.40 66.95           C  
ATOM   3232  N   TYR B  60      60.335  30.867  -2.082  0.40 67.60           N  
ATOM   3233  CA  TYR B  60      60.171  32.010  -1.223  0.40 68.44           C  
ATOM   3234  C   TYR B  60      61.151  32.061  -0.085  0.40 69.75           C  
ATOM   3235  O   TYR B  60      61.462  33.155   0.375  0.40 70.47           O  
ATOM   3236  CB  TYR B  60      58.771  32.025  -0.681  0.40 67.95           C  
ATOM   3237  CG  TYR B  60      58.539  33.180   0.222  0.40 68.41           C  
ATOM   3238  CD1 TYR B  60      58.947  33.142   1.551  0.40 70.35           C  
ATOM   3239  CD2 TYR B  60      57.887  34.312  -0.240  0.40 69.79           C  
ATOM   3240  CE1 TYR B  60      58.701  34.208   2.409  0.40 71.67           C  
ATOM   3241  CE2 TYR B  60      57.630  35.388   0.605  0.40 71.34           C  
ATOM   3242  CZ  TYR B  60      58.035  35.331   1.936  0.40 71.97           C  
ATOM   3243  OH  TYR B  60      57.728  36.369   2.805  0.40 72.33           O  
ATOM   3244  N   VAL B  61      61.622  30.924   0.402  0.40 70.07           N  
ATOM   3245  CA  VAL B  61      62.577  30.949   1.506  0.40 70.53           C  
ATOM   3246  C   VAL B  61      63.939  31.288   0.986  0.40 71.66           C  
ATOM   3247  O   VAL B  61      64.464  32.333   1.324  0.40 71.21           O  
ATOM   3248  CB  VAL B  61      62.658  29.587   2.244  0.40 70.21           C  
ATOM   3249  CG1 VAL B  61      63.975  29.470   3.026  0.40 69.37           C  
ATOM   3250  CG2 VAL B  61      61.475  29.450   3.192  0.40 69.18           C  
ATOM   3251  N   THR B  62      64.493  30.393   0.169  0.40 72.79           N  
ATOM   3252  CA  THR B  62      65.818  30.540  -0.429  0.40 72.76           C  
ATOM   3253  C   THR B  62      66.006  31.939  -0.859  0.40 73.27           C  
ATOM   3254  O   THR B  62      67.042  32.534  -0.604  0.40 72.58           O  
ATOM   3255  CB  THR B  62      65.969  29.693  -1.675  0.40 70.65           C  
ATOM   3256  OG1 THR B  62      65.437  28.389  -1.441  0.40 71.00           O  
ATOM   3257  CG2 THR B  62      67.418  29.581  -2.035  0.40 69.36           C  
ATOM   3258  N   VAL B  63      64.994  32.457  -1.541  0.40 74.25           N  
ATOM   3259  CA  VAL B  63      65.008  33.817  -2.039  0.40 76.02           C  
ATOM   3260  C   VAL B  63      65.296  34.752  -0.890  0.40 77.60           C  
ATOM   3261  O   VAL B  63      66.341  35.410  -0.852  0.40 78.99           O  
ATOM   3262  CB  VAL B  63      63.647  34.160  -2.651  0.40 75.34           C  
ATOM   3263  CG1 VAL B  63      63.674  35.542  -3.249  0.40 74.63           C  
ATOM   3264  CG2 VAL B  63      63.299  33.137  -3.704  0.40 74.07           C  
ATOM   3265  N   GLN B  64      64.361  34.793   0.048  0.40 78.73           N  
ATOM   3266  CA  GLN B  64      64.467  35.627   1.231  0.40 80.29           C  
ATOM   3267  C   GLN B  64      65.836  35.487   1.898  0.40 80.20           C  
ATOM   3268  O   GLN B  64      66.627  36.428   1.913  0.40 80.55           O  
ATOM   3269  CB  GLN B  64      63.375  35.227   2.217  0.40 80.87           C  
ATOM   3270  CG  GLN B  64      63.443  35.985   3.510  0.40 81.55           C  
ATOM   3271  CD  GLN B  64      62.418  35.528   4.512  0.40 82.81           C  
ATOM   3272  OE1 GLN B  64      61.238  35.430   4.196  0.40 83.23           O  
ATOM   3273  NE2 GLN B  64      62.863  35.255   5.738  0.40 82.32           N  
ATOM   3274  N   HIS B  65      66.109  34.306   2.435  0.40 81.69           N  
ATOM   3275  CA  HIS B  65      67.353  34.028   3.145  0.40 82.60           C  
ATOM   3276  C   HIS B  65      68.604  34.116   2.293  0.40 84.14           C  
ATOM   3277  O   HIS B  65      68.751  33.379   1.325  0.40 83.81           O  
ATOM   3278  CB  HIS B  65      67.226  32.671   3.816  0.40 82.94           C  
ATOM   3279  CG  HIS B  65      66.113  32.634   4.807  0.40 83.32           C  
ATOM   3280  ND1 HIS B  65      66.277  32.170   6.093  0.40 82.87           N  
ATOM   3281  CD2 HIS B  65      64.858  33.136   4.743  0.40 82.97           C  
ATOM   3282  CE1 HIS B  65      65.175  32.402   6.783  0.40 83.24           C  
ATOM   3283  NE2 HIS B  65      64.299  32.988   5.988  0.40 83.01           N  
ATOM   3284  N   LYS B  66      69.507  35.008   2.714  1.00 86.70           N  
ATOM   3285  CA  LYS B  66      70.783  35.333   2.079  1.00 87.88           C  
ATOM   3286  C   LYS B  66      71.885  34.294   2.213  1.00 86.42           C  
ATOM   3287  O   LYS B  66      72.702  34.220   1.314  1.00 85.76           O  
ATOM   3288  CB  LYS B  66      71.276  36.678   2.612  1.00 91.48           C  
ATOM   3289  CG  LYS B  66      72.537  37.225   1.932  1.00 96.02           C  
ATOM   3290  CD  LYS B  66      73.146  38.396   2.745  1.00 98.14           C  
ATOM   3291  CE  LYS B  66      74.417  38.958   2.101  1.00 98.88           C  
ATOM   3292  NZ  LYS B  66      75.024  40.066   2.908  1.00 99.68           N  
ATOM   3293  N   LYS B  67      71.948  33.503   3.278  1.00 86.09           N  
ATOM   3294  CA  LYS B  67      73.051  32.539   3.364  1.00 86.67           C  
ATOM   3295  C   LYS B  67      72.780  31.306   2.553  1.00 85.80           C  
ATOM   3296  O   LYS B  67      73.727  30.638   2.144  1.00 86.56           O  
ATOM   3297  CB  LYS B  67      73.339  32.094   4.800  1.00 89.54           C  
ATOM   3298  CG  LYS B  67      72.436  30.983   5.290  1.00 93.98           C  
ATOM   3299  CD  LYS B  67      72.892  30.329   6.606  1.00 97.63           C  
ATOM   3300  CE  LYS B  67      71.951  29.133   6.912  1.00100.53           C  
ATOM   3301  NZ  LYS B  67      72.057  28.456   8.252  1.00102.34           N  
ATOM   3302  N   LEU B  68      71.511  30.974   2.341  1.00 84.14           N  
ATOM   3303  CA  LEU B  68      71.170  29.784   1.565  1.00 80.90           C  
ATOM   3304  C   LEU B  68      71.598  30.016   0.134  1.00 78.65           C  
ATOM   3305  O   LEU B  68      70.783  30.348  -0.706  1.00 78.32           O  
ATOM   3306  CB  LEU B  68      69.662  29.531   1.661  1.00 80.40           C  
ATOM   3307  CG  LEU B  68      69.173  29.420   3.108  1.00 78.29           C  
ATOM   3308  CD1 LEU B  68      67.665  29.443   3.155  1.00 77.57           C  
ATOM   3309  CD2 LEU B  68      69.728  28.149   3.724  1.00 79.07           C  
ATOM   3310  N   ARG B  69      72.885  29.854  -0.139  1.00 76.67           N  
ATOM   3311  CA  ARG B  69      73.378  30.088  -1.480  1.00 76.13           C  
ATOM   3312  C   ARG B  69      74.516  29.158  -1.821  1.00 76.29           C  
ATOM   3313  O   ARG B  69      75.402  29.541  -2.582  1.00 77.65           O  
ATOM   3314  CB  ARG B  69      73.831  31.541  -1.624  1.00 74.26           C  
ATOM   3315  CG  ARG B  69      72.731  32.570  -1.407  1.00 73.00           C  
ATOM   3316  CD  ARG B  69      71.908  32.785  -2.661  1.00 72.18           C  
ATOM   3317  NE  ARG B  69      70.908  33.841  -2.507  1.00 70.85           N  
ATOM   3318  CZ  ARG B  69      69.880  33.782  -1.665  1.00 71.19           C  
ATOM   3319  NH1 ARG B  69      69.720  32.713  -0.896  1.00 72.24           N  
ATOM   3320  NH2 ARG B  69      69.004  34.780  -1.599  1.00 70.36           N  
ATOM   3321  N   THR B  70      74.458  27.948  -1.253  0.40 75.05           N  
ATOM   3322  CA  THR B  70      75.457  26.895  -1.481  0.40 74.93           C  
ATOM   3323  C   THR B  70      75.046  26.103  -2.717  0.40 74.59           C  
ATOM   3324  O   THR B  70      73.906  26.250  -3.186  0.40 73.90           O  
ATOM   3325  CB  THR B  70      75.554  25.915  -0.270  0.40 75.56           C  
ATOM   3326  OG1 THR B  70      74.858  24.695  -0.564  0.40 78.24           O  
ATOM   3327  CG2 THR B  70      74.946  26.549   0.972  0.40 76.05           C  
ATOM   3328  N   PRO B  71      75.948  25.255  -3.259  0.40 74.24           N  
ATOM   3329  CA  PRO B  71      75.586  24.478  -4.452  0.40 73.90           C  
ATOM   3330  C   PRO B  71      74.267  23.786  -4.201  0.40 73.34           C  
ATOM   3331  O   PRO B  71      73.278  24.070  -4.878  0.40 72.74           O  
ATOM   3332  CB  PRO B  71      76.735  23.472  -4.587  0.40 73.08           C  
ATOM   3333  CG  PRO B  71      77.882  24.157  -3.933  0.40 73.72           C  
ATOM   3334  CD  PRO B  71      77.241  24.795  -2.719  0.40 74.20           C  
ATOM   3335  N   LEU B  72      74.266  22.893  -3.215  0.40 72.34           N  
ATOM   3336  CA  LEU B  72      73.078  22.147  -2.841  0.40 70.59           C  
ATOM   3337  C   LEU B  72      71.891  23.085  -2.813  0.40 70.48           C  
ATOM   3338  O   LEU B  72      70.822  22.759  -3.331  0.40 71.47           O  
ATOM   3339  CB  LEU B  72      73.275  21.532  -1.458  0.40 69.74           C  
ATOM   3340  CG  LEU B  72      72.125  20.675  -0.941  0.40 68.05           C  
ATOM   3341  CD1 LEU B  72      72.138  19.354  -1.694  0.40 69.18           C  
ATOM   3342  CD2 LEU B  72      72.268  20.447   0.560  0.40 66.49           C  
ATOM   3343  N   ASN B  73      72.092  24.256  -2.215  0.40 69.57           N  
ATOM   3344  CA  ASN B  73      71.043  25.257  -2.086  0.40 69.66           C  
ATOM   3345  C   ASN B  73      70.585  25.751  -3.441  0.40 69.39           C  
ATOM   3346  O   ASN B  73      69.402  26.018  -3.619  0.40 68.70           O  
ATOM   3347  CB  ASN B  73      71.551  26.411  -1.215  0.40 70.15           C  
ATOM   3348  CG  ASN B  73      71.700  26.008   0.260  0.40 71.39           C  
ATOM   3349  OD1 ASN B  73      72.267  24.952   0.590  0.40 68.85           O  
ATOM   3350  ND2 ASN B  73      71.193  26.853   1.152  0.40 72.31           N  
ATOM   3351  N   TYR B  74      71.504  25.853  -4.393  0.40 69.15           N  
ATOM   3352  CA  TYR B  74      71.172  26.321  -5.740  0.40 69.30           C  
ATOM   3353  C   TYR B  74      70.426  25.258  -6.542  0.40 68.77           C  
ATOM   3354  O   TYR B  74      69.519  25.566  -7.316  0.40 68.62           O  
ATOM   3355  CB  TYR B  74      72.453  26.743  -6.466  0.40 70.46           C  
ATOM   3356  CG  TYR B  74      72.750  28.222  -6.314  0.40 71.61           C  
ATOM   3357  CD1 TYR B  74      71.856  29.180  -6.809  0.40 71.55           C  
ATOM   3358  CD2 TYR B  74      73.916  28.668  -5.683  0.40 73.11           C  
ATOM   3359  CE1 TYR B  74      72.111  30.543  -6.689  0.40 72.32           C  
ATOM   3360  CE2 TYR B  74      74.182  30.036  -5.557  0.40 73.13           C  
ATOM   3361  CZ  TYR B  74      73.275  30.967  -6.066  0.40 73.35           C  
ATOM   3362  OH  TYR B  74      73.530  32.320  -5.979  0.40 73.98           O  
ATOM   3363  N   ILE B  75      70.822  24.011  -6.352  0.40 66.75           N  
ATOM   3364  CA  ILE B  75      70.201  22.885  -7.032  0.40 64.85           C  
ATOM   3365  C   ILE B  75      68.761  22.767  -6.584  0.40 63.32           C  
ATOM   3366  O   ILE B  75      67.847  22.758  -7.413  0.40 61.78           O  
ATOM   3367  CB  ILE B  75      70.955  21.546  -6.687  0.40 65.28           C  
ATOM   3368  CG1 ILE B  75      72.267  21.443  -7.482  0.40 66.04           C  
ATOM   3369  CG2 ILE B  75      70.069  20.343  -6.952  0.40 66.38           C  
ATOM   3370  CD1 ILE B  75      72.115  21.206  -8.995  0.40 67.92           C  
ATOM   3371  N   LEU B  76      68.558  22.693  -5.275  0.40 61.90           N  
ATOM   3372  CA  LEU B  76      67.217  22.521  -4.748  0.40 60.36           C  
ATOM   3373  C   LEU B  76      66.284  23.710  -5.019  0.40 61.08           C  
ATOM   3374  O   LEU B  76      65.064  23.542  -4.930  0.40 61.08           O  
ATOM   3375  CB  LEU B  76      67.287  22.103  -3.270  0.40 57.74           C  
ATOM   3376  CG  LEU B  76      67.529  20.575  -3.292  0.40 58.63           C  
ATOM   3377  CD1 LEU B  76      68.118  20.068  -2.010  0.40 59.22           C  
ATOM   3378  CD2 LEU B  76      66.213  19.867  -3.579  0.40 59.22           C  
ATOM   3379  N   LEU B  77      66.801  24.892  -5.355  0.40 61.55           N  
ATOM   3380  CA  LEU B  77      65.868  25.966  -5.698  0.40 61.02           C  
ATOM   3381  C   LEU B  77      65.293  25.546  -7.045  0.40 61.95           C  
ATOM   3382  O   LEU B  77      64.068  25.484  -7.236  0.40 62.16           O  
ATOM   3383  CB  LEU B  77      66.573  27.325  -5.843  0.40 60.45           C  
ATOM   3384  CG  LEU B  77      65.667  28.412  -6.452  0.40 59.38           C  
ATOM   3385  CD1 LEU B  77      64.558  28.777  -5.469  0.40 58.50           C  
ATOM   3386  CD2 LEU B  77      66.479  29.640  -6.830  0.40 56.44           C  
ATOM   3387  N   ASN B  78      66.207  25.226  -7.961  0.40 61.51           N  
ATOM   3388  CA  ASN B  78      65.863  24.786  -9.297  0.40 60.68           C  
ATOM   3389  C   ASN B  78      64.782  23.771  -9.153  0.40 59.47           C  
ATOM   3390  O   ASN B  78      63.655  24.064  -9.485  0.40 58.17           O  
ATOM   3391  CB  ASN B  78      67.080  24.161  -9.983  0.40 60.27           C  
ATOM   3392  CG  ASN B  78      67.218  24.594 -11.426  0.40 61.15           C  
ATOM   3393  OD1 ASN B  78      67.227  25.788 -11.717  0.40 59.34           O  
ATOM   3394  ND2 ASN B  78      67.335  23.627 -12.338  0.40 61.34           N  
ATOM   3395  N   LEU B  79      65.111  22.597  -8.624  0.40 57.91           N  
ATOM   3396  CA  LEU B  79      64.110  21.558  -8.466  0.40 56.81           C  
ATOM   3397  C   LEU B  79      62.769  22.154  -8.111  0.40 57.22           C  
ATOM   3398  O   LEU B  79      61.803  21.873  -8.801  0.40 58.20           O  
ATOM   3399  CB  LEU B  79      64.521  20.541  -7.400  0.40 55.67           C  
ATOM   3400  CG  LEU B  79      65.432  19.408  -7.878  0.40 56.08           C  
ATOM   3401  CD1 LEU B  79      64.758  18.601  -8.993  0.40 57.09           C  
ATOM   3402  CD2 LEU B  79      66.732  20.008  -8.368  0.40 57.26           C  
ATOM   3403  N   ALA B  80      62.694  22.975  -7.068  0.40 56.88           N  
ATOM   3404  CA  ALA B  80      61.418  23.571  -6.680  0.40 57.11           C  
ATOM   3405  C   ALA B  80      60.809  24.327  -7.834  0.40 56.63           C  
ATOM   3406  O   ALA B  80      59.610  24.284  -8.009  0.40 56.82           O  
ATOM   3407  CB  ALA B  80      61.605  24.512  -5.508  0.40 57.57           C  
ATOM   3408  N   VAL B  81      61.631  25.017  -8.617  0.40 56.35           N  
ATOM   3409  CA  VAL B  81      61.152  25.812  -9.758  0.40 57.52           C  
ATOM   3410  C   VAL B  81      60.736  24.933 -10.938  0.40 57.29           C  
ATOM   3411  O   VAL B  81      59.899  25.326 -11.737  0.40 57.79           O  
ATOM   3412  CB  VAL B  81      62.241  26.791 -10.245  0.40 57.04           C  
ATOM   3413  CG1 VAL B  81      61.630  27.856 -11.129  0.40 58.24           C  
ATOM   3414  CG2 VAL B  81      62.935  27.407  -9.059  0.40 57.25           C  
ATOM   3415  N   ALA B  82      61.339  23.763 -11.064  0.40 56.50           N  
ATOM   3416  CA  ALA B  82      60.995  22.866 -12.150  0.40 56.19           C  
ATOM   3417  C   ALA B  82      59.671  22.235 -11.806  0.40 56.34           C  
ATOM   3418  O   ALA B  82      58.771  22.139 -12.645  0.40 55.49           O  
ATOM   3419  CB  ALA B  82      62.075  21.794 -12.297  0.40 55.83           C  
ATOM   3420  N   ASP B  83      59.561  21.813 -10.553  0.40 55.59           N  
ATOM   3421  CA  ASP B  83      58.361  21.172 -10.051  0.40 55.75           C  
ATOM   3422  C   ASP B  83      57.202  22.141 -10.092  0.40 56.76           C  
ATOM   3423  O   ASP B  83      56.091  21.728 -10.358  0.40 58.71           O  
ATOM   3424  CB  ASP B  83      58.599  20.667  -8.626  0.40 55.32           C  
ATOM   3425  CG  ASP B  83      59.723  19.648  -8.554  0.40 55.44           C  
ATOM   3426  OD1 ASP B  83      60.414  19.475  -9.588  0.40 56.30           O  
ATOM   3427  OD2 ASP B  83      59.917  19.030  -7.472  0.40 53.52           O  
ATOM   3428  N   LEU B  84      57.436  23.420  -9.839  0.40 56.83           N  
ATOM   3429  CA  LEU B  84      56.328  24.355  -9.897  0.40 57.79           C  
ATOM   3430  C   LEU B  84      55.779  24.362 -11.318  0.40 58.80           C  
ATOM   3431  O   LEU B  84      54.616  24.708 -11.550  0.40 59.54           O  
ATOM   3432  CB  LEU B  84      56.775  25.760  -9.476  0.40 58.92           C  
ATOM   3433  CG  LEU B  84      56.875  26.044  -7.965  0.40 58.30           C  
ATOM   3434  CD1 LEU B  84      57.356  27.477  -7.766  0.40 56.86           C  
ATOM   3435  CD2 LEU B  84      55.527  25.843  -7.275  0.40 57.71           C  
ATOM   3436  N   PHE B  85      56.604  23.969 -12.276  0.40 59.23           N  
ATOM   3437  CA  PHE B  85      56.119  23.920 -13.636  0.40 58.32           C  
ATOM   3438  C   PHE B  85      55.356  22.691 -13.874  0.40 57.71           C  
ATOM   3439  O   PHE B  85      54.284  22.798 -14.407  0.40 56.48           O  
ATOM   3440  CB  PHE B  85      57.239  24.026 -14.626  0.40 59.20           C  
ATOM   3441  CG  PHE B  85      57.594  25.421 -14.909  0.40 62.08           C  
ATOM   3442  CD1 PHE B  85      56.580  26.323 -15.238  0.40 62.30           C  
ATOM   3443  CD2 PHE B  85      58.917  25.862 -14.804  0.40 62.76           C  
ATOM   3444  CE1 PHE B  85      56.866  27.650 -15.461  0.40 62.45           C  
ATOM   3445  CE2 PHE B  85      59.223  27.184 -15.023  0.40 62.91           C  
ATOM   3446  CZ  PHE B  85      58.192  28.094 -15.355  0.40 63.45           C  
ATOM   3447  N   MET B  86      55.876  21.527 -13.496  0.40 57.15           N  
ATOM   3448  CA  MET B  86      55.115  20.296 -13.699  0.40 56.58           C  
ATOM   3449  C   MET B  86      53.706  20.508 -13.220  0.40 55.93           C  
ATOM   3450  O   MET B  86      52.775  20.312 -13.978  0.40 57.05           O  
ATOM   3451  CB  MET B  86      55.721  19.132 -12.931  0.40 56.16           C  
ATOM   3452  CG  MET B  86      56.978  18.600 -13.548  0.40 55.89           C  
ATOM   3453  SD  MET B  86      57.862  17.545 -12.396  0.40 57.89           S  
ATOM   3454  CE  MET B  86      57.425  15.799 -12.987  0.40 54.74           C  
ATOM   3455  N   VAL B  87      53.544  20.933 -11.976  0.40 52.52           N  
ATOM   3456  CA  VAL B  87      52.216  21.139 -11.424  0.40 51.96           C  
ATOM   3457  C   VAL B  87      51.363  22.054 -12.277  0.40 52.69           C  
ATOM   3458  O   VAL B  87      50.437  21.585 -12.948  0.40 53.44           O  
ATOM   3459  CB  VAL B  87      52.288  21.716 -10.003  0.40 50.80           C  
ATOM   3460  CG1 VAL B  87      50.897  22.073  -9.507  0.40 48.72           C  
ATOM   3461  CG2 VAL B  87      52.933  20.708  -9.083  0.40 47.95           C  
ATOM   3462  N   PHE B  88      51.656  23.347 -12.257  0.40 53.58           N  
ATOM   3463  CA  PHE B  88      50.849  24.294 -13.003  0.40 54.47           C  
ATOM   3464  C   PHE B  88      51.032  24.116 -14.433  0.40 54.14           C  
ATOM   3465  O   PHE B  88      50.129  24.371 -15.189  0.40 52.89           O  
ATOM   3466  CB  PHE B  88      51.161  25.720 -12.564  0.40 54.77           C  
ATOM   3467  CG  PHE B  88      50.638  26.024 -11.180  0.40 57.25           C  
ATOM   3468  CD1 PHE B  88      49.253  26.074 -10.936  0.40 57.90           C  
ATOM   3469  CD2 PHE B  88      51.512  26.110 -10.092  0.40 58.24           C  
ATOM   3470  CE1 PHE B  88      48.748  26.189  -9.630  0.40 58.40           C  
ATOM   3471  CE2 PHE B  88      51.013  26.226  -8.779  0.40 59.53           C  
ATOM   3472  CZ  PHE B  88      49.622  26.262  -8.550  0.40 59.86           C  
ATOM   3473  N   GLY B  89      52.199  23.647 -14.816  0.40 54.38           N  
ATOM   3474  CA  GLY B  89      52.444  23.419 -16.217  0.40 54.88           C  
ATOM   3475  C   GLY B  89      51.645  22.238 -16.742  0.40 55.80           C  
ATOM   3476  O   GLY B  89      50.921  22.389 -17.702  0.40 55.50           O  
ATOM   3477  N   GLY B  90      51.743  21.067 -16.113  0.40 56.10           N  
ATOM   3478  CA  GLY B  90      51.030  19.911 -16.638  0.40 56.35           C  
ATOM   3479  C   GLY B  90      50.156  19.084 -15.715  0.40 56.42           C  
ATOM   3480  O   GLY B  90      49.145  18.533 -16.163  0.40 57.31           O  
ATOM   3481  N   PHE B  91      50.535  18.976 -14.444  0.40 54.84           N  
ATOM   3482  CA  PHE B  91      49.757  18.202 -13.490  0.40 53.32           C  
ATOM   3483  C   PHE B  91      48.350  18.667 -13.548  0.40 54.34           C  
ATOM   3484  O   PHE B  91      47.436  17.865 -13.583  0.40 55.04           O  
ATOM   3485  CB  PHE B  91      50.303  18.368 -12.077  0.40 52.21           C  
ATOM   3486  CG  PHE B  91      51.459  17.451 -11.763  0.40 50.39           C  
ATOM   3487  CD1 PHE B  91      52.248  16.905 -12.787  0.40 49.95           C  
ATOM   3488  CD2 PHE B  91      51.790  17.153 -10.444  0.40 49.60           C  
ATOM   3489  CE1 PHE B  91      53.353  16.079 -12.501  0.40 50.43           C  
ATOM   3490  CE2 PHE B  91      52.894  16.327 -10.153  0.40 48.57           C  
ATOM   3491  CZ  PHE B  91      53.673  15.794 -11.186  0.40 48.55           C  
ATOM   3492  N   THR B  92      48.155  19.968 -13.578  0.40 54.06           N  
ATOM   3493  CA  THR B  92      46.809  20.486 -13.653  0.40 54.43           C  
ATOM   3494  C   THR B  92      46.008  19.814 -14.802  0.40 54.01           C  
ATOM   3495  O   THR B  92      44.909  19.317 -14.553  0.40 53.73           O  
ATOM   3496  CB  THR B  92      46.897  21.973 -13.830  0.40 55.90           C  
ATOM   3497  OG1 THR B  92      47.874  22.254 -14.837  0.40 59.18           O  
ATOM   3498  CG2 THR B  92      47.352  22.625 -12.533  0.40 56.99           C  
ATOM   3499  N   THR B  93      46.558  19.767 -16.021  0.40 52.69           N  
ATOM   3500  CA  THR B  93      45.867  19.166 -17.176  0.40 52.54           C  
ATOM   3501  C   THR B  93      45.557  17.724 -16.969  0.40 52.05           C  
ATOM   3502  O   THR B  93      44.459  17.284 -17.328  0.40 52.27           O  
ATOM   3503  CB  THR B  93      46.685  19.215 -18.469  0.40 54.81           C  
ATOM   3504  OG1 THR B  93      46.791  20.565 -18.928  0.40 57.50           O  
ATOM   3505  CG2 THR B  93      46.000  18.378 -19.560  0.40 54.99           C  
ATOM   3506  N   THR B  94      46.526  16.972 -16.459  0.40 51.29           N  
ATOM   3507  CA  THR B  94      46.339  15.546 -16.212  0.40 51.33           C  
ATOM   3508  C   THR B  94      45.065  15.348 -15.388  0.40 51.10           C  
ATOM   3509  O   THR B  94      44.321  14.397 -15.619  0.40 50.14           O  
ATOM   3510  CB  THR B  94      47.543  14.966 -15.446  0.40 51.85           C  
ATOM   3511  OG1 THR B  94      47.660  15.638 -14.196  0.40 54.67           O  
ATOM   3512  CG2 THR B  94      48.831  15.190 -16.191  0.40 51.21           C  
ATOM   3513  N   LEU B  95      44.834  16.258 -14.440  0.40 52.43           N  
ATOM   3514  CA  LEU B  95      43.654  16.279 -13.558  0.40 51.38           C  
ATOM   3515  C   LEU B  95      42.415  16.506 -14.412  0.40 52.45           C  
ATOM   3516  O   LEU B  95      41.396  15.817 -14.299  0.40 52.04           O  
ATOM   3517  CB  LEU B  95      43.808  17.439 -12.583  0.40 48.87           C  
ATOM   3518  CG  LEU B  95      42.729  17.736 -11.559  0.40 50.78           C  
ATOM   3519  CD1 LEU B  95      42.470  16.550 -10.665  0.40 49.56           C  
ATOM   3520  CD2 LEU B  95      43.208  18.904 -10.738  0.40 47.54           C  
ATOM   3521  N   TYR B  96      42.536  17.513 -15.261  0.40 53.42           N  
ATOM   3522  CA  TYR B  96      41.511  17.883 -16.193  0.40 52.92           C  
ATOM   3523  C   TYR B  96      41.085  16.633 -16.910  0.40 52.72           C  
ATOM   3524  O   TYR B  96      39.978  16.145 -16.742  0.40 54.06           O  
ATOM   3525  CB  TYR B  96      42.110  18.868 -17.176  0.40 54.07           C  
ATOM   3526  CG  TYR B  96      41.066  19.562 -17.974  0.40 59.27           C  
ATOM   3527  CD1 TYR B  96      40.258  20.547 -17.396  0.40 59.27           C  
ATOM   3528  CD2 TYR B  96      40.820  19.204 -19.292  0.40 60.85           C  
ATOM   3529  CE1 TYR B  96      39.219  21.161 -18.115  0.40 61.07           C  
ATOM   3530  CE2 TYR B  96      39.786  19.811 -20.022  0.40 61.79           C  
ATOM   3531  CZ  TYR B  96      38.986  20.784 -19.428  0.40 63.24           C  
ATOM   3532  OH  TYR B  96      37.938  21.343 -20.138  0.40 65.68           O  
ATOM   3533  N   THR B  97      41.999  16.120 -17.712  0.40 51.61           N  
ATOM   3534  CA  THR B  97      41.790  14.902 -18.461  0.40 51.42           C  
ATOM   3535  C   THR B  97      41.092  13.851 -17.616  0.40 51.30           C  
ATOM   3536  O   THR B  97      40.072  13.306 -18.023  0.40 49.76           O  
ATOM   3537  CB  THR B  97      43.136  14.314 -18.889  0.40 51.62           C  
ATOM   3538  OG1 THR B  97      43.829  15.263 -19.700  0.40 51.46           O  
ATOM   3539  CG2 THR B  97      42.935  13.012 -19.657  0.40 51.15           C  
ATOM   3540  N   SER B  98      41.673  13.552 -16.458  0.40 52.26           N  
ATOM   3541  CA  SER B  98      41.144  12.542 -15.547  0.40 53.55           C  
ATOM   3542  C   SER B  98      39.723  12.827 -15.209  0.40 54.23           C  
ATOM   3543  O   SER B  98      38.890  11.926 -15.233  0.40 54.24           O  
ATOM   3544  CB  SER B  98      41.954  12.511 -14.250  0.40 53.07           C  
ATOM   3545  OG  SER B  98      43.271  12.049 -14.486  0.40 54.12           O  
ATOM   3546  N   LEU B  99      39.444  14.081 -14.883  0.40 53.44           N  
ATOM   3547  CA  LEU B  99      38.097  14.482 -14.514  0.40 53.10           C  
ATOM   3548  C   LEU B  99      37.164  14.354 -15.667  0.40 55.26           C  
ATOM   3549  O   LEU B  99      35.962  14.366 -15.457  0.40 55.65           O  
ATOM   3550  CB  LEU B  99      38.091  15.916 -14.008  0.40 51.05           C  
ATOM   3551  CG  LEU B  99      38.784  16.062 -12.659  0.40 52.45           C  
ATOM   3552  CD1 LEU B  99      39.113  17.514 -12.395  0.40 51.52           C  
ATOM   3553  CD2 LEU B  99      37.895  15.475 -11.583  0.40 48.22           C  
ATOM   3554  N   HIS B 100      37.694  14.226 -16.876  0.40 56.16           N  
ATOM   3555  CA  HIS B 100      36.842  14.098 -18.044  0.40 55.69           C  
ATOM   3556  C   HIS B 100      36.851  12.704 -18.573  0.40 54.76           C  
ATOM   3557  O   HIS B 100      35.831  12.242 -19.048  0.40 54.70           O  
ATOM   3558  CB  HIS B 100      37.290  15.085 -19.095  0.40 58.38           C  
ATOM   3559  CG  HIS B 100      37.115  16.498 -18.657  0.40 62.76           C  
ATOM   3560  ND1 HIS B 100      35.873  17.041 -18.405  0.40 64.41           N  
ATOM   3561  CD2 HIS B 100      38.016  17.452 -18.336  0.40 63.05           C  
ATOM   3562  CE1 HIS B 100      36.017  18.271 -17.947  0.40 65.24           C  
ATOM   3563  NE2 HIS B 100      37.308  18.545 -17.895  0.40 65.55           N  
ATOM   3564  N   GLY B 101      37.987  12.026 -18.488  0.40 55.66           N  
ATOM   3565  CA  GLY B 101      38.048  10.666 -18.971  0.40 55.71           C  
ATOM   3566  C   GLY B 101      38.760  10.538 -20.293  0.40 56.39           C  
ATOM   3567  O   GLY B 101      38.750   9.480 -20.899  0.40 57.93           O  
ATOM   3568  N   TYR B 102      39.368  11.622 -20.754  0.40 55.77           N  
ATOM   3569  CA  TYR B 102      40.112  11.603 -22.013  0.40 54.56           C  
ATOM   3570  C   TYR B 102      40.667  12.947 -22.244  0.40 54.44           C  
ATOM   3571  O   TYR B 102      40.186  13.919 -21.669  0.40 53.29           O  
ATOM   3572  CB  TYR B 102      39.227  11.271 -23.207  0.40 54.53           C  
ATOM   3573  CG  TYR B 102      38.301  12.401 -23.597  0.40 55.03           C  
ATOM   3574  CD1 TYR B 102      37.160  12.688 -22.837  0.40 55.01           C  
ATOM   3575  CD2 TYR B 102      38.571  13.200 -24.707  0.40 53.90           C  
ATOM   3576  CE1 TYR B 102      36.316  13.736 -23.171  0.40 52.99           C  
ATOM   3577  CE2 TYR B 102      37.728  14.255 -25.047  0.40 53.60           C  
ATOM   3578  CZ  TYR B 102      36.607  14.511 -24.269  0.40 53.36           C  
ATOM   3579  OH  TYR B 102      35.776  15.546 -24.581  0.40 53.55           O  
ATOM   3580  N   PHE B 103      41.680  13.025 -23.088  0.40 54.53           N  
ATOM   3581  CA  PHE B 103      42.253  14.318 -23.363  0.40 55.23           C  
ATOM   3582  C   PHE B 103      41.214  15.067 -24.090  0.40 57.07           C  
ATOM   3583  O   PHE B 103      40.844  14.680 -25.202  0.40 57.06           O  
ATOM   3584  CB  PHE B 103      43.518  14.204 -24.217  0.40 52.79           C  
ATOM   3585  CG  PHE B 103      44.772  13.986 -23.413  0.40 53.19           C  
ATOM   3586  CD1 PHE B 103      45.564  15.055 -23.037  0.40 52.35           C  
ATOM   3587  CD2 PHE B 103      45.133  12.712 -22.994  0.40 53.53           C  
ATOM   3588  CE1 PHE B 103      46.683  14.860 -22.259  0.40 51.10           C  
ATOM   3589  CE2 PHE B 103      46.253  12.519 -22.215  0.40 53.32           C  
ATOM   3590  CZ  PHE B 103      47.024  13.596 -21.847  0.40 52.77           C  
ATOM   3591  N   VAL B 104      40.677  16.098 -23.457  0.40 59.13           N  
ATOM   3592  CA  VAL B 104      39.685  16.892 -24.141  0.40 60.77           C  
ATOM   3593  C   VAL B 104      40.469  17.907 -24.981  0.40 62.67           C  
ATOM   3594  O   VAL B 104      40.111  18.136 -26.143  0.40 65.69           O  
ATOM   3595  CB  VAL B 104      38.695  17.573 -23.141  0.40 59.01           C  
ATOM   3596  CG1 VAL B 104      38.505  16.694 -21.906  0.40 58.72           C  
ATOM   3597  CG2 VAL B 104      39.171  18.946 -22.778  0.40 60.46           C  
ATOM   3598  N   PHE B 105      41.562  18.451 -24.426  0.40 63.43           N  
ATOM   3599  CA  PHE B 105      42.402  19.431 -25.140  0.40 64.52           C  
ATOM   3600  C   PHE B 105      43.162  18.738 -26.239  0.40 62.90           C  
ATOM   3601  O   PHE B 105      44.152  19.277 -26.738  0.40 63.18           O  
ATOM   3602  CB  PHE B 105      43.434  20.106 -24.211  0.40 69.22           C  
ATOM   3603  CG  PHE B 105      42.853  21.142 -23.276  0.40 73.07           C  
ATOM   3604  CD1 PHE B 105      41.831  22.010 -23.693  0.40 74.61           C  
ATOM   3605  CD2 PHE B 105      43.334  21.255 -21.968  0.40 75.19           C  
ATOM   3606  CE1 PHE B 105      41.284  22.975 -22.813  0.40 75.25           C  
ATOM   3607  CE2 PHE B 105      42.800  22.216 -21.079  0.40 76.13           C  
ATOM   3608  CZ  PHE B 105      41.769  23.077 -21.504  0.40 75.81           C  
ATOM   3609  N   GLY B 106      42.721  17.545 -26.612  0.40 61.65           N  
ATOM   3610  CA  GLY B 106      43.417  16.820 -27.651  0.40 59.66           C  
ATOM   3611  C   GLY B 106      44.931  16.850 -27.493  0.40 58.85           C  
ATOM   3612  O   GLY B 106      45.457  16.778 -26.381  0.40 58.30           O  
ATOM   3613  N   PRO B 107      45.657  16.980 -28.609  0.40 59.06           N  
ATOM   3614  CA  PRO B 107      47.117  17.023 -28.694  0.40 58.48           C  
ATOM   3615  C   PRO B 107      47.830  18.204 -28.084  0.40 58.57           C  
ATOM   3616  O   PRO B 107      48.946  18.027 -27.575  0.40 60.08           O  
ATOM   3617  CB  PRO B 107      47.371  16.903 -30.189  0.40 56.95           C  
ATOM   3618  CG  PRO B 107      46.212  17.631 -30.755  0.40 56.41           C  
ATOM   3619  CD  PRO B 107      45.070  17.078 -29.951  0.40 57.78           C  
ATOM   3620  N   THR B 108      47.263  19.402 -28.137  0.40 58.16           N  
ATOM   3621  CA  THR B 108      47.982  20.494 -27.509  0.40 58.24           C  
ATOM   3622  C   THR B 108      48.187  20.091 -26.071  0.40 60.00           C  
ATOM   3623  O   THR B 108      49.307  20.141 -25.574  0.40 61.29           O  
ATOM   3624  CB  THR B 108      47.189  21.787 -27.534  0.40 57.23           C  
ATOM   3625  OG1 THR B 108      46.743  22.049 -28.868  0.40 56.64           O  
ATOM   3626  CG2 THR B 108      48.056  22.933 -27.064  0.40 54.61           C  
ATOM   3627  N   GLY B 109      47.099  19.648 -25.433  0.40 59.77           N  
ATOM   3628  CA  GLY B 109      47.117  19.220 -24.041  0.40 59.27           C  
ATOM   3629  C   GLY B 109      48.138  18.146 -23.732  0.40 58.42           C  
ATOM   3630  O   GLY B 109      48.884  18.250 -22.764  0.40 59.12           O  
ATOM   3631  N   CYS B 110      48.170  17.105 -24.550  0.40 56.47           N  
ATOM   3632  CA  CYS B 110      49.129  16.028 -24.364  0.40 56.12           C  
ATOM   3633  C   CYS B 110      50.536  16.552 -24.535  0.40 56.57           C  
ATOM   3634  O   CYS B 110      51.482  15.978 -23.965  0.40 57.79           O  
ATOM   3635  CB  CYS B 110      48.886  14.952 -25.391  0.40 54.94           C  
ATOM   3636  SG  CYS B 110      49.919  13.466 -25.235  0.40 53.40           S  
ATOM   3637  N   ASN B 111      50.685  17.612 -25.332  0.40 55.89           N  
ATOM   3638  CA  ASN B 111      51.989  18.215 -25.560  0.40 55.33           C  
ATOM   3639  C   ASN B 111      52.390  18.992 -24.323  0.40 55.18           C  
ATOM   3640  O   ASN B 111      53.576  19.186 -24.071  0.40 55.76           O  
ATOM   3641  CB  ASN B 111      51.958  19.109 -26.797  0.40 55.71           C  
ATOM   3642  CG  ASN B 111      52.111  18.313 -28.098  0.40 56.62           C  
ATOM   3643  OD1 ASN B 111      53.088  17.544 -28.288  0.40 57.30           O  
ATOM   3644  ND2 ASN B 111      51.156  18.496 -29.004  0.40 56.93           N  
ATOM   3645  N   LEU B 112      51.408  19.446 -23.553  0.40 53.92           N  
ATOM   3646  CA  LEU B 112      51.696  20.123 -22.301  0.40 52.99           C  
ATOM   3647  C   LEU B 112      52.126  19.054 -21.328  0.40 53.73           C  
ATOM   3648  O   LEU B 112      53.322  18.901 -21.040  0.40 53.43           O  
ATOM   3649  CB  LEU B 112      50.442  20.761 -21.750  0.40 51.83           C  
ATOM   3650  CG  LEU B 112      49.954  21.971 -22.501  0.40 50.06           C  
ATOM   3651  CD1 LEU B 112      48.536  22.259 -22.066  0.40 46.88           C  
ATOM   3652  CD2 LEU B 112      50.884  23.133 -22.228  0.40 46.88           C  
ATOM   3653  N   GLU B 113      51.137  18.315 -20.831  0.40 54.20           N  
ATOM   3654  CA  GLU B 113      51.350  17.225 -19.893  0.40 54.98           C  
ATOM   3655  C   GLU B 113      52.679  16.509 -20.237  0.40 55.42           C  
ATOM   3656  O   GLU B 113      53.550  16.357 -19.372  0.40 54.79           O  
ATOM   3657  CB  GLU B 113      50.143  16.274 -19.978  0.40 54.12           C  
ATOM   3658  CG  GLU B 113      50.007  15.220 -18.883  0.40 54.06           C  
ATOM   3659  CD  GLU B 113      51.176  14.219 -18.816  0.40 55.50           C  
ATOM   3660  OE1 GLU B 113      51.680  13.812 -19.898  0.40 53.30           O  
ATOM   3661  OE2 GLU B 113      51.580  13.824 -17.683  0.40 55.41           O  
ATOM   3662  N   GLY B 114      52.852  16.106 -21.492  0.40 54.84           N  
ATOM   3663  CA  GLY B 114      54.070  15.418 -21.877  0.40 55.12           C  
ATOM   3664  C   GLY B 114      55.355  16.212 -21.710  0.40 55.43           C  
ATOM   3665  O   GLY B 114      56.277  15.782 -21.035  0.40 55.79           O  
ATOM   3666  N   PHE B 115      55.408  17.378 -22.340  0.40 55.68           N  
ATOM   3667  CA  PHE B 115      56.567  18.267 -22.308  0.40 57.04           C  
ATOM   3668  C   PHE B 115      57.108  18.476 -20.914  0.40 57.45           C  
ATOM   3669  O   PHE B 115      58.199  18.005 -20.561  0.40 57.94           O  
ATOM   3670  CB  PHE B 115      56.164  19.625 -22.863  0.40 57.20           C  
ATOM   3671  CG  PHE B 115      57.244  20.664 -22.771  0.40 59.03           C  
ATOM   3672  CD1 PHE B 115      58.380  20.581 -23.576  0.40 58.37           C  
ATOM   3673  CD2 PHE B 115      57.122  21.732 -21.891  0.40 58.95           C  
ATOM   3674  CE1 PHE B 115      59.368  21.541 -23.508  0.40 58.59           C  
ATOM   3675  CE2 PHE B 115      58.107  22.696 -21.817  0.40 59.49           C  
ATOM   3676  CZ  PHE B 115      59.233  22.601 -22.629  0.40 59.04           C  
ATOM   3677  N   PHE B 116      56.342  19.239 -20.144  0.40 56.83           N  
ATOM   3678  CA  PHE B 116      56.685  19.580 -18.773  0.40 56.80           C  
ATOM   3679  C   PHE B 116      57.120  18.364 -18.007  0.40 56.18           C  
ATOM   3680  O   PHE B 116      58.232  18.338 -17.492  0.40 56.37           O  
ATOM   3681  CB  PHE B 116      55.491  20.258 -18.103  0.40 55.30           C  
ATOM   3682  CG  PHE B 116      55.247  21.650 -18.603  0.40 55.70           C  
ATOM   3683  CD1 PHE B 116      56.201  22.650 -18.400  0.40 55.16           C  
ATOM   3684  CD2 PHE B 116      54.081  21.967 -19.291  0.40 56.69           C  
ATOM   3685  CE1 PHE B 116      55.994  23.953 -18.878  0.40 54.61           C  
ATOM   3686  CE2 PHE B 116      53.857  23.267 -19.775  0.40 55.79           C  
ATOM   3687  CZ  PHE B 116      54.817  24.262 -19.568  0.40 55.10           C  
ATOM   3688  N   ALA B 117      56.256  17.362 -17.936  0.40 54.97           N  
ATOM   3689  CA  ALA B 117      56.589  16.151 -17.224  0.40 54.73           C  
ATOM   3690  C   ALA B 117      57.978  15.666 -17.638  0.40 55.27           C  
ATOM   3691  O   ALA B 117      58.844  15.488 -16.779  0.40 56.39           O  
ATOM   3692  CB  ALA B 117      55.553  15.107 -17.507  0.40 53.84           C  
ATOM   3693  N   THR B 118      58.206  15.473 -18.935  0.40 55.73           N  
ATOM   3694  CA  THR B 118      59.502  15.001 -19.410  0.40 56.23           C  
ATOM   3695  C   THR B 118      60.577  15.929 -18.958  0.40 56.11           C  
ATOM   3696  O   THR B 118      61.475  15.512 -18.260  0.40 55.32           O  
ATOM   3697  CB  THR B 118      59.568  14.920 -20.941  0.40 58.14           C  
ATOM   3698  OG1 THR B 118      58.599  13.978 -21.413  0.40 59.14           O  
ATOM   3699  CG2 THR B 118      60.954  14.482 -21.393  0.40 57.02           C  
ATOM   3700  N   LEU B 119      60.494  17.190 -19.345  0.40 55.52           N  
ATOM   3701  CA  LEU B 119      61.524  18.131 -18.949  0.40 57.06           C  
ATOM   3702  C   LEU B 119      61.809  18.048 -17.451  0.40 58.71           C  
ATOM   3703  O   LEU B 119      62.876  17.586 -17.078  0.40 59.21           O  
ATOM   3704  CB  LEU B 119      61.118  19.544 -19.365  0.40 57.42           C  
ATOM   3705  CG  LEU B 119      61.986  20.737 -18.960  0.40 57.19           C  
ATOM   3706  CD1 LEU B 119      61.681  21.912 -19.864  0.40 56.46           C  
ATOM   3707  CD2 LEU B 119      61.711  21.107 -17.504  0.40 55.31           C  
ATOM   3708  N   GLY B 120      60.870  18.475 -16.611  0.40 59.24           N  
ATOM   3709  CA  GLY B 120      61.065  18.453 -15.166  0.40 58.79           C  
ATOM   3710  C   GLY B 120      61.774  17.246 -14.577  0.40 58.96           C  
ATOM   3711  O   GLY B 120      62.542  17.386 -13.626  0.40 59.48           O  
ATOM   3712  N   GLY B 121      61.494  16.065 -15.134  0.40 58.90           N  
ATOM   3713  CA  GLY B 121      62.109  14.823 -14.679  0.40 59.08           C  
ATOM   3714  C   GLY B 121      63.539  14.703 -15.187  0.40 58.19           C  
ATOM   3715  O   GLY B 121      64.427  14.248 -14.476  0.40 58.65           O  
ATOM   3716  N   GLU B 122      63.760  15.101 -16.433  0.40 58.11           N  
ATOM   3717  CA  GLU B 122      65.096  15.075 -16.976  0.40 59.31           C  
ATOM   3718  C   GLU B 122      65.913  16.012 -16.156  0.40 60.46           C  
ATOM   3719  O   GLU B 122      66.970  15.640 -15.701  0.40 62.57           O  
ATOM   3720  CB  GLU B 122      65.087  15.489 -18.435  0.40 58.97           C  
ATOM   3721  CG  GLU B 122      64.475  14.407 -19.296  0.40 60.69           C  
ATOM   3722  CD  GLU B 122      65.311  13.109 -19.335  0.40 62.46           C  
ATOM   3723  OE1 GLU B 122      65.977  12.784 -18.316  0.40 64.69           O  
ATOM   3724  OE2 GLU B 122      65.292  12.406 -20.385  0.40 61.25           O  
ATOM   3725  N   ILE B 123      65.412  17.218 -15.937  0.40 59.09           N  
ATOM   3726  CA  ILE B 123      66.121  18.192 -15.112  0.40 58.17           C  
ATOM   3727  C   ILE B 123      66.461  17.590 -13.755  0.40 58.29           C  
ATOM   3728  O   ILE B 123      67.547  17.805 -13.242  0.40 58.55           O  
ATOM   3729  CB  ILE B 123      65.268  19.449 -14.888  0.40 58.24           C  
ATOM   3730  CG1 ILE B 123      65.427  20.387 -16.069  0.40 57.13           C  
ATOM   3731  CG2 ILE B 123      65.669  20.147 -13.605  0.40 57.39           C  
ATOM   3732  CD1 ILE B 123      64.719  21.677 -15.869  0.40 57.23           C  
ATOM   3733  N   ALA B 124      65.539  16.844 -13.173  0.40 59.04           N  
ATOM   3734  CA  ALA B 124      65.798  16.256 -11.878  0.40 59.36           C  
ATOM   3735  C   ALA B 124      66.893  15.245 -11.997  0.40 60.18           C  
ATOM   3736  O   ALA B 124      67.663  15.091 -11.079  0.40 60.96           O  
ATOM   3737  CB  ALA B 124      64.555  15.611 -11.343  0.40 57.91           C  
ATOM   3738  N   LEU B 125      66.971  14.549 -13.122  0.40 60.62           N  
ATOM   3739  CA  LEU B 125      68.013  13.544 -13.294  0.40 62.29           C  
ATOM   3740  C   LEU B 125      69.340  14.214 -13.494  0.40 63.75           C  
ATOM   3741  O   LEU B 125      70.337  13.764 -12.954  0.40 63.27           O  
ATOM   3742  CB  LEU B 125      67.708  12.652 -14.494  0.40 60.83           C  
ATOM   3743  CG  LEU B 125      68.796  11.658 -14.921  0.40 60.17           C  
ATOM   3744  CD1 LEU B 125      69.074  10.623 -13.835  0.40 59.37           C  
ATOM   3745  CD2 LEU B 125      68.341  10.973 -16.191  0.40 60.72           C  
ATOM   3746  N   TRP B 126      69.349  15.286 -14.272  0.40 66.20           N  
ATOM   3747  CA  TRP B 126      70.570  16.032 -14.557  0.40 68.37           C  
ATOM   3748  C   TRP B 126      71.082  16.697 -13.318  0.40 68.29           C  
ATOM   3749  O   TRP B 126      72.280  16.653 -13.047  0.40 67.97           O  
ATOM   3750  CB  TRP B 126      70.318  17.073 -15.654  0.40 70.49           C  
ATOM   3751  CG  TRP B 126      70.509  16.493 -17.019  0.40 73.55           C  
ATOM   3752  CD1 TRP B 126      69.678  16.612 -18.096  0.40 74.71           C  
ATOM   3753  CD2 TRP B 126      71.607  15.684 -17.444  0.40 73.97           C  
ATOM   3754  NE1 TRP B 126      70.194  15.921 -19.165  0.40 74.98           N  
ATOM   3755  CE2 TRP B 126      71.380  15.345 -18.790  0.40 74.48           C  
ATOM   3756  CE3 TRP B 126      72.767  15.215 -16.815  0.40 73.60           C  
ATOM   3757  CZ2 TRP B 126      72.271  14.558 -19.520  0.40 75.51           C  
ATOM   3758  CZ3 TRP B 126      73.652  14.434 -17.538  0.40 74.44           C  
ATOM   3759  CH2 TRP B 126      73.399  14.113 -18.877  0.40 75.20           C  
ATOM   3760  N   SER B 127      70.186  17.317 -12.564  0.40 68.00           N  
ATOM   3761  CA  SER B 127      70.583  17.973 -11.331  0.40 68.31           C  
ATOM   3762  C   SER B 127      71.268  16.952 -10.439  0.40 68.66           C  
ATOM   3763  O   SER B 127      72.068  17.312  -9.597  0.40 68.93           O  
ATOM   3764  CB  SER B 127      69.357  18.540 -10.615  0.40 68.07           C  
ATOM   3765  OG  SER B 127      68.576  19.339 -11.486  0.40 69.59           O  
ATOM   3766  N   LEU B 128      70.957  15.676 -10.629  0.40 69.66           N  
ATOM   3767  CA  LEU B 128      71.552  14.633  -9.807  0.40 71.26           C  
ATOM   3768  C   LEU B 128      72.956  14.322 -10.285  0.40 72.21           C  
ATOM   3769  O   LEU B 128      73.641  13.458  -9.723  0.40 71.45           O  
ATOM   3770  CB  LEU B 128      70.662  13.379  -9.806  0.40 71.89           C  
ATOM   3771  CG  LEU B 128      69.346  13.527  -9.021  0.40 72.30           C  
ATOM   3772  CD1 LEU B 128      68.583  12.213  -9.008  0.40 72.87           C  
ATOM   3773  CD2 LEU B 128      69.644  13.949  -7.595  0.40 70.53           C  
ATOM   3774  N   VAL B 129      73.396  15.022 -11.321  0.40 73.87           N  
ATOM   3775  CA  VAL B 129      74.748  14.821 -11.824  0.40 73.68           C  
ATOM   3776  C   VAL B 129      75.568  16.070 -11.462  0.40 73.97           C  
ATOM   3777  O   VAL B 129      76.667  15.945 -10.909  0.40 73.71           O  
ATOM   3778  CB  VAL B 129      74.735  14.551 -13.351  0.40 72.94           C  
ATOM   3779  CG1 VAL B 129      76.139  14.421 -13.861  0.40 71.97           C  
ATOM   3780  CG2 VAL B 129      73.971  13.267 -13.646  0.40 73.53           C  
ATOM   3781  N   VAL B 130      75.018  17.254 -11.740  0.40 72.91           N  
ATOM   3782  CA  VAL B 130      75.664  18.518 -11.405  0.40 72.36           C  
ATOM   3783  C   VAL B 130      76.011  18.476  -9.937  0.40 74.06           C  
ATOM   3784  O   VAL B 130      76.785  19.283  -9.449  0.40 74.52           O  
ATOM   3785  CB  VAL B 130      74.698  19.697 -11.649  0.40 71.56           C  
ATOM   3786  CG1 VAL B 130      75.267  20.979 -11.092  0.40 70.00           C  
ATOM   3787  CG2 VAL B 130      74.438  19.843 -13.126  0.40 70.99           C  
ATOM   3788  N   LEU B 131      75.423  17.508  -9.250  0.40 75.34           N  
ATOM   3789  CA  LEU B 131      75.604  17.296  -7.825  0.40 76.63           C  
ATOM   3790  C   LEU B 131      76.727  16.318  -7.610  0.40 78.71           C  
ATOM   3791  O   LEU B 131      77.684  16.656  -6.924  0.40 79.17           O  
ATOM   3792  CB  LEU B 131      74.315  16.725  -7.230  0.40 76.53           C  
ATOM   3793  CG  LEU B 131      73.802  17.271  -5.898  0.40 76.63           C  
ATOM   3794  CD1 LEU B 131      73.294  18.700  -6.086  0.40 76.98           C  
ATOM   3795  CD2 LEU B 131      72.684  16.379  -5.381  0.40 76.41           C  
ATOM   3796  N   ALA B 132      76.601  15.111  -8.174  0.40 79.71           N  
ATOM   3797  CA  ALA B 132      77.629  14.076  -8.050  0.40 79.55           C  
ATOM   3798  C   ALA B 132      78.972  14.729  -8.329  0.40 79.76           C  
ATOM   3799  O   ALA B 132      79.954  14.510  -7.621  0.40 79.87           O  
ATOM   3800  CB  ALA B 132      77.362  12.943  -9.047  0.40 78.95           C  
ATOM   3801  N   ILE B 133      79.005  15.549  -9.366  0.40 79.61           N  
ATOM   3802  CA  ILE B 133      80.206  16.282  -9.719  0.40 80.62           C  
ATOM   3803  C   ILE B 133      80.686  17.005  -8.478  0.40 81.36           C  
ATOM   3804  O   ILE B 133      81.670  16.599  -7.882  0.40 81.76           O  
ATOM   3805  CB  ILE B 133      79.889  17.306 -10.845  0.40 81.00           C  
ATOM   3806  CG1 ILE B 133      79.389  16.558 -12.080  0.40 79.93           C  
ATOM   3807  CG2 ILE B 133      81.087  18.154 -11.162  0.40 80.39           C  
ATOM   3808  CD1 ILE B 133      79.869  15.106 -12.153  0.40 79.55           C  
ATOM   3809  N   GLU B 134      79.965  18.047  -8.079  0.40 81.08           N  
ATOM   3810  CA  GLU B 134      80.310  18.839  -6.912  0.40 81.84           C  
ATOM   3811  C   GLU B 134      80.656  17.972  -5.722  0.40 82.12           C  
ATOM   3812  O   GLU B 134      81.698  18.175  -5.120  0.40 82.28           O  
ATOM   3813  CB  GLU B 134      79.157  19.778  -6.547  0.40 82.48           C  
ATOM   3814  CG  GLU B 134      79.462  20.716  -5.372  0.40 84.42           C  
ATOM   3815  CD  GLU B 134      79.058  20.152  -4.005  0.40 86.86           C  
ATOM   3816  OE1 GLU B 134      79.002  18.907  -3.861  0.40 87.69           O  
ATOM   3817  OE2 GLU B 134      78.810  20.961  -3.070  0.40 88.16           O  
ATOM   3818  N   ARG B 135      79.801  17.018  -5.371  1.00 83.48           N  
ATOM   3819  CA  ARG B 135      80.074  16.173  -4.215  1.00 84.92           C  
ATOM   3820  C   ARG B 135      81.469  15.579  -4.310  1.00 86.69           C  
ATOM   3821  O   ARG B 135      82.146  15.422  -3.301  1.00 86.43           O  
ATOM   3822  CB  ARG B 135      79.053  15.038  -4.146  1.00 84.08           C  
ATOM   3823  CG  ARG B 135      78.794  14.558  -2.750  1.00 82.45           C  
ATOM   3824  CD  ARG B 135      77.807  15.489  -2.093  1.00 82.66           C  
ATOM   3825  NE  ARG B 135      78.207  16.897  -2.141  1.00 80.86           N  
ATOM   3826  CZ  ARG B 135      78.774  17.550  -1.129  1.00 79.90           C  
ATOM   3827  NH1 ARG B 135      79.021  16.923   0.018  1.00 77.95           N  
ATOM   3828  NH2 ARG B 135      79.066  18.840  -1.253  1.00 78.88           N  
ATOM   3829  N   TYR B 136      81.878  15.235  -5.526  1.00 88.96           N  
ATOM   3830  CA  TYR B 136      83.185  14.639  -5.784  1.00 90.84           C  
ATOM   3831  C   TYR B 136      84.256  15.684  -5.645  1.00 92.41           C  
ATOM   3832  O   TYR B 136      85.295  15.430  -5.065  1.00 91.93           O  
ATOM   3833  CB  TYR B 136      83.218  14.081  -7.201  1.00 90.66           C  
ATOM   3834  CG  TYR B 136      84.558  13.549  -7.618  1.00 90.67           C  
ATOM   3835  CD1 TYR B 136      84.988  12.289  -7.203  1.00 90.50           C  
ATOM   3836  CD2 TYR B 136      85.387  14.294  -8.453  1.00 90.47           C  
ATOM   3837  CE1 TYR B 136      86.212  11.776  -7.614  1.00 90.89           C  
ATOM   3838  CE2 TYR B 136      86.612  13.797  -8.872  1.00 91.38           C  
ATOM   3839  CZ  TYR B 136      87.023  12.532  -8.452  1.00 91.83           C  
ATOM   3840  OH  TYR B 136      88.232  12.025  -8.886  1.00 92.04           O  
ATOM   3841  N   VAL B 137      83.987  16.859  -6.196  1.00 94.92           N  
ATOM   3842  CA  VAL B 137      84.914  17.978  -6.164  1.00 97.71           C  
ATOM   3843  C   VAL B 137      85.142  18.480  -4.738  1.00100.11           C  
ATOM   3844  O   VAL B 137      86.081  19.239  -4.514  1.00101.22           O  
ATOM   3845  CB  VAL B 137      84.385  19.137  -7.043  1.00 96.78           C  
ATOM   3846  CG1 VAL B 137      85.369  20.285  -7.054  1.00 96.82           C  
ATOM   3847  CG2 VAL B 137      84.138  18.635  -8.455  1.00 96.56           C  
ATOM   3848  N   VAL B 138      84.308  18.081  -3.782  1.00102.24           N  
ATOM   3849  CA  VAL B 138      84.506  18.544  -2.410  1.00104.44           C  
ATOM   3850  C   VAL B 138      84.971  17.412  -1.541  1.00106.56           C  
ATOM   3851  O   VAL B 138      85.675  17.644  -0.578  1.00106.84           O  
ATOM   3852  CB  VAL B 138      83.222  19.137  -1.792  1.00103.45           C  
ATOM   3853  CG1 VAL B 138      82.699  20.266  -2.667  1.00103.21           C  
ATOM   3854  CG2 VAL B 138      82.182  18.048  -1.606  1.00103.83           C  
ATOM   3855  N   VAL B 139      84.585  16.187  -1.864  1.00109.54           N  
ATOM   3856  CA  VAL B 139      85.013  15.059  -1.053  1.00113.23           C  
ATOM   3857  C   VAL B 139      86.348  14.547  -1.532  1.00116.72           C  
ATOM   3858  O   VAL B 139      87.226  14.320  -0.717  1.00116.64           O  
ATOM   3859  CB  VAL B 139      83.988  13.917  -1.084  1.00112.33           C  
ATOM   3860  CG1 VAL B 139      84.581  12.667  -0.453  1.00111.45           C  
ATOM   3861  CG2 VAL B 139      82.737  14.338  -0.335  1.00112.03           C  
ATOM   3862  N   CYS B 140      86.510  14.375  -2.842  1.00122.25           N  
ATOM   3863  CA  CYS B 140      87.771  13.876  -3.402  1.00127.51           C  
ATOM   3864  C   CYS B 140      88.658  15.035  -3.842  1.00130.86           C  
ATOM   3865  O   CYS B 140      89.734  14.799  -4.394  1.00131.08           O  
ATOM   3866  CB  CYS B 140      87.496  12.968  -4.604  1.00128.06           C  
ATOM   3867  SG  CYS B 140      86.453  11.537  -4.245  1.00131.03           S  
ATOM   3868  N   LYS B 141      88.197  16.262  -3.595  1.00134.90           N  
ATOM   3869  CA  LYS B 141      88.893  17.510  -3.950  1.00138.60           C  
ATOM   3870  C   LYS B 141      90.092  17.307  -4.894  1.00141.36           C  
ATOM   3871  O   LYS B 141      91.242  17.357  -4.445  1.00141.52           O  
ATOM   3872  CB  LYS B 141      89.361  18.243  -2.683  1.00138.64           C  
ATOM   3873  CG  LYS B 141      89.834  19.661  -2.968  1.00139.20           C  
ATOM   3874  CD  LYS B 141      90.549  20.296  -1.792  1.00139.28           C  
ATOM   3875  CE  LYS B 141      91.187  21.618  -2.222  1.00139.64           C  
ATOM   3876  NZ  LYS B 141      92.076  22.203  -1.172  1.00139.72           N  
ATOM   3877  N   PRO B 142      89.843  17.085  -6.206  1.00143.79           N  
ATOM   3878  CA  PRO B 142      90.945  16.888  -7.162  1.00145.32           C  
ATOM   3879  C   PRO B 142      91.670  18.194  -7.456  1.00146.63           C  
ATOM   3880  O   PRO B 142      92.556  18.226  -8.317  1.00146.52           O  
ATOM   3881  CB  PRO B 142      90.240  16.342  -8.410  1.00145.05           C  
ATOM   3882  CG  PRO B 142      88.992  15.710  -7.867  1.00144.82           C  
ATOM   3883  CD  PRO B 142      88.556  16.721  -6.828  1.00144.61           C  
ATOM   3884  N   MET B 143      91.294  19.258  -6.749  1.00148.24           N  
ATOM   3885  CA  MET B 143      91.907  20.563  -6.958  1.00149.94           C  
ATOM   3886  C   MET B 143      92.869  20.928  -5.845  1.00151.06           C  
ATOM   3887  O   MET B 143      93.285  20.057  -5.060  1.00150.97           O  
ATOM   3888  CB  MET B 143      90.828  21.641  -7.100  1.00150.02           C  
ATOM   3889  CG  MET B 143      90.839  22.283  -8.474  1.00150.37           C  
ATOM   3890  SD  MET B 143      90.784  21.049  -9.793  1.00151.37           S  
ATOM   3891  CE  MET B 143      92.568  20.722 -10.082  1.00150.57           C  
ATOM   3892  N   SER B 144      93.228  22.212  -5.796  1.00151.95           N  
ATOM   3893  CA  SER B 144      94.152  22.736  -4.793  1.00152.55           C  
ATOM   3894  C   SER B 144      93.453  23.797  -3.952  1.00152.94           C  
ATOM   3895  O   SER B 144      93.282  23.617  -2.742  1.00152.82           O  
ATOM   3896  CB  SER B 144      95.392  23.333  -5.480  1.00152.37           C  
ATOM   3897  OG  SER B 144      96.060  22.363  -6.275  1.00151.83           O  
ATOM   3898  N   ASN B 145      93.056  24.897  -4.585  1.00153.37           N  
ATOM   3899  CA  ASN B 145      92.368  25.972  -3.873  1.00153.69           C  
ATOM   3900  C   ASN B 145      91.136  26.374  -4.656  1.00153.37           C  
ATOM   3901  O   ASN B 145      90.677  27.516  -4.546  1.00153.51           O  
ATOM   3902  CB  ASN B 145      93.303  27.178  -3.680  1.00154.22           C  
ATOM   3903  CG  ASN B 145      93.739  27.802  -4.996  1.00154.65           C  
ATOM   3904  OD1 ASN B 145      93.649  27.172  -6.062  1.00154.85           O  
ATOM   3905  ND2 ASN B 145      94.228  29.040  -4.930  1.00153.89           N  
ATOM   3906  N   PHE B 146      90.608  25.429  -5.437  1.00152.83           N  
ATOM   3907  CA  PHE B 146      89.406  25.648  -6.246  1.00151.79           C  
ATOM   3908  C   PHE B 146      88.127  25.447  -5.416  1.00150.20           C  
ATOM   3909  O   PHE B 146      87.923  24.375  -4.817  1.00150.19           O  
ATOM   3910  CB  PHE B 146      89.378  24.689  -7.438  1.00152.62           C  
ATOM   3911  CG  PHE B 146      88.051  24.647  -8.140  1.00153.61           C  
ATOM   3912  CD1 PHE B 146      87.555  25.781  -8.787  1.00153.93           C  
ATOM   3913  CD2 PHE B 146      87.267  23.495  -8.109  1.00154.09           C  
ATOM   3914  CE1 PHE B 146      86.296  25.771  -9.390  1.00154.17           C  
ATOM   3915  CE2 PHE B 146      86.001  23.475  -8.709  1.00154.40           C  
ATOM   3916  CZ  PHE B 146      85.515  24.615  -9.349  1.00154.13           C  
ATOM   3917  N   ARG B 147      87.268  26.467  -5.404  1.00147.59           N  
ATOM   3918  CA  ARG B 147      86.014  26.414  -4.660  1.00144.57           C  
ATOM   3919  C   ARG B 147      84.845  26.502  -5.638  1.00142.32           C  
ATOM   3920  O   ARG B 147      84.899  27.265  -6.616  1.00142.30           O  
ATOM   3921  CB  ARG B 147      85.947  27.577  -3.658  1.00145.11           C  
ATOM   3922  CG  ARG B 147      84.856  27.457  -2.581  1.00145.12           C  
ATOM   3923  CD  ARG B 147      84.432  28.843  -2.077  1.00144.84           C  
ATOM   3924  NE  ARG B 147      83.677  29.578  -3.097  1.00144.59           N  
ATOM   3925  CZ  ARG B 147      83.381  30.874  -3.034  1.00144.16           C  
ATOM   3926  NH1 ARG B 147      83.780  31.600  -1.999  1.00143.82           N  
ATOM   3927  NH2 ARG B 147      82.684  31.447  -4.009  1.00143.48           N  
ATOM   3928  N   PHE B 148      83.801  25.721  -5.368  1.00138.70           N  
ATOM   3929  CA  PHE B 148      82.599  25.686  -6.191  1.00134.80           C  
ATOM   3930  C   PHE B 148      81.746  26.900  -5.860  1.00131.91           C  
ATOM   3931  O   PHE B 148      80.815  26.794  -5.059  1.00131.85           O  
ATOM   3932  CB  PHE B 148      81.824  24.413  -5.878  1.00134.88           C  
ATOM   3933  CG  PHE B 148      81.334  23.687  -7.088  1.00135.31           C  
ATOM   3934  CD1 PHE B 148      80.352  24.244  -7.910  1.00135.32           C  
ATOM   3935  CD2 PHE B 148      81.848  22.428  -7.401  1.00135.98           C  
ATOM   3936  CE1 PHE B 148      79.881  23.554  -9.036  1.00135.44           C  
ATOM   3937  CE2 PHE B 148      81.387  21.724  -8.524  1.00136.46           C  
ATOM   3938  CZ  PHE B 148      80.399  22.291  -9.344  1.00136.18           C  
ATOM   3939  N   GLY B 149      82.055  28.043  -6.463  1.00128.53           N  
ATOM   3940  CA  GLY B 149      81.295  29.247  -6.177  1.00124.09           C  
ATOM   3941  C   GLY B 149      79.868  29.241  -6.690  1.00120.73           C  
ATOM   3942  O   GLY B 149      79.436  28.302  -7.345  1.00119.91           O  
ATOM   3943  N   GLU B 150      79.130  30.297  -6.369  1.00118.23           N  
ATOM   3944  CA  GLU B 150      77.760  30.432  -6.827  1.00116.14           C  
ATOM   3945  C   GLU B 150      77.785  30.456  -8.335  1.00115.22           C  
ATOM   3946  O   GLU B 150      76.832  30.022  -8.972  1.00115.73           O  
ATOM   3947  CB  GLU B 150      77.146  31.733  -6.308  1.00115.39           C  
ATOM   3948  CG  GLU B 150      76.887  31.752  -4.814  1.00115.41           C  
ATOM   3949  CD  GLU B 150      76.394  33.105  -4.308  1.00115.61           C  
ATOM   3950  OE1 GLU B 150      75.402  33.637  -4.862  1.00115.41           O  
ATOM   3951  OE2 GLU B 150      76.997  33.635  -3.347  1.00115.27           O  
ATOM   3952  N   ASN B 151      78.880  30.954  -8.905  1.00113.88           N  
ATOM   3953  CA  ASN B 151      79.014  31.041 -10.358  1.00111.53           C  
ATOM   3954  C   ASN B 151      78.964  29.652 -10.976  1.00108.99           C  
ATOM   3955  O   ASN B 151      78.258  29.452 -11.956  1.00108.47           O  
ATOM   3956  CB  ASN B 151      80.312  31.789 -10.745  1.00113.07           C  
ATOM   3957  CG  ASN B 151      81.585  31.113 -10.217  1.00114.34           C  
ATOM   3958  OD1 ASN B 151      81.860  31.105  -9.009  1.00114.79           O  
ATOM   3959  ND2 ASN B 151      82.370  30.550 -11.133  1.00114.66           N  
ATOM   3960  N   HIS B 152      79.691  28.697 -10.408  1.00106.42           N  
ATOM   3961  CA  HIS B 152      79.667  27.337 -10.930  1.00104.22           C  
ATOM   3962  C   HIS B 152      78.254  26.783 -10.778  1.00101.78           C  
ATOM   3963  O   HIS B 152      77.798  25.989 -11.609  1.00101.42           O  
ATOM   3964  CB  HIS B 152      80.652  26.451 -10.162  1.00106.57           C  
ATOM   3965  CG  HIS B 152      82.066  26.942 -10.197  1.00109.43           C  
ATOM   3966  ND1 HIS B 152      82.487  28.055  -9.499  1.00110.64           N  
ATOM   3967  CD2 HIS B 152      83.153  26.484 -10.867  1.00110.54           C  
ATOM   3968  CE1 HIS B 152      83.771  28.263  -9.739  1.00111.48           C  
ATOM   3969  NE2 HIS B 152      84.199  27.325 -10.567  1.00111.13           N  
ATOM   3970  N   ALA B 153      77.569  27.203  -9.717  1.00 98.19           N  
ATOM   3971  CA  ALA B 153      76.212  26.761  -9.447  1.00 92.98           C  
ATOM   3972  C   ALA B 153      75.284  27.261 -10.524  1.00 90.19           C  
ATOM   3973  O   ALA B 153      74.570  26.462 -11.095  1.00 90.67           O  
ATOM   3974  CB  ALA B 153      75.756  27.258  -8.091  1.00 93.25           C  
ATOM   3975  N   ILE B 154      75.278  28.560 -10.815  1.00 86.11           N  
ATOM   3976  CA  ILE B 154      74.385  29.057 -11.856  1.00 83.81           C  
ATOM   3977  C   ILE B 154      74.688  28.361 -13.173  1.00 83.31           C  
ATOM   3978  O   ILE B 154      73.836  28.345 -14.060  1.00 83.31           O  
ATOM   3979  CB  ILE B 154      74.502  30.594 -12.040  1.00 82.77           C  
ATOM   3980  CG1 ILE B 154      73.848  31.314 -10.858  1.00 81.99           C  
ATOM   3981  CG2 ILE B 154      73.773  31.036 -13.305  1.00 80.42           C  
ATOM   3982  CD1 ILE B 154      74.468  31.031  -9.518  1.00 78.87           C  
ATOM   3983  N   MET B 155      75.899  27.840 -13.341  0.40 82.73           N  
ATOM   3984  CA  MET B 155      76.257  27.160 -14.590  0.40 81.79           C  
ATOM   3985  C   MET B 155      75.432  25.917 -14.738  0.40 80.03           C  
ATOM   3986  O   MET B 155      74.844  25.700 -15.798  0.40 78.63           O  
ATOM   3987  CB  MET B 155      77.746  26.809 -14.612  0.40 84.20           C  
ATOM   3988  CG  MET B 155      78.647  27.995 -14.958  0.40 86.73           C  
ATOM   3989  SD  MET B 155      78.214  28.732 -16.553  0.40 91.82           S  
ATOM   3990  CE  MET B 155      77.231  30.165 -16.061  0.40 90.09           C  
ATOM   3991  N   GLY B 156      75.406  25.101 -13.683  0.40 78.34           N  
ATOM   3992  CA  GLY B 156      74.607  23.892 -13.682  0.40 75.72           C  
ATOM   3993  C   GLY B 156      73.171  24.277 -14.013  0.40 74.07           C  
ATOM   3994  O   GLY B 156      72.598  23.731 -14.950  0.40 74.38           O  
ATOM   3995  N   VAL B 157      72.606  25.234 -13.269  0.40 71.41           N  
ATOM   3996  CA  VAL B 157      71.220  25.694 -13.484  0.40 69.00           C  
ATOM   3997  C   VAL B 157      70.945  25.904 -14.960  0.40 69.56           C  
ATOM   3998  O   VAL B 157      69.798  25.766 -15.420  0.40 71.44           O  
ATOM   3999  CB  VAL B 157      70.914  27.038 -12.757  0.40 67.59           C  
ATOM   4000  CG1 VAL B 157      69.459  27.443 -12.992  0.40 65.38           C  
ATOM   4001  CG2 VAL B 157      71.174  26.903 -11.283  0.40 65.66           C  
ATOM   4002  N   ALA B 158      71.984  26.259 -15.702  0.40 69.47           N  
ATOM   4003  CA  ALA B 158      71.840  26.481 -17.129  0.40 68.04           C  
ATOM   4004  C   ALA B 158      72.057  25.176 -17.798  0.40 66.76           C  
ATOM   4005  O   ALA B 158      71.291  24.796 -18.664  0.40 64.98           O  
ATOM   4006  CB  ALA B 158      72.869  27.484 -17.608  0.40 66.82           C  
ATOM   4007  N   PHE B 159      73.104  24.487 -17.372  0.40 66.80           N  
ATOM   4008  CA  PHE B 159      73.469  23.194 -17.920  0.40 68.40           C  
ATOM   4009  C   PHE B 159      72.300  22.254 -17.903  0.40 70.11           C  
ATOM   4010  O   PHE B 159      71.958  21.657 -18.928  0.40 69.88           O  
ATOM   4011  CB  PHE B 159      74.577  22.589 -17.090  0.40 67.76           C  
ATOM   4012  CG  PHE B 159      74.818  21.163 -17.394  0.40 67.50           C  
ATOM   4013  CD1 PHE B 159      75.430  20.793 -18.585  0.40 68.84           C  
ATOM   4014  CD2 PHE B 159      74.420  20.184 -16.501  0.40 67.47           C  
ATOM   4015  CE1 PHE B 159      75.650  19.459 -18.889  0.40 69.18           C  
ATOM   4016  CE2 PHE B 159      74.627  18.849 -16.786  0.40 68.42           C  
ATOM   4017  CZ  PHE B 159      75.249  18.479 -17.988  0.40 69.33           C  
ATOM   4018  N   THR B 160      71.716  22.094 -16.720  0.40 70.76           N  
ATOM   4019  CA  THR B 160      70.572  21.219 -16.545  0.40 70.76           C  
ATOM   4020  C   THR B 160      69.394  21.824 -17.256  0.40 70.40           C  
ATOM   4021  O   THR B 160      68.800  21.159 -18.084  0.40 71.51           O  
ATOM   4022  CB  THR B 160      70.210  21.029 -15.052  0.40 69.73           C  
ATOM   4023  OG1 THR B 160      69.907  22.301 -14.465  0.40 70.24           O  
ATOM   4024  CG2 THR B 160      71.352  20.364 -14.299  0.40 66.69           C  
ATOM   4025  N   TRP B 161      69.062  23.076 -16.956  0.40 68.38           N  
ATOM   4026  CA  TRP B 161      67.925  23.711 -17.608  0.40 67.65           C  
ATOM   4027  C   TRP B 161      68.019  23.593 -19.118  0.40 67.51           C  
ATOM   4028  O   TRP B 161      67.087  23.980 -19.808  0.40 67.64           O  
ATOM   4029  CB  TRP B 161      67.810  25.185 -17.205  0.40 66.19           C  
ATOM   4030  CG  TRP B 161      66.576  25.472 -16.390  0.40 65.97           C  
ATOM   4031  CD1 TRP B 161      66.529  25.875 -15.081  0.40 65.46           C  
ATOM   4032  CD2 TRP B 161      65.208  25.319 -16.813  0.40 65.71           C  
ATOM   4033  NE1 TRP B 161      65.214  25.977 -14.661  0.40 65.68           N  
ATOM   4034  CE2 TRP B 161      64.386  25.640 -15.702  0.40 64.43           C  
ATOM   4035  CE3 TRP B 161      64.597  24.937 -18.020  0.40 65.18           C  
ATOM   4036  CZ2 TRP B 161      62.980  25.591 -15.765  0.40 64.20           C  
ATOM   4037  CZ3 TRP B 161      63.194  24.889 -18.082  0.40 63.95           C  
ATOM   4038  CH2 TRP B 161      62.405  25.214 -16.957  0.40 64.86           C  
ATOM   4039  N   VAL B 162      69.124  23.072 -19.639  0.40 68.23           N  
ATOM   4040  CA  VAL B 162      69.256  22.920 -21.082  0.40 68.43           C  
ATOM   4041  C   VAL B 162      69.287  21.455 -21.450  0.40 68.25           C  
ATOM   4042  O   VAL B 162      68.439  21.016 -22.224  0.40 68.07           O  
ATOM   4043  CB  VAL B 162      70.515  23.609 -21.619  0.40 68.58           C  
ATOM   4044  CG1 VAL B 162      70.721  23.239 -23.080  0.40 67.75           C  
ATOM   4045  CG2 VAL B 162      70.371  25.119 -21.476  0.40 67.31           C  
ATOM   4046  N   MET B 163      70.246  20.705 -20.913  0.40 67.89           N  
ATOM   4047  CA  MET B 163      70.338  19.272 -21.191  0.40 69.06           C  
ATOM   4048  C   MET B 163      68.964  18.611 -21.107  0.40 68.81           C  
ATOM   4049  O   MET B 163      68.605  17.839 -21.995  0.40 68.49           O  
ATOM   4050  CB  MET B 163      71.290  18.618 -20.197  0.40 70.11           C  
ATOM   4051  CG  MET B 163      72.721  19.012 -20.419  0.40 72.68           C  
ATOM   4052  SD  MET B 163      73.263  18.535 -22.076  0.40 76.81           S  
ATOM   4053  CE  MET B 163      73.767  16.748 -21.800  0.40 72.89           C  
ATOM   4054  N   ALA B 164      68.211  18.919 -20.051  0.40 68.33           N  
ATOM   4055  CA  ALA B 164      66.875  18.365 -19.843  0.40 67.48           C  
ATOM   4056  C   ALA B 164      65.905  18.977 -20.825  0.40 67.08           C  
ATOM   4057  O   ALA B 164      64.850  18.409 -21.077  0.40 67.72           O  
ATOM   4058  CB  ALA B 164      66.415  18.622 -18.422  0.40 67.30           C  
ATOM   4059  N   LEU B 165      66.263  20.121 -21.389  0.40 65.89           N  
ATOM   4060  CA  LEU B 165      65.411  20.792 -22.359  0.40 65.39           C
[truncated: 188,488 more chars]
