# Supplementary material for: Predictive classification models and targets identification for betulin derivatives as Leishmania donovani inhibitors
Source: J Cheminform. 2018 Aug 17;10:40. doi: 10.1186/s13321-018-0291-x (PMC6097978; doi:10.1186/s13321-018-0291-x)
Supplement: Supplementary file 5 — Additional file 5. Zip file with all potential protein target structures protein data bank files. [file 13321_2018_291_MOESM5_ESM.zip › 2iws.pdb]

HEADER    CHAPERONE                               04-JUL-06   2IWS              
TITLE     RADICICOL ANALOGUES BOUND TO THE ATP SITE OF HSP90                    
COMPND    MOL_ID: 1;                                                            
COMPND   2 MOLECULE: ATP-DEPENDENT MOLECULAR CHAPERONE HSP82;                   
COMPND   3 CHAIN: A;                                                            
COMPND   4 FRAGMENT: N TERMINAL DOMAIN, RESIDUES 1-214;                         
COMPND   5 SYNONYM: HEAT SHOCK PROTEIN 90 HEAT-INDUCIBLE ISOFORM, 82            
COMPND   6  KDA HEAT SHOCK PROTEIN;                                             
COMPND   7 ENGINEERED: YES                                                      
SOURCE    MOL_ID: 1;                                                            
SOURCE   2 ORGANISM_SCIENTIFIC: SACCHAROMYCES CEREVISIAE;                       
SOURCE   3 ORGANISM_COMMON: BAKER'S YEAST;                                      
SOURCE   4 ORGANISM_TAXID: 4932;                                                
SOURCE   5 EXPRESSION_SYSTEM: ESCHERICHIA COLI;                                 
SOURCE   6 EXPRESSION_SYSTEM_TAXID: 562                                         
KEYWDS    INHIBITOR, CHAPERONE, HEAT SHOCK, ATP-BINDING, MULTIGENE              
KEYWDS   2 FAMILY, NUCLEOTIDE-BINDING                                           
EXPDTA    X-RAY DIFFRACTION                                                     
AUTHOR    S.M.ROE,C.PRODROMOU,L.H.PEARL                                         
REVDAT   2   24-FEB-09 2IWS    1       VERSN                                    
REVDAT   1   30-NOV-06 2IWS    0                                                
JRNL        AUTH   N.PROISY,S.Y.SHARP,K.BOXALL,S.CONNELLY,S.M.ROE,              
JRNL        AUTH 2 C.PRODROMOU,A.M.Z.SLAWIN,L.H.PEARL,P.WORKMAN,                
JRNL        AUTH 3 C.J.MOODY                                                    
JRNL        TITL   INHIBITION OF HSP90 WITH SYNTHETIC MACROLACTONES:            
JRNL        TITL 2 SYNTHESIS AND STRUCTURAL AND BIOLOGICAL EVALUATION           
JRNL        TITL 3 OF RING AND CONFORMATIONAL ANALOGS OF RADICICOL.             
JRNL        REF    CHEM.BIOL.                    V.  13  1203 2006              
JRNL        REFN                   ISSN 1074-5521                               
JRNL        PMID   17114002                                                     
JRNL        DOI    10.1016/J.CHEMBIOL.2006.09.015                               
REMARK   2                                                                      
REMARK   2 RESOLUTION.    2.7  ANGSTROMS.                                       
REMARK   3                                                                      
REMARK   3 REFINEMENT.                                                          
REMARK   3   PROGRAM     : CNS 1.0                                              
REMARK   3   AUTHORS     : BRUNGER,ADAMS,CLORE,DELANO,GROS,GROSSE-              
REMARK   3               : KUNSTLEVE,JIANG,KUSZEWSKI,NILGES, PANNU,             
REMARK   3               : READ,RICE,SIMONSON,WARREN                            
REMARK   3                                                                      
REMARK   3  REFINEMENT TARGET : NULL                                            
REMARK   3                                                                      
REMARK   3  DATA USED IN REFINEMENT.                                            
REMARK   3   RESOLUTION RANGE HIGH (ANGSTROMS) : 2.7                            
REMARK   3   RESOLUTION RANGE LOW  (ANGSTROMS) : 40                             
REMARK   3   DATA CUTOFF            (SIGMA(F)) : NULL                           
REMARK   3   DATA CUTOFF HIGH         (ABS(F)) : NULL                           
REMARK   3   DATA CUTOFF LOW          (ABS(F)) : NULL                           
REMARK   3   COMPLETENESS (WORKING+TEST)   (%) : 99.0                           
REMARK   3   NUMBER OF REFLECTIONS             : 8716                           
REMARK   3                                                                      
REMARK   3  FIT TO DATA USED IN REFINEMENT.                                     
REMARK   3   CROSS-VALIDATION METHOD          : THROUGHOU                       
REMARK   3   FREE R VALUE TEST SET SELECTION  : RANDOM                          
REMARK   3   R VALUE            (WORKING SET) : 0.223                           
REMARK   3   FREE R VALUE                     : 0.295                           
REMARK   3   FREE R VALUE TEST SET SIZE   (%) : 5.0                             
REMARK   3   FREE R VALUE TEST SET COUNT      : 416                             
REMARK   3   ESTIMATED ERROR OF FREE R VALUE  : NULL                            
REMARK   3                                                                      
REMARK   3  FIT IN THE HIGHEST RESOLUTION BIN.                                  
REMARK   3   TOTAL NUMBER OF BINS USED           : NULL                         
REMARK   3   BIN RESOLUTION RANGE HIGH       (A) : NULL                         
REMARK   3   BIN RESOLUTION RANGE LOW        (A) : NULL                         
REMARK   3   BIN COMPLETENESS (WORKING+TEST) (%) : NULL                         
REMARK   3   REFLECTIONS IN BIN    (WORKING SET) : NULL                         
REMARK   3   BIN R VALUE           (WORKING SET) : NULL                         
REMARK   3   BIN FREE R VALUE                    : NULL                         
REMARK   3   BIN FREE R VALUE TEST SET SIZE  (%) : NULL                         
REMARK   3   BIN FREE R VALUE TEST SET COUNT     : NULL                         
REMARK   3   ESTIMATED ERROR OF BIN FREE R VALUE : NULL                         
REMARK   3                                                                      
REMARK   3  NUMBER OF NON-HYDROGEN ATOMS USED IN REFINEMENT.                    
REMARK   3   PROTEIN ATOMS            : 1673                                    
REMARK   3   NUCLEIC ACID ATOMS       : 0                                       
REMARK   3   HETEROGEN ATOMS          : 22                                      
REMARK   3   SOLVENT ATOMS            : 77                                      
REMARK   3                                                                      
REMARK   3  B VALUES.                                                           
REMARK   3   FROM WILSON PLOT           (A**2) : 60                             
REMARK   3   MEAN B VALUE      (OVERALL, A**2) : 48                             
REMARK   3   OVERALL ANISOTROPIC B VALUE.                                       
REMARK   3    B11 (A**2) : NULL                                                 
REMARK   3    B22 (A**2) : NULL                                                 
REMARK   3    B33 (A**2) : NULL                                                 
REMARK   3    B12 (A**2) : NULL                                                 
REMARK   3    B13 (A**2) : NULL                                                 
REMARK   3    B23 (A**2) : NULL                                                 
REMARK   3                                                                      
REMARK   3  ESTIMATED COORDINATE ERROR.                                         
REMARK   3   ESD FROM LUZZATI PLOT        (A) : NULL                            
REMARK   3   ESD FROM SIGMAA              (A) : NULL                            
REMARK   3   LOW RESOLUTION CUTOFF        (A) : NULL                            
REMARK   3                                                                      
REMARK   3  CROSS-VALIDATED ESTIMATED COORDINATE ERROR.                         
REMARK   3   ESD FROM C-V LUZZATI PLOT    (A) : NULL                            
REMARK   3   ESD FROM C-V SIGMAA          (A) : NULL                            
REMARK   3                                                                      
REMARK   3  RMS DEVIATIONS FROM IDEAL VALUES.                                   
REMARK   3   BOND LENGTHS                 (A) : 0.003                           
REMARK   3   BOND ANGLES            (DEGREES) : 0.445                           
REMARK   3   DIHEDRAL ANGLES        (DEGREES) : 11.8                            
REMARK   3   IMPROPER ANGLES        (DEGREES) : NULL                            
REMARK   3                                                                      
REMARK   3  ISOTROPIC THERMAL MODEL : NULL                                      
REMARK   3                                                                      
REMARK   3  ISOTROPIC THERMAL FACTOR RESTRAINTS.    RMS    SIGMA                
REMARK   3   MAIN-CHAIN BOND              (A**2) : NULL  ; NULL                 
REMARK   3   MAIN-CHAIN ANGLE             (A**2) : NULL  ; NULL                 
REMARK   3   SIDE-CHAIN BOND              (A**2) : NULL  ; NULL                 
REMARK   3   SIDE-CHAIN ANGLE             (A**2) : NULL  ; NULL                 
REMARK   3                                                                      
REMARK   3  BULK SOLVENT MODELING.                                              
REMARK   3   METHOD USED : NULL                                                 
REMARK   3   KSOL        : 0.383                                                
REMARK   3   BSOL        : 71.2                                                 
REMARK   3                                                                      
REMARK   3  NCS MODEL : NULL                                                    
REMARK   3                                                                      
REMARK   3  NCS RESTRAINTS.                         RMS   SIGMA/WEIGHT          
REMARK   3   GROUP  1  POSITIONAL            (A) : NULL  ; NULL                 
REMARK   3   GROUP  1  B-FACTOR           (A**2) : NULL  ; NULL                 
REMARK   3                                                                      
REMARK   3  PARAMETER FILE  1  : NULL                                           
REMARK   3  PARAMETER FILE  2  : NULL                                           
REMARK   3  TOPOLOGY FILE  1   : NULL                                           
REMARK   3  TOPOLOGY FILE  2   : NULL                                           
REMARK   3                                                                      
REMARK   3  OTHER REFINEMENT REMARKS: NULL                                      
REMARK   4                                                                      
REMARK   4 2IWS COMPLIES WITH FORMAT V. 3.15, 01-DEC-08                         
REMARK 100                                                                      
REMARK 100 THIS ENTRY HAS BEEN PROCESSED BY PDBE ON  04-JUL-06.                 
REMARK 100 THE PDBE ID CODE IS EBI-29274.                                       
REMARK 200                                                                      
REMARK 200 EXPERIMENTAL DETAILS                                                 
REMARK 200  EXPERIMENT TYPE                : X-RAY DIFFRACTION                  
REMARK 200  DATE OF DATA COLLECTION        : 10-DEC-05                          
REMARK 200  TEMPERATURE           (KELVIN) : 100.0                              
REMARK 200  PH                             : NULL                               
REMARK 200  NUMBER OF CRYSTALS USED        : 1                                  
REMARK 200                                                                      
REMARK 200  SYNCHROTRON              (Y/N) : Y                                  
REMARK 200  RADIATION SOURCE               : ESRF                               
REMARK 200  BEAMLINE                       : ID29                               
REMARK 200  X-RAY GENERATOR MODEL          : NULL                               
REMARK 200  MONOCHROMATIC OR LAUE    (M/L) : M                                  
REMARK 200  WAVELENGTH OR RANGE        (A) : 0.9763                             
REMARK 200  MONOCHROMATOR                  : NULL                               
REMARK 200  OPTICS                         : NULL                               
REMARK 200                                                                      
REMARK 200  DETECTOR TYPE                  : CCD                                
REMARK 200  DETECTOR MANUFACTURER          : ADSC                               
REMARK 200  INTENSITY-INTEGRATION SOFTWARE : MOSFLM                             
REMARK 200  DATA SCALING SOFTWARE          : CCP4 (SCALA)                       
REMARK 200                                                                      
REMARK 200  NUMBER OF UNIQUE REFLECTIONS   : 8730                               
REMARK 200  RESOLUTION RANGE HIGH      (A) : 2.700                              
REMARK 200  RESOLUTION RANGE LOW       (A) : 50.000                             
REMARK 200  REJECTION CRITERIA  (SIGMA(I)) : NULL                               
REMARK 200                                                                      
REMARK 200 OVERALL.                                                             
REMARK 200  COMPLETENESS FOR RANGE     (%) : 99.6                               
REMARK 200  DATA REDUNDANCY                : 5.000                              
REMARK 200  R MERGE                    (I) : 0.07000                            
REMARK 200  R SYM                      (I) : NULL                               
REMARK 200  <I/SIGMA(I)> FOR THE DATA SET  : 17.3000                            
REMARK 200                                                                      
REMARK 200 IN THE HIGHEST RESOLUTION SHELL.                                     
REMARK 200  HIGHEST RESOLUTION SHELL, RANGE HIGH (A) : 2.70                     
REMARK 200  HIGHEST RESOLUTION SHELL, RANGE LOW  (A) : 2.85                     
REMARK 200  COMPLETENESS FOR SHELL     (%) : 99.6                               
REMARK 200  DATA REDUNDANCY IN SHELL       : 5.20                               
REMARK 200  R MERGE FOR SHELL          (I) : 0.37000                            
REMARK 200  R SYM FOR SHELL            (I) : NULL                               
REMARK 200  <I/SIGMA(I)> FOR SHELL         : 3.900                              
REMARK 200                                                                      
REMARK 200 DIFFRACTION PROTOCOL: SINGLE WAVELENGTH                              
REMARK 200 METHOD USED TO DETERMINE THE STRUCTURE: MOLECULAR REPLACEMENT        
REMARK 200 SOFTWARE USED: NULL                                                  
REMARK 200 STARTING MODEL: PDB ENTRY 1AH6                                       
REMARK 200                                                                      
REMARK 200 REMARK: NULL                                                         
REMARK 280                                                                      
REMARK 280 CRYSTAL                                                              
REMARK 280 SOLVENT CONTENT, VS   (%): 60                                        
REMARK 280 MATTHEWS COEFFICIENT, VM (ANGSTROMS**3/DA): 3.09                     
REMARK 280                                                                      
REMARK 280 CRYSTALLIZATION CONDITIONS: NULL                                     
REMARK 290                                                                      
REMARK 290 CRYSTALLOGRAPHIC SYMMETRY                                            
REMARK 290 SYMMETRY OPERATORS FOR SPACE GROUP: P 43 2 2                         
REMARK 290                                                                      
REMARK 290      SYMOP   SYMMETRY                                                
REMARK 290     NNNMMM   OPERATOR                                                
REMARK 290       1555   X,Y,Z                                                   
REMARK 290       2555   -X,-Y,Z+1/2                                             
REMARK 290       3555   -Y,X,Z+3/4                                              
REMARK 290       4555   Y,-X,Z+1/4                                              
REMARK 290       5555   -X,Y,-Z                                                 
REMARK 290       6555   X,-Y,-Z+1/2                                             
REMARK 290       7555   Y,X,-Z+1/4                                              
REMARK 290       8555   -Y,-X,-Z+3/4                                            
REMARK 290                                                                      
REMARK 290     WHERE NNN -> OPERATOR NUMBER                                     
REMARK 290           MMM -> TRANSLATION VECTOR                                  
REMARK 290                                                                      
REMARK 290 CRYSTALLOGRAPHIC SYMMETRY TRANSFORMATIONS                            
REMARK 290 THE FOLLOWING TRANSFORMATIONS OPERATE ON THE ATOM/HETATM             
REMARK 290 RECORDS IN THIS ENTRY TO PRODUCE CRYSTALLOGRAPHICALLY                
REMARK 290 RELATED MOLECULES.                                                   
REMARK 290   SMTRY1   1  1.000000  0.000000  0.000000        0.00000            
REMARK 290   SMTRY2   1  0.000000  1.000000  0.000000        0.00000            
REMARK 290   SMTRY3   1  0.000000  0.000000  1.000000        0.00000            
REMARK 290   SMTRY1   2 -1.000000  0.000000  0.000000        0.00000            
REMARK 290   SMTRY2   2  0.000000 -1.000000  0.000000        0.00000            
REMARK 290   SMTRY3   2  0.000000  0.000000  1.000000       54.56750            
REMARK 290   SMTRY1   3  0.000000 -1.000000  0.000000        0.00000            
REMARK 290   SMTRY2   3  1.000000  0.000000  0.000000        0.00000            
REMARK 290   SMTRY3   3  0.000000  0.000000  1.000000       81.85125            
REMARK 290   SMTRY1   4  0.000000  1.000000  0.000000        0.00000            
REMARK 290   SMTRY2   4 -1.000000  0.000000  0.000000        0.00000            
REMARK 290   SMTRY3   4  0.000000  0.000000  1.000000       27.28375            
REMARK 290   SMTRY1   5 -1.000000  0.000000  0.000000        0.00000            
REMARK 290   SMTRY2   5  0.000000  1.000000  0.000000        0.00000            
REMARK 290   SMTRY3   5  0.000000  0.000000 -1.000000        0.00000            
REMARK 290   SMTRY1   6  1.000000  0.000000  0.000000        0.00000            
REMARK 290   SMTRY2   6  0.000000 -1.000000  0.000000        0.00000            
REMARK 290   SMTRY3   6  0.000000  0.000000 -1.000000       54.56750            
REMARK 290   SMTRY1   7  0.000000  1.000000  0.000000        0.00000            
REMARK 290   SMTRY2   7  1.000000  0.000000  0.000000        0.00000            
REMARK 290   SMTRY3   7  0.000000  0.000000 -1.000000       27.28375            
REMARK 290   SMTRY1   8  0.000000 -1.000000  0.000000        0.00000            
REMARK 290   SMTRY2   8 -1.000000  0.000000  0.000000        0.00000            
REMARK 290   SMTRY3   8  0.000000  0.000000 -1.000000       81.85125            
REMARK 290                                                                      
REMARK 290 REMARK: NULL                                                         
REMARK 300                                                                      
REMARK 300 BIOMOLECULE: 1                                                       
REMARK 300 SEE REMARK 350 FOR THE AUTHOR PROVIDED AND/OR PROGRAM                
REMARK 300 GENERATED ASSEMBLY INFORMATION FOR THE STRUCTURE IN                  
REMARK 300 THIS ENTRY.  THE REMARK MAY ALSO PROVIDE INFORMATION ON              
REMARK 300 BURIED SURFACE AREA.                                                 
REMARK 350                                                                      
REMARK 350 GENERATING THE BIOMOLECULE                                           
REMARK 350 COORDINATES FOR A COMPLETE MULTIMER REPRESENTING THE KNOWN           
REMARK 350 BIOLOGICALLY SIGNIFICANT OLIGOMERIZATION STATE OF THE                
REMARK 350 MOLECULE CAN BE GENERATED BY APPLYING BIOMT TRANSFORMATIONS          
REMARK 350 GIVEN BELOW.  BOTH NON-CRYSTALLOGRAPHIC AND                          
REMARK 350 CRYSTALLOGRAPHIC OPERATIONS ARE GIVEN.                               
REMARK 350                                                                      
REMARK 350 BIOMOLECULE:  1                                                      
REMARK 350 AUTHOR DETERMINED BIOLOGICAL UNIT: MONOMERIC                         
REMARK 350 SOFTWARE DETERMINED QUATERNARY STRUCTURE: MONOMERIC                  
REMARK 350 SOFTWARE USED: PQS                                                   
REMARK 350 APPLY THE FOLLOWING TO CHAINS: A                                     
REMARK 350   BIOMT1   1  1.000000  0.000000  0.000000        0.00000            
REMARK 350   BIOMT2   1  0.000000  1.000000  0.000000        0.00000            
REMARK 350   BIOMT3   1  0.000000  0.000000  1.000000        0.00000            
REMARK 375                                                                      
REMARK 375 SPECIAL POSITION                                                     
REMARK 375      HOH A2009  LIES ON A SPECIAL POSITION.                          
REMARK 400                                                                      
REMARK 400 COMPOUND                                                             
REMARK 400  MOLECULAR CHAPERONE THAT PROMOTES THE MATURATION,                   
REMARK 400  STRUCTURAL MAINTENANCE AND PROPER REGULATION OF SPECIFIC TARGET     
REMARK 400  PROTEINS INVOLVED IN CELL CYCLE CONTROL AND SIGNAL TRANSDUCTION.    
REMARK 465                                                                      
REMARK 465 MISSING RESIDUES                                                     
REMARK 465 THE FOLLOWING RESIDUES WERE NOT LOCATED IN THE                       
REMARK 465 EXPERIMENT. (M=MODEL NUMBER; RES=RESIDUE NAME; C=CHAIN               
REMARK 465 IDENTIFIER; SSSEQ=SEQUENCE NUMBER; I=INSERTION CODE.)                
REMARK 465                                                                      
REMARK 465   M RES C SSSEQI                                                     
REMARK 465     ALA A    97                                                      
REMARK 465     LYS A    98                                                      
REMARK 465     SER A    99                                                      
REMARK 470                                                                      
REMARK 470 MISSING ATOM                                                         
REMARK 470 THE FOLLOWING RESIDUES HAVE MISSING ATOMS (M=MODEL NUMBER;           
REMARK 470 RES=RESIDUE NAME; C=CHAIN IDENTIFIER; SSEQ=SEQUENCE NUMBER;          
REMARK 470 I=INSERTION CODE):                                                   
REMARK 470   M RES CSSEQI  ATOMS                                                
REMARK 470     GLU A 214    CA   C    O    CB   CG   CD   OE1  OE2              
REMARK 500                                                                      
REMARK 500 GEOMETRY AND STEREOCHEMISTRY                                         
REMARK 500 SUBTOPIC: TORSION ANGLES                                             
REMARK 500                                                                      
REMARK 500 TORSION ANGLES OUTSIDE THE EXPECTED RAMACHANDRAN REGIONS:            
REMARK 500 (M=MODEL NUMBER; RES=RESIDUE NAME; C=CHAIN IDENTIFIER;               
REMARK 500 SSEQ=SEQUENCE NUMBER; I=INSERTION CODE).                             
REMARK 500 STANDARD TABLE:                                                      
REMARK 500 FORMAT:(10X,I3,1X,A3,1X,A1,I4,A1,4X,F7.2,3X,F7.2)                    
REMARK 500                                                                      
REMARK 500 EXPECTED VALUES: GJ KLEYWEGT AND TA JONES (1996). PHI/PSI-           
REMARK 500 CHOLOGY: RAMACHANDRAN REVISITED. STRUCTURE 4, 1395 - 1400            
REMARK 500                                                                      
REMARK 500  M RES CSSEQI        PSI       PHI                                   
REMARK 500    GLU A  59       81.28   -177.28                                   
REMARK 500    PRO A  60        0.78    -64.91                                   
REMARK 500    THR A  95      -72.68   -156.17                                   
REMARK 500    GLU A 162       28.36   -144.30                                   
REMARK 500    VAL A 163      -13.18   -141.25                                   
REMARK 500    ARG A 196      -82.78    -93.72                                   
REMARK 500    PHE A 200       63.01   -107.61                                   
REMARK 500                                                                      
REMARK 500 REMARK: NULL                                                         
REMARK 525                                                                      
REMARK 525 SOLVENT                                                              
REMARK 525                                                                      
REMARK 525 THE SOLVENT MOLECULES HAVE CHAIN IDENTIFIERS THAT                    
REMARK 525 INDICATE THE POLYMER CHAIN WITH WHICH THEY ARE MOST                  
REMARK 525 CLOSELY ASSOCIATED. THE REMARK LISTS ALL THE SOLVENT                 
REMARK 525 MOLECULES WHICH ARE MORE THAN 5A AWAY FROM THE                       
REMARK 525 NEAREST POLYMER CHAIN (M = MODEL NUMBER;                             
REMARK 525 RES=RESIDUE NAME; C=CHAIN IDENTIFIER; SSEQ=SEQUENCE                  
REMARK 525 NUMBER; I=INSERTION CODE):                                           
REMARK 800                                                                      
REMARK 800 SITE                                                                 
REMARK 800 SITE_IDENTIFIER: AC1                                                 
REMARK 800 EVIDENCE_CODE: SOFTWARE                                              
REMARK 800 SITE_DESCRIPTION: BINDING SITE FOR RESIDUE NP4 A1215                 
REMARK 900                                                                      
REMARK 900 RELATED ENTRIES                                                      
REMARK 900 RELATED ID: 1A4H   RELATED DB: PDB                                   
REMARK 900  STRUCTURE OF THE N-TERMINAL DOMAIN OF THE                           
REMARK 900   YEAST HSP90 CHAPERONE IN COMPLEX WITH                              
REMARK 900  GELDANAMYCIN                                                        
REMARK 900 RELATED ID: 1AH6   RELATED DB: PDB                                   
REMARK 900  STRUCTURE OF THE TETRAGONAL FORM OF THE N                           
REMARK 900  -TERMINAL DOMAIN OF THE YEAST HSP90                                 
REMARK 900  CHAPERONE                                                           
REMARK 900 RELATED ID: 1AH8   RELATED DB: PDB                                   
REMARK 900  STRUCTURE OF THE ORTHORHOMBIC FORM OF THE                           
REMARK 900  N-TERMINAL DOMAIN OF THE YEAST HSP90                                
REMARK 900  CHAPERONE                                                           
REMARK 900 RELATED ID: 1AM1   RELATED DB: PDB                                   
REMARK 900  ATP BINDING SITE IN THE HSP90 MOLECULAR                             
REMARK 900  CHAPERONE                                                           
REMARK 900 RELATED ID: 1AMW   RELATED DB: PDB                                   
REMARK 900  ADP BINDING SITE IN THE HSP90 MOLECULAR                             
REMARK 900  CHAPERONE                                                           
REMARK 900 RELATED ID: 1BGQ   RELATED DB: PDB                                   
REMARK 900  RADICICOL BOUND TO THE ATP BINDING SITE OF                          
REMARK 900   THE N-TERMINAL DOMAIN OF THE YEAST HSP90                           
REMARK 900   CHAPERONE                                                          
REMARK 900 RELATED ID: 1HK7   RELATED DB: PDB                                   
REMARK 900  MIDDLE DOMAIN OF HSP90                                              
REMARK 900 RELATED ID: 1US7   RELATED DB: PDB                                   
REMARK 900  COMPLEX OF HSP90 AND P50                                            
REMARK 900 RELATED ID: 1USU   RELATED DB: PDB                                   
REMARK 900  THE STRUCTURE OF THE COMPLEX BETWEEN AHA1                           
REMARK 900  AND HSP90                                                           
REMARK 900 RELATED ID: 1USV   RELATED DB: PDB                                   
REMARK 900  THE STRUCTURE OF THE COMPLEX BETWEEN AHA1                           
REMARK 900  AND HSP90                                                           
REMARK 900 RELATED ID: 1ZWH   RELATED DB: PDB                                   
REMARK 900  YEAST HSP82 IN COMPLEX WITH THE NOVEL                               
REMARK 900  HSP90 INHIBITORRADESTER AMINE                                       
REMARK 900 RELATED ID: 2AKP   RELATED DB: PDB                                   
REMARK 900  HSP90 DELTA24-N210 MUTANT                                           
REMARK 900 RELATED ID: 2BRC   RELATED DB: PDB                                   
REMARK 900  STRUCTURE OF A HSP90 INHIBITOR BOUND TO                             
REMARK 900  THE N-TERMINUS OF YEAST HSP90.                                      
REMARK 900 RELATED ID: 2BRE   RELATED DB: PDB                                   
REMARK 900  STRUCTURE OF A HSP90 INHIBITOR BOUND TO                             
REMARK 900  THE N-TERMINUS OF YEAST HSP90.                                      
REMARK 900 RELATED ID: 2CG9   RELATED DB: PDB                                   
REMARK 900  CRYSTAL STRUCTURE OF AN HSP90-SBA1 CLOSED                           
REMARK 900  CHAPERONE COMPLEX                                                   
REMARK 900 RELATED ID: 2CGE   RELATED DB: PDB                                   
REMARK 900  CRYSTAL STRUCTURE OF AN HSP90-SBA1 CLOSED                           
REMARK 900  CHAPERONE COMPLEX                                                   
REMARK 900 RELATED ID: 2CGF   RELATED DB: PDB                                   
REMARK 900  A RADICICOL ANALOGUE BOUND TO THE ATP                               
REMARK 900  BINDING SITE OF THE N-TERMINAL DOMAIN OF                            
REMARK 900  THE YEAST HSP90 CHAPERONE                                           
REMARK 900 RELATED ID: 2IWU   RELATED DB: PDB                                   
REMARK 900  ANALOGUES OF RADICICOL BOUND TO THE ATP-                            
REMARK 900  BINDING SITE OF HSP90.                                              
REMARK 900 RELATED ID: 2IWX   RELATED DB: PDB                                   
REMARK 900  ANALOGUES OF RADICICOL BOUND TO THE ATP-                            
REMARK 900  BINDING SITE OF HSP90.                                              
DBREF  2IWS A    1   214  UNP    P02829   HSP82_YEAST      1    214             
SEQRES   1 A  214  MET ALA SER GLU THR PHE GLU PHE GLN ALA GLU ILE THR          
SEQRES   2 A  214  GLN LEU MET SER LEU ILE ILE ASN THR VAL TYR SER ASN          
SEQRES   3 A  214  LYS GLU ILE PHE LEU ARG GLU LEU ILE SER ASN ALA SER          
SEQRES   4 A  214  ASP ALA LEU ASP LYS ILE ARG TYR LYS SER LEU SER ASP          
SEQRES   5 A  214  PRO LYS GLN LEU GLU THR GLU PRO ASP LEU PHE ILE ARG          
SEQRES   6 A  214  ILE THR PRO LYS PRO GLU GLN LYS VAL LEU GLU ILE ARG          
SEQRES   7 A  214  ASP SER GLY ILE GLY MET THR LYS ALA GLU LEU ILE ASN          
SEQRES   8 A  214  ASN LEU GLY THR ILE ALA LYS SER GLY THR LYS ALA PHE          
SEQRES   9 A  214  MET GLU ALA LEU SER ALA GLY ALA ASP VAL SER MET ILE          
SEQRES  10 A  214  GLY GLN PHE GLY VAL GLY PHE TYR SER LEU PHE LEU VAL          
SEQRES  11 A  214  ALA ASP ARG VAL GLN VAL ILE SER LYS SER ASN ASP ASP          
SEQRES  12 A  214  GLU GLN TYR ILE TRP GLU SER ASN ALA GLY GLY SER PHE          
SEQRES  13 A  214  THR VAL THR LEU ASP GLU VAL ASN GLU ARG ILE GLY ARG          
SEQRES  14 A  214  GLY THR ILE LEU ARG LEU PHE LEU LYS ASP ASP GLN LEU          
SEQRES  15 A  214  GLU TYR LEU GLU GLU LYS ARG ILE LYS GLU VAL ILE LYS          
SEQRES  16 A  214  ARG HIS SER GLU PHE VAL ALA TYR PRO ILE GLN LEU VAL          
SEQRES  17 A  214  VAL THR LYS GLU VAL GLU                                      
HET    NP4  A1215      22                                                       
HETNAM     NP4 (5Z)-12-CHLORO-13,15-DIHYDROXY-4,7,8,9-                          
HETNAM   2 NP4  TETRAHYDRO-2-BENZOXACYCLOTRIDECINE-1,10(3H,11H)-                
HETNAM   3 NP4  DIONE                                                           
FORMUL   2  NP4    C16 H17 CL O5                                                
FORMUL   3  HOH   *77(H2 O1)                                                    
HELIX    1   1 GLN A    9  THR A   22  1                                  14    
HELIX    2   2 GLU A   28  SER A   49  1                                  22    
HELIX    3   3 ASP A   52  GLU A   57  5                                   6    
HELIX    4   4 THR A   85  LEU A   93  1                                   9    
HELIX    5   5 GLY A  100  ALA A  110  1                                  11    
HELIX    6   6 ASP A  113  GLY A  121  5                                   9    
HELIX    7   7 VAL A  122  LEU A  129  5                                   8    
HELIX    8   8 ASP A  179  LEU A  185  5                                   7    
HELIX    9   9 GLU A  186  SER A  198  1                                  13    
SHEET    1  AA 8 GLU A   4  GLU A   7  0                                        
SHEET    2  AA 8 SER A 155  LEU A 160 -1  O  PHE A 156   N  PHE A   6           
SHEET    3  AA 8 TYR A 146  SER A 150 -1  O  ILE A 147   N  THR A 159           
SHEET    4  AA 8 ALA A 131  LYS A 139 -1  O  VAL A 134   N  SER A 150           
SHEET    5  AA 8 GLY A 170  LEU A 177 -1  O  GLY A 170   N  LYS A 139           
SHEET    6  AA 8 VAL A  74  ASP A  79 -1  O  LEU A  75   N  LEU A 175           
SHEET    7  AA 8 ILE A  64  LYS A  69 -1  O  ARG A  65   N  ARG A  78           
SHEET    8  AA 8 ILE A 205  LEU A 207  1  O  GLN A 206   N  ILE A  66           
SITE     1 AC1 12 ASN A  37  ALA A  41  ASP A  79  ILE A  82                    
SITE     2 AC1 12 MET A  84  ASN A  92  PHE A 124  THR A 171                    
SITE     3 AC1 12 LEU A 173  HOH A2075  HOH A2076  HOH A2077                    
CRYST1   73.841   73.841  109.135  90.00  90.00  90.00 P 43 2 2      8          
ORIGX1      1.000000  0.000000  0.000000        0.00000                         
ORIGX2      0.000000  1.000000  0.000000        0.00000                         
ORIGX3      0.000000  0.000000  1.000000        0.00000                         
SCALE1      0.013543  0.000000  0.000000        0.00000                         
SCALE2      0.000000  0.013543  0.000000        0.00000                         
SCALE3      0.000000  0.000000  0.009163        0.00000                         
ATOM      1  N   MET A   1       4.321 -49.448 -49.184  1.00 82.64           N  
ATOM      2  CA  MET A   1       5.088 -50.398 -49.985  1.00 80.45           C  
ATOM      3  C   MET A   1       6.182 -51.094 -49.195  1.00 76.94           C  
ATOM      4  O   MET A   1       6.286 -50.938 -47.978  1.00 76.92           O  
ATOM      5  CB  MET A   1       5.691 -49.712 -51.213  1.00 82.08           C  
ATOM      6  CG  MET A   1       5.039 -50.129 -52.513  1.00 84.24           C  
ATOM      7  SD  MET A   1       5.389 -51.859 -52.884  1.00 85.18           S  
ATOM      8  CE  MET A   1       6.894 -51.709 -53.845  1.00 85.35           C  
ATOM      9  N   ALA A   2       6.995 -51.872 -49.903  1.00 72.78           N  
ATOM     10  CA  ALA A   2       8.129 -52.557 -49.300  1.00 66.36           C  
ATOM     11  C   ALA A   2       9.356 -51.655 -49.332  1.00 62.29           C  
ATOM     12  O   ALA A   2      10.097 -51.635 -50.312  1.00 64.18           O  
ATOM     13  CB  ALA A   2       8.407 -53.865 -50.026  1.00 65.14           C  
ATOM     14  N   SER A   3       9.562 -50.902 -48.256  1.00 57.04           N  
ATOM     15  CA  SER A   3      10.703 -50.004 -48.154  1.00 51.06           C  
ATOM     16  C   SER A   3      12.009 -50.783 -48.101  1.00 47.61           C  
ATOM     17  O   SER A   3      12.121 -51.773 -47.380  1.00 47.53           O  
ATOM     18  CB  SER A   3      10.585 -49.128 -46.907  1.00 51.61           C  
ATOM     19  OG  SER A   3       9.368 -48.406 -46.909  1.00 54.43           O  
ATOM     20  N   GLU A   4      12.993 -50.337 -48.874  1.00 45.99           N  
ATOM     21  CA  GLU A   4      14.322 -50.927 -48.819  1.00 47.88           C  
ATOM     22  C   GLU A   4      15.268 -50.014 -48.060  1.00 46.52           C  
ATOM     23  O   GLU A   4      15.261 -48.803 -48.253  1.00 48.98           O  
ATOM     24  CB  GLU A   4      14.866 -51.187 -50.221  1.00 51.00           C  
ATOM     25  CG  GLU A   4      14.069 -52.196 -51.013  1.00 56.73           C  
ATOM     26  CD  GLU A   4      14.750 -52.574 -52.309  1.00 61.45           C  
ATOM     27  OE1 GLU A   4      15.993 -52.699 -52.312  1.00 58.59           O  
ATOM     28  OE2 GLU A   4      14.040 -52.748 -53.321  1.00 67.30           O  
ATOM     29  N   THR A   5      16.082 -50.604 -47.193  1.00 43.40           N  
ATOM     30  CA  THR A   5      17.040 -49.832 -46.426  1.00 45.35           C  
ATOM     31  C   THR A   5      18.444 -50.017 -46.987  1.00 46.77           C  
ATOM     32  O   THR A   5      18.840 -51.122 -47.342  1.00 46.79           O  
ATOM     33  CB  THR A   5      17.002 -50.206 -44.938  1.00 49.38           C  
ATOM     34  OG1 THR A   5      15.674 -50.019 -44.433  1.00 51.99           O  
ATOM     35  CG2 THR A   5      17.969 -49.337 -44.144  1.00 50.20           C  
ATOM     36  N   PHE A   6      19.181 -48.914 -47.084  1.00 48.24           N  
ATOM     37  CA  PHE A   6      20.527 -48.921 -47.631  1.00 48.64           C  
ATOM     38  C   PHE A   6      21.470 -48.214 -46.677  1.00 52.85           C  
ATOM     39  O   PHE A   6      21.035 -47.504 -45.774  1.00 55.26           O  
ATOM     40  CB  PHE A   6      20.569 -48.240 -49.001  1.00 46.01           C  
ATOM     41  CG  PHE A   6      19.773 -48.955 -50.056  1.00 45.65           C  
ATOM     42  CD1 PHE A   6      18.408 -48.757 -50.163  1.00 42.10           C  
ATOM     43  CD2 PHE A   6      20.393 -49.832 -50.934  1.00 45.51           C  
ATOM     44  CE1 PHE A   6      17.677 -49.418 -51.127  1.00 42.79           C  
ATOM     45  CE2 PHE A   6      19.661 -50.497 -51.903  1.00 43.12           C  
ATOM     46  CZ  PHE A   6      18.304 -50.289 -51.997  1.00 42.16           C  
ATOM     47  N   GLU A   7      22.765 -48.414 -46.882  1.00 55.14           N  
ATOM     48  CA  GLU A   7      23.773 -47.800 -46.038  1.00 57.46           C  
ATOM     49  C   GLU A   7      24.424 -46.641 -46.774  1.00 56.52           C  
ATOM     50  O   GLU A   7      24.672 -46.723 -47.980  1.00 55.00           O  
ATOM     51  CB  GLU A   7      24.826 -48.834 -45.637  1.00 61.86           C  
ATOM     52  CG  GLU A   7      25.706 -48.405 -44.476  1.00 65.93           C  
ATOM     53  CD  GLU A   7      24.903 -48.081 -43.233  1.00 69.68           C  
ATOM     54  OE1 GLU A   7      25.458 -47.436 -42.319  1.00 70.78           O  
ATOM     55  OE2 GLU A   7      23.716 -48.467 -43.172  1.00 70.63           O  
ATOM     56  N   PHE A   8      24.685 -45.555 -46.051  1.00 55.07           N  
ATOM     57  CA  PHE A   8      25.367 -44.403 -46.630  1.00 54.04           C  
ATOM     58  C   PHE A   8      26.865 -44.651 -46.759  1.00 56.31           C  
ATOM     59  O   PHE A   8      27.466 -45.391 -45.978  1.00 54.49           O  
ATOM     60  CB  PHE A   8      25.135 -43.144 -45.793  1.00 51.57           C  
ATOM     61  CG  PHE A   8      24.003 -42.280 -46.276  1.00 49.52           C  
ATOM     62  CD1 PHE A   8      22.854 -42.132 -45.514  1.00 47.26           C  
ATOM     63  CD2 PHE A   8      24.097 -41.598 -47.479  1.00 47.60           C  
ATOM     64  CE1 PHE A   8      21.816 -41.331 -45.951  1.00 47.53           C  
ATOM     65  CE2 PHE A   8      23.062 -40.800 -47.922  1.00 48.98           C  
ATOM     66  CZ  PHE A   8      21.919 -40.664 -47.155  1.00 48.36           C  
ATOM     67  N   GLN A   9      27.458 -44.020 -47.762  1.00 59.75           N  
ATOM     68  CA  GLN A   9      28.895 -44.018 -47.936  1.00 62.82           C  
ATOM     69  C   GLN A   9      29.532 -43.328 -46.740  1.00 61.67           C  
ATOM     70  O   GLN A   9      29.058 -42.285 -46.287  1.00 62.83           O  
ATOM     71  CB  GLN A   9      29.259 -43.285 -49.226  1.00 67.63           C  
ATOM     72  CG  GLN A   9      30.733 -42.977 -49.366  1.00 72.15           C  
ATOM     73  CD  GLN A   9      31.589 -44.225 -49.344  1.00 74.13           C  
ATOM     74  OE1 GLN A   9      31.085 -45.341 -49.507  1.00 74.84           O  
ATOM     75  NE2 GLN A   9      32.889 -44.047 -49.144  1.00 72.47           N  
ATOM     76  N   ALA A  10      30.600 -43.926 -46.229  1.00 60.04           N  
ATOM     77  CA  ALA A  10      31.303 -43.410 -45.063  1.00 59.24           C  
ATOM     78  C   ALA A  10      31.454 -41.890 -45.103  1.00 58.86           C  
ATOM     79  O   ALA A  10      31.055 -41.198 -44.172  1.00 55.89           O  
ATOM     80  CB  ALA A  10      32.660 -44.082 -44.938  1.00 59.89           C  
ATOM     81  N   GLU A  11      32.025 -41.374 -46.188  1.00 60.35           N  
ATOM     82  CA  GLU A  11      32.233 -39.936 -46.335  1.00 60.04           C  
ATOM     83  C   GLU A  11      30.935 -39.143 -46.291  1.00 56.88           C  
ATOM     84  O   GLU A  11      30.796 -38.216 -45.499  1.00 57.12           O  
ATOM     85  CB  GLU A  11      32.991 -39.627 -47.630  1.00 64.83           C  
ATOM     86  CG  GLU A  11      34.501 -39.656 -47.477  1.00 70.69           C  
ATOM     87  CD  GLU A  11      34.988 -40.910 -46.781  1.00 78.39           C  
ATOM     88  OE1 GLU A  11      34.916 -42.001 -47.391  1.00 80.74           O  
ATOM     89  OE2 GLU A  11      35.447 -40.808 -45.621  1.00 81.72           O  
ATOM     90  N   ILE A  12      29.987 -39.509 -47.149  1.00 56.11           N  
ATOM     91  CA  ILE A  12      28.721 -38.788 -47.249  1.00 54.24           C  
ATOM     92  C   ILE A  12      28.056 -38.598 -45.891  1.00 52.90           C  
ATOM     93  O   ILE A  12      27.570 -37.512 -45.574  1.00 54.00           O  
ATOM     94  CB  ILE A  12      27.745 -39.500 -48.198  1.00 53.97           C  
ATOM     95  CG1 ILE A  12      28.363 -39.633 -49.589  1.00 52.37           C  
ATOM     96  CG2 ILE A  12      26.423 -38.744 -48.264  1.00 54.47           C  
ATOM     97  CD1 ILE A  12      27.491 -40.377 -50.576  1.00 54.59           C  
ATOM     98  N   THR A  13      28.035 -39.658 -45.089  1.00 49.73           N  
ATOM     99  CA  THR A  13      27.490 -39.577 -43.742  1.00 49.53           C  
ATOM    100  C   THR A  13      28.250 -38.534 -42.921  1.00 53.94           C  
ATOM    101  O   THR A  13      27.649 -37.780 -42.160  1.00 56.07           O  
ATOM    102  CB  THR A  13      27.531 -40.952 -43.034  1.00 46.36           C  
ATOM    103  OG1 THR A  13      26.973 -41.953 -43.890  1.00 46.32           O  
ATOM    104  CG2 THR A  13      26.757 -40.922 -41.723  1.00 42.54           C  
ATOM    105  N   GLN A  14      29.571 -38.485 -43.092  1.00 55.97           N  
ATOM    106  CA  GLN A  14      30.407 -37.517 -42.386  1.00 58.45           C  
ATOM    107  C   GLN A  14      29.976 -36.103 -42.736  1.00 55.58           C  
ATOM    108  O   GLN A  14      29.710 -35.284 -41.856  1.00 54.59           O  
ATOM    109  CB  GLN A  14      31.879 -37.683 -42.767  1.00 63.11           C  
ATOM    110  CG  GLN A  14      32.585 -38.866 -42.142  1.00 66.81           C  
ATOM    111  CD  GLN A  14      33.960 -39.082 -42.742  1.00 68.88           C  
ATOM    112  OE1 GLN A  14      34.626 -38.131 -43.153  1.00 69.38           O  
ATOM    113  NE2 GLN A  14      34.388 -40.334 -42.800  1.00 68.82           N  
ATOM    114  N   LEU A  15      29.928 -35.831 -44.035  1.00 52.77           N  
ATOM    115  CA  LEU A  15      29.528 -34.527 -44.540  1.00 51.76           C  
ATOM    116  C   LEU A  15      28.184 -34.105 -43.955  1.00 49.96           C  
ATOM    117  O   LEU A  15      28.038 -32.987 -43.465  1.00 51.65           O  
ATOM    118  CB  LEU A  15      29.456 -34.559 -46.068  1.00 52.09           C  
ATOM    119  CG  LEU A  15      29.085 -33.249 -46.757  1.00 53.76           C  
ATOM    120  CD1 LEU A  15      29.994 -32.138 -46.269  1.00 55.58           C  
ATOM    121  CD2 LEU A  15      29.172 -33.400 -48.268  1.00 53.66           C  
ATOM    122  N   MET A  16      27.213 -35.009 -43.996  1.00 46.38           N  
ATOM    123  CA  MET A  16      25.886 -34.716 -43.475  1.00 46.75           C  
ATOM    124  C   MET A  16      25.943 -34.309 -42.008  1.00 50.52           C  
ATOM    125  O   MET A  16      25.479 -33.230 -41.637  1.00 51.84           O  
ATOM    126  CB  MET A  16      24.943 -35.904 -43.669  1.00 41.57           C  
ATOM    127  CG  MET A  16      24.594 -36.170 -45.121  1.00 39.73           C  
ATOM    128  SD  MET A  16      23.297 -37.407 -45.327  1.00 39.69           S  
ATOM    129  CE  MET A  16      23.868 -38.670 -44.189  1.00 40.60           C  
ATOM    130  N   SER A  17      26.514 -35.174 -41.179  1.00 52.09           N  
ATOM    131  CA  SER A  17      26.640 -34.902 -39.749  1.00 52.71           C  
ATOM    132  C   SER A  17      27.339 -33.566 -39.502  1.00 49.67           C  
ATOM    133  O   SER A  17      26.922 -32.777 -38.657  1.00 45.92           O  
ATOM    134  CB  SER A  17      27.412 -36.029 -39.064  1.00 53.30           C  
ATOM    135  OG  SER A  17      27.291 -35.938 -37.657  1.00 55.16           O  
ATOM    136  N   LEU A  18      28.406 -33.328 -40.250  1.00 50.72           N  
ATOM    137  CA  LEU A  18      29.135 -32.078 -40.177  1.00 54.85           C  
ATOM    138  C   LEU A  18      28.172 -30.914 -40.382  1.00 60.07           C  
ATOM    139  O   LEU A  18      28.189 -29.938 -39.629  1.00 63.30           O  
ATOM    140  CB  LEU A  18      30.233 -32.063 -41.246  1.00 55.60           C  
ATOM    141  CG  LEU A  18      31.400 -31.083 -41.120  1.00 58.38           C  
ATOM    142  CD1 LEU A  18      32.434 -31.355 -42.206  1.00 59.81           C  
ATOM    143  CD2 LEU A  18      30.922 -29.639 -41.183  1.00 60.30           C  
ATOM    144  N   ILE A  19      27.318 -31.029 -41.397  1.00 57.90           N  
ATOM    145  CA  ILE A  19      26.417 -29.948 -41.776  1.00 56.56           C  
ATOM    146  C   ILE A  19      25.225 -29.807 -40.837  1.00 63.60           C  
ATOM    147  O   ILE A  19      24.979 -28.734 -40.298  1.00 67.23           O  
ATOM    148  CB  ILE A  19      25.877 -30.141 -43.202  1.00 51.07           C  
ATOM    149  CG1 ILE A  19      27.017 -30.096 -44.217  1.00 46.48           C  
ATOM    150  CG2 ILE A  19      24.818 -29.085 -43.515  1.00 51.03           C  
ATOM    151  CD1 ILE A  19      26.586 -30.413 -45.625  1.00 46.44           C  
ATOM    152  N   ILE A  20      24.480 -30.894 -40.656  1.00 65.53           N  
ATOM    153  CA  ILE A  20      23.269 -30.868 -39.846  1.00 64.89           C  
ATOM    154  C   ILE A  20      23.564 -30.335 -38.450  1.00 66.86           C  
ATOM    155  O   ILE A  20      22.662 -29.879 -37.744  1.00 71.50           O  
ATOM    156  CB  ILE A  20      22.640 -32.276 -39.727  1.00 64.98           C  
ATOM    157  CG1 ILE A  20      21.119 -32.222 -39.931  1.00 65.11           C  
ATOM    158  CG2 ILE A  20      23.012 -32.919 -38.396  1.00 62.89           C  
ATOM    159  CD1 ILE A  20      20.353 -31.592 -38.790  1.00 64.76           C  
ATOM    160  N   ASN A  21      24.834 -30.382 -38.059  1.00 64.66           N  
ATOM    161  CA  ASN A  21      25.239 -29.956 -36.726  1.00 66.83           C  
ATOM    162  C   ASN A  21      25.963 -28.613 -36.698  1.00 72.22           C  
ATOM    163  O   ASN A  21      26.082 -27.994 -35.638  1.00 76.51           O  
ATOM    164  CB  ASN A  21      26.099 -31.031 -36.064  1.00 65.60           C  
ATOM    165  CG  ASN A  21      25.315 -32.285 -35.743  1.00 66.63           C  
ATOM    166  OD1 ASN A  21      24.279 -32.233 -35.076  1.00 65.55           O  
ATOM    167  ND2 ASN A  21      25.806 -33.425 -36.215  1.00 66.61           N  
ATOM    168  N   THR A  22      26.447 -28.167 -37.855  1.00 70.71           N  
ATOM    169  CA  THR A  22      27.175 -26.903 -37.940  1.00 69.25           C  
ATOM    170  C   THR A  22      26.399 -25.754 -37.297  1.00 67.71           C  
ATOM    171  O   THR A  22      25.169 -25.753 -37.274  1.00 66.54           O  
ATOM    172  CB  THR A  22      27.515 -26.526 -39.398  1.00 70.83           C  
ATOM    173  OG1 THR A  22      28.465 -25.452 -39.409  1.00 72.39           O  
ATOM    174  CG2 THR A  22      26.269 -26.089 -40.144  1.00 72.28           C  
ATOM    175  N   VAL A  23      27.138 -24.785 -36.766  1.00 69.29           N  
ATOM    176  CA  VAL A  23      26.538 -23.593 -36.178  1.00 69.33           C  
ATOM    177  C   VAL A  23      26.549 -22.450 -37.184  1.00 67.75           C  
ATOM    178  O   VAL A  23      26.371 -21.290 -36.819  1.00 70.50           O  
ATOM    179  CB  VAL A  23      27.290 -23.149 -34.910  1.00 70.96           C  
ATOM    180  CG1 VAL A  23      27.044 -24.133 -33.778  1.00 73.79           C  
ATOM    181  CG2 VAL A  23      28.783 -23.004 -35.196  1.00 69.20           C  
ATOM    182  N   TYR A  24      26.764 -22.795 -38.451  1.00 64.00           N  
ATOM    183  CA  TYR A  24      26.829 -21.822 -39.535  1.00 62.28           C  
ATOM    184  C   TYR A  24      25.615 -20.890 -39.525  1.00 59.68           C  
ATOM    185  O   TYR A  24      24.570 -21.225 -38.970  1.00 59.26           O  
ATOM    186  CB  TYR A  24      26.943 -22.551 -40.873  1.00 63.56           C  
ATOM    187  CG  TYR A  24      27.254 -21.660 -42.051  1.00 64.93           C  
ATOM    188  CD1 TYR A  24      28.479 -21.022 -42.161  1.00 64.42           C  
ATOM    189  CD2 TYR A  24      26.325 -21.470 -43.067  1.00 63.94           C  
ATOM    190  CE1 TYR A  24      28.768 -20.211 -43.245  1.00 63.07           C  
ATOM    191  CE2 TYR A  24      26.606 -20.667 -44.152  1.00 60.25           C  
ATOM    192  CZ  TYR A  24      27.825 -20.037 -44.238  1.00 59.45           C  
ATOM    193  OH  TYR A  24      28.103 -19.236 -45.323  1.00 55.55           O  
ATOM    194  N   SER A  25      25.756 -19.720 -40.138  1.00 59.35           N  
ATOM    195  CA  SER A  25      24.713 -18.701 -40.046  1.00 63.29           C  
ATOM    196  C   SER A  25      24.032 -18.406 -41.381  1.00 63.29           C  
ATOM    197  O   SER A  25      22.811 -18.247 -41.437  1.00 63.12           O  
ATOM    198  CB  SER A  25      25.278 -17.413 -39.440  1.00 64.85           C  
ATOM    199  OG  SER A  25      26.420 -16.969 -40.149  1.00 65.20           O  
ATOM    200  N   ASN A  26      24.825 -18.335 -42.444  1.00 61.84           N  
ATOM    201  CA  ASN A  26      24.305 -18.072 -43.782  1.00 58.20           C  
ATOM    202  C   ASN A  26      23.633 -19.315 -44.369  1.00 53.02           C  
ATOM    203  O   ASN A  26      24.003 -19.785 -45.446  1.00 51.19           O  
ATOM    204  CB  ASN A  26      25.442 -17.597 -44.691  1.00 61.68           C  
ATOM    205  CG  ASN A  26      24.941 -16.911 -45.946  1.00 66.09           C  
ATOM    206  OD1 ASN A  26      23.863 -16.312 -45.957  1.00 69.68           O  
ATOM    207  ND2 ASN A  26      25.732 -16.985 -47.015  1.00 63.72           N  
ATOM    208  N   LYS A  27      22.640 -19.840 -43.654  1.00 51.26           N  
ATOM    209  CA  LYS A  27      22.001 -21.104 -44.011  1.00 49.40           C  
ATOM    210  C   LYS A  27      21.125 -20.997 -45.254  1.00 49.27           C  
ATOM    211  O   LYS A  27      20.773 -22.005 -45.866  1.00 48.94           O  
ATOM    212  CB  LYS A  27      21.163 -21.620 -42.844  1.00 46.56           C  
ATOM    213  CG  LYS A  27      21.948 -21.836 -41.567  1.00 45.16           C  
ATOM    214  CD  LYS A  27      21.072 -22.467 -40.500  1.00 44.65           C  
ATOM    215  CE  LYS A  27      21.901 -22.952 -39.326  1.00 46.32           C  
ATOM    216  NZ  LYS A  27      21.044 -23.563 -38.274  1.00 48.03           N  
ATOM    217  N   GLU A  28      20.781 -19.766 -45.618  1.00 46.68           N  
ATOM    218  CA  GLU A  28      19.931 -19.507 -46.767  1.00 45.39           C  
ATOM    219  C   GLU A  28      20.589 -19.951 -48.067  1.00 41.46           C  
ATOM    220  O   GLU A  28      19.989 -19.851 -49.135  1.00 40.59           O  
ATOM    221  CB  GLU A  28      19.617 -18.017 -46.850  1.00 52.68           C  
ATOM    222  CG  GLU A  28      20.826 -17.170 -47.218  1.00 58.15           C  
ATOM    223  CD  GLU A  28      20.455 -15.741 -47.555  1.00 65.56           C  
ATOM    224  OE1 GLU A  28      19.661 -15.137 -46.801  1.00 68.48           O  
ATOM    225  OE2 GLU A  28      20.959 -15.220 -48.573  1.00 67.78           O  
ATOM    226  N   ILE A  29      21.823 -20.433 -47.977  1.00 39.65           N  
ATOM    227  CA  ILE A  29      22.567 -20.838 -49.168  1.00 39.22           C  
ATOM    228  C   ILE A  29      22.022 -22.117 -49.785  1.00 37.86           C  
ATOM    229  O   ILE A  29      22.191 -22.348 -50.982  1.00 40.46           O  
ATOM    230  CB  ILE A  29      24.076 -21.016 -48.882  1.00 42.08           C  
ATOM    231  CG1 ILE A  29      24.304 -22.056 -47.780  1.00 43.23           C  
ATOM    232  CG2 ILE A  29      24.713 -19.689 -48.510  1.00 41.10           C  
ATOM    233  CD1 ILE A  29      25.758 -22.444 -47.605  1.00 43.19           C  
ATOM    234  N   PHE A  30      21.368 -22.943 -48.972  1.00 35.04           N  
ATOM    235  CA  PHE A  30      20.825 -24.212 -49.444  1.00 37.66           C  
ATOM    236  C   PHE A  30      19.936 -23.985 -50.657  1.00 35.50           C  
ATOM    237  O   PHE A  30      19.891 -24.796 -51.578  1.00 35.66           O  
ATOM    238  CB  PHE A  30      20.017 -24.907 -48.340  1.00 39.53           C  
ATOM    239  CG  PHE A  30      18.622 -24.378 -48.195  1.00 44.03           C  
ATOM    240  CD1 PHE A  30      17.568 -24.968 -48.880  1.00 42.44           C  
ATOM    241  CD2 PHE A  30      18.361 -23.282 -47.385  1.00 47.31           C  
ATOM    242  CE1 PHE A  30      16.280 -24.477 -48.757  1.00 41.79           C  
ATOM    243  CE2 PHE A  30      17.074 -22.785 -47.257  1.00 45.56           C  
ATOM    244  CZ  PHE A  30      16.032 -23.385 -47.945  1.00 43.75           C  
ATOM    245  N   LEU A  31      19.232 -22.863 -50.650  1.00 35.59           N  
ATOM    246  CA  LEU A  31      18.274 -22.563 -51.697  1.00 36.19           C  
ATOM    247  C   LEU A  31      18.938 -22.424 -53.056  1.00 36.87           C  
ATOM    248  O   LEU A  31      18.438 -22.941 -54.047  1.00 41.01           O  
ATOM    249  CB  LEU A  31      17.486 -21.302 -51.355  1.00 38.05           C  
ATOM    250  CG  LEU A  31      16.139 -21.168 -52.066  1.00 39.23           C  
ATOM    251  CD1 LEU A  31      15.273 -22.389 -51.806  1.00 37.52           C  
ATOM    252  CD2 LEU A  31      15.433 -19.905 -51.621  1.00 40.90           C  
ATOM    253  N   ARG A  32      20.069 -21.727 -53.104  1.00 39.17           N  
ATOM    254  CA  ARG A  32      20.781 -21.544 -54.365  1.00 42.28           C  
ATOM    255  C   ARG A  32      21.400 -22.853 -54.811  1.00 38.81           C  
ATOM    256  O   ARG A  32      21.509 -23.121 -56.004  1.00 37.18           O  
ATOM    257  CB  ARG A  32      21.848 -20.450 -54.254  1.00 51.04           C  
ATOM    258  CG  ARG A  32      23.077 -20.833 -53.450  1.00 61.33           C  
ATOM    259  CD  ARG A  32      24.110 -19.709 -53.451  1.00 71.67           C  
ATOM    260  NE  ARG A  32      24.472 -19.294 -54.806  1.00 79.85           N  
ATOM    261  CZ  ARG A  32      25.383 -18.365 -55.089  1.00 83.08           C  
ATOM    262  NH1 ARG A  32      26.034 -17.749 -54.112  1.00 82.83           N  
ATOM    263  NH2 ARG A  32      25.643 -18.052 -56.352  1.00 83.84           N  
ATOM    264  N   GLU A  33      21.798 -23.674 -53.841  1.00 38.95           N  
ATOM    265  CA  GLU A  33      22.347 -24.989 -54.127  1.00 39.43           C  
ATOM    266  C   GLU A  33      21.292 -25.890 -54.758  1.00 40.44           C  
ATOM    267  O   GLU A  33      21.518 -26.478 -55.817  1.00 41.37           O  
ATOM    268  CB  GLU A  33      22.900 -25.632 -52.854  1.00 43.05           C  
ATOM    269  CG  GLU A  33      24.028 -24.845 -52.204  1.00 46.63           C  
ATOM    270  CD  GLU A  33      25.119 -24.470 -53.190  1.00 50.78           C  
ATOM    271  OE1 GLU A  33      25.425 -25.281 -54.091  1.00 49.73           O  
ATOM    272  OE2 GLU A  33      25.676 -23.359 -53.063  1.00 56.03           O  
ATOM    273  N   LEU A  34      20.137 -25.993 -54.107  1.00 37.88           N  
ATOM    274  CA  LEU A  34      19.065 -26.849 -54.608  1.00 37.01           C  
ATOM    275  C   LEU A  34      18.563 -26.361 -55.964  1.00 37.01           C  
ATOM    276  O   LEU A  34      18.421 -27.147 -56.898  1.00 40.18           O  
ATOM    277  CB  LEU A  34      17.924 -26.951 -53.590  1.00 34.11           C  
ATOM    278  CG  LEU A  34      18.364 -27.441 -52.205  1.00 30.46           C  
ATOM    279  CD1 LEU A  34      17.166 -27.707 -51.313  1.00 23.77           C  
ATOM    280  CD2 LEU A  34      19.240 -28.686 -52.327  1.00 29.22           C  
ATOM    281  N   ILE A  35      18.314 -25.060 -56.077  1.00 34.47           N  
ATOM    282  CA  ILE A  35      17.925 -24.474 -57.354  1.00 34.79           C  
ATOM    283  C   ILE A  35      18.994 -24.741 -58.407  1.00 41.08           C  
ATOM    284  O   ILE A  35      18.694 -24.883 -59.592  1.00 44.38           O  
ATOM    285  CB  ILE A  35      17.698 -22.956 -57.238  1.00 31.74           C  
ATOM    286  CG1 ILE A  35      16.531 -22.663 -56.292  1.00 30.30           C  
ATOM    287  CG2 ILE A  35      17.434 -22.352 -58.606  1.00 28.46           C  
ATOM    288  CD1 ILE A  35      16.398 -21.215 -55.914  1.00 30.01           C  
ATOM    289  N   SER A  36      20.243 -24.823 -57.964  1.00 41.61           N  
ATOM    290  CA  SER A  36      21.350 -25.103 -58.869  1.00 39.26           C  
ATOM    291  C   SER A  36      21.225 -26.511 -59.463  1.00 35.25           C  
ATOM    292  O   SER A  36      21.265 -26.682 -60.680  1.00 32.28           O  
ATOM    293  CB  SER A  36      22.686 -24.930 -58.144  1.00 41.35           C  
ATOM    294  OG  SER A  36      23.643 -24.302 -58.979  1.00 43.71           O  
ATOM    295  N   ASN A  37      21.064 -27.514 -58.602  1.00 33.18           N  
ATOM    296  CA  ASN A  37      20.885 -28.886 -59.059  1.00 35.45           C  
ATOM    297  C   ASN A  37      19.624 -29.027 -59.896  1.00 37.90           C  
ATOM    298  O   ASN A  37      19.602 -29.743 -60.897  1.00 36.63           O  
ATOM    299  CB  ASN A  37      20.805 -29.849 -57.879  1.00 39.94           C  
ATOM    300  CG  ASN A  37      22.037 -29.816 -57.018  1.00 44.11           C  
ATOM    301  OD1 ASN A  37      22.073 -30.431 -55.954  1.00 46.54           O  
ATOM    302  ND2 ASN A  37      23.056 -29.098 -57.467  1.00 46.92           N  
ATOM    303  N   ALA A  38      18.569 -28.344 -59.465  1.00 39.81           N  
ATOM    304  CA  ALA A  38      17.309 -28.326 -60.195  1.00 38.23           C  
ATOM    305  C   ALA A  38      17.544 -27.846 -61.615  1.00 36.85           C  
ATOM    306  O   ALA A  38      17.159 -28.507 -62.575  1.00 38.67           O  
ATOM    307  CB  ALA A  38      16.300 -27.431 -59.492  1.00 36.43           C  
ATOM    308  N   SER A  39      18.187 -26.694 -61.737  1.00 38.34           N  
ATOM    309  CA  SER A  39      18.514 -26.126 -63.041  1.00 41.53           C  
ATOM    310  C   SER A  39      19.404 -27.052 -63.873  1.00 41.76           C  
ATOM    311  O   SER A  39      19.246 -27.140 -65.090  1.00 41.03           O  
ATOM    312  CB  SER A  39      19.191 -24.767 -62.872  1.00 41.09           C  
ATOM    313  OG  SER A  39      19.553 -24.231 -64.128  1.00 40.56           O  
ATOM    314  N   ASP A  40      20.338 -27.736 -63.217  1.00 39.99           N  
ATOM    315  CA  ASP A  40      21.203 -28.682 -63.909  1.00 44.79           C  
ATOM    316  C   ASP A  40      20.388 -29.861 -64.413  1.00 45.03           C  
ATOM    317  O   ASP A  40      20.505 -30.261 -65.568  1.00 43.65           O  
ATOM    318  CB  ASP A  40      22.325 -29.174 -62.994  1.00 51.73           C  
ATOM    319  CG  ASP A  40      23.270 -28.062 -62.584  1.00 60.49           C  
ATOM    320  OD1 ASP A  40      23.486 -27.128 -63.389  1.00 63.28           O  
ATOM    321  OD2 ASP A  40      23.802 -28.125 -61.452  1.00 62.54           O  
ATOM    322  N   ALA A  41      19.553 -30.408 -63.531  1.00 43.98           N  
ATOM    323  CA  ALA A  41      18.699 -31.533 -63.874  1.00 43.93           C  
ATOM    324  C   ALA A  41      17.748 -31.180 -65.010  1.00 43.16           C  
ATOM    325  O   ALA A  41      17.308 -32.056 -65.757  1.00 45.71           O  
ATOM    326  CB  ALA A  41      17.919 -31.987 -62.658  1.00 48.15           C  
ATOM    327  N   LEU A  42      17.436 -29.894 -65.132  1.00 40.30           N  
ATOM    328  CA  LEU A  42      16.592 -29.400 -66.214  1.00 39.05           C  
ATOM    329  C   LEU A  42      17.376 -29.243 -67.516  1.00 41.03           C  
ATOM    330  O   LEU A  42      16.820 -29.403 -68.602  1.00 42.44           O  
ATOM    331  CB  LEU A  42      15.951 -28.067 -65.824  1.00 37.61           C  
ATOM    332  CG  LEU A  42      14.615 -28.118 -65.075  1.00 32.32           C  
ATOM    333  CD1 LEU A  42      14.313 -26.782 -64.428  1.00 27.94           C  
ATOM    334  CD2 LEU A  42      13.493 -28.519 -66.024  1.00 30.29           C  
ATOM    335  N   ASP A  43      18.665 -28.925 -67.406  1.00 41.24           N  
ATOM    336  CA  ASP A  43      19.534 -28.856 -68.578  1.00 39.86           C  
ATOM    337  C   ASP A  43      19.608 -30.209 -69.245  1.00 42.09           C  
ATOM    338  O   ASP A  43      19.403 -30.331 -70.448  1.00 44.53           O  
ATOM    339  CB  ASP A  43      20.946 -28.433 -68.185  1.00 42.52           C  
ATOM    340  CG  ASP A  43      21.053 -26.959 -67.859  1.00 40.83           C  
ATOM    341  OD1 ASP A  43      21.978 -26.596 -67.102  1.00 38.29           O  
ATOM    342  OD2 ASP A  43      20.222 -26.169 -68.358  1.00 39.27           O  
ATOM    343  N   LYS A  44      19.901 -31.231 -68.439  1.00 44.29           N  
ATOM    344  CA  LYS A  44      20.119 -32.586 -68.933  1.00 43.56           C  
ATOM    345  C   LYS A  44      18.937 -33.144 -69.715  1.00 46.04           C  
ATOM    346  O   LYS A  44      19.118 -33.882 -70.677  1.00 49.90           O  
ATOM    347  CB  LYS A  44      20.483 -33.527 -67.782  1.00 44.18           C  
ATOM    348  CG  LYS A  44      21.963 -33.523 -67.405  1.00 45.15           C  
ATOM    349  CD  LYS A  44      22.375 -32.226 -66.737  1.00 49.36           C  
ATOM    350  CE  LYS A  44      23.878 -32.162 -66.510  1.00 53.13           C  
ATOM    351  NZ  LYS A  44      24.368 -33.217 -65.577  1.00 55.39           N  
ATOM    352  N   ILE A  45      17.725 -32.795 -69.296  1.00 48.16           N  
ATOM    353  CA  ILE A  45      16.534 -33.254 -70.004  1.00 48.04           C  
ATOM    354  C   ILE A  45      16.350 -32.487 -71.315  1.00 49.08           C  
ATOM    355  O   ILE A  45      15.982 -33.070 -72.333  1.00 50.70           O  
ATOM    356  CB  ILE A  45      15.259 -33.165 -69.127  1.00 46.13           C  
ATOM    357  CG1 ILE A  45      14.033 -33.657 -69.903  1.00 42.95           C  
ATOM    358  CG2 ILE A  45      15.030 -31.741 -68.642  1.00 48.18           C  
ATOM    359  CD1 ILE A  45      14.076 -35.122 -70.265  1.00 42.73           C  
ATOM    360  N   ARG A  46      16.622 -31.188 -71.292  1.00 48.91           N  
ATOM    361  CA  ARG A  46      16.520 -30.370 -72.496  1.00 51.77           C  
ATOM    362  C   ARG A  46      17.591 -30.746 -73.514  1.00 54.31           C  
ATOM    363  O   ARG A  46      17.386 -30.625 -74.723  1.00 55.73           O  
ATOM    364  CB  ARG A  46      16.628 -28.883 -72.156  1.00 52.43           C  
ATOM    365  CG  ARG A  46      16.427 -27.970 -73.348  1.00 53.14           C  
ATOM    366  CD  ARG A  46      16.044 -26.572 -72.914  1.00 58.54           C  
ATOM    367  NE  ARG A  46      17.093 -25.924 -72.131  1.00 60.76           N  
ATOM    368  CZ  ARG A  46      18.207 -25.423 -72.654  1.00 61.93           C  
ATOM    369  NH1 ARG A  46      18.420 -25.507 -73.958  1.00 63.83           N  
ATOM    370  NH2 ARG A  46      19.109 -24.848 -71.873  1.00 62.49           N  
ATOM    371  N   TYR A  47      18.740 -31.194 -73.018  1.00 54.16           N  
ATOM    372  CA  TYR A  47      19.812 -31.643 -73.889  1.00 54.85           C  
ATOM    373  C   TYR A  47      19.419 -32.955 -74.542  1.00 56.38           C  
ATOM    374  O   TYR A  47      19.426 -33.082 -75.760  1.00 60.64           O  
ATOM    375  CB  TYR A  47      21.110 -31.823 -73.108  1.00 57.84           C  
ATOM    376  CG  TYR A  47      22.288 -32.147 -73.991  1.00 63.46           C  
ATOM    377  CD1 TYR A  47      23.083 -31.139 -74.520  1.00 65.04           C  
ATOM    378  CD2 TYR A  47      22.601 -33.463 -74.312  1.00 64.29           C  
ATOM    379  CE1 TYR A  47      24.160 -31.433 -75.334  1.00 65.30           C  
ATOM    380  CE2 TYR A  47      23.675 -33.765 -75.125  1.00 62.69           C  
ATOM    381  CZ  TYR A  47      24.451 -32.748 -75.632  1.00 63.79           C  
ATOM    382  OH  TYR A  47      25.520 -33.050 -76.443  1.00 65.57           O  
ATOM    383  N   LYS A  48      19.074 -33.932 -73.709  1.00 54.39           N  
ATOM    384  CA  LYS A  48      18.647 -35.236 -74.183  1.00 52.17           C  
ATOM    385  C   LYS A  48      17.500 -35.123 -75.176  1.00 55.14           C  
ATOM    386  O   LYS A  48      17.440 -35.862 -76.161  1.00 57.34           O  
ATOM    387  CB  LYS A  48      18.221 -36.111 -73.003  1.00 50.54           C  
ATOM    388  CG  LYS A  48      17.285 -37.246 -73.395  1.00 49.06           C  
ATOM    389  CD  LYS A  48      16.785 -37.990 -72.176  1.00 49.58           C  
ATOM    390  CE  LYS A  48      17.858 -38.892 -71.616  1.00 46.88           C  
ATOM    391  NZ  LYS A  48      18.207 -39.924 -72.619  1.00 48.86           N  
ATOM    392  N   SER A  49      16.591 -34.194 -74.912  1.00 57.57           N  
ATOM    393  CA  SER A  49      15.404 -34.032 -75.744  1.00 59.88           C  
ATOM    394  C   SER A  49      15.750 -33.507 -77.135  1.00 57.37           C  
ATOM    395  O   SER A  49      14.904 -33.506 -78.029  1.00 55.18           O  
ATOM    396  CB  SER A  49      14.388 -33.114 -75.061  1.00 63.86           C  
ATOM    397  OG  SER A  49      14.929 -31.819 -74.843  1.00 67.26           O  
ATOM    398  N   LEU A  50      16.992 -33.062 -77.307  1.00 56.83           N  
ATOM    399  CA  LEU A  50      17.475 -32.586 -78.602  1.00 54.48           C  
ATOM    400  C   LEU A  50      17.450 -33.694 -79.655  1.00 54.71           C  
ATOM    401  O   LEU A  50      17.080 -33.466 -80.802  1.00 53.64           O  
ATOM    402  CB  LEU A  50      18.894 -32.031 -78.477  1.00 49.80           C  
ATOM    403  CG  LEU A  50      19.059 -30.689 -77.764  1.00 47.04           C  
ATOM    404  CD1 LEU A  50      20.530 -30.414 -77.478  1.00 43.88           C  
ATOM    405  CD2 LEU A  50      18.441 -29.569 -78.587  1.00 46.34           C  
ATOM    406  N   SER A  51      17.850 -34.894 -79.254  1.00 57.63           N  
ATOM    407  CA  SER A  51      17.853 -36.034 -80.159  1.00 61.60           C  
ATOM    408  C   SER A  51      16.640 -36.921 -79.927  1.00 64.34           C  
ATOM    409  O   SER A  51      16.276 -37.731 -80.780  1.00 65.20           O  
ATOM    410  CB  SER A  51      19.135 -36.845 -79.984  1.00 63.20           C  
ATOM    411  OG  SER A  51      20.276 -36.033 -80.180  1.00 63.41           O  
ATOM    412  N   ASP A  52      16.016 -36.762 -78.766  1.00 65.16           N  
ATOM    413  CA  ASP A  52      14.854 -37.564 -78.410  1.00 64.00           C  
ATOM    414  C   ASP A  52      13.732 -36.657 -77.915  1.00 63.12           C  
ATOM    415  O   ASP A  52      13.492 -36.559 -76.710  1.00 61.38           O  
ATOM    416  CB  ASP A  52      15.238 -38.586 -77.339  1.00 62.18           C  
ATOM    417  CG  ASP A  52      14.349 -39.807 -77.354  1.00 59.73           C  
ATOM    418  OD1 ASP A  52      13.218 -39.713 -77.876  1.00 59.82           O  
ATOM    419  OD2 ASP A  52      14.782 -40.858 -76.843  1.00 59.70           O  
ATOM    420  N   PRO A  53      13.044 -35.983 -78.848  1.00 64.41           N  
ATOM    421  CA  PRO A  53      12.004 -34.999 -78.522  1.00 65.58           C  
ATOM    422  C   PRO A  53      10.850 -35.597 -77.728  1.00 66.74           C  
ATOM    423  O   PRO A  53      10.199 -34.891 -76.962  1.00 68.08           O  
ATOM    424  CB  PRO A  53      11.512 -34.549 -79.905  1.00 65.46           C  
ATOM    425  CG  PRO A  53      11.915 -35.668 -80.823  1.00 65.92           C  
ATOM    426  CD  PRO A  53      13.252 -36.069 -80.302  1.00 64.25           C  
ATOM    427  N   LYS A  54      10.609 -36.890 -77.905  1.00 68.21           N  
ATOM    428  CA  LYS A  54       9.483 -37.558 -77.265  1.00 68.43           C  
ATOM    429  C   LYS A  54       9.691 -37.651 -75.754  1.00 65.18           C  
ATOM    430  O   LYS A  54       8.774 -37.994 -75.007  1.00 65.42           O  
ATOM    431  CB  LYS A  54       9.298 -38.949 -77.876  1.00 72.11           C  
ATOM    432  CG  LYS A  54       7.874 -39.251 -78.307  1.00 76.27           C  
ATOM    433  CD  LYS A  54       7.851 -39.824 -79.719  1.00 80.40           C  
ATOM    434  CE  LYS A  54       8.525 -38.878 -80.711  1.00 81.96           C  
ATOM    435  NZ  LYS A  54       8.554 -39.429 -82.097  1.00 81.70           N  
ATOM    436  N   GLN A  55      10.902 -37.330 -75.316  1.00 63.14           N  
ATOM    437  CA  GLN A  55      11.260 -37.364 -73.902  1.00 59.59           C  
ATOM    438  C   GLN A  55      10.622 -36.214 -73.127  1.00 57.66           C  
ATOM    439  O   GLN A  55      10.535 -36.261 -71.904  1.00 57.46           O  
ATOM    440  CB  GLN A  55      12.779 -37.309 -73.733  1.00 57.05           C  
ATOM    441  CG  GLN A  55      13.529 -38.515 -74.273  1.00 57.68           C  
ATOM    442  CD  GLN A  55      13.320 -39.761 -73.436  1.00 57.71           C  
ATOM    443  OE1 GLN A  55      14.158 -40.117 -72.611  1.00 54.65           O  
ATOM    444  NE2 GLN A  55      12.187 -40.426 -73.639  1.00 61.52           N  
ATOM    445  N   LEU A  56      10.189 -35.184 -73.845  1.00 57.55           N  
ATOM    446  CA  LEU A  56       9.618 -33.998 -73.215  1.00 60.11           C  
ATOM    447  C   LEU A  56       8.103 -34.083 -73.075  1.00 61.70           C  
ATOM    448  O   LEU A  56       7.470 -33.162 -72.561  1.00 63.29           O  
ATOM    449  CB  LEU A  56       9.975 -32.740 -74.009  1.00 60.05           C  
ATOM    450  CG  LEU A  56      11.361 -32.135 -73.807  1.00 60.19           C  
ATOM    451  CD1 LEU A  56      11.476 -30.822 -74.568  1.00 61.52           C  
ATOM    452  CD2 LEU A  56      11.630 -31.921 -72.331  1.00 59.39           C  
ATOM    453  N   GLU A  57       7.527 -35.186 -73.538  1.00 61.36           N  
ATOM    454  CA  GLU A  57       6.073 -35.313 -73.586  1.00 62.82           C  
ATOM    455  C   GLU A  57       5.469 -35.655 -72.228  1.00 59.34           C  
ATOM    456  O   GLU A  57       4.323 -35.310 -71.948  1.00 56.01           O  
ATOM    457  CB  GLU A  57       5.667 -36.341 -74.643  1.00 67.65           C  
ATOM    458  CG  GLU A  57       6.279 -36.055 -76.006  1.00 72.71           C  
ATOM    459  CD  GLU A  57       5.536 -36.725 -77.146  1.00 76.01           C  
ATOM    460  OE1 GLU A  57       5.365 -37.962 -77.107  1.00 77.17           O  
ATOM    461  OE2 GLU A  57       5.135 -36.009 -78.087  1.00 76.49           O  
ATOM    462  N   THR A  58       6.253 -36.323 -71.386  1.00 57.49           N  
ATOM    463  CA  THR A  58       5.817 -36.670 -70.036  1.00 52.68           C  
ATOM    464  C   THR A  58       5.574 -35.427 -69.180  1.00 51.01           C  
ATOM    465  O   THR A  58       4.942 -35.505 -68.125  1.00 51.14           O  
ATOM    466  CB  THR A  58       6.860 -37.550 -69.336  1.00 49.40           C  
ATOM    467  OG1 THR A  58       8.172 -37.048 -69.623  1.00 48.93           O  
ATOM    468  CG2 THR A  58       6.760 -38.982 -69.826  1.00 47.43           C  
ATOM    469  N   GLU A  59       6.083 -34.289 -69.644  1.00 46.31           N  
ATOM    470  CA  GLU A  59       5.971 -33.021 -68.931  1.00 43.58           C  
ATOM    471  C   GLU A  59       6.601 -31.918 -69.772  1.00 43.89           C  
ATOM    472  O   GLU A  59       7.753 -31.543 -69.556  1.00 46.54           O  
ATOM    473  CB  GLU A  59       6.669 -33.103 -67.573  1.00 43.35           C  
ATOM    474  CG  GLU A  59       6.700 -31.784 -66.815  1.00 44.78           C  
ATOM    475  CD  GLU A  59       5.323 -31.318 -66.383  1.00 43.48           C  
ATOM    476  OE1 GLU A  59       4.770 -31.900 -65.426  1.00 40.45           O  
ATOM    477  OE2 GLU A  59       4.802 -30.356 -66.990  1.00 44.05           O  
ATOM    478  N   PRO A  60       5.847 -31.404 -70.752  1.00 39.06           N  
ATOM    479  CA  PRO A  60       6.347 -30.438 -71.731  1.00 38.37           C  
ATOM    480  C   PRO A  60       6.755 -29.085 -71.146  1.00 41.59           C  
ATOM    481  O   PRO A  60       7.176 -28.213 -71.905  1.00 44.17           O  
ATOM    482  CB  PRO A  60       5.156 -30.265 -72.680  1.00 38.78           C  
ATOM    483  CG  PRO A  60       3.974 -30.710 -71.874  1.00 39.07           C  
ATOM    484  CD  PRO A  60       4.496 -31.864 -71.104  1.00 38.08           C  
ATOM    485  N   ASP A  61       6.640 -28.911 -69.836  1.00 43.20           N  
ATOM    486  CA  ASP A  61       7.014 -27.639 -69.219  1.00 47.24           C  
ATOM    487  C   ASP A  61       8.261 -27.748 -68.350  1.00 45.16           C  
ATOM    488  O   ASP A  61       8.312 -28.535 -67.405  1.00 42.32           O  
ATOM    489  CB  ASP A  61       5.861 -27.067 -68.399  1.00 52.79           C  
ATOM    490  CG  ASP A  61       4.822 -26.385 -69.263  1.00 58.66           C  
ATOM    491  OD1 ASP A  61       4.521 -26.907 -70.357  1.00 60.54           O  
ATOM    492  OD2 ASP A  61       4.304 -25.330 -68.845  1.00 59.62           O  
ATOM    493  N   LEU A  62       9.264 -26.941 -68.683  1.00 41.45           N  
ATOM    494  CA  LEU A  62      10.491 -26.893 -67.911  1.00 38.74           C  
ATOM    495  C   LEU A  62      10.412 -25.732 -66.939  1.00 37.87           C  
ATOM    496  O   LEU A  62      10.292 -24.578 -67.340  1.00 39.34           O  
ATOM    497  CB  LEU A  62      11.697 -26.737 -68.830  1.00 38.91           C  
ATOM    498  CG  LEU A  62      11.712 -27.647 -70.060  1.00 41.12           C  
ATOM    499  CD1 LEU A  62      13.015 -27.466 -70.829  1.00 46.27           C  
ATOM    500  CD2 LEU A  62      11.503 -29.109 -69.673  1.00 35.10           C  
ATOM    501  N   PHE A  63      10.471 -26.044 -65.650  1.00 37.82           N  
ATOM    502  CA  PHE A  63      10.285 -25.040 -64.623  1.00 36.96           C  
ATOM    503  C   PHE A  63      10.875 -25.500 -63.296  1.00 34.27           C  
ATOM    504  O   PHE A  63      11.115 -26.689 -63.089  1.00 29.63           O  
ATOM    505  CB  PHE A  63       8.791 -24.744 -64.443  1.00 39.63           C  
ATOM    506  CG  PHE A  63       7.989 -25.933 -63.989  1.00 41.02           C  
ATOM    507  CD1 PHE A  63       7.940 -26.281 -62.650  1.00 43.27           C  
ATOM    508  CD2 PHE A  63       7.293 -26.709 -64.901  1.00 41.68           C  
ATOM    509  CE1 PHE A  63       7.215 -27.385 -62.225  1.00 43.11           C  
ATOM    510  CE2 PHE A  63       6.563 -27.812 -64.485  1.00 41.35           C  
ATOM    511  CZ  PHE A  63       6.524 -28.148 -63.144  1.00 41.31           C  
ATOM    512  N   ILE A  64      11.111 -24.538 -62.412  1.00 34.48           N  
ATOM    513  CA  ILE A  64      11.508 -24.804 -61.040  1.00 33.39           C  
ATOM    514  C   ILE A  64      10.414 -24.223 -60.171  1.00 37.30           C  
ATOM    515  O   ILE A  64       9.975 -23.099 -60.403  1.00 38.88           O  
ATOM    516  CB  ILE A  64      12.828 -24.108 -60.690  1.00 31.52           C  
ATOM    517  CG1 ILE A  64      13.952 -24.609 -61.596  1.00 34.54           C  
ATOM    518  CG2 ILE A  64      13.176 -24.335 -59.234  1.00 29.10           C  
ATOM    519  CD1 ILE A  64      15.233 -23.822 -61.469  1.00 35.43           C  
ATOM    520  N   ARG A  65       9.967 -24.980 -59.172  1.00 37.32           N  
ATOM    521  CA  ARG A  65       8.830 -24.559 -58.366  1.00 35.12           C  
ATOM    522  C   ARG A  65       9.047 -24.783 -56.875  1.00 35.51           C  
ATOM    523  O   ARG A  65       9.346 -25.891 -56.446  1.00 37.67           O  
ATOM    524  CB  ARG A  65       7.576 -25.293 -58.824  1.00 36.16           C  
ATOM    525  CG  ARG A  65       6.314 -24.901 -58.086  1.00 38.14           C  
ATOM    526  CD  ARG A  65       5.121 -25.641 -58.659  1.00 37.52           C  
ATOM    527  NE  ARG A  65       4.984 -25.405 -60.094  1.00 34.75           N  
ATOM    528  CZ  ARG A  65       4.207 -26.127 -60.895  1.00 31.78           C  
ATOM    529  NH1 ARG A  65       3.506 -27.134 -60.407  1.00 32.43           N  
ATOM    530  NH2 ARG A  65       4.143 -25.844 -62.187  1.00 31.51           N  
ATOM    531  N   ILE A  66       8.887 -23.720 -56.093  1.00 32.92           N  
ATOM    532  CA  ILE A  66       8.997 -23.808 -54.643  1.00 32.63           C  
ATOM    533  C   ILE A  66       7.604 -23.742 -54.020  1.00 38.10           C  
ATOM    534  O   ILE A  66       6.850 -22.805 -54.274  1.00 42.41           O  
ATOM    535  CB  ILE A  66       9.868 -22.673 -54.066  1.00 28.95           C  
ATOM    536  CG1 ILE A  66      11.326 -22.825 -54.505  1.00 33.33           C  
ATOM    537  CG2 ILE A  66       9.801 -22.668 -52.555  1.00 21.85           C  
ATOM    538  CD1 ILE A  66      11.588 -22.521 -55.966  1.00 36.76           C  
ATOM    539  N   THR A  67       7.261 -24.745 -53.213  1.00 35.70           N  
ATOM    540  CA  THR A  67       5.953 -24.797 -52.570  1.00 32.92           C  
ATOM    541  C   THR A  67       6.063 -24.952 -51.063  1.00 36.09           C  
ATOM    542  O   THR A  67       6.442 -26.015 -50.566  1.00 37.15           O  
ATOM    543  CB  THR A  67       5.092 -25.960 -53.107  1.00 33.49           C  
ATOM    544  OG1 THR A  67       4.840 -25.774 -54.503  1.00 35.56           O  
ATOM    545  CG2 THR A  67       3.759 -26.016 -52.372  1.00 30.52           C  
ATOM    546  N   PRO A  68       5.730 -23.886 -50.319  1.00 39.43           N  
ATOM    547  CA  PRO A  68       5.712 -23.939 -48.856  1.00 39.31           C  
ATOM    548  C   PRO A  68       4.469 -24.647 -48.332  1.00 40.62           C  
ATOM    549  O   PRO A  68       3.365 -24.404 -48.823  1.00 40.79           O  
ATOM    550  CB  PRO A  68       5.664 -22.458 -48.451  1.00 38.81           C  
ATOM    551  CG  PRO A  68       5.978 -21.684 -49.693  1.00 40.12           C  
ATOM    552  CD  PRO A  68       5.508 -22.521 -50.825  1.00 40.54           C  
ATOM    553  N   LYS A  69       4.649 -25.514 -47.342  1.00 37.15           N  
ATOM    554  CA  LYS A  69       3.524 -26.163 -46.679  1.00 31.12           C  
ATOM    555  C   LYS A  69       3.627 -25.975 -45.169  1.00 31.03           C  
ATOM    556  O   LYS A  69       4.164 -26.827 -44.464  1.00 30.77           O  
ATOM    557  CB  LYS A  69       3.475 -27.646 -47.040  1.00 32.07           C  
ATOM    558  CG  LYS A  69       3.346 -27.895 -48.533  1.00 31.72           C  
ATOM    559  CD  LYS A  69       3.236 -29.364 -48.845  1.00 31.98           C  
ATOM    560  CE  LYS A  69       3.062 -29.596 -50.337  1.00 36.02           C  
ATOM    561  NZ  LYS A  69       2.839 -31.046 -50.638  1.00 37.69           N  
ATOM    562  N   PRO A  70       3.111 -24.841 -44.672  1.00 33.76           N  
ATOM    563  CA  PRO A  70       3.198 -24.413 -43.271  1.00 35.29           C  
ATOM    564  C   PRO A  70       2.667 -25.432 -42.265  1.00 40.16           C  
ATOM    565  O   PRO A  70       3.281 -25.602 -41.212  1.00 41.73           O  
ATOM    566  CB  PRO A  70       2.348 -23.143 -43.249  1.00 34.76           C  
ATOM    567  CG  PRO A  70       2.435 -22.615 -44.640  1.00 32.38           C  
ATOM    568  CD  PRO A  70       2.453 -23.827 -45.517  1.00 33.06           C  
ATOM    569  N   GLU A  71       1.549 -26.090 -42.569  1.00 44.92           N  
ATOM    570  CA  GLU A  71       0.987 -27.086 -41.658  1.00 47.09           C  
ATOM    571  C   GLU A  71       2.008 -28.175 -41.345  1.00 44.85           C  
ATOM    572  O   GLU A  71       2.252 -28.501 -40.183  1.00 43.47           O  
ATOM    573  CB  GLU A  71      -0.276 -27.717 -42.249  1.00 53.98           C  
ATOM    574  CG  GLU A  71      -0.734 -28.993 -41.533  1.00 60.66           C  
ATOM    575  CD  GLU A  71      -1.838 -28.751 -40.510  1.00 64.55           C  
ATOM    576  OE1 GLU A  71      -3.024 -28.713 -40.909  1.00 64.95           O  
ATOM    577  OE2 GLU A  71      -1.523 -28.620 -39.308  1.00 65.54           O  
ATOM    578  N   GLN A  72       2.612 -28.727 -42.391  1.00 44.75           N  
ATOM    579  CA  GLN A  72       3.546 -29.832 -42.230  1.00 46.47           C  
ATOM    580  C   GLN A  72       4.972 -29.358 -41.994  1.00 45.90           C  
ATOM    581  O   GLN A  72       5.885 -30.179 -41.898  1.00 49.25           O  
ATOM    582  CB  GLN A  72       3.522 -30.746 -43.456  1.00 48.58           C  
ATOM    583  CG  GLN A  72       2.143 -31.123 -43.948  1.00 53.95           C  
ATOM    584  CD  GLN A  72       1.666 -30.236 -45.081  1.00 62.89           C  
ATOM    585  OE1 GLN A  72       1.380 -29.049 -44.888  1.00 66.05           O  
ATOM    586  NE2 GLN A  72       1.572 -30.812 -46.276  1.00 64.30           N  
ATOM    587  N   LYS A  73       5.168 -28.046 -41.904  1.00 41.89           N  
ATOM    588  CA  LYS A  73       6.513 -27.491 -41.799  1.00 43.71           C  
ATOM    589  C   LYS A  73       7.414 -28.082 -42.884  1.00 39.26           C  
ATOM    590  O   LYS A  73       8.496 -28.587 -42.602  1.00 38.51           O  
ATOM    591  CB  LYS A  73       7.112 -27.784 -40.423  1.00 51.11           C  
ATOM    592  CG  LYS A  73       6.334 -27.204 -39.260  1.00 57.05           C  
ATOM    593  CD  LYS A  73       6.914 -27.679 -37.940  1.00 62.54           C  
ATOM    594  CE  LYS A  73       6.249 -26.988 -36.765  1.00 67.69           C  
ATOM    595  NZ  LYS A  73       6.765 -27.505 -35.469  1.00 69.71           N  
ATOM    596  N   VAL A  74       6.947 -28.031 -44.125  1.00 35.49           N  
ATOM    597  CA  VAL A  74       7.676 -28.620 -45.234  1.00 32.31           C  
ATOM    598  C   VAL A  74       7.891 -27.593 -46.330  1.00 32.95           C  
ATOM    599  O   VAL A  74       7.042 -26.731 -46.559  1.00 35.58           O  
ATOM    600  CB  VAL A  74       6.921 -29.838 -45.822  1.00 33.55           C  
ATOM    601  CG1 VAL A  74       7.324 -30.073 -47.270  1.00 33.31           C  
ATOM    602  CG2 VAL A  74       7.157 -31.081 -44.975  1.00 31.42           C  
ATOM    603  N   LEU A  75       9.041 -27.680 -46.996  1.00 32.02           N  
ATOM    604  CA  LEU A  75       9.334 -26.838 -48.144  1.00 30.87           C  
ATOM    605  C   LEU A  75       9.757 -27.715 -49.305  1.00 35.31           C  
ATOM    606  O   LEU A  75      10.757 -28.433 -49.224  1.00 35.65           O  
ATOM    607  CB  LEU A  75      10.444 -25.846 -47.824  1.00 28.57           C  
ATOM    608  CG  LEU A  75      10.813 -24.903 -48.970  1.00 27.17           C  
ATOM    609  CD1 LEU A  75       9.619 -24.042 -49.327  1.00 24.36           C  
ATOM    610  CD2 LEU A  75      12.016 -24.036 -48.612  1.00 23.97           C  
ATOM    611  N   GLU A  76       8.998 -27.658 -50.392  1.00 34.25           N  
ATOM    612  CA  GLU A  76       9.306 -28.470 -51.555  1.00 30.36           C  
ATOM    613  C   GLU A  76       9.936 -27.648 -52.660  1.00 33.96           C  
ATOM    614  O   GLU A  76       9.498 -26.540 -52.971  1.00 33.72           O  
ATOM    615  CB  GLU A  76       8.054 -29.176 -52.059  1.00 32.49           C  
ATOM    616  CG  GLU A  76       7.432 -30.075 -51.007  1.00 33.95           C  
ATOM    617  CD  GLU A  76       6.234 -30.838 -51.521  1.00 33.06           C  
ATOM    618  OE1 GLU A  76       5.796 -30.582 -52.660  1.00 33.00           O  
ATOM    619  OE2 GLU A  76       5.728 -31.697 -50.774  1.00 30.76           O  
ATOM    620  N   ILE A  77      10.993 -28.202 -53.237  1.00 37.66           N  
ATOM    621  CA  ILE A  77      11.663 -27.597 -54.365  1.00 31.77           C  
ATOM    622  C   ILE A  77      11.547 -28.581 -55.502  1.00 31.63           C  
ATOM    623  O   ILE A  77      12.227 -29.604 -55.523  1.00 36.00           O  
ATOM    624  CB  ILE A  77      13.141 -27.317 -54.062  1.00 29.62           C  
ATOM    625  CG1 ILE A  77      13.266 -26.334 -52.894  1.00 27.72           C  
ATOM    626  CG2 ILE A  77      13.843 -26.776 -55.303  1.00 30.48           C  
ATOM    627  CD1 ILE A  77      13.201 -26.987 -51.531  1.00 28.83           C  
ATOM    628  N   ARG A  78      10.653 -28.286 -56.435  1.00 31.44           N  
ATOM    629  CA  ARG A  78      10.358 -29.195 -57.529  1.00 27.85           C  
ATOM    630  C   ARG A  78      10.968 -28.698 -58.834  1.00 29.96           C  
ATOM    631  O   ARG A  78      11.078 -27.496 -59.065  1.00 29.78           O  
ATOM    632  CB  ARG A  78       8.847 -29.371 -57.675  1.00 27.45           C  
ATOM    633  CG  ARG A  78       8.426 -30.031 -58.971  1.00 36.52           C  
ATOM    634  CD  ARG A  78       6.986 -30.516 -58.912  1.00 44.71           C  
ATOM    635  NE  ARG A  78       6.529 -31.051 -60.195  1.00 50.15           N  
ATOM    636  CZ  ARG A  78       5.261 -31.344 -60.476  1.00 50.13           C  
ATOM    637  NH1 ARG A  78       4.318 -31.156 -59.564  1.00 46.97           N  
ATOM    638  NH2 ARG A  78       4.935 -31.824 -61.669  1.00 51.60           N  
ATOM    639  N   ASP A  79      11.388 -29.639 -59.668  1.00 32.49           N  
ATOM    640  CA  ASP A  79      11.860 -29.320 -61.004  1.00 34.65           C  
ATOM    641  C   ASP A  79      11.358 -30.395 -61.958  1.00 35.46           C  
ATOM    642  O   ASP A  79      11.317 -31.571 -61.610  1.00 38.87           O  
ATOM    643  CB  ASP A  79      13.393 -29.192 -61.047  1.00 35.96           C  
ATOM    644  CG  ASP A  79      14.109 -30.536 -60.996  1.00 38.01           C  
ATOM    645  OD1 ASP A  79      14.750 -30.844 -59.971  1.00 38.23           O  
ATOM    646  OD2 ASP A  79      14.049 -31.283 -61.988  1.00 39.97           O  
ATOM    647  N   SER A  80      10.952 -29.980 -63.151  1.00 33.13           N  
ATOM    648  CA  SER A  80      10.504 -30.912 -64.170  1.00 34.31           C  
ATOM    649  C   SER A  80      11.689 -31.418 -64.988  1.00 38.89           C  
ATOM    650  O   SER A  80      11.593 -31.579 -66.207  1.00 38.22           O  
ATOM    651  CB  SER A  80       9.474 -30.243 -65.079  1.00 34.53           C  
ATOM    652  OG  SER A  80       9.807 -28.885 -65.306  1.00 33.68           O  
ATOM    653  N   GLY A  81      12.803 -31.670 -64.304  1.00 39.94           N  
ATOM    654  CA  GLY A  81      14.016 -32.147 -64.940  1.00 38.57           C  
ATOM    655  C   GLY A  81      13.961 -33.601 -65.361  1.00 40.44           C  
ATOM    656  O   GLY A  81      12.887 -34.179 -65.512  1.00 40.23           O  
ATOM    657  N   ILE A  82      15.134 -34.195 -65.542  1.00 45.16           N  
ATOM    658  CA  ILE A  82      15.256 -35.533 -66.115  1.00 45.00           C  
ATOM    659  C   ILE A  82      14.841 -36.647 -65.154  1.00 43.75           C  
ATOM    660  O   ILE A  82      14.521 -37.753 -65.579  1.00 47.37           O  
ATOM    661  CB  ILE A  82      16.695 -35.786 -66.613  1.00 44.20           C  
ATOM    662  CG1 ILE A  82      16.791 -37.122 -67.353  1.00 38.28           C  
ATOM    663  CG2 ILE A  82      17.680 -35.713 -65.454  1.00 44.82           C  
ATOM    664  CD1 ILE A  82      18.077 -37.298 -68.107  1.00 33.32           C  
ATOM    665  N   GLY A  83      14.841 -36.354 -63.863  1.00 41.27           N  
ATOM    666  CA  GLY A  83      14.441 -37.336 -62.876  1.00 41.80           C  
ATOM    667  C   GLY A  83      15.496 -38.403 -62.663  1.00 39.78           C  
ATOM    668  O   GLY A  83      16.516 -38.423 -63.350  1.00 37.92           O  
ATOM    669  N   MET A  84      15.244 -39.286 -61.705  1.00 39.66           N  
ATOM    670  CA  MET A  84      16.175 -40.354 -61.360  1.00 39.39           C  
ATOM    671  C   MET A  84      15.434 -41.664 -61.159  1.00 40.00           C  
ATOM    672  O   MET A  84      14.341 -41.688 -60.599  1.00 41.43           O  
ATOM    673  CB  MET A  84      16.935 -40.009 -60.078  1.00 39.17           C  
ATOM    674  CG  MET A  84      17.889 -38.840 -60.210  1.00 39.12           C  
ATOM    675  SD  MET A  84      18.530 -38.327 -58.609  1.00 38.86           S  
ATOM    676  CE  MET A  84      17.096 -37.508 -57.919  1.00 35.06           C  
ATOM    677  N   THR A  85      16.038 -42.753 -61.612  1.00 39.36           N  
ATOM    678  CA  THR A  85      15.462 -44.072 -61.423  1.00 38.58           C  
ATOM    679  C   THR A  85      15.741 -44.552 -60.003  1.00 37.95           C  
ATOM    680  O   THR A  85      16.398 -43.855 -59.225  1.00 37.14           O  
ATOM    681  CB  THR A  85      16.057 -45.073 -62.423  1.00 36.63           C  
ATOM    682  OG1 THR A  85      17.457 -45.226 -62.162  1.00 36.46           O  
ATOM    683  CG2 THR A  85      15.864 -44.573 -63.847  1.00 31.77           C  
ATOM    684  N   LYS A  86      15.238 -45.735 -59.665  1.00 35.56           N  
ATOM    685  CA  LYS A  86      15.512 -46.339 -58.366  1.00 35.85           C  
ATOM    686  C   LYS A  86      17.021 -46.424 -58.133  1.00 37.50           C  
ATOM    687  O   LYS A  86      17.521 -46.044 -57.072  1.00 37.37           O  
ATOM    688  CB  LYS A  86      14.884 -47.731 -58.292  1.00 35.09           C  
ATOM    689  CG  LYS A  86      14.903 -48.381 -56.916  1.00 36.40           C  
ATOM    690  CD  LYS A  86      14.462 -49.843 -57.018  1.00 42.26           C  
ATOM    691  CE  LYS A  86      14.118 -50.442 -55.657  1.00 46.32           C  
ATOM    692  NZ  LYS A  86      15.296 -50.470 -54.744  1.00 48.76           N  
ATOM    693  N   ALA A  87      17.741 -46.911 -59.142  1.00 35.16           N  
ATOM    694  CA  ALA A  87      19.187 -47.070 -59.063  1.00 33.03           C  
ATOM    695  C   ALA A  87      19.910 -45.727 -58.989  1.00 38.08           C  
ATOM    696  O   ALA A  87      20.832 -45.556 -58.191  1.00 40.03           O  
ATOM    697  CB  ALA A  87      19.693 -47.874 -60.246  1.00 30.51           C  
ATOM    698  N   GLU A  88      19.492 -44.778 -59.827  1.00 36.15           N  
ATOM    699  CA  GLU A  88      20.120 -43.463 -59.861  1.00 33.17           C  
ATOM    700  C   GLU A  88      19.942 -42.725 -58.540  1.00 36.85           C  
ATOM    701  O   GLU A  88      20.862 -42.062 -58.062  1.00 38.75           O  
ATOM    702  CB  GLU A  88      19.566 -42.633 -61.015  1.00 31.37           C  
ATOM    703  CG  GLU A  88      19.735 -43.291 -62.362  1.00 32.73           C  
ATOM    704  CD  GLU A  88      19.277 -42.410 -63.500  1.00 35.83           C  
ATOM    705  OE1 GLU A  88      18.261 -41.705 -63.335  1.00 40.06           O  
ATOM    706  OE2 GLU A  88      19.931 -42.426 -64.563  1.00 35.99           O  
ATOM    707  N   LEU A  89      18.755 -42.842 -57.954  1.00 39.42           N  
ATOM    708  CA  LEU A  89      18.499 -42.311 -56.624  1.00 39.90           C  
ATOM    709  C   LEU A  89      19.500 -42.895 -55.645  1.00 43.90           C  
ATOM    710  O   LEU A  89      20.022 -42.191 -54.783  1.00 47.16           O  
ATOM    711  CB  LEU A  89      17.090 -42.670 -56.161  1.00 35.76           C  
ATOM    712  CG  LEU A  89      15.940 -41.804 -56.658  1.00 35.29           C  
ATOM    713  CD1 LEU A  89      14.606 -42.443 -56.287  1.00 36.14           C  
ATOM    714  CD2 LEU A  89      16.055 -40.404 -56.088  1.00 30.97           C  
ATOM    715  N   ILE A  90      19.760 -44.188 -55.791  1.00 44.84           N  
ATOM    716  CA  ILE A  90      20.641 -44.921 -54.885  1.00 46.01           C  
ATOM    717  C   ILE A  90      22.113 -44.557 -55.062  1.00 49.53           C  
ATOM    718  O   ILE A  90      22.861 -44.476 -54.088  1.00 53.24           O  
ATOM    719  CB  ILE A  90      20.456 -46.445 -55.036  1.00 40.15           C  
ATOM    720  CG1 ILE A  90      19.101 -46.869 -54.469  1.00 37.22           C  
ATOM    721  CG2 ILE A  90      21.566 -47.197 -54.334  1.00 36.64           C  
ATOM    722  CD1 ILE A  90      18.811 -48.334 -54.650  1.00 37.49           C  
ATOM    723  N   ASN A  91      22.534 -44.340 -56.304  1.00 48.83           N  
ATOM    724  CA  ASN A  91      23.908 -43.924 -56.555  1.00 49.65           C  
ATOM    725  C   ASN A  91      24.144 -42.459 -56.248  1.00 48.69           C  
ATOM    726  O   ASN A  91      24.971 -42.126 -55.401  1.00 50.16           O  
ATOM    727  CB  ASN A  91      24.336 -44.224 -57.991  1.00 52.18           C  
ATOM    728  CG  ASN A  91      25.432 -45.260 -58.059  1.00 56.69           C  
ATOM    729  OD1 ASN A  91      25.169 -46.466 -58.006  1.00 60.59           O  
ATOM    730  ND2 ASN A  91      26.675 -44.799 -58.168  1.00 54.24           N  
ATOM    731  N   ASN A  92      23.415 -41.592 -56.939  1.00 47.22           N  
ATOM    732  CA  ASN A  92      23.612 -40.150 -56.824  1.00 45.99           C  
ATOM    733  C   ASN A  92      23.621 -39.630 -55.389  1.00 42.59           C  
ATOM    734  O   ASN A  92      24.537 -38.914 -54.984  1.00 42.63           O  
ATOM    735  CB  ASN A  92      22.551 -39.402 -57.630  1.00 47.88           C  
ATOM    736  CG  ASN A  92      22.648 -39.669 -59.118  1.00 47.99           C  
ATOM    737  OD1 ASN A  92      21.995 -38.997 -59.922  1.00 51.69           O  
ATOM    738  ND2 ASN A  92      23.464 -40.649 -59.496  1.00 40.90           N  
ATOM    739  N   LEU A  93      22.601 -39.999 -54.622  1.00 39.47           N  
ATOM    740  CA  LEU A  93      22.426 -39.447 -53.287  1.00 43.52           C  
ATOM    741  C   LEU A  93      23.071 -40.306 -52.206  1.00 50.71           C  
ATOM    742  O   LEU A  93      22.977 -39.994 -51.019  1.00 54.86           O  
ATOM    743  CB  LEU A  93      20.936 -39.259 -52.986  1.00 39.11           C  
ATOM    744  CG  LEU A  93      20.144 -38.508 -54.059  1.00 32.34           C  
ATOM    745  CD1 LEU A  93      18.657 -38.504 -53.726  1.00 28.54           C  
ATOM    746  CD2 LEU A  93      20.681 -37.090 -54.228  1.00 25.65           C  
ATOM    747  N   GLY A  94      23.725 -41.387 -52.610  1.00 52.50           N  
ATOM    748  CA  GLY A  94      24.304 -42.301 -51.645  1.00 53.19           C  
ATOM    749  C   GLY A  94      25.551 -43.027 -52.110  1.00 55.40           C  
ATOM    750  O   GLY A  94      25.812 -44.146 -51.680  1.00 53.52           O  
ATOM    751  N   THR A  95      26.329 -42.391 -52.977  1.00 60.84           N  
ATOM    752  CA  THR A  95      27.565 -42.993 -53.464  1.00 65.63           C  
ATOM    753  C   THR A  95      28.538 -41.932 -53.940  1.00 65.51           C  
ATOM    754  O   THR A  95      29.538 -41.651 -53.283  1.00 67.36           O  
ATOM    755  CB  THR A  95      27.318 -43.952 -54.646  1.00 68.70           C  
ATOM    756  OG1 THR A  95      26.412 -44.992 -54.255  1.00 72.17           O  
ATOM    757  CG2 THR A  95      28.624 -44.568 -55.104  1.00 65.17           C  
ATOM    758  N   ILE A  96      28.230 -41.336 -55.088  1.00 65.30           N  
ATOM    759  CA  ILE A  96      29.157 -40.423 -55.753  1.00 67.74           C  
ATOM    760  C   ILE A  96      29.377 -39.064 -55.068  1.00 64.73           C  
ATOM    761  O   ILE A  96      28.430 -38.353 -54.727  1.00 64.60           O  
ATOM    762  CB  ILE A  96      28.755 -40.188 -57.226  1.00 70.19           C  
ATOM    763  CG1 ILE A  96      27.345 -39.604 -57.306  1.00 71.83           C  
ATOM    764  CG2 ILE A  96      28.858 -41.483 -58.027  1.00 69.74           C  
ATOM    765  CD1 ILE A  96      26.830 -39.463 -58.710  1.00 73.84           C  
ATOM    766  N   GLY A 100      34.210 -37.793 -54.304  1.00 71.92           N  
ATOM    767  CA  GLY A 100      34.669 -36.457 -53.959  1.00 73.90           C  
ATOM    768  C   GLY A 100      33.942 -35.568 -52.963  1.00 73.51           C  
ATOM    769  O   GLY A 100      34.011 -34.342 -53.081  1.00 71.55           O  
ATOM    770  N   THR A 101      33.263 -36.141 -51.977  1.00 72.77           N  
ATOM    771  CA  THR A 101      32.711 -35.309 -50.910  1.00 69.50           C  
ATOM    772  C   THR A 101      33.757 -35.183 -49.816  1.00 69.24           C  
ATOM    773  O   THR A 101      33.597 -34.425 -48.860  1.00 69.43           O  
ATOM    774  CB  THR A 101      31.418 -35.888 -50.310  1.00 66.24           C  
ATOM    775  OG1 THR A 101      31.707 -36.516 -49.054  1.00 63.34           O  
ATOM    776  CG2 THR A 101      30.780 -36.888 -51.265  1.00 65.70           C  
ATOM    777  N   LYS A 102      34.835 -35.945 -49.978  1.00 67.22           N  
ATOM    778  CA  LYS A 102      35.940 -35.961 -49.036  1.00 64.54           C  
ATOM    779  C   LYS A 102      36.769 -34.687 -49.162  1.00 60.46           C  
ATOM    780  O   LYS A 102      37.226 -34.127 -48.165  1.00 59.83           O  
ATOM    781  CB  LYS A 102      36.809 -37.192 -49.297  1.00 66.78           C  
ATOM    782  CG  LYS A 102      38.083 -37.264 -48.487  1.00 69.61           C  
ATOM    783  CD  LYS A 102      38.977 -38.380 -49.002  1.00 73.24           C  
ATOM    784  CE  LYS A 102      40.371 -38.310 -48.387  1.00 75.13           C  
ATOM    785  NZ  LYS A 102      41.349 -39.195 -49.086  1.00 74.82           N  
ATOM    786  N   ALA A 103      36.952 -34.227 -50.397  1.00 56.51           N  
ATOM    787  CA  ALA A 103      37.731 -33.025 -50.659  1.00 55.40           C  
ATOM    788  C   ALA A 103      37.127 -31.808 -49.970  1.00 56.14           C  
ATOM    789  O   ALA A 103      37.838 -31.028 -49.332  1.00 56.09           O  
ATOM    790  CB  ALA A 103      37.837 -32.783 -52.151  1.00 57.37           C  
ATOM    791  N   PHE A 104      35.813 -31.653 -50.104  1.00 55.34           N  
ATOM    792  CA  PHE A 104      35.112 -30.517 -49.517  1.00 52.77           C  
ATOM    793  C   PHE A 104      35.290 -30.444 -48.002  1.00 49.25           C  
ATOM    794  O   PHE A 104      35.584 -29.379 -47.460  1.00 49.42           O  
ATOM    795  CB  PHE A 104      33.623 -30.547 -49.869  1.00 50.10           C  
ATOM    796  CG  PHE A 104      32.820 -29.502 -49.162  1.00 49.81           C  
ATOM    797  CD1 PHE A 104      32.982 -28.159 -49.468  1.00 52.65           C  
ATOM    798  CD2 PHE A 104      31.910 -29.852 -48.180  1.00 48.99           C  
ATOM    799  CE1 PHE A 104      32.249 -27.187 -48.814  1.00 51.55           C  
ATOM    800  CE2 PHE A 104      31.171 -28.886 -47.525  1.00 49.82           C  
ATOM    801  CZ  PHE A 104      31.341 -27.550 -47.844  1.00 51.37           C  
ATOM    802  N   MET A 105      35.109 -31.572 -47.325  1.00 45.33           N  
ATOM    803  CA  MET A 105      35.281 -31.615 -45.879  1.00 47.36           C  
ATOM    804  C   MET A 105      36.691 -31.174 -45.483  1.00 50.48           C  
ATOM    805  O   MET A 105      36.884 -30.502 -44.468  1.00 45.63           O  
ATOM    806  CB  MET A 105      34.981 -33.011 -45.335  1.00 47.44           C  
ATOM    807  CG  MET A 105      33.498 -33.323 -45.203  1.00 47.21           C  
ATOM    808  SD  MET A 105      33.208 -34.850 -44.294  1.00 49.23           S  
ATOM    809  CE  MET A 105      33.781 -36.073 -45.476  1.00 44.75           C  
ATOM    810  N   GLU A 106      37.674 -31.555 -46.297  1.00 53.90           N  
ATOM    811  CA  GLU A 106      39.047 -31.124 -46.090  1.00 53.29           C  
ATOM    812  C   GLU A 106      39.150 -29.605 -46.208  1.00 53.88           C  
ATOM    813  O   GLU A 106      39.777 -28.947 -45.374  1.00 52.07           O  
ATOM    814  CB  GLU A 106      39.982 -31.802 -47.088  1.00 56.40           C  
ATOM    815  CG  GLU A 106      40.088 -33.311 -46.908  1.00 63.85           C  
ATOM    816  CD  GLU A 106      41.155 -33.939 -47.792  1.00 68.76           C  
ATOM    817  OE1 GLU A 106      42.285 -33.404 -47.839  1.00 73.42           O  
ATOM    818  OE2 GLU A 106      40.866 -34.969 -48.435  1.00 67.41           O  
ATOM    819  N   ALA A 107      38.527 -29.052 -47.245  1.00 52.70           N  
ATOM    820  CA  ALA A 107      38.514 -27.607 -47.447  1.00 49.08           C  
ATOM    821  C   ALA A 107      37.919 -26.883 -46.238  1.00 52.79           C  
ATOM    822  O   ALA A 107      38.444 -25.861 -45.797  1.00 53.82           O  
ATOM    823  CB  ALA A 107      37.750 -27.255 -48.712  1.00 45.41           C  
ATOM    824  N   LEU A 108      36.824 -27.417 -45.705  1.00 53.20           N  
ATOM    825  CA  LEU A 108      36.195 -26.861 -44.513  1.00 51.71           C  
ATOM    826  C   LEU A 108      37.156 -26.835 -43.332  1.00 54.28           C  
ATOM    827  O   LEU A 108      37.271 -25.829 -42.634  1.00 58.88           O  
ATOM    828  CB  LEU A 108      34.950 -27.664 -44.136  1.00 52.70           C  
ATOM    829  CG  LEU A 108      33.647 -27.411 -44.901  1.00 49.84           C  
ATOM    830  CD1 LEU A 108      32.540 -28.294 -44.354  1.00 48.46           C  
ATOM    831  CD2 LEU A 108      33.252 -25.951 -44.809  1.00 47.96           C  
ATOM    832  N   SER A 109      37.849 -27.945 -43.108  1.00 54.57           N  
ATOM    833  CA  SER A 109      38.803 -28.043 -42.009  1.00 55.00           C  
ATOM    834  C   SER A 109      39.946 -27.040 -42.156  1.00 53.53           C  
ATOM    835  O   SER A 109      40.723 -26.835 -41.225  1.00 55.50           O  
ATOM    836  CB  SER A 109      39.358 -29.463 -41.904  1.00 58.41           C  
ATOM    837  OG  SER A 109      38.328 -30.387 -41.601  1.00 64.79           O  
ATOM    838  N   ALA A 110      40.047 -26.423 -43.328  1.00 49.25           N  
ATOM    839  CA  ALA A 110      41.081 -25.429 -43.583  1.00 46.31           C  
ATOM    840  C   ALA A 110      40.532 -24.020 -43.399  1.00 52.24           C  
ATOM    841  O   ALA A 110      41.295 -23.065 -43.243  1.00 56.59           O  
ATOM    842  CB  ALA A 110      41.648 -25.596 -44.978  1.00 41.10           C  
ATOM    843  N   GLY A 111      39.208 -23.895 -43.422  1.00 48.63           N  
ATOM    844  CA  GLY A 111      38.559 -22.614 -43.224  1.00 47.24           C  
ATOM    845  C   GLY A 111      37.679 -22.209 -44.389  1.00 49.33           C  
ATOM    846  O   GLY A 111      37.345 -21.035 -44.552  1.00 45.44           O  
ATOM    847  N   ALA A 112      37.294 -23.190 -45.203  1.00 53.43           N  
ATOM    848  CA  ALA A 112      36.503 -22.918 -46.397  1.00 51.15           C  
ATOM    849  C   ALA A 112      35.099 -22.468 -46.054  1.00 53.20           C  
ATOM    850  O   ALA A 112      34.622 -22.646 -44.931  1.00 51.58           O  
ATOM    851  CB  ALA A 112      36.456 -24.135 -47.304  1.00 50.24           C  
ATOM    852  N   ASP A 113      34.442 -21.896 -47.055  1.00 56.87           N  
ATOM    853  CA  ASP A 113      33.103 -21.351 -46.920  1.00 56.80           C  
ATOM    854  C   ASP A 113      32.098 -22.445 -47.254  1.00 50.37           C  
ATOM    855  O   ASP A 113      32.159 -23.045 -48.326  1.00 43.61           O  
ATOM    856  CB  ASP A 113      32.944 -20.175 -47.886  1.00 60.88           C  
ATOM    857  CG  ASP A 113      31.753 -19.303 -47.561  1.00 66.54           C  
ATOM    858  OD1 ASP A 113      30.661 -19.847 -47.280  1.00 68.14           O  
ATOM    859  OD2 ASP A 113      31.908 -18.064 -47.598  1.00 69.80           O  
ATOM    860  N   VAL A 114      31.184 -22.708 -46.328  1.00 49.81           N  
ATOM    861  CA  VAL A 114      30.157 -23.715 -46.548  1.00 52.73           C  
ATOM    862  C   VAL A 114      29.458 -23.488 -47.887  1.00 53.99           C  
ATOM    863  O   VAL A 114      29.043 -24.439 -48.547  1.00 57.04           O  
ATOM    864  CB  VAL A 114      29.120 -23.723 -45.411  1.00 51.71           C  
ATOM    865  CG1 VAL A 114      28.009 -24.711 -45.716  1.00 52.99           C  
ATOM    866  CG2 VAL A 114      29.786 -24.056 -44.081  1.00 47.12           C  
ATOM    867  N   SER A 115      29.358 -22.226 -48.290  1.00 51.38           N  
ATOM    868  CA  SER A 115      28.699 -21.854 -49.539  1.00 53.38           C  
ATOM    869  C   SER A 115      29.486 -22.296 -50.764  1.00 53.30           C  
ATOM    870  O   SER A 115      29.031 -22.142 -51.898  1.00 52.99           O  
ATOM    871  CB  SER A 115      28.486 -20.341 -49.599  1.00 55.50           C  
ATOM    872  OG  SER A 115      29.695 -19.671 -49.899  1.00 54.66           O  
ATOM    873  N   MET A 116      30.674 -22.840 -50.534  1.00 54.79           N  
ATOM    874  CA  MET A 116      31.524 -23.309 -51.618  1.00 56.10           C  
ATOM    875  C   MET A 116      31.246 -24.780 -51.908  1.00 53.58           C  
ATOM    876  O   MET A 116      31.737 -25.337 -52.891  1.00 52.61           O  
ATOM    877  CB  MET A 116      32.993 -23.095 -51.257  1.00 59.14           C  
ATOM    878  CG  MET A 116      33.962 -23.337 -52.392  1.00 63.05           C  
ATOM    879  SD  MET A 116      35.626 -22.840 -51.932  1.00 66.34           S  
ATOM    880  CE  MET A 116      36.595 -23.893 -53.005  1.00 65.02           C  
ATOM    881  N   ILE A 117      30.445 -25.396 -51.041  1.00 52.07           N  
ATOM    882  CA  ILE A 117      30.042 -26.793 -51.184  1.00 51.63           C  
ATOM    883  C   ILE A 117      29.623 -27.127 -52.615  1.00 47.25           C  
ATOM    884  O   ILE A 117      29.874 -28.228 -53.108  1.00 40.35           O  
ATOM    885  CB  ILE A 117      28.879 -27.130 -50.230  1.00 52.45           C  
ATOM    886  CG1 ILE A 117      28.539 -28.620 -50.296  1.00 48.52           C  
ATOM    887  CG2 ILE A 117      27.652 -26.279 -50.552  1.00 51.64           C  
ATOM    888  CD1 ILE A 117      27.526 -29.053 -49.264  1.00 43.89           C  
ATOM    889  N   GLY A 118      28.986 -26.165 -53.271  1.00 46.63           N  
ATOM    890  CA  GLY A 118      28.527 -26.347 -54.632  1.00 45.26           C  
ATOM    891  C   GLY A 118      29.674 -26.569 -55.590  1.00 43.88           C  
ATOM    892  O   GLY A 118      29.550 -27.310 -56.558  1.00 44.98           O  
ATOM    893  N   GLN A 119      30.800 -25.923 -55.316  1.00 46.26           N  
ATOM    894  CA  GLN A 119      31.974 -26.062 -56.165  1.00 47.41           C  
ATOM    895  C   GLN A 119      32.670 -27.395 -55.937  1.00 44.00           C  
ATOM    896  O   GLN A 119      33.631 -27.722 -56.622  1.00 44.67           O  
ATOM    897  CB  GLN A 119      32.946 -24.904 -55.941  1.00 51.29           C  
ATOM    898  CG  GLN A 119      32.499 -23.601 -56.582  1.00 54.17           C  
ATOM    899  CD  GLN A 119      33.570 -22.531 -56.537  1.00 56.87           C  
ATOM    900  OE1 GLN A 119      33.969 -22.080 -55.465  1.00 58.20           O  
ATOM    901  NE2 GLN A 119      34.036 -22.113 -57.708  1.00 58.67           N  
ATOM    902  N   PHE A 120      32.181 -28.156 -54.966  1.00 43.83           N  
ATOM    903  CA  PHE A 120      32.666 -29.515 -54.746  1.00 44.59           C  
ATOM    904  C   PHE A 120      31.633 -30.528 -55.229  1.00 44.64           C  
ATOM    905  O   PHE A 120      31.808 -31.735 -55.063  1.00 44.89           O  
ATOM    906  CB  PHE A 120      33.004 -29.745 -53.272  1.00 45.30           C  
ATOM    907  CG  PHE A 120      34.286 -29.093 -52.839  1.00 50.19           C  
ATOM    908  CD1 PHE A 120      34.314 -27.751 -52.484  1.00 51.15           C  
ATOM    909  CD2 PHE A 120      35.470 -29.817 -52.797  1.00 49.60           C  
ATOM    910  CE1 PHE A 120      35.493 -27.150 -52.089  1.00 51.00           C  
ATOM    911  CE2 PHE A 120      36.652 -29.221 -52.406  1.00 49.48           C  
ATOM    912  CZ  PHE A 120      36.665 -27.886 -52.050  1.00 51.50           C  
ATOM    913  N   GLY A 121      30.560 -30.021 -55.831  1.00 42.29           N  
ATOM    914  CA  GLY A 121      29.507 -30.854 -56.376  1.00 39.85           C  
ATOM    915  C   GLY A 121      28.789 -31.696 -55.336  1.00 39.62           C  
ATOM    916  O   GLY A 121      28.501 -32.870 -55.571  1.00 41.07           O  
ATOM    917  N   VAL A 122      28.494 -31.099 -54.191  1.00 38.16           N  
ATOM    918  CA  VAL A 122      27.822 -31.810 -53.111  1.00 39.40           C  
ATOM    919  C   VAL A 122      26.815 -30.908 -52.401  1.00 37.96           C  
ATOM    920  O   VAL A 122      26.385 -31.194 -51.285  1.00 36.41           O  
ATOM    921  CB  VAL A 122      28.838 -32.361 -52.089  1.00 41.69           C  
ATOM    922  CG1 VAL A 122      29.437 -33.661 -52.590  1.00 40.88           C  
ATOM    923  CG2 VAL A 122      29.930 -31.336 -51.816  1.00 41.55           C  
ATOM    924  N   GLY A 123      26.442 -29.822 -53.071  1.00 39.42           N  
ATOM    925  CA  GLY A 123      25.512 -28.848 -52.526  1.00 41.55           C  
ATOM    926  C   GLY A 123      24.161 -29.405 -52.101  1.00 37.57           C  
ATOM    927  O   GLY A 123      23.470 -28.798 -51.290  1.00 34.53           O  
ATOM    928  N   PHE A 124      23.785 -30.555 -52.654  1.00 35.23           N  
ATOM    929  CA  PHE A 124      22.543 -31.209 -52.267  1.00 36.44           C  
ATOM    930  C   PHE A 124      22.461 -31.354 -50.756  1.00 37.80           C  
ATOM    931  O   PHE A 124      21.406 -31.143 -50.160  1.00 40.91           O  
ATOM    932  CB  PHE A 124      22.424 -32.590 -52.926  1.00 35.46           C  
ATOM    933  CG  PHE A 124      21.396 -33.480 -52.283  1.00 31.84           C  
ATOM    934  CD1 PHE A 124      20.046 -33.310 -52.553  1.00 34.04           C  
ATOM    935  CD2 PHE A 124      21.778 -34.483 -51.408  1.00 29.28           C  
ATOM    936  CE1 PHE A 124      19.095 -34.126 -51.957  1.00 34.91           C  
ATOM    937  CE2 PHE A 124      20.834 -35.302 -50.808  1.00 31.00           C  
ATOM    938  CZ  PHE A 124      19.489 -35.124 -51.084  1.00 32.28           C  
ATOM    939  N   TYR A 125      23.586 -31.704 -50.139  1.00 34.31           N  
ATOM    940  CA  TYR A 125      23.613 -31.986 -48.710  1.00 33.35           C  
ATOM    941  C   TYR A 125      23.565 -30.726 -47.851  1.00 34.06           C  
ATOM    942  O   TYR A 125      23.487 -30.803 -46.626  1.00 38.49           O  
ATOM    943  CB  TYR A 125      24.831 -32.837 -48.366  1.00 32.04           C  
ATOM    944  CG  TYR A 125      24.819 -34.177 -49.055  1.00 32.19           C  
ATOM    945  CD1 TYR A 125      25.567 -34.398 -50.202  1.00 33.94           C  
ATOM    946  CD2 TYR A 125      24.044 -35.218 -48.566  1.00 31.96           C  
ATOM    947  CE1 TYR A 125      25.547 -35.626 -50.837  1.00 34.29           C  
ATOM    948  CE2 TYR A 125      24.020 -36.443 -49.194  1.00 33.39           C  
ATOM    949  CZ  TYR A 125      24.773 -36.643 -50.327  1.00 34.85           C  
ATOM    950  OH  TYR A 125      24.747 -37.865 -50.951  1.00 38.89           O  
ATOM    951  N   SER A 126      23.600 -29.569 -48.498  1.00 30.12           N  
ATOM    952  CA  SER A 126      23.462 -28.301 -47.798  1.00 31.32           C  
ATOM    953  C   SER A 126      22.044 -28.129 -47.259  1.00 36.60           C  
ATOM    954  O   SER A 126      21.797 -27.282 -46.400  1.00 38.40           O  
ATOM    955  CB  SER A 126      23.794 -27.139 -48.729  1.00 30.00           C  
ATOM    956  OG  SER A 126      22.741 -26.902 -49.649  1.00 27.12           O  
ATOM    957  N   LEU A 127      21.116 -28.935 -47.769  1.00 35.13           N  
ATOM    958  CA  LEU A 127      19.726 -28.872 -47.336  1.00 33.66           C  
ATOM    959  C   LEU A 127      19.616 -29.147 -45.847  1.00 34.99           C  
ATOM    960  O   LEU A 127      18.657 -28.727 -45.198  1.00 34.10           O  
ATOM    961  CB  LEU A 127      18.866 -29.862 -48.124  1.00 32.91           C  
ATOM    962  CG  LEU A 127      18.956 -31.355 -47.778  1.00 27.91           C  
ATOM    963  CD1 LEU A 127      17.959 -31.708 -46.689  1.00 29.00           C  
ATOM    964  CD2 LEU A 127      18.699 -32.203 -49.008  1.00 23.75           C  
ATOM    965  N   PHE A 128      20.607 -29.856 -45.306  1.00 36.82           N  
ATOM    966  CA  PHE A 128      20.592 -30.229 -43.895  1.00 39.17           C  
ATOM    967  C   PHE A 128      20.909 -29.047 -42.985  1.00 40.01           C  
ATOM    968  O   PHE A 128      20.925 -29.179 -41.763  1.00 37.72           O  
ATOM    969  CB  PHE A 128      21.537 -31.398 -43.640  1.00 38.75           C  
ATOM    970  CG  PHE A 128      21.031 -32.702 -44.188  1.00 39.55           C  
ATOM    971  CD1 PHE A 128      21.548 -33.225 -45.364  1.00 38.30           C  
ATOM    972  CD2 PHE A 128      20.020 -33.394 -43.538  1.00 36.42           C  
ATOM    973  CE1 PHE A 128      21.073 -34.421 -45.875  1.00 35.36           C  
ATOM    974  CE2 PHE A 128      19.544 -34.588 -44.045  1.00 36.27           C  
ATOM    975  CZ  PHE A 128      20.071 -35.104 -45.215  1.00 34.49           C  
ATOM    976  N   LEU A 129      21.142 -27.896 -43.601  1.00 42.38           N  
ATOM    977  CA  LEU A 129      21.312 -26.646 -42.871  1.00 46.07           C  
ATOM    978  C   LEU A 129      19.985 -26.177 -42.284  1.00 47.10           C  
ATOM    979  O   LEU A 129      19.947 -25.609 -41.197  1.00 47.31           O  
ATOM    980  CB  LEU A 129      21.875 -25.566 -43.796  1.00 44.88           C  
ATOM    981  CG  LEU A 129      23.334 -25.734 -44.218  1.00 44.82           C  
ATOM    982  CD1 LEU A 129      23.694 -24.764 -45.330  1.00 42.64           C  
ATOM    983  CD2 LEU A 129      24.239 -25.541 -43.013  1.00 46.41           C  
ATOM    984  N   VAL A 130      18.900 -26.425 -43.012  1.00 47.66           N  
ATOM    985  CA  VAL A 130      17.580 -25.949 -42.615  1.00 47.93           C  
ATOM    986  C   VAL A 130      16.602 -27.089 -42.349  1.00 48.37           C  
ATOM    987  O   VAL A 130      15.573 -26.899 -41.697  1.00 47.60           O  
ATOM    988  CB  VAL A 130      16.979 -25.023 -43.690  1.00 49.97           C  
ATOM    989  CG1 VAL A 130      17.871 -23.809 -43.903  1.00 51.02           C  
ATOM    990  CG2 VAL A 130      16.785 -25.782 -44.994  1.00 48.74           C  
ATOM    991  N   ALA A 131      16.916 -28.274 -42.860  1.00 48.24           N  
ATOM    992  CA  ALA A 131      16.063 -29.437 -42.642  1.00 44.01           C  
ATOM    993  C   ALA A 131      16.816 -30.525 -41.897  1.00 40.98           C  
ATOM    994  O   ALA A 131      18.024 -30.672 -42.055  1.00 41.80           O  
ATOM    995  CB  ALA A 131      15.528 -29.964 -43.965  1.00 41.68           C  
ATOM    996  N   ASP A 132      16.089 -31.280 -41.079  1.00 42.47           N  
ATOM    997  CA  ASP A 132      16.651 -32.415 -40.354  1.00 46.16           C  
ATOM    998  C   ASP A 132      16.173 -33.737 -40.961  1.00 43.01           C  
ATOM    999  O   ASP A 132      16.600 -34.816 -40.549  1.00 41.09           O  
ATOM   1000  CB  ASP A 132      16.275 -32.343 -38.872  1.00 50.43           C  
ATOM   1001  CG  ASP A 132      14.777 -32.224 -38.650  1.00 53.94           C  
ATOM   1002  OD1 ASP A 132      14.381 -31.753 -37.562  1.00 56.67           O  
ATOM   1003  OD2 ASP A 132      13.993 -32.594 -39.551  1.00 54.89           O  
ATOM   1004  N   ARG A 133      15.273 -33.634 -41.935  1.00 40.30           N  
ATOM   1005  CA  ARG A 133      14.776 -34.786 -42.669  1.00 39.11           C  
ATOM   1006  C   ARG A 133      14.421 -34.374 -44.086  1.00 38.85           C  
ATOM   1007  O   ARG A 133      13.824 -33.323 -44.298  1.00 40.30           O  
ATOM   1008  CB  ARG A 133      13.546 -35.385 -41.984  1.00 39.85           C  
ATOM   1009  CG  ARG A 133      12.843 -36.454 -42.816  1.00 40.95           C  
ATOM   1010  CD  ARG A 133      11.964 -37.356 -41.958  1.00 44.71           C  
ATOM   1011  NE  ARG A 133      10.614 -36.830 -41.767  1.00 48.20           N  
ATOM   1012  CZ  ARG A 133       9.507 -37.441 -42.188  1.00 49.74           C  
ATOM   1013  NH1 ARG A 133       9.588 -38.603 -42.813  1.00 49.00           N  
ATOM   1014  NH2 ARG A 133       8.315 -36.894 -41.972  1.00 50.53           N  
ATOM   1015  N   VAL A 134      14.794 -35.200 -45.061  1.00 38.29           N  
ATOM   1016  CA  VAL A 134      14.478 -34.918 -46.456  1.00 34.24           C  
ATOM   1017  C   VAL A 134      13.843 -36.117 -47.148  1.00 35.89           C  
ATOM   1018  O   VAL A 134      14.157 -37.268 -46.849  1.00 35.91           O  
ATOM   1019  CB  VAL A 134      15.719 -34.460 -47.252  1.00 32.01           C  
ATOM   1020  CG1 VAL A 134      16.861 -35.438 -47.072  1.00 30.97           C  
ATOM   1021  CG2 VAL A 134      15.379 -34.290 -48.727  1.00 30.88           C  
ATOM   1022  N   GLN A 135      12.929 -35.829 -48.066  1.00 35.30           N  
ATOM   1023  CA  GLN A 135      12.284 -36.854 -48.857  1.00 31.83           C  
ATOM   1024  C   GLN A 135      12.442 -36.447 -50.308  1.00 31.89           C  
ATOM   1025  O   GLN A 135      11.815 -35.487 -50.762  1.00 32.50           O  
ATOM   1026  CB  GLN A 135      10.804 -36.929 -48.498  1.00 32.47           C  
ATOM   1027  CG  GLN A 135      10.278 -38.319 -48.248  1.00 32.38           C  
ATOM   1028  CD  GLN A 135       8.893 -38.298 -47.635  1.00 33.95           C  
ATOM   1029  OE1 GLN A 135       8.003 -37.596 -48.114  1.00 36.96           O  
ATOM   1030  NE2 GLN A 135       8.699 -39.065 -46.570  1.00 30.04           N  
ATOM   1031  N   VAL A 136      13.302 -37.152 -51.036  1.00 30.54           N  
ATOM   1032  CA  VAL A 136      13.476 -36.887 -52.452  1.00 29.51           C  
ATOM   1033  C   VAL A 136      12.570 -37.801 -53.256  1.00 31.90           C  
ATOM   1034  O   VAL A 136      12.765 -39.008 -53.283  1.00 33.90           O  
ATOM   1035  CB  VAL A 136      14.933 -37.066 -52.905  1.00 28.12           C  
ATOM   1036  CG1 VAL A 136      15.024 -37.064 -54.422  1.00 23.26           C  
ATOM   1037  CG2 VAL A 136      15.801 -35.959 -52.319  1.00 29.60           C  
ATOM   1038  N   ILE A 137      11.567 -37.208 -53.895  1.00 31.80           N  
ATOM   1039  CA  ILE A 137      10.631 -37.941 -54.726  1.00 30.47           C  
ATOM   1040  C   ILE A 137      10.978 -37.680 -56.177  1.00 32.22           C  
ATOM   1041  O   ILE A 137      10.990 -36.534 -56.614  1.00 35.96           O  
ATOM   1042  CB  ILE A 137       9.198 -37.468 -54.473  1.00 30.78           C  
ATOM   1043  CG1 ILE A 137       8.869 -37.532 -52.979  1.00 27.54           C  
ATOM   1044  CG2 ILE A 137       8.215 -38.288 -55.291  1.00 30.78           C  
ATOM   1045  CD1 ILE A 137       7.693 -36.669 -52.584  1.00 24.51           C  
ATOM   1046  N   SER A 138      11.265 -38.736 -56.934  1.00 29.97           N  
ATOM   1047  CA  SER A 138      11.719 -38.560 -58.306  1.00 26.38           C  
ATOM   1048  C   SER A 138      10.987 -39.461 -59.289  1.00 28.64           C  
ATOM   1049  O   SER A 138      10.538 -40.549 -58.933  1.00 33.31           O  
ATOM   1050  CB  SER A 138      13.224 -38.801 -58.400  1.00 25.44           C  
ATOM   1051  OG  SER A 138      13.719 -38.420 -59.670  1.00 25.64           O  
ATOM   1052  N   LYS A 139      10.876 -38.994 -60.530  1.00 26.29           N  
ATOM   1053  CA  LYS A 139      10.253 -39.761 -61.598  1.00 27.77           C  
ATOM   1054  C   LYS A 139      11.021 -39.616 -62.907  1.00 35.53           C  
ATOM   1055  O   LYS A 139      11.060 -38.536 -63.513  1.00 34.91           O  
ATOM   1056  CB  LYS A 139       8.808 -39.317 -61.810  1.00 28.42           C  
ATOM   1057  CG  LYS A 139       8.123 -40.007 -62.984  1.00 24.25           C  
ATOM   1058  CD  LYS A 139       8.095 -41.505 -62.778  1.00 23.50           C  
ATOM   1059  CE  LYS A 139       7.244 -42.191 -63.829  1.00 24.80           C  
ATOM   1060  NZ  LYS A 139       7.706 -41.864 -65.195  1.00 27.41           N  
ATOM   1061  N   SER A 140      11.628 -40.715 -63.345  1.00 38.85           N  
ATOM   1062  CA  SER A 140      12.331 -40.747 -64.615  1.00 42.76           C  
ATOM   1063  C   SER A 140      11.463 -41.420 -65.661  1.00 46.33           C  
ATOM   1064  O   SER A 140      10.698 -42.331 -65.348  1.00 48.82           O  
ATOM   1065  CB  SER A 140      13.655 -41.498 -64.472  1.00 44.65           C  
ATOM   1066  OG  SER A 140      14.149 -41.903 -65.739  1.00 44.33           O  
ATOM   1067  N   ASN A 141      11.582 -40.967 -66.905  1.00 47.75           N  
ATOM   1068  CA  ASN A 141      10.874 -41.583 -68.016  1.00 49.03           C  
ATOM   1069  C   ASN A 141      11.162 -43.075 -68.078  1.00 49.54           C  
ATOM   1070  O   ASN A 141      10.363 -43.856 -68.598  1.00 47.64           O  
ATOM   1071  CB  ASN A 141      11.275 -40.924 -69.335  1.00 50.61           C  
ATOM   1072  CG  ASN A 141      10.731 -39.520 -69.473  1.00 54.42           C  
ATOM   1073  OD1 ASN A 141       9.809 -39.128 -68.760  1.00 57.20           O  
ATOM   1074  ND2 ASN A 141      11.293 -38.754 -70.395  1.00 55.31           N  
ATOM   1075  N   ASP A 142      12.306 -43.465 -67.524  1.00 48.79           N  
ATOM   1076  CA  ASP A 142      12.774 -44.838 -67.628  1.00 49.84           C  
ATOM   1077  C   ASP A 142      12.418 -45.687 -66.412  1.00 48.23           C  
ATOM   1078  O   ASP A 142      12.918 -46.798 -66.271  1.00 48.70           O  
ATOM   1079  CB  ASP A 142      14.286 -44.853 -67.851  1.00 52.88           C  
ATOM   1080  CG  ASP A 142      14.725 -43.876 -68.924  1.00 57.90           C  
ATOM   1081  OD1 ASP A 142      14.096 -43.849 -70.003  1.00 59.16           O  
ATOM   1082  OD2 ASP A 142      15.700 -43.133 -68.687  1.00 60.93           O  
ATOM   1083  N   ASP A 143      11.555 -45.176 -65.537  1.00 45.48           N  
ATOM   1084  CA  ASP A 143      11.182 -45.923 -64.335  1.00 41.76           C  
ATOM   1085  C   ASP A 143       9.906 -45.403 -63.668  1.00 43.57           C  
ATOM   1086  O   ASP A 143       9.331 -44.403 -64.094  1.00 42.22           O  
ATOM   1087  CB  ASP A 143      12.337 -45.926 -63.329  1.00 40.83           C  
ATOM   1088  CG  ASP A 143      12.327 -47.152 -62.428  1.00 41.01           C  
ATOM   1089  OD1 ASP A 143      11.453 -48.019 -62.621  1.00 40.81           O  
ATOM   1090  OD2 ASP A 143      13.193 -47.255 -61.531  1.00 40.55           O  
ATOM   1091  N   GLU A 144       9.472 -46.106 -62.628  1.00 47.82           N  
ATOM   1092  CA  GLU A 144       8.327 -45.696 -61.823  1.00 51.41           C  
ATOM   1093  C   GLU A 144       8.735 -44.571 -60.881  1.00 51.82           C  
ATOM   1094  O   GLU A 144       9.922 -44.303 -60.704  1.00 57.18           O  
ATOM   1095  CB  GLU A 144       7.810 -46.882 -61.008  1.00 55.45           C  
ATOM   1096  CG  GLU A 144       7.313 -48.047 -61.849  1.00 63.03           C  
ATOM   1097  CD  GLU A 144       5.900 -47.835 -62.362  1.00 72.10           C  
ATOM   1098  OE1 GLU A 144       4.952 -47.903 -61.547  1.00 74.46           O  
ATOM   1099  OE2 GLU A 144       5.731 -47.608 -63.579  1.00 76.25           O  
ATOM   1100  N   GLN A 145       7.752 -43.918 -60.276  1.00 44.63           N  
ATOM   1101  CA  GLN A 145       8.021 -42.872 -59.300  1.00 36.86           C  
ATOM   1102  C   GLN A 145       8.485 -43.502 -57.998  1.00 35.20           C  
ATOM   1103  O   GLN A 145       7.855 -44.429 -57.491  1.00 37.89           O  
ATOM   1104  CB  GLN A 145       6.771 -42.021 -59.075  1.00 37.37           C  
ATOM   1105  CG  GLN A 145       6.963 -40.857 -58.115  1.00 40.10           C  
ATOM   1106  CD  GLN A 145       5.895 -39.789 -58.281  1.00 41.37           C  
ATOM   1107  OE1 GLN A 145       5.634 -39.329 -59.390  1.00 44.50           O  
ATOM   1108  NE2 GLN A 145       5.281 -39.389 -57.175  1.00 38.30           N  
ATOM   1109  N   TYR A 146       9.594 -43.002 -57.461  1.00 33.41           N  
ATOM   1110  CA  TYR A 146      10.153 -43.539 -56.224  1.00 32.27           C  
ATOM   1111  C   TYR A 146      10.359 -42.464 -55.158  1.00 34.41           C  
ATOM   1112  O   TYR A 146      10.329 -41.268 -55.448  1.00 38.10           O  
ATOM   1113  CB  TYR A 146      11.463 -44.279 -56.500  1.00 31.80           C  
ATOM   1114  CG  TYR A 146      11.266 -45.695 -56.989  1.00 32.81           C  
ATOM   1115  CD1 TYR A 146      11.111 -45.971 -58.339  1.00 31.32           C  
ATOM   1116  CD2 TYR A 146      11.222 -46.756 -56.095  1.00 36.61           C  
ATOM   1117  CE1 TYR A 146      10.920 -47.264 -58.783  1.00 33.54           C  
ATOM   1118  CE2 TYR A 146      11.035 -48.049 -56.527  1.00 35.02           C  
ATOM   1119  CZ  TYR A 146      10.884 -48.301 -57.868  1.00 36.40           C  
ATOM   1120  OH  TYR A 146      10.698 -49.603 -58.284  1.00 39.33           O  
ATOM   1121  N   ILE A 147      10.563 -42.908 -53.923  1.00 32.83           N  
ATOM   1122  CA  ILE A 147      10.759 -42.019 -52.792  1.00 34.98           C  
ATOM   1123  C   ILE A 147      12.027 -42.367 -52.028  1.00 36.59           C  
ATOM   1124  O   ILE A 147      12.096 -43.394 -51.353  1.00 37.35           O  
ATOM   1125  CB  ILE A 147       9.577 -42.090 -51.813  1.00 37.41           C  
ATOM   1126  CG1 ILE A 147       8.258 -41.869 -52.554  1.00 38.23           C  
ATOM   1127  CG2 ILE A 147       9.753 -41.075 -50.687  1.00 36.64           C  
ATOM   1128  CD1 ILE A 147       7.044 -42.277 -51.755  1.00 37.91           C  
ATOM   1129  N   TRP A 148      13.029 -41.509 -52.148  1.00 34.34           N  
ATOM   1130  CA  TRP A 148      14.263 -41.617 -51.382  1.00 31.97           C  
ATOM   1131  C   TRP A 148      14.035 -40.846 -50.093  1.00 31.37           C  
ATOM   1132  O   TRP A 148      13.379 -39.812 -50.101  1.00 36.37           O  
ATOM   1133  CB  TRP A 148      15.396 -40.980 -52.187  1.00 34.63           C  
ATOM   1134  CG  TRP A 148      16.773 -41.132 -51.632  1.00 37.78           C  
ATOM   1135  CD1 TRP A 148      17.634 -42.171 -51.843  1.00 38.29           C  
ATOM   1136  CD2 TRP A 148      17.480 -40.188 -50.814  1.00 41.47           C  
ATOM   1137  NE1 TRP A 148      18.823 -41.943 -51.191  1.00 37.91           N  
ATOM   1138  CE2 TRP A 148      18.755 -40.734 -50.551  1.00 38.57           C  
ATOM   1139  CE3 TRP A 148      17.153 -38.939 -50.267  1.00 40.46           C  
ATOM   1140  CZ2 TRP A 148      19.699 -40.079 -49.769  1.00 38.29           C  
ATOM   1141  CZ3 TRP A 148      18.093 -38.290 -49.488  1.00 38.34           C  
ATOM   1142  CH2 TRP A 148      19.352 -38.861 -49.246  1.00 39.50           C  
ATOM   1143  N   GLU A 149      14.553 -41.345 -48.978  1.00 28.54           N  
ATOM   1144  CA  GLU A 149      14.356 -40.651 -47.715  1.00 29.82           C  
ATOM   1145  C   GLU A 149      15.525 -40.800 -46.753  1.00 34.94           C  
ATOM   1146  O   GLU A 149      15.996 -41.906 -46.495  1.00 35.50           O  
ATOM   1147  CB  GLU A 149      13.063 -41.105 -47.037  1.00 31.47           C  
ATOM   1148  CG  GLU A 149      12.742 -40.340 -45.766  1.00 32.53           C  
ATOM   1149  CD  GLU A 149      11.325 -40.572 -45.293  1.00 36.95           C  
ATOM   1150  OE1 GLU A 149      10.746 -41.618 -45.633  1.00 40.46           O  
ATOM   1151  OE2 GLU A 149      10.786 -39.705 -44.580  1.00 39.58           O  
ATOM   1152  N   SER A 150      15.974 -39.673 -46.215  1.00 40.25           N  
ATOM   1153  CA  SER A 150      17.087 -39.646 -45.278  1.00 44.83           C  
ATOM   1154  C   SER A 150      16.799 -38.696 -44.120  1.00 48.88           C  
ATOM   1155  O   SER A 150      16.016 -37.752 -44.252  1.00 48.89           O  
ATOM   1156  CB  SER A 150      18.370 -39.224 -45.998  1.00 46.38           C  
ATOM   1157  OG  SER A 150      19.424 -38.988 -45.082  1.00 45.66           O  
ATOM   1158  N   ASN A 151      17.435 -38.957 -42.985  1.00 49.78           N  
ATOM   1159  CA  ASN A 151      17.277 -38.110 -41.811  1.00 50.61           C  
ATOM   1160  C   ASN A 151      18.637 -37.696 -41.278  1.00 51.20           C  
ATOM   1161  O   ASN A 151      18.810 -37.508 -40.075  1.00 49.62           O  
ATOM   1162  CB  ASN A 151      16.493 -38.844 -40.727  1.00 50.23           C  
ATOM   1163  CG  ASN A 151      17.175 -40.123 -40.280  1.00 48.69           C  
ATOM   1164  OD1 ASN A 151      18.175 -40.540 -40.861  1.00 47.62           O  
ATOM   1165  ND2 ASN A 151      16.633 -40.753 -39.245  1.00 48.03           N  
ATOM   1166  N   ALA A 152      19.599 -37.568 -42.189  1.00 54.07           N  
ATOM   1167  CA  ALA A 152      20.976 -37.247 -41.832  1.00 57.83           C  
ATOM   1168  C   ALA A 152      21.656 -38.439 -41.164  1.00 62.79           C  
ATOM   1169  O   ALA A 152      22.847 -38.393 -40.857  1.00 66.91           O  
ATOM   1170  CB  ALA A 152      21.027 -36.023 -40.935  1.00 58.35           C  
ATOM   1171  N   GLY A 153      20.892 -39.506 -40.948  1.00 60.32           N  
ATOM   1172  CA  GLY A 153      21.427 -40.727 -40.384  1.00 56.29           C  
ATOM   1173  C   GLY A 153      22.372 -41.426 -41.342  1.00 55.83           C  
ATOM   1174  O   GLY A 153      22.663 -40.920 -42.427  1.00 56.60           O  
ATOM   1175  N   GLY A 154      22.850 -42.598 -40.938  1.00 52.12           N  
ATOM   1176  CA  GLY A 154      23.786 -43.352 -41.747  1.00 47.57           C  
ATOM   1177  C   GLY A 154      23.112 -44.194 -42.809  1.00 45.04           C  
ATOM   1178  O   GLY A 154      23.748 -44.622 -43.768  1.00 44.46           O  
ATOM   1179  N   SER A 155      21.819 -44.442 -42.643  1.00 44.31           N  
ATOM   1180  CA  SER A 155      21.088 -45.247 -43.614  1.00 44.31           C  
ATOM   1181  C   SER A 155      19.883 -44.500 -44.181  1.00 40.53           C  
ATOM   1182  O   SER A 155      19.240 -43.721 -43.484  1.00 38.84           O  
ATOM   1183  CB  SER A 155      20.647 -46.577 -42.991  1.00 46.00           C  
ATOM   1184  OG  SER A 155      19.662 -46.378 -41.994  1.00 48.06           O  
ATOM   1185  N   PHE A 156      19.593 -44.749 -45.453  1.00 39.18           N  
ATOM   1186  CA  PHE A 156      18.429 -44.167 -46.112  1.00 37.24           C  
ATOM   1187  C   PHE A 156      17.517 -45.267 -46.668  1.00 39.93           C  
ATOM   1188  O   PHE A 156      17.922 -46.419 -46.772  1.00 42.99           O  
ATOM   1189  CB  PHE A 156      18.871 -43.235 -47.234  1.00 31.39           C  
ATOM   1190  CG  PHE A 156      19.700 -43.908 -48.290  1.00 30.55           C  
ATOM   1191  CD1 PHE A 156      19.108 -44.419 -49.434  1.00 31.37           C  
ATOM   1192  CD2 PHE A 156      21.073 -44.023 -48.145  1.00 28.59           C  
ATOM   1193  CE1 PHE A 156      19.869 -45.032 -50.411  1.00 29.98           C  
ATOM   1194  CE2 PHE A 156      21.840 -44.633 -49.118  1.00 27.79           C  
ATOM   1195  CZ  PHE A 156      21.239 -45.140 -50.253  1.00 27.51           C  
ATOM   1196  N   THR A 157      16.292 -44.906 -47.023  1.00 39.01           N  
ATOM   1197  CA  THR A 157      15.354 -45.875 -47.577  1.00 40.17           C  
ATOM   1198  C   THR A 157      14.924 -45.519 -48.994  1.00 37.62           C  
ATOM   1199  O   THR A 157      14.987 -44.361 -49.404  1.00 38.52           O  
ATOM   1200  CB  THR A 157      14.089 -46.019 -46.705  1.00 43.94           C  
ATOM   1201  OG1 THR A 157      13.319 -44.814 -46.773  1.00 45.49           O  
ATOM   1202  CG2 THR A 157      14.460 -46.296 -45.257  1.00 46.21           C  
ATOM   1203  N   VAL A 158      14.485 -46.530 -49.733  1.00 35.43           N  
ATOM   1204  CA  VAL A 158      13.945 -46.345 -51.071  1.00 36.82           C  
ATOM   1205  C   VAL A 158      12.652 -47.154 -51.231  1.00 38.98           C  
ATOM   1206  O   VAL A 158      12.657 -48.380 -51.120  1.00 42.33           O  
ATOM   1207  CB  VAL A 158      14.971 -46.733 -52.147  1.00 32.20           C  
ATOM   1208  CG1 VAL A 158      14.321 -46.803 -53.520  1.00 32.02           C  
ATOM   1209  CG2 VAL A 158      16.115 -45.738 -52.152  1.00 26.96           C  
ATOM   1210  N   THR A 159      11.549 -46.452 -51.479  1.00 35.52           N  
ATOM   1211  CA  THR A 159      10.231 -47.070 -51.558  1.00 36.31           C  
ATOM   1212  C   THR A 159       9.453 -46.591 -52.777  1.00 37.74           C  
ATOM   1213  O   THR A 159       9.383 -45.396 -53.036  1.00 45.25           O  
ATOM   1214  CB  THR A 159       9.402 -46.736 -50.312  1.00 37.64           C  
ATOM   1215  OG1 THR A 159      10.189 -46.977 -49.138  1.00 41.25           O  
ATOM   1216  CG2 THR A 159       8.142 -47.580 -50.265  1.00 36.33           C  
ATOM   1217  N   LEU A 160       8.865 -47.524 -53.518  1.00 36.26           N  
ATOM   1218  CA  LEU A 160       8.019 -47.173 -54.654  1.00 38.21           C  
ATOM   1219  C   LEU A 160       6.936 -46.167 -54.241  1.00 37.01           C  
ATOM   1220  O   LEU A 160       6.218 -46.376 -53.262  1.00 33.81           O  
ATOM   1221  CB  LEU A 160       7.364 -48.422 -55.237  1.00 38.60           C  
ATOM   1222  CG  LEU A 160       6.573 -48.196 -56.525  1.00 40.70           C  
ATOM   1223  CD1 LEU A 160       7.525 -48.077 -57.699  1.00 42.87           C  
ATOM   1224  CD2 LEU A 160       5.585 -49.317 -56.751  1.00 39.59           C  
ATOM   1225  N   ASP A 161       6.820 -45.078 -54.988  1.00 37.57           N  
ATOM   1226  CA  ASP A 161       5.878 -44.028 -54.623  1.00 38.10           C  
ATOM   1227  C   ASP A 161       4.433 -44.432 -54.883  1.00 37.37           C  
ATOM   1228  O   ASP A 161       4.042 -44.715 -56.017  1.00 33.67           O  
ATOM   1229  CB  ASP A 161       6.194 -42.716 -55.346  1.00 35.58           C  
ATOM   1230  CG  ASP A 161       5.600 -41.512 -54.643  1.00 35.51           C  
ATOM   1231  OD1 ASP A 161       4.632 -41.673 -53.873  1.00 35.48           O  
ATOM   1232  OD2 ASP A 161       6.107 -40.399 -54.849  1.00 39.20           O  
ATOM   1233  N   GLU A 162       3.647 -44.451 -53.813  1.00 40.59           N  
ATOM   1234  CA  GLU A 162       2.231 -44.766 -53.894  1.00 42.83           C  
ATOM   1235  C   GLU A 162       1.461 -43.929 -52.887  1.00 43.25           C  
ATOM   1236  O   GLU A 162       0.415 -44.345 -52.400  1.00 44.55           O  
ATOM   1237  CB  GLU A 162       2.000 -46.251 -53.628  1.00 44.72           C  
ATOM   1238  CG  GLU A 162       2.737 -47.157 -54.597  1.00 51.11           C  
ATOM   1239  CD  GLU A 162       2.067 -48.499 -54.776  1.00 56.68           C  
ATOM   1240  OE1 GLU A 162       1.787 -49.171 -53.759  1.00 58.43           O  
ATOM   1241  OE2 GLU A 162       1.829 -48.885 -55.940  1.00 59.20           O  
ATOM   1242  N   VAL A 163       1.988 -42.750 -52.573  1.00 39.76           N  
ATOM   1243  CA  VAL A 163       1.370 -41.884 -51.574  1.00 32.92           C  
ATOM   1244  C   VAL A 163       1.447 -40.417 -51.982  1.00 29.44           C  
ATOM   1245  O   VAL A 163       0.774 -39.572 -51.401  1.00 26.53           O  
ATOM   1246  CB  VAL A 163       2.040 -42.052 -50.200  1.00 26.05           C  
ATOM   1247  CG1 VAL A 163       1.732 -43.419 -49.616  1.00 21.36           C  
ATOM   1248  CG2 VAL A 163       3.544 -41.831 -50.317  1.00 24.66           C  
ATOM   1249  N   ASN A 164       2.266 -40.128 -52.987  1.00 28.20           N  
ATOM   1250  CA  ASN A 164       2.479 -38.757 -53.433  1.00 30.40           C  
ATOM   1251  C   ASN A 164       1.794 -38.475 -54.753  1.00 28.19           C  
ATOM   1252  O   ASN A 164       1.452 -39.393 -55.487  1.00 29.19           O  
ATOM   1253  CB  ASN A 164       3.979 -38.469 -53.578  1.00 31.51           C  
ATOM   1254  CG  ASN A 164       4.732 -38.631 -52.284  1.00 27.06           C  
ATOM   1255  OD1 ASN A 164       4.279 -38.181 -51.240  1.00 30.04           O  
ATOM   1256  ND2 ASN A 164       5.882 -39.276 -52.343  1.00 27.04           N  
ATOM   1257  N   GLU A 165       1.615 -37.196 -55.058  1.00 30.36           N  
ATOM   1258  CA  GLU A 165       1.046 -36.794 -56.335  1.00 36.42           C  
ATOM   1259  C   GLU A 165       1.891 -37.371 -57.452  1.00 38.11           C  
ATOM   1260  O   GLU A 165       3.081 -37.626 -57.273  1.00 42.11           O  
ATOM   1261  CB  GLU A 165       1.006 -35.270 -56.451  1.00 41.82           C  
ATOM   1262  CG  GLU A 165       2.381 -34.622 -56.566  1.00 50.79           C  
ATOM   1263  CD  GLU A 165       2.321 -33.105 -56.603  1.00 52.49           C  
ATOM   1264  OE1 GLU A 165       1.334 -32.554 -57.138  1.00 52.09           O  
ATOM   1265  OE2 GLU A 165       3.265 -32.462 -56.098  1.00 53.31           O  
ATOM   1266  N   ARG A 166       1.280 -37.594 -58.605  1.00 36.21           N  
ATOM   1267  CA  ARG A 166       2.033 -38.018 -59.768  1.00 37.30           C  
ATOM   1268  C   ARG A 166       2.655 -36.798 -60.424  1.00 40.54           C  
ATOM   1269  O   ARG A 166       1.947 -35.953 -60.977  1.00 38.54           O  
ATOM   1270  CB  ARG A 166       1.133 -38.725 -60.782  1.00 34.39           C  
ATOM   1271  CG  ARG A 166       0.625 -40.079 -60.350  1.00 35.29           C  
ATOM   1272  CD  ARG A 166       1.744 -40.982 -59.860  1.00 35.63           C  
ATOM   1273  NE  ARG A 166       1.919 -40.891 -58.414  1.00 35.78           N  
ATOM   1274  CZ  ARG A 166       2.446 -41.857 -57.672  1.00 32.12           C  
ATOM   1275  NH1 ARG A 166       2.843 -42.982 -58.243  1.00 29.55           N  
ATOM   1276  NH2 ARG A 166       2.569 -41.698 -56.360  1.00 33.39           N  
ATOM   1277  N   ILE A 167       3.976 -36.696 -60.354  1.00 40.52           N  
ATOM   1278  CA  ILE A 167       4.671 -35.671 -61.114  1.00 39.97           C  
ATOM   1279  C   ILE A 167       4.882 -36.212 -62.519  1.00 39.43           C  
ATOM   1280  O   ILE A 167       5.078 -37.417 -62.701  1.00 41.23           O  
ATOM   1281  CB  ILE A 167       6.010 -35.267 -60.464  1.00 39.25           C  
ATOM   1282  CG1 ILE A 167       6.932 -36.473 -60.314  1.00 38.53           C  
ATOM   1283  CG2 ILE A 167       5.767 -34.648 -59.102  1.00 39.52           C  
ATOM   1284  CD1 ILE A 167       8.135 -36.188 -59.456  1.00 38.89           C  
ATOM   1285  N   GLY A 168       4.808 -35.338 -63.513  1.00 36.79           N  
ATOM   1286  CA  GLY A 168       4.957 -35.772 -64.889  1.00 38.66           C  
ATOM   1287  C   GLY A 168       6.309 -36.431 -65.064  1.00 39.50           C  
ATOM   1288  O   GLY A 168       6.409 -37.619 -65.361  1.00 39.69           O  
ATOM   1289  N   ARG A 169       7.352 -35.638 -64.848  1.00 38.21           N  
ATOM   1290  CA  ARG A 169       8.725 -36.089 -64.941  1.00 38.53           C  
ATOM   1291  C   ARG A 169       9.555 -35.091 -64.157  1.00 40.21           C  
ATOM   1292  O   ARG A 169       9.364 -33.883 -64.295  1.00 41.91           O  
ATOM   1293  CB  ARG A 169       9.166 -36.102 -66.404  1.00 38.49           C  
ATOM   1294  CG  ARG A 169      10.632 -36.406 -66.618  1.00 35.00           C  
ATOM   1295  CD  ARG A 169      11.105 -35.846 -67.951  1.00 33.61           C  
ATOM   1296  NE  ARG A 169      11.148 -34.388 -67.940  1.00 33.48           N  
ATOM   1297  CZ  ARG A 169      10.320 -33.602 -68.625  1.00 35.02           C  
ATOM   1298  NH1 ARG A 169       9.378 -34.131 -69.393  1.00 35.36           N  
ATOM   1299  NH2 ARG A 169      10.439 -32.284 -68.543  1.00 35.17           N  
ATOM   1300  N   GLY A 170      10.463 -35.576 -63.317  1.00 38.94           N  
ATOM   1301  CA  GLY A 170      11.297 -34.674 -62.546  1.00 35.03           C  
ATOM   1302  C   GLY A 170      11.594 -35.140 -61.137  1.00 35.80           C  
ATOM   1303  O   GLY A 170      11.654 -36.339 -60.867  1.00 36.74           O  
ATOM   1304  N   THR A 171      11.783 -34.176 -60.238  1.00 33.44           N  
ATOM   1305  CA  THR A 171      12.184 -34.465 -58.869  1.00 31.06           C  
ATOM   1306  C   THR A 171      11.614 -33.432 -57.905  1.00 32.12           C  
ATOM   1307  O   THR A 171      11.569 -32.242 -58.215  1.00 40.06           O  
ATOM   1308  CB  THR A 171      13.733 -34.482 -58.738  1.00 29.50           C  
ATOM   1309  OG1 THR A 171      14.273 -35.574 -59.494  1.00 31.08           O  
ATOM   1310  CG2 THR A 171      14.166 -34.617 -57.284  1.00 23.95           C  
ATOM   1311  N   ILE A 172      11.173 -33.889 -56.737  1.00 24.37           N  
ATOM   1312  CA  ILE A 172      10.780 -33.001 -55.659  1.00 21.15           C  
ATOM   1313  C   ILE A 172      11.643 -33.252 -54.429  1.00 25.68           C  
ATOM   1314  O   ILE A 172      11.772 -34.388 -53.972  1.00 27.30           O  
ATOM   1315  CB  ILE A 172       9.323 -33.228 -55.241  1.00 26.41           C  
ATOM   1316  CG1 ILE A 172       8.378 -33.049 -56.427  1.00 27.49           C  
ATOM   1317  CG2 ILE A 172       8.942 -32.289 -54.099  1.00 25.75           C  
ATOM   1318  CD1 ILE A 172       6.941 -33.326 -56.081  1.00 25.46           C  
ATOM   1319  N   LEU A 173      12.238 -32.192 -53.890  1.00 25.47           N  
ATOM   1320  CA  LEU A 173      12.911 -32.289 -52.606  1.00 21.68           C  
ATOM   1321  C   LEU A 173      11.969 -31.794 -51.524  1.00 28.23           C  
ATOM   1322  O   LEU A 173      11.757 -30.587 -51.380  1.00 30.52           O  
ATOM   1323  CB  LEU A 173      14.205 -31.488 -52.592  1.00 21.19           C  
ATOM   1324  CG  LEU A 173      15.476 -32.168 -53.102  1.00 23.20           C  
ATOM   1325  CD1 LEU A 173      15.286 -32.739 -54.500  1.00 21.22           C  
ATOM   1326  CD2 LEU A 173      16.640 -31.187 -53.073  1.00 26.42           C  
ATOM   1327  N   ARG A 174      11.385 -32.731 -50.783  1.00 30.86           N  
ATOM   1328  CA  ARG A 174      10.478 -32.379 -49.704  1.00 31.08           C  
ATOM   1329  C   ARG A 174      11.290 -32.195 -48.441  1.00 37.27           C  
ATOM   1330  O   ARG A 174      11.598 -33.165 -47.750  1.00 42.50           O  
ATOM   1331  CB  ARG A 174       9.430 -33.467 -49.490  1.00 32.50           C  
ATOM   1332  CG  ARG A 174       8.067 -32.917 -49.123  1.00 33.52           C  
ATOM   1333  CD  ARG A 174       7.313 -33.792 -48.135  1.00 32.43           C  
ATOM   1334  NE  ARG A 174       6.837 -35.052 -48.701  1.00 30.66           N  
ATOM   1335  CZ  ARG A 174       5.984 -35.151 -49.716  1.00 27.90           C  
ATOM   1336  NH1 ARG A 174       5.526 -34.068 -50.316  1.00 29.35           N  
ATOM   1337  NH2 ARG A 174       5.603 -36.340 -50.146  1.00 25.72           N  
ATOM   1338  N   LEU A 175      11.656 -30.947 -48.150  1.00 35.77           N  
ATOM   1339  CA  LEU A 175      12.432 -30.644 -46.957  1.00 31.83           C  
ATOM   1340  C   LEU A 175      11.514 -30.487 -45.759  1.00 35.98           C  
ATOM   1341  O   LEU A 175      10.535 -29.746 -45.811  1.00 36.44           O  
ATOM   1342  CB  LEU A 175      13.243 -29.361 -47.127  1.00 27.80           C  
ATOM   1343  CG  LEU A 175      14.086 -29.144 -48.384  1.00 24.17           C  
ATOM   1344  CD1 LEU A 175      14.891 -27.875 -48.219  1.00 22.87           C  
ATOM   1345  CD2 LEU A 175      14.995 -30.325 -48.657  1.00 24.76           C  
ATOM   1346  N   PHE A 176      11.834 -31.193 -44.678  1.00 38.03           N  
ATOM   1347  CA  PHE A 176      11.135 -31.030 -43.417  1.00 35.81           C  
ATOM   1348  C   PHE A 176      11.945 -30.073 -42.559  1.00 36.11           C  
ATOM   1349  O   PHE A 176      12.860 -30.492 -41.849  1.00 36.33           O  
ATOM   1350  CB  PHE A 176      10.973 -32.376 -42.713  1.00 31.94           C  
ATOM   1351  CG  PHE A 176      10.168 -33.372 -43.495  1.00 30.23           C  
ATOM   1352  CD1 PHE A 176      10.719 -34.020 -44.585  1.00 30.87           C  
ATOM   1353  CD2 PHE A 176       8.859 -33.656 -43.144  1.00 30.90           C  
ATOM   1354  CE1 PHE A 176       9.982 -34.939 -45.313  1.00 30.54           C  
ATOM   1355  CE2 PHE A 176       8.113 -34.575 -43.870  1.00 29.48           C  
ATOM   1356  CZ  PHE A 176       8.677 -35.217 -44.953  1.00 28.92           C  
ATOM   1357  N   LEU A 177      11.611 -28.785 -42.646  1.00 34.32           N  
ATOM   1358  CA  LEU A 177      12.374 -27.729 -41.995  1.00 36.96           C  
ATOM   1359  C   LEU A 177      12.514 -27.939 -40.491  1.00 40.42           C  
ATOM   1360  O   LEU A 177      11.631 -28.511 -39.853  1.00 41.56           O  
ATOM   1361  CB  LEU A 177      11.726 -26.371 -42.263  1.00 35.76           C  
ATOM   1362  CG  LEU A 177      11.666 -25.860 -43.705  1.00 33.94           C  
ATOM   1363  CD1 LEU A 177      10.811 -24.603 -43.765  1.00 36.07           C  
ATOM   1364  CD2 LEU A 177      13.055 -25.590 -44.272  1.00 29.47           C  
ATOM   1365  N   LYS A 178      13.627 -27.474 -39.928  1.00 39.86           N  
ATOM   1366  CA  LYS A 178      13.814 -27.517 -38.483  1.00 42.10           C  
ATOM   1367  C   LYS A 178      12.982 -26.424 -37.835  1.00 44.31           C  
ATOM   1368  O   LYS A 178      12.691 -25.412 -38.465  1.00 47.73           O  
ATOM   1369  CB  LYS A 178      15.291 -27.362 -38.124  1.00 42.88           C  
ATOM   1370  CG  LYS A 178      16.093 -28.628 -38.332  1.00 42.25           C  
ATOM   1371  CD  LYS A 178      17.582 -28.399 -38.169  1.00 41.90           C  
ATOM   1372  CE  LYS A 178      18.159 -27.672 -39.367  1.00 46.52           C  
ATOM   1373  NZ  LYS A 178      19.617 -27.952 -39.522  1.00 49.60           N  
ATOM   1374  N   ASP A 179      12.599 -26.635 -36.581  1.00 45.95           N  
ATOM   1375  CA  ASP A 179      11.722 -25.705 -35.869  1.00 50.55           C  
ATOM   1376  C   ASP A 179      12.254 -24.281 -35.859  1.00 51.49           C  
ATOM   1377  O   ASP A 179      11.485 -23.322 -35.865  1.00 52.49           O  
ATOM   1378  CB  ASP A 179      11.505 -26.176 -34.435  1.00 55.54           C  
ATOM   1379  CG  ASP A 179      10.617 -27.394 -34.357  1.00 61.20           C  
ATOM   1380  OD1 ASP A 179       9.491 -27.343 -34.897  1.00 60.19           O  
ATOM   1381  OD2 ASP A 179      11.043 -28.403 -33.755  1.00 65.67           O  
ATOM   1382  N   ASP A 180      13.574 -24.151 -35.845  1.00 53.08           N  
ATOM   1383  CA  ASP A 180      14.223 -22.848 -35.786  1.00 52.95           C  
ATOM   1384  C   ASP A 180      14.448 -22.242 -37.168  1.00 51.97           C  
ATOM   1385  O   ASP A 180      14.994 -21.146 -37.284  1.00 52.26           O  
ATOM   1386  CB  ASP A 180      15.553 -22.944 -35.030  1.00 57.81           C  
ATOM   1387  CG  ASP A 180      16.354 -24.190 -35.396  1.00 64.55           C  
ATOM   1388  OD1 ASP A 180      15.869 -25.318 -35.136  1.00 66.18           O  
ATOM   1389  OD2 ASP A 180      17.475 -24.041 -35.928  1.00 65.92           O  
ATOM   1390  N   GLN A 181      14.032 -22.951 -38.210  1.00 51.27           N  
ATOM   1391  CA  GLN A 181      14.245 -22.485 -39.582  1.00 48.63           C  
ATOM   1392  C   GLN A 181      12.931 -22.362 -40.342  1.00 44.56           C  
ATOM   1393  O   GLN A 181      12.896 -22.499 -41.564  1.00 42.57           O  
ATOM   1394  CB  GLN A 181      15.191 -23.430 -40.325  1.00 50.08           C  
ATOM   1395  CG  GLN A 181      16.513 -23.666 -39.614  1.00 50.29           C  
ATOM   1396  CD  GLN A 181      17.344 -22.401 -39.495  1.00 50.12           C  
ATOM   1397  OE1 GLN A 181      17.453 -21.625 -40.446  1.00 51.27           O  
ATOM   1398  NE2 GLN A 181      17.940 -22.192 -38.327  1.00 48.27           N  
ATOM   1399  N   LEU A 182      11.850 -22.096 -39.617  1.00 43.56           N  
ATOM   1400  CA  LEU A 182      10.532 -22.037 -40.230  1.00 42.25           C  
ATOM   1401  C   LEU A 182      10.320 -20.746 -41.022  1.00 43.49           C  
ATOM   1402  O   LEU A 182       9.283 -20.560 -41.655  1.00 47.31           O  
ATOM   1403  CB  LEU A 182       9.437 -22.220 -39.175  1.00 41.92           C  
ATOM   1404  CG  LEU A 182       9.345 -23.603 -38.519  1.00 42.56           C  
ATOM   1405  CD1 LEU A 182       8.285 -23.627 -37.424  1.00 37.66           C  
ATOM   1406  CD2 LEU A 182       9.066 -24.681 -39.557  1.00 46.85           C  
ATOM   1407  N   GLU A 183      11.310 -19.863 -41.001  1.00 40.93           N  
ATOM   1408  CA  GLU A 183      11.220 -18.603 -41.730  1.00 41.12           C  
ATOM   1409  C   GLU A 183      11.145 -18.850 -43.230  1.00 40.38           C  
ATOM   1410  O   GLU A 183      10.626 -18.023 -43.982  1.00 40.17           O  
ATOM   1411  CB  GLU A 183      12.431 -17.719 -41.415  1.00 42.70           C  
ATOM   1412  CG  GLU A 183      13.685 -18.107 -42.175  1.00 44.98           C  
ATOM   1413  CD  GLU A 183      14.940 -17.482 -41.600  1.00 48.75           C  
ATOM   1414  OE1 GLU A 183      15.214 -17.699 -40.401  1.00 49.23           O  
ATOM   1415  OE2 GLU A 183      15.663 -16.787 -42.352  1.00 48.95           O  
ATOM   1416  N   TYR A 184      11.666 -19.994 -43.661  1.00 39.79           N  
ATOM   1417  CA  TYR A 184      11.738 -20.317 -45.080  1.00 40.85           C  
ATOM   1418  C   TYR A 184      10.420 -20.882 -45.616  1.00 42.52           C  
ATOM   1419  O   TYR A 184      10.380 -21.502 -46.682  1.00 40.31           O  
ATOM   1420  CB  TYR A 184      12.897 -21.275 -45.349  1.00 39.24           C  
ATOM   1421  CG  TYR A 184      14.238 -20.701 -44.965  1.00 42.80           C  
ATOM   1422  CD1 TYR A 184      14.795 -20.959 -43.718  1.00 43.84           C  
ATOM   1423  CD2 TYR A 184      14.947 -19.887 -45.842  1.00 42.81           C  
ATOM   1424  CE1 TYR A 184      16.020 -20.431 -43.360  1.00 44.04           C  
ATOM   1425  CE2 TYR A 184      16.174 -19.352 -45.494  1.00 40.97           C  
ATOM   1426  CZ  TYR A 184      16.705 -19.626 -44.253  1.00 42.77           C  
ATOM   1427  OH  TYR A 184      17.926 -19.096 -43.900  1.00 42.28           O  
ATOM   1428  N   LEU A 185       9.348 -20.658 -44.864  1.00 40.70           N  
ATOM   1429  CA  LEU A 185       8.004 -20.993 -45.313  1.00 36.67           C  
ATOM   1430  C   LEU A 185       7.302 -19.731 -45.802  1.00 40.96           C  
ATOM   1431  O   LEU A 185       6.281 -19.800 -46.474  1.00 45.87           O  
ATOM   1432  CB  LEU A 185       7.206 -21.636 -44.176  1.00 31.85           C  
ATOM   1433  CG  LEU A 185       7.643 -23.022 -43.690  1.00 32.64           C  
ATOM   1434  CD1 LEU A 185       6.954 -23.388 -42.385  1.00 30.48           C  
ATOM   1435  CD2 LEU A 185       7.372 -24.080 -44.750  1.00 33.96           C  
ATOM   1436  N   GLU A 186       7.873 -18.573 -45.471  1.00 42.52           N  
ATOM   1437  CA  GLU A 186       7.258 -17.286 -45.769  1.00 43.31           C  
ATOM   1438  C   GLU A 186       7.597 -16.753 -47.158  1.00 43.98           C  
ATOM   1439  O   GLU A 186       8.750 -16.765 -47.580  1.00 42.17           O  
ATOM   1440  CB  GLU A 186       7.656 -16.259 -44.715  1.00 49.41           C  
ATOM   1441  CG  GLU A 186       7.131 -16.573 -43.331  1.00 55.05           C  
ATOM   1442  CD  GLU A 186       8.011 -16.006 -42.237  1.00 62.63           C  
ATOM   1443  OE1 GLU A 186       8.743 -15.025 -42.501  1.00 64.72           O  
ATOM   1444  OE2 GLU A 186       7.972 -16.548 -41.112  1.00 65.54           O  
ATOM   1445  N   GLU A 187       6.575 -16.263 -47.852  1.00 48.76           N  
ATOM   1446  CA  GLU A 187       6.738 -15.756 -49.209  1.00 49.15           C  
ATOM   1447  C   GLU A 187       7.793 -14.658 -49.286  1.00 47.76           C  
ATOM   1448  O   GLU A 187       8.629 -14.657 -50.184  1.00 46.90           O  
ATOM   1449  CB  GLU A 187       5.405 -15.238 -49.749  1.00 47.33           C  
ATOM   1450  CG  GLU A 187       5.465 -14.789 -51.198  1.00 48.60           C  
ATOM   1451  CD  GLU A 187       4.216 -14.046 -51.634  1.00 52.68           C  
ATOM   1452  OE1 GLU A 187       3.130 -14.300 -51.065  1.00 49.73           O  
ATOM   1453  OE2 GLU A 187       4.322 -13.203 -52.550  1.00 56.86           O  
ATOM   1454  N   LYS A 188       7.746 -13.729 -48.336  1.00 48.66           N  
ATOM   1455  CA  LYS A 188       8.673 -12.604 -48.314  1.00 49.32           C  
ATOM   1456  C   LYS A 188      10.113 -13.092 -48.167  1.00 45.80           C  
ATOM   1457  O   LYS A 188      10.988 -12.720 -48.949  1.00 43.27           O  
ATOM   1458  CB  LYS A 188       8.320 -11.649 -47.173  1.00 55.89           C  
ATOM   1459  CG  LYS A 188       8.667 -10.194 -47.448  1.00 62.63           C  
ATOM   1460  CD  LYS A 188       8.574  -9.347 -46.185  1.00 67.33           C  
ATOM   1461  CE  LYS A 188       8.626  -7.857 -46.510  1.00 71.03           C  
ATOM   1462  NZ  LYS A 188       9.835  -7.493 -47.302  1.00 72.77           N  
ATOM   1463  N   ARG A 189      10.345 -13.936 -47.166  1.00 45.19           N  
ATOM   1464  CA  ARG A 189      11.669 -14.498 -46.916  1.00 45.38           C  
ATOM   1465  C   ARG A 189      12.193 -15.310 -48.099  1.00 45.79           C  
ATOM   1466  O   ARG A 189      13.358 -15.178 -48.488  1.00 44.90           O  
ATOM   1467  CB  ARG A 189      11.651 -15.364 -45.657  1.00 47.23           C  
ATOM   1468  CG  ARG A 189      12.979 -16.035 -45.350  1.00 50.10           C  
ATOM   1469  CD  ARG A 189      14.099 -15.016 -45.251  1.00 50.77           C  
ATOM   1470  NE  ARG A 189      15.374 -15.639 -44.910  1.00 51.11           N  
ATOM   1471  CZ  ARG A 189      16.556 -15.045 -45.039  1.00 49.29           C  
ATOM   1472  NH1 ARG A 189      16.633 -13.807 -45.510  1.00 47.74           N  
ATOM   1473  NH2 ARG A 189      17.664 -15.692 -44.704  1.00 49.80           N  
ATOM   1474  N   ILE A 190      11.332 -16.157 -48.665  1.00 42.66           N  
ATOM   1475  CA  ILE A 190      11.719 -16.974 -49.808  1.00 41.59           C  
ATOM   1476  C   ILE A 190      12.006 -16.097 -51.026  1.00 44.82           C  
ATOM   1477  O   ILE A 190      13.051 -16.230 -51.667  1.00 43.68           O  
ATOM   1478  CB  ILE A 190      10.637 -18.019 -50.159  1.00 36.54           C  
ATOM   1479  CG1 ILE A 190      10.489 -19.040 -49.031  1.00 30.10           C  
ATOM   1480  CG2 ILE A 190      10.986 -18.740 -51.447  1.00 34.11           C  
ATOM   1481  CD1 ILE A 190       9.303 -19.949 -49.202  1.00 26.00           C  
ATOM   1482  N   LYS A 191      11.076 -15.193 -51.324  1.00 46.23           N  
ATOM   1483  CA  LYS A 191      11.200 -14.293 -52.466  1.00 46.85           C  
ATOM   1484  C   LYS A 191      12.517 -13.525 -52.392  1.00 44.14           C  
ATOM   1485  O   LYS A 191      13.219 -13.362 -53.388  1.00 38.58           O  
ATOM   1486  CB  LYS A 191      10.017 -13.319 -52.488  1.00 46.76           C  
ATOM   1487  CG  LYS A 191       9.339 -13.162 -53.845  1.00 49.57           C  
ATOM   1488  CD  LYS A 191       7.931 -12.592 -53.688  1.00 51.36           C  
ATOM   1489  CE  LYS A 191       7.124 -12.720 -54.972  1.00 53.83           C  
ATOM   1490  NZ  LYS A 191       5.740 -12.190 -54.807  1.00 55.62           N  
ATOM   1491  N   GLU A 192      12.848 -13.072 -51.188  1.00 46.07           N  
ATOM   1492  CA  GLU A 192      14.056 -12.299 -50.944  1.00 49.40           C  
ATOM   1493  C   GLU A 192      15.329 -13.082 -51.275  1.00 48.42           C  
ATOM   1494  O   GLU A 192      16.185 -12.614 -52.027  1.00 45.37           O  
ATOM   1495  CB  GLU A 192      14.086 -11.851 -49.483  1.00 54.73           C  
ATOM   1496  CG  GLU A 192      15.301 -11.038 -49.102  1.00 62.01           C  
ATOM   1497  CD  GLU A 192      15.671 -11.215 -47.642  1.00 68.37           C  
ATOM   1498  OE1 GLU A 192      14.763 -11.500 -46.829  1.00 68.20           O  
ATOM   1499  OE2 GLU A 192      16.870 -11.076 -47.313  1.00 71.11           O  
ATOM   1500  N   VAL A 193      15.446 -14.281 -50.707  1.00 46.36           N  
ATOM   1501  CA  VAL A 193      16.619 -15.121 -50.920  1.00 43.58           C  
ATOM   1502  C   VAL A 193      16.821 -15.493 -52.389  1.00 47.49           C  
ATOM   1503  O   VAL A 193      17.935 -15.421 -52.906  1.00 49.11           O  
ATOM   1504  CB  VAL A 193      16.543 -16.412 -50.080  1.00 38.53           C  
ATOM   1505  CG1 VAL A 193      17.757 -17.278 -50.329  1.00 33.54           C  
ATOM   1506  CG2 VAL A 193      16.416 -16.080 -48.603  1.00 38.57           C  
ATOM   1507  N   ILE A 194      15.741 -15.890 -53.060  1.00 49.11           N  
ATOM   1508  CA  ILE A 194      15.819 -16.301 -54.459  1.00 50.95           C  
ATOM   1509  C   ILE A 194      16.275 -15.163 -55.359  1.00 54.67           C  
ATOM   1510  O   ILE A 194      16.987 -15.382 -56.340  1.00 56.91           O  
ATOM   1511  CB  ILE A 194      14.470 -16.815 -54.976  1.00 52.66           C  
ATOM   1512  CG1 ILE A 194      14.011 -18.025 -54.166  1.00 55.39           C  
ATOM   1513  CG2 ILE A 194      14.569 -17.189 -56.442  1.00 51.16           C  
ATOM   1514  CD1 ILE A 194      12.586 -18.438 -54.463  1.00 55.75           C  
ATOM   1515  N   LYS A 195      15.862 -13.947 -55.019  1.00 58.99           N  
ATOM   1516  CA  LYS A 195      16.192 -12.771 -55.816  1.00 62.65           C  
ATOM   1517  C   LYS A 195      17.652 -12.368 -55.644  1.00 62.58           C  
ATOM   1518  O   LYS A 195      18.126 -11.440 -56.293  1.00 63.46           O  
ATOM   1519  CB  LYS A 195      15.269 -11.600 -55.461  1.00 66.43           C  
ATOM   1520  CG  LYS A 195      13.831 -11.775 -55.939  1.00 71.28           C  
ATOM   1521  CD  LYS A 195      12.909 -10.671 -55.422  1.00 75.46           C  
ATOM   1522  CE  LYS A 195      13.006  -9.399 -56.260  1.00 79.43           C  
ATOM   1523  NZ  LYS A 195      14.274  -8.641 -56.046  1.00 80.28           N  
ATOM   1524  N   ARG A 196      18.362 -13.069 -54.768  1.00 62.19           N  
ATOM   1525  CA  ARG A 196      19.770 -12.782 -54.525  1.00 63.82           C  
ATOM   1526  C   ARG A 196      20.712 -13.631 -55.374  1.00 67.96           C  
ATOM   1527  O   ARG A 196      21.193 -13.192 -56.419  1.00 66.98           O  
ATOM   1528  CB  ARG A 196      20.113 -12.975 -53.050  1.00 62.23           C  
ATOM   1529  CG  ARG A 196      20.010 -11.722 -52.223  1.00 62.55           C  
ATOM   1530  CD  ARG A 196      20.844 -11.843 -50.962  1.00 65.61           C  
ATOM   1531  NE  ARG A 196      20.180 -12.647 -49.942  1.00 66.41           N  
ATOM   1532  CZ  ARG A 196      19.206 -12.191 -49.161  1.00 68.64           C  
ATOM   1533  NH1 ARG A 196      18.779 -10.941 -49.293  1.00 70.42           N  
ATOM   1534  NH2 ARG A 196      18.654 -12.985 -48.253  1.00 67.26           N  
ATOM   1535  N   HIS A 197      20.976 -14.850 -54.912  1.00 69.95           N  
ATOM   1536  CA  HIS A 197      21.996 -15.696 -55.516  1.00 71.42           C  
ATOM   1537  C   HIS A 197      21.515 -16.418 -56.770  1.00 72.02           C  
ATOM   1538  O   HIS A 197      22.267 -17.171 -57.385  1.00 74.27           O  
ATOM   1539  CB  HIS A 197      22.515 -16.719 -54.502  1.00 73.98           C  
ATOM   1540  CG  HIS A 197      22.905 -16.124 -53.185  1.00 76.91           C  
ATOM   1541  ND1 HIS A 197      23.835 -15.111 -53.068  1.00 77.18           N  
ATOM   1542  CD2 HIS A 197      22.506 -16.413 -51.922  1.00 79.30           C  
ATOM   1543  CE1 HIS A 197      23.981 -14.797 -51.793  1.00 78.71           C  
ATOM   1544  NE2 HIS A 197      23.188 -15.573 -51.077  1.00 80.01           N  
ATOM   1545  N   SER A 198      20.261 -16.195 -57.150  1.00 72.33           N  
ATOM   1546  CA  SER A 198      19.703 -16.848 -58.332  1.00 73.78           C  
ATOM   1547  C   SER A 198      19.203 -15.827 -59.348  1.00 75.75           C  
ATOM   1548  O   SER A 198      18.010 -15.521 -59.411  1.00 76.05           O  
ATOM   1549  CB  SER A 198      18.577 -17.811 -57.941  1.00 72.09           C  
ATOM   1550  OG  SER A 198      19.063 -18.857 -57.118  1.00 69.25           O  
ATOM   1551  N   GLU A 199      20.129 -15.308 -60.145  1.00 76.33           N  
ATOM   1552  CA  GLU A 199      19.819 -14.268 -61.119  1.00 74.43           C  
ATOM   1553  C   GLU A 199      19.935 -14.791 -62.546  1.00 67.82           C  
ATOM   1554  O   GLU A 199      19.179 -14.389 -63.429  1.00 66.41           O  
ATOM   1555  CB  GLU A 199      20.754 -13.071 -60.931  1.00 78.89           C  
ATOM   1556  CG  GLU A 199      20.567 -11.960 -61.958  1.00 82.12           C  
ATOM   1557  CD  GLU A 199      21.481 -10.769 -61.711  1.00 84.07           C  
ATOM   1558  OE1 GLU A 199      21.528 -10.281 -60.561  1.00 87.63           O  
ATOM   1559  OE2 GLU A 199      22.144 -10.316 -62.670  1.00 80.60           O  
ATOM   1560  N   PHE A 200      20.890 -15.689 -62.767  1.00 61.62           N  
ATOM   1561  CA  PHE A 200      21.141 -16.199 -64.106  1.00 56.72           C  
ATOM   1562  C   PHE A 200      20.673 -17.634 -64.274  1.00 50.86           C  
ATOM   1563  O   PHE A 200      21.468 -18.535 -64.521  1.00 52.60           O  
ATOM   1564  CB  PHE A 200      22.621 -16.058 -64.465  1.00 56.99           C  
ATOM   1565  CG  PHE A 200      23.095 -14.638 -64.506  1.00 54.12           C  
ATOM   1566  CD1 PHE A 200      23.853 -14.117 -63.476  1.00 54.37           C  
ATOM   1567  CD2 PHE A 200      22.760 -13.816 -65.571  1.00 54.48           C  
ATOM   1568  CE1 PHE A 200      24.285 -12.805 -63.512  1.00 57.19           C  
ATOM   1569  CE2 PHE A 200      23.186 -12.501 -65.613  1.00 54.36           C  
ATOM   1570  CZ  PHE A 200      23.950 -11.996 -64.582  1.00 56.15           C  
ATOM   1571  N   VAL A 201      19.373 -17.833 -64.135  1.00 49.29           N  
ATOM   1572  CA  VAL A 201      18.765 -19.134 -64.359  1.00 48.73           C  
ATOM   1573  C   VAL A 201      17.980 -19.086 -65.662  1.00 48.89           C  
ATOM   1574  O   VAL A 201      17.243 -18.133 -65.915  1.00 51.21           O  
ATOM   1575  CB  VAL A 201      17.840 -19.528 -63.191  1.00 48.31           C  
ATOM   1576  CG1 VAL A 201      17.114 -20.830 -63.494  1.00 48.09           C  
ATOM   1577  CG2 VAL A 201      18.640 -19.646 -61.901  1.00 46.31           C  
ATOM   1578  N   ALA A 202      18.151 -20.104 -66.495  1.00 47.67           N  
ATOM   1579  CA  ALA A 202      17.481 -20.147 -67.789  1.00 51.09           C  
ATOM   1580  C   ALA A 202      15.997 -20.497 -67.665  1.00 50.43           C  
ATOM   1581  O   ALA A 202      15.180 -20.039 -68.460  1.00 49.36           O  
ATOM   1582  CB  ALA A 202      18.187 -21.128 -68.722  1.00 52.24           C  
ATOM   1583  N   TYR A 203      15.660 -21.305 -66.663  1.00 50.44           N  
ATOM   1584  CA  TYR A 203      14.291 -21.779 -66.479  1.00 47.34           C  
ATOM   1585  C   TYR A 203      13.543 -20.920 -65.481  1.00 46.32           C  
ATOM   1586  O   TYR A 203      14.153 -20.298 -64.615  1.00 48.22           O  
ATOM   1587  CB  TYR A 203      14.293 -23.239 -66.022  1.00 47.77           C  
ATOM   1588  CG  TYR A 203      15.189 -24.118 -66.856  1.00 46.97           C  
ATOM   1589  CD1 TYR A 203      16.538 -24.253 -66.550  1.00 45.94           C  
ATOM   1590  CD2 TYR A 203      14.694 -24.800 -67.957  1.00 49.07           C  
ATOM   1591  CE1 TYR A 203      17.364 -25.050 -67.314  1.00 49.59           C  
ATOM   1592  CE2 TYR A 203      15.513 -25.601 -68.727  1.00 52.56           C  
ATOM   1593  CZ  TYR A 203      16.847 -25.723 -68.400  1.00 53.54           C  
ATOM   1594  OH  TYR A 203      17.662 -26.516 -69.170  1.00 57.97           O  
ATOM   1595  N   PRO A 204      12.208 -20.875 -65.604  1.00 45.51           N  
ATOM   1596  CA  PRO A 204      11.376 -20.050 -64.723  1.00 44.21           C  
ATOM   1597  C   PRO A 204      11.320 -20.623 -63.313  1.00 43.93           C  
ATOM   1598  O   PRO A 204      11.334 -21.842 -63.141  1.00 41.84           O  
ATOM   1599  CB  PRO A 204       9.995 -20.139 -65.379  1.00 42.25           C  
ATOM   1600  CG  PRO A 204      10.026 -21.447 -66.088  1.00 44.75           C  
ATOM   1601  CD  PRO A 204      11.405 -21.499 -66.666  1.00 45.37           C  
ATOM   1602  N   ILE A 205      11.260 -19.742 -62.321  1.00 42.98           N  
ATOM   1603  CA  ILE A 205      11.136 -20.153 -60.930  1.00 40.90           C  
ATOM   1604  C   ILE A 205       9.782 -19.731 -60.374  1.00 42.06           C  
ATOM   1605  O   ILE A 205       9.553 -18.555 -60.101  1.00 45.77           O  
ATOM   1606  CB  ILE A 205      12.246 -19.542 -60.064  1.00 36.47           C  
ATOM   1607  CG1 ILE A 205      13.620 -19.976 -60.575  1.00 34.23           C  
ATOM   1608  CG2 ILE A 205      12.062 -19.942 -58.609  1.00 38.00           C  
ATOM   1609  CD1 ILE A 205      14.778 -19.285 -59.875  1.00 33.65           C  
ATOM   1610  N   GLN A 206       8.887 -20.697 -60.204  1.00 37.70           N  
ATOM   1611  CA  GLN A 206       7.544 -20.422 -59.729  1.00 33.77           C  
ATOM   1612  C   GLN A 206       7.433 -20.625 -58.231  1.00 35.21           C  
ATOM   1613  O   GLN A 206       7.862 -21.651 -57.701  1.00 36.41           O  
ATOM   1614  CB  GLN A 206       6.551 -21.338 -60.428  1.00 35.66           C  
ATOM   1615  CG  GLN A 206       6.766 -21.451 -61.914  1.00 39.09           C  
ATOM   1616  CD  GLN A 206       6.031 -22.627 -62.498  1.00 46.39           C  
ATOM   1617  OE1 GLN A 206       5.969 -23.698 -61.893  1.00 47.06           O  
ATOM   1618  NE2 GLN A 206       5.466 -22.437 -63.684  1.00 51.81           N  
ATOM   1619  N   LEU A 207       6.844 -19.649 -57.550  1.00 35.97           N  
ATOM   1620  CA  LEU A 207       6.593 -19.753 -56.118  1.00 37.26           C  
ATOM   1621  C   LEU A 207       5.102 -19.928 -55.856  1.00 35.12           C  
ATOM   1622  O   LEU A 207       4.288 -19.125 -56.306  1.00 31.48           O  
ATOM   1623  CB  LEU A 207       7.118 -18.517 -55.393  1.00 38.72           C  
ATOM   1624  CG  LEU A 207       6.867 -18.475 -53.886  1.00 42.77           C  
ATOM   1625  CD1 LEU A 207       7.446 -19.713 -53.213  1.00 41.13           C  
ATOM   1626  CD2 LEU A 207       7.445 -17.196 -53.281  1.00 45.72           C  
ATOM   1627  N   VAL A 208       4.752 -20.982 -55.124  1.00 37.25           N  
ATOM   1628  CA  VAL A 208       3.354 -21.328 -54.890  1.00 36.76           C  
ATOM   1629  C   VAL A 208       2.859 -20.796 -53.559  1.00 38.98           C  
ATOM   1630  O   VAL A 208       3.235 -21.301 -52.505  1.00 44.02           O  
ATOM   1631  CB  VAL A 208       3.156 -22.849 -54.931  1.00 35.78           C  
ATOM   1632  CG1 VAL A 208       1.720 -23.209 -54.591  1.00 35.23           C  
ATOM   1633  CG2 VAL A 208       3.537 -23.383 -56.303  1.00 35.38           C  
ATOM   1634  N   VAL A 209       2.005 -19.784 -53.614  1.00 39.85           N  
ATOM   1635  CA  VAL A 209       1.512 -19.129 -52.407  1.00 46.95           C  
ATOM   1636  C   VAL A 209       0.036 -19.429 -52.143  1.00 43.48           C  
ATOM   1637  O   VAL A 209      -0.757 -19.570 -53.070  1.00 42.72           O  
ATOM   1638  CB  VAL A 209       1.700 -17.601 -52.493  1.00 55.20           C  
ATOM   1639  CG1 VAL A 209       1.354 -16.946 -51.165  1.00 56.88           C  
ATOM   1640  CG2 VAL A 209       3.127 -17.269 -52.905  1.00 56.69           C  
ATOM   1641  N   THR A 210      -0.320 -19.532 -50.869  1.00 41.46           N  
ATOM   1642  CA  THR A 210      -1.698 -19.731 -50.468  1.00 42.68           C  
ATOM   1643  C   THR A 210      -2.271 -18.427 -49.920  1.00 48.23           C  
ATOM   1644  O   THR A 210      -1.963 -18.024 -48.799  1.00 46.15           O  
ATOM   1645  CB  THR A 210      -1.826 -20.832 -49.400  1.00 45.53           C  
ATOM   1646  OG1 THR A 210      -1.268 -22.052 -49.895  1.00 49.51           O  
ATOM   1647  CG2 THR A 210      -3.280 -21.069 -49.052  1.00 46.70           C  
ATOM   1648  N   LYS A 211      -3.101 -17.770 -50.721  1.00 54.59           N  
ATOM   1649  CA  LYS A 211      -3.704 -16.501 -50.339  1.00 58.73           C  
ATOM   1650  C   LYS A 211      -5.142 -16.705 -49.880  1.00 57.97           C  
ATOM   1651  O   LYS A 211      -5.970 -17.223 -50.624  1.00 61.07           O  
ATOM   1652  CB  LYS A 211      -3.670 -15.524 -51.514  1.00 64.97           C  
ATOM   1653  CG  LYS A 211      -2.309 -15.405 -52.185  1.00 70.31           C  
ATOM   1654  CD  LYS A 211      -2.399 -14.660 -53.511  1.00 72.72           C  
ATOM   1655  CE  LYS A 211      -2.710 -13.181 -53.313  1.00 71.29           C  
ATOM   1656  NZ  LYS A 211      -2.474 -12.394 -54.559  1.00 69.08           N  
ATOM   1657  N   GLU A 212      -5.442 -16.296 -48.658  1.00 58.62           N  
ATOM   1658  CA  GLU A 212      -6.800 -16.415 -48.148  1.00 63.82           C  
ATOM   1659  C   GLU A 212      -7.704 -15.329 -48.726  1.00 66.17           C  
ATOM   1660  O   GLU A 212      -7.421 -14.141 -48.602  1.00 65.82           O  
ATOM   1661  CB  GLU A 212      -6.810 -16.360 -46.623  1.00 67.27           C  
ATOM   1662  CG  GLU A 212      -8.184 -16.537 -46.012  1.00 73.05           C  
ATOM   1663  CD  GLU A 212      -8.123 -16.975 -44.562  1.00 78.87           C  
ATOM   1664  OE1 GLU A 212      -7.316 -17.882 -44.246  1.00 79.95           O  
ATOM   1665  OE2 GLU A 212      -8.885 -16.420 -43.741  1.00 79.91           O  
ATOM   1666  N   VAL A 213      -8.791 -15.747 -49.371  1.00 68.02           N  
ATOM   1667  CA  VAL A 213      -9.747 -14.807 -49.937  1.00 71.22           C  
ATOM   1668  C   VAL A 213     -10.635 -14.235 -48.837  1.00 75.32           C  
ATOM   1669  O   VAL A 213     -10.852 -14.882 -47.811  1.00 76.24           O  
ATOM   1670  CB  VAL A 213     -10.629 -15.473 -51.008  1.00 70.23           C  
ATOM   1671  CG1 VAL A 213     -11.508 -14.438 -51.699  1.00 70.29           C  
ATOM   1672  CG2 VAL A 213      -9.765 -16.196 -52.020  1.00 69.03           C  
ATOM   1673  N   GLU A 214     -11.148 -13.119 -48.945  1.00 76.74           N  
TER    1674      GLU A 214                                                      
HETATM 1675  C1  NP4 A1215      18.465 -34.929 -60.303  1.00 44.90           C  
HETATM 1676  C2  NP4 A1215      18.425 -33.953 -59.161  1.00 44.00           C  
HETATM 1677  O10 NP4 A1215      19.727 -35.197 -60.969  1.00 48.40           O  
HETATM 1678  C3  NP4 A1215      17.464 -32.954 -59.134  1.00 43.15           C  
HETATM 1679  C4  NP4 A1215      17.429 -32.048 -58.084  1.00 38.83           C  
HETATM 1680  C5  NP4 A1215      18.379 -32.153 -57.061  1.00 39.77           C  
HETATM 1681  C6  NP4 A1215      19.338 -33.140 -57.089  1.00 45.12           C  
HETATM 1682  C7  NP4 A1215      19.375 -34.040 -58.135  1.00 45.12           C  
HETATM 1683  C8  NP4 A1215      20.415 -35.138 -58.185  1.00 47.97           C  
HETATM 1684  C9  NP4 A1215      21.705 -34.713 -58.854  1.00 52.54           C  
HETATM 1685  C10 NP4 A1215      21.906 -33.298 -59.339  1.00 51.88           C  
HETATM 1686  C11 NP4 A1215      23.001 -33.273 -60.403  1.00 50.20           C  
HETATM 1687  C12 NP4 A1215      22.417 -33.252 -61.810  1.00 50.00           C  
HETATM 1688  C13 NP4 A1215      22.732 -34.564 -62.486  1.00 51.19           C  
HETATM 1689  C14 NP4 A1215      21.791 -35.242 -63.141  1.00 53.01           C  
HETATM 1690  C15 NP4 A1215      20.380 -34.718 -63.233  1.00 52.46           C  
HETATM 1691  C16 NP4 A1215      19.478 -35.546 -62.330  1.00 50.63           C  
HETATM 1692  O1  NP4 A1215      17.456 -35.507 -60.683  1.00 42.90           O  
HETATM 1693  O3  NP4 A1215      16.541 -32.856 -60.132  1.00 43.55           O  
HETATM 1694  O4  NP4 A1215      18.346 -31.270 -56.035  1.00 40.02           O  
HETATM 1695 CL1  NP4 A1215      20.400 -33.214 -55.891  1.00 48.99          CL  
HETATM 1696  O5  NP4 A1215      22.601 -35.529 -59.013  1.00 57.62           O  
HETATM 1697  O   HOH A2001       6.025 -48.187 -47.156  1.00 71.42           O  
HETATM 1698  O   HOH A2002       4.009 -46.924 -50.613  1.00 56.76           O  
HETATM 1699  O   HOH A2003       9.374 -50.203 -52.506  1.00 37.11           O  
HETATM 1700  O   HOH A2004      19.554 -53.464 -49.211  1.00 64.73           O  
HETATM 1701  O   HOH A2005      15.640 -53.584 -47.045  1.00 47.48           O  
HETATM 1702  O   HOH A2006      23.138 -47.981 -40.515  1.00 63.56           O  
HETATM 1703  O   HOH A2007      24.965 -45.839 -39.986  1.00 55.02           O  
HETATM 1704  O   HOH A2008      25.863 -43.057 -49.303  1.00 68.35           O  
HETATM 1705  O   HOH A2009      31.058 -42.783 -40.926  0.50 39.44           O  
HETATM 1706  O   HOH A2010      30.051 -40.703 -41.892  1.00 99.80           O  
HETATM 1707  O   HOH A2011      25.600 -38.271 -40.449  1.00 45.30           O  
HETATM 1708  O   HOH A2012      36.258 -43.135 -42.736  1.00 89.13           O  
HETATM 1709  O   HOH A2013      33.544 -42.872 -42.381  1.00 88.72           O  
HETATM 1710  O   HOH A2014      23.708 -35.097 -40.428  1.00 72.56           O  
HETATM 1711  O   HOH A2015      24.877 -35.615 -34.743  1.00 54.12           O  
HETATM 1712  O   HOH A2016      23.240 -21.467 -36.265  1.00 52.01           O  
HETATM 1713  O   HOH A2017      21.179 -19.054 -39.113  1.00 43.11           O  
HETATM 1714  O   HOH A2018      21.411 -16.680 -44.230  1.00 59.26           O  
HETATM 1715  O   HOH A2019      20.575 -19.271 -51.729  1.00 32.03           O  
HETATM 1716  O   HOH A2020      23.953 -27.579 -55.147  1.00 59.85           O  
HETATM 1717  O   HOH A2021      22.053 -24.972 -64.916  1.00 51.99           O  
HETATM 1718  O   HOH A2022      35.267 -19.664 -50.254  1.00 64.51           O  
HETATM 1719  O   HOH A2023      25.073 -34.494 -54.604  1.00 46.42           O  
HETATM 1720  O   HOH A2024      17.104 -26.367 -76.234  1.00 42.73           O  
HETATM 1721  O   HOH A2025       9.223 -41.506 -72.952  1.00 66.95           O  
HETATM 1722  O   HOH A2026      11.669 -43.255 -72.767  1.00 51.35           O  
HETATM 1723  O   HOH A2027       7.075 -26.927 -55.632  1.00 37.94           O  
HETATM 1724  O   HOH A2028       3.272 -27.635 -55.906  1.00 22.81           O  
HETATM 1725  O   HOH A2029       5.162 -32.871 -41.762  1.00 44.70           O  
HETATM 1726  O   HOH A2030       6.651 -29.560 -55.087  1.00 34.62           O  
HETATM 1727  O   HOH A2031       8.681 -32.067 -61.191  1.00 42.55           O  
HETATM 1728  O   HOH A2032       4.574 -30.108 -57.072  1.00 44.66           O  
HETATM 1729  O   HOH A2033      14.334 -29.559 -57.587  1.00 25.84           O  
HETATM 1730  O   HOH A2034      20.354 -39.283 -63.028  1.00 70.91           O  
HETATM 1731  O   HOH A2035      16.706 -40.743 -65.461  1.00 50.45           O  
HETATM 1732  O   HOH A2036      21.365 -42.767 -52.577  1.00 67.97           O  
HETATM 1733  O   HOH A2037      24.852 -46.533 -52.100  1.00 51.04           O  
HETATM 1734  O   HOH A2038      28.186 -45.996 -52.257  1.00 50.74           O  
HETATM 1735  O   HOH A2039      43.656 -24.342 -41.569  1.00 51.88           O  
HETATM 1736  O   HOH A2040      32.105 -22.078 -43.639  1.00 53.30           O  
HETATM 1737  O   HOH A2041      36.028 -19.875 -47.632  1.00 76.53           O  
HETATM 1738  O   HOH A2042      31.483 -19.559 -44.654  1.00 51.26           O  
HETATM 1739  O   HOH A2043      32.837 -29.678 -58.272  1.00 36.98           O  
HETATM 1740  O   HOH A2044      26.096 -29.394 -55.818  1.00 46.46           O  
HETATM 1741  O   HOH A2045      24.554 -31.770 -55.053  1.00 34.26           O  
HETATM 1742  O   HOH A2046       6.657 -39.912 -49.271  1.00 41.41           O  
HETATM 1743  O   HOH A2047       6.387 -43.681 -67.016  1.00 44.84           O  
HETATM 1744  O   HOH A2048       8.176 -39.342 -66.647  1.00 40.34           O  
HETATM 1745  O   HOH A2049      13.396 -39.075 -67.805  1.00 31.52           O  
HETATM 1746  O   HOH A2050       8.601 -42.868 -70.392  1.00 43.70           O  
HETATM 1747  O   HOH A2051      14.687 -48.516 -65.335  1.00 57.81           O  
HETATM 1748  O   HOH A2052      12.034 -42.975 -61.560  1.00 32.93           O  
HETATM 1749  O   HOH A2053       4.812 -40.324 -61.802  1.00 46.24           O  
HETATM 1750  O   HOH A2054      11.760 -49.861 -60.703  1.00 43.09           O  
HETATM 1751  O   HOH A2055      12.040 -45.106 -53.740  1.00 79.31           O  
HETATM 1752  O   HOH A2056      11.948 -44.702 -49.101  1.00 50.13           O  
HETATM 1753  O   HOH A2057      10.047 -43.133 -47.698  1.00 32.17           O  
HETATM 1754  O   HOH A2058      11.406 -44.222 -44.582  1.00 40.01           O  
HETATM 1755  O   HOH A2059      19.527 -41.062 -43.262  1.00 63.73           O  
HETATM 1756  O   HOH A2060      -1.127 -46.052 -50.957  1.00 27.31           O  
HETATM 1757  O   HOH A2061       1.947 -37.431 -50.240  1.00 42.52           O  
HETATM 1758  O   HOH A2062       2.078 -35.068 -53.295  1.00 46.98           O  
HETATM 1759  O   HOH A2063       1.527 -33.477 -59.721  1.00 43.02           O  
HETATM 1760  O   HOH A2064       9.531 -30.146 -40.461  1.00 49.76           O  
HETATM 1761  O   HOH A2065       9.228 -23.773 -33.819  1.00 57.02           O  
HETATM 1762  O   HOH A2066      13.982 -28.769 -35.137  1.00 59.81           O  
HETATM 1763  O   HOH A2067       6.895 -19.244 -40.890  1.00 39.26           O  
HETATM 1764  O   HOH A2068      13.494 -19.300 -38.946  1.00 45.79           O  
HETATM 1765  O   HOH A2069       5.506 -13.686 -46.362  1.00 42.42           O  
HETATM 1766  O   HOH A2070      19.282 -12.267 -58.501  1.00 50.67           O  
HETATM 1767  O   HOH A2071      23.022 -15.763 -60.312  1.00 61.50           O  
HETATM 1768  O   HOH A2072      19.831 -22.192 -66.141  1.00 47.32           O  
HETATM 1769  O   HOH A2073       5.476 -23.468 -66.589  1.00 39.48           O  
HETATM 1770  O   HOH A2074       1.627 -21.576 -49.951  1.00 36.42           O  
HETATM 1771  O   HOH A2075      15.027 -34.172 -62.036  1.00 44.63           O  
HETATM 1772  O   HOH A2076      24.872 -35.043 -57.315  1.00 58.79           O  
HETATM 1773  O   HOH A2077      16.795 -29.192 -56.124  1.00 40.11           O  
CONECT 1675 1676 1677 1692                                                      
CONECT 1676 1675 1678 1682                                                      
CONECT 1677 1675 1691                                                           
CONECT 1678 1676 1679 1693                                                      
CONECT 1679 1678 1680                                                           
CONECT 1680 1679 1681 1694                                                      
CONECT 1681 1680 1682 1695                                                      
CONECT 1682 1676 1681 1683                                                      
CONECT 1683 1682 1684                                                           
CONECT 1684 1683 1685 1696                                                      
CONECT 1685 1684 1686                                                           
CONECT 1686 1685 1687                                                           
CONECT 1687 1686 1688                                                           
CONECT 1688 1687 1689                                                           
CONECT 1689 1688 1690                                                           
CONECT 1690 1689 1691                                                           
CONECT 1691 1677 1690                                                           
CONECT 1692 1675                                                                
CONECT 1693 1678                                                                
CONECT 1694 1680                                                                
CONECT 1695 1681                                                                
CONECT 1696 1684                                                                
MASTER      352    0    1    9    8    0    3    6 1772    1   22   17          
END                                                                             
