# Supplementary material for: Predictive classification models and targets identification for betulin derivatives as Leishmania donovani inhibitors
Source: J Cheminform. 2018 Aug 17;10:40. doi: 10.1186/s13321-018-0291-x (PMC6097978; doi:10.1186/s13321-018-0291-x)
Supplement: Supplementary file 5 — Additional file 5. Zip file with all potential protein target structures protein data bank files. [file 13321_2018_291_MOESM5_ESM.zip › 2oxd.pdb]

HEADER    TRANSFERASE                             20-FEB-07   2OXD              
TITLE     PROTEIN KINASE CK2 IN COMPLEX WITH TETRABROMOBENZOIMIDAZOLE           
TITLE    2 K17, K22 AND K32 INHIBITORS                                          
COMPND    MOL_ID: 1;                                                            
COMPND   2 MOLECULE: CASEIN KINASE II SUBUNIT ALPHA;                            
COMPND   3 CHAIN: A;                                                            
COMPND   4 SYNONYM: CK II, CK2-ALPHA;                                           
COMPND   5 EC: 2.7.11.1;                                                        
COMPND   6 ENGINEERED: YES                                                      
SOURCE    MOL_ID: 1;                                                            
SOURCE   2 ORGANISM_SCIENTIFIC: ZEA MAYS;                                       
SOURCE   3 ORGANISM_TAXID: 4577;                                                
SOURCE   4 GENE: ACK2;                                                          
SOURCE   5 EXPRESSION_SYSTEM: ESCHERICHIA COLI;                                 
SOURCE   6 EXPRESSION_SYSTEM_TAXID: 562                                         
KEYWDS    KINASE, INHIBITOR COMPLEX, TRANSFERASE                                
EXPDTA    X-RAY DIFFRACTION                                                     
AUTHOR    R.BATTISTUTTA,G.ZANOTTI,L.CENDRON                                     
REVDAT   3   24-FEB-09 2OXD    1       VERSN                                    
REVDAT   2   16-OCT-07 2OXD    1       JRNL                                     
REVDAT   1   25-SEP-07 2OXD    0                                                
JRNL        AUTH   R.BATTISTUTTA,M.MAZZORANA,L.CENDRON,A.BORTOLATO,             
JRNL        AUTH 2 S.SARNO,Z.KAZIMIERCZUK,G.ZANOTTI,S.MORO,L.A.PINNA            
JRNL        TITL   THE ATP-BINDING SITE OF PROTEIN KINASE CK2 HOLDS A           
JRNL        TITL 2 POSITIVE ELECTROSTATIC AREA AND CONSERVED WATER              
JRNL        TITL 3 MOLECULES.                                                   
JRNL        REF    CHEMBIOCHEM                   V.   8  1804 2007              
JRNL        REFN                   ISSN 1439-4227                               
JRNL        PMID   17768728                                                     
JRNL        DOI    10.1002/CBIC.200700307                                       
REMARK   1                                                                      
REMARK   2                                                                      
REMARK   2 RESOLUTION.    2.30 ANGSTROMS.                                       
REMARK   3                                                                      
REMARK   3 REFINEMENT.                                                          
REMARK   3   PROGRAM     : REFMAC 5.2.0019                                      
REMARK   3   AUTHORS     : MURSHUDOV,VAGIN,DODSON                               
REMARK   3                                                                      
REMARK   3    REFINEMENT TARGET : MAXIMUM LIKELIHOOD                            
REMARK   3                                                                      
REMARK   3  DATA USED IN REFINEMENT.                                            
REMARK   3   RESOLUTION RANGE HIGH (ANGSTROMS) : 2.30                           
REMARK   3   RESOLUTION RANGE LOW  (ANGSTROMS) : 69.17                          
REMARK   3   DATA CUTOFF            (SIGMA(F)) : NULL                           
REMARK   3   COMPLETENESS FOR RANGE        (%) : 86.9                           
REMARK   3   NUMBER OF REFLECTIONS             : 11025                          
REMARK   3                                                                      
REMARK   3  FIT TO DATA USED IN REFINEMENT.                                     
REMARK   3   CROSS-VALIDATION METHOD          : THROUGHOUT                      
REMARK   3   FREE R VALUE TEST SET SELECTION  : RANDOM                          
REMARK   3   R VALUE     (WORKING + TEST SET) : 0.223                           
REMARK   3   R VALUE            (WORKING SET) : 0.221                           
REMARK   3   FREE R VALUE                     : 0.273                           
REMARK   3   FREE R VALUE TEST SET SIZE   (%) : 5.000                           
REMARK   3   FREE R VALUE TEST SET COUNT      : 577                             
REMARK   3                                                                      
REMARK   3  FIT IN THE HIGHEST RESOLUTION BIN.                                  
REMARK   3   TOTAL NUMBER OF BINS USED           : 20                           
REMARK   3   BIN RESOLUTION RANGE HIGH       (A) : 2.30                         
REMARK   3   BIN RESOLUTION RANGE LOW        (A) : 2.36                         
REMARK   3   REFLECTION IN BIN     (WORKING SET) : 897                          
REMARK   3   BIN COMPLETENESS (WORKING+TEST) (%) : 92.74                        
REMARK   3   BIN R VALUE           (WORKING SET) : 0.3130                       
REMARK   3   BIN FREE R VALUE SET COUNT          : 48                           
REMARK   3   BIN FREE R VALUE                    : 0.3720                       
REMARK   3                                                                      
REMARK   3  NUMBER OF NON-HYDROGEN ATOMS USED IN REFINEMENT.                    
REMARK   3   PROTEIN ATOMS            : 2713                                    
REMARK   3   NUCLEIC ACID ATOMS       : 0                                       
REMARK   3   HETEROGEN ATOMS          : 14                                      
REMARK   3   SOLVENT ATOMS            : 79                                      
REMARK   3                                                                      
REMARK   3  B VALUES.                                                           
REMARK   3   FROM WILSON PLOT           (A**2) : NULL                           
REMARK   3   MEAN B VALUE      (OVERALL, A**2) : 35.99                          
REMARK   3   OVERALL ANISOTROPIC B VALUE.                                       
REMARK   3    B11 (A**2) : -2.78000                                             
REMARK   3    B22 (A**2) : 0.14000                                              
REMARK   3    B33 (A**2) : 1.75000                                              
REMARK   3    B12 (A**2) : 0.00000                                              
REMARK   3    B13 (A**2) : -1.89000                                             
REMARK   3    B23 (A**2) : 0.00000                                              
REMARK   3                                                                      
REMARK   3  ESTIMATED OVERALL COORDINATE ERROR.                                 
REMARK   3   ESU BASED ON R VALUE                            (A): NULL          
REMARK   3   ESU BASED ON FREE R VALUE                       (A): 0.338         
REMARK   3   ESU BASED ON MAXIMUM LIKELIHOOD                 (A): 0.215         
REMARK   3   ESU FOR B VALUES BASED ON MAXIMUM LIKELIHOOD (A**2): 9.056         
REMARK   3                                                                      
REMARK   3 CORRELATION COEFFICIENTS.                                            
REMARK   3   CORRELATION COEFFICIENT FO-FC      : 0.927                         
REMARK   3   CORRELATION COEFFICIENT FO-FC FREE : 0.908                         
REMARK   3                                                                      
REMARK   3  RMS DEVIATIONS FROM IDEAL VALUES        COUNT    RMS    WEIGHT      
REMARK   3   BOND LENGTHS REFINED ATOMS        (A):  2797 ; 0.010 ; 0.022       
REMARK   3   BOND LENGTHS OTHERS               (A):  NULL ;  NULL ;  NULL       
REMARK   3   BOND ANGLES REFINED ATOMS   (DEGREES):  3784 ; 1.325 ; 1.965       
REMARK   3   BOND ANGLES OTHERS          (DEGREES):  NULL ;  NULL ;  NULL       
REMARK   3   TORSION ANGLES, PERIOD 1    (DEGREES):   324 ; 5.912 ; 5.000       
REMARK   3   TORSION ANGLES, PERIOD 2    (DEGREES):   144 ;38.570 ;23.819       
REMARK   3   TORSION ANGLES, PERIOD 3    (DEGREES):   505 ;15.456 ;15.000       
REMARK   3   TORSION ANGLES, PERIOD 4    (DEGREES):    19 ;18.350 ;15.000       
REMARK   3   CHIRAL-CENTER RESTRAINTS       (A**3):   397 ; 0.087 ; 0.200       
REMARK   3   GENERAL PLANES REFINED ATOMS      (A):  2139 ; 0.004 ; 0.020       
REMARK   3   GENERAL PLANES OTHERS             (A):  NULL ;  NULL ;  NULL       
REMARK   3   NON-BONDED CONTACTS REFINED ATOMS (A):  1344 ; 0.207 ; 0.200       
REMARK   3   NON-BONDED CONTACTS OTHERS        (A):  NULL ;  NULL ;  NULL       
REMARK   3   NON-BONDED TORSION REFINED ATOMS  (A):  1872 ; 0.304 ; 0.200       
REMARK   3   NON-BONDED TORSION OTHERS         (A):  NULL ;  NULL ;  NULL       
REMARK   3   H-BOND (X...Y) REFINED ATOMS      (A):   134 ; 0.187 ; 0.200       
REMARK   3   H-BOND (X...Y) OTHERS             (A):  NULL ;  NULL ;  NULL       
REMARK   3   POTENTIAL METAL-ION REFINED ATOMS (A):  NULL ;  NULL ;  NULL       
REMARK   3   POTENTIAL METAL-ION OTHERS        (A):  NULL ;  NULL ;  NULL       
REMARK   3   SYMMETRY VDW REFINED ATOMS        (A):    38 ; 0.240 ; 0.200       
REMARK   3   SYMMETRY VDW OTHERS               (A):  NULL ;  NULL ;  NULL       
REMARK   3   SYMMETRY H-BOND REFINED ATOMS     (A):    12 ; 0.212 ; 0.200       
REMARK   3   SYMMETRY H-BOND OTHERS            (A):  NULL ;  NULL ;  NULL       
REMARK   3   SYMMETRY METAL-ION REFINED ATOMS  (A):  NULL ;  NULL ;  NULL       
REMARK   3   SYMMETRY METAL-ION OTHERS         (A):  NULL ;  NULL ;  NULL       
REMARK   3                                                                      
REMARK   3  ISOTROPIC THERMAL FACTOR RESTRAINTS.     COUNT   RMS    WEIGHT      
REMARK   3   MAIN-CHAIN BOND REFINED ATOMS  (A**2):  1683 ; 0.507 ; 1.500       
REMARK   3   MAIN-CHAIN BOND OTHER ATOMS    (A**2):  NULL ;  NULL ;  NULL       
REMARK   3   MAIN-CHAIN ANGLE REFINED ATOMS (A**2):  2627 ; 0.856 ; 2.000       
REMARK   3   SIDE-CHAIN BOND REFINED ATOMS  (A**2):  1328 ; 1.137 ; 3.000       
REMARK   3   SIDE-CHAIN ANGLE REFINED ATOMS (A**2):  1157 ; 1.662 ; 4.500       
REMARK   3                                                                      
REMARK   3 ANISOTROPIC THERMAL FACTOR RESTRAINTS.    COUNT   RMS   WEIGHT       
REMARK   3   RIGID-BOND RESTRAINTS          (A**2):  NULL ;  NULL ;  NULL       
REMARK   3   SPHERICITY; FREE ATOMS         (A**2):  NULL ;  NULL ;  NULL       
REMARK   3   SPHERICITY; BONDED ATOMS       (A**2):  NULL ;  NULL ;  NULL       
REMARK   3                                                                      
REMARK   3  NCS RESTRAINTS STATISTICS                                           
REMARK   3   NUMBER OF DIFFERENT NCS GROUPS : NULL                              
REMARK   3                                                                      
REMARK   3  TLS DETAILS                                                         
REMARK   3   NUMBER OF TLS GROUPS  : NULL                                       
REMARK   3                                                                      
REMARK   3  BULK SOLVENT MODELLING.                                             
REMARK   3   METHOD USED : MASK                                                 
REMARK   3   PARAMETERS FOR MASK CALCULATION                                    
REMARK   3   VDW PROBE RADIUS   : 1.20                                          
REMARK   3   ION PROBE RADIUS   : 0.80                                          
REMARK   3   SHRINKAGE RADIUS   : 0.80                                          
REMARK   3                                                                      
REMARK   3  OTHER REFINEMENT REMARKS: HYDROGENS HAVE BEEN ADDED IN THE          
REMARK   3  RIDING POSITIONS                                                    
REMARK   4                                                                      
REMARK   4 2OXD COMPLIES WITH FORMAT V. 3.15, 01-DEC-08                         
REMARK 100                                                                      
REMARK 100 THIS ENTRY HAS BEEN PROCESSED BY RCSB ON 21-FEB-07.                  
REMARK 100 THE RCSB ID CODE IS RCSB041702.                                      
REMARK 200                                                                      
REMARK 200 EXPERIMENTAL DETAILS                                                 
REMARK 200  EXPERIMENT TYPE                : X-RAY DIFFRACTION                  
REMARK 200  DATE OF DATA COLLECTION        : 07-DEC-06                          
REMARK 200  TEMPERATURE           (KELVIN) : 100.0                              
REMARK 200  PH                             : 8.0                                
REMARK 200  NUMBER OF CRYSTALS USED        : 1                                  
REMARK 200                                                                      
REMARK 200  SYNCHROTRON              (Y/N) : Y                                  
REMARK 200  RADIATION SOURCE               : ESRF                               
REMARK 200  BEAMLINE                       : ID14-4                             
REMARK 200  X-RAY GENERATOR MODEL          : NULL                               
REMARK 200  MONOCHROMATIC OR LAUE    (M/L) : M                                  
REMARK 200  WAVELENGTH OR RANGE        (A) : 0.978                              
REMARK 200  MONOCHROMATOR                  : DOUBLE CRYSTAL, SI(111) OR         
REMARK 200                                   SI(311)                            
REMARK 200  OPTICS                         : NULL                               
REMARK 200                                                                      
REMARK 200  DETECTOR TYPE                  : CCD                                
REMARK 200  DETECTOR MANUFACTURER          : ADSC QUANTUM 315                   
REMARK 200  INTENSITY-INTEGRATION SOFTWARE : MOSFLM                             
REMARK 200  DATA SCALING SOFTWARE          : SCALA                              
REMARK 200                                                                      
REMARK 200  NUMBER OF UNIQUE REFLECTIONS   : 14913                              
REMARK 200  RESOLUTION RANGE HIGH      (A) : 2.300                              
REMARK 200  RESOLUTION RANGE LOW       (A) : 69.170                             
REMARK 200  REJECTION CRITERIA  (SIGMA(I)) : 2.000                              
REMARK 200                                                                      
REMARK 200 OVERALL.                                                             
REMARK 200  COMPLETENESS FOR RANGE     (%) : 88.5                               
REMARK 200  DATA REDUNDANCY                : 1.900                              
REMARK 200  R MERGE                    (I) : 0.09100                            
REMARK 200  R SYM                      (I) : NULL                               
REMARK 200  <I/SIGMA(I)> FOR THE DATA SET  : 1.8000                             
REMARK 200                                                                      
REMARK 200 IN THE HIGHEST RESOLUTION SHELL.                                     
REMARK 200  HIGHEST RESOLUTION SHELL, RANGE HIGH (A) : 2.30                     
REMARK 200  HIGHEST RESOLUTION SHELL, RANGE LOW  (A) : 2.42                     
REMARK 200  COMPLETENESS FOR SHELL     (%) : 92.7                               
REMARK 200  DATA REDUNDANCY IN SHELL       : 1.80                               
REMARK 200  R MERGE FOR SHELL          (I) : 0.21600                            
REMARK 200  R SYM FOR SHELL            (I) : NULL                               
REMARK 200  <I/SIGMA(I)> FOR SHELL         : 2.800                              
REMARK 200                                                                      
REMARK 200 DIFFRACTION PROTOCOL: SINGLE WAVELENGTH                              
REMARK 200 METHOD USED TO DETERMINE THE STRUCTURE: MOLECULAR REPLACEMENT        
REMARK 200 SOFTWARE USED: AMORE                                                 
REMARK 200 STARTING MODEL: PDB ENTRY 1ZOE                                       
REMARK 200                                                                      
REMARK 200 REMARK: NULL                                                         
REMARK 280                                                                      
REMARK 280 CRYSTAL                                                              
REMARK 280 SOLVENT CONTENT, VS   (%): 49.82                                     
REMARK 280 MATTHEWS COEFFICIENT, VM (ANGSTROMS**3/DA): 2.45                     
REMARK 280                                                                      
REMARK 280 CRYSTALLIZATION CONDITIONS: 10-20% PEG 4000, 0.2 M SODIUM            
REMARK 280  ACETATE, 0.1 M TRISHCL, PH 8.0, VAPOR DIFFUSION, SITTING DROP,      
REMARK 280  TEMPERATURE 293.0K                                                  
REMARK 290                                                                      
REMARK 290 CRYSTALLOGRAPHIC SYMMETRY                                            
REMARK 290 SYMMETRY OPERATORS FOR SPACE GROUP: C 1 2 1                          
REMARK 290                                                                      
REMARK 290      SYMOP   SYMMETRY                                                
REMARK 290     NNNMMM   OPERATOR                                                
REMARK 290       1555   X,Y,Z                                                   
REMARK 290       2555   -X,Y,-Z                                                 
REMARK 290       3555   X+1/2,Y+1/2,Z                                           
REMARK 290       4555   -X+1/2,Y+1/2,-Z                                         
REMARK 290                                                                      
REMARK 290     WHERE NNN -> OPERATOR NUMBER                                     
REMARK 290           MMM -> TRANSLATION VECTOR                                  
REMARK 290                                                                      
REMARK 290 CRYSTALLOGRAPHIC SYMMETRY TRANSFORMATIONS                            
REMARK 290 THE FOLLOWING TRANSFORMATIONS OPERATE ON THE ATOM/HETATM             
REMARK 290 RECORDS IN THIS ENTRY TO PRODUCE CRYSTALLOGRAPHICALLY                
REMARK 290 RELATED MOLECULES.                                                   
REMARK 290   SMTRY1   1  1.000000  0.000000  0.000000        0.00000            
REMARK 290   SMTRY2   1  0.000000  1.000000  0.000000        0.00000            
REMARK 290   SMTRY3   1  0.000000  0.000000  1.000000        0.00000            
REMARK 290   SMTRY1   2 -1.000000  0.000000  0.000000        0.00000            
REMARK 290   SMTRY2   2  0.000000  1.000000  0.000000        0.00000            
REMARK 290   SMTRY3   2  0.000000  0.000000 -1.000000        0.00000            
REMARK 290   SMTRY1   3  1.000000  0.000000  0.000000       71.07400            
REMARK 290   SMTRY2   3  0.000000  1.000000  0.000000       30.15800            
REMARK 290   SMTRY3   3  0.000000  0.000000  1.000000        0.00000            
REMARK 290   SMTRY1   4 -1.000000  0.000000  0.000000       71.07400            
REMARK 290   SMTRY2   4  0.000000  1.000000  0.000000       30.15800            
REMARK 290   SMTRY3   4  0.000000  0.000000 -1.000000        0.00000            
REMARK 290                                                                      
REMARK 290 REMARK: NULL                                                         
REMARK 300                                                                      
REMARK 300 BIOMOLECULE: 1                                                       
REMARK 300 SEE REMARK 350 FOR THE AUTHOR PROVIDED AND/OR PROGRAM                
REMARK 300 GENERATED ASSEMBLY INFORMATION FOR THE STRUCTURE IN                  
REMARK 300 THIS ENTRY. THE REMARK MAY ALSO PROVIDE INFORMATION ON               
REMARK 300 BURIED SURFACE AREA.                                                 
REMARK 350                                                                      
REMARK 350 COORDINATES FOR A COMPLETE MULTIMER REPRESENTING THE KNOWN           
REMARK 350 BIOLOGICALLY SIGNIFICANT OLIGOMERIZATION STATE OF THE                
REMARK 350 MOLECULE CAN BE GENERATED BY APPLYING BIOMT TRANSFORMATIONS          
REMARK 350 GIVEN BELOW.  BOTH NON-CRYSTALLOGRAPHIC AND                          
REMARK 350 CRYSTALLOGRAPHIC OPERATIONS ARE GIVEN.                               
REMARK 350                                                                      
REMARK 350 BIOMOLECULE: 1                                                       
REMARK 350 AUTHOR DETERMINED BIOLOGICAL UNIT: MONOMERIC                         
REMARK 350 APPLY THE FOLLOWING TO CHAINS: A                                     
REMARK 350   BIOMT1   1  1.000000  0.000000  0.000000        0.00000            
REMARK 350   BIOMT2   1  0.000000  1.000000  0.000000        0.00000            
REMARK 350   BIOMT3   1  0.000000  0.000000  1.000000        0.00000            
REMARK 375                                                                      
REMARK 375 SPECIAL POSITION                                                     
REMARK 375 THE FOLLOWING ATOMS ARE FOUND TO BE WITHIN 0.15 ANGSTROMS            
REMARK 375 OF A SYMMETRY RELATED ATOM AND ARE ASSUMED TO BE ON SPECIAL          
REMARK 375 POSITIONS.                                                           
REMARK 375                                                                      
REMARK 375 ATOM RES CSSEQI                                                      
REMARK 375      HOH A 416  LIES ON A SPECIAL POSITION.                          
REMARK 465                                                                      
REMARK 465 MISSING RESIDUES                                                     
REMARK 465 THE FOLLOWING RESIDUES WERE NOT LOCATED IN THE                       
REMARK 465 EXPERIMENT. (M=MODEL NUMBER; RES=RESIDUE NAME; C=CHAIN               
REMARK 465 IDENTIFIER; SSSEQ=SEQUENCE NUMBER; I=INSERTION CODE.)                
REMARK 465                                                                      
REMARK 465   M RES C SSSEQI                                                     
REMARK 465     MET A     6                                                      
REMARK 465     ASN A   332                                                      
REMARK 465     SER A   333                                                      
REMARK 465     ARG A   334                                                      
REMARK 465     THR A   335                                                      
REMARK 465     ARG A   336                                                      
REMARK 465     ALA A   337                                                      
REMARK 500                                                                      
REMARK 500 GEOMETRY AND STEREOCHEMISTRY                                         
REMARK 500 SUBTOPIC: TORSION ANGLES                                             
REMARK 500                                                                      
REMARK 500 TORSION ANGLES OUTSIDE THE EXPECTED RAMACHANDRAN REGIONS:            
REMARK 500 (M=MODEL NUMBER; RES=RESIDUE NAME; C=CHAIN IDENTIFIER;               
REMARK 500 SSEQ=SEQUENCE NUMBER; I=INSERTION CODE).                             
REMARK 500                                                                      
REMARK 500 STANDARD TABLE:                                                      
REMARK 500 FORMAT:(10X,I3,1X,A3,1X,A1,I4,A1,4X,F7.2,3X,F7.2)                    
REMARK 500                                                                      
REMARK 500 EXPECTED VALUES: GJ KLEYWEGT AND TA JONES (1996). PHI/PSI-           
REMARK 500 CHOLOGY: RAMACHANDRAN REVISITED. STRUCTURE 4, 1395 - 1400            
REMARK 500                                                                      
REMARK 500  M RES CSSEQI        PSI       PHI                                   
REMARK 500    PRO A  72      116.00    -33.54                                   
REMARK 500    ARG A 155       18.66     57.86                                   
REMARK 500    ASP A 156       49.57   -159.39                                   
REMARK 500    ARG A 191       48.97    -86.58                                   
REMARK 500    ALA A 193      178.78     55.62                                   
REMARK 500    ASP A 208       53.08    -91.49                                   
REMARK 500    ASP A 210     -154.70   -151.85                                   
REMARK 500    GLN A 290      -38.64    -28.22                                   
REMARK 500                                                                      
REMARK 500 REMARK: NULL                                                         
REMARK 800                                                                      
REMARK 800 SITE                                                                 
REMARK 800 SITE_IDENTIFIER: AC1                                                 
REMARK 800 EVIDENCE_CODE: SOFTWARE                                              
REMARK 800 SITE_DESCRIPTION: BINDING SITE FOR RESIDUE K32 A 338                 
REMARK 900                                                                      
REMARK 900 RELATED ENTRIES                                                      
REMARK 900 RELATED ID: 1J91   RELATED DB: PDB                                   
REMARK 900 RELATED ID: 1ZOH   RELATED DB: PDB                                   
REMARK 900 RELATED ID: 1ZOG   RELATED DB: PDB                                   
REMARK 900 RELATED ID: 1ZOE   RELATED DB: PDB                                   
REMARK 900 RELATED ID: 2OXX   RELATED DB: PDB                                   
REMARK 900 RELATED ID: 2OXY   RELATED DB: PDB                                   
DBREF  2OXD A    6   337  UNP    P28523   CSK2A_MAIZE      1    332             
SEQRES   1 A  332  MET SER LYS ALA ARG VAL TYR ALA ASP VAL ASN VAL LEU          
SEQRES   2 A  332  ARG PRO LYS GLU TYR TRP ASP TYR GLU ALA LEU THR VAL          
SEQRES   3 A  332  GLN TRP GLY GLU GLN ASP ASP TYR GLU VAL VAL ARG LYS          
SEQRES   4 A  332  VAL GLY ARG GLY LYS TYR SER GLU VAL PHE GLU GLY ILE          
SEQRES   5 A  332  ASN VAL ASN ASN ASN GLU LYS CYS ILE ILE LYS ILE LEU          
SEQRES   6 A  332  LYS PRO VAL LYS LYS LYS LYS ILE LYS ARG GLU ILE LYS          
SEQRES   7 A  332  ILE LEU GLN ASN LEU CYS GLY GLY PRO ASN ILE VAL LYS          
SEQRES   8 A  332  LEU LEU ASP ILE VAL ARG ASP GLN HIS SER LYS THR PRO          
SEQRES   9 A  332  SER LEU ILE PHE GLU TYR VAL ASN ASN THR ASP PHE LYS          
SEQRES  10 A  332  VAL LEU TYR PRO THR LEU THR ASP TYR ASP ILE ARG TYR          
SEQRES  11 A  332  TYR ILE TYR GLU LEU LEU LYS ALA LEU ASP TYR CYS HIS          
SEQRES  12 A  332  SER GLN GLY ILE MET HIS ARG ASP VAL LYS PRO HIS ASN          
SEQRES  13 A  332  VAL MET ILE ASP HIS GLU LEU ARG LYS LEU ARG LEU ILE          
SEQRES  14 A  332  ASP TRP GLY LEU ALA GLU PHE TYR HIS PRO GLY LYS GLU          
SEQRES  15 A  332  TYR ASN VAL ARG VAL ALA SER ARG TYR PHE LYS GLY PRO          
SEQRES  16 A  332  GLU LEU LEU VAL ASP LEU GLN ASP TYR ASP TYR SER LEU          
SEQRES  17 A  332  ASP MET TRP SER LEU GLY CYS MET PHE ALA GLY MET ILE          
SEQRES  18 A  332  PHE ARG LYS GLU PRO PHE PHE TYR GLY HIS ASP ASN HIS          
SEQRES  19 A  332  ASP GLN LEU VAL LYS ILE ALA LYS VAL LEU GLY THR ASP          
SEQRES  20 A  332  GLY LEU ASN VAL TYR LEU ASN LYS TYR ARG ILE GLU LEU          
SEQRES  21 A  332  ASP PRO GLN LEU GLU ALA LEU VAL GLY ARG HIS SER ARG          
SEQRES  22 A  332  LYS PRO TRP LEU LYS PHE MET ASN ALA ASP ASN GLN HIS          
SEQRES  23 A  332  LEU VAL SER PRO GLU ALA ILE ASP PHE LEU ASP LYS LEU          
SEQRES  24 A  332  LEU ARG TYR ASP HIS GLN GLU ARG LEU THR ALA LEU GLU          
SEQRES  25 A  332  ALA MET THR HIS PRO TYR PHE GLN GLN VAL ARG ALA ALA          
SEQRES  26 A  332  GLU ASN SER ARG THR ARG ALA                                  
HET    K32  A 338      14                                                       
HETNAM     K32 4,5,6,7-TETRABROMO-1H,3H-BENZIMIDAZOL-2-ONE                      
FORMUL   2  K32    C7 H2 BR4 N2 O                                               
FORMUL   3  HOH   *79(H2 O)                                                     
HELIX    1   1 ASP A   14  ARG A   19  1                                   6    
HELIX    2   2 GLU A   35  ASP A   37  5                                   3    
HELIX    3   3 LYS A   74  CYS A   89  1                                  16    
HELIX    4   4 ASP A  120  TYR A  125  1                                   6    
HELIX    5   5 PRO A  126  LEU A  128  5                                   3    
HELIX    6   6 THR A  129  GLN A  150  1                                  22    
HELIX    7   7 LYS A  158  HIS A  160  5                                   3    
HELIX    8   8 SER A  194  LYS A  198  5                                   5    
HELIX    9   9 GLY A  199  VAL A  204  1                                   6    
HELIX   10  10 SER A  212  ARG A  228  1                                  17    
HELIX   11  11 ASP A  237  GLY A  250  1                                  14    
HELIX   12  12 GLY A  250  TYR A  261  1                                  12    
HELIX   13  13 ASP A  266  GLY A  274  1                                   9    
HELIX   14  14 PRO A  280  MET A  285  5                                   6    
HELIX   15  15 SER A  294  LEU A  305  1                                  12    
HELIX   16  16 THR A  314  THR A  320  1                                   7    
HELIX   17  17 HIS A  321  TYR A  323  5                                   3    
HELIX   18  18 PHE A  324  GLU A  331  1                                   8    
SHEET    1   A 5 TYR A  39  ARG A  47  0                                        
SHEET    2   A 5 SER A  51  ASN A  58 -1  O  GLU A  55   N  VAL A  42           
SHEET    3   A 5 LYS A  64  LEU A  70 -1  O  CYS A  65   N  GLY A  56           
SHEET    4   A 5 PRO A 109  PHE A 113 -1  O  PHE A 113   N  ILE A  66           
SHEET    5   A 5 LEU A  97  ARG A 102 -1  N  LEU A  98   O  ILE A 112           
SHEET    1   B 2 ILE A 152  MET A 153  0                                        
SHEET    2   B 2 GLU A 180  PHE A 181 -1  O  GLU A 180   N  MET A 153           
SHEET    1   C 2 VAL A 162  ASP A 165  0                                        
SHEET    2   C 2 LYS A 170  LEU A 173 -1  O  ARG A 172   N  MET A 163           
CISPEP   1 GLU A  230    PRO A  231          0        -9.61                     
SITE     1 AC1  8 VAL A  53  ILE A  66  PHE A 113  GLU A 114                    
SITE     2 AC1  8 VAL A 116  MET A 163  ILE A 174  HOH A 354                    
CRYST1  142.148   60.316   46.238  90.00 103.56  90.00 C 1 2 1       4          
ORIGX1      1.000000  0.000000  0.000000        0.00000                         
ORIGX2      0.000000  1.000000  0.000000        0.00000                         
ORIGX3      0.000000  0.000000  1.000000        0.00000                         
SCALE1      0.007035  0.000000  0.001697        0.00000                         
SCALE2      0.000000  0.016579  0.000000        0.00000                         
SCALE3      0.000000  0.000000  0.022247        0.00000                         
ATOM      1  N   SER A   7      18.761 -11.947  -9.445  1.00 35.39           N  
ATOM      2  CA  SER A   7      17.847 -11.264  -8.487  1.00 35.52           C  
ATOM      3  C   SER A   7      17.975  -9.751  -8.586  1.00 35.31           C  
ATOM      4  O   SER A   7      19.077  -9.218  -8.639  1.00 35.50           O  
ATOM      5  CB  SER A   7      18.117 -11.727  -7.050  1.00 35.50           C  
ATOM      6  OG  SER A   7      17.183 -11.159  -6.135  1.00 35.66           O  
ATOM      7  N   LYS A   8      16.839  -9.063  -8.630  1.00 35.35           N  
ATOM      8  CA  LYS A   8      16.827  -7.596  -8.534  1.00 35.24           C  
ATOM      9  C   LYS A   8      15.677  -7.155  -7.635  1.00 34.04           C  
ATOM     10  O   LYS A   8      14.798  -7.964  -7.309  1.00 33.88           O  
ATOM     11  CB  LYS A   8      16.807  -6.911  -9.921  1.00 35.22           C  
ATOM     12  CG  LYS A   8      15.420  -6.690 -10.528  1.00 36.24           C  
ATOM     13  CD  LYS A   8      15.493  -6.129 -11.950  1.00 36.51           C  
ATOM     14  CE  LYS A   8      14.097  -5.729 -12.478  1.00 38.08           C  
ATOM     15  NZ  LYS A   8      14.006  -5.678 -13.990  1.00 38.61           N  
ATOM     16  N   ALA A   9      15.712  -5.894  -7.207  1.00 33.00           N  
ATOM     17  CA  ALA A   9      14.639  -5.319  -6.408  1.00 32.18           C  
ATOM     18  C   ALA A   9      13.405  -5.141  -7.292  1.00 31.79           C  
ATOM     19  O   ALA A   9      13.528  -4.777  -8.468  1.00 32.16           O  
ATOM     20  CB  ALA A   9      15.060  -3.994  -5.797  1.00 31.86           C  
ATOM     21  N   ARG A  10      12.233  -5.430  -6.725  1.00 30.84           N  
ATOM     22  CA  ARG A  10      10.959  -5.320  -7.437  1.00 29.78           C  
ATOM     23  C   ARG A  10      10.531  -3.866  -7.530  1.00 29.54           C  
ATOM     24  O   ARG A  10       9.799  -3.495  -8.442  1.00 29.47           O  
ATOM     25  CB  ARG A  10       9.876  -6.154  -6.747  1.00 29.23           C  
ATOM     26  CG  ARG A  10      10.094  -7.645  -6.860  1.00 28.21           C  
ATOM     27  CD  ARG A  10       9.081  -8.457  -6.077  1.00 28.11           C  
ATOM     28  NE  ARG A  10       7.702  -8.228  -6.507  1.00 27.30           N  
ATOM     29  CZ  ARG A  10       6.643  -8.371  -5.715  1.00 28.58           C  
ATOM     30  NH1 ARG A  10       6.799  -8.748  -4.452  1.00 27.82           N  
ATOM     31  NH2 ARG A  10       5.416  -8.135  -6.179  1.00 31.15           N  
ATOM     32  N   VAL A  11      10.991  -3.058  -6.573  1.00 29.25           N  
ATOM     33  CA  VAL A  11      10.723  -1.618  -6.530  1.00 28.74           C  
ATOM     34  C   VAL A  11      12.034  -0.862  -6.359  1.00 28.96           C  
ATOM     35  O   VAL A  11      13.012  -1.411  -5.850  1.00 28.98           O  
ATOM     36  CB  VAL A  11       9.724  -1.202  -5.395  1.00 28.49           C  
ATOM     37  CG1 VAL A  11       8.350  -1.811  -5.613  1.00 27.99           C  
ATOM     38  CG2 VAL A  11      10.244  -1.565  -4.016  1.00 28.23           C  
ATOM     39  N   TYR A  12      12.044   0.391  -6.816  1.00 29.19           N  
ATOM     40  CA  TYR A  12      13.151   1.328  -6.616  1.00 28.99           C  
ATOM     41  C   TYR A  12      14.497   0.820  -7.144  1.00 29.84           C  
ATOM     42  O   TYR A  12      15.559   1.242  -6.682  1.00 29.69           O  
ATOM     43  CB  TYR A  12      13.284   1.692  -5.131  1.00 28.39           C  
ATOM     44  CG  TYR A  12      12.078   2.315  -4.468  1.00 26.51           C  
ATOM     45  CD1 TYR A  12      11.392   3.381  -5.048  1.00 25.94           C  
ATOM     46  CD2 TYR A  12      11.656   1.863  -3.228  1.00 26.14           C  
ATOM     47  CE1 TYR A  12      10.298   3.965  -4.410  1.00 24.58           C  
ATOM     48  CE2 TYR A  12      10.570   2.433  -2.587  1.00 25.48           C  
ATOM     49  CZ  TYR A  12       9.896   3.486  -3.176  1.00 25.78           C  
ATOM     50  OH  TYR A  12       8.814   4.039  -2.507  1.00 26.31           O  
ATOM     51  N   ALA A  13      14.441  -0.072  -8.126  1.00 30.76           N  
ATOM     52  CA  ALA A  13      15.620  -0.756  -8.625  1.00 32.12           C  
ATOM     53  C   ALA A  13      16.570   0.180  -9.387  1.00 33.08           C  
ATOM     54  O   ALA A  13      17.762  -0.096  -9.498  1.00 33.14           O  
ATOM     55  CB  ALA A  13      15.207  -1.970  -9.490  1.00 31.81           C  
ATOM     56  N   ASP A  14      16.030   1.300  -9.869  1.00 34.24           N  
ATOM     57  CA  ASP A  14      16.712   2.169 -10.823  1.00 35.16           C  
ATOM     58  C   ASP A  14      17.070   3.546 -10.259  1.00 35.50           C  
ATOM     59  O   ASP A  14      17.610   4.390 -10.969  1.00 35.33           O  
ATOM     60  CB  ASP A  14      15.853   2.298 -12.089  1.00 35.14           C  
ATOM     61  CG  ASP A  14      15.456   0.946 -12.651  1.00 36.86           C  
ATOM     62  OD1 ASP A  14      16.305   0.026 -12.618  1.00 39.47           O  
ATOM     63  OD2 ASP A  14      14.299   0.782 -13.104  1.00 37.95           O  
ATOM     64  N   VAL A  15      16.798   3.750  -8.976  1.00 36.49           N  
ATOM     65  CA  VAL A  15      17.029   5.034  -8.308  1.00 37.54           C  
ATOM     66  C   VAL A  15      18.400   5.641  -8.591  1.00 38.04           C  
ATOM     67  O   VAL A  15      18.494   6.764  -9.072  1.00 37.89           O  
ATOM     68  CB  VAL A  15      16.824   4.922  -6.781  1.00 37.67           C  
ATOM     69  CG1 VAL A  15      16.938   6.305  -6.120  1.00 37.90           C  
ATOM     70  CG2 VAL A  15      15.472   4.301  -6.477  1.00 37.91           C  
ATOM     71  N   ASN A  16      19.447   4.880  -8.289  1.00 39.05           N  
ATOM     72  CA  ASN A  16      20.836   5.324  -8.415  1.00 40.15           C  
ATOM     73  C   ASN A  16      21.379   5.483  -9.849  1.00 41.29           C  
ATOM     74  O   ASN A  16      22.309   6.269 -10.090  1.00 41.38           O  
ATOM     75  CB  ASN A  16      21.741   4.380  -7.614  1.00 39.94           C  
ATOM     76  CG  ASN A  16      21.564   4.539  -6.125  1.00 38.78           C  
ATOM     77  OD1 ASN A  16      21.243   5.626  -5.632  1.00 37.21           O  
ATOM     78  ND2 ASN A  16      21.765   3.454  -5.396  1.00 38.09           N  
ATOM     79  N   VAL A  17      20.802   4.729 -10.781  1.00 42.53           N  
ATOM     80  CA  VAL A  17      21.176   4.781 -12.192  1.00 43.79           C  
ATOM     81  C   VAL A  17      20.681   6.067 -12.860  1.00 44.65           C  
ATOM     82  O   VAL A  17      21.392   6.670 -13.672  1.00 45.30           O  
ATOM     83  CB  VAL A  17      20.686   3.517 -12.928  1.00 43.75           C  
ATOM     84  CG1 VAL A  17      20.545   3.742 -14.432  1.00 44.18           C  
ATOM     85  CG2 VAL A  17      21.624   2.370 -12.634  1.00 43.21           C  
ATOM     86  N   LEU A  18      19.478   6.499 -12.506  1.00 45.49           N  
ATOM     87  CA  LEU A  18      18.933   7.746 -13.048  1.00 46.31           C  
ATOM     88  C   LEU A  18      19.578   8.990 -12.431  1.00 46.96           C  
ATOM     89  O   LEU A  18      19.670  10.029 -13.091  1.00 47.29           O  
ATOM     90  CB  LEU A  18      17.416   7.798 -12.866  1.00 46.24           C  
ATOM     91  CG  LEU A  18      16.625   6.535 -13.219  1.00 46.40           C  
ATOM     92  CD1 LEU A  18      15.230   6.653 -12.628  1.00 47.44           C  
ATOM     93  CD2 LEU A  18      16.577   6.249 -14.722  1.00 45.93           C  
ATOM     94  N   ARG A  19      20.009   8.886 -11.170  1.00 47.60           N  
ATOM     95  CA  ARG A  19      20.731   9.971 -10.491  1.00 47.97           C  
ATOM     96  C   ARG A  19      22.078  10.257 -11.174  1.00 48.51           C  
ATOM     97  O   ARG A  19      22.700   9.341 -11.728  1.00 48.43           O  
ATOM     98  CB  ARG A  19      21.004   9.636  -9.013  1.00 47.76           C  
ATOM     99  CG  ARG A  19      19.834   9.131  -8.185  1.00 47.40           C  
ATOM    100  CD  ARG A  19      18.740  10.164  -7.964  1.00 46.99           C  
ATOM    101  NE  ARG A  19      17.662   9.652  -7.107  1.00 45.78           N  
ATOM    102  CZ  ARG A  19      17.206  10.262  -6.012  1.00 44.84           C  
ATOM    103  NH1 ARG A  19      17.714  11.422  -5.623  1.00 43.86           N  
ATOM    104  NH2 ARG A  19      16.221   9.716  -5.312  1.00 44.57           N  
ATOM    105  N   PRO A  20      22.533  11.531 -11.139  1.00 49.24           N  
ATOM    106  CA  PRO A  20      23.933  11.823 -11.485  1.00 49.48           C  
ATOM    107  C   PRO A  20      24.890  11.005 -10.606  1.00 49.90           C  
ATOM    108  O   PRO A  20      24.608  10.800  -9.418  1.00 49.94           O  
ATOM    109  CB  PRO A  20      24.071  13.323 -11.180  1.00 49.48           C  
ATOM    110  CG  PRO A  20      22.857  13.691 -10.372  1.00 49.08           C  
ATOM    111  CD  PRO A  20      21.783  12.758 -10.799  1.00 49.10           C  
ATOM    112  N   LYS A  21      25.995  10.535 -11.188  1.00 50.04           N  
ATOM    113  CA  LYS A  21      26.971   9.684 -10.485  1.00 50.21           C  
ATOM    114  C   LYS A  21      27.412  10.255  -9.129  1.00 50.03           C  
ATOM    115  O   LYS A  21      27.879   9.522  -8.255  1.00 50.01           O  
ATOM    116  CB  LYS A  21      28.199   9.426 -11.382  1.00 50.32           C  
ATOM    117  CG  LYS A  21      29.259   8.476 -10.783  1.00 50.45           C  
ATOM    118  CD  LYS A  21      30.360   8.119 -11.785  1.00 50.57           C  
ATOM    119  CE  LYS A  21      30.024   6.852 -12.578  1.00 51.75           C  
ATOM    120  NZ  LYS A  21      31.075   6.464 -13.570  1.00 51.04           N  
ATOM    121  N   GLU A  22      27.251  11.563  -8.959  1.00 49.81           N  
ATOM    122  CA  GLU A  22      27.730  12.246  -7.764  1.00 49.73           C  
ATOM    123  C   GLU A  22      26.899  11.927  -6.523  1.00 49.15           C  
ATOM    124  O   GLU A  22      27.362  12.129  -5.399  1.00 49.24           O  
ATOM    125  CB  GLU A  22      27.809  13.761  -8.003  1.00 50.03           C  
ATOM    126  CG  GLU A  22      28.811  14.156  -9.102  1.00 51.73           C  
ATOM    127  CD  GLU A  22      30.199  13.545  -8.883  1.00 53.77           C  
ATOM    128  OE1 GLU A  22      30.721  13.628  -7.744  1.00 55.61           O  
ATOM    129  OE2 GLU A  22      30.767  12.976  -9.844  1.00 53.78           O  
ATOM    130  N   TYR A  23      25.679  11.431  -6.740  1.00 47.99           N  
ATOM    131  CA  TYR A  23      24.784  11.028  -5.671  1.00 46.91           C  
ATOM    132  C   TYR A  23      25.290   9.772  -4.957  1.00 46.68           C  
ATOM    133  O   TYR A  23      25.256   9.701  -3.738  1.00 46.60           O  
ATOM    134  CB  TYR A  23      23.370  10.799  -6.229  1.00 46.73           C  
ATOM    135  CG  TYR A  23      22.346  10.353  -5.197  1.00 45.92           C  
ATOM    136  CD1 TYR A  23      21.681  11.286  -4.400  1.00 45.09           C  
ATOM    137  CD2 TYR A  23      22.047   8.997  -5.018  1.00 44.86           C  
ATOM    138  CE1 TYR A  23      20.745  10.885  -3.454  1.00 44.51           C  
ATOM    139  CE2 TYR A  23      21.120   8.593  -4.072  1.00 44.49           C  
ATOM    140  CZ  TYR A  23      20.474   9.543  -3.296  1.00 44.33           C  
ATOM    141  OH  TYR A  23      19.559   9.153  -2.356  1.00 45.01           O  
ATOM    142  N   TRP A  24      25.765   8.792  -5.717  1.00 46.51           N  
ATOM    143  CA  TRP A  24      26.124   7.491  -5.152  1.00 46.71           C  
ATOM    144  C   TRP A  24      27.623   7.178  -5.097  1.00 47.12           C  
ATOM    145  O   TRP A  24      28.031   6.174  -4.508  1.00 46.88           O  
ATOM    146  CB  TRP A  24      25.377   6.367  -5.881  1.00 46.54           C  
ATOM    147  CG  TRP A  24      25.564   6.387  -7.345  1.00 45.87           C  
ATOM    148  CD1 TRP A  24      24.749   6.982  -8.260  1.00 45.23           C  
ATOM    149  CD2 TRP A  24      26.639   5.794  -8.079  1.00 45.20           C  
ATOM    150  NE1 TRP A  24      25.245   6.795  -9.520  1.00 45.75           N  
ATOM    151  CE2 TRP A  24      26.407   6.069  -9.443  1.00 46.36           C  
ATOM    152  CE3 TRP A  24      27.777   5.054  -7.719  1.00 45.44           C  
ATOM    153  CZ2 TRP A  24      27.278   5.628 -10.462  1.00 46.35           C  
ATOM    154  CZ3 TRP A  24      28.643   4.617  -8.725  1.00 45.73           C  
ATOM    155  CH2 TRP A  24      28.387   4.912 -10.081  1.00 46.05           C  
ATOM    156  N   ASP A  25      28.433   8.021  -5.732  1.00 47.94           N  
ATOM    157  CA  ASP A  25      29.884   7.886  -5.671  1.00 48.63           C  
ATOM    158  C   ASP A  25      30.350   8.538  -4.371  1.00 48.72           C  
ATOM    159  O   ASP A  25      30.669   9.728  -4.339  1.00 48.64           O  
ATOM    160  CB  ASP A  25      30.548   8.532  -6.898  1.00 48.69           C  
ATOM    161  CG  ASP A  25      31.936   7.966  -7.186  1.00 50.00           C  
ATOM    162  OD1 ASP A  25      32.576   7.397  -6.270  1.00 50.48           O  
ATOM    163  OD2 ASP A  25      32.393   8.091  -8.343  1.00 51.82           O  
ATOM    164  N   TYR A  26      30.362   7.749  -3.297  1.00 48.97           N  
ATOM    165  CA  TYR A  26      30.624   8.280  -1.957  1.00 49.14           C  
ATOM    166  C   TYR A  26      32.094   8.599  -1.682  1.00 49.44           C  
ATOM    167  O   TYR A  26      32.403   9.325  -0.732  1.00 49.48           O  
ATOM    168  CB  TYR A  26      30.028   7.380  -0.861  1.00 48.84           C  
ATOM    169  CG  TYR A  26      30.463   5.923  -0.879  1.00 48.66           C  
ATOM    170  CD1 TYR A  26      31.643   5.519  -0.257  1.00 48.20           C  
ATOM    171  CD2 TYR A  26      29.669   4.942  -1.489  1.00 48.50           C  
ATOM    172  CE1 TYR A  26      32.035   4.185  -0.253  1.00 48.17           C  
ATOM    173  CE2 TYR A  26      30.053   3.602  -1.490  1.00 47.80           C  
ATOM    174  CZ  TYR A  26      31.241   3.234  -0.868  1.00 47.88           C  
ATOM    175  OH  TYR A  26      31.640   1.920  -0.853  1.00 47.76           O  
ATOM    176  N   GLU A  27      32.987   8.070  -2.518  1.00 49.76           N  
ATOM    177  CA  GLU A  27      34.419   8.406  -2.451  1.00 49.95           C  
ATOM    178  C   GLU A  27      34.732   9.744  -3.146  1.00 50.00           C  
ATOM    179  O   GLU A  27      35.744  10.386  -2.849  1.00 50.33           O  
ATOM    180  CB  GLU A  27      35.269   7.272  -3.029  1.00 49.88           C  
ATOM    181  CG  GLU A  27      34.957   5.887  -2.447  1.00 49.85           C  
ATOM    182  CD  GLU A  27      35.301   4.755  -3.412  1.00 50.75           C  
ATOM    183  OE1 GLU A  27      36.500   4.523  -3.651  1.00 51.43           O  
ATOM    184  OE2 GLU A  27      34.375   4.093  -3.934  1.00 51.00           O  
ATOM    185  N   ALA A  28      33.856  10.161  -4.060  1.00 49.95           N  
ATOM    186  CA  ALA A  28      33.946  11.482  -4.694  1.00 49.96           C  
ATOM    187  C   ALA A  28      33.718  12.625  -3.702  1.00 50.04           C  
ATOM    188  O   ALA A  28      34.021  13.793  -3.999  1.00 50.02           O  
ATOM    189  CB  ALA A  28      32.959  11.591  -5.857  1.00 49.96           C  
ATOM    190  N   LEU A  29      33.182  12.283  -2.531  1.00 49.92           N  
ATOM    191  CA  LEU A  29      32.891  13.263  -1.492  1.00 49.68           C  
ATOM    192  C   LEU A  29      34.162  13.762  -0.816  1.00 49.65           C  
ATOM    193  O   LEU A  29      35.020  12.979  -0.391  1.00 49.80           O  
ATOM    194  CB  LEU A  29      31.942  12.676  -0.437  1.00 49.60           C  
ATOM    195  CG  LEU A  29      31.562  13.596   0.728  1.00 48.75           C  
ATOM    196  CD1 LEU A  29      30.577  14.669   0.278  1.00 49.10           C  
ATOM    197  CD2 LEU A  29      31.007  12.804   1.894  1.00 48.14           C  
ATOM    198  N   THR A  30      34.281  15.075  -0.732  1.00 49.51           N  
ATOM    199  CA  THR A  30      35.284  15.673   0.117  1.00 49.36           C  
ATOM    200  C   THR A  30      34.531  16.215   1.331  1.00 49.24           C  
ATOM    201  O   THR A  30      33.692  17.111   1.197  1.00 49.25           O  
ATOM    202  CB  THR A  30      36.076  16.778  -0.614  1.00 49.46           C  
ATOM    203  OG1 THR A  30      35.229  17.914  -0.826  1.00 49.58           O  
ATOM    204  CG2 THR A  30      36.621  16.263  -1.958  1.00 48.75           C  
ATOM    205  N   VAL A  31      34.799  15.634   2.501  1.00 49.06           N  
ATOM    206  CA  VAL A  31      34.107  16.013   3.731  1.00 48.94           C  
ATOM    207  C   VAL A  31      34.514  17.433   4.133  1.00 48.95           C  
ATOM    208  O   VAL A  31      35.700  17.736   4.306  1.00 48.70           O  
ATOM    209  CB  VAL A  31      34.359  14.997   4.909  1.00 49.18           C  
ATOM    210  CG1 VAL A  31      33.489  15.323   6.131  1.00 48.39           C  
ATOM    211  CG2 VAL A  31      34.107  13.551   4.467  1.00 49.03           C  
ATOM    212  N   GLN A  32      33.518  18.304   4.240  1.00 48.96           N  
ATOM    213  CA  GLN A  32      33.736  19.648   4.736  1.00 49.07           C  
ATOM    214  C   GLN A  32      33.642  19.574   6.247  1.00 49.13           C  
ATOM    215  O   GLN A  32      32.649  19.062   6.797  1.00 49.49           O  
ATOM    216  CB  GLN A  32      32.725  20.628   4.137  1.00 49.15           C  
ATOM    217  CG  GLN A  32      32.872  20.827   2.618  1.00 49.16           C  
ATOM    218  CD  GLN A  32      34.246  21.369   2.203  1.00 49.10           C  
ATOM    219  OE1 GLN A  32      34.628  22.488   2.566  1.00 48.36           O  
ATOM    220  NE2 GLN A  32      34.986  20.573   1.429  1.00 48.69           N  
ATOM    221  N   TRP A  33      34.690  20.062   6.911  1.00 48.86           N  
ATOM    222  CA  TRP A  33      34.914  19.787   8.333  1.00 48.38           C  
ATOM    223  C   TRP A  33      34.450  20.903   9.251  1.00 48.27           C  
ATOM    224  O   TRP A  33      34.497  22.076   8.874  1.00 48.72           O  
ATOM    225  CB  TRP A  33      36.387  19.469   8.576  1.00 48.28           C  
ATOM    226  CG  TRP A  33      36.769  18.109   8.122  1.00 47.65           C  
ATOM    227  CD1 TRP A  33      37.504  17.789   7.019  1.00 47.85           C  
ATOM    228  CD2 TRP A  33      36.416  16.867   8.746  1.00 48.20           C  
ATOM    229  NE1 TRP A  33      37.643  16.422   6.918  1.00 48.14           N  
ATOM    230  CE2 TRP A  33      36.989  15.831   7.969  1.00 48.31           C  
ATOM    231  CE3 TRP A  33      35.681  16.528   9.895  1.00 47.31           C  
ATOM    232  CZ2 TRP A  33      36.850  14.479   8.303  1.00 48.09           C  
ATOM    233  CZ3 TRP A  33      35.541  15.190  10.224  1.00 48.03           C  
ATOM    234  CH2 TRP A  33      36.124  14.179   9.432  1.00 48.10           C  
ATOM    235  N   GLY A  34      34.008  20.535  10.453  1.00 47.93           N  
ATOM    236  CA  GLY A  34      33.444  21.502  11.406  1.00 47.81           C  
ATOM    237  C   GLY A  34      34.244  21.737  12.681  1.00 47.59           C  
ATOM    238  O   GLY A  34      35.278  21.098  12.909  1.00 47.58           O  
ATOM    239  N   GLU A  35      33.746  22.642  13.523  1.00 47.25           N  
ATOM    240  CA  GLU A  35      34.417  23.006  14.769  1.00 47.20           C  
ATOM    241  C   GLU A  35      34.138  22.055  15.939  1.00 46.54           C  
ATOM    242  O   GLU A  35      33.039  22.046  16.502  1.00 46.36           O  
ATOM    243  CB  GLU A  35      34.080  24.453  15.160  1.00 47.30           C  
ATOM    244  CG  GLU A  35      35.178  25.476  14.848  1.00 47.96           C  
ATOM    245  CD  GLU A  35      34.666  26.920  14.813  1.00 48.55           C  
ATOM    246  OE1 GLU A  35      33.686  27.265  15.520  1.00 49.71           O  
ATOM    247  OE2 GLU A  35      35.251  27.726  14.058  1.00 51.35           O  
ATOM    248  N   GLN A  36      35.162  21.276  16.297  1.00 46.24           N  
ATOM    249  CA  GLN A  36      35.134  20.318  17.421  1.00 45.84           C  
ATOM    250  C   GLN A  36      34.724  20.946  18.759  1.00 45.22           C  
ATOM    251  O   GLN A  36      34.122  20.274  19.601  1.00 45.40           O  
ATOM    252  CB  GLN A  36      36.501  19.628  17.551  1.00 46.03           C  
ATOM    253  CG  GLN A  36      36.691  18.739  18.791  1.00 47.38           C  
ATOM    254  CD  GLN A  36      36.132  17.327  18.627  1.00 48.92           C  
ATOM    255  OE1 GLN A  36      35.135  16.967  19.260  1.00 50.95           O  
ATOM    256  NE2 GLN A  36      36.773  16.522  17.784  1.00 48.04           N  
ATOM    257  N   ASP A  37      35.044  22.229  18.941  1.00 44.26           N  
ATOM    258  CA  ASP A  37      34.701  22.973  20.163  1.00 43.26           C  
ATOM    259  C   ASP A  37      33.207  23.225  20.330  1.00 42.69           C  
ATOM    260  O   ASP A  37      32.699  23.228  21.461  1.00 42.54           O  
ATOM    261  CB  ASP A  37      35.449  24.310  20.223  1.00 42.94           C  
ATOM    262  CG  ASP A  37      36.915  24.143  20.545  1.00 42.86           C  
ATOM    263  OD1 ASP A  37      37.369  22.983  20.746  1.00 41.81           O  
ATOM    264  OD2 ASP A  37      37.614  25.179  20.587  1.00 41.37           O  
ATOM    265  N   ASP A  38      32.515  23.438  19.206  1.00 41.99           N  
ATOM    266  CA  ASP A  38      31.074  23.716  19.208  1.00 40.99           C  
ATOM    267  C   ASP A  38      30.307  22.733  20.081  1.00 39.99           C  
ATOM    268  O   ASP A  38      29.254  23.079  20.631  1.00 39.76           O  
ATOM    269  CB  ASP A  38      30.502  23.672  17.787  1.00 41.17           C  
ATOM    270  CG  ASP A  38      30.750  24.951  17.004  1.00 41.72           C  
ATOM    271  OD1 ASP A  38      30.998  26.009  17.620  1.00 42.94           O  
ATOM    272  OD2 ASP A  38      30.672  24.898  15.759  1.00 42.29           O  
ATOM    273  N   TYR A  39      30.859  21.523  20.219  1.00 38.94           N  
ATOM    274  CA  TYR A  39      30.146  20.388  20.819  1.00 38.09           C  
ATOM    275  C   TYR A  39      30.870  19.774  22.009  1.00 37.59           C  
ATOM    276  O   TYR A  39      31.972  19.262  21.869  1.00 37.67           O  
ATOM    277  CB  TYR A  39      29.831  19.328  19.747  1.00 37.63           C  
ATOM    278  CG  TYR A  39      29.241  19.929  18.495  1.00 36.83           C  
ATOM    279  CD1 TYR A  39      27.939  20.411  18.486  1.00 36.21           C  
ATOM    280  CD2 TYR A  39      29.995  20.046  17.331  1.00 37.01           C  
ATOM    281  CE1 TYR A  39      27.391  20.980  17.351  1.00 36.68           C  
ATOM    282  CE2 TYR A  39      29.456  20.616  16.182  1.00 36.68           C  
ATOM    283  CZ  TYR A  39      28.152  21.082  16.208  1.00 36.66           C  
ATOM    284  OH  TYR A  39      27.596  21.652  15.091  1.00 37.36           O  
ATOM    285  N   GLU A  40      30.225  19.836  23.173  1.00 37.52           N  
ATOM    286  CA  GLU A  40      30.771  19.313  24.424  1.00 37.48           C  
ATOM    287  C   GLU A  40      30.038  18.075  24.893  1.00 37.44           C  
ATOM    288  O   GLU A  40      28.808  18.057  24.938  1.00 37.10           O  
ATOM    289  CB  GLU A  40      30.678  20.359  25.527  1.00 37.37           C  
ATOM    290  CG  GLU A  40      31.727  21.435  25.416  1.00 38.49           C  
ATOM    291  CD  GLU A  40      31.699  22.405  26.567  1.00 37.62           C  
ATOM    292  OE1 GLU A  40      31.231  22.031  27.659  1.00 37.78           O  
ATOM    293  OE2 GLU A  40      32.156  23.544  26.371  1.00 38.46           O  
ATOM    294  N   VAL A  41      30.802  17.047  25.258  1.00 37.54           N  
ATOM    295  CA  VAL A  41      30.234  15.827  25.847  1.00 37.53           C  
ATOM    296  C   VAL A  41      29.646  16.104  27.230  1.00 37.28           C  
ATOM    297  O   VAL A  41      30.314  16.662  28.101  1.00 37.10           O  
ATOM    298  CB  VAL A  41      31.276  14.668  25.876  1.00 37.71           C  
ATOM    299  CG1 VAL A  41      30.887  13.574  26.881  1.00 37.62           C  
ATOM    300  CG2 VAL A  41      31.441  14.092  24.483  1.00 37.40           C  
ATOM    301  N   VAL A  42      28.380  15.734  27.395  1.00 37.36           N  
ATOM    302  CA  VAL A  42      27.648  15.880  28.661  1.00 37.65           C  
ATOM    303  C   VAL A  42      27.648  14.557  29.462  1.00 38.24           C  
ATOM    304  O   VAL A  42      28.139  14.520  30.594  1.00 38.30           O  
ATOM    305  CB  VAL A  42      26.187  16.420  28.430  1.00 37.58           C  
ATOM    306  CG1 VAL A  42      25.339  16.310  29.692  1.00 36.85           C  
ATOM    307  CG2 VAL A  42      26.204  17.862  27.912  1.00 36.33           C  
ATOM    308  N   ARG A  43      27.113  13.489  28.860  1.00 38.55           N  
ATOM    309  CA  ARG A  43      27.052  12.141  29.454  1.00 39.29           C  
ATOM    310  C   ARG A  43      27.197  11.079  28.355  1.00 38.79           C  
ATOM    311  O   ARG A  43      26.863  11.342  27.190  1.00 38.65           O  
ATOM    312  CB  ARG A  43      25.706  11.921  30.166  1.00 39.06           C  
ATOM    313  CG  ARG A  43      25.721  12.006  31.673  1.00 40.26           C  
ATOM    314  CD  ARG A  43      24.307  11.826  32.256  1.00 41.85           C  
ATOM    315  NE  ARG A  43      23.970  10.419  32.544  1.00 47.07           N  
ATOM    316  CZ  ARG A  43      22.972  10.004  33.338  1.00 48.12           C  
ATOM    317  NH1 ARG A  43      22.167  10.868  33.962  1.00 48.20           N  
ATOM    318  NH2 ARG A  43      22.779   8.701  33.519  1.00 48.68           N  
ATOM    319  N   LYS A  44      27.671   9.885  28.727  1.00 38.36           N  
ATOM    320  CA  LYS A  44      27.715   8.734  27.813  1.00 37.98           C  
ATOM    321  C   LYS A  44      26.322   8.112  27.648  1.00 37.69           C  
ATOM    322  O   LYS A  44      25.626   7.875  28.636  1.00 37.18           O  
ATOM    323  CB  LYS A  44      28.714   7.685  28.315  1.00 38.16           C  
ATOM    324  CG  LYS A  44      29.207   6.675  27.260  1.00 38.39           C  
ATOM    325  CD  LYS A  44      30.361   5.843  27.818  1.00 37.96           C  
ATOM    326  CE  LYS A  44      31.021   5.015  26.732  1.00 38.07           C  
ATOM    327  NZ  LYS A  44      32.153   4.161  27.225  1.00 38.09           N  
ATOM    328  N   VAL A  45      25.919   7.862  26.402  1.00 37.55           N  
ATOM    329  CA  VAL A  45      24.591   7.281  26.131  1.00 37.79           C  
ATOM    330  C   VAL A  45      24.623   5.898  25.482  1.00 38.01           C  
ATOM    331  O   VAL A  45      23.685   5.115  25.655  1.00 38.31           O  
ATOM    332  CB  VAL A  45      23.607   8.226  25.328  1.00 37.47           C  
ATOM    333  CG1 VAL A  45      23.213   9.452  26.152  1.00 37.15           C  
ATOM    334  CG2 VAL A  45      24.169   8.617  23.967  1.00 36.95           C  
ATOM    335  N   GLY A  46      25.690   5.594  24.752  1.00 38.30           N  
ATOM    336  CA  GLY A  46      25.767   4.331  24.027  1.00 39.10           C  
ATOM    337  C   GLY A  46      27.166   3.861  23.707  1.00 39.76           C  
ATOM    338  O   GLY A  46      28.133   4.599  23.856  1.00 40.08           O  
ATOM    339  N   ARG A  47      27.260   2.613  23.262  1.00 40.67           N  
ATOM    340  CA  ARG A  47      28.518   1.977  22.867  1.00 41.54           C  
ATOM    341  C   ARG A  47      28.217   0.974  21.753  1.00 41.22           C  
ATOM    342  O   ARG A  47      27.069   0.553  21.566  1.00 41.14           O  
ATOM    343  CB  ARG A  47      29.170   1.226  24.043  1.00 41.71           C  
ATOM    344  CG  ARG A  47      29.255   2.000  25.362  1.00 43.13           C  
ATOM    345  CD  ARG A  47      30.054   1.257  26.431  1.00 43.51           C  
ATOM    346  NE  ARG A  47      31.497   1.347  26.193  1.00 48.28           N  
ATOM    347  CZ  ARG A  47      32.430   1.240  27.142  1.00 50.51           C  
ATOM    348  NH1 ARG A  47      32.087   1.041  28.414  1.00 51.63           N  
ATOM    349  NH2 ARG A  47      33.715   1.341  26.823  1.00 51.45           N  
ATOM    350  N   GLY A  48      29.258   0.592  21.024  1.00 40.96           N  
ATOM    351  CA  GLY A  48      29.142  -0.380  19.951  1.00 40.46           C  
ATOM    352  C   GLY A  48      30.532  -0.643  19.433  1.00 40.10           C  
ATOM    353  O   GLY A  48      31.487  -0.069  19.937  1.00 39.85           O  
ATOM    354  N   LYS A  49      30.642  -1.509  18.429  1.00 39.90           N  
ATOM    355  CA  LYS A  49      31.938  -1.908  17.885  1.00 39.60           C  
ATOM    356  C   LYS A  49      32.711  -0.765  17.226  1.00 39.33           C  
ATOM    357  O   LYS A  49      33.932  -0.670  17.375  1.00 39.26           O  
ATOM    358  CB  LYS A  49      31.758  -3.040  16.873  1.00 39.85           C  
ATOM    359  CG  LYS A  49      31.852  -4.447  17.446  1.00 40.28           C  
ATOM    360  CD  LYS A  49      31.362  -5.477  16.447  1.00 41.73           C  
ATOM    361  CE  LYS A  49      29.873  -5.264  16.130  1.00 43.74           C  
ATOM    362  NZ  LYS A  49      29.273  -6.406  15.379  1.00 45.89           N  
ATOM    363  N   TYR A  50      31.999   0.088  16.493  1.00 38.76           N  
ATOM    364  CA  TYR A  50      32.641   1.089  15.649  1.00 38.35           C  
ATOM    365  C   TYR A  50      32.578   2.512  16.210  1.00 37.98           C  
ATOM    366  O   TYR A  50      33.170   3.422  15.637  1.00 37.70           O  
ATOM    367  CB  TYR A  50      32.078   1.026  14.217  1.00 38.53           C  
ATOM    368  CG  TYR A  50      31.905  -0.386  13.701  1.00 38.77           C  
ATOM    369  CD1 TYR A  50      33.006  -1.151  13.297  1.00 39.39           C  
ATOM    370  CD2 TYR A  50      30.642  -0.966  13.633  1.00 39.02           C  
ATOM    371  CE1 TYR A  50      32.847  -2.467  12.834  1.00 38.86           C  
ATOM    372  CE2 TYR A  50      30.473  -2.274  13.179  1.00 38.86           C  
ATOM    373  CZ  TYR A  50      31.577  -3.018  12.784  1.00 39.08           C  
ATOM    374  OH  TYR A  50      31.391  -4.313  12.337  1.00 39.45           O  
ATOM    375  N   SER A  51      31.889   2.691  17.340  1.00 37.69           N  
ATOM    376  CA  SER A  51      31.725   4.012  17.933  1.00 37.39           C  
ATOM    377  C   SER A  51      31.318   4.029  19.403  1.00 37.38           C  
ATOM    378  O   SER A  51      30.752   3.061  19.930  1.00 36.87           O  
ATOM    379  CB  SER A  51      30.689   4.811  17.146  1.00 37.41           C  
ATOM    380  OG  SER A  51      29.409   4.224  17.278  1.00 38.00           O  
ATOM    381  N   GLU A  52      31.614   5.164  20.044  1.00 37.33           N  
ATOM    382  CA  GLU A  52      31.035   5.536  21.343  1.00 37.02           C  
ATOM    383  C   GLU A  52      30.103   6.733  21.164  1.00 36.02           C  
ATOM    384  O   GLU A  52      30.339   7.615  20.332  1.00 35.62           O  
ATOM    385  CB  GLU A  52      32.123   5.838  22.374  1.00 37.48           C  
ATOM    386  CG  GLU A  52      33.211   4.772  22.419  1.00 39.94           C  
ATOM    387  CD  GLU A  52      33.915   4.684  23.760  1.00 43.39           C  
ATOM    388  OE1 GLU A  52      33.950   5.702  24.491  1.00 43.26           O  
ATOM    389  OE2 GLU A  52      34.442   3.582  24.070  1.00 45.62           O  
ATOM    390  N   VAL A  53      29.024   6.750  21.931  1.00 35.19           N  
ATOM    391  CA  VAL A  53      27.985   7.742  21.703  1.00 34.10           C  
ATOM    392  C   VAL A  53      27.709   8.557  22.962  1.00 33.90           C  
ATOM    393  O   VAL A  53      27.525   8.014  24.047  1.00 33.44           O  
ATOM    394  CB  VAL A  53      26.691   7.099  21.080  1.00 34.20           C  
ATOM    395  CG1 VAL A  53      25.648   8.157  20.756  1.00 32.82           C  
ATOM    396  CG2 VAL A  53      27.045   6.324  19.805  1.00 32.58           C  
ATOM    397  N   PHE A  54      27.706   9.874  22.799  1.00 33.76           N  
ATOM    398  CA  PHE A  54      27.518  10.783  23.916  1.00 33.90           C  
ATOM    399  C   PHE A  54      26.371  11.757  23.677  1.00 34.08           C  
ATOM    400  O   PHE A  54      26.150  12.216  22.556  1.00 33.89           O  
ATOM    401  CB  PHE A  54      28.819  11.549  24.200  1.00 33.49           C  
ATOM    402  CG  PHE A  54      29.998  10.654  24.447  1.00 32.98           C  
ATOM    403  CD1 PHE A  54      30.815  10.250  23.397  1.00 31.86           C  
ATOM    404  CD2 PHE A  54      30.284  10.196  25.732  1.00 32.33           C  
ATOM    405  CE1 PHE A  54      31.903   9.400  23.630  1.00 31.73           C  
ATOM    406  CE2 PHE A  54      31.375   9.351  25.971  1.00 31.25           C  
ATOM    407  CZ  PHE A  54      32.178   8.956  24.922  1.00 31.08           C  
ATOM    408  N   GLU A  55      25.634  12.054  24.740  1.00 34.77           N  
ATOM    409  CA  GLU A  55      24.763  13.207  24.727  1.00 35.63           C  
ATOM    410  C   GLU A  55      25.672  14.437  24.759  1.00 36.09           C  
ATOM    411  O   GLU A  55      26.703  14.451  25.442  1.00 36.48           O  
ATOM    412  CB  GLU A  55      23.809  13.210  25.914  1.00 35.52           C  
ATOM    413  CG  GLU A  55      22.775  14.333  25.817  1.00 37.09           C  
ATOM    414  CD  GLU A  55      21.973  14.520  27.081  1.00 39.08           C  
ATOM    415  OE1 GLU A  55      21.519  13.507  27.663  1.00 40.47           O  
ATOM    416  OE2 GLU A  55      21.793  15.688  27.487  1.00 39.63           O  
ATOM    417  N   GLY A  56      25.314  15.458  23.997  1.00 36.14           N  
ATOM    418  CA  GLY A  56      26.144  16.631  23.926  1.00 36.11           C  
ATOM    419  C   GLY A  56      25.388  17.915  24.100  1.00 36.33           C  
ATOM    420  O   GLY A  56      24.174  17.933  24.328  1.00 36.33           O  
ATOM    421  N   ILE A  57      26.139  18.999  23.994  1.00 36.69           N  
ATOM    422  CA  ILE A  57      25.595  20.341  24.010  1.00 37.04           C  
ATOM    423  C   ILE A  57      26.256  21.102  22.864  1.00 37.14           C  
ATOM    424  O   ILE A  57      27.444  20.931  22.609  1.00 36.90           O  
ATOM    425  CB  ILE A  57      25.768  21.018  25.425  1.00 37.05           C  
ATOM    426  CG1 ILE A  57      25.112  22.394  25.480  1.00 37.62           C  
ATOM    427  CG2 ILE A  57      27.247  21.059  25.876  1.00 37.37           C  
ATOM    428  CD1 ILE A  57      24.442  22.680  26.806  1.00 39.00           C  
ATOM    429  N   ASN A  58      25.457  21.866  22.123  1.00 37.76           N  
ATOM    430  CA  ASN A  58      25.978  22.877  21.211  1.00 38.08           C  
ATOM    431  C   ASN A  58      26.206  24.144  22.041  1.00 38.17           C  
ATOM    432  O   ASN A  58      25.251  24.757  22.523  1.00 38.04           O  
ATOM    433  CB  ASN A  58      24.984  23.130  20.060  1.00 38.23           C  
ATOM    434  CG  ASN A  58      25.517  24.116  18.998  1.00 38.97           C  
ATOM    435  OD1 ASN A  58      26.477  24.851  19.226  1.00 39.64           O  
ATOM    436  ND2 ASN A  58      24.880  24.123  17.829  1.00 38.97           N  
ATOM    437  N   VAL A  59      27.468  24.515  22.240  1.00 38.44           N  
ATOM    438  CA  VAL A  59      27.788  25.691  23.070  1.00 38.77           C  
ATOM    439  C   VAL A  59      27.376  27.036  22.444  1.00 39.18           C  
ATOM    440  O   VAL A  59      27.128  27.997  23.168  1.00 38.89           O  
ATOM    441  CB  VAL A  59      29.281  25.720  23.548  1.00 38.80           C  
ATOM    442  CG1 VAL A  59      29.550  24.585  24.519  1.00 38.03           C  
ATOM    443  CG2 VAL A  59      30.260  25.699  22.370  1.00 37.95           C  
ATOM    444  N   ASN A  60      27.294  27.090  21.111  1.00 39.83           N  
ATOM    445  CA  ASN A  60      26.789  28.277  20.406  1.00 40.66           C  
ATOM    446  C   ASN A  60      25.374  28.691  20.828  1.00 41.07           C  
ATOM    447  O   ASN A  60      25.100  29.886  21.025  1.00 41.47           O  
ATOM    448  CB  ASN A  60      26.790  28.073  18.890  1.00 40.51           C  
ATOM    449  CG  ASN A  60      28.125  27.643  18.362  1.00 40.92           C  
ATOM    450  OD1 ASN A  60      28.227  26.625  17.693  1.00 40.93           O  
ATOM    451  ND2 ASN A  60      29.164  28.415  18.655  1.00 41.68           N  
ATOM    452  N   ASN A  61      24.488  27.707  20.967  1.00 41.07           N  
ATOM    453  CA  ASN A  61      23.067  27.983  21.152  1.00 41.09           C  
ATOM    454  C   ASN A  61      22.396  27.177  22.255  1.00 41.14           C  
ATOM    455  O   ASN A  61      21.178  27.290  22.447  1.00 41.21           O  
ATOM    456  CB  ASN A  61      22.312  27.793  19.828  1.00 41.08           C  
ATOM    457  CG  ASN A  61      22.541  26.426  19.211  1.00 41.54           C  
ATOM    458  OD1 ASN A  61      22.432  25.398  19.886  1.00 41.94           O  
ATOM    459  ND2 ASN A  61      22.854  26.406  17.917  1.00 41.31           N  
ATOM    460  N   ASN A  62      23.184  26.362  22.961  1.00 41.01           N  
ATOM    461  CA  ASN A  62      22.697  25.548  24.093  1.00 41.10           C  
ATOM    462  C   ASN A  62      21.705  24.428  23.766  1.00 40.71           C  
ATOM    463  O   ASN A  62      21.083  23.872  24.677  1.00 40.58           O  
ATOM    464  CB  ASN A  62      22.129  26.434  25.216  1.00 41.45           C  
ATOM    465  CG  ASN A  62      23.208  27.023  26.088  1.00 42.64           C  
ATOM    466  OD1 ASN A  62      23.425  26.565  27.219  1.00 44.22           O  
ATOM    467  ND2 ASN A  62      23.913  28.030  25.565  1.00 42.42           N  
ATOM    468  N   GLU A  63      21.557  24.088  22.486  1.00 40.45           N  
ATOM    469  CA  GLU A  63      20.738  22.934  22.116  1.00 40.33           C  
ATOM    470  C   GLU A  63      21.465  21.621  22.478  1.00 39.71           C  
ATOM    471  O   GLU A  63      22.683  21.495  22.296  1.00 39.69           O  
ATOM    472  CB  GLU A  63      20.351  22.940  20.617  1.00 40.58           C  
ATOM    473  CG  GLU A  63      19.687  24.211  20.051  1.00 41.17           C  
ATOM    474  CD  GLU A  63      18.580  24.803  20.928  1.00 43.21           C  
ATOM    475  OE1 GLU A  63      17.989  24.072  21.761  1.00 43.70           O  
ATOM    476  OE2 GLU A  63      18.295  26.019  20.776  1.00 44.16           O  
ATOM    477  N   LYS A  64      20.711  20.664  23.010  1.00 38.90           N  
ATOM    478  CA  LYS A  64      21.204  19.306  23.203  1.00 38.09           C  
ATOM    479  C   LYS A  64      21.516  18.714  21.846  1.00 37.26           C  
ATOM    480  O   LYS A  64      20.938  19.133  20.838  1.00 37.62           O  
ATOM    481  CB  LYS A  64      20.145  18.438  23.890  1.00 38.43           C  
ATOM    482  CG  LYS A  64      20.074  18.591  25.397  1.00 38.82           C  
ATOM    483  CD  LYS A  64      18.768  18.082  25.928  1.00 38.79           C  
ATOM    484  CE  LYS A  64      18.850  17.842  27.419  1.00 40.19           C  
ATOM    485  NZ  LYS A  64      19.445  16.511  27.719  1.00 41.54           N  
ATOM    486  N   CYS A  65      22.432  17.749  21.826  1.00 36.15           N  
ATOM    487  CA  CYS A  65      22.803  17.035  20.610  1.00 35.08           C  
ATOM    488  C   CYS A  65      23.331  15.644  20.942  1.00 34.36           C  
ATOM    489  O   CYS A  65      23.541  15.307  22.103  1.00 33.93           O  
ATOM    490  CB  CYS A  65      23.835  17.828  19.793  1.00 34.94           C  
ATOM    491  SG  CYS A  65      25.473  18.039  20.561  1.00 36.25           S  
ATOM    492  N   ILE A  66      23.523  14.835  19.907  1.00 33.79           N  
ATOM    493  CA  ILE A  66      24.163  13.531  20.032  1.00 32.92           C  
ATOM    494  C   ILE A  66      25.530  13.626  19.345  1.00 32.74           C  
ATOM    495  O   ILE A  66      25.625  14.004  18.176  1.00 32.60           O  
ATOM    496  CB  ILE A  66      23.282  12.393  19.411  1.00 32.49           C  
ATOM    497  CG1 ILE A  66      22.067  12.090  20.287  1.00 32.33           C  
ATOM    498  CG2 ILE A  66      24.087  11.136  19.158  1.00 32.44           C  
ATOM    499  CD1 ILE A  66      22.363  11.467  21.643  1.00 33.00           C  
ATOM    500  N   ILE A  67      26.583  13.306  20.091  1.00 32.69           N  
ATOM    501  CA  ILE A  67      27.934  13.299  19.567  1.00 32.28           C  
ATOM    502  C   ILE A  67      28.317  11.841  19.428  1.00 32.93           C  
ATOM    503  O   ILE A  67      28.338  11.092  20.413  1.00 32.93           O  
ATOM    504  CB  ILE A  67      28.938  13.987  20.532  1.00 32.59           C  
ATOM    505  CG1 ILE A  67      28.492  15.409  20.895  1.00 31.68           C  
ATOM    506  CG2 ILE A  67      30.342  13.974  19.945  1.00 32.29           C  
ATOM    507  CD1 ILE A  67      29.352  16.080  21.959  1.00 30.94           C  
ATOM    508  N   LYS A  68      28.604  11.423  18.206  1.00 33.47           N  
ATOM    509  CA  LYS A  68      29.001  10.049  17.980  1.00 34.07           C  
ATOM    510  C   LYS A  68      30.458  10.036  17.607  1.00 34.61           C  
ATOM    511  O   LYS A  68      30.810  10.425  16.501  1.00 34.56           O  
ATOM    512  CB  LYS A  68      28.150   9.405  16.887  1.00 33.83           C  
ATOM    513  CG  LYS A  68      28.445   7.925  16.637  1.00 33.98           C  
ATOM    514  CD  LYS A  68      27.757   7.491  15.371  1.00 34.19           C  
ATOM    515  CE  LYS A  68      27.742   6.002  15.182  1.00 33.88           C  
ATOM    516  NZ  LYS A  68      27.125   5.692  13.858  1.00 35.14           N  
ATOM    517  N   ILE A  69      31.304   9.599  18.540  1.00 35.87           N  
ATOM    518  CA  ILE A  69      32.747   9.522  18.301  1.00 36.83           C  
ATOM    519  C   ILE A  69      33.136   8.151  17.747  1.00 38.01           C  
ATOM    520  O   ILE A  69      32.957   7.121  18.416  1.00 38.00           O  
ATOM    521  CB  ILE A  69      33.580   9.845  19.574  1.00 36.66           C  
ATOM    522  CG1 ILE A  69      32.973  11.037  20.334  1.00 36.89           C  
ATOM    523  CG2 ILE A  69      35.036  10.085  19.196  1.00 36.46           C  
ATOM    524  CD1 ILE A  69      33.728  11.476  21.594  1.00 36.33           C  
ATOM    525  N   LEU A  70      33.677   8.149  16.529  1.00 39.28           N  
ATOM    526  CA  LEU A  70      34.053   6.911  15.852  1.00 40.71           C  
ATOM    527  C   LEU A  70      35.399   6.375  16.319  1.00 42.00           C  
ATOM    528  O   LEU A  70      36.363   7.124  16.483  1.00 42.01           O  
ATOM    529  CB  LEU A  70      34.064   7.097  14.333  1.00 40.42           C  
ATOM    530  CG  LEU A  70      32.841   7.779  13.696  1.00 41.03           C  
ATOM    531  CD1 LEU A  70      33.060   8.045  12.216  1.00 39.68           C  
ATOM    532  CD2 LEU A  70      31.548   6.992  13.912  1.00 40.19           C  
ATOM    533  N   LYS A  71      35.449   5.065  16.543  1.00 43.78           N  
ATOM    534  CA  LYS A  71      36.700   4.366  16.822  1.00 45.31           C  
ATOM    535  C   LYS A  71      37.494   4.305  15.520  1.00 46.51           C  
ATOM    536  O   LYS A  71      36.888   4.252  14.451  1.00 46.75           O  
ATOM    537  CB  LYS A  71      36.418   2.961  17.361  1.00 45.31           C  
ATOM    538  CG  LYS A  71      35.762   2.950  18.739  1.00 44.77           C  
ATOM    539  CD  LYS A  71      35.237   1.576  19.084  1.00 44.66           C  
ATOM    540  CE  LYS A  71      34.444   1.610  20.381  1.00 45.35           C  
ATOM    541  NZ  LYS A  71      33.915   0.278  20.756  1.00 45.29           N  
ATOM    542  N   PRO A  72      38.845   4.345  15.598  1.00 47.70           N  
ATOM    543  CA  PRO A  72      39.668   4.348  14.387  1.00 48.37           C  
ATOM    544  C   PRO A  72      39.047   3.530  13.253  1.00 48.97           C  
ATOM    545  O   PRO A  72      38.873   2.310  13.375  1.00 49.14           O  
ATOM    546  CB  PRO A  72      40.986   3.749  14.877  1.00 48.51           C  
ATOM    547  CG  PRO A  72      41.118   4.332  16.268  1.00 48.25           C  
ATOM    548  CD  PRO A  72      39.690   4.403  16.814  1.00 47.92           C  
ATOM    549  N   VAL A  73      38.708   4.233  12.171  1.00 49.42           N  
ATOM    550  CA  VAL A  73      37.883   3.707  11.084  1.00 49.78           C  
ATOM    551  C   VAL A  73      38.489   4.042   9.727  1.00 49.98           C  
ATOM    552  O   VAL A  73      39.027   5.132   9.535  1.00 49.89           O  
ATOM    553  CB  VAL A  73      36.405   4.262  11.173  1.00 49.87           C  
ATOM    554  CG1 VAL A  73      36.372   5.757  11.519  1.00 49.95           C  
ATOM    555  CG2 VAL A  73      35.616   3.998   9.900  1.00 49.85           C  
ATOM    556  N   LYS A  74      38.395   3.100   8.788  1.00 50.37           N  
ATOM    557  CA  LYS A  74      38.785   3.362   7.405  1.00 50.73           C  
ATOM    558  C   LYS A  74      38.015   4.553   6.828  1.00 50.73           C  
ATOM    559  O   LYS A  74      36.785   4.619   6.915  1.00 50.83           O  
ATOM    560  CB  LYS A  74      38.582   2.127   6.525  1.00 50.90           C  
ATOM    561  CG  LYS A  74      39.482   0.958   6.856  1.00 51.40           C  
ATOM    562  CD  LYS A  74      39.185  -0.221   5.935  1.00 52.98           C  
ATOM    563  CE  LYS A  74      39.447  -1.561   6.622  1.00 53.60           C  
ATOM    564  NZ  LYS A  74      39.696  -2.647   5.626  1.00 54.47           N  
ATOM    565  N   LYS A  75      38.770   5.487   6.254  1.00 50.67           N  
ATOM    566  CA  LYS A  75      38.262   6.713   5.634  1.00 50.65           C  
ATOM    567  C   LYS A  75      37.114   6.480   4.631  1.00 50.26           C  
ATOM    568  O   LYS A  75      36.133   7.230   4.620  1.00 49.99           O  
ATOM    569  CB  LYS A  75      39.446   7.437   4.983  1.00 50.73           C  
ATOM    570  CG  LYS A  75      39.140   8.564   4.012  1.00 51.30           C  
ATOM    571  CD  LYS A  75      40.352   8.812   3.103  1.00 51.51           C  
ATOM    572  CE  LYS A  75      40.575   7.641   2.130  1.00 52.98           C  
ATOM    573  NZ  LYS A  75      41.935   7.662   1.523  1.00 53.55           N  
ATOM    574  N   LYS A  76      37.244   5.437   3.808  1.00 49.92           N  
ATOM    575  CA  LYS A  76      36.221   5.056   2.821  1.00 49.34           C  
ATOM    576  C   LYS A  76      34.882   4.681   3.465  1.00 48.86           C  
ATOM    577  O   LYS A  76      33.824   5.019   2.929  1.00 48.96           O  
ATOM    578  CB  LYS A  76      36.733   3.916   1.925  1.00 49.37           C  
ATOM    579  CG  LYS A  76      35.709   3.347   0.946  1.00 49.61           C  
ATOM    580  CD  LYS A  76      36.390   2.690  -0.244  1.00 50.10           C  
ATOM    581  CE  LYS A  76      36.678   1.212  -0.013  1.00 50.39           C  
ATOM    582  NZ  LYS A  76      35.641   0.334  -0.645  1.00 50.82           N  
ATOM    583  N   LYS A  77      34.937   3.993   4.608  1.00 48.07           N  
ATOM    584  CA  LYS A  77      33.734   3.584   5.343  1.00 47.29           C  
ATOM    585  C   LYS A  77      33.007   4.775   5.996  1.00 46.72           C  
ATOM    586  O   LYS A  77      31.779   4.756   6.119  1.00 46.59           O  
ATOM    587  CB  LYS A  77      34.066   2.490   6.374  1.00 47.33           C  
ATOM    588  CG  LYS A  77      32.863   1.926   7.130  1.00 47.32           C  
ATOM    589  CD  LYS A  77      33.260   1.370   8.499  1.00 47.85           C  
ATOM    590  CE  LYS A  77      32.194   1.646   9.574  1.00 48.50           C  
ATOM    591  NZ  LYS A  77      30.870   0.991   9.305  1.00 48.64           N  
ATOM    592  N   ILE A  78      33.761   5.802   6.406  1.00 45.96           N  
ATOM    593  CA  ILE A  78      33.165   7.048   6.918  1.00 45.26           C  
ATOM    594  C   ILE A  78      32.547   7.892   5.797  1.00 44.24           C  
ATOM    595  O   ILE A  78      31.561   8.589   6.024  1.00 44.42           O  
ATOM    596  CB  ILE A  78      34.164   7.961   7.694  1.00 45.25           C  
ATOM    597  CG1 ILE A  78      35.288   7.160   8.354  1.00 46.58           C  
ATOM    598  CG2 ILE A  78      33.425   8.767   8.755  1.00 45.11           C  
ATOM    599  CD1 ILE A  78      36.531   8.015   8.735  1.00 46.14           C  
ATOM    600  N   LYS A  79      33.135   7.849   4.603  1.00 43.01           N  
ATOM    601  CA  LYS A  79      32.596   8.576   3.452  1.00 42.00           C  
ATOM    602  C   LYS A  79      31.198   8.051   3.080  1.00 40.81           C  
ATOM    603  O   LYS A  79      30.285   8.833   2.785  1.00 40.34           O  
ATOM    604  CB  LYS A  79      33.531   8.459   2.243  1.00 42.56           C  
ATOM    605  CG  LYS A  79      34.950   9.003   2.437  1.00 43.41           C  
ATOM    606  CD  LYS A  79      35.084  10.503   2.158  1.00 44.11           C  
ATOM    607  CE  LYS A  79      36.522  10.963   2.399  1.00 44.24           C  
ATOM    608  NZ  LYS A  79      37.520  10.219   1.559  1.00 45.28           N  
ATOM    609  N   ARG A  80      31.055   6.724   3.116  1.00 39.49           N  
ATOM    610  CA  ARG A  80      29.801   6.030   2.829  1.00 38.00           C  
ATOM    611  C   ARG A  80      28.711   6.382   3.840  1.00 36.86           C  
ATOM    612  O   ARG A  80      27.620   6.785   3.457  1.00 36.44           O  
ATOM    613  CB  ARG A  80      30.029   4.518   2.803  1.00 38.00           C  
ATOM    614  CG  ARG A  80      28.944   3.724   2.081  1.00 37.94           C  
ATOM    615  CD  ARG A  80      29.233   2.242   2.158  1.00 37.17           C  
ATOM    616  NE  ARG A  80      29.037   1.755   3.516  1.00 38.95           N  
ATOM    617  CZ  ARG A  80      29.336   0.532   3.937  1.00 39.98           C  
ATOM    618  NH1 ARG A  80      29.864  -0.356   3.105  1.00 41.45           N  
ATOM    619  NH2 ARG A  80      29.109   0.196   5.202  1.00 40.79           N  
ATOM    620  N   GLU A  81      29.012   6.235   5.127  1.00 35.70           N  
ATOM    621  CA  GLU A  81      28.059   6.598   6.167  1.00 34.83           C  
ATOM    622  C   GLU A  81      27.664   8.068   6.083  1.00 34.81           C  
ATOM    623  O   GLU A  81      26.517   8.404   6.344  1.00 34.73           O  
ATOM    624  CB  GLU A  81      28.588   6.265   7.571  1.00 34.92           C  
ATOM    625  CG  GLU A  81      27.630   6.676   8.707  1.00 34.02           C  
ATOM    626  CD  GLU A  81      28.046   6.162  10.076  1.00 33.59           C  
ATOM    627  OE1 GLU A  81      29.051   5.429  10.171  1.00 32.49           O  
ATOM    628  OE2 GLU A  81      27.356   6.487  11.065  1.00 31.53           O  
ATOM    629  N   ILE A  82      28.613   8.928   5.717  1.00 34.57           N  
ATOM    630  CA  ILE A  82      28.368  10.371   5.634  1.00 34.55           C  
ATOM    631  C   ILE A  82      27.538  10.774   4.403  1.00 34.25           C  
ATOM    632  O   ILE A  82      26.632  11.614   4.514  1.00 33.63           O  
ATOM    633  CB  ILE A  82      29.693  11.204   5.705  1.00 34.61           C  
ATOM    634  CG1 ILE A  82      30.214  11.267   7.144  1.00 34.81           C  
ATOM    635  CG2 ILE A  82      29.477  12.633   5.178  1.00 34.91           C  
ATOM    636  CD1 ILE A  82      31.716  11.566   7.253  1.00 34.48           C  
ATOM    637  N   LYS A  83      27.851  10.200   3.239  1.00 34.05           N  
ATOM    638  CA  LYS A  83      27.068  10.525   2.052  1.00 34.30           C  
ATOM    639  C   LYS A  83      25.636  10.003   2.167  1.00 33.88           C  
ATOM    640  O   LYS A  83      24.690  10.707   1.793  1.00 33.97           O  
ATOM    641  CB  LYS A  83      27.724  10.062   0.763  1.00 34.46           C  
ATOM    642  CG  LYS A  83      27.464  11.052  -0.388  1.00 36.54           C  
ATOM    643  CD  LYS A  83      28.595  11.005  -1.391  1.00 39.73           C  
ATOM    644  CE  LYS A  83      28.475  12.095  -2.445  1.00 41.42           C  
ATOM    645  NZ  LYS A  83      29.671  12.102  -3.368  1.00 40.19           N  
ATOM    646  N   ILE A  84      25.477   8.798   2.726  1.00 33.17           N  
ATOM    647  CA  ILE A  84      24.138   8.261   2.968  1.00 32.66           C  
ATOM    648  C   ILE A  84      23.329   9.238   3.841  1.00 32.81           C  
ATOM    649  O   ILE A  84      22.259   9.679   3.435  1.00 33.21           O  
ATOM    650  CB  ILE A  84      24.168   6.785   3.462  1.00 32.41           C  
ATOM    651  CG1 ILE A  84      24.585   5.869   2.293  1.00 31.32           C  
ATOM    652  CG2 ILE A  84      22.809   6.355   4.012  1.00 30.93           C  
ATOM    653  CD1 ILE A  84      25.164   4.525   2.687  1.00 29.01           C  
ATOM    654  N   LEU A  85      23.885   9.632   4.984  1.00 32.65           N  
ATOM    655  CA  LEU A  85      23.250  10.580   5.894  1.00 32.72           C  
ATOM    656  C   LEU A  85      22.892  11.941   5.283  1.00 33.26           C  
ATOM    657  O   LEU A  85      21.858  12.523   5.615  1.00 33.36           O  
ATOM    658  CB  LEU A  85      24.133  10.804   7.120  1.00 32.33           C  
ATOM    659  CG  LEU A  85      24.190   9.693   8.150  1.00 31.41           C  
ATOM    660  CD1 LEU A  85      25.405   9.901   9.029  1.00 30.62           C  
ATOM    661  CD2 LEU A  85      22.898   9.620   8.959  1.00 31.78           C  
ATOM    662  N   GLN A  86      23.767  12.468   4.435  1.00 34.04           N  
ATOM    663  CA  GLN A  86      23.507  13.734   3.748  1.00 34.34           C  
ATOM    664  C   GLN A  86      22.410  13.535   2.705  1.00 34.39           C  
ATOM    665  O   GLN A  86      21.533  14.396   2.556  1.00 34.77           O  
ATOM    666  CB  GLN A  86      24.783  14.277   3.105  1.00 34.40           C  
ATOM    667  CG  GLN A  86      25.853  14.647   4.120  1.00 34.91           C  
ATOM    668  CD  GLN A  86      27.163  15.091   3.488  1.00 34.84           C  
ATOM    669  OE1 GLN A  86      27.550  14.609   2.425  1.00 35.24           O  
ATOM    670  NE2 GLN A  86      27.861  16.013   4.155  1.00 34.75           N  
ATOM    671  N   ASN A  87      22.446  12.386   2.020  1.00 33.88           N  
ATOM    672  CA  ASN A  87      21.422  12.026   1.030  1.00 33.24           C  
ATOM    673  C   ASN A  87      20.040  11.931   1.656  1.00 32.80           C  
ATOM    674  O   ASN A  87      19.058  12.340   1.047  1.00 33.04           O  
ATOM    675  CB  ASN A  87      21.763  10.710   0.302  1.00 33.03           C  
ATOM    676  CG  ASN A  87      22.795  10.888  -0.835  1.00 32.19           C  
ATOM    677  OD1 ASN A  87      23.065  11.995  -1.302  1.00 33.29           O  
ATOM    678  ND2 ASN A  87      23.342   9.781  -1.298  1.00 31.12           N  
ATOM    679  N   LEU A  88      19.990  11.430   2.888  1.00 32.40           N  
ATOM    680  CA  LEU A  88      18.735  11.140   3.594  1.00 31.76           C  
ATOM    681  C   LEU A  88      18.277  12.171   4.626  1.00 32.11           C  
ATOM    682  O   LEU A  88      17.166  12.064   5.143  1.00 31.79           O  
ATOM    683  CB  LEU A  88      18.796   9.754   4.256  1.00 31.34           C  
ATOM    684  CG  LEU A  88      19.079   8.501   3.421  1.00 29.03           C  
ATOM    685  CD1 LEU A  88      19.245   7.323   4.332  1.00 27.26           C  
ATOM    686  CD2 LEU A  88      17.980   8.248   2.415  1.00 25.81           C  
ATOM    687  N   CYS A  89      19.118  13.159   4.927  1.00 33.26           N  
ATOM    688  CA  CYS A  89      18.776  14.190   5.916  1.00 33.31           C  
ATOM    689  C   CYS A  89      17.547  14.962   5.445  1.00 32.98           C  
ATOM    690  O   CYS A  89      17.521  15.469   4.314  1.00 33.01           O  
ATOM    691  CB  CYS A  89      19.958  15.155   6.164  1.00 33.50           C  
ATOM    692  SG  CYS A  89      19.578  16.624   7.231  1.00 36.19           S  
ATOM    693  N   GLY A  90      16.540  15.044   6.314  1.00 32.34           N  
ATOM    694  CA  GLY A  90      15.304  15.753   5.996  1.00 31.87           C  
ATOM    695  C   GLY A  90      14.114  14.840   5.753  1.00 31.26           C  
ATOM    696  O   GLY A  90      12.991  15.196   6.076  1.00 31.18           O  
ATOM    697  N   GLY A  91      14.365  13.659   5.196  1.00 30.66           N  
ATOM    698  CA  GLY A  91      13.317  12.666   4.983  1.00 30.06           C  
ATOM    699  C   GLY A  91      12.747  12.052   6.256  1.00 29.61           C  
ATOM    700  O   GLY A  91      13.386  12.109   7.311  1.00 29.00           O  
ATOM    701  N   PRO A  92      11.542  11.439   6.152  1.00 29.14           N  
ATOM    702  CA  PRO A  92      10.752  10.910   7.257  1.00 29.04           C  
ATOM    703  C   PRO A  92      11.532  10.036   8.221  1.00 29.00           C  
ATOM    704  O   PRO A  92      12.043   8.999   7.823  1.00 29.11           O  
ATOM    705  CB  PRO A  92       9.694  10.066   6.545  1.00 28.73           C  
ATOM    706  CG  PRO A  92       9.508  10.730   5.269  1.00 28.96           C  
ATOM    707  CD  PRO A  92      10.854  11.231   4.866  1.00 29.12           C  
ATOM    708  N   ASN A  93      11.625  10.470   9.475  1.00 29.29           N  
ATOM    709  CA  ASN A  93      12.163   9.640  10.571  1.00 29.34           C  
ATOM    710  C   ASN A  93      13.610   9.163  10.421  1.00 29.28           C  
ATOM    711  O   ASN A  93      14.014   8.187  11.051  1.00 28.68           O  
ATOM    712  CB  ASN A  93      11.229   8.456  10.855  1.00 29.29           C  
ATOM    713  CG  ASN A  93       9.881   8.902  11.344  1.00 28.76           C  
ATOM    714  OD1 ASN A  93       9.763   9.932  12.012  1.00 29.20           O  
ATOM    715  ND2 ASN A  93       8.850   8.144  11.008  1.00 28.35           N  
ATOM    716  N   ILE A  94      14.370   9.862   9.576  1.00 29.76           N  
ATOM    717  CA  ILE A  94      15.797   9.605   9.382  1.00 30.23           C  
ATOM    718  C   ILE A  94      16.542  10.538  10.333  1.00 30.53           C  
ATOM    719  O   ILE A  94      16.200  11.723  10.418  1.00 30.40           O  
ATOM    720  CB  ILE A  94      16.252   9.862   7.902  1.00 30.00           C  
ATOM    721  CG1 ILE A  94      15.396   9.071   6.883  1.00 29.30           C  
ATOM    722  CG2 ILE A  94      17.746   9.606   7.726  1.00 30.09           C  
ATOM    723  CD1 ILE A  94      15.481   7.558   6.937  1.00 27.08           C  
ATOM    724  N   VAL A  95      17.524   9.998  11.068  1.00 30.81           N  
ATOM    725  CA  VAL A  95      18.337  10.808  11.983  1.00 31.07           C  
ATOM    726  C   VAL A  95      19.038  11.902  11.205  1.00 31.68           C  
ATOM    727  O   VAL A  95      19.701  11.630  10.201  1.00 31.65           O  
ATOM    728  CB  VAL A  95      19.359   9.960  12.795  1.00 31.39           C  
ATOM    729  CG1 VAL A  95      20.428   9.333  11.891  1.00 30.47           C  
ATOM    730  CG2 VAL A  95      19.997  10.790  13.918  1.00 30.52           C  
ATOM    731  N   LYS A  96      18.855  13.147  11.642  1.00 32.30           N  
ATOM    732  CA  LYS A  96      19.477  14.290  10.963  1.00 33.07           C  
ATOM    733  C   LYS A  96      20.905  14.504  11.456  1.00 32.91           C  
ATOM    734  O   LYS A  96      21.128  14.720  12.657  1.00 32.83           O  
ATOM    735  CB  LYS A  96      18.659  15.575  11.153  1.00 32.86           C  
ATOM    736  CG  LYS A  96      17.223  15.487  10.649  1.00 34.08           C  
ATOM    737  CD  LYS A  96      16.483  16.834  10.764  1.00 34.31           C  
ATOM    738  CE  LYS A  96      15.036  16.643  11.230  1.00 35.45           C  
ATOM    739  NZ  LYS A  96      14.274  15.658  10.398  1.00 36.33           N  
ATOM    740  N   LEU A  97      21.855  14.419  10.522  1.00 32.84           N  
ATOM    741  CA  LEU A  97      23.233  14.809  10.759  1.00 32.66           C  
ATOM    742  C   LEU A  97      23.321  16.328  10.901  1.00 33.69           C  
ATOM    743  O   LEU A  97      22.860  17.070  10.025  1.00 34.24           O  
ATOM    744  CB  LEU A  97      24.118  14.329   9.613  1.00 32.46           C  
ATOM    745  CG  LEU A  97      25.640  14.475   9.719  1.00 31.08           C  
ATOM    746  CD1 LEU A  97      26.211  13.728  10.927  1.00 28.93           C  
ATOM    747  CD2 LEU A  97      26.259  13.968   8.432  1.00 31.27           C  
ATOM    748  N   LEU A  98      23.900  16.786  12.007  1.00 34.08           N  
ATOM    749  CA  LEU A  98      24.002  18.221  12.290  1.00 34.67           C  
ATOM    750  C   LEU A  98      25.324  18.849  11.833  1.00 34.98           C  
ATOM    751  O   LEU A  98      25.335  19.975  11.327  1.00 35.08           O  
ATOM    752  CB  LEU A  98      23.752  18.485  13.778  1.00 34.49           C  
ATOM    753  CG  LEU A  98      22.366  19.000  14.182  1.00 35.68           C  
ATOM    754  CD1 LEU A  98      21.254  18.569  13.198  1.00 36.71           C  
ATOM    755  CD2 LEU A  98      22.013  18.648  15.634  1.00 34.52           C  
ATOM    756  N   ASP A  99      26.416  18.097  11.990  1.00 35.46           N  
ATOM    757  CA  ASP A  99      27.786  18.562  11.745  1.00 35.93           C  
ATOM    758  C   ASP A  99      28.683  17.337  11.784  1.00 36.41           C  
ATOM    759  O   ASP A  99      28.320  16.326  12.361  1.00 36.70           O  
ATOM    760  CB  ASP A  99      28.215  19.541  12.852  1.00 35.68           C  
ATOM    761  CG  ASP A  99      29.135  20.657  12.357  1.00 34.83           C  
ATOM    762  OD1 ASP A  99      30.038  20.402  11.551  1.00 35.06           O  
ATOM    763  OD2 ASP A  99      28.959  21.810  12.795  1.00 34.11           O  
ATOM    764  N   ILE A 100      29.849  17.425  11.162  1.00 37.30           N  
ATOM    765  CA  ILE A 100      30.853  16.368  11.220  1.00 38.32           C  
ATOM    766  C   ILE A 100      32.128  17.044  11.702  1.00 38.91           C  
ATOM    767  O   ILE A 100      32.672  17.902  10.995  1.00 39.40           O  
ATOM    768  CB  ILE A 100      31.122  15.743   9.818  1.00 38.38           C  
ATOM    769  CG1 ILE A 100      29.819  15.443   9.066  1.00 38.56           C  
ATOM    770  CG2 ILE A 100      31.970  14.476   9.935  1.00 39.12           C  
ATOM    771  CD1 ILE A 100      29.944  15.545   7.536  1.00 37.66           C  
ATOM    772  N   VAL A 101      32.595  16.691  12.900  1.00 39.44           N  
ATOM    773  CA  VAL A 101      33.816  17.303  13.459  1.00 39.89           C  
ATOM    774  C   VAL A 101      34.929  16.292  13.786  1.00 40.63           C  
ATOM    775  O   VAL A 101      34.673  15.119  14.063  1.00 40.75           O  
ATOM    776  CB  VAL A 101      33.529  18.204  14.702  1.00 39.90           C  
ATOM    777  CG1 VAL A 101      32.514  19.305  14.372  1.00 39.32           C  
ATOM    778  CG2 VAL A 101      33.074  17.374  15.911  1.00 39.49           C  
ATOM    779  N   ARG A 102      36.171  16.759  13.744  1.00 41.55           N  
ATOM    780  CA  ARG A 102      37.323  15.902  14.030  1.00 42.37           C  
ATOM    781  C   ARG A 102      38.206  16.497  15.117  1.00 42.66           C  
ATOM    782  O   ARG A 102      38.268  17.714  15.287  1.00 42.65           O  
ATOM    783  CB  ARG A 102      38.146  15.639  12.761  1.00 42.30           C  
ATOM    784  CG  ARG A 102      38.770  16.881  12.189  1.00 42.94           C  
ATOM    785  CD  ARG A 102      39.027  16.772  10.707  1.00 44.59           C  
ATOM    786  NE  ARG A 102      40.019  15.758  10.344  1.00 44.99           N  
ATOM    787  CZ  ARG A 102      40.761  15.806   9.240  1.00 45.06           C  
ATOM    788  NH1 ARG A 102      40.642  16.821   8.394  1.00 44.67           N  
ATOM    789  NH2 ARG A 102      41.637  14.847   8.987  1.00 45.66           N  
ATOM    790  N   ASP A 103      38.856  15.611  15.864  1.00 43.14           N  
ATOM    791  CA  ASP A 103      39.923  15.975  16.773  1.00 43.60           C  
ATOM    792  C   ASP A 103      41.045  16.583  15.944  1.00 43.71           C  
ATOM    793  O   ASP A 103      41.375  16.069  14.880  1.00 43.84           O  
ATOM    794  CB  ASP A 103      40.426  14.731  17.510  1.00 43.68           C  
ATOM    795  CG  ASP A 103      41.506  15.051  18.521  1.00 44.31           C  
ATOM    796  OD1 ASP A 103      41.208  15.719  19.539  1.00 45.18           O  
ATOM    797  OD2 ASP A 103      42.656  14.631  18.299  1.00 45.07           O  
ATOM    798  N   GLN A 104      41.619  17.683  16.413  1.00 43.85           N  
ATOM    799  CA  GLN A 104      42.709  18.309  15.681  1.00 43.83           C  
ATOM    800  C   GLN A 104      44.023  17.498  15.737  1.00 43.57           C  
ATOM    801  O   GLN A 104      44.668  17.302  14.708  1.00 43.49           O  
ATOM    802  CB  GLN A 104      42.921  19.751  16.147  1.00 43.89           C  
ATOM    803  CG  GLN A 104      43.570  20.607  15.077  1.00 44.52           C  
ATOM    804  CD  GLN A 104      44.221  21.855  15.623  1.00 45.26           C  
ATOM    805  OE1 GLN A 104      43.557  22.731  16.184  1.00 44.80           O  
ATOM    806  NE2 GLN A 104      45.530  21.957  15.437  1.00 45.26           N  
ATOM    807  N   HIS A 105      44.397  17.025  16.927  1.00 43.38           N  
ATOM    808  CA  HIS A 105      45.648  16.269  17.127  1.00 43.48           C  
ATOM    809  C   HIS A 105      45.707  14.887  16.435  1.00 42.96           C  
ATOM    810  O   HIS A 105      46.579  14.644  15.603  1.00 43.18           O  
ATOM    811  CB  HIS A 105      45.969  16.156  18.633  1.00 43.87           C  
ATOM    812  CG  HIS A 105      47.169  15.306  18.945  1.00 45.19           C  
ATOM    813  ND1 HIS A 105      48.463  15.739  18.746  1.00 45.85           N  
ATOM    814  CD2 HIS A 105      47.267  14.050  19.448  1.00 46.24           C  
ATOM    815  CE1 HIS A 105      49.305  14.784  19.103  1.00 46.32           C  
ATOM    816  NE2 HIS A 105      48.606  13.749  19.535  1.00 46.35           N  
ATOM    817  N   SER A 106      44.785  13.995  16.783  1.00 42.46           N  
ATOM    818  CA  SER A 106      44.765  12.631  16.246  1.00 41.88           C  
ATOM    819  C   SER A 106      43.841  12.463  15.028  1.00 41.79           C  
ATOM    820  O   SER A 106      43.901  11.444  14.328  1.00 41.52           O  
ATOM    821  CB  SER A 106      44.384  11.635  17.350  1.00 41.84           C  
ATOM    822  OG  SER A 106      43.201  12.021  18.025  1.00 40.66           O  
ATOM    823  N   LYS A 107      42.995  13.470  14.792  1.00 41.57           N  
ATOM    824  CA  LYS A 107      42.017  13.489  13.686  1.00 41.00           C  
ATOM    825  C   LYS A 107      41.075  12.281  13.654  1.00 40.40           C  
ATOM    826  O   LYS A 107      41.026  11.533  12.672  1.00 40.42           O  
ATOM    827  CB  LYS A 107      42.706  13.717  12.337  1.00 41.21           C  
ATOM    828  CG  LYS A 107      43.124  15.162  12.129  1.00 42.52           C  
ATOM    829  CD  LYS A 107      44.438  15.234  11.399  1.00 45.23           C  
ATOM    830  CE  LYS A 107      45.141  16.544  11.658  1.00 45.71           C  
ATOM    831  NZ  LYS A 107      46.589  16.378  11.334  1.00 46.82           N  
ATOM    832  N   THR A 108      40.340  12.100  14.749  1.00 39.44           N  
ATOM    833  CA  THR A 108      39.295  11.094  14.816  1.00 38.44           C  
ATOM    834  C   THR A 108      37.944  11.793  14.704  1.00 37.05           C  
ATOM    835  O   THR A 108      37.728  12.803  15.357  1.00 36.59           O  
ATOM    836  CB  THR A 108      39.356  10.263  16.123  1.00 38.78           C  
ATOM    837  OG1 THR A 108      38.779  11.016  17.198  1.00 40.67           O  
ATOM    838  CG2 THR A 108      40.803   9.846  16.468  1.00 38.20           C  
ATOM    839  N   PRO A 109      37.033  11.255  13.874  1.00 36.29           N  
ATOM    840  CA  PRO A 109      35.722  11.882  13.646  1.00 35.70           C  
ATOM    841  C   PRO A 109      34.705  11.728  14.784  1.00 34.92           C  
ATOM    842  O   PRO A 109      34.683  10.708  15.486  1.00 34.98           O  
ATOM    843  CB  PRO A 109      35.196  11.177  12.388  1.00 35.69           C  
ATOM    844  CG  PRO A 109      36.298  10.276  11.918  1.00 36.52           C  
ATOM    845  CD  PRO A 109      37.191  10.028  13.081  1.00 36.30           C  
ATOM    846  N   SER A 110      33.904  12.771  14.970  1.00 33.73           N  
ATOM    847  CA  SER A 110      32.695  12.714  15.762  1.00 33.17           C  
ATOM    848  C   SER A 110      31.584  13.177  14.841  1.00 32.43           C  
ATOM    849  O   SER A 110      31.723  14.200  14.171  1.00 32.54           O  
ATOM    850  CB  SER A 110      32.770  13.644  16.975  1.00 33.21           C  
ATOM    851  OG  SER A 110      33.769  13.241  17.888  1.00 34.37           O  
ATOM    852  N   LEU A 111      30.494  12.427  14.782  1.00 31.54           N  
ATOM    853  CA  LEU A 111      29.366  12.809  13.943  1.00 30.88           C  
ATOM    854  C   LEU A 111      28.269  13.383  14.812  1.00 30.50           C  
ATOM    855  O   LEU A 111      27.820  12.739  15.760  1.00 30.56           O  
ATOM    856  CB  LEU A 111      28.832  11.605  13.187  1.00 31.17           C  
ATOM    857  CG  LEU A 111      29.686  10.898  12.145  1.00 31.15           C  
ATOM    858  CD1 LEU A 111      28.899   9.713  11.631  1.00 32.06           C  
ATOM    859  CD2 LEU A 111      30.020  11.834  11.004  1.00 31.96           C  
ATOM    860  N   ILE A 112      27.832  14.592  14.495  1.00 29.68           N  
ATOM    861  CA  ILE A 112      26.910  15.300  15.372  1.00 29.39           C  
ATOM    862  C   ILE A 112      25.479  15.145  14.874  1.00 29.38           C  
ATOM    863  O   ILE A 112      25.178  15.466  13.727  1.00 29.57           O  
ATOM    864  CB  ILE A 112      27.302  16.802  15.532  1.00 29.01           C  
ATOM    865  CG1 ILE A 112      28.817  16.950  15.795  1.00 29.08           C  
ATOM    866  CG2 ILE A 112      26.477  17.459  16.623  1.00 28.85           C  
ATOM    867  CD1 ILE A 112      29.284  16.510  17.180  1.00 25.75           C  
ATOM    868  N   PHE A 113      24.607  14.634  15.739  1.00 29.24           N  
ATOM    869  CA  PHE A 113      23.239  14.313  15.350  1.00 28.83           C  
ATOM    870  C   PHE A 113      22.242  15.141  16.148  1.00 29.43           C  
ATOM    871  O   PHE A 113      22.589  15.694  17.199  1.00 29.29           O  
ATOM    872  CB  PHE A 113      22.942  12.824  15.575  1.00 27.83           C  
ATOM    873  CG  PHE A 113      23.779  11.891  14.743  1.00 26.92           C  
ATOM    874  CD1 PHE A 113      23.527  11.722  13.381  1.00 26.20           C  
ATOM    875  CD2 PHE A 113      24.802  11.153  15.325  1.00 24.06           C  
ATOM    876  CE1 PHE A 113      24.296  10.848  12.616  1.00 24.28           C  
ATOM    877  CE2 PHE A 113      25.572  10.285  14.569  1.00 22.80           C  
ATOM    878  CZ  PHE A 113      25.320  10.128  13.216  1.00 24.22           C  
ATOM    879  N   GLU A 114      21.004  15.212  15.647  1.00 29.86           N  
ATOM    880  CA  GLU A 114      19.867  15.659  16.448  1.00 30.60           C  
ATOM    881  C   GLU A 114      19.766  14.806  17.714  1.00 30.54           C  
ATOM    882  O   GLU A 114      20.083  13.624  17.705  1.00 30.81           O  
ATOM    883  CB  GLU A 114      18.564  15.564  15.653  1.00 30.55           C  
ATOM    884  CG  GLU A 114      18.022  14.130  15.497  1.00 31.83           C  
ATOM    885  CD  GLU A 114      16.785  14.052  14.609  1.00 31.93           C  
ATOM    886  OE1 GLU A 114      15.675  14.438  15.054  1.00 31.83           O  
ATOM    887  OE2 GLU A 114      16.939  13.597  13.456  1.00 35.34           O  
ATOM    888  N   TYR A 115      19.340  15.411  18.807  1.00 30.59           N  
ATOM    889  CA  TYR A 115      19.184  14.673  20.030  1.00 31.05           C  
ATOM    890  C   TYR A 115      17.780  14.088  20.088  1.00 31.58           C  
ATOM    891  O   TYR A 115      16.807  14.729  19.655  1.00 31.87           O  
ATOM    892  CB  TYR A 115      19.457  15.572  21.242  1.00 31.11           C  
ATOM    893  CG  TYR A 115      19.206  14.898  22.566  1.00 30.73           C  
ATOM    894  CD1 TYR A 115      20.050  13.894  23.022  1.00 29.70           C  
ATOM    895  CD2 TYR A 115      18.116  15.260  23.355  1.00 30.51           C  
ATOM    896  CE1 TYR A 115      19.821  13.264  24.226  1.00 30.62           C  
ATOM    897  CE2 TYR A 115      17.876  14.634  24.564  1.00 30.51           C  
ATOM    898  CZ  TYR A 115      18.738  13.636  24.993  1.00 30.79           C  
ATOM    899  OH  TYR A 115      18.519  13.008  26.196  1.00 32.00           O  
ATOM    900  N   VAL A 116      17.698  12.861  20.597  1.00 31.45           N  
ATOM    901  CA  VAL A 116      16.443  12.187  20.857  1.00 31.56           C  
ATOM    902  C   VAL A 116      16.539  11.706  22.294  1.00 31.92           C  
ATOM    903  O   VAL A 116      17.496  11.009  22.646  1.00 31.84           O  
ATOM    904  CB  VAL A 116      16.250  10.956  19.939  1.00 31.37           C  
ATOM    905  CG1 VAL A 116      14.928  10.261  20.232  1.00 31.05           C  
ATOM    906  CG2 VAL A 116      16.334  11.340  18.472  1.00 31.90           C  
ATOM    907  N   ASN A 117      15.573  12.088  23.131  1.00 32.18           N  
ATOM    908  CA  ASN A 117      15.490  11.513  24.469  1.00 32.50           C  
ATOM    909  C   ASN A 117      14.934  10.104  24.342  1.00 32.39           C  
ATOM    910  O   ASN A 117      13.738   9.864  24.517  1.00 32.62           O  
ATOM    911  CB  ASN A 117      14.666  12.375  25.451  1.00 32.62           C  
ATOM    912  CG  ASN A 117      14.515  11.707  26.844  1.00 33.69           C  
ATOM    913  OD1 ASN A 117      15.450  11.071  27.342  1.00 33.89           O  
ATOM    914  ND2 ASN A 117      13.331  11.830  27.450  1.00 33.88           N  
ATOM    915  N   ASN A 118      15.825   9.181  24.003  1.00 32.41           N  
ATOM    916  CA  ASN A 118      15.481   7.778  23.837  1.00 32.25           C  
ATOM    917  C   ASN A 118      15.300   7.053  25.172  1.00 32.78           C  
ATOM    918  O   ASN A 118      16.040   7.286  26.133  1.00 32.53           O  
ATOM    919  CB  ASN A 118      16.567   7.092  22.998  1.00 31.92           C  
ATOM    920  CG  ASN A 118      16.382   5.588  22.889  1.00 31.14           C  
ATOM    921  OD1 ASN A 118      15.465   5.108  22.219  1.00 29.92           O  
ATOM    922  ND2 ASN A 118      17.273   4.833  23.531  1.00 29.33           N  
ATOM    923  N   THR A 119      14.294   6.183  25.217  1.00 33.17           N  
ATOM    924  CA  THR A 119      14.241   5.112  26.196  1.00 33.24           C  
ATOM    925  C   THR A 119      14.639   3.808  25.506  1.00 33.42           C  
ATOM    926  O   THR A 119      14.030   3.417  24.497  1.00 33.33           O  
ATOM    927  CB  THR A 119      12.839   4.966  26.802  1.00 33.15           C  
ATOM    928  OG1 THR A 119      12.432   6.224  27.334  1.00 34.26           O  
ATOM    929  CG2 THR A 119      12.824   3.918  27.922  1.00 32.99           C  
ATOM    930  N   ASP A 120      15.661   3.147  26.055  1.00 33.30           N  
ATOM    931  CA  ASP A 120      16.128   1.852  25.565  1.00 33.05           C  
ATOM    932  C   ASP A 120      14.945   0.892  25.374  1.00 33.10           C  
ATOM    933  O   ASP A 120      14.062   0.767  26.247  1.00 33.00           O  
ATOM    934  CB  ASP A 120      17.156   1.267  26.551  1.00 33.11           C  
ATOM    935  CG  ASP A 120      17.780  -0.036  26.067  1.00 33.14           C  
ATOM    936  OD1 ASP A 120      18.391  -0.043  24.981  1.00 33.86           O  
ATOM    937  OD2 ASP A 120      17.688  -1.054  26.787  1.00 33.34           O  
ATOM    938  N   PHE A 121      14.935   0.216  24.228  1.00 32.94           N  
ATOM    939  CA  PHE A 121      13.880  -0.750  23.899  1.00 32.75           C  
ATOM    940  C   PHE A 121      13.635  -1.866  24.943  1.00 32.65           C  
ATOM    941  O   PHE A 121      12.483  -2.216  25.207  1.00 32.46           O  
ATOM    942  CB  PHE A 121      14.102  -1.317  22.488  1.00 32.81           C  
ATOM    943  CG  PHE A 121      15.140  -2.389  22.414  1.00 32.98           C  
ATOM    944  CD1 PHE A 121      16.497  -2.068  22.438  1.00 32.61           C  
ATOM    945  CD2 PHE A 121      14.763  -3.723  22.305  1.00 32.95           C  
ATOM    946  CE1 PHE A 121      17.453  -3.054  22.371  1.00 31.86           C  
ATOM    947  CE2 PHE A 121      15.718  -4.718  22.226  1.00 33.37           C  
ATOM    948  CZ  PHE A 121      17.066  -4.383  22.260  1.00 33.03           C  
ATOM    949  N   LYS A 122      14.701  -2.412  25.536  1.00 32.81           N  
ATOM    950  CA  LYS A 122      14.585  -3.461  26.581  1.00 32.77           C  
ATOM    951  C   LYS A 122      13.698  -2.998  27.743  1.00 32.32           C  
ATOM    952  O   LYS A 122      13.000  -3.798  28.395  1.00 32.02           O  
ATOM    953  CB  LYS A 122      15.969  -3.866  27.131  1.00 33.24           C  
ATOM    954  CG  LYS A 122      16.989  -4.446  26.124  1.00 34.97           C  
ATOM    955  CD  LYS A 122      16.416  -5.584  25.261  1.00 37.08           C  
ATOM    956  CE  LYS A 122      16.180  -6.899  26.006  1.00 38.72           C  
ATOM    957  NZ  LYS A 122      15.489  -7.950  25.161  1.00 37.67           N  
ATOM    958  N   VAL A 123      13.743  -1.692  27.989  1.00 31.90           N  
ATOM    959  CA  VAL A 123      12.911  -1.051  28.992  1.00 31.19           C  
ATOM    960  C   VAL A 123      11.550  -0.660  28.395  1.00 30.98           C  
ATOM    961  O   VAL A 123      10.507  -1.065  28.926  1.00 30.44           O  
ATOM    962  CB  VAL A 123      13.601   0.191  29.573  1.00 30.88           C  
ATOM    963  CG1 VAL A 123      12.825   0.698  30.736  1.00 31.35           C  
ATOM    964  CG2 VAL A 123      15.023  -0.132  30.013  1.00 31.36           C  
ATOM    965  N   LEU A 124      11.585   0.099  27.287  1.00 30.64           N  
ATOM    966  CA  LEU A 124      10.392   0.716  26.660  1.00 30.23           C  
ATOM    967  C   LEU A 124       9.364  -0.266  26.072  1.00 30.29           C  
ATOM    968  O   LEU A 124       8.148  -0.112  26.272  1.00 30.18           O  
ATOM    969  CB  LEU A 124      10.825   1.716  25.579  1.00 30.16           C  
ATOM    970  CG  LEU A 124       9.768   2.308  24.642  1.00 29.55           C  
ATOM    971  CD1 LEU A 124       8.892   3.302  25.359  1.00 29.44           C  
ATOM    972  CD2 LEU A 124      10.440   2.965  23.469  1.00 29.83           C  
ATOM    973  N   TYR A 125       9.864  -1.265  25.348  1.00 30.11           N  
ATOM    974  CA  TYR A 125       9.024  -2.214  24.624  1.00 30.10           C  
ATOM    975  C   TYR A 125       7.940  -2.952  25.456  1.00 30.98           C  
ATOM    976  O   TYR A 125       6.796  -3.061  25.002  1.00 31.32           O  
ATOM    977  CB  TYR A 125       9.894  -3.178  23.803  1.00 29.24           C  
ATOM    978  CG  TYR A 125      10.485  -2.591  22.529  1.00 27.97           C  
ATOM    979  CD1 TYR A 125      10.572  -1.213  22.325  1.00 26.54           C  
ATOM    980  CD2 TYR A 125      10.978  -3.433  21.528  1.00 28.56           C  
ATOM    981  CE1 TYR A 125      11.125  -0.691  21.146  1.00 27.26           C  
ATOM    982  CE2 TYR A 125      11.544  -2.927  20.343  1.00 26.68           C  
ATOM    983  CZ  TYR A 125      11.608  -1.562  20.156  1.00 27.26           C  
ATOM    984  OH  TYR A 125      12.156  -1.081  18.989  1.00 25.91           O  
ATOM    985  N   PRO A 126       8.283  -3.482  26.654  1.00 31.33           N  
ATOM    986  CA  PRO A 126       7.241  -4.136  27.469  1.00 31.39           C  
ATOM    987  C   PRO A 126       6.155  -3.199  28.006  1.00 31.56           C  
ATOM    988  O   PRO A 126       5.136  -3.659  28.537  1.00 31.52           O  
ATOM    989  CB  PRO A 126       8.041  -4.744  28.631  1.00 31.49           C  
ATOM    990  CG  PRO A 126       9.432  -4.839  28.108  1.00 31.90           C  
ATOM    991  CD  PRO A 126       9.600  -3.602  27.293  1.00 31.23           C  
ATOM    992  N   THR A 127       6.374  -1.894  27.872  1.00 31.82           N  
ATOM    993  CA  THR A 127       5.408  -0.897  28.322  1.00 31.42           C  
ATOM    994  C   THR A 127       4.411  -0.537  27.204  1.00 31.23           C  
ATOM    995  O   THR A 127       3.408   0.150  27.442  1.00 31.03           O  
ATOM    996  CB  THR A 127       6.126   0.386  28.804  1.00 31.51           C  
ATOM    997  OG1 THR A 127       6.308   1.290  27.706  1.00 31.96           O  
ATOM    998  CG2 THR A 127       7.483   0.048  29.426  1.00 31.10           C  
ATOM    999  N   LEU A 128       4.694  -0.997  25.986  1.00 30.43           N  
ATOM   1000  CA  LEU A 128       3.946  -0.529  24.829  1.00 30.14           C  
ATOM   1001  C   LEU A 128       2.572  -1.199  24.640  1.00 29.86           C  
ATOM   1002  O   LEU A 128       2.444  -2.421  24.712  1.00 28.83           O  
ATOM   1003  CB  LEU A 128       4.801  -0.586  23.556  1.00 29.98           C  
ATOM   1004  CG  LEU A 128       6.070   0.284  23.546  1.00 29.31           C  
ATOM   1005  CD1 LEU A 128       7.013  -0.118  22.403  1.00 28.72           C  
ATOM   1006  CD2 LEU A 128       5.756   1.755  23.478  1.00 26.68           C  
ATOM   1007  N   THR A 129       1.554  -0.360  24.431  1.00 30.03           N  
ATOM   1008  CA  THR A 129       0.210  -0.819  24.060  1.00 29.94           C  
ATOM   1009  C   THR A 129       0.248  -1.466  22.672  1.00 29.76           C  
ATOM   1010  O   THR A 129       1.251  -1.371  21.962  1.00 29.42           O  
ATOM   1011  CB  THR A 129      -0.817   0.343  24.047  1.00 29.94           C  
ATOM   1012  OG1 THR A 129      -0.445   1.309  23.060  1.00 30.00           O  
ATOM   1013  CG2 THR A 129      -0.920   1.034  25.411  1.00 30.01           C  
ATOM   1014  N   ASP A 130      -0.838  -2.134  22.298  1.00 29.98           N  
ATOM   1015  CA  ASP A 130      -0.992  -2.688  20.950  1.00 30.12           C  
ATOM   1016  C   ASP A 130      -0.914  -1.567  19.904  1.00 30.21           C  
ATOM   1017  O   ASP A 130      -0.233  -1.708  18.879  1.00 30.33           O  
ATOM   1018  CB  ASP A 130      -2.309  -3.459  20.840  1.00 30.14           C  
ATOM   1019  CG  ASP A 130      -2.678  -3.791  19.417  1.00 31.91           C  
ATOM   1020  OD1 ASP A 130      -1.946  -4.561  18.766  1.00 33.62           O  
ATOM   1021  OD2 ASP A 130      -3.714  -3.282  18.939  1.00 34.57           O  
ATOM   1022  N   TYR A 131      -1.583  -0.444  20.178  1.00 29.83           N  
ATOM   1023  CA  TYR A 131      -1.578   0.669  19.248  1.00 29.18           C  
ATOM   1024  C   TYR A 131      -0.185   1.276  19.080  1.00 28.93           C  
ATOM   1025  O   TYR A 131       0.192   1.621  17.973  1.00 28.98           O  
ATOM   1026  CB  TYR A 131      -2.622   1.728  19.635  1.00 29.18           C  
ATOM   1027  CG  TYR A 131      -2.732   2.884  18.647  1.00 29.37           C  
ATOM   1028  CD1 TYR A 131      -3.296   2.704  17.371  1.00 28.83           C  
ATOM   1029  CD2 TYR A 131      -2.269   4.145  18.983  1.00 28.41           C  
ATOM   1030  CE1 TYR A 131      -3.390   3.756  16.472  1.00 27.98           C  
ATOM   1031  CE2 TYR A 131      -2.358   5.204  18.091  1.00 28.96           C  
ATOM   1032  CZ  TYR A 131      -2.922   5.005  16.845  1.00 29.48           C  
ATOM   1033  OH  TYR A 131      -2.989   6.070  15.979  1.00 30.43           O  
ATOM   1034  N   ASP A 132       0.568   1.421  20.171  1.00 29.19           N  
ATOM   1035  CA  ASP A 132       1.910   2.020  20.114  1.00 28.69           C  
ATOM   1036  C   ASP A 132       2.774   1.156  19.233  1.00 28.32           C  
ATOM   1037  O   ASP A 132       3.461   1.675  18.366  1.00 28.71           O  
ATOM   1038  CB  ASP A 132       2.581   2.123  21.490  1.00 29.13           C  
ATOM   1039  CG  ASP A 132       1.886   3.085  22.434  1.00 30.00           C  
ATOM   1040  OD1 ASP A 132       1.671   4.269  22.071  1.00 31.21           O  
ATOM   1041  OD2 ASP A 132       1.579   2.648  23.570  1.00 31.34           O  
ATOM   1042  N   ILE A 133       2.732  -0.163  19.441  1.00 28.08           N  
ATOM   1043  CA  ILE A 133       3.481  -1.092  18.587  1.00 27.96           C  
ATOM   1044  C   ILE A 133       3.214  -0.795  17.095  1.00 28.09           C  
ATOM   1045  O   ILE A 133       4.158  -0.534  16.326  1.00 27.93           O  
ATOM   1046  CB  ILE A 133       3.244  -2.582  18.989  1.00 28.16           C  
ATOM   1047  CG1 ILE A 133       4.166  -2.961  20.160  1.00 27.73           C  
ATOM   1048  CG2 ILE A 133       3.520  -3.530  17.823  1.00 28.09           C  
ATOM   1049  CD1 ILE A 133       3.738  -4.202  20.947  1.00 27.73           C  
ATOM   1050  N   ARG A 134       1.929  -0.785  16.730  1.00 27.92           N  
ATOM   1051  CA  ARG A 134       1.454  -0.428  15.394  1.00 28.40           C  
ATOM   1052  C   ARG A 134       1.921   0.957  14.950  1.00 28.39           C  
ATOM   1053  O   ARG A 134       2.385   1.124  13.822  1.00 28.51           O  
ATOM   1054  CB  ARG A 134      -0.082  -0.482  15.347  1.00 28.86           C  
ATOM   1055  CG  ARG A 134      -0.669  -1.786  15.825  1.00 29.02           C  
ATOM   1056  CD  ARG A 134      -2.060  -1.972  15.276  1.00 30.56           C  
ATOM   1057  NE  ARG A 134      -2.748  -3.093  15.910  1.00 31.42           N  
ATOM   1058  CZ  ARG A 134      -3.844  -3.678  15.430  1.00 32.22           C  
ATOM   1059  NH1 ARG A 134      -4.385  -3.252  14.291  1.00 31.30           N  
ATOM   1060  NH2 ARG A 134      -4.400  -4.689  16.095  1.00 32.02           N  
ATOM   1061  N   TYR A 135       1.794   1.935  15.845  1.00 28.35           N  
ATOM   1062  CA  TYR A 135       2.266   3.297  15.617  1.00 28.41           C  
ATOM   1063  C   TYR A 135       3.766   3.335  15.301  1.00 28.77           C  
ATOM   1064  O   TYR A 135       4.193   3.931  14.303  1.00 29.04           O  
ATOM   1065  CB  TYR A 135       1.937   4.203  16.826  1.00 28.06           C  
ATOM   1066  CG  TYR A 135       2.390   5.639  16.644  1.00 27.97           C  
ATOM   1067  CD1 TYR A 135       1.601   6.557  15.952  1.00 28.26           C  
ATOM   1068  CD2 TYR A 135       3.614   6.075  17.146  1.00 28.19           C  
ATOM   1069  CE1 TYR A 135       2.013   7.875  15.762  1.00 28.47           C  
ATOM   1070  CE2 TYR A 135       4.042   7.393  16.964  1.00 28.32           C  
ATOM   1071  CZ  TYR A 135       3.241   8.288  16.268  1.00 28.84           C  
ATOM   1072  OH  TYR A 135       3.650   9.594  16.090  1.00 28.18           O  
ATOM   1073  N   TYR A 136       4.572   2.687  16.138  1.00 29.30           N  
ATOM   1074  CA  TYR A 136       6.023   2.755  15.970  1.00 28.99           C  
ATOM   1075  C   TYR A 136       6.567   1.950  14.790  1.00 29.25           C  
ATOM   1076  O   TYR A 136       7.490   2.400  14.095  1.00 29.53           O  
ATOM   1077  CB  TYR A 136       6.729   2.420  17.279  1.00 29.47           C  
ATOM   1078  CG  TYR A 136       6.520   3.491  18.314  1.00 28.73           C  
ATOM   1079  CD1 TYR A 136       6.869   4.804  18.049  1.00 29.76           C  
ATOM   1080  CD2 TYR A 136       5.955   3.198  19.548  1.00 30.05           C  
ATOM   1081  CE1 TYR A 136       6.664   5.806  18.985  1.00 29.29           C  
ATOM   1082  CE2 TYR A 136       5.743   4.195  20.497  1.00 29.51           C  
ATOM   1083  CZ  TYR A 136       6.112   5.493  20.196  1.00 29.10           C  
ATOM   1084  OH  TYR A 136       5.935   6.488  21.106  1.00 30.64           O  
ATOM   1085  N   ILE A 137       5.985   0.778  14.537  1.00 29.14           N  
ATOM   1086  CA  ILE A 137       6.361   0.009  13.348  1.00 28.93           C  
ATOM   1087  C   ILE A 137       6.062   0.825  12.085  1.00 29.13           C  
ATOM   1088  O   ILE A 137       6.851   0.814  11.138  1.00 29.46           O  
ATOM   1089  CB  ILE A 137       5.699  -1.392  13.324  1.00 28.67           C  
ATOM   1090  CG1 ILE A 137       6.160  -2.215  14.539  1.00 28.59           C  
ATOM   1091  CG2 ILE A 137       6.003  -2.118  12.035  1.00 27.84           C  
ATOM   1092  CD1 ILE A 137       7.675  -2.407  14.675  1.00 29.11           C  
ATOM   1093  N   TYR A 138       4.953   1.567  12.115  1.00 28.88           N  
ATOM   1094  CA  TYR A 138       4.547   2.455  11.029  1.00 28.48           C  
ATOM   1095  C   TYR A 138       5.512   3.621  10.831  1.00 27.92           C  
ATOM   1096  O   TYR A 138       5.836   3.991   9.697  1.00 27.85           O  
ATOM   1097  CB  TYR A 138       3.112   2.959  11.266  1.00 29.01           C  
ATOM   1098  CG  TYR A 138       2.454   3.565  10.043  1.00 29.40           C  
ATOM   1099  CD1 TYR A 138       1.920   2.756   9.036  1.00 29.64           C  
ATOM   1100  CD2 TYR A 138       2.373   4.949   9.890  1.00 30.42           C  
ATOM   1101  CE1 TYR A 138       1.320   3.317   7.907  1.00 29.43           C  
ATOM   1102  CE2 TYR A 138       1.778   5.515   8.762  1.00 30.55           C  
ATOM   1103  CZ  TYR A 138       1.253   4.694   7.780  1.00 29.92           C  
ATOM   1104  OH  TYR A 138       0.683   5.263   6.669  1.00 30.05           O  
ATOM   1105  N   GLU A 139       5.977   4.201  11.931  1.00 27.56           N  
ATOM   1106  CA  GLU A 139       6.965   5.283  11.860  1.00 27.14           C  
ATOM   1107  C   GLU A 139       8.276   4.797  11.246  1.00 26.36           C  
ATOM   1108  O   GLU A 139       8.859   5.469  10.401  1.00 26.38           O  
ATOM   1109  CB  GLU A 139       7.198   5.919  13.245  1.00 27.52           C  
ATOM   1110  CG  GLU A 139       5.969   6.648  13.847  1.00 27.16           C  
ATOM   1111  CD  GLU A 139       5.286   7.610  12.866  1.00 27.06           C  
ATOM   1112  OE1 GLU A 139       5.901   8.614  12.445  1.00 26.56           O  
ATOM   1113  OE2 GLU A 139       4.119   7.351  12.522  1.00 26.76           O  
ATOM   1114  N   LEU A 140       8.703   3.611  11.668  1.00 25.53           N  
ATOM   1115  CA  LEU A 140       9.886   2.947  11.133  1.00 24.94           C  
ATOM   1116  C   LEU A 140       9.739   2.586   9.653  1.00 24.68           C  
ATOM   1117  O   LEU A 140      10.667   2.799   8.873  1.00 25.36           O  
ATOM   1118  CB  LEU A 140      10.221   1.697  11.956  1.00 24.96           C  
ATOM   1119  CG  LEU A 140      11.523   0.987  11.587  1.00 24.78           C  
ATOM   1120  CD1 LEU A 140      12.708   1.966  11.698  1.00 24.01           C  
ATOM   1121  CD2 LEU A 140      11.715  -0.267  12.439  1.00 23.96           C  
ATOM   1122  N   LEU A 141       8.570   2.061   9.285  1.00 23.65           N  
ATOM   1123  CA  LEU A 141       8.193   1.832   7.896  1.00 22.51           C  
ATOM   1124  C   LEU A 141       8.274   3.049   7.004  1.00 22.37           C  
ATOM   1125  O   LEU A 141       8.573   2.902   5.826  1.00 22.68           O  
ATOM   1126  CB  LEU A 141       6.799   1.218   7.808  1.00 22.37           C  
ATOM   1127  CG  LEU A 141       6.734  -0.299   7.993  1.00 20.62           C  
ATOM   1128  CD1 LEU A 141       5.320  -0.754   8.293  1.00 19.52           C  
ATOM   1129  CD2 LEU A 141       7.290  -1.000   6.751  1.00 18.99           C  
ATOM   1130  N   LYS A 142       8.035   4.244   7.558  1.00 22.33           N  
ATOM   1131  CA  LYS A 142       8.189   5.511   6.811  1.00 22.26           C  
ATOM   1132  C   LYS A 142       9.652   5.792   6.479  1.00 22.09           C  
ATOM   1133  O   LYS A 142       9.987   6.236   5.377  1.00 21.83           O  
ATOM   1134  CB  LYS A 142       7.607   6.717   7.584  1.00 22.50           C  
ATOM   1135  CG  LYS A 142       6.098   6.742   7.754  1.00 22.30           C  
ATOM   1136  CD  LYS A 142       5.685   7.818   8.740  1.00 22.41           C  
ATOM   1137  CE  LYS A 142       4.189   8.078   8.660  1.00 23.37           C  
ATOM   1138  NZ  LYS A 142       3.736   9.274   9.440  1.00 23.65           N  
ATOM   1139  N   ALA A 143      10.509   5.524   7.459  1.00 22.17           N  
ATOM   1140  CA  ALA A 143      11.935   5.710   7.331  1.00 21.52           C  
ATOM   1141  C   ALA A 143      12.459   4.738   6.296  1.00 21.43           C  
ATOM   1142  O   ALA A 143      13.276   5.107   5.425  1.00 20.87           O  
ATOM   1143  CB  ALA A 143      12.611   5.499   8.682  1.00 21.67           C  
ATOM   1144  N   LEU A 144      11.952   3.502   6.365  1.00 21.37           N  
ATOM   1145  CA  LEU A 144      12.395   2.443   5.453  1.00 21.37           C  
ATOM   1146  C   LEU A 144      11.953   2.689   4.030  1.00 22.00           C  
ATOM   1147  O   LEU A 144      12.783   2.669   3.127  1.00 22.65           O  
ATOM   1148  CB  LEU A 144      11.999   1.047   5.950  1.00 21.38           C  
ATOM   1149  CG  LEU A 144      12.751   0.623   7.220  1.00 19.90           C  
ATOM   1150  CD1 LEU A 144      12.269  -0.697   7.780  1.00 19.98           C  
ATOM   1151  CD2 LEU A 144      14.203   0.538   6.955  1.00 18.88           C  
ATOM   1152  N   ASP A 145      10.661   2.951   3.811  1.00 22.91           N  
ATOM   1153  CA  ASP A 145      10.214   3.298   2.468  1.00 23.34           C  
ATOM   1154  C   ASP A 145      11.005   4.491   1.937  1.00 23.52           C  
ATOM   1155  O   ASP A 145      11.424   4.505   0.774  1.00 23.72           O  
ATOM   1156  CB  ASP A 145       8.701   3.573   2.414  1.00 23.57           C  
ATOM   1157  CG  ASP A 145       8.239   3.971   1.028  1.00 23.29           C  
ATOM   1158  OD1 ASP A 145       8.533   3.248   0.053  1.00 23.74           O  
ATOM   1159  OD2 ASP A 145       7.587   5.022   0.905  1.00 25.52           O  
ATOM   1160  N   TYR A 146      11.217   5.489   2.789  1.00 23.96           N  
ATOM   1161  CA  TYR A 146      11.977   6.656   2.374  1.00 24.13           C  
ATOM   1162  C   TYR A 146      13.392   6.316   1.886  1.00 24.27           C  
ATOM   1163  O   TYR A 146      13.779   6.772   0.808  1.00 24.47           O  
ATOM   1164  CB  TYR A 146      12.016   7.747   3.446  1.00 24.41           C  
ATOM   1165  CG  TYR A 146      12.784   8.949   2.974  1.00 25.26           C  
ATOM   1166  CD1 TYR A 146      12.294   9.741   1.924  1.00 26.45           C  
ATOM   1167  CD2 TYR A 146      14.028   9.277   3.532  1.00 26.01           C  
ATOM   1168  CE1 TYR A 146      13.009  10.844   1.454  1.00 27.60           C  
ATOM   1169  CE2 TYR A 146      14.762  10.387   3.067  1.00 26.65           C  
ATOM   1170  CZ  TYR A 146      14.237  11.160   2.037  1.00 27.22           C  
ATOM   1171  OH  TYR A 146      14.923  12.249   1.581  1.00 28.38           O  
ATOM   1172  N   CYS A 147      14.159   5.533   2.653  1.00 24.34           N  
ATOM   1173  CA  CYS A 147      15.580   5.308   2.296  1.00 24.87           C  
ATOM   1174  C   CYS A 147      15.709   4.368   1.116  1.00 24.87           C  
ATOM   1175  O   CYS A 147      16.591   4.542   0.267  1.00 25.02           O  
ATOM   1176  CB  CYS A 147      16.445   4.839   3.483  1.00 24.78           C  
ATOM   1177  SG  CYS A 147      16.190   3.140   4.123  1.00 26.42           S  
ATOM   1178  N   HIS A 148      14.811   3.385   1.069  1.00 24.84           N  
ATOM   1179  CA  HIS A 148      14.658   2.503  -0.077  1.00 24.37           C  
ATOM   1180  C   HIS A 148      14.317   3.286  -1.359  1.00 24.68           C  
ATOM   1181  O   HIS A 148      14.854   3.001  -2.419  1.00 24.58           O  
ATOM   1182  CB  HIS A 148      13.611   1.422   0.230  1.00 24.14           C  
ATOM   1183  CG  HIS A 148      14.008   0.480   1.336  1.00 22.72           C  
ATOM   1184  ND1 HIS A 148      13.153  -0.477   1.844  1.00 23.08           N  
ATOM   1185  CD2 HIS A 148      15.159   0.361   2.043  1.00 20.03           C  
ATOM   1186  CE1 HIS A 148      13.764  -1.155   2.801  1.00 21.39           C  
ATOM   1187  NE2 HIS A 148      14.985  -0.666   2.937  1.00 20.45           N  
ATOM   1188  N   SER A 149      13.465   4.304  -1.253  1.00 25.46           N  
ATOM   1189  CA  SER A 149      13.115   5.136  -2.418  1.00 26.11           C  
ATOM   1190  C   SER A 149      14.308   5.962  -2.881  1.00 26.82           C  
ATOM   1191  O   SER A 149      14.461   6.251  -4.070  1.00 27.10           O  
ATOM   1192  CB  SER A 149      11.903   6.046  -2.126  1.00 26.23           C  
ATOM   1193  OG  SER A 149      12.222   7.133  -1.277  1.00 25.63           O  
ATOM   1194  N   GLN A 150      15.161   6.320  -1.929  1.00 27.12           N  
ATOM   1195  CA  GLN A 150      16.320   7.152  -2.205  1.00 27.44           C  
ATOM   1196  C   GLN A 150      17.530   6.328  -2.609  1.00 27.68           C  
ATOM   1197  O   GLN A 150      18.590   6.880  -2.881  1.00 28.40           O  
ATOM   1198  CB  GLN A 150      16.618   8.060  -1.008  1.00 27.18           C  
ATOM   1199  CG  GLN A 150      15.519   9.073  -0.728  1.00 26.80           C  
ATOM   1200  CD  GLN A 150      15.405  10.140  -1.804  1.00 27.71           C  
ATOM   1201  OE1 GLN A 150      16.392  10.772  -2.167  1.00 28.51           O  
ATOM   1202  NE2 GLN A 150      14.196  10.347  -2.313  1.00 28.16           N  
ATOM   1203  N   GLY A 151      17.356   5.007  -2.654  1.00 27.86           N  
ATOM   1204  CA  GLY A 151      18.341   4.091  -3.216  1.00 27.13           C  
ATOM   1205  C   GLY A 151      19.251   3.441  -2.193  1.00 27.15           C  
ATOM   1206  O   GLY A 151      20.250   2.814  -2.567  1.00 26.49           O  
ATOM   1207  N   ILE A 152      18.890   3.577  -0.912  1.00 26.77           N  
ATOM   1208  CA  ILE A 152      19.689   3.042   0.202  1.00 26.43           C  
ATOM   1209  C   ILE A 152      19.045   1.834   0.891  1.00 26.22           C  
ATOM   1210  O   ILE A 152      17.843   1.810   1.111  1.00 26.60           O  
ATOM   1211  CB  ILE A 152      20.070   4.180   1.246  1.00 26.25           C  
ATOM   1212  CG1 ILE A 152      21.148   5.105   0.669  1.00 26.25           C  
ATOM   1213  CG2 ILE A 152      20.530   3.617   2.593  1.00 24.27           C  
ATOM   1214  CD1 ILE A 152      20.614   6.354  -0.013  1.00 25.14           C  
ATOM   1215  N   MET A 153      19.854   0.823   1.195  1.00 26.50           N  
ATOM   1216  CA  MET A 153      19.457  -0.238   2.119  1.00 26.58           C  
ATOM   1217  C   MET A 153      20.183   0.058   3.413  1.00 27.25           C  
ATOM   1218  O   MET A 153      21.388   0.326   3.389  1.00 27.94           O  
ATOM   1219  CB  MET A 153      19.873  -1.622   1.629  1.00 26.19           C  
ATOM   1220  CG  MET A 153      19.753  -1.866   0.140  1.00 25.36           C  
ATOM   1221  SD  MET A 153      20.585  -3.412  -0.285  1.00 26.24           S  
ATOM   1222  CE  MET A 153      22.215  -2.801  -0.657  1.00 25.38           C  
ATOM   1223  N   HIS A 154      19.452   0.033   4.527  1.00 27.51           N  
ATOM   1224  CA  HIS A 154      20.009   0.277   5.857  1.00 27.88           C  
ATOM   1225  C   HIS A 154      20.977  -0.855   6.249  1.00 28.40           C  
ATOM   1226  O   HIS A 154      22.061  -0.599   6.790  1.00 28.66           O  
ATOM   1227  CB  HIS A 154      18.874   0.432   6.888  1.00 27.71           C  
ATOM   1228  CG  HIS A 154      19.335   0.820   8.256  1.00 26.81           C  
ATOM   1229  ND1 HIS A 154      19.622  -0.104   9.237  1.00 28.18           N  
ATOM   1230  CD2 HIS A 154      19.559   2.034   8.810  1.00 27.41           C  
ATOM   1231  CE1 HIS A 154      19.995   0.524  10.338  1.00 26.86           C  
ATOM   1232  NE2 HIS A 154      19.969   1.823  10.105  1.00 26.10           N  
ATOM   1233  N   ARG A 155      20.586  -2.093   5.943  1.00 28.14           N  
ATOM   1234  CA  ARG A 155      21.372  -3.298   6.254  1.00 28.09           C  
ATOM   1235  C   ARG A 155      21.717  -3.526   7.725  1.00 27.93           C  
ATOM   1236  O   ARG A 155      22.609  -4.303   8.027  1.00 28.23           O  
ATOM   1237  CB  ARG A 155      22.638  -3.389   5.406  1.00 27.90           C  
ATOM   1238  CG  ARG A 155      22.404  -3.700   3.948  1.00 28.83           C  
ATOM   1239  CD  ARG A 155      23.707  -4.035   3.249  1.00 30.05           C  
ATOM   1240  NE  ARG A 155      24.744  -3.057   3.573  1.00 32.17           N  
ATOM   1241  CZ  ARG A 155      26.009  -3.126   3.172  1.00 32.38           C  
ATOM   1242  NH1 ARG A 155      26.425  -4.132   2.413  1.00 34.12           N  
ATOM   1243  NH2 ARG A 155      26.858  -2.174   3.523  1.00 32.13           N  
ATOM   1244  N   ASP A 156      21.003  -2.881   8.643  1.00 27.96           N  
ATOM   1245  CA  ASP A 156      21.228  -3.141  10.064  1.00 27.23           C  
ATOM   1246  C   ASP A 156      20.027  -2.719  10.890  1.00 26.97           C  
ATOM   1247  O   ASP A 156      20.167  -2.003  11.890  1.00 27.86           O  
ATOM   1248  CB  ASP A 156      22.506  -2.433  10.545  1.00 27.17           C  
ATOM   1249  CG  ASP A 156      22.985  -2.925  11.908  1.00 26.43           C  
ATOM   1250  OD1 ASP A 156      22.620  -4.048  12.331  1.00 25.78           O  
ATOM   1251  OD2 ASP A 156      23.744  -2.171  12.557  1.00 26.33           O  
ATOM   1252  N   VAL A 157      18.838  -3.155  10.472  1.00 26.11           N  
ATOM   1253  CA  VAL A 157      17.614  -2.800  11.182  1.00 24.23           C  
ATOM   1254  C   VAL A 157      17.480  -3.687  12.405  1.00 24.15           C  
ATOM   1255  O   VAL A 157      17.462  -4.916  12.310  1.00 23.98           O  
ATOM   1256  CB  VAL A 157      16.334  -2.869  10.261  1.00 24.27           C  
ATOM   1257  CG1 VAL A 157      15.067  -2.686  11.064  1.00 21.87           C  
ATOM   1258  CG2 VAL A 157      16.405  -1.823   9.167  1.00 22.50           C  
ATOM   1259  N   LYS A 158      17.404  -3.046  13.559  1.00 23.40           N  
ATOM   1260  CA  LYS A 158      17.174  -3.729  14.806  1.00 23.44           C  
ATOM   1261  C   LYS A 158      16.644  -2.673  15.778  1.00 23.90           C  
ATOM   1262  O   LYS A 158      16.719  -1.481  15.485  1.00 24.12           O  
ATOM   1263  CB  LYS A 158      18.463  -4.385  15.321  1.00 23.09           C  
ATOM   1264  CG  LYS A 158      19.676  -3.487  15.302  1.00 22.13           C  
ATOM   1265  CD  LYS A 158      20.835  -4.153  15.974  1.00 21.83           C  
ATOM   1266  CE  LYS A 158      21.987  -3.220  16.040  1.00 22.48           C  
ATOM   1267  NZ  LYS A 158      23.175  -3.857  16.634  1.00 23.41           N  
ATOM   1268  N   PRO A 159      16.097  -3.104  16.927  1.00 24.12           N  
ATOM   1269  CA  PRO A 159      15.554  -2.166  17.913  1.00 24.48           C  
ATOM   1270  C   PRO A 159      16.575  -1.168  18.469  1.00 24.91           C  
ATOM   1271  O   PRO A 159      16.193  -0.049  18.821  1.00 25.74           O  
ATOM   1272  CB  PRO A 159      15.047  -3.086  19.037  1.00 24.44           C  
ATOM   1273  CG  PRO A 159      14.948  -4.447  18.435  1.00 23.54           C  
ATOM   1274  CD  PRO A 159      15.963  -4.511  17.362  1.00 24.00           C  
ATOM   1275  N   HIS A 160      17.843  -1.569  18.550  1.00 25.39           N  
ATOM   1276  CA  HIS A 160      18.938  -0.707  19.038  1.00 25.91           C  
ATOM   1277  C   HIS A 160      19.170   0.472  18.115  1.00 25.74           C  
ATOM   1278  O   HIS A 160      19.660   1.511  18.532  1.00 26.07           O  
ATOM   1279  CB  HIS A 160      20.272  -1.477  19.118  1.00 26.31           C  
ATOM   1280  CG  HIS A 160      20.179  -2.822  19.761  1.00 27.73           C  
ATOM   1281  ND1 HIS A 160      21.030  -3.217  20.770  1.00 28.89           N  
ATOM   1282  CD2 HIS A 160      19.345  -3.866  19.538  1.00 29.37           C  
ATOM   1283  CE1 HIS A 160      20.718  -4.446  21.145  1.00 29.61           C  
ATOM   1284  NE2 HIS A 160      19.696  -4.860  20.418  1.00 29.93           N  
ATOM   1285  N   ASN A 161      18.856   0.275  16.838  1.00 25.65           N  
ATOM   1286  CA  ASN A 161      19.033   1.285  15.809  1.00 24.80           C  
ATOM   1287  C   ASN A 161      17.770   2.116  15.572  1.00 24.34           C  
ATOM   1288  O   ASN A 161      17.684   2.886  14.628  1.00 23.51           O  
ATOM   1289  CB  ASN A 161      19.498   0.610  14.519  1.00 25.10           C  
ATOM   1290  CG  ASN A 161      20.953   0.181  14.572  1.00 25.00           C  
ATOM   1291  OD1 ASN A 161      21.717   0.651  15.406  1.00 25.63           O  
ATOM   1292  ND2 ASN A 161      21.340  -0.708  13.670  1.00 24.38           N  
ATOM   1293  N   VAL A 162      16.794   1.955  16.459  1.00 24.86           N  
ATOM   1294  CA  VAL A 162      15.537   2.699  16.389  1.00 24.78           C  
ATOM   1295  C   VAL A 162      15.355   3.477  17.689  1.00 24.76           C  
ATOM   1296  O   VAL A 162      14.970   2.918  18.721  1.00 24.39           O  
ATOM   1297  CB  VAL A 162      14.314   1.747  16.084  1.00 25.00           C  
ATOM   1298  CG1 VAL A 162      12.995   2.504  16.066  1.00 24.50           C  
ATOM   1299  CG2 VAL A 162      14.513   0.978  14.765  1.00 24.13           C  
ATOM   1300  N   MET A 163      15.650   4.769  17.618  1.00 25.44           N  
ATOM   1301  CA  MET A 163      15.566   5.689  18.761  1.00 26.43           C  
ATOM   1302  C   MET A 163      14.136   6.190  18.958  1.00 27.17           C  
ATOM   1303  O   MET A 163      13.499   6.662  18.014  1.00 27.71           O  
ATOM   1304  CB  MET A 163      16.512   6.893  18.567  1.00 26.47           C  
ATOM   1305  CG  MET A 163      18.006   6.591  18.628  1.00 26.44           C  
ATOM   1306  SD  MET A 163      18.533   5.904  20.201  1.00 27.34           S  
ATOM   1307  CE  MET A 163      18.369   4.126  19.987  1.00 27.03           C  
ATOM   1308  N   ILE A 164      13.632   6.084  20.179  1.00 27.95           N  
ATOM   1309  CA  ILE A 164      12.261   6.461  20.453  1.00 28.87           C  
ATOM   1310  C   ILE A 164      12.086   7.309  21.718  1.00 30.04           C  
ATOM   1311  O   ILE A 164      12.109   6.794  22.844  1.00 29.49           O  
ATOM   1312  CB  ILE A 164      11.302   5.241  20.526  1.00 29.09           C  
ATOM   1313  CG1 ILE A 164      11.231   4.490  19.190  1.00 28.43           C  
ATOM   1314  CG2 ILE A 164       9.896   5.694  20.949  1.00 28.31           C  
ATOM   1315  CD1 ILE A 164      10.395   3.195  19.259  1.00 28.19           C  
ATOM   1316  N   ASP A 165      11.898   8.612  21.498  1.00 31.48           N  
ATOM   1317  CA  ASP A 165      11.268   9.488  22.474  1.00 33.13           C  
ATOM   1318  C   ASP A 165       9.783   9.095  22.537  1.00 33.76           C  
ATOM   1319  O   ASP A 165       9.019   9.365  21.604  1.00 34.04           O  
ATOM   1320  CB  ASP A 165      11.435  10.952  22.055  1.00 33.15           C  
ATOM   1321  CG  ASP A 165      11.151  11.929  23.186  1.00 34.65           C  
ATOM   1322  OD1 ASP A 165      10.107  11.794  23.869  1.00 36.12           O  
ATOM   1323  OD2 ASP A 165      11.972  12.854  23.386  1.00 36.39           O  
ATOM   1324  N   HIS A 166       9.393   8.434  23.623  1.00 34.37           N  
ATOM   1325  CA  HIS A 166       8.020   7.993  23.802  1.00 35.37           C  
ATOM   1326  C   HIS A 166       7.072   9.117  24.195  1.00 36.16           C  
ATOM   1327  O   HIS A 166       5.871   9.030  23.937  1.00 36.77           O  
ATOM   1328  CB  HIS A 166       7.952   6.884  24.850  1.00 35.44           C  
ATOM   1329  CG  HIS A 166       6.677   6.092  24.824  1.00 35.07           C  
ATOM   1330  ND1 HIS A 166       6.167   5.471  25.942  1.00 33.94           N  
ATOM   1331  CD2 HIS A 166       5.827   5.795  23.811  1.00 34.66           C  
ATOM   1332  CE1 HIS A 166       5.059   4.829  25.621  1.00 33.96           C  
ATOM   1333  NE2 HIS A 166       4.826   5.017  24.335  1.00 34.42           N  
ATOM   1334  N   GLU A 167       7.602  10.153  24.836  1.00 36.93           N  
ATOM   1335  CA  GLU A 167       6.814  11.305  25.251  1.00 38.15           C  
ATOM   1336  C   GLU A 167       6.271  12.044  24.028  1.00 37.30           C  
ATOM   1337  O   GLU A 167       5.071  12.296  23.913  1.00 37.26           O  
ATOM   1338  CB  GLU A 167       7.681  12.279  26.056  1.00 38.39           C  
ATOM   1339  CG  GLU A 167       7.866  11.952  27.537  1.00 40.85           C  
ATOM   1340  CD  GLU A 167       8.722  12.999  28.265  1.00 41.26           C  
ATOM   1341  OE1 GLU A 167       8.571  14.219  27.981  1.00 44.16           O  
ATOM   1342  OE2 GLU A 167       9.543  12.599  29.125  1.00 45.15           O  
ATOM   1343  N   LEU A 168       7.179  12.396  23.127  1.00 36.60           N  
ATOM   1344  CA  LEU A 168       6.842  13.148  21.935  1.00 36.04           C  
ATOM   1345  C   LEU A 168       6.428  12.236  20.777  1.00 35.80           C  
ATOM   1346  O   LEU A 168       6.220  12.719  19.662  1.00 36.35           O  
ATOM   1347  CB  LEU A 168       8.029  14.036  21.525  1.00 36.04           C  
ATOM   1348  CG  LEU A 168       8.480  15.144  22.499  1.00 35.85           C  
ATOM   1349  CD1 LEU A 168       9.743  15.810  22.015  1.00 34.88           C  
ATOM   1350  CD2 LEU A 168       7.395  16.198  22.721  1.00 36.26           C  
ATOM   1351  N   ARG A 169       6.308  10.931  21.047  1.00 34.85           N  
ATOM   1352  CA  ARG A 169       6.059   9.911  20.020  1.00 34.14           C  
ATOM   1353  C   ARG A 169       6.981  10.048  18.785  1.00 33.65           C  
ATOM   1354  O   ARG A 169       6.570   9.799  17.644  1.00 33.61           O  
ATOM   1355  CB  ARG A 169       4.576   9.881  19.631  1.00 34.17           C  
ATOM   1356  CG  ARG A 169       3.662   9.826  20.834  1.00 34.11           C  
ATOM   1357  CD  ARG A 169       2.202   9.647  20.462  1.00 34.52           C  
ATOM   1358  NE  ARG A 169       1.841   8.290  20.026  1.00 33.58           N  
ATOM   1359  CZ  ARG A 169       1.790   7.223  20.821  1.00 34.47           C  
ATOM   1360  NH1 ARG A 169       2.123   7.312  22.108  1.00 33.77           N  
ATOM   1361  NH2 ARG A 169       1.415   6.050  20.323  1.00 34.93           N  
ATOM   1362  N   LYS A 170       8.236  10.418  19.047  1.00 32.80           N  
ATOM   1363  CA  LYS A 170       9.246  10.678  18.022  1.00 31.58           C  
ATOM   1364  C   LYS A 170      10.110   9.434  17.840  1.00 30.65           C  
ATOM   1365  O   LYS A 170      10.455   8.758  18.809  1.00 30.45           O  
ATOM   1366  CB  LYS A 170      10.081  11.912  18.419  1.00 31.79           C  
ATOM   1367  CG  LYS A 170      11.158  12.388  17.420  1.00 31.63           C  
ATOM   1368  CD  LYS A 170      11.456  13.896  17.614  1.00 31.95           C  
ATOM   1369  CE  LYS A 170      12.428  14.218  18.755  1.00 32.22           C  
ATOM   1370  NZ  LYS A 170      13.858  14.382  18.284  1.00 34.69           N  
ATOM   1371  N   LEU A 171      10.424   9.126  16.584  1.00 29.41           N  
ATOM   1372  CA  LEU A 171      11.182   7.934  16.228  1.00 28.52           C  
ATOM   1373  C   LEU A 171      12.223   8.292  15.179  1.00 27.70           C  
ATOM   1374  O   LEU A 171      11.950   9.031  14.246  1.00 26.70           O  
ATOM   1375  CB  LEU A 171      10.251   6.784  15.766  1.00 28.52           C  
ATOM   1376  CG  LEU A 171      10.806   5.432  15.258  1.00 28.97           C  
ATOM   1377  CD1 LEU A 171       9.816   4.280  15.479  1.00 27.54           C  
ATOM   1378  CD2 LEU A 171      11.228   5.480  13.776  1.00 26.86           C  
ATOM   1379  N   ARG A 172      13.434   7.789  15.365  1.00 27.45           N  
ATOM   1380  CA  ARG A 172      14.500   8.014  14.385  1.00 27.71           C  
ATOM   1381  C   ARG A 172      15.240   6.716  14.098  1.00 27.62           C  
ATOM   1382  O   ARG A 172      15.581   5.959  15.019  1.00 27.55           O  
ATOM   1383  CB  ARG A 172      15.483   9.105  14.842  1.00 27.40           C  
ATOM   1384  CG  ARG A 172      14.906  10.520  14.924  1.00 28.30           C  
ATOM   1385  CD  ARG A 172      14.488  11.094  13.573  1.00 28.86           C  
ATOM   1386  NE  ARG A 172      14.028  12.478  13.710  1.00 31.12           N  
ATOM   1387  CZ  ARG A 172      12.759  12.858  13.854  1.00 32.92           C  
ATOM   1388  NH1 ARG A 172      11.770  11.965  13.858  1.00 33.08           N  
ATOM   1389  NH2 ARG A 172      12.469  14.151  13.986  1.00 33.55           N  
ATOM   1390  N   LEU A 173      15.447   6.446  12.814  1.00 27.38           N  
ATOM   1391  CA  LEU A 173      16.252   5.316  12.417  1.00 27.09           C  
ATOM   1392  C   LEU A 173      17.667   5.841  12.434  1.00 27.38           C  
ATOM   1393  O   LEU A 173      17.985   6.806  11.727  1.00 27.62           O  
ATOM   1394  CB  LEU A 173      15.851   4.801  11.029  1.00 26.81           C  
ATOM   1395  CG  LEU A 173      16.552   3.582  10.412  1.00 26.48           C  
ATOM   1396  CD1 LEU A 173      16.635   2.403  11.386  1.00 27.23           C  
ATOM   1397  CD2 LEU A 173      15.867   3.164   9.112  1.00 25.90           C  
ATOM   1398  N   ILE A 174      18.499   5.225  13.269  1.00 27.09           N  
ATOM   1399  CA  ILE A 174      19.886   5.648  13.425  1.00 27.11           C  
ATOM   1400  C   ILE A 174      20.845   4.575  12.920  1.00 27.54           C  
ATOM   1401  O   ILE A 174      20.414   3.543  12.389  1.00 27.38           O  
ATOM   1402  CB  ILE A 174      20.219   6.034  14.899  1.00 26.80           C  
ATOM   1403  CG1 ILE A 174      20.065   4.829  15.835  1.00 25.99           C  
ATOM   1404  CG2 ILE A 174      19.321   7.161  15.344  1.00 26.92           C  
ATOM   1405  CD1 ILE A 174      20.857   4.913  17.071  1.00 25.92           C  
ATOM   1406  N   ASP A 175      22.141   4.863  13.066  1.00 27.86           N  
ATOM   1407  CA  ASP A 175      23.233   3.947  12.761  1.00 28.43           C  
ATOM   1408  C   ASP A 175      23.269   3.446  11.312  1.00 28.01           C  
ATOM   1409  O   ASP A 175      23.104   2.257  11.034  1.00 27.68           O  
ATOM   1410  CB  ASP A 175      23.292   2.794  13.782  1.00 28.87           C  
ATOM   1411  CG  ASP A 175      24.713   2.230  13.961  1.00 31.27           C  
ATOM   1412  OD1 ASP A 175      25.598   2.533  13.123  1.00 32.05           O  
ATOM   1413  OD2 ASP A 175      24.941   1.472  14.944  1.00 33.92           O  
ATOM   1414  N   TRP A 176      23.545   4.376  10.408  1.00 27.91           N  
ATOM   1415  CA  TRP A 176      23.714   4.086   8.995  1.00 28.06           C  
ATOM   1416  C   TRP A 176      25.143   3.631   8.632  1.00 28.51           C  
ATOM   1417  O   TRP A 176      25.606   3.828   7.494  1.00 28.35           O  
ATOM   1418  CB  TRP A 176      23.255   5.296   8.163  1.00 28.02           C  
ATOM   1419  CG  TRP A 176      21.787   5.620   8.422  1.00 27.69           C  
ATOM   1420  CD1 TRP A 176      21.271   6.388   9.446  1.00 27.98           C  
ATOM   1421  CD2 TRP A 176      20.664   5.155   7.671  1.00 27.62           C  
ATOM   1422  NE1 TRP A 176      19.896   6.433   9.366  1.00 27.39           N  
ATOM   1423  CE2 TRP A 176      19.494   5.689   8.287  1.00 27.73           C  
ATOM   1424  CE3 TRP A 176      20.525   4.349   6.522  1.00 27.68           C  
ATOM   1425  CZ2 TRP A 176      18.203   5.442   7.793  1.00 27.67           C  
ATOM   1426  CZ3 TRP A 176      19.241   4.093   6.038  1.00 27.66           C  
ATOM   1427  CH2 TRP A 176      18.094   4.641   6.679  1.00 28.09           C  
ATOM   1428  N   GLY A 177      25.822   2.997   9.595  1.00 28.70           N  
ATOM   1429  CA  GLY A 177      27.194   2.513   9.407  1.00 29.21           C  
ATOM   1430  C   GLY A 177      27.309   1.298   8.496  1.00 29.84           C  
ATOM   1431  O   GLY A 177      28.350   1.087   7.852  1.00 30.15           O  
ATOM   1432  N   LEU A 178      26.243   0.495   8.449  1.00 29.90           N  
ATOM   1433  CA  LEU A 178      26.174  -0.673   7.567  1.00 29.83           C  
ATOM   1434  C   LEU A 178      25.325  -0.435   6.311  1.00 29.99           C  
ATOM   1435  O   LEU A 178      25.231  -1.319   5.463  1.00 29.93           O  
ATOM   1436  CB  LEU A 178      25.675  -1.918   8.323  1.00 29.49           C  
ATOM   1437  CG  LEU A 178      26.504  -2.448   9.502  1.00 28.86           C  
ATOM   1438  CD1 LEU A 178      25.948  -3.776   9.995  1.00 28.11           C  
ATOM   1439  CD2 LEU A 178      27.989  -2.586   9.169  1.00 27.60           C  
ATOM   1440  N   ALA A 179      24.718   0.747   6.196  1.00 30.02           N  
ATOM   1441  CA  ALA A 179      23.878   1.086   5.047  1.00 30.16           C  
ATOM   1442  C   ALA A 179      24.673   1.127   3.745  1.00 30.61           C  
ATOM   1443  O   ALA A 179      25.890   1.273   3.765  1.00 30.71           O  
ATOM   1444  CB  ALA A 179      23.151   2.397   5.286  1.00 29.97           C  
ATOM   1445  N   GLU A 180      23.976   1.003   2.615  1.00 31.43           N  
ATOM   1446  CA  GLU A 180      24.615   0.883   1.287  1.00 31.44           C  
ATOM   1447  C   GLU A 180      23.642   1.246   0.152  1.00 31.37           C  
ATOM   1448  O   GLU A 180      22.453   0.919   0.206  1.00 30.98           O  
ATOM   1449  CB  GLU A 180      25.179  -0.546   1.097  1.00 31.63           C  
ATOM   1450  CG  GLU A 180      25.992  -0.820  -0.194  1.00 32.18           C  
ATOM   1451  CD  GLU A 180      27.225   0.081  -0.373  1.00 33.08           C  
ATOM   1452  OE1 GLU A 180      27.077   1.223  -0.853  1.00 33.51           O  
ATOM   1453  OE2 GLU A 180      28.350  -0.362  -0.058  1.00 33.91           O  
ATOM   1454  N   PHE A 181      24.158   1.946  -0.860  1.00 31.51           N  
ATOM   1455  CA  PHE A 181      23.431   2.199  -2.111  1.00 31.45           C  
ATOM   1456  C   PHE A 181      23.024   0.904  -2.833  1.00 31.66           C  
ATOM   1457  O   PHE A 181      23.842  -0.029  -2.940  1.00 31.59           O  
ATOM   1458  CB  PHE A 181      24.307   3.030  -3.052  1.00 31.20           C  
ATOM   1459  CG  PHE A 181      24.569   4.425  -2.567  1.00 30.81           C  
ATOM   1460  CD1 PHE A 181      25.665   4.699  -1.755  1.00 29.51           C  
ATOM   1461  CD2 PHE A 181      23.717   5.463  -2.919  1.00 30.35           C  
ATOM   1462  CE1 PHE A 181      25.908   5.988  -1.298  1.00 29.15           C  
ATOM   1463  CE2 PHE A 181      23.950   6.756  -2.475  1.00 31.11           C  
ATOM   1464  CZ  PHE A 181      25.054   7.021  -1.661  1.00 30.56           C  
ATOM   1465  N   TYR A 182      21.784   0.844  -3.337  1.00 31.73           N  
ATOM   1466  CA  TYR A 182      21.365  -0.316  -4.158  1.00 31.78           C  
ATOM   1467  C   TYR A 182      21.666  -0.201  -5.669  1.00 32.50           C  
ATOM   1468  O   TYR A 182      21.299   0.781  -6.320  1.00 32.51           O  
ATOM   1469  CB  TYR A 182      19.899  -0.729  -3.933  1.00 31.14           C  
ATOM   1470  CG  TYR A 182      19.495  -1.915  -4.797  1.00 29.56           C  
ATOM   1471  CD1 TYR A 182      19.901  -3.201  -4.466  1.00 27.51           C  
ATOM   1472  CD2 TYR A 182      18.766  -1.737  -5.977  1.00 27.81           C  
ATOM   1473  CE1 TYR A 182      19.587  -4.281  -5.268  1.00 27.61           C  
ATOM   1474  CE2 TYR A 182      18.439  -2.814  -6.788  1.00 26.85           C  
ATOM   1475  CZ  TYR A 182      18.849  -4.086  -6.420  1.00 28.30           C  
ATOM   1476  OH  TYR A 182      18.532  -5.179  -7.192  1.00 28.95           O  
ATOM   1477  N   HIS A 183      22.326  -1.231  -6.198  1.00 33.25           N  
ATOM   1478  CA  HIS A 183      22.651  -1.352  -7.618  1.00 34.22           C  
ATOM   1479  C   HIS A 183      22.178  -2.722  -8.107  1.00 34.64           C  
ATOM   1480  O   HIS A 183      22.450  -3.724  -7.454  1.00 34.61           O  
ATOM   1481  CB  HIS A 183      24.174  -1.205  -7.840  1.00 34.12           C  
ATOM   1482  CG  HIS A 183      24.719   0.137  -7.437  1.00 34.72           C  
ATOM   1483  ND1 HIS A 183      25.475   0.325  -6.298  1.00 35.13           N  
ATOM   1484  CD2 HIS A 183      24.593   1.359  -8.008  1.00 34.46           C  
ATOM   1485  CE1 HIS A 183      25.792   1.602  -6.186  1.00 34.39           C  
ATOM   1486  NE2 HIS A 183      25.267   2.251  -7.210  1.00 34.50           N  
ATOM   1487  N   PRO A 184      21.459  -2.772  -9.248  1.00 35.25           N  
ATOM   1488  CA  PRO A 184      20.958  -4.042  -9.794  1.00 35.69           C  
ATOM   1489  C   PRO A 184      22.079  -5.013 -10.173  1.00 36.26           C  
ATOM   1490  O   PRO A 184      23.049  -4.629 -10.835  1.00 36.29           O  
ATOM   1491  CB  PRO A 184      20.184  -3.613 -11.046  1.00 35.47           C  
ATOM   1492  CG  PRO A 184      19.887  -2.194 -10.847  1.00 35.36           C  
ATOM   1493  CD  PRO A 184      21.053  -1.635 -10.085  1.00 35.47           C  
ATOM   1494  N   GLY A 185      21.949  -6.264  -9.738  1.00 36.92           N  
ATOM   1495  CA  GLY A 185      22.972  -7.264  -9.996  1.00 37.23           C  
ATOM   1496  C   GLY A 185      24.291  -7.033  -9.270  1.00 37.67           C  
ATOM   1497  O   GLY A 185      25.296  -7.681  -9.595  1.00 38.29           O  
ATOM   1498  N   LYS A 186      24.317  -6.116  -8.299  1.00 37.40           N  
ATOM   1499  CA  LYS A 186      25.522  -5.953  -7.485  1.00 36.85           C  
ATOM   1500  C   LYS A 186      25.559  -6.957  -6.324  1.00 36.93           C  
ATOM   1501  O   LYS A 186      24.613  -7.095  -5.544  1.00 36.52           O  
ATOM   1502  CB  LYS A 186      25.754  -4.507  -7.019  1.00 36.60           C  
ATOM   1503  CG  LYS A 186      26.904  -4.405  -6.020  1.00 36.48           C  
ATOM   1504  CD  LYS A 186      27.382  -3.015  -5.720  1.00 35.88           C  
ATOM   1505  CE  LYS A 186      28.472  -3.103  -4.638  1.00 36.31           C  
ATOM   1506  NZ  LYS A 186      28.955  -1.772  -4.126  1.00 35.93           N  
ATOM   1507  N   GLU A 187      26.673  -7.667  -6.246  1.00 37.18           N  
ATOM   1508  CA  GLU A 187      26.865  -8.710  -5.271  1.00 37.71           C  
ATOM   1509  C   GLU A 187      27.436  -8.074  -4.003  1.00 37.41           C  
ATOM   1510  O   GLU A 187      28.472  -7.411  -4.043  1.00 37.95           O  
ATOM   1511  CB  GLU A 187      27.794  -9.768  -5.867  1.00 37.98           C  
ATOM   1512  CG  GLU A 187      27.826 -11.074  -5.127  1.00 40.47           C  
ATOM   1513  CD  GLU A 187      28.007 -12.268  -6.047  1.00 43.94           C  
ATOM   1514  OE1 GLU A 187      26.983 -12.804  -6.540  1.00 45.10           O  
ATOM   1515  OE2 GLU A 187      29.171 -12.678  -6.262  1.00 45.06           O  
ATOM   1516  N   TYR A 188      26.740  -8.256  -2.887  1.00 36.99           N  
ATOM   1517  CA  TYR A 188      27.099  -7.589  -1.632  1.00 36.76           C  
ATOM   1518  C   TYR A 188      27.730  -8.542  -0.619  1.00 37.11           C  
ATOM   1519  O   TYR A 188      27.648  -9.767  -0.760  1.00 37.17           O  
ATOM   1520  CB  TYR A 188      25.875  -6.885  -0.991  1.00 35.67           C  
ATOM   1521  CG  TYR A 188      25.300  -5.767  -1.822  1.00 33.95           C  
ATOM   1522  CD1 TYR A 188      24.151  -5.967  -2.592  1.00 32.73           C  
ATOM   1523  CD2 TYR A 188      25.902  -4.517  -1.847  1.00 31.53           C  
ATOM   1524  CE1 TYR A 188      23.619  -4.945  -3.374  1.00 32.18           C  
ATOM   1525  CE2 TYR A 188      25.378  -3.494  -2.623  1.00 32.20           C  
ATOM   1526  CZ  TYR A 188      24.237  -3.717  -3.388  1.00 31.99           C  
ATOM   1527  OH  TYR A 188      23.717  -2.706  -4.153  1.00 31.23           O  
ATOM   1528  N   ASN A 189      28.353  -7.946   0.397  1.00 37.33           N  
ATOM   1529  CA  ASN A 189      28.865  -8.652   1.559  1.00 37.45           C  
ATOM   1530  C   ASN A 189      27.690  -9.100   2.414  1.00 37.46           C  
ATOM   1531  O   ASN A 189      26.804  -8.313   2.696  1.00 37.25           O  
ATOM   1532  CB  ASN A 189      29.781  -7.716   2.356  1.00 37.39           C  
ATOM   1533  CG  ASN A 189      30.690  -8.450   3.321  1.00 37.50           C  
ATOM   1534  OD1 ASN A 189      30.255  -9.291   4.110  1.00 38.33           O  
ATOM   1535  ND2 ASN A 189      31.962  -8.116   3.279  1.00 37.66           N  
ATOM   1536  N   VAL A 190      27.677 -10.370   2.800  1.00 37.84           N  
ATOM   1537  CA  VAL A 190      26.608 -10.908   3.634  1.00 38.51           C  
ATOM   1538  C   VAL A 190      26.962 -10.779   5.124  1.00 39.00           C  
ATOM   1539  O   VAL A 190      26.162 -11.130   6.013  1.00 38.69           O  
ATOM   1540  CB  VAL A 190      26.251 -12.383   3.254  1.00 38.70           C  
ATOM   1541  CG1 VAL A 190      26.025 -12.509   1.746  1.00 38.67           C  
ATOM   1542  CG2 VAL A 190      27.333 -13.383   3.742  1.00 38.42           C  
ATOM   1543  N   ARG A 191      28.165 -10.269   5.387  1.00 39.32           N  
ATOM   1544  CA  ARG A 191      28.616 -10.038   6.758  1.00 40.34           C  
ATOM   1545  C   ARG A 191      28.148  -8.658   7.235  1.00 39.55           C  
ATOM   1546  O   ARG A 191      28.922  -7.853   7.775  1.00 39.80           O  
ATOM   1547  CB  ARG A 191      30.132 -10.260   6.882  1.00 40.12           C  
ATOM   1548  CG  ARG A 191      30.515 -11.742   6.776  1.00 41.80           C  
ATOM   1549  CD  ARG A 191      32.027 -11.972   6.703  1.00 42.93           C  
ATOM   1550  NE  ARG A 191      32.712 -11.624   7.951  1.00 48.28           N  
ATOM   1551  CZ  ARG A 191      32.827 -12.430   9.010  1.00 50.30           C  
ATOM   1552  NH1 ARG A 191      32.300 -13.654   9.000  1.00 50.91           N  
ATOM   1553  NH2 ARG A 191      33.474 -12.005  10.091  1.00 51.33           N  
ATOM   1554  N   VAL A 192      26.852  -8.415   7.015  1.00 38.76           N  
ATOM   1555  CA  VAL A 192      26.171  -7.177   7.369  1.00 37.61           C  
ATOM   1556  C   VAL A 192      25.034  -7.490   8.344  1.00 37.27           C  
ATOM   1557  O   VAL A 192      24.874  -8.642   8.761  1.00 36.79           O  
ATOM   1558  CB  VAL A 192      25.627  -6.453   6.120  1.00 37.52           C  
ATOM   1559  CG1 VAL A 192      26.764  -6.041   5.212  1.00 37.40           C  
ATOM   1560  CG2 VAL A 192      24.620  -7.329   5.367  1.00 37.46           C  
ATOM   1561  N   ALA A 193      24.253  -6.471   8.704  1.00 36.76           N  
ATOM   1562  CA  ALA A 193      23.195  -6.601   9.707  1.00 36.82           C  
ATOM   1563  C   ALA A 193      23.756  -7.138  11.020  1.00 36.67           C  
ATOM   1564  O   ALA A 193      24.951  -7.392  11.122  1.00 37.02           O  
ATOM   1565  CB  ALA A 193      22.023  -7.488   9.186  1.00 36.53           C  
ATOM   1566  N   SER A 194      22.900  -7.280  12.026  1.00 36.38           N  
ATOM   1567  CA  SER A 194      23.286  -7.905  13.274  1.00 36.07           C  
ATOM   1568  C   SER A 194      22.703  -9.310  13.272  1.00 36.23           C  
ATOM   1569  O   SER A 194      21.697  -9.539  12.610  1.00 36.36           O  
ATOM   1570  CB  SER A 194      22.776  -7.075  14.445  1.00 36.17           C  
ATOM   1571  OG  SER A 194      23.258  -5.745  14.330  1.00 35.30           O  
ATOM   1572  N   ARG A 195      23.319 -10.248  13.994  1.00 36.14           N  
ATOM   1573  CA  ARG A 195      22.988 -11.671  13.824  1.00 36.11           C  
ATOM   1574  C   ARG A 195      21.498 -12.027  13.774  1.00 36.04           C  
ATOM   1575  O   ARG A 195      21.051 -12.684  12.826  1.00 36.21           O  
ATOM   1576  CB  ARG A 195      23.673 -12.564  14.859  1.00 35.91           C  
ATOM   1577  CG  ARG A 195      23.343 -14.051  14.616  1.00 36.14           C  
ATOM   1578  CD  ARG A 195      24.380 -14.998  15.149  1.00 36.37           C  
ATOM   1579  NE  ARG A 195      25.715 -14.651  14.676  1.00 37.30           N  
ATOM   1580  CZ  ARG A 195      26.637 -14.061  15.430  1.00 38.26           C  
ATOM   1581  NH1 ARG A 195      26.358 -13.755  16.694  1.00 38.21           N  
ATOM   1582  NH2 ARG A 195      27.833 -13.779  14.923  1.00 37.93           N  
ATOM   1583  N   TYR A 196      20.753 -11.616  14.800  1.00 35.79           N  
ATOM   1584  CA  TYR A 196      19.363 -12.034  14.992  1.00 35.65           C  
ATOM   1585  C   TYR A 196      18.398 -11.400  13.994  1.00 34.88           C  
ATOM   1586  O   TYR A 196      17.197 -11.711  13.977  1.00 34.63           O  
ATOM   1587  CB  TYR A 196      18.931 -11.735  16.428  1.00 36.78           C  
ATOM   1588  CG  TYR A 196      19.987 -12.116  17.447  1.00 38.75           C  
ATOM   1589  CD1 TYR A 196      20.523 -13.415  17.468  1.00 39.72           C  
ATOM   1590  CD2 TYR A 196      20.468 -11.180  18.375  1.00 39.57           C  
ATOM   1591  CE1 TYR A 196      21.508 -13.777  18.382  1.00 41.07           C  
ATOM   1592  CE2 TYR A 196      21.460 -11.532  19.303  1.00 41.44           C  
ATOM   1593  CZ  TYR A 196      21.975 -12.839  19.300  1.00 41.09           C  
ATOM   1594  OH  TYR A 196      22.946 -13.221  20.203  1.00 40.46           O  
ATOM   1595  N   PHE A 197      18.944 -10.532  13.149  1.00 33.72           N  
ATOM   1596  CA  PHE A 197      18.160  -9.767  12.194  1.00 32.97           C  
ATOM   1597  C   PHE A 197      18.689  -9.976  10.789  1.00 32.31           C  
ATOM   1598  O   PHE A 197      18.292  -9.277   9.854  1.00 32.24           O  
ATOM   1599  CB  PHE A 197      18.150  -8.292  12.605  1.00 32.82           C  
ATOM   1600  CG  PHE A 197      17.783  -8.088  14.050  1.00 32.59           C  
ATOM   1601  CD1 PHE A 197      16.442  -7.976  14.430  1.00 32.37           C  
ATOM   1602  CD2 PHE A 197      18.773  -8.066  15.037  1.00 31.96           C  
ATOM   1603  CE1 PHE A 197      16.090  -7.819  15.767  1.00 32.96           C  
ATOM   1604  CE2 PHE A 197      18.441  -7.909  16.378  1.00 32.02           C  
ATOM   1605  CZ  PHE A 197      17.101  -7.783  16.749  1.00 33.64           C  
ATOM   1606  N   LYS A 198      19.590 -10.947  10.666  1.00 31.78           N  
ATOM   1607  CA  LYS A 198      20.143 -11.391   9.385  1.00 31.80           C  
ATOM   1608  C   LYS A 198      19.103 -12.245   8.650  1.00 31.84           C  
ATOM   1609  O   LYS A 198      18.550 -13.201   9.203  1.00 31.45           O  
ATOM   1610  CB  LYS A 198      21.423 -12.206   9.598  1.00 31.77           C  
ATOM   1611  CG  LYS A 198      22.676 -11.392   9.955  1.00 31.87           C  
ATOM   1612  CD  LYS A 198      23.836 -12.306  10.333  1.00 31.18           C  
ATOM   1613  CE  LYS A 198      25.065 -11.521  10.735  1.00 31.08           C  
ATOM   1614  NZ  LYS A 198      25.879 -11.075   9.571  1.00 31.43           N  
ATOM   1615  N   GLY A 199      18.824 -11.869   7.410  1.00 32.13           N  
ATOM   1616  CA  GLY A 199      17.818 -12.559   6.616  1.00 32.77           C  
ATOM   1617  C   GLY A 199      18.381 -13.837   6.051  1.00 33.02           C  
ATOM   1618  O   GLY A 199      19.605 -13.943   5.886  1.00 33.52           O  
ATOM   1619  N   PRO A 200      17.501 -14.807   5.720  1.00 33.03           N  
ATOM   1620  CA  PRO A 200      17.951 -16.083   5.164  1.00 32.81           C  
ATOM   1621  C   PRO A 200      19.005 -15.903   4.081  1.00 32.56           C  
ATOM   1622  O   PRO A 200      19.985 -16.650   4.059  1.00 33.06           O  
ATOM   1623  CB  PRO A 200      16.655 -16.679   4.594  1.00 33.05           C  
ATOM   1624  CG  PRO A 200      15.609 -16.162   5.501  1.00 32.18           C  
ATOM   1625  CD  PRO A 200      16.029 -14.765   5.835  1.00 32.91           C  
ATOM   1626  N   GLU A 201      18.824 -14.891   3.233  1.00 31.88           N  
ATOM   1627  CA  GLU A 201      19.740 -14.598   2.137  1.00 31.59           C  
ATOM   1628  C   GLU A 201      21.211 -14.363   2.548  1.00 31.62           C  
ATOM   1629  O   GLU A 201      22.143 -14.764   1.827  1.00 31.18           O  
ATOM   1630  CB  GLU A 201      19.212 -13.438   1.265  1.00 31.64           C  
ATOM   1631  CG  GLU A 201      19.131 -12.047   1.919  1.00 31.30           C  
ATOM   1632  CD  GLU A 201      17.768 -11.737   2.541  1.00 29.83           C  
ATOM   1633  OE1 GLU A 201      17.289 -12.533   3.370  1.00 31.24           O  
ATOM   1634  OE2 GLU A 201      17.183 -10.687   2.211  1.00 28.31           O  
ATOM   1635  N   LEU A 202      21.408 -13.689   3.679  1.00 31.28           N  
ATOM   1636  CA  LEU A 202      22.750 -13.456   4.207  1.00 31.14           C  
ATOM   1637  C   LEU A 202      23.357 -14.764   4.734  1.00 31.42           C  
ATOM   1638  O   LEU A 202      24.517 -15.110   4.430  1.00 31.39           O  
ATOM   1639  CB  LEU A 202      22.713 -12.398   5.318  1.00 30.89           C  
ATOM   1640  CG  LEU A 202      22.081 -11.031   5.051  1.00 29.06           C  
ATOM   1641  CD1 LEU A 202      22.245 -10.185   6.282  1.00 28.87           C  
ATOM   1642  CD2 LEU A 202      22.680 -10.324   3.866  1.00 27.77           C  
ATOM   1643  N   LEU A 203      22.541 -15.483   5.507  1.00 31.31           N  
ATOM   1644  CA  LEU A 203      22.872 -16.791   6.058  1.00 31.59           C  
ATOM   1645  C   LEU A 203      23.150 -17.918   5.032  1.00 32.36           C  
ATOM   1646  O   LEU A 203      23.898 -18.862   5.326  1.00 32.34           O  
ATOM   1647  CB  LEU A 203      21.754 -17.222   7.000  1.00 30.83           C  
ATOM   1648  CG  LEU A 203      21.356 -16.269   8.125  1.00 30.50           C  
ATOM   1649  CD1 LEU A 203      20.181 -16.854   8.851  1.00 28.64           C  
ATOM   1650  CD2 LEU A 203      22.502 -16.007   9.106  1.00 29.51           C  
ATOM   1651  N   VAL A 204      22.525 -17.836   3.855  1.00 33.47           N  
ATOM   1652  CA  VAL A 204      22.690 -18.861   2.809  1.00 34.09           C  
ATOM   1653  C   VAL A 204      23.625 -18.407   1.687  1.00 34.78           C  
ATOM   1654  O   VAL A 204      23.815 -19.111   0.688  1.00 35.20           O  
ATOM   1655  CB  VAL A 204      21.334 -19.342   2.216  1.00 33.98           C  
ATOM   1656  CG1 VAL A 204      20.419 -19.864   3.306  1.00 33.72           C  
ATOM   1657  CG2 VAL A 204      20.666 -18.246   1.373  1.00 32.78           C  
ATOM   1658  N   ASP A 205      24.200 -17.223   1.850  1.00 35.61           N  
ATOM   1659  CA  ASP A 205      25.224 -16.719   0.930  1.00 36.58           C  
ATOM   1660  C   ASP A 205      24.682 -16.219  -0.405  1.00 36.70           C  
ATOM   1661  O   ASP A 205      25.421 -16.180  -1.400  1.00 37.10           O  
ATOM   1662  CB  ASP A 205      26.336 -17.761   0.712  1.00 37.05           C  
ATOM   1663  CG  ASP A 205      27.084 -18.078   1.985  1.00 37.68           C  
ATOM   1664  OD1 ASP A 205      26.690 -19.051   2.675  1.00 38.30           O  
ATOM   1665  OD2 ASP A 205      28.043 -17.336   2.301  1.00 37.69           O  
ATOM   1666  N   LEU A 206      23.402 -15.842  -0.415  1.00 36.74           N  
ATOM   1667  CA  LEU A 206      22.794 -15.159  -1.553  1.00 36.76           C  
ATOM   1668  C   LEU A 206      23.232 -13.704  -1.457  1.00 36.77           C  
ATOM   1669  O   LEU A 206      22.794 -12.963  -0.565  1.00 36.76           O  
ATOM   1670  CB  LEU A 206      21.257 -15.280  -1.539  1.00 36.57           C  
ATOM   1671  CG  LEU A 206      20.435 -14.766  -2.737  1.00 36.85           C  
ATOM   1672  CD1 LEU A 206      19.026 -15.347  -2.717  1.00 37.48           C  
ATOM   1673  CD2 LEU A 206      20.358 -13.242  -2.821  1.00 36.80           C  
ATOM   1674  N   GLN A 207      24.101 -13.308  -2.381  1.00 36.70           N  
ATOM   1675  CA  GLN A 207      24.763 -12.016  -2.305  1.00 36.66           C  
ATOM   1676  C   GLN A 207      24.080 -10.891  -3.084  1.00 36.53           C  
ATOM   1677  O   GLN A 207      24.326  -9.713  -2.800  1.00 36.71           O  
ATOM   1678  CB  GLN A 207      26.213 -12.141  -2.752  1.00 36.74           C  
ATOM   1679  CG  GLN A 207      27.091 -13.067  -1.898  1.00 37.05           C  
ATOM   1680  CD  GLN A 207      28.559 -12.965  -2.287  1.00 36.94           C  
ATOM   1681  OE1 GLN A 207      29.032 -13.696  -3.164  1.00 37.30           O  
ATOM   1682  NE2 GLN A 207      29.275 -12.026  -1.671  1.00 35.56           N  
ATOM   1683  N   ASP A 208      23.229 -11.227  -4.051  1.00 36.00           N  
ATOM   1684  CA  ASP A 208      22.582 -10.180  -4.848  1.00 35.82           C  
ATOM   1685  C   ASP A 208      21.236  -9.751  -4.250  1.00 35.59           C  
ATOM   1686  O   ASP A 208      20.201  -9.731  -4.931  1.00 35.59           O  
ATOM   1687  CB  ASP A 208      22.481 -10.557  -6.334  1.00 35.74           C  
ATOM   1688  CG  ASP A 208      21.877 -11.926  -6.557  1.00 36.60           C  
ATOM   1689  OD1 ASP A 208      21.934 -12.777  -5.639  1.00 37.38           O  
ATOM   1690  OD2 ASP A 208      21.350 -12.157  -7.669  1.00 38.04           O  
ATOM   1691  N   TYR A 209      21.276  -9.394  -2.967  1.00 35.03           N  
ATOM   1692  CA  TYR A 209      20.081  -9.053  -2.212  1.00 34.13           C  
ATOM   1693  C   TYR A 209      19.799  -7.562  -2.351  1.00 32.91           C  
ATOM   1694  O   TYR A 209      20.539  -6.863  -3.027  1.00 32.97           O  
ATOM   1695  CB  TYR A 209      20.204  -9.507  -0.746  1.00 35.02           C  
ATOM   1696  CG  TYR A 209      21.365  -8.909   0.030  1.00 36.35           C  
ATOM   1697  CD1 TYR A 209      21.248  -7.667   0.656  1.00 36.64           C  
ATOM   1698  CD2 TYR A 209      22.574  -9.600   0.156  1.00 37.51           C  
ATOM   1699  CE1 TYR A 209      22.313  -7.112   1.365  1.00 37.69           C  
ATOM   1700  CE2 TYR A 209      23.643  -9.057   0.869  1.00 37.42           C  
ATOM   1701  CZ  TYR A 209      23.506  -7.817   1.475  1.00 37.19           C  
ATOM   1702  OH  TYR A 209      24.562  -7.270   2.177  1.00 36.79           O  
ATOM   1703  N   ASP A 210      18.721  -7.086  -1.731  1.00 31.48           N  
ATOM   1704  CA  ASP A 210      18.250  -5.717  -1.939  1.00 29.66           C  
ATOM   1705  C   ASP A 210      17.514  -5.192  -0.716  1.00 28.73           C  
ATOM   1706  O   ASP A 210      17.729  -5.662   0.400  1.00 28.69           O  
ATOM   1707  CB  ASP A 210      17.335  -5.648  -3.163  1.00 29.64           C  
ATOM   1708  CG  ASP A 210      16.034  -6.389  -2.959  1.00 29.29           C  
ATOM   1709  OD1 ASP A 210      16.015  -7.635  -3.009  1.00 31.79           O  
ATOM   1710  OD2 ASP A 210      15.017  -5.726  -2.753  1.00 29.49           O  
ATOM   1711  N   TYR A 211      16.623  -4.229  -0.946  1.00 27.94           N  
ATOM   1712  CA  TYR A 211      15.875  -3.553   0.109  1.00 26.58           C  
ATOM   1713  C   TYR A 211      15.096  -4.494   0.992  1.00 25.77           C  
ATOM   1714  O   TYR A 211      14.919  -4.213   2.171  1.00 26.18           O  
ATOM   1715  CB  TYR A 211      14.899  -2.555  -0.493  1.00 26.36           C  
ATOM   1716  CG  TYR A 211      15.485  -1.615  -1.512  1.00 26.69           C  
ATOM   1717  CD1 TYR A 211      16.484  -0.693  -1.159  1.00 26.20           C  
ATOM   1718  CD2 TYR A 211      15.008  -1.609  -2.832  1.00 25.67           C  
ATOM   1719  CE1 TYR A 211      16.989   0.195  -2.088  1.00 24.55           C  
ATOM   1720  CE2 TYR A 211      15.514  -0.732  -3.767  1.00 24.90           C  
ATOM   1721  CZ  TYR A 211      16.502   0.163  -3.391  1.00 25.79           C  
ATOM   1722  OH  TYR A 211      17.010   1.021  -4.331  1.00 26.26           O  
ATOM   1723  N   SER A 212      14.616  -5.596   0.413  1.00 24.82           N  
ATOM   1724  CA  SER A 212      13.839  -6.637   1.123  1.00 23.80           C  
ATOM   1725  C   SER A 212      14.532  -7.196   2.354  1.00 22.89           C  
ATOM   1726  O   SER A 212      13.883  -7.687   3.262  1.00 22.26           O  
ATOM   1727  CB  SER A 212      13.489  -7.789   0.172  1.00 23.62           C  
ATOM   1728  OG  SER A 212      14.567  -8.083  -0.713  1.00 24.12           O  
ATOM   1729  N   LEU A 213      15.858  -7.129   2.376  1.00 22.73           N  
ATOM   1730  CA  LEU A 213      16.615  -7.582   3.538  1.00 22.58           C  
ATOM   1731  C   LEU A 213      16.113  -6.857   4.789  1.00 22.22           C  
ATOM   1732  O   LEU A 213      15.943  -7.468   5.851  1.00 22.37           O  
ATOM   1733  CB  LEU A 213      18.134  -7.386   3.329  1.00 22.53           C  
ATOM   1734  CG  LEU A 213      19.015  -7.423   4.596  1.00 23.51           C  
ATOM   1735  CD1 LEU A 213      19.004  -8.803   5.315  1.00 21.19           C  
ATOM   1736  CD2 LEU A 213      20.443  -6.938   4.336  1.00 22.22           C  
ATOM   1737  N   ASP A 214      15.832  -5.565   4.641  1.00 21.99           N  
ATOM   1738  CA  ASP A 214      15.382  -4.735   5.758  1.00 22.08           C  
ATOM   1739  C   ASP A 214      14.012  -5.103   6.267  1.00 21.81           C  
ATOM   1740  O   ASP A 214      13.686  -4.840   7.420  1.00 21.66           O  
ATOM   1741  CB  ASP A 214      15.423  -3.263   5.384  1.00 22.05           C  
ATOM   1742  CG  ASP A 214      16.828  -2.723   5.337  1.00 23.19           C  
ATOM   1743  OD1 ASP A 214      17.720  -3.338   5.960  1.00 20.88           O  
ATOM   1744  OD2 ASP A 214      17.035  -1.670   4.694  1.00 24.34           O  
ATOM   1745  N   MET A 215      13.224  -5.741   5.409  1.00 22.09           N  
ATOM   1746  CA  MET A 215      11.885  -6.142   5.780  1.00 22.32           C  
ATOM   1747  C   MET A 215      11.880  -7.450   6.583  1.00 22.79           C  
ATOM   1748  O   MET A 215      11.002  -7.659   7.416  1.00 22.78           O  
ATOM   1749  CB  MET A 215      10.978  -6.196   4.548  1.00 22.77           C  
ATOM   1750  CG  MET A 215      11.028  -4.937   3.665  1.00 22.05           C  
ATOM   1751  SD  MET A 215      10.554  -3.459   4.564  1.00 24.10           S  
ATOM   1752  CE  MET A 215       8.860  -3.845   5.021  1.00 22.22           C  
ATOM   1753  N   TRP A 216      12.866  -8.312   6.351  1.00 23.58           N  
ATOM   1754  CA  TRP A 216      13.093  -9.458   7.233  1.00 24.45           C  
ATOM   1755  C   TRP A 216      13.455  -8.982   8.647  1.00 25.02           C  
ATOM   1756  O   TRP A 216      12.784  -9.353   9.622  1.00 24.97           O  
ATOM   1757  CB  TRP A 216      14.175 -10.413   6.691  1.00 24.54           C  
ATOM   1758  CG  TRP A 216      14.429 -11.568   7.653  1.00 24.73           C  
ATOM   1759  CD1 TRP A 216      15.290 -11.575   8.713  1.00 23.54           C  
ATOM   1760  CD2 TRP A 216      13.764 -12.845   7.668  1.00 24.29           C  
ATOM   1761  NE1 TRP A 216      15.215 -12.778   9.378  1.00 23.31           N  
ATOM   1762  CE2 TRP A 216      14.290 -13.576   8.759  1.00 24.10           C  
ATOM   1763  CE3 TRP A 216      12.778 -13.442   6.863  1.00 23.93           C  
ATOM   1764  CZ2 TRP A 216      13.866 -14.882   9.067  1.00 24.54           C  
ATOM   1765  CZ3 TRP A 216      12.360 -14.742   7.164  1.00 23.65           C  
ATOM   1766  CH2 TRP A 216      12.905 -15.446   8.260  1.00 24.48           C  
ATOM   1767  N   SER A 217      14.499  -8.150   8.736  1.00 25.86           N  
ATOM   1768  CA  SER A 217      14.953  -7.555  10.004  1.00 26.92           C  
ATOM   1769  C   SER A 217      13.809  -6.867  10.729  1.00 27.60           C  
ATOM   1770  O   SER A 217      13.596  -7.096  11.928  1.00 28.15           O  
ATOM   1771  CB  SER A 217      16.069  -6.539   9.770  1.00 26.77           C  
ATOM   1772  OG  SER A 217      17.101  -7.066   8.961  1.00 27.96           O  
ATOM   1773  N   LEU A 218      13.066  -6.037   9.989  1.00 28.13           N  
ATOM   1774  CA  LEU A 218      11.835  -5.434  10.496  1.00 28.30           C  
ATOM   1775  C   LEU A 218      10.911  -6.479  11.086  1.00 28.55           C  
ATOM   1776  O   LEU A 218      10.418  -6.313  12.191  1.00 28.60           O  
ATOM   1777  CB  LEU A 218      11.105  -4.673   9.393  1.00 28.36           C  
ATOM   1778  CG  LEU A 218       9.816  -3.966   9.804  1.00 27.92           C  
ATOM   1779  CD1 LEU A 218      10.143  -2.805  10.716  1.00 27.50           C  
ATOM   1780  CD2 LEU A 218       9.088  -3.491   8.574  1.00 27.11           C  
ATOM   1781  N   GLY A 219      10.695  -7.562  10.343  1.00 29.09           N  
ATOM   1782  CA  GLY A 219       9.799  -8.632  10.767  1.00 29.13           C  
ATOM   1783  C   GLY A 219      10.239  -9.344  12.025  1.00 29.14           C  
ATOM   1784  O   GLY A 219       9.400  -9.654  12.900  1.00 28.96           O  
ATOM   1785  N   CYS A 220      11.550  -9.628  12.098  1.00 29.38           N  
ATOM   1786  CA  CYS A 220      12.182 -10.208  13.301  1.00 29.09           C  
ATOM   1787  C   CYS A 220      11.865  -9.296  14.476  1.00 28.82           C  
ATOM   1788  O   CYS A 220      11.346  -9.734  15.504  1.00 28.67           O  
ATOM   1789  CB  CYS A 220      13.711 -10.303  13.149  1.00 28.92           C  
ATOM   1790  SG  CYS A 220      14.342 -11.426  11.883  1.00 28.71           S  
ATOM   1791  N   MET A 221      12.168  -8.017  14.289  1.00 28.65           N  
ATOM   1792  CA  MET A 221      11.926  -6.991  15.304  1.00 28.95           C  
ATOM   1793  C   MET A 221      10.451  -6.892  15.690  1.00 28.79           C  
ATOM   1794  O   MET A 221      10.128  -6.689  16.858  1.00 29.00           O  
ATOM   1795  CB  MET A 221      12.448  -5.648  14.795  1.00 28.90           C  
ATOM   1796  CG  MET A 221      12.278  -4.494  15.732  1.00 29.16           C  
ATOM   1797  SD  MET A 221      12.902  -3.023  14.936  1.00 28.80           S  
ATOM   1798  CE  MET A 221      12.268  -1.797  16.050  1.00 27.45           C  
ATOM   1799  N   PHE A 222       9.566  -7.058  14.708  1.00 28.88           N  
ATOM   1800  CA  PHE A 222       8.119  -7.045  14.946  1.00 28.87           C  
ATOM   1801  C   PHE A 222       7.616  -8.305  15.674  1.00 28.75           C  
ATOM   1802  O   PHE A 222       6.803  -8.198  16.577  1.00 28.90           O  
ATOM   1803  CB  PHE A 222       7.346  -6.803  13.635  1.00 28.97           C  
ATOM   1804  CG  PHE A 222       5.844  -6.814  13.795  1.00 28.29           C  
ATOM   1805  CD1 PHE A 222       5.194  -5.782  14.467  1.00 28.07           C  
ATOM   1806  CD2 PHE A 222       5.085  -7.849  13.262  1.00 27.71           C  
ATOM   1807  CE1 PHE A 222       3.794  -5.786  14.621  1.00 28.99           C  
ATOM   1808  CE2 PHE A 222       3.687  -7.863  13.402  1.00 28.76           C  
ATOM   1809  CZ  PHE A 222       3.042  -6.833  14.090  1.00 28.09           C  
ATOM   1810  N   ALA A 223       8.109  -9.483  15.297  1.00 29.07           N  
ATOM   1811  CA  ALA A 223       7.766 -10.733  16.010  1.00 29.45           C  
ATOM   1812  C   ALA A 223       8.201 -10.746  17.471  1.00 29.45           C  
ATOM   1813  O   ALA A 223       7.486 -11.251  18.339  1.00 29.24           O  
ATOM   1814  CB  ALA A 223       8.350 -11.942  15.291  1.00 29.84           C  
ATOM   1815  N   GLY A 224       9.380 -10.195  17.737  1.00 29.57           N  
ATOM   1816  CA  GLY A 224       9.857 -10.044  19.100  1.00 29.93           C  
ATOM   1817  C   GLY A 224       8.996  -9.132  19.961  1.00 30.22           C  
ATOM   1818  O   GLY A 224       8.860  -9.361  21.162  1.00 30.10           O  
ATOM   1819  N   MET A 225       8.425  -8.092  19.351  1.00 30.61           N  
ATOM   1820  CA  MET A 225       7.570  -7.127  20.059  1.00 31.00           C  
ATOM   1821  C   MET A 225       6.200  -7.725  20.408  1.00 31.35           C  
ATOM   1822  O   MET A 225       5.790  -7.698  21.580  1.00 31.24           O  
ATOM   1823  CB  MET A 225       7.423  -5.832  19.245  1.00 30.73           C  
ATOM   1824  CG  MET A 225       8.757  -5.157  18.929  1.00 31.22           C  
ATOM   1825  SD  MET A 225       8.672  -3.623  17.958  1.00 31.90           S  
ATOM   1826  CE  MET A 225       7.841  -2.547  19.129  1.00 30.97           C  
ATOM   1827  N   ILE A 226       5.507  -8.279  19.402  1.00 31.79           N  
ATOM   1828  CA  ILE A 226       4.176  -8.870  19.623  1.00 32.08           C  
ATOM   1829  C   ILE A 226       4.206 -10.177  20.414  1.00 32.47           C  
ATOM   1830  O   ILE A 226       3.272 -10.469  21.149  1.00 32.25           O  
ATOM   1831  CB  ILE A 226       3.359  -9.098  18.311  1.00 31.98           C  
ATOM   1832  CG1 ILE A 226       4.181  -9.863  17.263  1.00 31.38           C  
ATOM   1833  CG2 ILE A 226       2.796  -7.770  17.778  1.00 32.30           C  
ATOM   1834  CD1 ILE A 226       3.382 -10.799  16.383  1.00 30.12           C  
ATOM   1835  N   PHE A 227       5.268 -10.961  20.254  1.00 33.42           N  
ATOM   1836  CA  PHE A 227       5.369 -12.261  20.939  1.00 34.23           C  
ATOM   1837  C   PHE A 227       6.189 -12.212  22.230  1.00 35.09           C  
ATOM   1838  O   PHE A 227       6.246 -13.208  22.969  1.00 35.72           O  
ATOM   1839  CB  PHE A 227       5.939 -13.340  20.006  1.00 33.62           C  
ATOM   1840  CG  PHE A 227       4.998 -13.772  18.909  1.00 33.30           C  
ATOM   1841  CD1 PHE A 227       3.639 -13.940  19.150  1.00 32.66           C  
ATOM   1842  CD2 PHE A 227       5.483 -14.047  17.633  1.00 33.36           C  
ATOM   1843  CE1 PHE A 227       2.793 -14.347  18.134  1.00 32.51           C  
ATOM   1844  CE2 PHE A 227       4.633 -14.465  16.615  1.00 31.69           C  
ATOM   1845  CZ  PHE A 227       3.292 -14.610  16.867  1.00 31.80           C  
ATOM   1846  N   ARG A 228       6.808 -11.057  22.490  1.00 35.83           N  
ATOM   1847  CA  ARG A 228       7.676 -10.827  23.660  1.00 36.52           C  
ATOM   1848  C   ARG A 228       8.765 -11.887  23.849  1.00 37.26           C  
ATOM   1849  O   ARG A 228       8.979 -12.413  24.947  1.00 37.17           O  
ATOM   1850  CB  ARG A 228       6.857 -10.613  24.922  1.00 36.16           C  
ATOM   1851  CG  ARG A 228       6.452  -9.190  25.096  1.00 36.38           C  
ATOM   1852  CD  ARG A 228       5.385  -9.068  26.144  1.00 35.98           C  
ATOM   1853  NE  ARG A 228       4.893  -7.697  26.231  1.00 36.50           N  
ATOM   1854  CZ  ARG A 228       4.055  -7.264  27.159  1.00 35.69           C  
ATOM   1855  NH1 ARG A 228       3.620  -8.084  28.098  1.00 36.99           N  
ATOM   1856  NH2 ARG A 228       3.659  -6.011  27.149  1.00 36.36           N  
ATOM   1857  N   LYS A 229       9.424 -12.189  22.737  1.00 38.29           N  
ATOM   1858  CA  LYS A 229      10.543 -13.104  22.657  1.00 39.25           C  
ATOM   1859  C   LYS A 229      11.605 -12.340  21.850  1.00 40.39           C  
ATOM   1860  O   LYS A 229      11.516 -12.224  20.611  1.00 40.62           O  
ATOM   1861  CB  LYS A 229      10.121 -14.402  21.964  1.00 39.16           C  
ATOM   1862  CG  LYS A 229      11.271 -15.354  21.660  1.00 39.86           C  
ATOM   1863  CD  LYS A 229      10.801 -16.756  21.330  1.00 40.87           C  
ATOM   1864  CE  LYS A 229      11.998 -17.705  21.197  1.00 42.58           C  
ATOM   1865  NZ  LYS A 229      11.647 -18.976  20.483  1.00 43.57           N  
ATOM   1866  N   GLU A 230      12.581 -11.780  22.570  1.00 40.70           N  
ATOM   1867  CA  GLU A 230      13.563 -10.867  21.987  1.00 41.15           C  
ATOM   1868  C   GLU A 230      14.987 -11.277  22.375  1.00 40.37           C  
ATOM   1869  O   GLU A 230      15.295 -11.404  23.560  1.00 40.48           O  
ATOM   1870  CB  GLU A 230      13.259  -9.405  22.383  1.00 40.96           C  
ATOM   1871  CG  GLU A 230      11.766  -9.063  22.292  1.00 42.26           C  
ATOM   1872  CD  GLU A 230      11.449  -7.563  22.243  1.00 42.33           C  
ATOM   1873  OE1 GLU A 230      12.291  -6.765  21.777  1.00 42.96           O  
ATOM   1874  OE2 GLU A 230      10.327  -7.195  22.656  1.00 43.85           O  
ATOM   1875  N   PRO A 231      15.843 -11.549  21.375  1.00 40.19           N  
ATOM   1876  CA  PRO A 231      15.472 -11.678  19.965  1.00 39.92           C  
ATOM   1877  C   PRO A 231      14.462 -12.813  19.733  1.00 39.62           C  
ATOM   1878  O   PRO A 231      14.421 -13.792  20.501  1.00 39.57           O  
ATOM   1879  CB  PRO A 231      16.799 -12.012  19.275  1.00 40.02           C  
ATOM   1880  CG  PRO A 231      17.717 -12.498  20.379  1.00 40.41           C  
ATOM   1881  CD  PRO A 231      17.293 -11.741  21.588  1.00 40.23           C  
ATOM   1882  N   PHE A 232      13.633 -12.658  18.701  1.00 38.86           N  
ATOM   1883  CA  PHE A 232      12.690 -13.704  18.314  1.00 37.91           C  
ATOM   1884  C   PHE A 232      13.450 -14.934  17.822  1.00 37.76           C  
ATOM   1885  O   PHE A 232      13.188 -16.051  18.265  1.00 37.39           O  
ATOM   1886  CB  PHE A 232      11.700 -13.191  17.251  1.00 37.20           C  
ATOM   1887  CG  PHE A 232      10.629 -14.191  16.876  1.00 35.22           C  
ATOM   1888  CD1 PHE A 232       9.595 -14.485  17.751  1.00 33.57           C  
ATOM   1889  CD2 PHE A 232      10.661 -14.827  15.640  1.00 34.18           C  
ATOM   1890  CE1 PHE A 232       8.612 -15.405  17.393  1.00 33.84           C  
ATOM   1891  CE2 PHE A 232       9.687 -15.744  15.275  1.00 32.64           C  
ATOM   1892  CZ  PHE A 232       8.667 -16.034  16.148  1.00 33.65           C  
ATOM   1893  N   PHE A 233      14.383 -14.712  16.899  1.00 37.88           N  
ATOM   1894  CA  PHE A 233      15.275 -15.765  16.443  1.00 38.15           C  
ATOM   1895  C   PHE A 233      16.627 -15.676  17.193  1.00 38.25           C  
ATOM   1896  O   PHE A 233      17.472 -14.836  16.866  1.00 37.93           O  
ATOM   1897  CB  PHE A 233      15.500 -15.680  14.918  1.00 38.12           C  
ATOM   1898  CG  PHE A 233      14.272 -15.937  14.081  1.00 37.42           C  
ATOM   1899  CD1 PHE A 233      13.555 -17.124  14.200  1.00 37.24           C  
ATOM   1900  CD2 PHE A 233      13.867 -15.003  13.129  1.00 37.25           C  
ATOM   1901  CE1 PHE A 233      12.420 -17.367  13.398  1.00 37.01           C  
ATOM   1902  CE2 PHE A 233      12.746 -15.231  12.325  1.00 36.75           C  
ATOM   1903  CZ  PHE A 233      12.022 -16.420  12.460  1.00 36.62           C  
ATOM   1904  N   TYR A 234      16.823 -16.543  18.191  1.00 38.61           N  
ATOM   1905  CA  TYR A 234      18.081 -16.575  18.963  1.00 38.70           C  
ATOM   1906  C   TYR A 234      19.092 -17.655  18.513  1.00 38.57           C  
ATOM   1907  O   TYR A 234      19.180 -18.735  19.095  1.00 38.56           O  
ATOM   1908  CB  TYR A 234      17.796 -16.664  20.476  1.00 39.17           C  
ATOM   1909  CG  TYR A 234      19.019 -16.492  21.366  1.00 39.09           C  
ATOM   1910  CD1 TYR A 234      19.991 -15.533  21.068  1.00 39.32           C  
ATOM   1911  CD2 TYR A 234      19.186 -17.267  22.515  1.00 39.20           C  
ATOM   1912  CE1 TYR A 234      21.108 -15.363  21.873  1.00 40.48           C  
ATOM   1913  CE2 TYR A 234      20.309 -17.105  23.338  1.00 39.58           C  
ATOM   1914  CZ  TYR A 234      21.268 -16.149  23.008  1.00 40.21           C  
ATOM   1915  OH  TYR A 234      22.388 -15.963  23.797  1.00 39.93           O  
ATOM   1916  N   GLY A 235      19.859 -17.341  17.473  1.00 38.29           N  
ATOM   1917  CA  GLY A 235      20.948 -18.195  17.050  1.00 38.28           C  
ATOM   1918  C   GLY A 235      22.256 -17.803  17.714  1.00 38.32           C  
ATOM   1919  O   GLY A 235      22.521 -16.622  17.908  1.00 38.34           O  
ATOM   1920  N   HIS A 236      23.073 -18.797  18.062  1.00 38.27           N  
ATOM   1921  CA  HIS A 236      24.368 -18.540  18.691  1.00 38.09           C  
ATOM   1922  C   HIS A 236      25.420 -18.086  17.674  1.00 38.09           C  
ATOM   1923  O   HIS A 236      26.160 -17.130  17.925  1.00 37.82           O  
ATOM   1924  CB  HIS A 236      24.843 -19.754  19.495  1.00 37.98           C  
ATOM   1925  CG  HIS A 236      24.046 -20.014  20.739  1.00 38.26           C  
ATOM   1926  ND1 HIS A 236      23.546 -19.001  21.533  1.00 38.23           N  
ATOM   1927  CD2 HIS A 236      23.692 -21.173  21.347  1.00 39.30           C  
ATOM   1928  CE1 HIS A 236      22.899 -19.524  22.561  1.00 38.45           C  
ATOM   1929  NE2 HIS A 236      22.973 -20.841  22.474  1.00 38.95           N  
ATOM   1930  N   ASP A 237      25.489 -18.765  16.531  1.00 38.10           N  
ATOM   1931  CA  ASP A 237      26.333 -18.294  15.434  1.00 38.38           C  
ATOM   1932  C   ASP A 237      25.570 -18.296  14.105  1.00 38.28           C  
ATOM   1933  O   ASP A 237      24.395 -18.666  14.073  1.00 38.30           O  
ATOM   1934  CB  ASP A 237      27.640 -19.086  15.352  1.00 38.49           C  
ATOM   1935  CG  ASP A 237      27.450 -20.488  14.815  1.00 39.05           C  
ATOM   1936  OD1 ASP A 237      26.470 -21.170  15.194  1.00 38.50           O  
ATOM   1937  OD2 ASP A 237      28.313 -20.912  14.020  1.00 40.28           O  
ATOM   1938  N   ASN A 238      26.227 -17.886  13.021  1.00 37.75           N  
ATOM   1939  CA  ASN A 238      25.546 -17.735  11.736  1.00 37.88           C  
ATOM   1940  C   ASN A 238      24.818 -18.984  11.231  1.00 37.74           C  
ATOM   1941  O   ASN A 238      23.888 -18.889  10.425  1.00 37.65           O  
ATOM   1942  CB  ASN A 238      26.506 -17.215  10.664  1.00 37.88           C  
ATOM   1943  CG  ASN A 238      26.901 -15.772  10.884  1.00 38.44           C  
ATOM   1944  OD1 ASN A 238      26.575 -15.173  11.906  1.00 39.18           O  
ATOM   1945  ND2 ASN A 238      27.620 -15.206   9.922  1.00 38.73           N  
ATOM   1946  N   HIS A 239      25.252 -20.146  11.702  1.00 37.45           N  
ATOM   1947  CA  HIS A 239      24.628 -21.401  11.335  1.00 37.28           C  
ATOM   1948  C   HIS A 239      23.436 -21.706  12.233  1.00 36.96           C  
ATOM   1949  O   HIS A 239      22.412 -22.205  11.756  1.00 37.30           O  
ATOM   1950  CB  HIS A 239      25.645 -22.539  11.390  1.00 37.55           C  
ATOM   1951  CG  HIS A 239      26.623 -22.543  10.253  1.00 38.37           C  
ATOM   1952  ND1 HIS A 239      27.988 -22.601  10.443  1.00 40.19           N  
ATOM   1953  CD2 HIS A 239      26.434 -22.512   8.913  1.00 39.05           C  
ATOM   1954  CE1 HIS A 239      28.595 -22.605   9.268  1.00 40.12           C  
ATOM   1955  NE2 HIS A 239      27.674 -22.549   8.323  1.00 38.99           N  
ATOM   1956  N   ASP A 240      23.571 -21.401  13.524  1.00 36.39           N  
ATOM   1957  CA  ASP A 240      22.498 -21.586  14.506  1.00 36.00           C  
ATOM   1958  C   ASP A 240      21.374 -20.555  14.292  1.00 35.72           C  
ATOM   1959  O   ASP A 240      20.260 -20.733  14.781  1.00 35.54           O  
ATOM   1960  CB  ASP A 240      23.060 -21.523  15.934  1.00 35.77           C  
ATOM   1961  CG  ASP A 240      22.150 -22.188  16.973  1.00 37.07           C  
ATOM   1962  OD1 ASP A 240      21.488 -23.202  16.643  1.00 36.01           O  
ATOM   1963  OD2 ASP A 240      22.110 -21.701  18.138  1.00 37.75           O  
ATOM   1964  N   GLN A 241      21.680 -19.480  13.566  1.00 35.61           N  
ATOM   1965  CA  GLN A 241      20.675 -18.509  13.138  1.00 35.75           C  
ATOM   1966  C   GLN A 241      19.731 -19.105  12.085  1.00 35.51           C  
ATOM   1967  O   GLN A 241      18.517 -19.108  12.280  1.00 35.20           O  
ATOM   1968  CB  GLN A 241      21.319 -17.213  12.623  1.00 35.82           C  
ATOM   1969  CG  GLN A 241      20.318 -16.059  12.405  1.00 36.78           C  
ATOM   1970  CD  GLN A 241      19.461 -15.755  13.646  1.00 39.16           C  
ATOM   1971  OE1 GLN A 241      19.873 -16.007  14.786  1.00 39.81           O  
ATOM   1972  NE2 GLN A 241      18.265 -15.210  13.423  1.00 39.48           N  
ATOM   1973  N   LEU A 242      20.291 -19.621  10.993  1.00 35.27           N  
ATOM   1974  CA  LEU A 242      19.495 -20.287   9.972  1.00 35.64           C  
ATOM   1975  C   LEU A 242      18.699 -21.463  10.546  1.00 35.93           C  
ATOM   1976  O   LEU A 242      17.537 -21.663  10.196  1.00 35.63           O  
ATOM   1977  CB  LEU A 242      20.367 -20.725   8.795  1.00 35.55           C  
ATOM   1978  CG  LEU A 242      19.673 -21.106   7.476  1.00 35.96           C  
ATOM   1979  CD1 LEU A 242      18.954 -19.906   6.852  1.00 36.12           C  
ATOM   1980  CD2 LEU A 242      20.665 -21.724   6.475  1.00 35.27           C  
ATOM   1981  N   VAL A 243      19.325 -22.216  11.449  1.00 36.52           N  
ATOM   1982  CA  VAL A 243      18.685 -23.366  12.097  1.00 36.63           C  
ATOM   1983  C   VAL A 243      17.464 -22.937  12.913  1.00 37.06           C  
ATOM   1984  O   VAL A 243      16.420 -23.589  12.868  1.00 37.17           O  
ATOM   1985  CB  VAL A 243      19.681 -24.155  12.979  1.00 36.37           C  
ATOM   1986  CG1 VAL A 243      18.967 -25.248  13.745  1.00 36.30           C  
ATOM   1987  CG2 VAL A 243      20.783 -24.755  12.127  1.00 36.28           C  
ATOM   1988  N   LYS A 244      17.601 -21.839  13.649  1.00 37.29           N  
ATOM   1989  CA  LYS A 244      16.478 -21.278  14.386  1.00 37.89           C  
ATOM   1990  C   LYS A 244      15.370 -20.731  13.458  1.00 37.56           C  
ATOM   1991  O   LYS A 244      14.193 -20.848  13.776  1.00 37.55           O  
ATOM   1992  CB  LYS A 244      16.950 -20.226  15.408  1.00 38.26           C  
ATOM   1993  CG  LYS A 244      17.847 -20.792  16.539  1.00 39.53           C  
ATOM   1994  CD  LYS A 244      17.083 -21.731  17.463  1.00 41.23           C  
ATOM   1995  CE  LYS A 244      17.713 -21.789  18.838  1.00 42.96           C  
ATOM   1996  NZ  LYS A 244      16.640 -21.787  19.890  1.00 44.75           N  
ATOM   1997  N   ILE A 245      15.741 -20.155  12.318  1.00 37.36           N  
ATOM   1998  CA  ILE A 245      14.738 -19.773  11.330  1.00 37.50           C  
ATOM   1999  C   ILE A 245      13.985 -21.024  10.852  1.00 37.66           C  
ATOM   2000  O   ILE A 245      12.759 -21.050  10.897  1.00 38.30           O  
ATOM   2001  CB  ILE A 245      15.310 -18.926  10.139  1.00 37.08           C  
ATOM   2002  CG1 ILE A 245      15.524 -17.479  10.558  1.00 36.68           C  
ATOM   2003  CG2 ILE A 245      14.354 -18.899   8.960  1.00 37.12           C  
ATOM   2004  CD1 ILE A 245      16.929 -16.998  10.405  1.00 36.03           C  
ATOM   2005  N   ALA A 246      14.722 -22.059  10.447  1.00 37.93           N  
ATOM   2006  CA  ALA A 246      14.151 -23.286   9.872  1.00 38.10           C  
ATOM   2007  C   ALA A 246      13.298 -24.075  10.845  1.00 38.61           C  
ATOM   2008  O   ALA A 246      12.349 -24.734  10.431  1.00 38.66           O  
ATOM   2009  CB  ALA A 246      15.240 -24.167   9.322  1.00 37.99           C  
ATOM   2010  N   LYS A 247      13.657 -24.019  12.130  1.00 39.18           N  
ATOM   2011  CA  LYS A 247      12.907 -24.674  13.210  1.00 39.79           C  
ATOM   2012  C   LYS A 247      11.539 -24.033  13.412  1.00 39.83           C  
ATOM   2013  O   LYS A 247      10.729 -24.527  14.191  1.00 40.13           O  
ATOM   2014  CB  LYS A 247      13.689 -24.612  14.536  1.00 40.00           C  
ATOM   2015  CG  LYS A 247      15.003 -25.370  14.548  1.00 40.56           C  
ATOM   2016  CD  LYS A 247      14.914 -26.664  15.336  1.00 43.10           C  
ATOM   2017  CE  LYS A 247      16.287 -27.351  15.455  1.00 44.07           C  
ATOM   2018  NZ  LYS A 247      17.257 -26.564  16.267  1.00 44.03           N  
ATOM   2019  N   VAL A 248      11.301 -22.919  12.729  1.00 40.06           N  
ATOM   2020  CA  VAL A 248      10.012 -22.233  12.778  1.00 40.15           C  
ATOM   2021  C   VAL A 248       9.359 -22.238  11.401  1.00 40.29           C  
ATOM   2022  O   VAL A 248       8.249 -22.736  11.239  1.00 40.53           O  
ATOM   2023  CB  VAL A 248      10.135 -20.776  13.322  1.00 40.08           C  
ATOM   2024  CG1 VAL A 248       8.812 -20.006  13.145  1.00 39.40           C  
ATOM   2025  CG2 VAL A 248      10.591 -20.786  14.783  1.00 38.90           C  
ATOM   2026  N   LEU A 249      10.067 -21.713  10.409  1.00 40.58           N  
ATOM   2027  CA  LEU A 249       9.496 -21.521   9.078  1.00 40.90           C  
ATOM   2028  C   LEU A 249       9.331 -22.806   8.261  1.00 41.57           C  
ATOM   2029  O   LEU A 249       8.765 -22.765   7.155  1.00 41.78           O  
ATOM   2030  CB  LEU A 249      10.328 -20.519   8.273  1.00 40.57           C  
ATOM   2031  CG  LEU A 249      10.370 -19.032   8.627  1.00 39.40           C  
ATOM   2032  CD1 LEU A 249      10.648 -18.227   7.359  1.00 37.16           C  
ATOM   2033  CD2 LEU A 249       9.095 -18.577   9.276  1.00 39.13           C  
ATOM   2034  N   GLY A 250       9.839 -23.922   8.795  1.00 41.78           N  
ATOM   2035  CA  GLY A 250       9.870 -25.203   8.088  1.00 41.85           C  
ATOM   2036  C   GLY A 250      10.989 -25.269   7.072  1.00 41.87           C  
ATOM   2037  O   GLY A 250      11.368 -24.257   6.504  1.00 41.63           O  
ATOM   2038  N   THR A 251      11.513 -26.473   6.845  1.00 42.78           N  
ATOM   2039  CA  THR A 251      12.627 -26.703   5.897  1.00 43.18           C  
ATOM   2040  C   THR A 251      12.147 -26.908   4.455  1.00 43.75           C  
ATOM   2041  O   THR A 251      12.897 -26.681   3.490  1.00 43.78           O  
ATOM   2042  CB  THR A 251      13.562 -27.857   6.350  1.00 43.04           C  
ATOM   2043  OG1 THR A 251      12.810 -28.834   7.080  1.00 43.48           O  
ATOM   2044  CG2 THR A 251      14.662 -27.326   7.250  1.00 41.96           C  
ATOM   2045  N   ASP A 252      10.889 -27.327   4.320  1.00 44.48           N  
ATOM   2046  CA  ASP A 252      10.216 -27.386   3.019  1.00 45.10           C  
ATOM   2047  C   ASP A 252      10.253 -26.024   2.317  1.00 45.11           C  
ATOM   2048  O   ASP A 252      10.696 -25.922   1.164  1.00 45.57           O  
ATOM   2049  CB  ASP A 252       8.778 -27.882   3.187  1.00 45.14           C  
ATOM   2050  CG  ASP A 252       8.709 -29.288   3.772  1.00 46.52           C  
ATOM   2051  OD1 ASP A 252       9.681 -30.073   3.609  1.00 47.33           O  
ATOM   2052  OD2 ASP A 252       7.675 -29.614   4.393  1.00 48.13           O  
ATOM   2053  N   GLY A 253       9.814 -24.980   3.022  1.00 44.86           N  
ATOM   2054  CA  GLY A 253       9.856 -23.614   2.493  1.00 44.37           C  
ATOM   2055  C   GLY A 253      11.257 -23.173   2.100  1.00 43.95           C  
ATOM   2056  O   GLY A 253      11.426 -22.394   1.156  1.00 44.17           O  
ATOM   2057  N   LEU A 254      12.259 -23.674   2.824  1.00 43.17           N  
ATOM   2058  CA  LEU A 254      13.661 -23.330   2.562  1.00 42.64           C  
ATOM   2059  C   LEU A 254      14.165 -23.924   1.253  1.00 42.32           C  
ATOM   2060  O   LEU A 254      14.819 -23.239   0.469  1.00 42.45           O  
ATOM   2061  CB  LEU A 254      14.565 -23.764   3.733  1.00 42.47           C  
ATOM   2062  CG  LEU A 254      16.086 -23.528   3.688  1.00 42.32           C  
ATOM   2063  CD1 LEU A 254      16.482 -22.109   3.234  1.00 39.98           C  
ATOM   2064  CD2 LEU A 254      16.682 -23.842   5.046  1.00 42.21           C  
ATOM   2065  N   ASN A 255      13.852 -25.195   1.021  1.00 42.05           N  
ATOM   2066  CA  ASN A 255      14.389 -25.915  -0.131  1.00 41.72           C  
ATOM   2067  C   ASN A 255      13.925 -25.391  -1.497  1.00 41.45           C  
ATOM   2068  O   ASN A 255      14.732 -25.284  -2.417  1.00 41.24           O  
ATOM   2069  CB  ASN A 255      14.166 -27.421   0.032  1.00 41.80           C  
ATOM   2070  CG  ASN A 255      15.199 -28.067   0.961  1.00 41.68           C  
ATOM   2071  OD1 ASN A 255      14.849 -28.660   1.988  1.00 41.40           O  
ATOM   2072  ND2 ASN A 255      16.477 -27.941   0.605  1.00 40.30           N  
ATOM   2073  N   VAL A 256      12.636 -25.062  -1.616  1.00 41.47           N  
ATOM   2074  CA  VAL A 256      12.099 -24.376  -2.809  1.00 41.31           C  
ATOM   2075  C   VAL A 256      12.838 -23.051  -3.051  1.00 41.60           C  
ATOM   2076  O   VAL A 256      13.249 -22.753  -4.189  1.00 41.68           O  
ATOM   2077  CB  VAL A 256      10.530 -24.217  -2.752  1.00 41.22           C  
ATOM   2078  CG1 VAL A 256      10.010 -24.182  -1.328  1.00 40.96           C  
ATOM   2079  CG2 VAL A 256      10.027 -23.000  -3.540  1.00 41.34           C  
ATOM   2080  N   TYR A 257      13.023 -22.284  -1.970  1.00 41.80           N  
ATOM   2081  CA  TYR A 257      13.810 -21.050  -1.972  1.00 42.23           C  
ATOM   2082  C   TYR A 257      15.259 -21.263  -2.451  1.00 42.55           C  
ATOM   2083  O   TYR A 257      15.758 -20.521  -3.323  1.00 42.03           O  
ATOM   2084  CB  TYR A 257      13.784 -20.415  -0.572  1.00 42.79           C  
ATOM   2085  CG  TYR A 257      14.813 -19.322  -0.343  1.00 42.93           C  
ATOM   2086  CD1 TYR A 257      14.720 -18.095  -1.008  1.00 43.12           C  
ATOM   2087  CD2 TYR A 257      15.870 -19.516   0.544  1.00 43.61           C  
ATOM   2088  CE1 TYR A 257      15.652 -17.099  -0.803  1.00 43.73           C  
ATOM   2089  CE2 TYR A 257      16.818 -18.521   0.766  1.00 44.25           C  
ATOM   2090  CZ  TYR A 257      16.702 -17.312   0.089  1.00 44.29           C  
ATOM   2091  OH  TYR A 257      17.634 -16.319   0.297  1.00 43.16           O  
ATOM   2092  N   LEU A 258      15.919 -22.277  -1.884  1.00 42.72           N  
ATOM   2093  CA  LEU A 258      17.272 -22.656  -2.299  1.00 43.23           C  
ATOM   2094  C   LEU A 258      17.333 -23.073  -3.770  1.00 43.65           C  
ATOM   2095  O   LEU A 258      18.277 -22.725  -4.467  1.00 43.97           O  
ATOM   2096  CB  LEU A 258      17.854 -23.754  -1.395  1.00 43.11           C  
ATOM   2097  CG  LEU A 258      18.194 -23.396   0.057  1.00 42.93           C  
ATOM   2098  CD1 LEU A 258      18.466 -24.651   0.891  1.00 42.56           C  
ATOM   2099  CD2 LEU A 258      19.366 -22.424   0.128  1.00 42.38           C  
ATOM   2100  N   ASN A 259      16.324 -23.804  -4.239  1.00 44.47           N  
ATOM   2101  CA  ASN A 259      16.203 -24.143  -5.669  1.00 45.06           C  
ATOM   2102  C   ASN A 259      15.936 -22.934  -6.578  1.00 45.09           C  
ATOM   2103  O   ASN A 259      16.491 -22.863  -7.681  1.00 45.02           O  
ATOM   2104  CB  ASN A 259      15.119 -25.206  -5.895  1.00 45.29           C  
ATOM   2105  CG  ASN A 259      15.467 -26.544  -5.267  1.00 46.36           C  
ATOM   2106  OD1 ASN A 259      16.613 -27.001  -5.339  1.00 47.37           O  
ATOM   2107  ND2 ASN A 259      14.472 -27.183  -4.645  1.00 46.70           N  
ATOM   2108  N   LYS A 260      15.094 -21.999  -6.117  1.00 45.27           N  
ATOM   2109  CA  LYS A 260      14.768 -20.783  -6.893  1.00 45.38           C  
ATOM   2110  C   LYS A 260      15.989 -19.933  -7.229  1.00 45.72           C  
ATOM   2111  O   LYS A 260      16.097 -19.397  -8.331  1.00 45.98           O  
ATOM   2112  CB  LYS A 260      13.705 -19.914  -6.199  1.00 45.29           C  
ATOM   2113  CG  LYS A 260      13.403 -18.607  -6.959  1.00 45.05           C  
ATOM   2114  CD  LYS A 260      12.285 -17.766  -6.350  1.00 44.91           C  
ATOM   2115  CE  LYS A 260      12.126 -16.458  -7.127  1.00 43.59           C  
ATOM   2116  NZ  LYS A 260      11.011 -15.611  -6.639  1.00 41.66           N  
ATOM   2117  N   TYR A 261      16.901 -19.793  -6.276  1.00 46.12           N  
ATOM   2118  CA  TYR A 261      18.107 -19.009  -6.516  1.00 46.46           C  
ATOM   2119  C   TYR A 261      19.325 -19.913  -6.708  1.00 47.28           C  
ATOM   2120  O   TYR A 261      20.453 -19.433  -6.832  1.00 47.43           O  
ATOM   2121  CB  TYR A 261      18.302 -17.968  -5.412  1.00 45.73           C  
ATOM   2122  CG  TYR A 261      17.099 -17.062  -5.261  1.00 44.97           C  
ATOM   2123  CD1 TYR A 261      16.951 -15.925  -6.059  1.00 43.70           C  
ATOM   2124  CD2 TYR A 261      16.090 -17.357  -4.335  1.00 44.58           C  
ATOM   2125  CE1 TYR A 261      15.842 -15.095  -5.924  1.00 43.29           C  
ATOM   2126  CE2 TYR A 261      14.972 -16.540  -4.198  1.00 43.80           C  
ATOM   2127  CZ  TYR A 261      14.859 -15.410  -4.992  1.00 43.90           C  
ATOM   2128  OH  TYR A 261      13.760 -14.602  -4.855  1.00 44.15           O  
ATOM   2129  N   ARG A 262      19.065 -21.221  -6.752  1.00 48.10           N  
ATOM   2130  CA  ARG A 262      20.056 -22.233  -7.102  1.00 49.41           C  
ATOM   2131  C   ARG A 262      21.220 -22.233  -6.114  1.00 49.77           C  
ATOM   2132  O   ARG A 262      22.395 -22.258  -6.486  1.00 49.78           O  
ATOM   2133  CB  ARG A 262      20.508 -22.057  -8.558  1.00 49.49           C  
ATOM   2134  CG  ARG A 262      19.365 -22.208  -9.563  1.00 50.29           C  
ATOM   2135  CD  ARG A 262      19.821 -21.940 -10.986  1.00 50.62           C  
ATOM   2136  NE  ARG A 262      20.192 -20.541 -11.200  1.00 53.04           N  
ATOM   2137  CZ  ARG A 262      19.327 -19.537 -11.344  1.00 53.58           C  
ATOM   2138  NH1 ARG A 262      18.018 -19.753 -11.281  1.00 53.78           N  
ATOM   2139  NH2 ARG A 262      19.776 -18.307 -11.542  1.00 54.24           N  
ATOM   2140  N   ILE A 263      20.858 -22.208  -4.840  1.00 50.44           N  
ATOM   2141  CA  ILE A 263      21.809 -22.103  -3.756  1.00 51.16           C  
ATOM   2142  C   ILE A 263      21.950 -23.465  -3.077  1.00 51.53           C  
ATOM   2143  O   ILE A 263      20.979 -24.010  -2.544  1.00 51.42           O  
ATOM   2144  CB  ILE A 263      21.346 -21.044  -2.702  1.00 51.28           C  
ATOM   2145  CG1 ILE A 263      20.962 -19.702  -3.363  1.00 51.36           C  
ATOM   2146  CG2 ILE A 263      22.385 -20.893  -1.589  1.00 51.40           C  
ATOM   2147  CD1 ILE A 263      22.115 -18.907  -3.964  1.00 52.66           C  
ATOM   2148  N   GLU A 264      23.161 -24.008  -3.106  1.00 51.94           N  
ATOM   2149  CA  GLU A 264      23.476 -25.195  -2.332  1.00 52.25           C  
ATOM   2150  C   GLU A 264      24.080 -24.792  -0.985  1.00 52.58           C  
ATOM   2151  O   GLU A 264      24.891 -23.867  -0.912  1.00 52.64           O  
ATOM   2152  CB  GLU A 264      24.436 -26.094  -3.106  1.00 52.42           C  
ATOM   2153  CG  GLU A 264      23.792 -26.820  -4.280  1.00 52.72           C  
ATOM   2154  CD  GLU A 264      24.509 -28.114  -4.643  1.00 53.23           C  
ATOM   2155  OE1 GLU A 264      25.744 -28.201  -4.443  1.00 52.77           O  
ATOM   2156  OE2 GLU A 264      23.830 -29.044  -5.137  1.00 52.58           O  
ATOM   2157  N   LEU A 265      23.663 -25.474   0.076  1.00 52.79           N  
ATOM   2158  CA  LEU A 265      24.242 -25.290   1.406  1.00 53.12           C  
ATOM   2159  C   LEU A 265      25.507 -26.149   1.605  1.00 53.36           C  
ATOM   2160  O   LEU A 265      25.682 -27.182   0.949  1.00 53.31           O  
ATOM   2161  CB  LEU A 265      23.205 -25.646   2.479  1.00 53.21           C  
ATOM   2162  CG  LEU A 265      22.335 -24.578   3.154  1.00 53.14           C  
ATOM   2163  CD1 LEU A 265      21.690 -23.634   2.162  1.00 53.58           C  
ATOM   2164  CD2 LEU A 265      21.278 -25.233   4.012  1.00 53.09           C  
ATOM   2165  N   ASP A 266      26.383 -25.714   2.510  1.00 53.50           N  
ATOM   2166  CA  ASP A 266      27.513 -26.532   2.941  1.00 53.66           C  
ATOM   2167  C   ASP A 266      26.956 -27.698   3.755  1.00 53.84           C  
ATOM   2168  O   ASP A 266      25.975 -27.521   4.473  1.00 54.12           O  
ATOM   2169  CB  ASP A 266      28.485 -25.718   3.803  1.00 53.57           C  
ATOM   2170  CG  ASP A 266      28.902 -24.395   3.155  1.00 53.74           C  
ATOM   2171  OD1 ASP A 266      28.870 -24.274   1.906  1.00 53.41           O  
ATOM   2172  OD2 ASP A 266      29.269 -23.469   3.915  1.00 53.14           O  
ATOM   2173  N   PRO A 267      27.577 -28.890   3.657  1.00 53.90           N  
ATOM   2174  CA  PRO A 267      27.069 -30.077   4.359  1.00 54.02           C  
ATOM   2175  C   PRO A 267      27.039 -29.932   5.891  1.00 54.18           C  
ATOM   2176  O   PRO A 267      26.244 -30.602   6.562  1.00 54.18           O  
ATOM   2177  CB  PRO A 267      28.064 -31.173   3.958  1.00 54.09           C  
ATOM   2178  CG  PRO A 267      28.732 -30.665   2.731  1.00 53.76           C  
ATOM   2179  CD  PRO A 267      28.801 -29.191   2.896  1.00 53.90           C  
ATOM   2180  N   GLN A 268      27.909 -29.072   6.423  1.00 54.27           N  
ATOM   2181  CA  GLN A 268      27.951 -28.755   7.850  1.00 54.40           C  
ATOM   2182  C   GLN A 268      26.663 -28.028   8.240  1.00 54.27           C  
ATOM   2183  O   GLN A 268      26.158 -28.187   9.359  1.00 54.47           O  
ATOM   2184  CB  GLN A 268      29.147 -27.841   8.189  1.00 54.60           C  
ATOM   2185  CG  GLN A 268      30.196 -27.635   7.071  1.00 54.66           C  
ATOM   2186  CD  GLN A 268      31.079 -26.408   7.312  1.00 54.72           C  
ATOM   2187  OE1 GLN A 268      30.583 -25.313   7.609  1.00 54.30           O  
ATOM   2188  NE2 GLN A 268      32.393 -26.587   7.172  1.00 54.17           N  
ATOM   2189  N   LEU A 269      26.161 -27.220   7.304  1.00 53.76           N  
ATOM   2190  CA  LEU A 269      24.947 -26.431   7.474  1.00 53.37           C  
ATOM   2191  C   LEU A 269      23.725 -27.331   7.337  1.00 53.41           C  
ATOM   2192  O   LEU A 269      22.941 -27.466   8.288  1.00 53.12           O  
ATOM   2193  CB  LEU A 269      24.913 -25.308   6.426  1.00 53.32           C  
ATOM   2194  CG  LEU A 269      24.024 -24.054   6.558  1.00 52.57           C  
ATOM   2195  CD1 LEU A 269      23.380 -23.865   7.932  1.00 51.61           C  
ATOM   2196  CD2 LEU A 269      24.853 -22.819   6.148  1.00 51.67           C  
ATOM   2197  N   GLU A 270      23.586 -27.954   6.161  1.00 53.31           N  
ATOM   2198  CA  GLU A 270      22.521 -28.923   5.876  1.00 53.30           C  
ATOM   2199  C   GLU A 270      22.233 -29.850   7.048  1.00 53.07           C  
ATOM   2200  O   GLU A 270      21.066 -30.063   7.408  1.00 53.18           O  
ATOM   2201  CB  GLU A 270      22.905 -29.790   4.681  1.00 53.45           C  
ATOM   2202  CG  GLU A 270      22.318 -29.382   3.346  1.00 53.75           C  
ATOM   2203  CD  GLU A 270      22.650 -30.393   2.258  1.00 54.06           C  
ATOM   2204  OE1 GLU A 270      22.282 -31.580   2.414  1.00 54.07           O  
ATOM   2205  OE2 GLU A 270      23.287 -30.003   1.250  1.00 55.84           O  
ATOM   2206  N   ALA A 271      23.304 -30.406   7.621  1.00 52.77           N  
ATOM   2207  CA  ALA A 271      23.219 -31.364   8.729  1.00 52.44           C  
ATOM   2208  C   ALA A 271      22.644 -30.759  10.015  1.00 52.07           C  
ATOM   2209  O   ALA A 271      21.861 -31.408  10.718  1.00 51.78           O  
ATOM   2210  CB  ALA A 271      24.590 -32.002   8.992  1.00 52.36           C  
ATOM   2211  N   LEU A 272      23.040 -29.519  10.305  1.00 51.82           N  
ATOM   2212  CA  LEU A 272      22.575 -28.794  11.492  1.00 51.57           C  
ATOM   2213  C   LEU A 272      21.131 -28.345  11.339  1.00 51.40           C  
ATOM   2214  O   LEU A 272      20.366 -28.339  12.311  1.00 51.36           O  
ATOM   2215  CB  LEU A 272      23.453 -27.572  11.763  1.00 51.50           C  
ATOM   2216  CG  LEU A 272      24.872 -27.783  12.282  1.00 51.39           C  
ATOM   2217  CD1 LEU A 272      25.610 -26.444  12.293  1.00 51.50           C  
ATOM   2218  CD2 LEU A 272      24.870 -28.444  13.664  1.00 50.96           C  
ATOM   2219  N   VAL A 273      20.783 -27.962  10.110  1.00 51.24           N  
ATOM   2220  CA  VAL A 273      19.431 -27.536   9.743  1.00 50.94           C  
ATOM   2221  C   VAL A 273      18.447 -28.708   9.839  1.00 50.69           C  
ATOM   2222  O   VAL A 273      17.428 -28.615  10.525  1.00 50.41           O  
ATOM   2223  CB  VAL A 273      19.416 -26.912   8.317  1.00 50.95           C  
ATOM   2224  CG1 VAL A 273      18.000 -26.617   7.864  1.00 51.37           C  
ATOM   2225  CG2 VAL A 273      20.251 -25.642   8.275  1.00 50.78           C  
ATOM   2226  N   GLY A 274      18.768 -29.803   9.146  1.00 50.69           N  
ATOM   2227  CA  GLY A 274      17.989 -31.041   9.210  1.00 50.59           C  
ATOM   2228  C   GLY A 274      16.641 -30.932   8.522  1.00 50.45           C  
ATOM   2229  O   GLY A 274      16.535 -30.366   7.429  1.00 50.36           O  
ATOM   2230  N   ARG A 275      15.615 -31.480   9.165  1.00 50.11           N  
ATOM   2231  CA  ARG A 275      14.261 -31.447   8.633  1.00 50.26           C  
ATOM   2232  C   ARG A 275      13.257 -31.078   9.719  1.00 49.79           C  
ATOM   2233  O   ARG A 275      13.162 -31.755  10.755  1.00 49.48           O  
ATOM   2234  CB  ARG A 275      13.891 -32.781   7.976  1.00 50.13           C  
ATOM   2235  CG  ARG A 275      14.330 -32.901   6.519  1.00 51.01           C  
ATOM   2236  CD  ARG A 275      13.818 -34.190   5.886  1.00 51.52           C  
ATOM   2237  NE  ARG A 275      14.279 -34.339   4.504  1.00 54.40           N  
ATOM   2238  CZ  ARG A 275      14.184 -35.456   3.782  1.00 55.22           C  
ATOM   2239  NH1 ARG A 275      14.644 -35.474   2.535  1.00 55.56           N  
ATOM   2240  NH2 ARG A 275      13.640 -36.557   4.298  1.00 55.48           N  
ATOM   2241  N   HIS A 276      12.519 -29.994   9.463  1.00 49.48           N  
ATOM   2242  CA  HIS A 276      11.565 -29.434  10.418  1.00 49.04           C  
ATOM   2243  C   HIS A 276      10.239 -29.026   9.790  1.00 48.99           C  
ATOM   2244  O   HIS A 276      10.199 -28.426   8.714  1.00 49.13           O  
ATOM   2245  CB  HIS A 276      12.185 -28.238  11.144  1.00 48.72           C  
ATOM   2246  CG  HIS A 276      13.396 -28.598  11.937  1.00 48.18           C  
ATOM   2247  ND1 HIS A 276      13.321 -29.109  13.214  1.00 47.81           N  
ATOM   2248  CD2 HIS A 276      14.710 -28.569  11.617  1.00 48.22           C  
ATOM   2249  CE1 HIS A 276      14.540 -29.366  13.653  1.00 47.77           C  
ATOM   2250  NE2 HIS A 276      15.401 -29.043  12.705  1.00 48.09           N  
ATOM   2251  N   SER A 277       9.154 -29.367  10.475  1.00 48.85           N  
ATOM   2252  CA  SER A 277       7.853 -28.835  10.132  1.00 48.73           C  
ATOM   2253  C   SER A 277       7.711 -27.424  10.683  1.00 48.70           C  
ATOM   2254  O   SER A 277       8.355 -27.059  11.676  1.00 48.49           O  
ATOM   2255  CB  SER A 277       6.741 -29.739  10.647  1.00 48.60           C  
ATOM   2256  OG  SER A 277       6.583 -30.838   9.770  1.00 48.86           O  
ATOM   2257  N   ARG A 278       6.874 -26.639  10.008  1.00 48.56           N  
ATOM   2258  CA  ARG A 278       6.612 -25.258  10.363  1.00 48.19           C  
ATOM   2259  C   ARG A 278       5.806 -25.153  11.659  1.00 48.05           C  
ATOM   2260  O   ARG A 278       4.767 -25.812  11.815  1.00 47.92           O  
ATOM   2261  CB  ARG A 278       5.875 -24.573   9.211  1.00 48.25           C  
ATOM   2262  CG  ARG A 278       5.438 -23.147   9.473  1.00 48.66           C  
ATOM   2263  CD  ARG A 278       4.530 -22.658   8.362  1.00 49.66           C  
ATOM   2264  NE  ARG A 278       4.306 -21.216   8.415  1.00 50.71           N  
ATOM   2265  CZ  ARG A 278       3.923 -20.478   7.375  1.00 51.19           C  
ATOM   2266  NH1 ARG A 278       3.748 -19.169   7.517  1.00 50.47           N  
ATOM   2267  NH2 ARG A 278       3.723 -21.043   6.187  1.00 51.15           N  
ATOM   2268  N   LYS A 279       6.319 -24.344  12.588  1.00 47.63           N  
ATOM   2269  CA  LYS A 279       5.544 -23.863  13.726  1.00 47.28           C  
ATOM   2270  C   LYS A 279       4.624 -22.750  13.242  1.00 46.79           C  
ATOM   2271  O   LYS A 279       5.101 -21.708  12.773  1.00 46.89           O  
ATOM   2272  CB  LYS A 279       6.451 -23.288  14.815  1.00 47.43           C  
ATOM   2273  CG  LYS A 279       6.959 -24.268  15.851  1.00 48.19           C  
ATOM   2274  CD  LYS A 279       7.500 -23.490  17.047  1.00 49.19           C  
ATOM   2275  CE  LYS A 279       8.864 -24.013  17.469  1.00 50.34           C  
ATOM   2276  NZ  LYS A 279       9.722 -22.911  18.015  1.00 50.61           N  
ATOM   2277  N   PRO A 280       3.303 -22.963  13.333  1.00 46.15           N  
ATOM   2278  CA  PRO A 280       2.351 -21.893  13.059  1.00 45.70           C  
ATOM   2279  C   PRO A 280       2.620 -20.680  13.944  1.00 45.20           C  
ATOM   2280  O   PRO A 280       2.934 -20.844  15.121  1.00 45.57           O  
ATOM   2281  CB  PRO A 280       1.014 -22.523  13.438  1.00 45.76           C  
ATOM   2282  CG  PRO A 280       1.222 -23.979  13.248  1.00 46.07           C  
ATOM   2283  CD  PRO A 280       2.630 -24.227  13.670  1.00 46.11           C  
ATOM   2284  N   TRP A 281       2.503 -19.476  13.387  1.00 44.43           N  
ATOM   2285  CA  TRP A 281       2.710 -18.252  14.161  1.00 43.55           C  
ATOM   2286  C   TRP A 281       1.907 -18.204  15.475  1.00 43.83           C  
ATOM   2287  O   TRP A 281       2.404 -17.684  16.473  1.00 44.13           O  
ATOM   2288  CB  TRP A 281       2.448 -16.999  13.312  1.00 42.56           C  
ATOM   2289  CG  TRP A 281       3.400 -16.849  12.138  1.00 41.69           C  
ATOM   2290  CD1 TRP A 281       3.075 -16.831  10.813  1.00 40.30           C  
ATOM   2291  CD2 TRP A 281       4.825 -16.701  12.198  1.00 40.95           C  
ATOM   2292  NE1 TRP A 281       4.202 -16.684  10.048  1.00 39.28           N  
ATOM   2293  CE2 TRP A 281       5.290 -16.606  10.873  1.00 39.78           C  
ATOM   2294  CE3 TRP A 281       5.757 -16.641  13.248  1.00 40.55           C  
ATOM   2295  CZ2 TRP A 281       6.638 -16.458  10.567  1.00 40.30           C  
ATOM   2296  CZ3 TRP A 281       7.089 -16.498  12.941  1.00 39.45           C  
ATOM   2297  CH2 TRP A 281       7.519 -16.410  11.614  1.00 40.33           C  
ATOM   2298  N   LEU A 282       0.693 -18.766  15.480  1.00 43.99           N  
ATOM   2299  CA  LEU A 282      -0.166 -18.790  16.678  1.00 44.10           C  
ATOM   2300  C   LEU A 282       0.411 -19.656  17.803  1.00 44.10           C  
ATOM   2301  O   LEU A 282      -0.088 -19.627  18.930  1.00 44.32           O  
ATOM   2302  CB  LEU A 282      -1.601 -19.249  16.342  1.00 44.28           C  
ATOM   2303  CG  LEU A 282      -2.799 -18.274  16.366  1.00 44.72           C  
ATOM   2304  CD1 LEU A 282      -3.125 -17.715  14.991  1.00 45.48           C  
ATOM   2305  CD2 LEU A 282      -4.041 -18.973  16.923  1.00 45.18           C  
ATOM   2306  N   LYS A 283       1.453 -20.428  17.501  1.00 43.90           N  
ATOM   2307  CA  LYS A 283       2.119 -21.247  18.520  1.00 44.12           C  
ATOM   2308  C   LYS A 283       3.239 -20.483  19.258  1.00 43.83           C  
ATOM   2309  O   LYS A 283       4.174 -21.083  19.811  1.00 43.91           O  
ATOM   2310  CB  LYS A 283       2.630 -22.563  17.911  1.00 44.20           C  
ATOM   2311  CG  LYS A 283       1.574 -23.678  17.865  1.00 44.67           C  
ATOM   2312  CD  LYS A 283       1.944 -24.793  16.880  1.00 44.35           C  
ATOM   2313  CE  LYS A 283       3.120 -25.662  17.356  1.00 44.67           C  
ATOM   2314  NZ  LYS A 283       3.677 -26.513  16.250  1.00 43.38           N  
ATOM   2315  N   PHE A 284       3.126 -19.155  19.249  1.00 43.30           N  
ATOM   2316  CA  PHE A 284       4.028 -18.263  19.974  1.00 42.63           C  
ATOM   2317  C   PHE A 284       3.215 -17.395  20.920  1.00 42.61           C  
ATOM   2318  O   PHE A 284       3.754 -16.786  21.843  1.00 42.19           O  
ATOM   2319  CB  PHE A 284       4.834 -17.388  18.999  1.00 42.35           C  
ATOM   2320  CG  PHE A 284       5.960 -18.115  18.314  1.00 41.63           C  
ATOM   2321  CD1 PHE A 284       7.109 -18.475  19.023  1.00 40.46           C  
ATOM   2322  CD2 PHE A 284       5.876 -18.438  16.963  1.00 40.91           C  
ATOM   2323  CE1 PHE A 284       8.148 -19.151  18.402  1.00 39.76           C  
ATOM   2324  CE2 PHE A 284       6.923 -19.121  16.325  1.00 40.31           C  
ATOM   2325  CZ  PHE A 284       8.058 -19.472  17.048  1.00 40.13           C  
ATOM   2326  N   MET A 285       1.910 -17.339  20.660  1.00 42.71           N  
ATOM   2327  CA  MET A 285       0.965 -16.650  21.520  1.00 43.26           C  
ATOM   2328  C   MET A 285       0.802 -17.360  22.867  1.00 42.63           C  
ATOM   2329  O   MET A 285       0.418 -18.536  22.938  1.00 42.43           O  
ATOM   2330  CB  MET A 285      -0.403 -16.521  20.827  1.00 43.50           C  
ATOM   2331  CG  MET A 285      -1.502 -15.922  21.725  1.00 44.37           C  
ATOM   2332  SD  MET A 285      -3.212 -16.321  21.280  1.00 45.23           S  
ATOM   2333  CE  MET A 285      -3.286 -18.083  21.608  1.00 45.09           C  
ATOM   2334  N   ASN A 286       1.087 -16.626  23.933  1.00 42.25           N  
ATOM   2335  CA  ASN A 286       0.830 -17.101  25.283  1.00 42.11           C  
ATOM   2336  C   ASN A 286       0.029 -16.043  26.035  1.00 42.10           C  
ATOM   2337  O   ASN A 286      -0.306 -15.006  25.465  1.00 42.51           O  
ATOM   2338  CB  ASN A 286       2.147 -17.403  25.996  1.00 41.76           C  
ATOM   2339  CG  ASN A 286       3.112 -16.242  25.944  1.00 41.65           C  
ATOM   2340  OD1 ASN A 286       2.746 -15.098  26.219  1.00 40.75           O  
ATOM   2341  ND2 ASN A 286       4.359 -16.529  25.594  1.00 41.61           N  
ATOM   2342  N   ALA A 287      -0.264 -16.301  27.306  1.00 41.97           N  
ATOM   2343  CA  ALA A 287      -0.984 -15.358  28.156  1.00 42.12           C  
ATOM   2344  C   ALA A 287      -0.340 -13.956  28.243  1.00 42.20           C  
ATOM   2345  O   ALA A 287      -1.049 -12.952  28.310  1.00 42.35           O  
ATOM   2346  CB  ALA A 287      -1.180 -15.955  29.548  1.00 42.09           C  
ATOM   2347  N   ASP A 288       0.991 -13.901  28.233  1.00 42.04           N  
ATOM   2348  CA  ASP A 288       1.749 -12.647  28.350  1.00 42.09           C  
ATOM   2349  C   ASP A 288       1.606 -11.701  27.134  1.00 42.02           C  
ATOM   2350  O   ASP A 288       1.487 -10.482  27.298  1.00 41.87           O  
ATOM   2351  CB  ASP A 288       3.226 -12.985  28.628  1.00 42.21           C  
ATOM   2352  CG  ASP A 288       4.126 -11.760  28.745  1.00 42.59           C  
ATOM   2353  OD1 ASP A 288       3.646 -10.641  29.026  1.00 43.18           O  
ATOM   2354  OD2 ASP A 288       5.350 -11.935  28.564  1.00 43.30           O  
ATOM   2355  N   ASN A 289       1.615 -12.268  25.927  1.00 41.93           N  
ATOM   2356  CA  ASN A 289       1.620 -11.488  24.680  1.00 41.63           C  
ATOM   2357  C   ASN A 289       0.270 -11.488  23.940  1.00 41.56           C  
ATOM   2358  O   ASN A 289       0.060 -10.711  23.004  1.00 41.69           O  
ATOM   2359  CB  ASN A 289       2.738 -11.984  23.765  1.00 41.31           C  
ATOM   2360  CG  ASN A 289       2.593 -13.450  23.414  1.00 41.55           C  
ATOM   2361  OD1 ASN A 289       1.487 -13.945  23.176  1.00 41.86           O  
ATOM   2362  ND2 ASN A 289       3.709 -14.158  23.385  1.00 41.49           N  
ATOM   2363  N   GLN A 290      -0.617 -12.387  24.370  1.00 41.52           N  
ATOM   2364  CA  GLN A 290      -2.026 -12.489  23.952  1.00 41.12           C  
ATOM   2365  C   GLN A 290      -2.719 -11.189  23.500  1.00 41.16           C  
ATOM   2366  O   GLN A 290      -3.525 -11.216  22.557  1.00 41.33           O  
ATOM   2367  CB  GLN A 290      -2.815 -13.104  25.116  1.00 41.44           C  
ATOM   2368  CG  GLN A 290      -4.277 -13.444  24.848  1.00 41.32           C  
ATOM   2369  CD  GLN A 290      -4.844 -14.362  25.909  1.00 40.56           C  
ATOM   2370  OE1 GLN A 290      -5.696 -13.964  26.699  1.00 39.60           O  
ATOM   2371  NE2 GLN A 290      -4.352 -15.596  25.948  1.00 40.30           N  
ATOM   2372  N   HIS A 291      -2.426 -10.075  24.176  1.00 40.64           N  
ATOM   2373  CA  HIS A 291      -3.063  -8.787  23.875  1.00 40.53           C  
ATOM   2374  C   HIS A 291      -2.452  -8.058  22.663  1.00 40.28           C  
ATOM   2375  O   HIS A 291      -3.047  -7.119  22.136  1.00 39.87           O  
ATOM   2376  CB  HIS A 291      -3.089  -7.872  25.119  1.00 40.67           C  
ATOM   2377  CG  HIS A 291      -1.737  -7.398  25.558  1.00 40.89           C  
ATOM   2378  ND1 HIS A 291      -1.334  -6.083  25.445  1.00 41.44           N  
ATOM   2379  CD2 HIS A 291      -0.694  -8.063  26.109  1.00 40.85           C  
ATOM   2380  CE1 HIS A 291      -0.105  -5.956  25.913  1.00 40.63           C  
ATOM   2381  NE2 HIS A 291       0.307  -7.144  26.318  1.00 41.59           N  
ATOM   2382  N   LEU A 292      -1.281  -8.513  22.225  1.00 40.10           N  
ATOM   2383  CA  LEU A 292      -0.563  -7.902  21.113  1.00 40.06           C  
ATOM   2384  C   LEU A 292      -0.710  -8.697  19.810  1.00 40.13           C  
ATOM   2385  O   LEU A 292      -0.274  -8.260  18.737  1.00 40.38           O  
ATOM   2386  CB  LEU A 292       0.910  -7.706  21.488  1.00 39.82           C  
ATOM   2387  CG  LEU A 292       1.187  -6.950  22.802  1.00 39.39           C  
ATOM   2388  CD1 LEU A 292       2.631  -7.122  23.267  1.00 37.96           C  
ATOM   2389  CD2 LEU A 292       0.824  -5.477  22.703  1.00 38.17           C  
ATOM   2390  N   VAL A 293      -1.335  -9.863  19.912  1.00 40.20           N  
ATOM   2391  CA  VAL A 293      -1.676 -10.667  18.742  1.00 40.16           C  
ATOM   2392  C   VAL A 293      -3.126 -10.424  18.306  1.00 40.29           C  
ATOM   2393  O   VAL A 293      -4.039 -10.226  19.133  1.00 40.64           O  
ATOM   2394  CB  VAL A 293      -1.457 -12.169  18.979  1.00 40.38           C  
ATOM   2395  CG1 VAL A 293      -1.921 -12.973  17.762  1.00 39.89           C  
ATOM   2396  CG2 VAL A 293       0.019 -12.443  19.297  1.00 40.25           C  
ATOM   2397  N   SER A 294      -3.302 -10.410  16.989  1.00 39.63           N  
ATOM   2398  CA  SER A 294      -4.586 -10.286  16.335  1.00 38.73           C  
ATOM   2399  C   SER A 294      -4.397 -11.017  15.010  1.00 38.45           C  
ATOM   2400  O   SER A 294      -3.251 -11.241  14.590  1.00 38.57           O  
ATOM   2401  CB  SER A 294      -4.953  -8.813  16.130  1.00 38.68           C  
ATOM   2402  OG  SER A 294      -3.883  -8.075  15.571  1.00 37.91           O  
ATOM   2403  N   PRO A 295      -5.500 -11.469  14.380  1.00 37.76           N  
ATOM   2404  CA  PRO A 295      -5.347 -12.072  13.053  1.00 37.15           C  
ATOM   2405  C   PRO A 295      -4.557 -11.195  12.073  1.00 36.26           C  
ATOM   2406  O   PRO A 295      -3.826 -11.748  11.248  1.00 36.16           O  
ATOM   2407  CB  PRO A 295      -6.793 -12.259  12.592  1.00 37.28           C  
ATOM   2408  CG  PRO A 295      -7.549 -12.447  13.872  1.00 37.50           C  
ATOM   2409  CD  PRO A 295      -6.902 -11.505  14.839  1.00 37.71           C  
ATOM   2410  N   GLU A 296      -4.693  -9.861  12.186  1.00 35.17           N  
ATOM   2411  CA  GLU A 296      -3.935  -8.886  11.358  1.00 34.13           C  
ATOM   2412  C   GLU A 296      -2.442  -8.828  11.684  1.00 33.32           C  
ATOM   2413  O   GLU A 296      -1.609  -8.751  10.774  1.00 33.38           O  
ATOM   2414  CB  GLU A 296      -4.520  -7.459  11.437  1.00 33.79           C  
ATOM   2415  CG  GLU A 296      -5.933  -7.278  10.866  1.00 33.84           C  
ATOM   2416  CD  GLU A 296      -6.041  -7.548   9.372  1.00 33.39           C  
ATOM   2417  OE1 GLU A 296      -5.014  -7.785   8.729  1.00 34.18           O  
ATOM   2418  OE2 GLU A 296      -7.163  -7.526   8.828  1.00 33.67           O  
ATOM   2419  N   ALA A 297      -2.104  -8.842  12.974  1.00 32.39           N  
ATOM   2420  CA  ALA A 297      -0.692  -8.870  13.390  1.00 31.45           C  
ATOM   2421  C   ALA A 297      -0.021 -10.105  12.825  1.00 30.69           C  
ATOM   2422  O   ALA A 297       1.104 -10.031  12.346  1.00 31.30           O  
ATOM   2423  CB  ALA A 297      -0.545  -8.824  14.909  1.00 30.89           C  
ATOM   2424  N   ILE A 298      -0.721 -11.231  12.862  1.00 29.70           N  
ATOM   2425  CA  ILE A 298      -0.195 -12.489  12.331  1.00 28.66           C  
ATOM   2426  C   ILE A 298       0.022 -12.396  10.821  1.00 27.93           C  
ATOM   2427  O   ILE A 298       1.082 -12.755  10.306  1.00 27.15           O  
ATOM   2428  CB  ILE A 298      -1.146 -13.675  12.691  1.00 28.73           C  
ATOM   2429  CG1 ILE A 298      -1.188 -13.900  14.207  1.00 28.89           C  
ATOM   2430  CG2 ILE A 298      -0.782 -14.977  11.919  1.00 28.99           C  
ATOM   2431  CD1 ILE A 298       0.101 -14.385  14.818  1.00 28.99           C  
ATOM   2432  N   ASP A 299      -1.007 -11.897  10.132  1.00 27.77           N  
ATOM   2433  CA  ASP A 299      -1.060 -11.831   8.683  1.00 27.31           C  
ATOM   2434  C   ASP A 299      -0.002 -10.888   8.145  1.00 27.16           C  
ATOM   2435  O   ASP A 299       0.610 -11.170   7.120  1.00 27.09           O  
ATOM   2436  CB  ASP A 299      -2.445 -11.361   8.229  1.00 27.44           C  
ATOM   2437  CG  ASP A 299      -2.609 -11.424   6.739  1.00 27.27           C  
ATOM   2438  OD1 ASP A 299      -2.815 -12.541   6.219  1.00 29.26           O  
ATOM   2439  OD2 ASP A 299      -2.519 -10.366   6.084  1.00 26.34           O  
ATOM   2440  N   PHE A 300       0.199  -9.770   8.842  1.00 27.17           N  
ATOM   2441  CA  PHE A 300       1.240  -8.805   8.509  1.00 26.77           C  
ATOM   2442  C   PHE A 300       2.638  -9.409   8.719  1.00 26.61           C  
ATOM   2443  O   PHE A 300       3.458  -9.405   7.794  1.00 26.35           O  
ATOM   2444  CB  PHE A 300       1.039  -7.484   9.283  1.00 26.98           C  
ATOM   2445  CG  PHE A 300       2.195  -6.520   9.152  1.00 27.61           C  
ATOM   2446  CD1 PHE A 300       2.594  -6.051   7.904  1.00 27.69           C  
ATOM   2447  CD2 PHE A 300       2.896  -6.099  10.278  1.00 27.62           C  
ATOM   2448  CE1 PHE A 300       3.675  -5.186   7.784  1.00 28.22           C  
ATOM   2449  CE2 PHE A 300       3.966  -5.227  10.164  1.00 26.77           C  
ATOM   2450  CZ  PHE A 300       4.360  -4.778   8.918  1.00 27.57           C  
ATOM   2451  N   LEU A 301       2.889  -9.954   9.913  1.00 26.39           N  
ATOM   2452  CA  LEU A 301       4.156 -10.645  10.223  1.00 25.98           C  
ATOM   2453  C   LEU A 301       4.485 -11.796   9.269  1.00 26.32           C  
ATOM   2454  O   LEU A 301       5.632 -11.962   8.860  1.00 26.31           O  
ATOM   2455  CB  LEU A 301       4.180 -11.162  11.676  1.00 26.45           C  
ATOM   2456  CG  LEU A 301       5.375 -12.065  12.074  1.00 25.96           C  
ATOM   2457  CD1 LEU A 301       6.667 -11.275  11.995  1.00 24.48           C  
ATOM   2458  CD2 LEU A 301       5.201 -12.713  13.449  1.00 24.37           C  
ATOM   2459  N   ASP A 302       3.480 -12.599   8.933  1.00 26.85           N  
ATOM   2460  CA  ASP A 302       3.665 -13.728   8.023  1.00 26.76           C  
ATOM   2461  C   ASP A 302       4.151 -13.249   6.656  1.00 26.34           C  
ATOM   2462  O   ASP A 302       4.949 -13.912   6.007  1.00 26.20           O  
ATOM   2463  CB  ASP A 302       2.368 -14.561   7.934  1.00 27.31           C  
ATOM   2464  CG  ASP A 302       2.471 -15.725   6.953  1.00 28.11           C  
ATOM   2465  OD1 ASP A 302       3.068 -16.764   7.295  1.00 29.44           O  
ATOM   2466  OD2 ASP A 302       1.939 -15.600   5.834  1.00 32.24           O  
ATOM   2467  N   LYS A 303       3.699 -12.072   6.238  1.00 26.65           N  
ATOM   2468  CA  LYS A 303       4.118 -11.490   4.947  1.00 26.50           C  
ATOM   2469  C   LYS A 303       5.500 -10.804   4.987  1.00 26.16           C  
ATOM   2470  O   LYS A 303       6.042 -10.413   3.956  1.00 25.67           O  
ATOM   2471  CB  LYS A 303       3.044 -10.511   4.435  1.00 26.72           C  
ATOM   2472  CG  LYS A 303       1.727 -11.154   4.051  1.00 26.63           C  
ATOM   2473  CD  LYS A 303       0.627 -10.118   3.813  1.00 26.38           C  
ATOM   2474  CE  LYS A 303      -0.580 -10.772   3.130  1.00 26.56           C  
ATOM   2475  NZ  LYS A 303      -1.842 -10.106   3.559  1.00 28.82           N  
ATOM   2476  N   LEU A 304       6.036 -10.626   6.192  1.00 26.39           N  
ATOM   2477  CA  LEU A 304       7.404 -10.130   6.393  1.00 26.34           C  
ATOM   2478  C   LEU A 304       8.404 -11.281   6.376  1.00 26.62           C  
ATOM   2479  O   LEU A 304       9.296 -11.346   5.545  1.00 26.71           O  
ATOM   2480  CB  LEU A 304       7.508  -9.384   7.732  1.00 25.79           C  
ATOM   2481  CG  LEU A 304       6.774  -8.047   7.838  1.00 25.04           C  
ATOM   2482  CD1 LEU A 304       7.071  -7.344   9.162  1.00 25.43           C  
ATOM   2483  CD2 LEU A 304       7.103  -7.144   6.667  1.00 23.54           C  
ATOM   2484  N   LEU A 305       8.242 -12.194   7.320  1.00 27.49           N  
ATOM   2485  CA  LEU A 305       9.143 -13.306   7.453  1.00 27.78           C  
ATOM   2486  C   LEU A 305       8.807 -14.379   6.425  1.00 28.30           C  
ATOM   2487  O   LEU A 305       8.000 -15.283   6.691  1.00 28.36           O  
ATOM   2488  CB  LEU A 305       9.112 -13.842   8.887  1.00 27.70           C  
ATOM   2489  CG  LEU A 305       9.400 -12.806   9.988  1.00 27.66           C  
ATOM   2490  CD1 LEU A 305       9.360 -13.448  11.359  1.00 27.57           C  
ATOM   2491  CD2 LEU A 305      10.739 -12.075   9.774  1.00 26.23           C  
ATOM   2492  N   ARG A 306       9.416 -14.219   5.243  1.00 28.63           N  
ATOM   2493  CA  ARG A 306       9.463 -15.224   4.170  1.00 29.05           C  
ATOM   2494  C   ARG A 306      10.928 -15.428   3.742  1.00 28.77           C  
ATOM   2495  O   ARG A 306      11.626 -14.456   3.453  1.00 28.78           O  
ATOM   2496  CB  ARG A 306       8.660 -14.753   2.933  1.00 29.45           C  
ATOM   2497  CG  ARG A 306       7.201 -14.323   3.154  1.00 29.79           C  
ATOM   2498  CD  ARG A 306       6.266 -15.507   3.076  1.00 33.12           C  
ATOM   2499  NE  ARG A 306       4.867 -15.130   3.259  1.00 36.94           N  
ATOM   2500  CZ  ARG A 306       3.966 -15.019   2.278  1.00 38.23           C  
ATOM   2501  NH1 ARG A 306       4.297 -15.265   1.005  1.00 37.90           N  
ATOM   2502  NH2 ARG A 306       2.718 -14.668   2.576  1.00 38.05           N  
ATOM   2503  N   TYR A 307      11.388 -16.680   3.673  1.00 29.00           N  
ATOM   2504  CA  TYR A 307      12.735 -16.988   3.117  1.00 29.25           C  
ATOM   2505  C   TYR A 307      13.000 -16.200   1.843  1.00 29.79           C  
ATOM   2506  O   TYR A 307      14.097 -15.663   1.640  1.00 30.29           O  
ATOM   2507  CB  TYR A 307      12.900 -18.472   2.753  1.00 28.72           C  
ATOM   2508  CG  TYR A 307      12.957 -19.451   3.896  1.00 28.54           C  
ATOM   2509  CD1 TYR A 307      14.096 -19.573   4.695  1.00 29.50           C  
ATOM   2510  CD2 TYR A 307      11.883 -20.283   4.158  1.00 28.27           C  
ATOM   2511  CE1 TYR A 307      14.145 -20.489   5.738  1.00 28.17           C  
ATOM   2512  CE2 TYR A 307      11.919 -21.191   5.185  1.00 28.52           C  
ATOM   2513  CZ  TYR A 307      13.046 -21.295   5.973  1.00 28.41           C  
ATOM   2514  OH  TYR A 307      13.052 -22.221   6.993  1.00 28.11           O  
ATOM   2515  N   ASP A 308      11.990 -16.162   0.975  1.00 29.81           N  
ATOM   2516  CA  ASP A 308      12.123 -15.554  -0.325  1.00 29.82           C  
ATOM   2517  C   ASP A 308      11.967 -14.071  -0.147  1.00 29.81           C  
ATOM   2518  O   ASP A 308      10.917 -13.590   0.265  1.00 30.61           O  
ATOM   2519  CB  ASP A 308      11.048 -16.079  -1.265  1.00 30.14           C  
ATOM   2520  CG  ASP A 308      11.303 -15.705  -2.704  1.00 31.29           C  
ATOM   2521  OD1 ASP A 308      12.252 -14.939  -2.987  1.00 32.16           O  
ATOM   2522  OD2 ASP A 308      10.548 -16.187  -3.567  1.00 34.51           O  
ATOM   2523  N   HIS A 309      13.019 -13.340  -0.458  1.00 29.43           N  
ATOM   2524  CA  HIS A 309      13.013 -11.906  -0.253  1.00 29.24           C  
ATOM   2525  C   HIS A 309      12.085 -11.202  -1.258  1.00 29.50           C  
ATOM   2526  O   HIS A 309      11.637 -10.080  -1.030  1.00 29.25           O  
ATOM   2527  CB  HIS A 309      14.446 -11.360  -0.282  1.00 28.82           C  
ATOM   2528  CG  HIS A 309      15.233 -11.764  -1.493  1.00 28.30           C  
ATOM   2529  ND1 HIS A 309      15.569 -13.073  -1.765  1.00 26.84           N  
ATOM   2530  CD2 HIS A 309      15.775 -11.024  -2.489  1.00 28.07           C  
ATOM   2531  CE1 HIS A 309      16.268 -13.123  -2.882  1.00 27.57           C  
ATOM   2532  NE2 HIS A 309      16.406 -11.893  -3.343  1.00 27.82           N  
ATOM   2533  N   GLN A 310      11.778 -11.882  -2.354  1.00 29.71           N  
ATOM   2534  CA  GLN A 310      10.917 -11.304  -3.372  1.00 30.03           C  
ATOM   2535  C   GLN A 310       9.434 -11.326  -3.023  1.00 29.48           C  
ATOM   2536  O   GLN A 310       8.701 -10.453  -3.479  1.00 29.69           O  
ATOM   2537  CB  GLN A 310      11.177 -11.944  -4.728  1.00 30.50           C  
ATOM   2538  CG  GLN A 310      12.499 -11.532  -5.329  1.00 31.69           C  
ATOM   2539  CD  GLN A 310      12.692 -12.078  -6.703  1.00 34.65           C  
ATOM   2540  OE1 GLN A 310      13.812 -12.140  -7.201  1.00 36.47           O  
ATOM   2541  NE2 GLN A 310      11.596 -12.486  -7.341  1.00 36.39           N  
ATOM   2542  N   GLU A 311       9.017 -12.300  -2.199  1.00 29.19           N  
ATOM   2543  CA  GLU A 311       7.636 -12.408  -1.659  1.00 28.51           C  
ATOM   2544  C   GLU A 311       7.349 -11.409  -0.546  1.00 27.78           C  
ATOM   2545  O   GLU A 311       6.206 -10.996  -0.355  1.00 27.79           O  
ATOM   2546  CB  GLU A 311       7.352 -13.813  -1.105  1.00 28.21           C  
ATOM   2547  CG  GLU A 311       7.415 -14.937  -2.105  1.00 29.52           C  
ATOM   2548  CD  GLU A 311       7.207 -16.331  -1.487  1.00 29.69           C  
ATOM   2549  OE1 GLU A 311       6.784 -16.444  -0.310  1.00 30.59           O  
ATOM   2550  OE2 GLU A 311       7.473 -17.326  -2.200  1.00 31.85           O  
ATOM   2551  N   ARG A 312       8.386 -11.057   0.213  1.00 27.36           N  
ATOM   2552  CA  ARG A 312       8.302 -10.060   1.286  1.00 26.56           C  
ATOM   2553  C   ARG A 312       7.584  -8.774   0.873  1.00 26.02           C  
ATOM   2554  O   ARG A 312       7.834  -8.242  -0.212  1.00 26.19           O  
ATOM   2555  CB  ARG A 312       9.714  -9.701   1.775  1.00 26.61           C  
ATOM   2556  CG  ARG A 312      10.301 -10.704   2.734  1.00 26.81           C  
ATOM   2557  CD  ARG A 312      11.747 -10.416   3.050  1.00 26.02           C  
ATOM   2558  NE  ARG A 312      12.456 -11.666   3.350  1.00 26.02           N  
ATOM   2559  CZ  ARG A 312      13.770 -11.843   3.221  1.00 24.64           C  
ATOM   2560  NH1 ARG A 312      14.534 -10.852   2.796  1.00 23.21           N  
ATOM   2561  NH2 ARG A 312      14.314 -13.021   3.502  1.00 24.74           N  
ATOM   2562  N   LEU A 313       6.711  -8.272   1.744  1.00 25.23           N  
ATOM   2563  CA  LEU A 313       6.136  -6.945   1.555  1.00 25.22           C  
ATOM   2564  C   LEU A 313       7.249  -5.905   1.390  1.00 24.97           C  
ATOM   2565  O   LEU A 313       8.308  -6.005   2.031  1.00 24.99           O  
ATOM   2566  CB  LEU A 313       5.261  -6.536   2.747  1.00 25.10           C  
ATOM   2567  CG  LEU A 313       3.889  -7.147   3.049  1.00 25.10           C  
ATOM   2568  CD1 LEU A 313       3.384  -6.589   4.364  1.00 24.11           C  
ATOM   2569  CD2 LEU A 313       2.860  -6.922   1.935  1.00 23.95           C  
ATOM   2570  N   THR A 314       7.013  -4.918   0.532  1.00 23.93           N  
ATOM   2571  CA  THR A 314       7.896  -3.784   0.466  1.00 23.56           C  
ATOM   2572  C   THR A 314       7.453  -2.838   1.575  1.00 23.94           C  
ATOM   2573  O   THR A 314       6.384  -3.033   2.187  1.00 24.60           O  
ATOM   2574  CB  THR A 314       7.884  -3.106  -0.918  1.00 23.26           C  
ATOM   2575  OG1 THR A 314       6.617  -2.503  -1.151  1.00 23.62           O  
ATOM   2576  CG2 THR A 314       8.193  -4.129  -2.047  1.00 23.13           C  
ATOM   2577  N   ALA A 315       8.265  -1.829   1.871  1.00 23.90           N  
ATOM   2578  CA  ALA A 315       7.911  -0.899   2.951  1.00 23.22           C  
ATOM   2579  C   ALA A 315       6.643  -0.099   2.650  1.00 22.88           C  
ATOM   2580  O   ALA A 315       5.921   0.256   3.566  1.00 22.88           O  
ATOM   2581  CB  ALA A 315       9.057  -0.003   3.277  1.00 22.56           C  
ATOM   2582  N   LEU A 316       6.373   0.154   1.368  1.00 23.05           N  
ATOM   2583  CA  LEU A 316       5.195   0.910   0.923  1.00 22.99           C  
ATOM   2584  C   LEU A 316       3.907   0.070   0.937  1.00 22.90           C  
ATOM   2585  O   LEU A 316       2.855   0.580   1.279  1.00 23.83           O  
ATOM   2586  CB  LEU A 316       5.440   1.509  -0.467  1.00 22.92           C  
ATOM   2587  CG  LEU A 316       4.346   2.380  -1.115  1.00 23.75           C  
ATOM   2588  CD1 LEU A 316       4.364   3.855  -0.649  1.00 22.10           C  
ATOM   2589  CD2 LEU A 316       4.434   2.284  -2.653  1.00 23.55           C  
ATOM   2590  N   GLU A 317       3.992  -1.201   0.556  1.00 22.85           N  
ATOM   2591  CA  GLU A 317       2.897  -2.172   0.724  1.00 22.77           C  
ATOM   2592  C   GLU A 317       2.593  -2.448   2.175  1.00 23.12           C  
ATOM   2593  O   GLU A 317       1.447  -2.693   2.544  1.00 23.43           O  
ATOM   2594  CB  GLU A 317       3.266  -3.525   0.129  1.00 22.43           C  
ATOM   2595  CG  GLU A 317       3.547  -3.566  -1.339  1.00 22.14           C  
ATOM   2596  CD  GLU A 317       3.727  -4.971  -1.795  1.00 22.50           C  
ATOM   2597  OE1 GLU A 317       4.785  -5.557  -1.457  1.00 24.34           O  
ATOM   2598  OE2 GLU A 317       2.805  -5.505  -2.452  1.00 21.15           O  
ATOM   2599  N   ALA A 318       3.635  -2.473   2.995  1.00 23.36           N  
ATOM   2600  CA  ALA A 318       3.477  -2.837   4.399  1.00 23.56           C  
ATOM   2601  C   ALA A 318       2.675  -1.781   5.162  1.00 23.61           C  
ATOM   2602  O   ALA A 318       1.907  -2.099   6.078  1.00 23.84           O  
ATOM   2603  CB  ALA A 318       4.845  -3.088   5.038  1.00 23.53           C  
ATOM   2604  N   MET A 319       2.831  -0.532   4.736  1.00 23.63           N  
ATOM   2605  CA  MET A 319       2.173   0.603   5.351  1.00 23.55           C  
ATOM   2606  C   MET A 319       0.677   0.633   5.041  1.00 23.06           C  
ATOM   2607  O   MET A 319      -0.109   1.213   5.814  1.00 22.82           O  
ATOM   2608  CB  MET A 319       2.841   1.902   4.906  1.00 23.65           C  
ATOM   2609  CG  MET A 319       4.235   2.108   5.497  1.00 24.08           C  
ATOM   2610  SD  MET A 319       4.966   3.658   4.962  1.00 25.82           S  
ATOM   2611  CE  MET A 319       4.118   4.785   6.039  1.00 26.58           C  
ATOM   2612  N   THR A 320       0.278  -0.013   3.945  1.00 22.18           N  
ATOM   2613  CA  THR A 320      -1.156  -0.113   3.615  1.00 22.23           C  
ATOM   2614  C   THR A 320      -1.858  -1.344   4.197  1.00 22.40           C  
ATOM   2615  O   THR A 320      -3.039  -1.551   3.972  1.00 22.55           O  
ATOM   2616  CB  THR A 320      -1.457   0.010   2.091  1.00 21.81           C  
ATOM   2617  OG1 THR A 320      -0.949  -1.132   1.391  1.00 21.84           O  
ATOM   2618  CG2 THR A 320      -0.863   1.273   1.543  1.00 20.79           C  
ATOM   2619  N   HIS A 321      -1.142  -2.139   4.976  1.00 22.82           N  
ATOM   2620  CA  HIS A 321      -1.727  -3.338   5.533  1.00 22.94           C  
ATOM   2621  C   HIS A 321      -2.812  -2.940   6.515  1.00 24.36           C  
ATOM   2622  O   HIS A 321      -2.618  -2.002   7.300  1.00 24.28           O  
ATOM   2623  CB  HIS A 321      -0.658  -4.207   6.209  1.00 22.42           C  
ATOM   2624  CG  HIS A 321      -1.116  -5.603   6.516  1.00 19.35           C  
ATOM   2625  ND1 HIS A 321      -1.870  -5.914   7.625  1.00 18.21           N  
ATOM   2626  CD2 HIS A 321      -0.915  -6.768   5.864  1.00 17.58           C  
ATOM   2627  CE1 HIS A 321      -2.118  -7.209   7.641  1.00 17.28           C  
ATOM   2628  NE2 HIS A 321      -1.550  -7.751   6.580  1.00 17.44           N  
ATOM   2629  N   PRO A 322      -3.970  -3.638   6.470  1.00 25.56           N  
ATOM   2630  CA  PRO A 322      -5.080  -3.325   7.380  1.00 26.44           C  
ATOM   2631  C   PRO A 322      -4.662  -3.354   8.843  1.00 27.57           C  
ATOM   2632  O   PRO A 322      -5.380  -2.815   9.709  1.00 27.78           O  
ATOM   2633  CB  PRO A 322      -6.100  -4.428   7.078  1.00 26.44           C  
ATOM   2634  CG  PRO A 322      -5.821  -4.793   5.664  1.00 26.08           C  
ATOM   2635  CD  PRO A 322      -4.327  -4.734   5.549  1.00 25.23           C  
ATOM   2636  N   TYR A 323      -3.501  -3.955   9.115  1.00 28.17           N  
ATOM   2637  CA  TYR A 323      -2.914  -3.914  10.456  1.00 28.96           C  
ATOM   2638  C   TYR A 323      -2.706  -2.469  10.929  1.00 29.14           C  
ATOM   2639  O   TYR A 323      -2.921  -2.156  12.093  1.00 29.63           O  
ATOM   2640  CB  TYR A 323      -1.602  -4.711  10.495  1.00 29.39           C  
ATOM   2641  CG  TYR A 323      -0.886  -4.657  11.821  1.00 29.79           C  
ATOM   2642  CD1 TYR A 323      -1.438  -5.256  12.960  1.00 29.79           C  
ATOM   2643  CD2 TYR A 323       0.341  -4.004  11.943  1.00 30.23           C  
ATOM   2644  CE1 TYR A 323      -0.787  -5.204  14.187  1.00 30.00           C  
ATOM   2645  CE2 TYR A 323       1.001  -3.946  13.172  1.00 30.54           C  
ATOM   2646  CZ  TYR A 323       0.426  -4.552  14.285  1.00 30.23           C  
ATOM   2647  OH  TYR A 323       1.058  -4.500  15.496  1.00 30.63           O  
ATOM   2648  N   PHE A 324      -2.344  -1.587  10.004  1.00 29.94           N  
ATOM   2649  CA  PHE A 324      -2.034  -0.184  10.306  1.00 30.81           C  
ATOM   2650  C   PHE A 324      -3.205   0.788  10.155  1.00 31.45           C  
ATOM   2651  O   PHE A 324      -3.050   2.004  10.314  1.00 31.60           O  
ATOM   2652  CB  PHE A 324      -0.819   0.263   9.478  1.00 30.81           C  
ATOM   2653  CG  PHE A 324       0.428  -0.512   9.806  1.00 30.60           C  
ATOM   2654  CD1 PHE A 324       1.077  -0.326  11.028  1.00 30.20           C  
ATOM   2655  CD2 PHE A 324       0.921  -1.461   8.929  1.00 30.18           C  
ATOM   2656  CE1 PHE A 324       2.203  -1.058  11.360  1.00 28.92           C  
ATOM   2657  CE2 PHE A 324       2.062  -2.197   9.255  1.00 30.92           C  
ATOM   2658  CZ  PHE A 324       2.696  -1.990  10.473  1.00 29.68           C  
ATOM   2659  N   GLN A 325      -4.379   0.224   9.906  1.00 32.14           N  
ATOM   2660  CA  GLN A 325      -5.583   0.963   9.573  1.00 33.02           C  
ATOM   2661  C   GLN A 325      -5.857   2.156  10.500  1.00 33.71           C  
ATOM   2662  O   GLN A 325      -5.999   3.294  10.032  1.00 33.87           O  
ATOM   2663  CB  GLN A 325      -6.739  -0.039   9.517  1.00 32.85           C  
ATOM   2664  CG  GLN A 325      -8.064   0.386  10.104  1.00 33.60           C  
ATOM   2665  CD  GLN A 325      -9.095  -0.698   9.960  1.00 33.78           C  
ATOM   2666  OE1 GLN A 325     -10.258  -0.427   9.690  1.00 35.97           O  
ATOM   2667  NE2 GLN A 325      -8.669  -1.944  10.127  1.00 34.71           N  
ATOM   2668  N   GLN A 326      -5.897   1.885  11.806  1.00 34.37           N  
ATOM   2669  CA  GLN A 326      -6.156   2.886  12.836  1.00 34.92           C  
ATOM   2670  C   GLN A 326      -5.067   3.964  12.854  1.00 35.07           C  
ATOM   2671  O   GLN A 326      -5.346   5.128  13.154  1.00 35.28           O  
ATOM   2672  CB  GLN A 326      -6.268   2.196  14.206  1.00 35.06           C  
ATOM   2673  CG  GLN A 326      -6.988   3.011  15.307  1.00 35.77           C  
ATOM   2674  CD  GLN A 326      -7.131   2.250  16.641  1.00 35.37           C  
ATOM   2675  OE1 GLN A 326      -7.437   2.850  17.686  1.00 35.73           O  
ATOM   2676  NE2 GLN A 326      -6.908   0.933  16.607  1.00 33.59           N  
ATOM   2677  N   VAL A 327      -3.837   3.570  12.511  1.00 35.27           N  
ATOM   2678  CA  VAL A 327      -2.681   4.484  12.481  1.00 35.30           C  
ATOM   2679  C   VAL A 327      -2.763   5.460  11.310  1.00 35.71           C  
ATOM   2680  O   VAL A 327      -2.543   6.652  11.503  1.00 36.10           O  
ATOM   2681  CB  VAL A 327      -1.300   3.722  12.469  1.00 35.16           C  
ATOM   2682  CG1 VAL A 327      -0.136   4.692  12.552  1.00 34.28           C  
ATOM   2683  CG2 VAL A 327      -1.214   2.698  13.608  1.00 34.19           C  
ATOM   2684  N   ARG A 328      -3.054   4.949  10.108  1.00 36.10           N  
ATOM   2685  CA  ARG A 328      -3.331   5.785   8.918  1.00 36.18           C  
ATOM   2686  C   ARG A 328      -4.539   6.703   9.115  1.00 36.84           C  
ATOM   2687  O   ARG A 328      -4.562   7.819   8.593  1.00 37.08           O  
ATOM   2688  CB  ARG A 328      -3.597   4.931   7.665  1.00 36.14           C  
ATOM   2689  CG  ARG A 328      -2.485   4.014   7.228  1.00 35.39           C  
ATOM   2690  CD  ARG A 328      -2.784   3.379   5.875  1.00 34.40           C  
ATOM   2691  NE  ARG A 328      -3.991   2.555   5.882  1.00 29.29           N  
ATOM   2692  CZ  ARG A 328      -4.023   1.243   6.100  1.00 27.09           C  
ATOM   2693  NH1 ARG A 328      -2.906   0.578   6.354  1.00 27.04           N  
ATOM   2694  NH2 ARG A 328      -5.177   0.592   6.076  1.00 21.97           N  
ATOM   2695  N   ALA A 329      -5.546   6.218   9.845  1.00 37.75           N  
ATOM   2696  CA  ALA A 329      -6.771   6.984  10.113  1.00 38.36           C  
ATOM   2697  C   ALA A 329      -6.487   8.200  10.984  1.00 39.29           C  
ATOM   2698  O   ALA A 329      -6.999   9.289  10.714  1.00 39.24           O  
ATOM   2699  CB  ALA A 329      -7.823   6.110  10.752  1.00 38.21           C  
ATOM   2700  N   ALA A 330      -5.664   8.011  12.019  1.00 40.17           N  
ATOM   2701  CA  ALA A 330      -5.246   9.109  12.890  1.00 41.15           C  
ATOM   2702  C   ALA A 330      -4.447  10.150  12.106  1.00 41.95           C  
ATOM   2703  O   ALA A 330      -4.588  11.354  12.330  1.00 42.62           O  
ATOM   2704  CB  ALA A 330      -4.437   8.585  14.056  1.00 40.99           C  
ATOM   2705  N   GLU A 331      -3.628   9.671  11.178  1.00 42.48           N  
ATOM   2706  CA  GLU A 331      -2.824  10.513  10.317  1.00 43.07           C  
ATOM   2707  C   GLU A 331      -3.674  11.057   9.149  1.00 43.48           C  
ATOM   2708  O   GLU A 331      -4.912  11.090   9.201  1.00 43.47           O  
ATOM   2709  CB  GLU A 331      -1.628   9.693   9.810  1.00 43.05           C  
ATOM   2710  CG  GLU A 331      -0.598  10.469   8.967  1.00 43.88           C  
ATOM   2711  CD  GLU A 331       0.635   9.648   8.650  1.00 43.13           C  
ATOM   2712  OE1 GLU A 331       1.037   8.834   9.501  1.00 43.35           O  
ATOM   2713  OE2 GLU A 331       1.212   9.824   7.560  1.00 43.62           O  
TER    2714      GLU A 331                                                      
HETATM 2715 BR1  K32 A 338      20.811   6.879  22.679  1.00 56.33          BR  
HETATM 2716  C5  K32 A 338      21.288   7.411  20.922  1.00 52.55           C  
HETATM 2717  C2  K32 A 338      20.676   8.501  20.299  1.00 52.33           C  
HETATM 2718 BR2  K32 A 338      19.342   9.456  21.226  1.00 51.47          BR  
HETATM 2719  C7  K32 A 338      22.262   6.675  20.273  1.00 52.29           C  
HETATM 2720  N14 K32 A 338      22.972   5.603  20.660  1.00 52.14           N  
HETATM 2721  C13 K32 A 338      23.753   5.352  19.602  1.00 52.84           C  
HETATM 2722  O10 K32 A 338      24.585   4.365  19.625  1.00 52.45           O  
HETATM 2723  N6  K32 A 338      23.608   6.189  18.552  1.00 52.44           N  
HETATM 2724  C8  K32 A 338      22.646   7.041  18.978  1.00 52.73           C  
HETATM 2725  C4  K32 A 338      22.019   8.131  18.379  1.00 52.33           C  
HETATM 2726 BR3  K32 A 338      22.589   8.576  16.659  1.00 51.44          BR  
HETATM 2727  C3  K32 A 338      21.025   8.886  19.007  1.00 52.91           C  
HETATM 2728 BR4  K32 A 338      20.164  10.383  18.141  1.00 52.65          BR  
HETATM 2729  O   HOH A 339      10.647  -6.112   0.237  1.00 13.59           O  
HETATM 2730  O   HOH A 340      10.284  -1.254   0.602  1.00 26.37           O  
HETATM 2731  O   HOH A 341      20.899  12.540   8.074  1.00 22.62           O  
HETATM 2732  O   HOH A 342      33.277  17.395  24.977  1.00 21.90           O  
HETATM 2733  O   HOH A 343      17.013 -13.338  11.821  1.00 11.88           O  
HETATM 2734  O   HOH A 344      24.010   7.151  14.187  1.00 13.90           O  
HETATM 2735  O   HOH A 345      28.683   2.650  13.718  1.00 26.38           O  
HETATM 2736  O   HOH A 346      35.447   6.542  -7.121  1.00 36.46           O  
HETATM 2737  O   HOH A 347      12.671  -4.864  -3.034  1.00 13.12           O  
HETATM 2738  O   HOH A 348      11.582  -4.096  -1.145  1.00 21.01           O  
HETATM 2739  O   HOH A 349      -7.948   4.379   7.687  1.00 37.47           O  
HETATM 2740  O   HOH A 350      19.455  13.331  -5.655  1.00 42.48           O  
HETATM 2741  O   HOH A 351      25.344 -15.206  -3.935  1.00 44.77           O  
HETATM 2742  O   HOH A 352      31.010  -2.177   6.565  1.00 38.59           O  
HETATM 2743  O   HOH A 353      26.475 -23.975  14.719  1.00 25.95           O  
HETATM 2744  O   HOH A 354      22.884   2.058  18.538  1.00 24.82           O  
HETATM 2745  O   HOH A 355      30.729 -10.322  10.779  1.00 51.40           O  
HETATM 2746  O   HOH A 356      28.746   1.111  17.109  1.00 37.17           O  
HETATM 2747  O   HOH A 357      14.096   3.069  21.975  1.00 29.30           O  
HETATM 2748  O   HOH A 358      23.536  32.035  20.703  1.00 33.65           O  
HETATM 2749  O   HOH A 359      33.105  20.383  -0.629  1.00 58.69           O  
HETATM 2750  O   HOH A 360       0.844 -19.327  11.076  1.00 27.25           O  
HETATM 2751  O   HOH A 361      -4.394  -1.242  18.279  1.00 29.60           O  
HETATM 2752  O   HOH A 362      26.524  16.920   6.403  1.00 26.08           O  
HETATM 2753  O   HOH A 363      13.694   1.137  19.704  1.00 28.67           O  
HETATM 2754  O   HOH A 364       4.802  -4.182  24.331  1.00 45.42           O  
HETATM 2755  O   HOH A 365      -1.439 -20.691  20.964  1.00 55.05           O  
HETATM 2756  O   HOH A 366      -6.490  -3.364  11.981  1.00 17.71           O  
HETATM 2757  O   HOH A 367      36.836  14.063   2.219  1.00 42.95           O  
HETATM 2758  O   HOH A 368      -0.824 -19.504  13.313  1.00 31.42           O  
HETATM 2759  O   HOH A 369      25.276  18.002   2.754  1.00 50.90           O  
HETATM 2760  O   HOH A 370      24.101  -1.269  17.187  1.00 38.31           O  
HETATM 2761  O   HOH A 371      40.535   1.138  10.727  1.00 40.10           O  
HETATM 2762  O   HOH A 372      37.737  21.166  15.072  1.00 25.14           O  
HETATM 2763  O   HOH A 373      18.275  -4.796   8.170  1.00 16.37           O  
HETATM 2764  O   HOH A 374      23.397   0.754   8.970  1.00 17.19           O  
HETATM 2765  O   HOH A 375      24.205 -15.420  20.850  1.00 43.63           O  
HETATM 2766  O   HOH A 376       7.064 -15.087  25.379  1.00 24.15           O  
HETATM 2767  O   HOH A 377      -6.756  13.084   9.876  1.00 35.61           O  
HETATM 2768  O   HOH A 378      28.790  -4.747   1.021  1.00 16.68           O  
HETATM 2769  O   HOH A 379      25.027 -14.431  18.897  1.00 25.27           O  
HETATM 2770  O   HOH A 380      22.124   5.464  27.523  1.00 30.61           O  
HETATM 2771  O   HOH A 381      13.626  -8.570  -4.433  1.00 15.96           O  
HETATM 2772  O   HOH A 382       5.299 -20.156  10.769  1.00 26.24           O  
HETATM 2773  O   HOH A 383      32.206   5.726  -4.115  1.00 42.02           O  
HETATM 2774  O   HOH A 384      30.212 -11.988   1.618  1.00 42.77           O  
HETATM 2775  O   HOH A 385      -5.271  -0.932  15.859  1.00 25.91           O  
HETATM 2776  O   HOH A 386      10.708  13.426   9.537  1.00 38.03           O  
HETATM 2777  O   HOH A 387       9.008 -17.863   1.495  1.00 34.00           O  
HETATM 2778  O   HOH A 388      -0.084  -5.068   2.491  1.00 22.66           O  
HETATM 2779  O   HOH A 389      16.660 -14.352  -0.079  1.00 43.35           O  
HETATM 2780  O   HOH A 390      18.038 -23.865   8.857  1.00 49.70           O  
HETATM 2781  O   HOH A 391      13.098   2.486  -9.257  1.00 40.12           O  
HETATM 2782  O   HOH A 392      20.605  -6.867  -7.567  1.00 33.79           O  
HETATM 2783  O   HOH A 393      29.253   9.508  31.361  1.00 26.71           O  
HETATM 2784  O   HOH A 394      34.890   9.080  -6.756  1.00 43.02           O  
HETATM 2785  O   HOH A 395      28.558 -15.450   1.054  1.00 37.62           O  
HETATM 2786  O   HOH A 396      -5.862  -5.832  13.894  1.00 41.97           O  
HETATM 2787  O   HOH A 397      14.925 -18.470  19.089  1.00 23.82           O  
HETATM 2788  O   HOH A 398      46.348  19.597  17.499  1.00 32.61           O  
HETATM 2789  O   HOH A 399       5.409  -5.967  29.809  1.00 70.28           O  
HETATM 2790  O   HOH A 400       9.841  -7.873  -1.430  1.00 23.77           O  
HETATM 2791  O   HOH A 401      15.225  -5.557  29.784  1.00 44.15           O  
HETATM 2792  O   HOH A 402      12.067  -6.990  19.031  1.00 23.30           O  
HETATM 2793  O   HOH A 403      15.889  -8.065  21.614  1.00 23.14           O  
HETATM 2794  O   HOH A 404      25.103 -22.785  18.897  1.00 37.51           O  
HETATM 2795  O   HOH A 405      16.940  -9.160  -0.122  1.00 45.16           O  
HETATM 2796  O   HOH A 406      19.039   0.578 -12.199  1.00 81.53           O  
HETATM 2797  O   HOH A 407      11.793  -7.152  -3.872  1.00 19.08           O  
HETATM 2798  O   HOH A 408       9.775   1.779  -7.653  1.00 32.51           O  
HETATM 2799  O   HOH A 409      -2.315  -2.453  25.244  1.00 26.26           O  
HETATM 2800  O   HOH A 410       8.373  -7.024   4.077  1.00 58.43           O  
HETATM 2801  O   HOH A 411      -3.912  10.114   5.357  1.00 31.60           O  
HETATM 2802  O   HOH A 412      22.316 -17.612  25.906  1.00 39.12           O  
HETATM 2803  O   HOH A 413      16.591   1.454  21.281  1.00 35.12           O  
HETATM 2804  O   HOH A 414      14.200  -7.732  18.699  1.00 32.36           O  
HETATM 2805  O   HOH A 415      24.274 -19.771   7.882  1.00 48.51           O  
HETATM 2806  O   HOH A 416       0.028  -7.117  -0.034  0.50 33.28           O  
HETATM 2807  O   HOH A 417      24.467   6.959  11.189  1.00 18.32           O  
CONECT 2715 2716                                                                
CONECT 2716 2715 2717 2719                                                      
CONECT 2717 2716 2718 2727                                                      
CONECT 2718 2717                                                                
CONECT 2719 2716 2720 2724                                                      
CONECT 2720 2719 2721                                                           
CONECT 2721 2720 2722 2723                                                      
CONECT 2722 2721                                                                
CONECT 2723 2721 2724                                                           
CONECT 2724 2719 2723 2725                                                      
CONECT 2725 2724 2726 2727                                                      
CONECT 2726 2725                                                                
CONECT 2727 2717 2725 2728                                                      
CONECT 2728 2727                                                                
MASTER      291    0    1   18    9    0    2    6 2806    1   14   26          
END                                                                             
