# Supplementary material for: Predictive classification models and targets identification for betulin derivatives as Leishmania donovani inhibitors
Source: J Cheminform. 2018 Aug 17;10:40. doi: 10.1186/s13321-018-0291-x (PMC6097978; doi:10.1186/s13321-018-0291-x)
Supplement: Supplementary file 5 — Additional file 5. Zip file with all potential protein target structures protein data bank files. [file 13321_2018_291_MOESM5_ESM.zip › 2p0m.pdb]

HEADER    OXIDOREDUCTASE                          28-FEB-07   2P0M              
TITLE     REVISED STRUCTURE OF RABBIT RETICULOCYTE 15S-LIPOXYGENASE             
COMPND    MOL_ID: 1;                                                            
COMPND   2 MOLECULE: ARACHIDONATE 15-LIPOXYGENASE;                              
COMPND   3 CHAIN: A, B;                                                         
COMPND   4 SYNONYM: 15S-LIPOXYGENASE, OMEGA-6 LIPOXYGENASE, ERYTHROID CELL-     
COMPND   5 SPECIFIC 15-LIPOXYGENASE, 15-LOX;                                    
COMPND   6 EC: 1.13.11.33                                                       
SOURCE    MOL_ID: 1;                                                            
SOURCE   2 ORGANISM_SCIENTIFIC: ORYCTOLAGUS CUNICULUS;                          
SOURCE   3 ORGANISM_COMMON: RABBIT;                                             
SOURCE   4 ORGANISM_TAXID: 9986                                                 
KEYWDS    RABBIT, 15S-LIPOXYGENASE, TWIN, PSEUDO SYMMETRY, CONFORMATIONAL       
KEYWDS   2 CHANGE, ARACHIDONATE, IRON, OXIDOREDUCTASE                           
EXPDTA    X-RAY DIFFRACTION                                                     
AUTHOR    J.CHOI,J.K.CHON,S.KIM,W.SHIN                                          
REVDAT   4   28-SEP-11 2P0M    1       REMARK                                   
REVDAT   3   13-JUL-11 2P0M    1       VERSN                                    
REVDAT   2   24-FEB-09 2P0M    1       VERSN                                    
REVDAT   1   09-OCT-07 2P0M    0                                                
JRNL        AUTH   J.CHOI,J.K.CHON,S.KIM,W.SHIN                                 
JRNL        TITL   CONFORMATIONAL FLEXIBILITY IN MAMMALIAN 15S-LIPOXYGENASE:    
JRNL        TITL 2 REINTERPRETATION OF THE CRYSTALLOGRAPHIC DATA.               
JRNL        REF    PROTEINS                      V.  70  1023 2008              
JRNL        REFN                   ISSN 0887-3585                               
JRNL        PMID   17847087                                                     
JRNL        DOI    10.1002/PROT.21590                                           
REMARK   0                                                                      
REMARK   0 THIS ENTRY 2P0M REFLECTS AN ALTERNATIVE MODELING OF THE              
REMARK   0 STRUCTURAL DATA IN R1LOXSF,                                          
REMARK   0 ORIGINAL DATA DETERMINED BY AUTHOR:                                  
REMARK   0 S.A.GILLMOR,A.VILLASENOR,R.J.FLETTERICK,E.SIGAL,M.F.BROWNER          
REMARK   0                                                                      
REMARK   0 REFERENCE 1                                                          
REMARK   0  AUTH   S.A.GILLMOR,A.VILLASENOR,R.FLETTERICK,E.SIGAL,M.F.BROWNER    
REMARK   0  TITL   THE STRUCTURE OF MAMMALIAN 15-LIPOXYGENASE REVEALS           
REMARK   0  TITL 2 SIMILARITY TO THE LIPASES AND THE DETERMINANTS OF SUBSTRATE  
REMARK   0  TITL 3 SPECIFICITY                                                  
REMARK   0  REF    NAT.STRUCT.BIOL.              V.   4  1003 1997              
REMARK   0  REFN                   ISSN 1072-8368                               
REMARK   0  PMID   9406550                                                      
REMARK   0  DOI    10.1038/NSB1297-1003                                         
REMARK   2                                                                      
REMARK   2 RESOLUTION.    2.40 ANGSTROMS.                                       
REMARK   3                                                                      
REMARK   3 REFINEMENT.                                                          
REMARK   3   PROGRAM     : CNS 1.1                                              
REMARK   3   AUTHORS     : BRUNGER,ADAMS,CLORE,DELANO,GROS,GROSSE-              
REMARK   3               : KUNSTLEVE,JIANG,KUSZEWSKI,NILGES,PANNU,              
REMARK   3               : READ,RICE,SIMONSON,WARREN                            
REMARK   3                                                                      
REMARK   3  REFINEMENT TARGET : NULL                                            
REMARK   3                                                                      
REMARK   3  DATA USED IN REFINEMENT.                                            
REMARK   3   RESOLUTION RANGE HIGH (ANGSTROMS) : 2.40                           
REMARK   3   RESOLUTION RANGE LOW  (ANGSTROMS) : 15.99                          
REMARK   3   DATA CUTOFF            (SIGMA(F)) : 0.000                          
REMARK   3   DATA CUTOFF HIGH         (ABS(F)) : 350253.690                     
REMARK   3   DATA CUTOFF LOW          (ABS(F)) : 0.0000                         
REMARK   3   COMPLETENESS (WORKING+TEST)   (%) : 97.9                           
REMARK   3   NUMBER OF REFLECTIONS             : 76159                          
REMARK   3                                                                      
REMARK   3  FIT TO DATA USED IN REFINEMENT.                                     
REMARK   3   CROSS-VALIDATION METHOD          : THROUGHOUT                      
REMARK   3   FREE R VALUE TEST SET SELECTION  : RANDOM                          
REMARK   3   R VALUE            (WORKING SET) : 0.193                           
REMARK   3   FREE R VALUE                     : 0.230                           
REMARK   3   FREE R VALUE TEST SET SIZE   (%) : 9.700                           
REMARK   3   FREE R VALUE TEST SET COUNT      : 7394                            
REMARK   3   ESTIMATED ERROR OF FREE R VALUE  : 0.003                           
REMARK   3                                                                      
REMARK   3  FIT IN THE HIGHEST RESOLUTION BIN.                                  
REMARK   3   TOTAL NUMBER OF BINS USED           : 6                            
REMARK   3   BIN RESOLUTION RANGE HIGH       (A) : 2.40                         
REMARK   3   BIN RESOLUTION RANGE LOW        (A) : 2.55                         
REMARK   3   BIN COMPLETENESS (WORKING+TEST) (%) : 91.20                        
REMARK   3   REFLECTIONS IN BIN    (WORKING SET) : 10739                        
REMARK   3   BIN R VALUE           (WORKING SET) : 0.2680                       
REMARK   3   BIN FREE R VALUE                    : 0.3000                       
REMARK   3   BIN FREE R VALUE TEST SET SIZE  (%) : 9.60                         
REMARK   3   BIN FREE R VALUE TEST SET COUNT     : 1134                         
REMARK   3   ESTIMATED ERROR OF BIN FREE R VALUE : 0.011                        
REMARK   3                                                                      
REMARK   3  NUMBER OF NON-HYDROGEN ATOMS USED IN REFINEMENT.                    
REMARK   3   PROTEIN ATOMS            : 10592                                   
REMARK   3   NUCLEIC ACID ATOMS       : 0                                       
REMARK   3   HETEROGEN ATOMS          : 21                                      
REMARK   3   SOLVENT ATOMS            : 218                                     
REMARK   3                                                                      
REMARK   3  B VALUES.                                                           
REMARK   3   FROM WILSON PLOT           (A**2) : NULL                           
REMARK   3   MEAN B VALUE      (OVERALL, A**2) : 47.70                          
REMARK   3   OVERALL ANISOTROPIC B VALUE.                                       
REMARK   3    B11 (A**2) : 0.00000                                              
REMARK   3    B22 (A**2) : 0.00000                                              
REMARK   3    B33 (A**2) : 0.00000                                              
REMARK   3    B12 (A**2) : 0.00000                                              
REMARK   3    B13 (A**2) : 0.00000                                              
REMARK   3    B23 (A**2) : 0.00000                                              
REMARK   3                                                                      
REMARK   3  ESTIMATED COORDINATE ERROR.                                         
REMARK   3   ESD FROM LUZZATI PLOT        (A) : 0.40                            
REMARK   3   ESD FROM SIGMAA              (A) : 0.50                            
REMARK   3   LOW RESOLUTION CUTOFF        (A) : 5.00                            
REMARK   3                                                                      
REMARK   3  CROSS-VALIDATED ESTIMATED COORDINATE ERROR.                         
REMARK   3   ESD FROM C-V LUZZATI PLOT    (A) : 0.45                            
REMARK   3   ESD FROM C-V SIGMAA          (A) : 0.56                            
REMARK   3                                                                      
REMARK   3  RMS DEVIATIONS FROM IDEAL VALUES.                                   
REMARK   3   BOND LENGTHS                 (A) : 0.011                           
REMARK   3   BOND ANGLES            (DEGREES) : 1.50                            
REMARK   3   DIHEDRAL ANGLES        (DEGREES) : 21.70                           
REMARK   3   IMPROPER ANGLES        (DEGREES) : 0.92                            
REMARK   3                                                                      
REMARK   3  ISOTROPIC THERMAL MODEL : RESTRAINED                                
REMARK   3                                                                      
REMARK   3  ISOTROPIC THERMAL FACTOR RESTRAINTS.    RMS    SIGMA                
REMARK   3   MAIN-CHAIN BOND              (A**2) : NULL  ; NULL                 
REMARK   3   MAIN-CHAIN ANGLE             (A**2) : NULL  ; NULL                 
REMARK   3   SIDE-CHAIN BOND              (A**2) : NULL  ; NULL                 
REMARK   3   SIDE-CHAIN ANGLE             (A**2) : NULL  ; NULL                 
REMARK   3                                                                      
REMARK   3  BULK SOLVENT MODELING.                                              
REMARK   3   METHOD USED : FLAT MODEL                                           
REMARK   3   KSOL        : 0.35                                                 
REMARK   3   BSOL        : 41.97                                                
REMARK   3                                                                      
REMARK   3  NCS MODEL : NULL                                                    
REMARK   3                                                                      
REMARK   3  NCS RESTRAINTS.                         RMS   SIGMA/WEIGHT          
REMARK   3   GROUP  1  POSITIONAL            (A) : NULL  ; NULL                 
REMARK   3   GROUP  1  B-FACTOR           (A**2) : NULL  ; NULL                 
REMARK   3                                                                      
REMARK   3  PARAMETER FILE  1  : PROTEIN_REP.PARAM                              
REMARK   3  PARAMETER FILE  2  : HOHER.PARAM                                    
REMARK   3  PARAMETER FILE  3  : ION.PARAM                                      
REMARK   3  PARAMETER FILE  4  : RS7B.PARAM                                     
REMARK   3  PARAMETER FILE  5  : NULL                                           
REMARK   3  TOPOLOGY FILE  1   : PROTEIN.TOP                                    
REMARK   3  TOPOLOGY FILE  2   : HOHER.TOP                                      
REMARK   3  TOPOLOGY FILE  3   : ION.TOP                                        
REMARK   3  TOPOLOGY FILE  4   : RS7B.TOP                                       
REMARK   3  TOPOLOGY FILE  5   : NULL                                           
REMARK   3                                                                      
REMARK   3  OTHER REFINEMENT REMARKS: THE AUTHOR CREATED THE R3 DATA FROM THE   
REMARK   3  ORIGINAL R32 DATA BY EQUATING |FO(KH-L)| TO |FO(HKL)| USING THE     
REMARK   3  COMPUTER PROGRAM SFTOOLS IN THE CCP4 PACKAGE WITH AN OPTION TO      
REMARK   3  GENERATE THE SYMMETRY RELATED REFLECTIONS.                          
REMARK   4                                                                      
REMARK   4 2P0M COMPLIES WITH FORMAT V. 3.30, 13-JUL-11                         
REMARK 100                                                                      
REMARK 100 THIS ENTRY HAS BEEN PROCESSED BY PDBJ ON 06-MAR-07.                  
REMARK 100 THE RCSB ID CODE IS RCSB041817.                                      
REMARK 200                                                                      
REMARK 200 EXPERIMENTAL DETAILS                                                 
REMARK 200  EXPERIMENT TYPE                : X-RAY DIFFRACTION                  
REMARK 200  DATE OF DATA COLLECTION        : NULL                               
REMARK 200  TEMPERATURE           (KELVIN) : NULL                               
REMARK 200  PH                             : NULL                               
REMARK 200  NUMBER OF CRYSTALS USED        : NULL                               
REMARK 200                                                                      
REMARK 200  SYNCHROTRON              (Y/N) : NULL                               
REMARK 200  RADIATION SOURCE               : NULL                               
REMARK 200  BEAMLINE                       : NULL                               
REMARK 200  X-RAY GENERATOR MODEL          : NULL                               
REMARK 200  MONOCHROMATIC OR LAUE    (M/L) : M                                  
REMARK 200  WAVELENGTH OR RANGE        (A) : NULL                               
REMARK 200  MONOCHROMATOR                  : NULL                               
REMARK 200  OPTICS                         : NULL                               
REMARK 200                                                                      
REMARK 200  DETECTOR TYPE                  : NULL                               
REMARK 200  DETECTOR MANUFACTURER          : NULL                               
REMARK 200  INTENSITY-INTEGRATION SOFTWARE : NULL                               
REMARK 200  DATA SCALING SOFTWARE          : NULL                               
REMARK 200                                                                      
REMARK 200  NUMBER OF UNIQUE REFLECTIONS   : NULL                               
REMARK 200  RESOLUTION RANGE HIGH      (A) : NULL                               
REMARK 200  RESOLUTION RANGE LOW       (A) : NULL                               
REMARK 200  REJECTION CRITERIA  (SIGMA(I)) : NULL                               
REMARK 200                                                                      
REMARK 200 OVERALL.                                                             
REMARK 200  COMPLETENESS FOR RANGE     (%) : NULL                               
REMARK 200  DATA REDUNDANCY                : NULL                               
REMARK 200  R MERGE                    (I) : NULL                               
REMARK 200  R SYM                      (I) : NULL                               
REMARK 200  <I/SIGMA(I)> FOR THE DATA SET  : NULL                               
REMARK 200                                                                      
REMARK 200 IN THE HIGHEST RESOLUTION SHELL.                                     
REMARK 200  HIGHEST RESOLUTION SHELL, RANGE HIGH (A) : NULL                     
REMARK 200  HIGHEST RESOLUTION SHELL, RANGE LOW  (A) : NULL                     
REMARK 200  COMPLETENESS FOR SHELL     (%) : NULL                               
REMARK 200  DATA REDUNDANCY IN SHELL       : NULL                               
REMARK 200  R MERGE FOR SHELL          (I) : NULL                               
REMARK 200  R SYM FOR SHELL            (I) : NULL                               
REMARK 200  <I/SIGMA(I)> FOR SHELL         : NULL                               
REMARK 200                                                                      
REMARK 200 DIFFRACTION PROTOCOL: SINGLE WAVELENGTH                              
REMARK 200 METHOD USED TO DETERMINE THE STRUCTURE: NULL                         
REMARK 200 SOFTWARE USED: NULL                                                  
REMARK 200 STARTING MODEL: NULL                                                 
REMARK 200                                                                      
REMARK 200 REMARK: AUTHOR USED THE SF DATA FROM ENTRY 1LOX.                     
REMARK 280                                                                      
REMARK 280 CRYSTAL                                                              
REMARK 280 SOLVENT CONTENT, VS   (%): 64.25                                     
REMARK 280 MATTHEWS COEFFICIENT, VM (ANGSTROMS**3/DA): 3.44                     
REMARK 280                                                                      
REMARK 280 CRYSTALLIZATION CONDITIONS: NULL                                     
REMARK 290                                                                      
REMARK 290 CRYSTALLOGRAPHIC SYMMETRY                                            
REMARK 290 SYMMETRY OPERATORS FOR SPACE GROUP: H 3                              
REMARK 290                                                                      
REMARK 290      SYMOP   SYMMETRY                                                
REMARK 290     NNNMMM   OPERATOR                                                
REMARK 290       1555   X,Y,Z                                                   
REMARK 290       2555   -Y,X-Y,Z                                                
REMARK 290       3555   -X+Y,-X,Z                                               
REMARK 290       4555   X+2/3,Y+1/3,Z+1/3                                       
REMARK 290       5555   -Y+2/3,X-Y+1/3,Z+1/3                                    
REMARK 290       6555   -X+Y+2/3,-X+1/3,Z+1/3                                   
REMARK 290       7555   X+1/3,Y+2/3,Z+2/3                                       
REMARK 290       8555   -Y+1/3,X-Y+2/3,Z+2/3                                    
REMARK 290       9555   -X+Y+1/3,-X+2/3,Z+2/3                                   
REMARK 290                                                                      
REMARK 290     WHERE NNN -> OPERATOR NUMBER                                     
REMARK 290           MMM -> TRANSLATION VECTOR                                  
REMARK 290                                                                      
REMARK 290 CRYSTALLOGRAPHIC SYMMETRY TRANSFORMATIONS                            
REMARK 290 THE FOLLOWING TRANSFORMATIONS OPERATE ON THE ATOM/HETATM             
REMARK 290 RECORDS IN THIS ENTRY TO PRODUCE CRYSTALLOGRAPHICALLY                
REMARK 290 RELATED MOLECULES.                                                   
REMARK 290   SMTRY1   1  1.000000  0.000000  0.000000        0.00000            
REMARK 290   SMTRY2   1  0.000000  1.000000  0.000000        0.00000            
REMARK 290   SMTRY3   1  0.000000  0.000000  1.000000        0.00000            
REMARK 290   SMTRY1   2 -0.500000 -0.866025  0.000000        0.00000            
REMARK 290   SMTRY2   2  0.866025 -0.500000  0.000000        0.00000            
REMARK 290   SMTRY3   2  0.000000  0.000000  1.000000        0.00000            
REMARK 290   SMTRY1   3 -0.500000  0.866025  0.000000        0.00000            
REMARK 290   SMTRY2   3 -0.866025 -0.500000  0.000000        0.00000            
REMARK 290   SMTRY3   3  0.000000  0.000000  1.000000        0.00000            
REMARK 290   SMTRY1   4  1.000000  0.000000  0.000000       99.45000            
REMARK 290   SMTRY2   4  0.000000  1.000000  0.000000       57.41748            
REMARK 290   SMTRY3   4  0.000000  0.000000  1.000000       45.36667            
REMARK 290   SMTRY1   5 -0.500000 -0.866025  0.000000       99.45000            
REMARK 290   SMTRY2   5  0.866025 -0.500000  0.000000       57.41748            
REMARK 290   SMTRY3   5  0.000000  0.000000  1.000000       45.36667            
REMARK 290   SMTRY1   6 -0.500000  0.866025  0.000000       99.45000            
REMARK 290   SMTRY2   6 -0.866025 -0.500000  0.000000       57.41748            
REMARK 290   SMTRY3   6  0.000000  0.000000  1.000000       45.36667            
REMARK 290   SMTRY1   7  1.000000  0.000000  0.000000        0.00000            
REMARK 290   SMTRY2   7  0.000000  1.000000  0.000000      114.83497            
REMARK 290   SMTRY3   7  0.000000  0.000000  1.000000       90.73333            
REMARK 290   SMTRY1   8 -0.500000 -0.866025  0.000000        0.00000            
REMARK 290   SMTRY2   8  0.866025 -0.500000  0.000000      114.83497            
REMARK 290   SMTRY3   8  0.000000  0.000000  1.000000       90.73333            
REMARK 290   SMTRY1   9 -0.500000  0.866025  0.000000        0.00000            
REMARK 290   SMTRY2   9 -0.866025 -0.500000  0.000000      114.83497            
REMARK 290   SMTRY3   9  0.000000  0.000000  1.000000       90.73333            
REMARK 290                                                                      
REMARK 290 REMARK: NULL                                                         
REMARK 300                                                                      
REMARK 300 BIOMOLECULE: 1, 2, 3                                                 
REMARK 300 SEE REMARK 350 FOR THE AUTHOR PROVIDED AND/OR PROGRAM                
REMARK 300 GENERATED ASSEMBLY INFORMATION FOR THE STRUCTURE IN                  
REMARK 300 THIS ENTRY. THE REMARK MAY ALSO PROVIDE INFORMATION ON               
REMARK 300 BURIED SURFACE AREA.                                                 
REMARK 350                                                                      
REMARK 350 COORDINATES FOR A COMPLETE MULTIMER REPRESENTING THE KNOWN           
REMARK 350 BIOLOGICALLY SIGNIFICANT OLIGOMERIZATION STATE OF THE                
REMARK 350 MOLECULE CAN BE GENERATED BY APPLYING BIOMT TRANSFORMATIONS          
REMARK 350 GIVEN BELOW.  BOTH NON-CRYSTALLOGRAPHIC AND                          
REMARK 350 CRYSTALLOGRAPHIC OPERATIONS ARE GIVEN.                               
REMARK 350                                                                      
REMARK 350 BIOMOLECULE: 1                                                       
REMARK 350 AUTHOR DETERMINED BIOLOGICAL UNIT: MONOMERIC                         
REMARK 350 SOFTWARE DETERMINED QUATERNARY STRUCTURE: MONOMERIC                  
REMARK 350 SOFTWARE USED: PQS                                                   
REMARK 350 APPLY THE FOLLOWING TO CHAINS: A                                     
REMARK 350   BIOMT1   1  1.000000  0.000000  0.000000        0.00000            
REMARK 350   BIOMT2   1  0.000000  1.000000  0.000000        0.00000            
REMARK 350   BIOMT3   1  0.000000  0.000000  1.000000        0.00000            
REMARK 350                                                                      
REMARK 350 BIOMOLECULE: 2                                                       
REMARK 350 AUTHOR DETERMINED BIOLOGICAL UNIT: MONOMERIC                         
REMARK 350 SOFTWARE DETERMINED QUATERNARY STRUCTURE: MONOMERIC                  
REMARK 350 SOFTWARE USED: PQS                                                   
REMARK 350 APPLY THE FOLLOWING TO CHAINS: B                                     
REMARK 350   BIOMT1   1  1.000000  0.000000  0.000000        0.00000            
REMARK 350   BIOMT2   1  0.000000  1.000000  0.000000        0.00000            
REMARK 350   BIOMT3   1  0.000000  0.000000  1.000000        0.00000            
REMARK 350                                                                      
REMARK 350 BIOMOLECULE: 3                                                       
REMARK 350 SOFTWARE DETERMINED QUATERNARY STRUCTURE: DIMERIC                    
REMARK 350 SOFTWARE USED: PISA                                                  
REMARK 350 TOTAL BURIED SURFACE AREA: 3690 ANGSTROM**2                          
REMARK 350 SURFACE AREA OF THE COMPLEX: 53240 ANGSTROM**2                       
REMARK 350 CHANGE IN SOLVENT FREE ENERGY: -56.0 KCAL/MOL                        
REMARK 350 APPLY THE FOLLOWING TO CHAINS: A, B                                  
REMARK 350   BIOMT1   1  1.000000  0.000000  0.000000        0.00000            
REMARK 350   BIOMT2   1  0.000000  1.000000  0.000000        0.00000            
REMARK 350   BIOMT3   1  0.000000  0.000000  1.000000        0.00000            
REMARK 500                                                                      
REMARK 500 GEOMETRY AND STEREOCHEMISTRY                                         
REMARK 500 SUBTOPIC: COVALENT BOND ANGLES                                       
REMARK 500                                                                      
REMARK 500 THE STEREOCHEMICAL PARAMETERS OF THE FOLLOWING RESIDUES              
REMARK 500 HAVE VALUES WHICH DEVIATE FROM EXPECTED VALUES BY MORE               
REMARK 500 THAN 6*RMSD (M=MODEL NUMBER; RES=RESIDUE NAME; C=CHAIN               
REMARK 500 IDENTIFIER; SSEQ=SEQUENCE NUMBER; I=INSERTION CODE).                 
REMARK 500                                                                      
REMARK 500 STANDARD TABLE:                                                      
REMARK 500 FORMAT: (10X,I3,1X,A3,1X,A1,I4,A1,3(1X,A4,2X),12X,F5.1)              
REMARK 500                                                                      
REMARK 500 EXPECTED VALUES PROTEIN: ENGH AND HUBER, 1999                        
REMARK 500 EXPECTED VALUES NUCLEIC ACID: CLOWNEY ET AL 1996                     
REMARK 500                                                                      
REMARK 500  M RES CSSEQI ATM1   ATM2   ATM3                                     
REMARK 500    LYS B 171   N   -  CA  -  C   ANGL. DEV. = -16.7 DEGREES          
REMARK 500    CYS B 210   CA  -  CB  -  SG  ANGL. DEV. =   7.5 DEGREES          
REMARK 500                                                                      
REMARK 500 REMARK: NULL                                                         
REMARK 500                                                                      
REMARK 500 GEOMETRY AND STEREOCHEMISTRY                                         
REMARK 500 SUBTOPIC: TORSION ANGLES                                             
REMARK 500                                                                      
REMARK 500 TORSION ANGLES OUTSIDE THE EXPECTED RAMACHANDRAN REGIONS:            
REMARK 500 (M=MODEL NUMBER; RES=RESIDUE NAME; C=CHAIN IDENTIFIER;               
REMARK 500 SSEQ=SEQUENCE NUMBER; I=INSERTION CODE).                             
REMARK 500                                                                      
REMARK 500 STANDARD TABLE:                                                      
REMARK 500 FORMAT:(10X,I3,1X,A3,1X,A1,I4,A1,4X,F7.2,3X,F7.2)                    
REMARK 500                                                                      
REMARK 500 EXPECTED VALUES: GJ KLEYWEGT AND TA JONES (1996). PHI/PSI-           
REMARK 500 CHOLOGY: RAMACHANDRAN REVISITED. STRUCTURE 4, 1395 - 1400            
REMARK 500                                                                      
REMARK 500  M RES CSSEQI        PSI       PHI                                   
REMARK 500    SER A  13     -160.84    -74.29                                   
REMARK 500    PRO A  41      105.12    -44.89                                   
REMARK 500    PHE A  70      -71.11    -78.29                                   
REMARK 500    CYS A  97      -59.69   -129.49                                   
REMARK 500    SER A 156      -42.89   -133.83                                   
REMARK 500    ILE A 194      -35.77    -38.13                                   
REMARK 500    PRO A 197      150.78    -47.83                                   
REMARK 500    PHE A 208      105.51    -53.88                                   
REMARK 500    TRP A 209       28.37   -165.44                                   
REMARK 500    CYS A 210      -77.56    -64.72                                   
REMARK 500    LEU A 234      -62.79    -91.58                                   
REMARK 500    GLU A 259      -30.50   -132.71                                   
REMARK 500    ALA A 299       67.74   -118.97                                   
REMARK 500    HIS A 361      -73.84    -83.22                                   
REMARK 500    VAL A 391      -38.02    -35.83                                   
REMARK 500    TYR A 396       19.44     57.74                                   
REMARK 500    ARG A 405       22.93    -74.88                                   
REMARK 500    VAL A 456       97.36    -67.44                                   
REMARK 500    ILE A 506      -76.28    -79.05                                   
REMARK 500    GLN A 509       72.07     44.70                                   
REMARK 500    THR A 538      -88.13   -130.69                                   
REMARK 500    ALA A 558       75.55   -162.35                                   
REMARK 500    LYS A 570       61.38   -105.99                                   
REMARK 500    ASP A 571       57.56   -142.23                                   
REMARK 500    HIS B  30      -62.64    -93.17                                   
REMARK 500    CYS B  97      -72.74   -132.17                                   
REMARK 500    ASN B 152     -166.72   -122.79                                   
REMARK 500    ARG B 166     -145.06   -125.11                                   
REMARK 500    LEU B 168     -101.45    -73.43                                   
REMARK 500    GLU B 169      -44.08   -171.91                                   
REMARK 500    ASP B 170       32.26    -88.57                                   
REMARK 500    LYS B 172       64.05    -67.95                                   
REMARK 500    PHE B 175     -124.54    -57.10                                   
REMARK 500    GLU B 176      -23.98    -39.39                                   
REMARK 500    LYS B 199       29.01   -150.78                                   
REMARK 500    CYS B 210       55.53   -151.31                                   
REMARK 500    LEU B 241      -35.98   -133.00                                   
REMARK 500    PHE B 279       42.49   -104.08                                   
REMARK 500    ALA B 299       70.36   -115.56                                   
REMARK 500    PRO B 300     -177.35    -66.21                                   
REMARK 500    ASN B 359      -62.06    -92.24                                   
REMARK 500    LEU B 408      -66.16   -107.68                                   
REMARK 500    ILE B 506      -72.83    -86.53                                   
REMARK 500    THR B 538      -82.53   -119.70                                   
REMARK 500    ALA B 558       67.28   -168.30                                   
REMARK 500    ARG B 599      -17.39   -144.04                                   
REMARK 500    ASP B 600       77.11     64.56                                   
REMARK 500    ILE B 603       55.98    -90.35                                   
REMARK 500    LYS B 644       69.77   -113.64                                   
REMARK 500    PRO B 654      -25.74    -39.91                                   
REMARK 500                                                                      
REMARK 500 REMARK: NULL                                                         
REMARK 525                                                                      
REMARK 525 SOLVENT                                                              
REMARK 525                                                                      
REMARK 525 THE SOLVENT MOLECULES HAVE CHAIN IDENTIFIERS THAT                    
REMARK 525 INDICATE THE POLYMER CHAIN WITH WHICH THEY ARE MOST                  
REMARK 525 CLOSELY ASSOCIATED. THE REMARK LISTS ALL THE SOLVENT                 
REMARK 525 MOLECULES WHICH ARE MORE THAN 5A AWAY FROM THE                       
REMARK 525 NEAREST POLYMER CHAIN (M = MODEL NUMBER;                             
REMARK 525 RES=RESIDUE NAME; C=CHAIN IDENTIFIER; SSEQ=SEQUENCE                  
REMARK 525 NUMBER; I=INSERTION CODE):                                           
REMARK 525                                                                      
REMARK 525  M RES CSSEQI                                                        
REMARK 525    HOH A 935        DISTANCE =  5.27 ANGSTROMS                       
REMARK 525    HOH A 947        DISTANCE =  5.44 ANGSTROMS                       
REMARK 620                                                                      
REMARK 620 METAL COORDINATION                                                   
REMARK 620 (M=MODEL NUMBER; RES=RESIDUE NAME; C=CHAIN IDENTIFIER;               
REMARK 620 SSEQ=SEQUENCE NUMBER; I=INSERTION CODE):                             
REMARK 620                                                                      
REMARK 620 COORDINATION ANGLES FOR:  M RES CSSEQI METAL                         
REMARK 620                             FE2 A 840  FE                            
REMARK 620 N RES CSSEQI ATOM                                                    
REMARK 620 1 HIS A 361   NE2                                                    
REMARK 620 2 HIS A 366   NE2  83.5                                              
REMARK 620 3 HIS A 541   NE2  97.3  71.1                                        
REMARK 620 4 HIS A 545   ND1  86.2 167.0 102.4                                  
REMARK 620 5 ILE A 663   OXT 167.8 104.9  93.8  86.6                            
REMARK 620 N                    1     2     3     4                             
REMARK 620                                                                      
REMARK 620 COORDINATION ANGLES FOR:  M RES CSSEQI METAL                         
REMARK 620                             FE2 B 840  FE                            
REMARK 620 N RES CSSEQI ATOM                                                    
REMARK 620 1 HIS B 361   NE2                                                    
REMARK 620 2 HIS B 366   NE2  95.8                                              
REMARK 620 3 HIS B 541   NE2  94.5 102.7                                        
REMARK 620 4 HIS B 545   ND1  75.9 171.6  76.7                                  
REMARK 620 5 ILE B 663   OXT 156.3 107.1  86.3  81.3                            
REMARK 620 N                    1     2     3     4                             
REMARK 800                                                                      
REMARK 800 SITE                                                                 
REMARK 800 SITE_IDENTIFIER: AC1                                                 
REMARK 800 EVIDENCE_CODE: SOFTWARE                                              
REMARK 800 SITE_DESCRIPTION: BINDING SITE FOR RESIDUE FE2 A 840                 
REMARK 800                                                                      
REMARK 800 SITE_IDENTIFIER: AC2                                                 
REMARK 800 EVIDENCE_CODE: SOFTWARE                                              
REMARK 800 SITE_DESCRIPTION: BINDING SITE FOR RESIDUE FE2 B 840                 
REMARK 800                                                                      
REMARK 800 SITE_IDENTIFIER: AC3                                                 
REMARK 800 EVIDENCE_CODE: SOFTWARE                                              
REMARK 800 SITE_DESCRIPTION: BINDING SITE FOR RESIDUE RS7 B 841                 
REMARK 900                                                                      
REMARK 900 RELATED ENTRIES                                                      
REMARK 900 RELATED ID: 1LOX   RELATED DB: PDB                                   
REMARK 900 THIS ENTRY 2P0M REFLECTS AN ALTERNATIVE MODELING OF X-RAY            
REMARK 900 DATA R1LOXSF.                                                        
DBREF  2P0M A    2   663  UNP    P12530   LOX15_RABIT      2    663             
DBREF  2P0M B    2   663  UNP    P12530   LOX15_RABIT      2    663             
SEQRES   1 A  662  GLY VAL TYR ARG VAL CYS VAL SER THR GLY ALA SER ILE          
SEQRES   2 A  662  TYR ALA GLY SER LYS ASN LYS VAL GLU LEU TRP LEU VAL          
SEQRES   3 A  662  GLY GLN HIS GLY GLU VAL GLU LEU GLY SER CYS LEU ARG          
SEQRES   4 A  662  PRO THR ARG ASN LYS GLU GLU GLU PHE LYS VAL ASN VAL          
SEQRES   5 A  662  SER LYS TYR LEU GLY SER LEU LEU PHE VAL ARG LEU ARG          
SEQRES   6 A  662  LYS LYS HIS PHE LEU LYS GLU ASP ALA TRP PHE CYS ASN          
SEQRES   7 A  662  TRP ILE SER VAL GLN ALA LEU GLY ALA ALA GLU ASP LYS          
SEQRES   8 A  662  TYR TRP PHE PRO CYS TYR ARG TRP VAL VAL GLY ASP GLY          
SEQRES   9 A  662  VAL GLN SER LEU PRO VAL GLY THR GLY CYS THR THR VAL          
SEQRES  10 A  662  GLY ASP PRO GLN GLY LEU PHE GLN LYS HIS ARG GLU GLN          
SEQRES  11 A  662  GLU LEU GLU GLU ARG ARG LYS LEU TYR GLN TRP GLY SER          
SEQRES  12 A  662  TRP LYS GLU GLY LEU ILE LEU ASN VAL ALA GLY SER LYS          
SEQRES  13 A  662  LEU THR ASP LEU PRO VAL ASP GLU ARG PHE LEU GLU ASP          
SEQRES  14 A  662  LYS LYS ILE ASP PHE GLU ALA SER LEU ALA TRP GLY LEU          
SEQRES  15 A  662  ALA GLU LEU ALA LEU LYS ASN SER LEU ASN ILE LEU ALA          
SEQRES  16 A  662  PRO TRP LYS THR LEU ASP ASP PHE ASN ARG ILE PHE TRP          
SEQRES  17 A  662  CYS GLY ARG SER LYS LEU ALA ARG ARG VAL ARG ASP SER          
SEQRES  18 A  662  TRP GLN GLU ASP SER LEU PHE GLY TYR GLN PHE LEU ASN          
SEQRES  19 A  662  GLY ALA ASN PRO MET LEU LEU ARG ARG SER VAL GLN LEU          
SEQRES  20 A  662  PRO ALA ARG LEU VAL PHE PRO PRO GLY MET GLU GLU LEU          
SEQRES  21 A  662  GLN ALA GLN LEU GLU LYS GLU LEU LYS ALA GLY THR LEU          
SEQRES  22 A  662  PHE GLU ALA ASP PHE ALA LEU LEU ASP ASN ILE LYS ALA          
SEQRES  23 A  662  ASN VAL ILE LEU TYR CYS GLN GLN TYR LEU ALA ALA PRO          
SEQRES  24 A  662  LEU VAL MET LEU LYS LEU GLN PRO ASP GLY LYS LEU MET          
SEQRES  25 A  662  PRO MET VAL ILE GLN LEU HIS LEU PRO LYS ILE GLY SER          
SEQRES  26 A  662  SER PRO PRO PRO LEU PHE LEU PRO THR ASP PRO PRO MET          
SEQRES  27 A  662  VAL TRP LEU LEU ALA LYS CYS TRP VAL ARG SER SER ASP          
SEQRES  28 A  662  PHE GLN VAL HIS GLU LEU ASN SER HIS LEU LEU ARG GLY          
SEQRES  29 A  662  HIS LEU MET ALA GLU VAL PHE THR VAL ALA THR MET ARG          
SEQRES  30 A  662  CYS LEU PRO SER ILE HIS PRO VAL PHE LYS LEU ILE VAL          
SEQRES  31 A  662  PRO HIS LEU ARG TYR THR LEU GLU ILE ASN VAL ARG ALA          
SEQRES  32 A  662  ARG ASN GLY LEU VAL SER ASP PHE GLY ILE PHE ASP GLN          
SEQRES  33 A  662  ILE MET SER THR GLY GLY GLY GLY HIS VAL GLN LEU LEU          
SEQRES  34 A  662  GLN GLN ALA GLY ALA PHE LEU THR TYR ARG SER PHE CYS          
SEQRES  35 A  662  PRO PRO ASP ASP LEU ALA ASP ARG GLY LEU LEU GLY VAL          
SEQRES  36 A  662  GLU SER SER PHE TYR ALA GLN ASP ALA LEU ARG LEU TRP          
SEQRES  37 A  662  GLU ILE ILE SER ARG TYR VAL GLN GLY ILE MET GLY LEU          
SEQRES  38 A  662  TYR TYR LYS THR ASP GLU ALA VAL ARG ASP ASP LEU GLU          
SEQRES  39 A  662  LEU GLN SER TRP CYS ARG GLU ILE THR GLU ILE GLY LEU          
SEQRES  40 A  662  GLN GLY ALA GLN LYS GLN GLY PHE PRO THR SER LEU GLN          
SEQRES  41 A  662  SER VAL ALA GLN ALA CYS HIS PHE VAL THR MET CYS ILE          
SEQRES  42 A  662  PHE THR CYS THR GLY GLN HIS SER SER ILE HIS LEU GLY          
SEQRES  43 A  662  GLN LEU ASP TRP PHE THR TRP VAL PRO ASN ALA PRO CYS          
SEQRES  44 A  662  THR MET ARG LEU PRO PRO PRO THR THR LYS ASP ALA THR          
SEQRES  45 A  662  LEU GLU THR VAL MET ALA THR LEU PRO ASN LEU HIS GLN          
SEQRES  46 A  662  SER SER LEU GLN MET SER ILE VAL TRP GLN LEU GLY ARG          
SEQRES  47 A  662  ASP GLN PRO ILE MET VAL PRO LEU GLY GLN HIS GLN GLU          
SEQRES  48 A  662  GLU TYR PHE SER GLY PRO GLU PRO ARG ALA VAL LEU GLU          
SEQRES  49 A  662  LYS PHE ARG GLU GLU LEU ALA ILE MET ASP LYS GLU ILE          
SEQRES  50 A  662  GLU VAL ARG ASN GLU LYS LEU ASP ILE PRO TYR GLU TYR          
SEQRES  51 A  662  LEU ARG PRO SER ILE VAL GLU ASN SER VAL ALA ILE              
SEQRES   1 B  662  GLY VAL TYR ARG VAL CYS VAL SER THR GLY ALA SER ILE          
SEQRES   2 B  662  TYR ALA GLY SER LYS ASN LYS VAL GLU LEU TRP LEU VAL          
SEQRES   3 B  662  GLY GLN HIS GLY GLU VAL GLU LEU GLY SER CYS LEU ARG          
SEQRES   4 B  662  PRO THR ARG ASN LYS GLU GLU GLU PHE LYS VAL ASN VAL          
SEQRES   5 B  662  SER LYS TYR LEU GLY SER LEU LEU PHE VAL ARG LEU ARG          
SEQRES   6 B  662  LYS LYS HIS PHE LEU LYS GLU ASP ALA TRP PHE CYS ASN          
SEQRES   7 B  662  TRP ILE SER VAL GLN ALA LEU GLY ALA ALA GLU ASP LYS          
SEQRES   8 B  662  TYR TRP PHE PRO CYS TYR ARG TRP VAL VAL GLY ASP GLY          
SEQRES   9 B  662  VAL GLN SER LEU PRO VAL GLY THR GLY CYS THR THR VAL          
SEQRES  10 B  662  GLY ASP PRO GLN GLY LEU PHE GLN LYS HIS ARG GLU GLN          
SEQRES  11 B  662  GLU LEU GLU GLU ARG ARG LYS LEU TYR GLN TRP GLY SER          
SEQRES  12 B  662  TRP LYS GLU GLY LEU ILE LEU ASN VAL ALA GLY SER LYS          
SEQRES  13 B  662  LEU THR ASP LEU PRO VAL ASP GLU ARG PHE LEU GLU ASP          
SEQRES  14 B  662  LYS LYS ILE ASP PHE GLU ALA SER LEU ALA TRP GLY LEU          
SEQRES  15 B  662  ALA GLU LEU ALA LEU LYS ASN SER LEU ASN ILE LEU ALA          
SEQRES  16 B  662  PRO TRP LYS THR LEU ASP ASP PHE ASN ARG ILE PHE TRP          
SEQRES  17 B  662  CYS GLY ARG SER LYS LEU ALA ARG ARG VAL ARG ASP SER          
SEQRES  18 B  662  TRP GLN GLU ASP SER LEU PHE GLY TYR GLN PHE LEU ASN          
SEQRES  19 B  662  GLY ALA ASN PRO MET LEU LEU ARG ARG SER VAL GLN LEU          
SEQRES  20 B  662  PRO ALA ARG LEU VAL PHE PRO PRO GLY MET GLU GLU LEU          
SEQRES  21 B  662  GLN ALA GLN LEU GLU LYS GLU LEU LYS ALA GLY THR LEU          
SEQRES  22 B  662  PHE GLU ALA ASP PHE ALA LEU LEU ASP ASN ILE LYS ALA          
SEQRES  23 B  662  ASN VAL ILE LEU TYR CYS GLN GLN TYR LEU ALA ALA PRO          
SEQRES  24 B  662  LEU VAL MET LEU LYS LEU GLN PRO ASP GLY LYS LEU MET          
SEQRES  25 B  662  PRO MET VAL ILE GLN LEU HIS LEU PRO LYS ILE GLY SER          
SEQRES  26 B  662  SER PRO PRO PRO LEU PHE LEU PRO THR ASP PRO PRO MET          
SEQRES  27 B  662  VAL TRP LEU LEU ALA LYS CYS TRP VAL ARG SER SER ASP          
SEQRES  28 B  662  PHE GLN VAL HIS GLU LEU ASN SER HIS LEU LEU ARG GLY          
SEQRES  29 B  662  HIS LEU MET ALA GLU VAL PHE THR VAL ALA THR MET ARG          
SEQRES  30 B  662  CYS LEU PRO SER ILE HIS PRO VAL PHE LYS LEU ILE VAL          
SEQRES  31 B  662  PRO HIS LEU ARG TYR THR LEU GLU ILE ASN VAL ARG ALA          
SEQRES  32 B  662  ARG ASN GLY LEU VAL SER ASP PHE GLY ILE PHE ASP GLN          
SEQRES  33 B  662  ILE MET SER THR GLY GLY GLY GLY HIS VAL GLN LEU LEU          
SEQRES  34 B  662  GLN GLN ALA GLY ALA PHE LEU THR TYR ARG SER PHE CYS          
SEQRES  35 B  662  PRO PRO ASP ASP LEU ALA ASP ARG GLY LEU LEU GLY VAL          
SEQRES  36 B  662  GLU SER SER PHE TYR ALA GLN ASP ALA LEU ARG LEU TRP          
SEQRES  37 B  662  GLU ILE ILE SER ARG TYR VAL GLN GLY ILE MET GLY LEU          
SEQRES  38 B  662  TYR TYR LYS THR ASP GLU ALA VAL ARG ASP ASP LEU GLU          
SEQRES  39 B  662  LEU GLN SER TRP CYS ARG GLU ILE THR GLU ILE GLY LEU          
SEQRES  40 B  662  GLN GLY ALA GLN LYS GLN GLY PHE PRO THR SER LEU GLN          
SEQRES  41 B  662  SER VAL ALA GLN ALA CYS HIS PHE VAL THR MET CYS ILE          
SEQRES  42 B  662  PHE THR CYS THR GLY GLN HIS SER SER ILE HIS LEU GLY          
SEQRES  43 B  662  GLN LEU ASP TRP PHE THR TRP VAL PRO ASN ALA PRO CYS          
SEQRES  44 B  662  THR MET ARG LEU PRO PRO PRO THR THR LYS ASP ALA THR          
SEQRES  45 B  662  LEU GLU THR VAL MET ALA THR LEU PRO ASN LEU HIS GLN          
SEQRES  46 B  662  SER SER LEU GLN MET SER ILE VAL TRP GLN LEU GLY ARG          
SEQRES  47 B  662  ASP GLN PRO ILE MET VAL PRO LEU GLY GLN HIS GLN GLU          
SEQRES  48 B  662  GLU TYR PHE SER GLY PRO GLU PRO ARG ALA VAL LEU GLU          
SEQRES  49 B  662  LYS PHE ARG GLU GLU LEU ALA ILE MET ASP LYS GLU ILE          
SEQRES  50 B  662  GLU VAL ARG ASN GLU LYS LEU ASP ILE PRO TYR GLU TYR          
SEQRES  51 B  662  LEU ARG PRO SER ILE VAL GLU ASN SER VAL ALA ILE              
HET    FE2  A 840       1                                                       
HET    FE2  B 840       1                                                       
HET    RS7  B 841      19                                                       
HETNAM     FE2 FE (II) ION                                                      
HETNAM     RS7 (2E)-3-(2-OCT-1-YN-1-YLPHENYL)ACRYLIC ACID                       
FORMUL   3  FE2    2(FE 2+)                                                     
FORMUL   5  RS7    C17 H20 O2                                                   
FORMUL   6  HOH   *218(H2 O)                                                    
HELIX    1   1 PHE A  125  TYR A  140  1                                  16    
HELIX    2   2 LYS A  157  LEU A  161  5                                   5    
HELIX    3   3 PRO A  162  ARG A  166  5                                   5    
HELIX    4   4 LEU A  168  LEU A  192  1                                  25    
HELIX    5   5 ASN A  193  ALA A  196  5                                   4    
HELIX    6   6 THR A  200  ASP A  202  5                                   3    
HELIX    7   7 ASP A  203  PHE A  208  1                                   6    
HELIX    8   8 SER A  213  SER A  222  1                                  10    
HELIX    9   9 GLU A  225  GLY A  236  1                                  12    
HELIX   10  10 GLU A  259  GLY A  272  1                                  14    
HELIX   11  11 ALA A  280  ASP A  283  5                                   4    
HELIX   12  12 PRO A  337  ASN A  359  1                                  23    
HELIX   13  13 GLY A  365  LEU A  380  1                                  16    
HELIX   14  14 HIS A  384  VAL A  391  1                                   8    
HELIX   15  15 PRO A  392  ARG A  395  5                                   4    
HELIX   16  16 TYR A  396  ARG A  405  1                                  10    
HELIX   17  17 GLY A  413  MET A  419  1                                   7    
HELIX   18  18 GLY A  424  GLN A  432  1                                   9    
HELIX   19  19 ALA A  433  ALA A  435  5                                   3    
HELIX   20  20 THR A  438  PHE A  442  5                                   5    
HELIX   21  21 CYS A  443  GLY A  452  1                                  10    
HELIX   22  22 SER A  459  TYR A  484  1                                  26    
HELIX   23  23 THR A  486  ASP A  492  1                                   7    
HELIX   24  24 ASP A  493  GLU A  505  1                                  13    
HELIX   25  25 SER A  522  CYS A  537  1                                  16    
HELIX   26  26 THR A  538  LEU A  546  1                                   9    
HELIX   27  27 GLY A  547  PHE A  552  1                                   6    
HELIX   28  28 TRP A  554  ALA A  558  5                                   5    
HELIX   29  29 THR A  573  LEU A  581  1                                   9    
HELIX   30  30 ASN A  583  GLY A  598  1                                  16    
HELIX   31  31 GLY A  617  LEU A  645  1                                  29    
HELIX   32  32 PHE B  125  TYR B  140  1                                  16    
HELIX   33  33 LYS B  157  LEU B  161  5                                   5    
HELIX   34  34 PHE B  175  ASN B  193  1                                  19    
HELIX   35  35 THR B  200  PHE B  208  5                                   9    
HELIX   36  36 SER B  213  TRP B  223  1                                  11    
HELIX   37  37 GLU B  225  GLY B  236  1                                  12    
HELIX   38  38 MET B  258  GLY B  272  1                                  15    
HELIX   39  39 ALA B  280  ASP B  283  5                                   4    
HELIX   40  40 PRO B  337  ASN B  359  1                                  23    
HELIX   41  41 GLY B  365  LEU B  380  1                                  16    
HELIX   42  42 HIS B  384  VAL B  391  1                                   8    
HELIX   43  43 PRO B  392  ARG B  395  5                                   4    
HELIX   44  44 TYR B  396  ARG B  405  1                                  10    
HELIX   45  45 ILE B  414  MET B  419  1                                   6    
HELIX   46  46 GLY B  424  ALA B  433  1                                  10    
HELIX   47  47 THR B  438  PHE B  442  5                                   5    
HELIX   48  48 CYS B  443  ARG B  451  1                                   9    
HELIX   49  49 SER B  459  GLY B  481  1                                  23    
HELIX   50  50 GLU B  488  ASP B  493  1                                   6    
HELIX   51  51 ASP B  493  GLU B  505  1                                  13    
HELIX   52  52 SER B  522  THR B  538  1                                  17    
HELIX   53  53 THR B  538  LEU B  546  1                                   9    
HELIX   54  54 GLY B  547  THR B  553  1                                   7    
HELIX   55  55 TRP B  554  ALA B  558  5                                   5    
HELIX   56  56 THR B  573  LEU B  581  1                                   9    
HELIX   57  57 ASN B  583  GLN B  596  1                                  14    
HELIX   58  58 GLY B  617  LYS B  644  1                                  28    
SHEET    1   A 4 GLU A  46  ASN A  52  0                                        
SHEET    2   A 4 VAL A   3  THR A  10 -1  N  TYR A   4   O  VAL A  51           
SHEET    3   A 4 TRP A  76  ALA A  85 -1  O  ASN A  79   N  SER A   9           
SHEET    4   A 4 TYR A  93  VAL A 101 -1  O  VAL A 101   N  TRP A  76           
SHEET    1   B 4 GLU A  32  LEU A  39  0                                        
SHEET    2   B 4 LYS A  21  GLY A  28 -1  N  VAL A  22   O  LEU A  39           
SHEET    3   B 4 LEU A  60  LYS A  68 -1  O  ARG A  66   N  GLU A  23           
SHEET    4   B 4 GLN A 107  PRO A 110 -1  O  GLN A 107   N  LEU A  65           
SHEET    1   C 2 TRP A 142  GLY A 143  0                                        
SHEET    2   C 2 ASN A 152  VAL A 153 -1  O  ASN A 152   N  GLY A 143           
SHEET    1   D 4 ARG A 243  ARG A 244  0                                        
SHEET    2   D 4 LEU A 274  ASP A 278 -1  O  GLU A 276   N  ARG A 243           
SHEET    3   D 4 LEU A 301  GLN A 307 -1  O  LEU A 304   N  PHE A 275           
SHEET    4   D 4 LYS A 311  GLN A 318 -1  O  LYS A 311   N  GLN A 307           
SHEET    1   E 2 VAL A 289  ILE A 290  0                                        
SHEET    2   E 2 CYS A 293  GLN A 294 -1  O  CYS A 293   N  ILE A 290           
SHEET    1   F 4 GLU B  46  ASN B  52  0                                        
SHEET    2   F 4 VAL B   3  THR B  10 -1  N  TYR B   4   O  VAL B  51           
SHEET    3   F 4 TRP B  76  ALA B  85 -1  O  SER B  82   N  CYS B   7           
SHEET    4   F 4 TYR B  93  VAL B 101 -1  O  VAL B 101   N  TRP B  76           
SHEET    1   G 4 GLU B  32  LEU B  39  0                                        
SHEET    2   G 4 VAL B  22  GLY B  28 -1  N  VAL B  22   O  CYS B  38           
SHEET    3   G 4 LEU B  60  ARG B  66 -1  O  ARG B  66   N  GLU B  23           
SHEET    4   G 4 GLN B 107  PRO B 110 -1  O  LEU B 109   N  VAL B  63           
SHEET    1   H 2 TRP B 142  GLY B 143  0                                        
SHEET    2   H 2 ASN B 152  VAL B 153 -1  O  ASN B 152   N  GLY B 143           
SHEET    1   I 4 ARG B 243  ARG B 244  0                                        
SHEET    2   I 4 LEU B 274  ASP B 278 -1  O  GLU B 276   N  ARG B 243           
SHEET    3   I 4 LEU B 301  LEU B 306 -1  O  LEU B 304   N  PHE B 275           
SHEET    4   I 4 LEU B 312  GLN B 318 -1  O  MET B 315   N  MET B 303           
SHEET    1   J 2 VAL B 289  ILE B 290  0                                        
SHEET    2   J 2 CYS B 293  GLN B 294 -1  O  CYS B 293   N  ILE B 290           
LINK        FE   FE2 A 840                 NE2 HIS A 361     1555   1555  2.20  
LINK        FE   FE2 A 840                 NE2 HIS A 366     1555   1555  2.42  
LINK        FE   FE2 A 840                 NE2 HIS A 541     1555   1555  2.36  
LINK        FE   FE2 A 840                 ND1 HIS A 545     1555   1555  2.29  
LINK        FE   FE2 A 840                 OXT ILE A 663     1555   1555  2.16  
LINK        FE   FE2 B 840                 NE2 HIS B 361     1555   1555  2.58  
LINK        FE   FE2 B 840                 NE2 HIS B 366     1555   1555  2.06  
LINK        FE   FE2 B 840                 NE2 HIS B 541     1555   1555  2.32  
LINK        FE   FE2 B 840                 ND1 HIS B 545     1555   1555  2.57  
LINK        FE   FE2 B 840                 OXT ILE B 663     1555   1555  2.01  
SITE     1 AC1  5 HIS A 361  HIS A 366  HIS A 541  HIS A 545                    
SITE     2 AC1  5 ILE A 663                                                     
SITE     1 AC2  5 HIS B 361  HIS B 366  HIS B 541  HIS B 545                    
SITE     2 AC2  5 ILE B 663                                                     
SITE     1 AC3  8 GLU B 357  LEU B 362  HIS B 366  ILE B 400                    
SITE     2 AC3  8 ALA B 404  PHE B 415  ILE B 593  LEU B 597                    
CRYST1  198.900  198.900  136.100  90.00  90.00 120.00 H 3          18          
ORIGX1      1.000000  0.000000  0.000000        0.00000                         
ORIGX2      0.000000  1.000000  0.000000        0.00000                         
ORIGX3      0.000000  0.000000  1.000000        0.00000                         
SCALE1      0.005028  0.002903  0.000000        0.00000                         
SCALE2      0.000000  0.005805  0.000000        0.00000                         
SCALE3      0.000000  0.000000  0.007348        0.00000                         
ATOM      1  N   GLY A   2      14.607 119.384  36.408  1.00 55.22           N  
ATOM      2  CA  GLY A   2      13.347 119.190  37.187  1.00 54.82           C  
ATOM      3  C   GLY A   2      12.116 119.503  36.361  1.00 54.90           C  
ATOM      4  O   GLY A   2      12.048 120.531  35.679  1.00 54.98           O  
ATOM      5  N   VAL A   3      11.143 118.603  36.413  1.00 54.18           N  
ATOM      6  CA  VAL A   3       9.892 118.760  35.686  1.00 53.29           C  
ATOM      7  C   VAL A   3       8.853 119.388  36.595  1.00 51.41           C  
ATOM      8  O   VAL A   3       8.508 118.823  37.628  1.00 50.47           O  
ATOM      9  CB  VAL A   3       9.333 117.391  35.224  1.00 55.07           C  
ATOM     10  CG1 VAL A   3       8.015 117.594  34.472  1.00 55.52           C  
ATOM     11  CG2 VAL A   3      10.358 116.671  34.348  1.00 54.27           C  
ATOM     12  N   TYR A   4       8.343 120.545  36.204  1.00 50.82           N  
ATOM     13  CA  TYR A   4       7.343 121.231  37.006  1.00 51.05           C  
ATOM     14  C   TYR A   4       6.099 121.577  36.163  1.00 49.65           C  
ATOM     15  O   TYR A   4       6.210 121.913  34.979  1.00 48.55           O  
ATOM     16  CB  TYR A   4       7.929 122.533  37.587  1.00 53.40           C  
ATOM     17  CG  TYR A   4       9.214 122.389  38.365  1.00 56.52           C  
ATOM     18  CD1 TYR A   4       9.218 121.875  39.661  1.00 57.88           C  
ATOM     19  CD2 TYR A   4      10.430 122.774  37.800  1.00 57.40           C  
ATOM     20  CE1 TYR A   4      10.415 121.724  40.374  1.00 60.21           C  
ATOM     21  CE2 TYR A   4      11.635 122.627  38.496  1.00 60.09           C  
ATOM     22  CZ  TYR A   4      11.625 122.111  39.785  1.00 61.05           C  
ATOM     23  OH  TYR A   4      12.829 121.957  40.454  1.00 62.26           O  
ATOM     24  N   ARG A   5       4.922 121.494  36.784  1.00 48.11           N  
ATOM     25  CA  ARG A   5       3.673 121.856  36.115  1.00 46.14           C  
ATOM     26  C   ARG A   5       3.276 123.204  36.665  1.00 45.09           C  
ATOM     27  O   ARG A   5       2.811 123.305  37.794  1.00 45.19           O  
ATOM     28  CB  ARG A   5       2.534 120.850  36.385  1.00 44.89           C  
ATOM     29  CG  ARG A   5       1.205 121.288  35.721  1.00 44.19           C  
ATOM     30  CD  ARG A   5       0.016 120.423  36.120  1.00 42.74           C  
ATOM     31  NE  ARG A   5       0.128 119.038  35.662  1.00 44.38           N  
ATOM     32  CZ  ARG A   5       0.214 117.983  36.474  1.00 45.12           C  
ATOM     33  NH1 ARG A   5       0.201 118.157  37.789  1.00 47.21           N  
ATOM     34  NH2 ARG A   5       0.311 116.752  35.979  1.00 45.30           N  
ATOM     35  N   VAL A   6       3.491 124.247  35.888  1.00 45.48           N  
ATOM     36  CA  VAL A   6       3.134 125.569  36.346  1.00 45.89           C  
ATOM     37  C   VAL A   6       1.687 125.840  35.967  1.00 47.23           C  
ATOM     38  O   VAL A   6       1.308 125.721  34.803  1.00 48.23           O  
ATOM     39  CB  VAL A   6       4.021 126.618  35.707  1.00 44.32           C  
ATOM     40  CG1 VAL A   6       3.572 127.989  36.155  1.00 44.56           C  
ATOM     41  CG2 VAL A   6       5.484 126.361  36.077  1.00 42.71           C  
ATOM     42  N   CYS A   7       0.872 126.190  36.951  1.00 47.70           N  
ATOM     43  CA  CYS A   7      -0.535 126.453  36.708  1.00 47.51           C  
ATOM     44  C   CYS A   7      -0.923 127.844  37.193  1.00 48.64           C  
ATOM     45  O   CYS A   7      -0.690 128.190  38.349  1.00 49.64           O  
ATOM     46  CB  CYS A   7      -1.372 125.388  37.419  1.00 46.98           C  
ATOM     47  SG  CYS A   7      -3.164 125.568  37.241  1.00 45.88           S  
ATOM     48  N   VAL A   8      -1.522 128.636  36.311  1.00 49.02           N  
ATOM     49  CA  VAL A   8      -1.930 129.984  36.662  1.00 48.61           C  
ATOM     50  C   VAL A   8      -3.425 130.187  36.566  1.00 49.46           C  
ATOM     51  O   VAL A   8      -4.021 129.951  35.512  1.00 49.01           O  
ATOM     52  CB  VAL A   8      -1.311 130.992  35.737  1.00 48.18           C  
ATOM     53  CG1 VAL A   8      -1.666 132.393  36.227  1.00 47.92           C  
ATOM     54  CG2 VAL A   8       0.194 130.770  35.672  1.00 47.07           C  
ATOM     55  N   SER A   9      -4.025 130.667  37.648  1.00 50.24           N  
ATOM     56  CA  SER A   9      -5.464 130.885  37.669  1.00 52.01           C  
ATOM     57  C   SER A   9      -5.917 132.338  37.528  1.00 53.43           C  
ATOM     58  O   SER A   9      -5.544 133.200  38.323  1.00 53.16           O  
ATOM     59  CB  SER A   9      -6.052 130.297  38.947  1.00 52.22           C  
ATOM     60  OG  SER A   9      -7.460 130.455  38.962  1.00 54.36           O  
ATOM     61  N   THR A  10      -6.762 132.582  36.530  1.00 55.19           N  
ATOM     62  CA  THR A  10      -7.289 133.913  36.236  1.00 57.11           C  
ATOM     63  C   THR A  10      -8.596 134.209  36.975  1.00 58.75           C  
ATOM     64  O   THR A  10      -9.390 133.307  37.239  1.00 59.82           O  
ATOM     65  CB  THR A  10      -7.551 134.058  34.735  1.00 57.24           C  
ATOM     66  OG1 THR A  10      -6.413 133.582  34.008  1.00 58.20           O  
ATOM     67  CG2 THR A  10      -7.819 135.510  34.379  1.00 58.32           C  
ATOM     68  N   GLY A  11      -8.822 135.481  37.284  1.00 59.81           N  
ATOM     69  CA  GLY A  11     -10.024 135.868  37.996  1.00 61.74           C  
ATOM     70  C   GLY A  11     -11.318 135.485  37.305  1.00 63.09           C  
ATOM     71  O   GLY A  11     -11.343 135.261  36.093  1.00 63.06           O  
ATOM     72  N   ALA A  12     -12.396 135.419  38.084  1.00 64.56           N  
ATOM     73  CA  ALA A  12     -13.720 135.073  37.571  1.00 66.15           C  
ATOM     74  C   ALA A  12     -14.556 136.322  37.278  1.00 67.32           C  
ATOM     75  O   ALA A  12     -15.768 136.235  37.057  1.00 67.82           O  
ATOM     76  CB  ALA A  12     -14.447 134.191  38.582  1.00 66.28           C  
ATOM     77  N   SER A  13     -13.907 137.482  37.273  1.00 67.81           N  
ATOM     78  CA  SER A  13     -14.589 138.749  37.019  1.00 67.71           C  
ATOM     79  C   SER A  13     -14.945 138.914  35.557  1.00 67.31           C  
ATOM     80  O   SER A  13     -14.978 137.949  34.796  1.00 67.73           O  
ATOM     81  CB  SER A  13     -13.697 139.916  37.439  1.00 67.85           C  
ATOM     82  OG  SER A  13     -13.255 139.762  38.779  1.00 69.27           O  
ATOM     83  N   ILE A  14     -15.195 140.152  35.163  1.00 66.82           N  
ATOM     84  CA  ILE A  14     -15.537 140.417  33.784  1.00 66.86           C  
ATOM     85  C   ILE A  14     -14.313 140.873  33.021  1.00 67.90           C  
ATOM     86  O   ILE A  14     -14.088 140.466  31.882  1.00 68.79           O  
ATOM     87  CB  ILE A  14     -16.605 141.499  33.687  1.00 65.74           C  
ATOM     88  CG1 ILE A  14     -17.901 141.010  34.344  1.00 64.94           C  
ATOM     89  CG2 ILE A  14     -16.823 141.867  32.225  1.00 65.24           C  
ATOM     90  CD1 ILE A  14     -18.482 139.761  33.694  1.00 65.58           C  
ATOM     91  N   TYR A  15     -13.513 141.707  33.670  1.00 67.29           N  
ATOM     92  CA  TYR A  15     -12.309 142.239  33.056  1.00 67.04           C  
ATOM     93  C   TYR A  15     -11.062 141.481  33.517  1.00 66.23           C  
ATOM     94  O   TYR A  15      -9.931 141.944  33.320  1.00 65.75           O  
ATOM     95  CB  TYR A  15     -12.176 143.719  33.416  1.00 68.74           C  
ATOM     96  CG  TYR A  15     -13.204 144.632  32.775  1.00 70.19           C  
ATOM     97  CD1 TYR A  15     -13.003 145.143  31.489  1.00 71.66           C  
ATOM     98  CD2 TYR A  15     -14.367 145.004  33.461  1.00 70.24           C  
ATOM     99  CE1 TYR A  15     -13.945 145.994  30.892  1.00 72.73           C  
ATOM    100  CE2 TYR A  15     -15.319 145.855  32.874  1.00 70.87           C  
ATOM    101  CZ  TYR A  15     -15.097 146.352  31.590  1.00 71.97           C  
ATOM    102  OH  TYR A  15     -16.020 147.184  30.988  1.00 72.56           O  
ATOM    103  N   ALA A  16     -11.277 140.323  34.141  1.00 65.60           N  
ATOM    104  CA  ALA A  16     -10.184 139.494  34.662  1.00 65.03           C  
ATOM    105  C   ALA A  16      -9.255 138.952  33.592  1.00 64.85           C  
ATOM    106  O   ALA A  16      -8.049 138.827  33.810  1.00 65.31           O  
ATOM    107  CB  ALA A  16     -10.741 138.330  35.480  1.00 63.95           C  
ATOM    108  N   GLY A  17      -9.816 138.617  32.439  1.00 64.59           N  
ATOM    109  CA  GLY A  17      -8.988 138.100  31.376  1.00 64.35           C  
ATOM    110  C   GLY A  17      -8.161 139.211  30.764  1.00 64.61           C  
ATOM    111  O   GLY A  17      -8.520 140.386  30.854  1.00 64.67           O  
ATOM    112  N   SER A  18      -7.036 138.849  30.157  1.00 65.36           N  
ATOM    113  CA  SER A  18      -6.179 139.830  29.494  1.00 65.92           C  
ATOM    114  C   SER A  18      -5.695 139.322  28.115  1.00 67.27           C  
ATOM    115  O   SER A  18      -5.366 138.139  27.957  1.00 66.86           O  
ATOM    116  CB  SER A  18      -4.983 140.170  30.388  1.00 64.39           C  
ATOM    117  OG  SER A  18      -4.205 141.204  29.813  1.00 64.59           O  
ATOM    118  N   LYS A  19      -5.655 140.218  27.125  1.00 68.54           N  
ATOM    119  CA  LYS A  19      -5.217 139.876  25.762  1.00 69.23           C  
ATOM    120  C   LYS A  19      -3.690 139.994  25.642  1.00 69.15           C  
ATOM    121  O   LYS A  19      -3.095 139.645  24.618  1.00 67.94           O  
ATOM    122  CB  LYS A  19      -5.902 140.792  24.720  1.00 69.73           C  
ATOM    123  CG  LYS A  19      -7.420 140.619  24.545  1.00 70.63           C  
ATOM    124  CD  LYS A  19      -7.992 141.640  23.530  1.00 72.37           C  
ATOM    125  CE  LYS A  19      -9.514 141.500  23.294  1.00 72.74           C  
ATOM    126  NZ  LYS A  19     -10.056 142.496  22.305  1.00 71.74           N  
ATOM    127  N   ASN A  20      -3.071 140.494  26.706  1.00 69.35           N  
ATOM    128  CA  ASN A  20      -1.623 140.662  26.779  1.00 70.19           C  
ATOM    129  C   ASN A  20      -0.994 139.287  27.062  1.00 70.43           C  
ATOM    130  O   ASN A  20      -1.674 138.383  27.560  1.00 70.71           O  
ATOM    131  CB  ASN A  20      -1.268 141.644  27.913  1.00 70.06           C  
ATOM    132  CG  ASN A  20      -1.812 143.040  27.685  1.00 69.96           C  
ATOM    133  OD1 ASN A  20      -2.103 143.767  28.632  1.00 69.25           O  
ATOM    134  ND2 ASN A  20      -1.926 143.429  26.425  1.00 72.20           N  
ATOM    135  N   LYS A  21       0.291 139.129  26.753  1.00 70.18           N  
ATOM    136  CA  LYS A  21       0.976 137.857  26.994  1.00 69.80           C  
ATOM    137  C   LYS A  21       1.751 138.046  28.279  1.00 68.63           C  
ATOM    138  O   LYS A  21       2.389 139.088  28.480  1.00 68.13           O  
ATOM    139  CB  LYS A  21       1.933 137.518  25.830  1.00 71.27           C  
ATOM    140  CG  LYS A  21       2.189 136.016  25.591  1.00 72.30           C  
ATOM    141  CD  LYS A  21       2.772 135.777  24.193  1.00 73.56           C  
ATOM    142  CE  LYS A  21       2.598 134.329  23.698  1.00 73.83           C  
ATOM    143  NZ  LYS A  21       3.227 133.322  24.592  1.00 73.27           N  
ATOM    144  N   VAL A  22       1.683 137.057  29.157  1.00 67.31           N  
ATOM    145  CA  VAL A  22       2.383 137.157  30.422  1.00 66.42           C  
ATOM    146  C   VAL A  22       3.560 136.203  30.533  1.00 65.47           C  
ATOM    147  O   VAL A  22       3.432 135.001  30.274  1.00 65.02           O  
ATOM    148  CB  VAL A  22       1.470 136.852  31.596  1.00 66.42           C  
ATOM    149  CG1 VAL A  22       0.877 135.469  31.416  1.00 68.51           C  
ATOM    150  CG2 VAL A  22       2.278 136.908  32.887  1.00 67.07           C  
ATOM    151  N   GLU A  23       4.698 136.756  30.944  1.00 64.83           N  
ATOM    152  CA  GLU A  23       5.933 135.998  31.117  1.00 64.15           C  
ATOM    153  C   GLU A  23       6.238 135.774  32.587  1.00 64.02           C  
ATOM    154  O   GLU A  23       6.143 136.696  33.412  1.00 64.01           O  
ATOM    155  CB  GLU A  23       7.099 136.720  30.429  1.00 63.19           C  
ATOM    156  CG  GLU A  23       7.076 138.223  30.575  1.00 64.08           C  
ATOM    157  CD  GLU A  23       8.142 138.898  29.731  1.00 64.76           C  
ATOM    158  OE1 GLU A  23       8.253 138.545  28.536  1.00 64.76           O  
ATOM    159  OE2 GLU A  23       8.858 139.782  30.257  1.00 64.13           O  
ATOM    160  N   LEU A  24       6.594 134.533  32.900  1.00 63.11           N  
ATOM    161  CA  LEU A  24       6.901 134.112  34.258  1.00 62.63           C  
ATOM    162  C   LEU A  24       8.359 133.766  34.463  1.00 62.71           C  
ATOM    163  O   LEU A  24       9.116 133.562  33.519  1.00 63.02           O  
ATOM    164  CB  LEU A  24       6.096 132.879  34.613  1.00 61.88           C  
ATOM    165  CG  LEU A  24       4.590 133.072  34.533  1.00 60.76           C  
ATOM    166  CD1 LEU A  24       3.923 131.718  34.476  1.00 59.93           C  
ATOM    167  CD2 LEU A  24       4.118 133.874  35.738  1.00 60.63           C  
ATOM    168  N   TRP A  25       8.721 133.656  35.731  1.00 62.81           N  
ATOM    169  CA  TRP A  25      10.074 133.329  36.137  1.00 63.07           C  
ATOM    170  C   TRP A  25       9.966 132.577  37.436  1.00 62.68           C  
ATOM    171  O   TRP A  25       9.096 132.866  38.252  1.00 62.91           O  
ATOM    172  CB  TRP A  25      10.869 134.608  36.368  1.00 64.52           C  
ATOM    173  CG  TRP A  25      11.245 135.281  35.121  1.00 66.88           C  
ATOM    174  CD1 TRP A  25      12.247 134.917  34.271  1.00 67.73           C  
ATOM    175  CD2 TRP A  25      10.621 136.437  34.544  1.00 67.94           C  
ATOM    176  NE1 TRP A  25      12.291 135.775  33.198  1.00 68.29           N  
ATOM    177  CE2 TRP A  25      11.304 136.717  33.340  1.00 68.47           C  
ATOM    178  CE3 TRP A  25       9.552 137.265  34.926  1.00 67.25           C  
ATOM    179  CZ2 TRP A  25      10.955 137.791  32.512  1.00 68.32           C  
ATOM    180  CZ3 TRP A  25       9.205 138.337  34.100  1.00 66.56           C  
ATOM    181  CH2 TRP A  25       9.907 138.587  32.908  1.00 67.30           C  
ATOM    182  N   LEU A  26      10.848 131.613  37.633  1.00 62.25           N  
ATOM    183  CA  LEU A  26      10.831 130.840  38.861  1.00 63.19           C  
ATOM    184  C   LEU A  26      12.113 131.084  39.631  1.00 63.96           C  
ATOM    185  O   LEU A  26      13.183 130.710  39.180  1.00 64.28           O  
ATOM    186  CB  LEU A  26      10.708 129.348  38.547  1.00 62.51           C  
ATOM    187  CG  LEU A  26       9.393 128.825  37.975  1.00 62.05           C  
ATOM    188  CD1 LEU A  26       9.556 127.385  37.529  1.00 61.67           C  
ATOM    189  CD2 LEU A  26       8.329 128.936  39.054  1.00 63.63           C  
ATOM    190  N   VAL A  27      12.031 131.714  40.792  1.00 65.27           N  
ATOM    191  CA  VAL A  27      13.252 131.947  41.559  1.00 68.03           C  
ATOM    192  C   VAL A  27      13.181 131.256  42.926  1.00 69.87           C  
ATOM    193  O   VAL A  27      12.319 131.578  43.747  1.00 69.90           O  
ATOM    194  CB  VAL A  27      13.514 133.460  41.734  1.00 67.85           C  
ATOM    195  CG1 VAL A  27      12.233 134.156  42.122  1.00 67.04           C  
ATOM    196  CG2 VAL A  27      14.588 133.687  42.802  1.00 67.30           C  
ATOM    197  N   GLY A  28      14.080 130.296  43.153  1.00 71.47           N  
ATOM    198  CA  GLY A  28      14.079 129.551  44.402  1.00 73.19           C  
ATOM    199  C   GLY A  28      15.184 129.874  45.401  1.00 75.12           C  
ATOM    200  O   GLY A  28      15.803 130.939  45.349  1.00 75.41           O  
ATOM    201  N   GLN A  29      15.418 128.943  46.323  1.00 76.76           N  
ATOM    202  CA  GLN A  29      16.413 129.077  47.387  1.00 78.35           C  
ATOM    203  C   GLN A  29      17.841 129.286  46.908  1.00 79.53           C  
ATOM    204  O   GLN A  29      18.598 130.060  47.511  1.00 79.48           O  
ATOM    205  CB  GLN A  29      16.350 127.833  48.288  1.00 78.44           C  
ATOM    206  CG  GLN A  29      17.285 127.830  49.514  1.00 78.42           C  
ATOM    207  CD  GLN A  29      16.777 128.671  50.681  1.00 78.68           C  
ATOM    208  OE1 GLN A  29      15.613 128.559  51.089  1.00 78.24           O  
ATOM    209  NE2 GLN A  29      17.659 129.506  51.235  1.00 78.73           N  
ATOM    210  N   HIS A  30      18.204 128.589  45.834  1.00 81.05           N  
ATOM    211  CA  HIS A  30      19.555 128.659  45.284  1.00 82.63           C  
ATOM    212  C   HIS A  30      19.728 129.539  44.032  1.00 83.84           C  
ATOM    213  O   HIS A  30      20.631 130.387  43.977  1.00 84.39           O  
ATOM    214  CB  HIS A  30      20.042 127.231  45.017  1.00 81.76           C  
ATOM    215  CG  HIS A  30      19.962 126.354  46.222  1.00 81.17           C  
ATOM    216  ND1 HIS A  30      20.926 126.355  47.208  1.00 81.31           N  
ATOM    217  CD2 HIS A  30      18.987 125.520  46.646  1.00 80.87           C  
ATOM    218  CE1 HIS A  30      20.542 125.558  48.189  1.00 81.33           C  
ATOM    219  NE2 HIS A  30      19.370 125.039  47.874  1.00 80.12           N  
ATOM    220  N   GLY A  31      18.900 129.308  43.016  1.00 84.02           N  
ATOM    221  CA  GLY A  31      19.006 130.102  41.802  1.00 83.96           C  
ATOM    222  C   GLY A  31      17.663 130.429  41.182  1.00 83.98           C  
ATOM    223  O   GLY A  31      16.635 130.173  41.793  1.00 84.29           O  
ATOM    224  N   GLU A  32      17.675 130.975  39.965  1.00 84.07           N  
ATOM    225  CA  GLU A  32      16.455 131.338  39.233  1.00 83.46           C  
ATOM    226  C   GLU A  32      16.498 130.883  37.781  1.00 81.95           C  
ATOM    227  O   GLU A  32      17.572 130.660  37.211  1.00 83.21           O  
ATOM    228  CB  GLU A  32      16.242 132.858  39.255  1.00 84.84           C  
ATOM    229  CG  GLU A  32      17.425 133.660  38.728  1.00 88.27           C  
ATOM    230  CD  GLU A  32      17.138 135.152  38.651  1.00 89.91           C  
ATOM    231  OE1 GLU A  32      16.656 135.716  39.662  1.00 90.31           O  
ATOM    232  OE2 GLU A  32      17.399 135.753  37.581  1.00 91.07           O  
ATOM    233  N   VAL A  33      15.325 130.759  37.181  1.00 79.67           N  
ATOM    234  CA  VAL A  33      15.249 130.361  35.793  1.00 77.99           C  
ATOM    235  C   VAL A  33      14.281 131.227  35.018  1.00 76.74           C  
ATOM    236  O   VAL A  33      13.324 131.768  35.565  1.00 74.77           O  
ATOM    237  CB  VAL A  33      14.842 128.885  35.644  1.00 77.51           C  
ATOM    238  CG1 VAL A  33      15.947 127.984  36.180  1.00 77.85           C  
ATOM    239  CG2 VAL A  33      13.550 128.632  36.369  1.00 77.33           C  
ATOM    240  N   GLU A  34      14.561 131.355  33.732  1.00 76.47           N  
ATOM    241  CA  GLU A  34      13.758 132.154  32.841  1.00 76.00           C  
ATOM    242  C   GLU A  34      12.737 131.254  32.163  1.00 74.98           C  
ATOM    243  O   GLU A  34      13.071 130.177  31.671  1.00 75.38           O  
ATOM    244  CB  GLU A  34      14.678 132.799  31.801  1.00 77.64           C  
ATOM    245  CG  GLU A  34      15.859 133.547  32.397  1.00 79.17           C  
ATOM    246  CD  GLU A  34      15.444 134.852  33.061  1.00 80.54           C  
ATOM    247  OE1 GLU A  34      14.881 135.718  32.348  1.00 80.59           O  
ATOM    248  OE2 GLU A  34      15.678 135.014  34.285  1.00 81.23           O  
ATOM    249  N   LEU A  35      11.485 131.674  32.154  1.00 74.25           N  
ATOM    250  CA  LEU A  35      10.470 130.882  31.487  1.00 74.44           C  
ATOM    251  C   LEU A  35       9.982 131.624  30.251  1.00 75.22           C  
ATOM    252  O   LEU A  35       9.772 131.025  29.200  1.00 75.33           O  
ATOM    253  CB  LEU A  35       9.298 130.614  32.417  1.00 73.02           C  
ATOM    254  CG  LEU A  35       9.560 129.653  33.580  1.00 72.68           C  
ATOM    255  CD1 LEU A  35       8.299 129.630  34.411  1.00 71.34           C  
ATOM    256  CD2 LEU A  35       9.899 128.233  33.101  1.00 72.20           C  
ATOM    257  N   GLY A  36       9.799 132.933  30.387  1.00 76.00           N  
ATOM    258  CA  GLY A  36       9.339 133.737  29.268  1.00 76.84           C  
ATOM    259  C   GLY A  36       7.834 133.727  29.093  1.00 77.58           C  
ATOM    260  O   GLY A  36       7.106 133.265  29.969  1.00 77.94           O  
ATOM    261  N   SER A  37       7.359 134.243  27.964  1.00 78.20           N  
ATOM    262  CA  SER A  37       5.926 134.281  27.688  1.00 78.02           C  
ATOM    263  C   SER A  37       5.426 132.878  27.409  1.00 78.71           C  
ATOM    264  O   SER A  37       5.868 132.226  26.456  1.00 78.96           O  
ATOM    265  CB  SER A  37       5.642 135.173  26.481  1.00 77.36           C  
ATOM    266  OG  SER A  37       5.951 136.526  26.760  1.00 76.55           O  
ATOM    267  N   CYS A  38       4.506 132.414  28.245  1.00 79.15           N  
ATOM    268  CA  CYS A  38       3.955 131.075  28.093  1.00 79.83           C  
ATOM    269  C   CYS A  38       2.513 131.103  27.629  1.00 79.97           C  
ATOM    270  O   CYS A  38       2.142 130.453  26.645  1.00 81.27           O  
ATOM    271  CB  CYS A  38       4.026 130.328  29.420  1.00 79.68           C  
ATOM    272  SG  CYS A  38       5.653 130.293  30.222  1.00 80.19           S  
ATOM    273  N   LEU A  39       1.692 131.835  28.369  1.00 79.20           N  
ATOM    274  CA  LEU A  39       0.291 131.926  28.020  1.00 78.03           C  
ATOM    275  C   LEU A  39      -0.258 133.339  28.105  1.00 75.86           C  
ATOM    276  O   LEU A  39       0.429 134.272  28.525  1.00 74.71           O  
ATOM    277  CB  LEU A  39      -0.547 131.019  28.923  1.00 79.28           C  
ATOM    278  CG  LEU A  39      -0.693 131.542  30.365  1.00 80.18           C  
ATOM    279  CD1 LEU A  39      -1.867 130.821  31.056  1.00 79.87           C  
ATOM    280  CD2 LEU A  39       0.623 131.310  31.126  1.00 80.67           C  
ATOM    281  N   ARG A  40      -1.518 133.455  27.704  1.00 74.54           N  
ATOM    282  CA  ARG A  40      -2.271 134.696  27.716  1.00 73.18           C  
ATOM    283  C   ARG A  40      -3.527 134.442  28.551  1.00 72.74           C  
ATOM    284  O   ARG A  40      -4.359 133.603  28.204  1.00 72.32           O  
ATOM    285  CB  ARG A  40      -2.647 135.110  26.284  1.00 72.42           C  
ATOM    286  CG  ARG A  40      -1.472 135.529  25.441  1.00 71.53           C  
ATOM    287  CD  ARG A  40      -1.896 136.380  24.248  1.00 71.71           C  
ATOM    288  NE  ARG A  40      -0.735 136.808  23.464  1.00 72.81           N  
ATOM    289  CZ  ARG A  40      -0.744 137.795  22.569  1.00 72.94           C  
ATOM    290  NH1 ARG A  40      -1.858 138.480  22.330  1.00 74.48           N  
ATOM    291  NH2 ARG A  40       0.366 138.100  21.907  1.00 72.94           N  
ATOM    292  N   PRO A  41      -3.655 135.160  29.677  1.00 72.74           N  
ATOM    293  CA  PRO A  41      -4.739 135.110  30.665  1.00 72.21           C  
ATOM    294  C   PRO A  41      -6.153 135.084  30.108  1.00 72.03           C  
ATOM    295  O   PRO A  41      -6.680 136.104  29.657  1.00 71.69           O  
ATOM    296  CB  PRO A  41      -4.479 136.348  31.511  1.00 72.32           C  
ATOM    297  CG  PRO A  41      -2.984 136.444  31.484  1.00 72.87           C  
ATOM    298  CD  PRO A  41      -2.724 136.256  30.002  1.00 72.93           C  
ATOM    299  N   THR A  42      -6.776 133.915  30.160  1.00 71.97           N  
ATOM    300  CA  THR A  42      -8.133 133.795  29.656  1.00 72.81           C  
ATOM    301  C   THR A  42      -9.069 133.959  30.836  1.00 72.09           C  
ATOM    302  O   THR A  42      -8.872 133.347  31.886  1.00 70.70           O  
ATOM    303  CB  THR A  42      -8.378 132.426  28.992  1.00 73.81           C  
ATOM    304  OG1 THR A  42      -7.284 132.109  28.112  1.00 75.96           O  
ATOM    305  CG2 THR A  42      -9.677 132.469  28.184  1.00 73.37           C  
ATOM    306  N   ARG A  43     -10.081 134.800  30.660  1.00 72.40           N  
ATOM    307  CA  ARG A  43     -11.049 135.066  31.718  1.00 72.68           C  
ATOM    308  C   ARG A  43     -11.650 133.793  32.316  1.00 73.38           C  
ATOM    309  O   ARG A  43     -12.215 132.968  31.595  1.00 74.76           O  
ATOM    310  CB  ARG A  43     -12.183 135.937  31.192  1.00 71.94           C  
ATOM    311  CG  ARG A  43     -13.108 136.441  32.275  1.00 71.04           C  
ATOM    312  CD  ARG A  43     -14.372 137.000  31.662  1.00 71.53           C  
ATOM    313  NE  ARG A  43     -15.314 135.940  31.310  1.00 71.67           N  
ATOM    314  CZ  ARG A  43     -16.154 135.372  32.170  1.00 71.83           C  
ATOM    315  NH1 ARG A  43     -16.168 135.772  33.440  1.00 71.56           N  
ATOM    316  NH2 ARG A  43     -16.975 134.406  31.761  1.00 71.01           N  
ATOM    317  N   ASN A  44     -11.531 133.647  33.634  1.00 72.85           N  
ATOM    318  CA  ASN A  44     -12.063 132.484  34.346  1.00 72.03           C  
ATOM    319  C   ASN A  44     -11.584 131.146  33.786  1.00 71.58           C  
ATOM    320  O   ASN A  44     -12.375 130.216  33.628  1.00 71.87           O  
ATOM    321  CB  ASN A  44     -13.597 132.516  34.334  1.00 72.43           C  
ATOM    322  CG  ASN A  44     -14.211 131.505  35.289  1.00 72.55           C  
ATOM    323  OD1 ASN A  44     -13.777 131.385  36.438  1.00 73.39           O  
ATOM    324  ND2 ASN A  44     -15.235 130.788  34.828  1.00 71.95           N  
ATOM    325  N   LYS A  45     -10.295 131.053  33.478  1.00 71.85           N  
ATOM    326  CA  LYS A  45      -9.722 129.821  32.940  1.00 71.88           C  
ATOM    327  C   LYS A  45      -8.412 129.439  33.628  1.00 70.42           C  
ATOM    328  O   LYS A  45      -7.441 130.198  33.598  1.00 70.27           O  
ATOM    329  CB  LYS A  45      -9.464 129.954  31.431  1.00 73.20           C  
ATOM    330  CG  LYS A  45     -10.682 129.766  30.528  1.00 75.71           C  
ATOM    331  CD  LYS A  45     -11.190 128.308  30.484  1.00 77.30           C  
ATOM    332  CE  LYS A  45     -12.310 128.123  29.436  1.00 77.54           C  
ATOM    333  NZ  LYS A  45     -12.716 126.697  29.215  1.00 77.96           N  
ATOM    334  N   GLU A  46      -8.392 128.251  34.224  1.00 68.67           N  
ATOM    335  CA  GLU A  46      -7.214 127.730  34.894  1.00 66.47           C  
ATOM    336  C   GLU A  46      -6.396 127.093  33.782  1.00 66.36           C  
ATOM    337  O   GLU A  46      -6.937 126.323  32.987  1.00 66.75           O  
ATOM    338  CB  GLU A  46      -7.654 126.678  35.908  1.00 65.60           C  
ATOM    339  CG  GLU A  46      -6.659 126.359  36.980  1.00 65.99           C  
ATOM    340  CD  GLU A  46      -7.144 125.239  37.887  1.00 66.95           C  
ATOM    341  OE1 GLU A  46      -7.054 124.068  37.478  1.00 67.01           O  
ATOM    342  OE2 GLU A  46      -7.625 125.519  39.006  1.00 67.63           O  
ATOM    343  N   GLU A  47      -5.114 127.435  33.699  1.00 65.59           N  
ATOM    344  CA  GLU A  47      -4.247 126.877  32.664  1.00 63.87           C  
ATOM    345  C   GLU A  47      -2.917 126.356  33.197  1.00 62.80           C  
ATOM    346  O   GLU A  47      -2.189 127.104  33.844  1.00 63.65           O  
ATOM    347  CB  GLU A  47      -3.986 127.938  31.600  1.00 64.88           C  
ATOM    348  CG  GLU A  47      -5.220 128.242  30.768  1.00 66.63           C  
ATOM    349  CD  GLU A  47      -4.978 129.308  29.732  1.00 67.63           C  
ATOM    350  OE1 GLU A  47      -3.936 129.237  29.031  1.00 68.37           O  
ATOM    351  OE2 GLU A  47      -5.840 130.209  29.625  1.00 68.67           O  
ATOM    352  N   GLU A  48      -2.594 125.091  32.915  1.00 60.53           N  
ATOM    353  CA  GLU A  48      -1.333 124.491  33.360  1.00 57.92           C  
ATOM    354  C   GLU A  48      -0.410 124.066  32.222  1.00 55.79           C  
ATOM    355  O   GLU A  48      -0.836 123.886  31.083  1.00 54.99           O  
ATOM    356  CB  GLU A  48      -1.606 123.286  34.269  1.00 58.14           C  
ATOM    357  CG  GLU A  48      -2.620 122.237  33.742  1.00 59.05           C  
ATOM    358  CD  GLU A  48      -2.026 121.159  32.809  1.00 58.95           C  
ATOM    359  OE1 GLU A  48      -0.880 120.696  33.053  1.00 57.68           O  
ATOM    360  OE2 GLU A  48      -2.734 120.767  31.846  1.00 56.79           O  
ATOM    361  N   PHE A  49       0.865 123.905  32.537  1.00 53.41           N  
ATOM    362  CA  PHE A  49       1.817 123.496  31.528  1.00 51.78           C  
ATOM    363  C   PHE A  49       3.076 122.975  32.194  1.00 51.37           C  
ATOM    364  O   PHE A  49       3.467 123.462  33.251  1.00 51.62           O  
ATOM    365  CB  PHE A  49       2.119 124.678  30.602  1.00 51.00           C  
ATOM    366  CG  PHE A  49       2.694 125.888  31.304  1.00 49.98           C  
ATOM    367  CD1 PHE A  49       4.070 125.992  31.541  1.00 48.84           C  
ATOM    368  CD2 PHE A  49       1.868 126.941  31.695  1.00 48.76           C  
ATOM    369  CE1 PHE A  49       4.614 127.124  32.149  1.00 46.70           C  
ATOM    370  CE2 PHE A  49       2.405 128.070  32.303  1.00 48.15           C  
ATOM    371  CZ  PHE A  49       3.780 128.160  32.528  1.00 48.43           C  
ATOM    372  N   LYS A  50       3.695 121.971  31.584  1.00 50.69           N  
ATOM    373  CA  LYS A  50       4.905 121.361  32.129  1.00 51.90           C  
ATOM    374  C   LYS A  50       6.184 122.012  31.617  1.00 53.12           C  
ATOM    375  O   LYS A  50       6.274 122.373  30.453  1.00 53.87           O  
ATOM    376  CB  LYS A  50       4.941 119.869  31.774  1.00 50.08           C  
ATOM    377  CG  LYS A  50       3.869 119.038  32.447  1.00 51.79           C  
ATOM    378  CD  LYS A  50       3.947 117.550  32.072  1.00 53.09           C  
ATOM    379  CE  LYS A  50       3.395 117.259  30.683  1.00 55.01           C  
ATOM    380  NZ  LYS A  50       3.422 115.800  30.367  1.00 55.41           N  
ATOM    381  N   VAL A  51       7.176 122.172  32.477  1.00 54.84           N  
ATOM    382  CA  VAL A  51       8.428 122.740  32.017  1.00 56.92           C  
ATOM    383  C   VAL A  51       9.583 122.011  32.659  1.00 59.43           C  
ATOM    384  O   VAL A  51       9.419 121.380  33.698  1.00 60.19           O  
ATOM    385  CB  VAL A  51       8.536 124.234  32.340  1.00 56.76           C  
ATOM    386  CG1 VAL A  51       7.744 125.039  31.326  1.00 57.08           C  
ATOM    387  CG2 VAL A  51       8.031 124.494  33.745  1.00 55.66           C  
ATOM    388  N   ASN A  52      10.749 122.091  32.032  1.00 62.01           N  
ATOM    389  CA  ASN A  52      11.934 121.423  32.546  1.00 64.21           C  
ATOM    390  C   ASN A  52      13.115 122.399  32.560  1.00 65.23           C  
ATOM    391  O   ASN A  52      13.413 123.061  31.556  1.00 64.47           O  
ATOM    392  CB  ASN A  52      12.257 120.191  31.684  1.00 64.17           C  
ATOM    393  CG  ASN A  52      13.291 119.291  32.326  1.00 64.98           C  
ATOM    394  OD1 ASN A  52      14.420 119.707  32.587  1.00 64.95           O  
ATOM    395  ND2 ASN A  52      12.908 118.052  32.590  1.00 65.90           N  
ATOM    396  N   VAL A  53      13.777 122.488  33.708  1.00 66.32           N  
ATOM    397  CA  VAL A  53      14.915 123.382  33.856  1.00 67.71           C  
ATOM    398  C   VAL A  53      16.166 122.682  34.344  1.00 69.18           C  
ATOM    399  O   VAL A  53      16.115 121.840  35.243  1.00 68.83           O  
ATOM    400  CB  VAL A  53      14.621 124.505  34.844  1.00 66.83           C  
ATOM    401  CG1 VAL A  53      13.636 125.476  34.242  1.00 67.43           C  
ATOM    402  CG2 VAL A  53      14.075 123.917  36.132  1.00 65.77           C  
ATOM    403  N   SER A  54      17.291 123.072  33.758  1.00 70.39           N  
ATOM    404  CA  SER A  54      18.585 122.509  34.094  1.00 71.73           C  
ATOM    405  C   SER A  54      19.142 123.131  35.369  1.00 72.25           C  
ATOM    406  O   SER A  54      19.674 122.423  36.224  1.00 73.20           O  
ATOM    407  CB  SER A  54      19.561 122.728  32.928  1.00 72.77           C  
ATOM    408  OG  SER A  54      19.753 124.109  32.645  1.00 73.54           O  
ATOM    409  N   LYS A  55      19.024 124.451  35.494  1.00 72.08           N  
ATOM    410  CA  LYS A  55      19.532 125.152  36.670  1.00 71.29           C  
ATOM    411  C   LYS A  55      18.800 124.707  37.928  1.00 69.85           C  
ATOM    412  O   LYS A  55      17.574 124.598  37.932  1.00 69.35           O  
ATOM    413  CB  LYS A  55      19.391 126.674  36.487  1.00 72.17           C  
ATOM    414  CG  LYS A  55      20.255 127.256  35.370  1.00 74.33           C  
ATOM    415  CD  LYS A  55      20.098 128.768  35.242  1.00 74.67           C  
ATOM    416  CE  LYS A  55      21.059 129.327  34.193  1.00 77.51           C  
ATOM    417  NZ  LYS A  55      20.904 130.801  33.977  1.00 77.48           N  
ATOM    418  N   TYR A  56      19.566 124.438  38.982  1.00 68.62           N  
ATOM    419  CA  TYR A  56      19.014 124.015  40.268  1.00 67.06           C  
ATOM    420  C   TYR A  56      18.441 125.200  41.037  1.00 65.30           C  
ATOM    421  O   TYR A  56      19.122 126.214  41.246  1.00 64.84           O  
ATOM    422  CB  TYR A  56      20.090 123.347  41.125  1.00 67.71           C  
ATOM    423  CG  TYR A  56      19.545 122.793  42.421  1.00 68.44           C  
ATOM    424  CD1 TYR A  56      18.599 121.767  42.418  1.00 69.41           C  
ATOM    425  CD2 TYR A  56      19.969 123.305  43.654  1.00 68.42           C  
ATOM    426  CE1 TYR A  56      18.078 121.270  43.619  1.00 71.10           C  
ATOM    427  CE2 TYR A  56      19.460 122.819  44.856  1.00 69.13           C  
ATOM    428  CZ  TYR A  56      18.518 121.799  44.836  1.00 70.77           C  
ATOM    429  OH  TYR A  56      18.008 121.308  46.024  1.00 72.49           O  
ATOM    430  N   LEU A  57      17.194 125.050  41.471  1.00 63.19           N  
ATOM    431  CA  LEU A  57      16.491 126.098  42.201  1.00 60.75           C  
ATOM    432  C   LEU A  57      16.398 125.840  43.700  1.00 59.45           C  
ATOM    433  O   LEU A  57      16.668 126.726  44.512  1.00 59.20           O  
ATOM    434  CB  LEU A  57      15.084 126.241  41.637  1.00 60.69           C  
ATOM    435  CG  LEU A  57      15.051 126.415  40.116  1.00 59.63           C  
ATOM    436  CD1 LEU A  57      13.630 126.199  39.624  1.00 59.49           C  
ATOM    437  CD2 LEU A  57      15.566 127.799  39.737  1.00 57.90           C  
ATOM    438  N   GLY A  58      16.001 124.625  44.063  1.00 57.98           N  
ATOM    439  CA  GLY A  58      15.875 124.282  45.464  1.00 55.13           C  
ATOM    440  C   GLY A  58      14.480 124.619  45.911  1.00 54.52           C  
ATOM    441  O   GLY A  58      13.503 124.356  45.205  1.00 54.22           O  
ATOM    442  N   SER A  59      14.375 125.235  47.078  1.00 53.94           N  
ATOM    443  CA  SER A  59      13.063 125.609  47.579  1.00 53.89           C  
ATOM    444  C   SER A  59      12.586 126.882  46.880  1.00 53.20           C  
ATOM    445  O   SER A  59      13.237 127.922  46.987  1.00 52.96           O  
ATOM    446  CB  SER A  59      13.104 125.818  49.099  1.00 54.21           C  
ATOM    447  OG  SER A  59      11.796 126.053  49.603  1.00 55.23           O  
ATOM    448  N   LEU A  60      11.470 126.788  46.149  1.00 51.99           N  
ATOM    449  CA  LEU A  60      10.895 127.935  45.432  1.00 49.56           C  
ATOM    450  C   LEU A  60      10.398 128.964  46.416  1.00 49.29           C  
ATOM    451  O   LEU A  60       9.592 128.659  47.306  1.00 48.47           O  
ATOM    452  CB  LEU A  60       9.732 127.488  44.578  1.00 47.49           C  
ATOM    453  CG  LEU A  60      10.194 126.620  43.426  1.00 46.13           C  
ATOM    454  CD1 LEU A  60       8.992 125.961  42.798  1.00 44.88           C  
ATOM    455  CD2 LEU A  60      10.937 127.498  42.417  1.00 47.10           C  
ATOM    456  N   LEU A  61      10.874 130.190  46.259  1.00 49.26           N  
ATOM    457  CA  LEU A  61      10.495 131.265  47.173  1.00 48.87           C  
ATOM    458  C   LEU A  61       9.564 132.305  46.553  1.00 48.03           C  
ATOM    459  O   LEU A  61       8.637 132.794  47.197  1.00 47.79           O  
ATOM    460  CB  LEU A  61      11.751 131.968  47.674  1.00 48.90           C  
ATOM    461  CG  LEU A  61      12.911 131.098  48.194  1.00 47.99           C  
ATOM    462  CD1 LEU A  61      14.140 131.982  48.381  1.00 47.07           C  
ATOM    463  CD2 LEU A  61      12.540 130.423  49.508  1.00 46.43           C  
ATOM    464  N   PHE A  62       9.826 132.649  45.302  1.00 48.11           N  
ATOM    465  CA  PHE A  62       9.017 133.633  44.608  1.00 48.16           C  
ATOM    466  C   PHE A  62       8.695 133.109  43.225  1.00 49.21           C  
ATOM    467  O   PHE A  62       9.261 132.124  42.758  1.00 49.00           O  
ATOM    468  CB  PHE A  62       9.792 134.942  44.435  1.00 48.05           C  
ATOM    469  CG  PHE A  62      10.258 135.557  45.711  1.00 48.46           C  
ATOM    470  CD1 PHE A  62       9.410 136.366  46.455  1.00 47.39           C  
ATOM    471  CD2 PHE A  62      11.565 135.373  46.141  1.00 47.79           C  
ATOM    472  CE1 PHE A  62       9.860 136.979  47.605  1.00 47.00           C  
ATOM    473  CE2 PHE A  62      12.022 135.984  47.294  1.00 47.45           C  
ATOM    474  CZ  PHE A  62      11.171 136.791  48.026  1.00 47.28           C  
ATOM    475  N   VAL A  63       7.817 133.836  42.557  1.00 50.28           N  
ATOM    476  CA  VAL A  63       7.418 133.546  41.198  1.00 50.82           C  
ATOM    477  C   VAL A  63       7.180 134.912  40.603  1.00 52.82           C  
ATOM    478  O   VAL A  63       6.096 135.449  40.729  1.00 53.60           O  
ATOM    479  CB  VAL A  63       6.119 132.775  41.144  1.00 49.00           C  
ATOM    480  CG1 VAL A  63       5.564 132.818  39.723  1.00 47.17           C  
ATOM    481  CG2 VAL A  63       6.356 131.351  41.550  1.00 49.09           C  
ATOM    482  N   ARG A  64       8.216 135.506  40.023  1.00 55.06           N  
ATOM    483  CA  ARG A  64       8.093 136.829  39.426  1.00 57.22           C  
ATOM    484  C   ARG A  64       7.339 136.767  38.083  1.00 57.25           C  
ATOM    485  O   ARG A  64       7.465 135.794  37.338  1.00 57.40           O  
ATOM    486  CB  ARG A  64       9.498 137.467  39.259  1.00 59.23           C  
ATOM    487  CG  ARG A  64      10.205 137.876  40.590  1.00 62.19           C  
ATOM    488  CD  ARG A  64      11.497 138.705  40.368  1.00 63.64           C  
ATOM    489  NE  ARG A  64      11.974 139.424  41.559  1.00 65.80           N  
ATOM    490  CZ  ARG A  64      12.662 138.875  42.561  1.00 66.31           C  
ATOM    491  NH1 ARG A  64      12.969 137.587  42.527  1.00 66.63           N  
ATOM    492  NH2 ARG A  64      13.030 139.612  43.608  1.00 65.64           N  
ATOM    493  N   LEU A  65       6.528 137.781  37.795  1.00 57.48           N  
ATOM    494  CA  LEU A  65       5.782 137.813  36.545  1.00 58.26           C  
ATOM    495  C   LEU A  65       5.825 139.203  35.916  1.00 60.45           C  
ATOM    496  O   LEU A  65       6.090 140.205  36.588  1.00 60.83           O  
ATOM    497  CB  LEU A  65       4.329 137.394  36.791  1.00 55.75           C  
ATOM    498  CG  LEU A  65       3.502 138.249  37.766  1.00 54.07           C  
ATOM    499  CD1 LEU A  65       2.834 139.424  37.052  1.00 52.07           C  
ATOM    500  CD2 LEU A  65       2.430 137.352  38.378  1.00 52.11           C  
ATOM    501  N   ARG A  66       5.559 139.242  34.618  1.00 62.02           N  
ATOM    502  CA  ARG A  66       5.533 140.483  33.869  1.00 64.23           C  
ATOM    503  C   ARG A  66       4.407 140.378  32.843  1.00 66.14           C  
ATOM    504  O   ARG A  66       4.283 139.364  32.159  1.00 65.47           O  
ATOM    505  CB  ARG A  66       6.891 140.703  33.175  1.00 64.47           C  
ATOM    506  CG  ARG A  66       6.949 141.828  32.123  1.00 65.38           C  
ATOM    507  CD  ARG A  66       6.691 143.222  32.684  1.00 66.75           C  
ATOM    508  NE  ARG A  66       6.606 144.232  31.626  1.00 69.45           N  
ATOM    509  CZ  ARG A  66       7.651 144.811  31.033  1.00 70.27           C  
ATOM    510  NH1 ARG A  66       8.888 144.491  31.397  1.00 71.77           N  
ATOM    511  NH2 ARG A  66       7.459 145.698  30.056  1.00 70.05           N  
ATOM    512  N   LYS A  67       3.570 141.409  32.766  1.00 68.07           N  
ATOM    513  CA  LYS A  67       2.483 141.455  31.792  1.00 70.31           C  
ATOM    514  C   LYS A  67       2.893 142.466  30.717  1.00 73.29           C  
ATOM    515  O   LYS A  67       2.798 143.682  30.926  1.00 73.18           O  
ATOM    516  CB  LYS A  67       1.167 141.904  32.444  1.00 69.33           C  
ATOM    517  CG  LYS A  67      -0.031 141.876  31.480  1.00 68.30           C  
ATOM    518  CD  LYS A  67      -1.297 142.521  32.054  1.00 66.87           C  
ATOM    519  CE  LYS A  67      -1.138 144.029  32.234  1.00 66.69           C  
ATOM    520  NZ  LYS A  67      -2.362 144.705  32.743  1.00 67.01           N  
ATOM    521  N   LYS A  68       3.355 141.961  29.574  1.00 76.62           N  
ATOM    522  CA  LYS A  68       3.790 142.820  28.474  1.00 79.97           C  
ATOM    523  C   LYS A  68       2.629 143.121  27.513  1.00 81.39           C  
ATOM    524  O   LYS A  68       1.944 142.213  27.039  1.00 80.87           O  
ATOM    525  CB  LYS A  68       4.963 142.153  27.725  1.00 80.79           C  
ATOM    526  CG  LYS A  68       5.707 143.055  26.732  1.00 82.90           C  
ATOM    527  CD  LYS A  68       6.860 142.308  26.041  1.00 84.36           C  
ATOM    528  CE  LYS A  68       7.612 143.189  25.035  1.00 85.20           C  
ATOM    529  NZ  LYS A  68       8.668 142.432  24.283  1.00 85.59           N  
ATOM    530  N   HIS A  69       2.405 144.405  27.245  1.00 83.54           N  
ATOM    531  CA  HIS A  69       1.343 144.838  26.340  1.00 86.16           C  
ATOM    532  C   HIS A  69       1.932 145.537  25.099  1.00 87.72           C  
ATOM    533  O   HIS A  69       2.906 146.307  25.187  1.00 87.93           O  
ATOM    534  CB  HIS A  69       0.363 145.766  27.089  1.00 85.94           C  
ATOM    535  CG  HIS A  69       1.025 146.894  27.830  1.00 85.55           C  
ATOM    536  ND1 HIS A  69       1.333 148.101  27.236  1.00 84.87           N  
ATOM    537  CD2 HIS A  69       1.442 146.991  29.115  1.00 85.24           C  
ATOM    538  CE1 HIS A  69       1.910 148.892  28.124  1.00 85.09           C  
ATOM    539  NE2 HIS A  69       1.988 148.243  29.272  1.00 85.62           N  
ATOM    540  N   PHE A  70       1.336 145.257  23.945  1.00 88.67           N  
ATOM    541  CA  PHE A  70       1.791 145.827  22.682  1.00 90.31           C  
ATOM    542  C   PHE A  70       1.359 147.270  22.440  1.00 91.04           C  
ATOM    543  O   PHE A  70       2.187 148.188  22.479  1.00 91.15           O  
ATOM    544  CB  PHE A  70       1.336 144.926  21.527  1.00 90.20           C  
ATOM    545  CG  PHE A  70       0.058 144.171  21.810  1.00 90.48           C  
ATOM    546  CD1 PHE A  70      -1.183 144.771  21.613  1.00 90.46           C  
ATOM    547  CD2 PHE A  70       0.099 142.859  22.296  1.00 90.14           C  
ATOM    548  CE1 PHE A  70      -2.360 144.074  21.897  1.00 89.13           C  
ATOM    549  CE2 PHE A  70      -1.074 142.158  22.582  1.00 88.12           C  
ATOM    550  CZ  PHE A  70      -2.300 142.766  22.382  1.00 87.75           C  
ATOM    551  N   LEU A  71       0.073 147.474  22.182  1.00 91.15           N  
ATOM    552  CA  LEU A  71      -0.418 148.822  21.946  1.00 91.94           C  
ATOM    553  C   LEU A  71      -1.480 149.232  22.961  1.00 91.46           C  
ATOM    554  O   LEU A  71      -1.506 150.379  23.409  1.00 92.16           O  
ATOM    555  CB  LEU A  71      -0.979 148.916  20.537  1.00 93.49           C  
ATOM    556  CG  LEU A  71       0.065 148.814  19.408  1.00 94.74           C  
ATOM    557  CD1 LEU A  71      -0.657 148.504  18.089  1.00 95.52           C  
ATOM    558  CD2 LEU A  71       0.863 150.138  19.286  1.00 94.34           C  
ATOM    559  N   LYS A  72      -2.358 148.293  23.310  1.00 89.76           N  
ATOM    560  CA  LYS A  72      -3.420 148.552  24.277  1.00 87.27           C  
ATOM    561  C   LYS A  72      -3.246 147.608  25.468  1.00 85.59           C  
ATOM    562  O   LYS A  72      -3.181 146.386  25.294  1.00 85.93           O  
ATOM    563  CB  LYS A  72      -4.797 148.347  23.615  1.00 87.42           C  
ATOM    564  CG  LYS A  72      -5.988 148.753  24.479  1.00 87.14           C  
ATOM    565  CD  LYS A  72      -7.306 148.514  23.750  1.00 88.12           C  
ATOM    566  CE  LYS A  72      -8.511 148.981  24.573  1.00 88.67           C  
ATOM    567  NZ  LYS A  72      -9.822 148.772  23.865  1.00 89.23           N  
ATOM    568  N   GLU A  73      -3.150 148.183  26.666  1.00 82.44           N  
ATOM    569  CA  GLU A  73      -2.992 147.410  27.894  1.00 78.60           C  
ATOM    570  C   GLU A  73      -4.330 146.842  28.341  1.00 76.47           C  
ATOM    571  O   GLU A  73      -5.373 147.479  28.174  1.00 76.33           O  
ATOM    572  CB  GLU A  73      -2.434 148.287  29.012  1.00 79.53           C  
ATOM    573  CG  GLU A  73      -3.347 149.445  29.395  1.00 80.29           C  
ATOM    574  CD  GLU A  73      -2.830 150.207  30.599  1.00 80.49           C  
ATOM    575  OE1 GLU A  73      -1.607 150.466  30.661  1.00 81.17           O  
ATOM    576  OE2 GLU A  73      -3.642 150.549  31.484  1.00 80.85           O  
ATOM    577  N   ASP A  74      -4.278 145.656  28.942  1.00 73.93           N  
ATOM    578  CA  ASP A  74      -5.466 144.952  29.419  1.00 71.49           C  
ATOM    579  C   ASP A  74      -5.247 144.471  30.855  1.00 69.96           C  
ATOM    580  O   ASP A  74      -4.290 143.751  31.130  1.00 69.45           O  
ATOM    581  CB  ASP A  74      -5.744 143.751  28.503  1.00 71.37           C  
ATOM    582  CG  ASP A  74      -7.182 143.264  28.580  1.00 72.43           C  
ATOM    583  OD1 ASP A  74      -7.723 143.116  29.704  1.00 74.61           O  
ATOM    584  OD2 ASP A  74      -7.763 143.015  27.502  1.00 72.29           O  
ATOM    585  N   ALA A  75      -6.136 144.859  31.765  1.00 68.46           N  
ATOM    586  CA  ALA A  75      -6.021 144.461  33.169  1.00 66.15           C  
ATOM    587  C   ALA A  75      -6.221 142.962  33.361  1.00 63.85           C  
ATOM    588  O   ALA A  75      -7.057 142.335  32.709  1.00 63.64           O  
ATOM    589  CB  ALA A  75      -7.047 145.230  34.023  1.00 67.01           C  
ATOM    590  N   TRP A  76      -5.472 142.401  34.292  1.00 59.89           N  
ATOM    591  CA  TRP A  76      -5.587 140.999  34.557  1.00 57.18           C  
ATOM    592  C   TRP A  76      -5.711 140.700  36.039  1.00 55.99           C  
ATOM    593  O   TRP A  76      -4.812 141.016  36.823  1.00 56.15           O  
ATOM    594  CB  TRP A  76      -4.371 140.309  33.994  1.00 56.65           C  
ATOM    595  CG  TRP A  76      -4.208 138.914  34.462  1.00 56.61           C  
ATOM    596  CD1 TRP A  76      -5.157 137.921  34.466  1.00 56.48           C  
ATOM    597  CD2 TRP A  76      -2.994 138.312  34.909  1.00 55.81           C  
ATOM    598  NE1 TRP A  76      -4.596 136.739  34.883  1.00 55.52           N  
ATOM    599  CE2 TRP A  76      -3.269 136.953  35.164  1.00 55.61           C  
ATOM    600  CE3 TRP A  76      -1.696 138.791  35.125  1.00 56.39           C  
ATOM    601  CZ2 TRP A  76      -2.291 136.065  35.610  1.00 55.33           C  
ATOM    602  CZ3 TRP A  76      -0.724 137.907  35.570  1.00 55.68           C  
ATOM    603  CH2 TRP A  76      -1.030 136.561  35.811  1.00 55.89           C  
ATOM    604  N   PHE A  77      -6.815 140.069  36.423  1.00 54.56           N  
ATOM    605  CA  PHE A  77      -7.002 139.713  37.818  1.00 53.75           C  
ATOM    606  C   PHE A  77      -6.528 138.296  38.052  1.00 52.27           C  
ATOM    607  O   PHE A  77      -7.221 137.323  37.745  1.00 51.07           O  
ATOM    608  CB  PHE A  77      -8.460 139.847  38.243  1.00 54.65           C  
ATOM    609  CG  PHE A  77      -8.665 139.689  39.727  1.00 55.86           C  
ATOM    610  CD1 PHE A  77      -8.828 138.429  40.295  1.00 55.54           C  
ATOM    611  CD2 PHE A  77      -8.692 140.809  40.561  1.00 56.22           C  
ATOM    612  CE1 PHE A  77      -9.019 138.287  41.673  1.00 54.91           C  
ATOM    613  CE2 PHE A  77      -8.883 140.679  41.943  1.00 55.53           C  
ATOM    614  CZ  PHE A  77      -9.048 139.418  42.497  1.00 55.11           C  
ATOM    615  N   CYS A  78      -5.326 138.200  38.601  1.00 50.50           N  
ATOM    616  CA  CYS A  78      -4.709 136.919  38.874  1.00 47.78           C  
ATOM    617  C   CYS A  78      -5.155 136.325  40.186  1.00 46.76           C  
ATOM    618  O   CYS A  78      -5.110 136.979  41.222  1.00 46.56           O  
ATOM    619  CB  CYS A  78      -3.189 137.066  38.898  1.00 48.25           C  
ATOM    620  SG  CYS A  78      -2.293 135.631  39.547  1.00 46.38           S  
ATOM    621  N   ASN A  79      -5.558 135.064  40.154  1.00 45.10           N  
ATOM    622  CA  ASN A  79      -5.981 134.419  41.379  1.00 43.21           C  
ATOM    623  C   ASN A  79      -4.743 133.895  42.058  1.00 42.72           C  
ATOM    624  O   ASN A  79      -4.414 134.284  43.166  1.00 43.48           O  
ATOM    625  CB  ASN A  79      -6.924 133.246  41.098  1.00 42.63           C  
ATOM    626  CG  ASN A  79      -8.343 133.681  40.862  1.00 41.23           C  
ATOM    627  OD1 ASN A  79      -8.764 134.711  41.354  1.00 40.05           O  
ATOM    628  ND2 ASN A  79      -9.098 132.882  40.128  1.00 41.03           N  
ATOM    629  N   TRP A  80      -4.038 133.008  41.377  1.00 42.74           N  
ATOM    630  CA  TRP A  80      -2.851 132.425  41.971  1.00 42.74           C  
ATOM    631  C   TRP A  80      -2.049 131.641  40.950  1.00 42.96           C  
ATOM    632  O   TRP A  80      -2.497 131.385  39.828  1.00 42.79           O  
ATOM    633  CB  TRP A  80      -3.250 131.484  43.126  1.00 41.89           C  
ATOM    634  CG  TRP A  80      -4.374 130.531  42.737  1.00 40.12           C  
ATOM    635  CD1 TRP A  80      -5.709 130.695  42.979  1.00 40.49           C  
ATOM    636  CD2 TRP A  80      -4.258 129.328  41.959  1.00 38.83           C  
ATOM    637  NE1 TRP A  80      -6.429 129.675  42.405  1.00 38.45           N  
ATOM    638  CE2 TRP A  80      -5.568 128.818  41.780  1.00 38.61           C  
ATOM    639  CE3 TRP A  80      -3.177 128.626  41.410  1.00 37.65           C  
ATOM    640  CZ2 TRP A  80      -5.826 127.652  41.054  1.00 37.29           C  
ATOM    641  CZ3 TRP A  80      -3.433 127.474  40.695  1.00 36.63           C  
ATOM    642  CH2 TRP A  80      -4.750 126.991  40.530  1.00 36.98           C  
ATOM    643  N   ILE A  81      -0.870 131.228  41.385  1.00 43.18           N  
ATOM    644  CA  ILE A  81       0.031 130.458  40.565  1.00 44.16           C  
ATOM    645  C   ILE A  81       0.588 129.347  41.446  1.00 43.99           C  
ATOM    646  O   ILE A  81       0.984 129.588  42.596  1.00 42.91           O  
ATOM    647  CB  ILE A  81       1.204 131.329  40.046  1.00 45.31           C  
ATOM    648  CG1 ILE A  81       0.693 132.516  39.212  1.00 45.20           C  
ATOM    649  CG2 ILE A  81       2.118 130.480  39.174  1.00 46.26           C  
ATOM    650  CD1 ILE A  81       1.798 133.466  38.802  1.00 44.60           C  
ATOM    651  N   SER A  82       0.581 128.132  40.907  1.00 44.14           N  
ATOM    652  CA  SER A  82       1.085 126.956  41.609  1.00 45.09           C  
ATOM    653  C   SER A  82       2.043 126.202  40.728  1.00 46.60           C  
ATOM    654  O   SER A  82       1.734 125.901  39.587  1.00 48.50           O  
ATOM    655  CB  SER A  82      -0.046 125.995  41.987  1.00 44.41           C  
ATOM    656  OG  SER A  82      -0.646 125.465  40.824  1.00 41.51           O  
ATOM    657  N   VAL A  83       3.203 125.876  41.266  1.00 48.04           N  
ATOM    658  CA  VAL A  83       4.189 125.125  40.519  1.00 49.62           C  
ATOM    659  C   VAL A  83       4.613 123.928  41.358  1.00 51.78           C  
ATOM    660  O   VAL A  83       5.266 124.070  42.396  1.00 51.47           O  
ATOM    661  CB  VAL A  83       5.421 125.968  40.231  1.00 48.55           C  
ATOM    662  CG1 VAL A  83       5.775 126.774  41.447  1.00 49.45           C  
ATOM    663  CG2 VAL A  83       6.577 125.054  39.871  1.00 48.05           C  
ATOM    664  N   GLN A  84       4.235 122.743  40.915  1.00 54.64           N  
ATOM    665  CA  GLN A  84       4.584 121.534  41.644  1.00 57.54           C  
ATOM    666  C   GLN A  84       5.590 120.640  40.900  1.00 58.30           C  
ATOM    667  O   GLN A  84       5.594 120.573  39.663  1.00 59.07           O  
ATOM    668  CB  GLN A  84       3.308 120.751  41.926  1.00 59.00           C  
ATOM    669  CG  GLN A  84       3.471 119.477  42.712  1.00 60.46           C  
ATOM    670  CD  GLN A  84       2.131 118.800  42.887  1.00 61.87           C  
ATOM    671  OE1 GLN A  84       1.346 118.756  41.944  1.00 63.56           O  
ATOM    672  NE2 GLN A  84       1.855 118.271  44.085  1.00 63.44           N  
ATOM    673  N   ALA A  85       6.432 119.949  41.667  1.00 58.56           N  
ATOM    674  CA  ALA A  85       7.426 119.037  41.116  1.00 58.89           C  
ATOM    675  C   ALA A  85       6.728 117.719  40.862  1.00 59.34           C  
ATOM    676  O   ALA A  85       6.209 117.101  41.799  1.00 60.00           O  
ATOM    677  CB  ALA A  85       8.585 118.849  42.110  1.00 57.95           C  
ATOM    678  N   LEU A  86       6.694 117.307  39.595  1.00 59.41           N  
ATOM    679  CA  LEU A  86       6.047 116.048  39.214  1.00 59.88           C  
ATOM    680  C   LEU A  86       6.905 114.817  39.523  1.00 59.32           C  
ATOM    681  O   LEU A  86       6.380 113.712  39.691  1.00 60.26           O  
ATOM    682  CB  LEU A  86       5.697 116.051  37.724  1.00 59.68           C  
ATOM    683  CG  LEU A  86       4.571 117.004  37.311  1.00 59.93           C  
ATOM    684  CD1 LEU A  86       4.506 117.132  35.786  1.00 59.09           C  
ATOM    685  CD2 LEU A  86       3.251 116.460  37.860  1.00 60.68           C  
ATOM    686  N   GLY A  87       8.217 115.012  39.611  1.00 58.24           N  
ATOM    687  CA  GLY A  87       9.102 113.898  39.889  1.00 57.05           C  
ATOM    688  C   GLY A  87       9.459 113.741  41.348  1.00 56.77           C  
ATOM    689  O   GLY A  87       9.206 112.698  41.965  1.00 55.65           O  
ATOM    690  N   ALA A  88      10.058 114.784  41.905  1.00 56.25           N  
ATOM    691  CA  ALA A  88      10.470 114.749  43.291  1.00 55.77           C  
ATOM    692  C   ALA A  88       9.258 114.704  44.199  1.00 55.93           C  
ATOM    693  O   ALA A  88       8.185 115.197  43.851  1.00 55.24           O  
ATOM    694  CB  ALA A  88      11.318 115.967  43.608  1.00 55.81           C  
ATOM    695  N   ALA A  89       9.432 114.097  45.364  1.00 57.33           N  
ATOM    696  CA  ALA A  89       8.356 114.003  46.332  1.00 59.24           C  
ATOM    697  C   ALA A  89       8.281 115.312  47.118  1.00 60.87           C  
ATOM    698  O   ALA A  89       8.668 115.371  48.289  1.00 62.46           O  
ATOM    699  CB  ALA A  89       8.611 112.827  47.274  1.00 58.61           C  
ATOM    700  N   GLU A  90       7.809 116.368  46.461  1.00 61.27           N  
ATOM    701  CA  GLU A  90       7.683 117.669  47.109  1.00 59.89           C  
ATOM    702  C   GLU A  90       6.240 118.153  47.106  1.00 58.51           C  
ATOM    703  O   GLU A  90       5.419 117.715  46.298  1.00 58.60           O  
ATOM    704  CB  GLU A  90       8.542 118.718  46.403  1.00 60.57           C  
ATOM    705  CG  GLU A  90      10.024 118.446  46.366  1.00 60.98           C  
ATOM    706  CD  GLU A  90      10.769 119.598  45.719  1.00 61.69           C  
ATOM    707  OE1 GLU A  90      10.383 119.984  44.593  1.00 60.04           O  
ATOM    708  OE2 GLU A  90      11.732 120.117  46.331  1.00 64.14           O  
ATOM    709  N   ASP A  91       5.936 119.074  48.008  1.00 57.48           N  
ATOM    710  CA  ASP A  91       4.600 119.623  48.075  1.00 55.78           C  
ATOM    711  C   ASP A  91       4.484 120.682  46.984  1.00 54.43           C  
ATOM    712  O   ASP A  91       5.484 121.258  46.555  1.00 53.75           O  
ATOM    713  CB  ASP A  91       4.360 120.232  49.456  1.00 56.55           C  
ATOM    714  CG  ASP A  91       4.196 119.187  50.522  1.00 57.75           C  
ATOM    715  OD1 ASP A  91       5.041 118.264  50.557  1.00 58.20           O  
ATOM    716  OD2 ASP A  91       3.236 119.299  51.317  1.00 58.75           O  
ATOM    717  N   LYS A  92       3.259 120.918  46.536  1.00 53.75           N  
ATOM    718  CA  LYS A  92       2.972 121.902  45.504  1.00 52.28           C  
ATOM    719  C   LYS A  92       3.260 123.300  46.052  1.00 51.72           C  
ATOM    720  O   LYS A  92       2.705 123.689  47.078  1.00 52.94           O  
ATOM    721  CB  LYS A  92       1.497 121.771  45.100  1.00 52.94           C  
ATOM    722  CG  LYS A  92       0.996 122.717  44.012  1.00 53.51           C  
ATOM    723  CD  LYS A  92      -0.518 122.543  43.734  1.00 54.65           C  
ATOM    724  CE  LYS A  92      -0.867 121.137  43.171  1.00 56.62           C  
ATOM    725  NZ  LYS A  92      -0.248 120.842  41.814  1.00 57.82           N  
ATOM    726  N   TYR A  93       4.130 124.046  45.373  1.00 49.33           N  
ATOM    727  CA  TYR A  93       4.492 125.402  45.778  1.00 45.91           C  
ATOM    728  C   TYR A  93       3.363 126.386  45.468  1.00 45.40           C  
ATOM    729  O   TYR A  93       3.087 126.658  44.307  1.00 44.50           O  
ATOM    730  CB  TYR A  93       5.778 125.795  45.053  1.00 45.78           C  
ATOM    731  CG  TYR A  93       7.007 125.088  45.593  1.00 46.11           C  
ATOM    732  CD1 TYR A  93       7.699 125.598  46.688  1.00 45.78           C  
ATOM    733  CD2 TYR A  93       7.475 123.911  45.019  1.00 46.64           C  
ATOM    734  CE1 TYR A  93       8.816 124.957  47.203  1.00 45.86           C  
ATOM    735  CE2 TYR A  93       8.594 123.265  45.535  1.00 47.22           C  
ATOM    736  CZ  TYR A  93       9.258 123.806  46.626  1.00 46.30           C  
ATOM    737  OH  TYR A  93      10.371 123.216  47.165  1.00 47.95           O  
ATOM    738  N   TRP A  94       2.715 126.909  46.510  1.00 44.96           N  
ATOM    739  CA  TRP A  94       1.593 127.838  46.350  1.00 44.05           C  
ATOM    740  C   TRP A  94       2.002 129.305  46.375  1.00 43.82           C  
ATOM    741  O   TRP A  94       2.723 129.753  47.259  1.00 43.14           O  
ATOM    742  CB  TRP A  94       0.541 127.575  47.432  1.00 44.24           C  
ATOM    743  CG  TRP A  94      -0.776 128.309  47.255  1.00 45.06           C  
ATOM    744  CD1 TRP A  94      -1.180 129.440  47.909  1.00 45.78           C  
ATOM    745  CD2 TRP A  94      -1.850 127.961  46.358  1.00 45.48           C  
ATOM    746  NE1 TRP A  94      -2.435 129.818  47.476  1.00 45.39           N  
ATOM    747  CE2 TRP A  94      -2.868 128.925  46.528  1.00 45.43           C  
ATOM    748  CE3 TRP A  94      -2.051 126.923  45.434  1.00 43.94           C  
ATOM    749  CZ2 TRP A  94      -4.067 128.884  45.796  1.00 45.22           C  
ATOM    750  CZ3 TRP A  94      -3.238 126.884  44.713  1.00 42.97           C  
ATOM    751  CH2 TRP A  94      -4.231 127.855  44.901  1.00 44.00           C  
ATOM    752  N   PHE A  95       1.507 130.053  45.398  1.00 44.36           N  
ATOM    753  CA  PHE A  95       1.814 131.469  45.247  1.00 43.95           C  
ATOM    754  C   PHE A  95       0.529 132.273  45.034  1.00 45.73           C  
ATOM    755  O   PHE A  95       0.151 132.550  43.884  1.00 46.49           O  
ATOM    756  CB  PHE A  95       2.711 131.643  44.032  1.00 41.21           C  
ATOM    757  CG  PHE A  95       4.038 130.983  44.183  1.00 40.59           C  
ATOM    758  CD1 PHE A  95       5.083 131.652  44.824  1.00 40.77           C  
ATOM    759  CD2 PHE A  95       4.241 129.678  43.729  1.00 37.69           C  
ATOM    760  CE1 PHE A  95       6.318 131.037  45.016  1.00 39.70           C  
ATOM    761  CE2 PHE A  95       5.463 129.047  43.911  1.00 37.25           C  
ATOM    762  CZ  PHE A  95       6.514 129.727  44.556  1.00 37.72           C  
ATOM    763  N   PRO A  96      -0.165 132.658  46.130  1.00 45.67           N  
ATOM    764  CA  PRO A  96      -1.423 133.427  46.084  1.00 44.77           C  
ATOM    765  C   PRO A  96      -1.285 134.894  45.643  1.00 44.02           C  
ATOM    766  O   PRO A  96      -0.340 135.597  46.002  1.00 44.12           O  
ATOM    767  CB  PRO A  96      -1.925 133.332  47.518  1.00 45.08           C  
ATOM    768  CG  PRO A  96      -0.644 133.421  48.287  1.00 46.22           C  
ATOM    769  CD  PRO A  96       0.241 132.427  47.530  1.00 45.68           C  
ATOM    770  N   CYS A  97      -2.264 135.375  44.901  1.00 44.31           N  
ATOM    771  CA  CYS A  97      -2.205 136.746  44.427  1.00 45.38           C  
ATOM    772  C   CYS A  97      -3.497 137.479  44.739  1.00 45.55           C  
ATOM    773  O   CYS A  97      -3.502 138.507  45.419  1.00 46.21           O  
ATOM    774  CB  CYS A  97      -1.957 136.726  42.918  1.00 46.03           C  
ATOM    775  SG  CYS A  97      -1.853 138.318  42.083  1.00 46.98           S  
ATOM    776  N   TYR A  98      -4.587 136.947  44.198  1.00 44.86           N  
ATOM    777  CA  TYR A  98      -5.909 137.514  44.399  1.00 44.71           C  
ATOM    778  C   TYR A  98      -5.984 139.044  44.326  1.00 46.23           C  
ATOM    779  O   TYR A  98      -6.539 139.692  45.215  1.00 47.34           O  
ATOM    780  CB  TYR A  98      -6.443 137.032  45.736  1.00 41.82           C  
ATOM    781  CG  TYR A  98      -6.608 135.535  45.788  1.00 40.68           C  
ATOM    782  CD1 TYR A  98      -7.670 134.911  45.132  1.00 39.64           C  
ATOM    783  CD2 TYR A  98      -5.709 134.732  46.505  1.00 39.62           C  
ATOM    784  CE1 TYR A  98      -7.833 133.514  45.182  1.00 40.23           C  
ATOM    785  CE2 TYR A  98      -5.864 133.332  46.560  1.00 39.32           C  
ATOM    786  CZ  TYR A  98      -6.930 132.737  45.903  1.00 39.41           C  
ATOM    787  OH  TYR A  98      -7.091 131.372  45.968  1.00 39.27           O  
ATOM    788  N   ARG A  99      -5.394 139.629  43.294  1.00 46.78           N  
ATOM    789  CA  ARG A  99      -5.461 141.068  43.127  1.00 47.46           C  
ATOM    790  C   ARG A  99      -5.340 141.366  41.650  1.00 48.17           C  
ATOM    791  O   ARG A  99      -5.183 140.451  40.836  1.00 48.09           O  
ATOM    792  CB  ARG A  99      -4.347 141.766  43.903  1.00 49.04           C  
ATOM    793  CG  ARG A  99      -2.976 141.439  43.427  1.00 51.57           C  
ATOM    794  CD  ARG A  99      -1.963 142.266  44.179  1.00 54.56           C  
ATOM    795  NE  ARG A  99      -0.592 141.905  43.811  1.00 57.19           N  
ATOM    796  CZ  ARG A  99       0.005 142.243  42.668  1.00 57.29           C  
ATOM    797  NH1 ARG A  99      -0.656 142.956  41.763  1.00 56.30           N  
ATOM    798  NH2 ARG A  99       1.275 141.890  42.443  1.00 56.43           N  
ATOM    799  N   TRP A 100      -5.430 142.641  41.300  1.00 49.28           N  
ATOM    800  CA  TRP A 100      -5.308 143.036  39.909  1.00 50.22           C  
ATOM    801  C   TRP A 100      -3.859 143.231  39.565  1.00 49.93           C  
ATOM    802  O   TRP A 100      -3.085 143.680  40.397  1.00 49.63           O  
ATOM    803  CB  TRP A 100      -6.040 144.346  39.644  1.00 50.95           C  
ATOM    804  CG  TRP A 100      -7.483 144.199  39.631  1.00 52.94           C  
ATOM    805  CD1 TRP A 100      -8.342 144.371  40.681  1.00 53.44           C  
ATOM    806  CD2 TRP A 100      -8.278 143.815  38.509  1.00 53.52           C  
ATOM    807  NE1 TRP A 100      -9.633 144.121  40.274  1.00 54.09           N  
ATOM    808  CE2 TRP A 100      -9.620 143.780  38.943  1.00 53.57           C  
ATOM    809  CE3 TRP A 100      -7.988 143.502  37.169  1.00 53.37           C  
ATOM    810  CZ2 TRP A 100     -10.676 143.436  38.085  1.00 54.14           C  
ATOM    811  CZ3 TRP A 100      -9.040 143.159  36.313  1.00 53.64           C  
ATOM    812  CH2 TRP A 100     -10.367 143.134  36.777  1.00 53.57           C  
ATOM    813  N   VAL A 101      -3.499 142.899  38.334  1.00 50.68           N  
ATOM    814  CA  VAL A 101      -2.139 143.069  37.857  1.00 51.51           C  
ATOM    815  C   VAL A 101      -2.138 144.071  36.706  1.00 52.91           C  
ATOM    816  O   VAL A 101      -2.632 143.763  35.622  1.00 52.40           O  
ATOM    817  CB  VAL A 101      -1.572 141.755  37.328  1.00 51.24           C  
ATOM    818  CG1 VAL A 101      -0.156 141.991  36.830  1.00 51.17           C  
ATOM    819  CG2 VAL A 101      -1.586 140.704  38.418  1.00 51.46           C  
ATOM    820  N   VAL A 102      -1.611 145.268  36.938  1.00 54.61           N  
ATOM    821  CA  VAL A 102      -1.571 146.284  35.887  1.00 56.40           C  
ATOM    822  C   VAL A 102      -0.197 146.922  35.732  1.00 56.92           C  
ATOM    823  O   VAL A 102       0.578 147.003  36.685  1.00 58.11           O  
ATOM    824  CB  VAL A 102      -2.598 147.409  36.157  1.00 56.18           C  
ATOM    825  CG1 VAL A 102      -4.020 146.888  35.925  1.00 57.03           C  
ATOM    826  CG2 VAL A 102      -2.464 147.897  37.594  1.00 56.41           C  
ATOM    827  N   GLY A 103       0.109 147.374  34.525  1.00 57.24           N  
ATOM    828  CA  GLY A 103       1.394 148.006  34.314  1.00 57.64           C  
ATOM    829  C   GLY A 103       2.464 147.064  33.808  1.00 57.79           C  
ATOM    830  O   GLY A 103       2.363 145.850  33.952  1.00 55.66           O  
ATOM    831  N   ASP A 104       3.495 147.651  33.212  1.00 59.09           N  
ATOM    832  CA  ASP A 104       4.611 146.905  32.656  1.00 59.13           C  
ATOM    833  C   ASP A 104       5.678 146.698  33.719  1.00 59.27           C  
ATOM    834  O   ASP A 104       6.848 146.504  33.402  1.00 59.62           O  
ATOM    835  CB  ASP A 104       5.208 147.667  31.475  1.00 59.82           C  
ATOM    836  CG  ASP A 104       5.803 148.997  31.884  1.00 60.48           C  
ATOM    837  OD1 ASP A 104       5.057 149.836  32.442  1.00 61.65           O  
ATOM    838  OD2 ASP A 104       7.016 149.199  31.638  1.00 61.11           O  
ATOM    839  N   GLY A 105       5.269 146.752  34.983  1.00 59.44           N  
ATOM    840  CA  GLY A 105       6.207 146.552  36.071  1.00 58.76           C  
ATOM    841  C   GLY A 105       6.314 145.072  36.367  1.00 58.47           C  
ATOM    842  O   GLY A 105       5.351 144.331  36.170  1.00 59.18           O  
ATOM    843  N   VAL A 106       7.468 144.618  36.835  1.00 57.02           N  
ATOM    844  CA  VAL A 106       7.615 143.204  37.136  1.00 54.94           C  
ATOM    845  C   VAL A 106       7.186 142.916  38.551  1.00 55.16           C  
ATOM    846  O   VAL A 106       7.792 143.411  39.510  1.00 55.84           O  
ATOM    847  CB  VAL A 106       9.050 142.734  37.002  1.00 54.21           C  
ATOM    848  CG1 VAL A 106       9.122 141.251  37.293  1.00 52.87           C  
ATOM    849  CG2 VAL A 106       9.563 143.034  35.622  1.00 54.38           C  
ATOM    850  N   GLN A 107       6.142 142.107  38.679  1.00 54.67           N  
ATOM    851  CA  GLN A 107       5.626 141.750  39.989  1.00 53.53           C  
ATOM    852  C   GLN A 107       6.320 140.514  40.574  1.00 51.69           C  
ATOM    853  O   GLN A 107       6.903 139.699  39.853  1.00 49.68           O  
ATOM    854  CB  GLN A 107       4.098 141.537  39.928  1.00 54.36           C  
ATOM    855  CG  GLN A 107       3.276 142.826  39.936  1.00 56.12           C  
ATOM    856  CD  GLN A 107       3.166 143.489  38.567  1.00 57.25           C  
ATOM    857  OE1 GLN A 107       2.972 144.710  38.469  1.00 58.45           O  
ATOM    858  NE2 GLN A 107       3.276 142.688  37.504  1.00 57.37           N  
ATOM    859  N   SER A 108       6.261 140.404  41.896  1.00 50.34           N  
ATOM    860  CA  SER A 108       6.858 139.288  42.601  1.00 48.78           C  
ATOM    861  C   SER A 108       5.881 138.736  43.632  1.00 48.10           C  
ATOM    862  O   SER A 108       5.365 139.482  44.469  1.00 49.55           O  
ATOM    863  CB  SER A 108       8.152 139.730  43.280  1.00 48.09           C  
ATOM    864  OG  SER A 108       8.812 138.630  43.867  1.00 47.51           O  
ATOM    865  N   LEU A 109       5.627 137.429  43.543  1.00 46.40           N  
ATOM    866  CA  LEU A 109       4.724 136.708  44.437  1.00 44.24           C  
ATOM    867  C   LEU A 109       5.481 135.705  45.308  1.00 42.86           C  
ATOM    868  O   LEU A 109       6.074 134.751  44.806  1.00 41.81           O  
ATOM    869  CB  LEU A 109       3.670 135.960  43.627  1.00 43.33           C  
ATOM    870  CG  LEU A 109       2.669 136.810  42.862  1.00 43.90           C  
ATOM    871  CD1 LEU A 109       1.799 135.910  42.019  1.00 43.03           C  
ATOM    872  CD2 LEU A 109       1.815 137.585  43.871  1.00 46.22           C  
ATOM    873  N   PRO A 110       5.455 135.898  46.630  1.00 42.19           N  
ATOM    874  CA  PRO A 110       6.159 134.977  47.518  1.00 42.24           C  
ATOM    875  C   PRO A 110       5.339 133.697  47.668  1.00 43.01           C  
ATOM    876  O   PRO A 110       4.157 133.648  47.291  1.00 43.62           O  
ATOM    877  CB  PRO A 110       6.261 135.773  48.831  1.00 39.95           C  
ATOM    878  CG  PRO A 110       5.889 137.202  48.433  1.00 39.99           C  
ATOM    879  CD  PRO A 110       4.845 136.984  47.406  1.00 41.94           C  
ATOM    880  N   VAL A 111       5.962 132.666  48.221  1.00 43.35           N  
ATOM    881  CA  VAL A 111       5.282 131.397  48.446  1.00 44.51           C  
ATOM    882  C   VAL A 111       4.220 131.631  49.562  1.00 45.52           C  
ATOM    883  O   VAL A 111       4.405 132.490  50.435  1.00 47.47           O  
ATOM    884  CB  VAL A 111       6.327 130.322  48.867  1.00 43.23           C  
ATOM    885  CG1 VAL A 111       6.986 130.730  50.187  1.00 43.56           C  
ATOM    886  CG2 VAL A 111       5.674 128.975  48.989  1.00 41.47           C  
ATOM    887  N   GLY A 112       3.112 130.893  49.528  1.00 44.44           N  
ATOM    888  CA  GLY A 112       2.067 131.081  50.524  1.00 42.84           C  
ATOM    889  C   GLY A 112       2.253 130.551  51.941  1.00 41.68           C  
ATOM    890  O   GLY A 112       1.297 130.522  52.718  1.00 42.26           O  
ATOM    891  N   THR A 113       3.469 130.167  52.306  1.00 40.68           N  
ATOM    892  CA  THR A 113       3.724 129.635  53.633  1.00 40.12           C  
ATOM    893  C   THR A 113       3.440 130.672  54.704  1.00 40.87           C  
ATOM    894  O   THR A 113       2.764 130.396  55.693  1.00 39.52           O  
ATOM    895  CB  THR A 113       5.180 129.225  53.788  1.00 39.69           C  
ATOM    896  OG1 THR A 113       5.585 128.458  52.648  1.00 40.19           O  
ATOM    897  CG2 THR A 113       5.350 128.409  55.062  1.00 39.02           C  
ATOM    898  N   GLY A 114       4.014 131.855  54.514  1.00 41.60           N  
ATOM    899  CA  GLY A 114       3.835 132.936  55.462  1.00 42.44           C  
ATOM    900  C   GLY A 114       4.887 132.933  56.548  1.00 43.64           C  
ATOM    901  O   GLY A 114       5.297 131.879  57.027  1.00 43.99           O  
ATOM    902  N   CYS A 115       5.316 134.119  56.953  1.00 43.82           N  
ATOM    903  CA  CYS A 115       6.321 134.209  57.985  1.00 45.58           C  
ATOM    904  C   CYS A 115       6.514 135.649  58.349  1.00 46.26           C  
ATOM    905  O   CYS A 115       6.087 136.549  57.630  1.00 46.11           O  
ATOM    906  CB  CYS A 115       7.638 133.649  57.472  1.00 46.28           C  
ATOM    907  SG  CYS A 115       8.428 134.728  56.307  1.00 48.89           S  
ATOM    908  N   THR A 116       7.183 135.874  59.464  1.00 47.81           N  
ATOM    909  CA  THR A 116       7.450 137.236  59.869  1.00 49.46           C  
ATOM    910  C   THR A 116       8.943 137.534  59.759  1.00 49.35           C  
ATOM    911  O   THR A 116       9.745 136.684  59.388  1.00 50.04           O  
ATOM    912  CB  THR A 116       7.000 137.494  61.316  1.00 50.19           C  
ATOM    913  OG1 THR A 116       7.335 138.841  61.689  1.00 51.99           O  
ATOM    914  CG2 THR A 116       7.685 136.515  62.264  1.00 49.00           C  
ATOM    915  N   THR A 117       9.315 138.758  60.076  1.00 49.23           N  
ATOM    916  CA  THR A 117      10.703 139.147  60.012  1.00 48.94           C  
ATOM    917  C   THR A 117      11.507 138.298  60.977  1.00 49.19           C  
ATOM    918  O   THR A 117      12.614 137.870  60.673  1.00 48.86           O  
ATOM    919  CB  THR A 117      10.835 140.618  60.373  1.00 49.15           C  
ATOM    920  OG1 THR A 117      10.013 140.903  61.520  1.00 52.48           O  
ATOM    921  CG2 THR A 117      10.374 141.475  59.209  1.00 47.39           C  
ATOM    922  N   VAL A 118      10.938 138.038  62.144  1.00 49.11           N  
ATOM    923  CA  VAL A 118      11.632 137.243  63.139  1.00 47.82           C  
ATOM    924  C   VAL A 118      11.724 135.799  62.702  1.00 47.10           C  
ATOM    925  O   VAL A 118      12.710 135.118  62.961  1.00 47.33           O  
ATOM    926  CB  VAL A 118      10.905 137.287  64.481  1.00 48.61           C  
ATOM    927  CG1 VAL A 118      11.771 136.637  65.549  1.00 48.13           C  
ATOM    928  CG2 VAL A 118      10.565 138.725  64.845  1.00 49.15           C  
ATOM    929  N   GLY A 119      10.687 135.334  62.026  1.00 46.44           N  
ATOM    930  CA  GLY A 119      10.689 133.961  61.570  1.00 44.90           C  
ATOM    931  C   GLY A 119      11.408 133.761  60.243  1.00 44.47           C  
ATOM    932  O   GLY A 119      11.418 132.662  59.686  1.00 42.96           O  
ATOM    933  N   ASP A 120      12.012 134.819  59.722  1.00 44.21           N  
ATOM    934  CA  ASP A 120      12.746 134.712  58.469  1.00 45.59           C  
ATOM    935  C   ASP A 120      14.165 135.169  58.739  1.00 45.97           C  
ATOM    936  O   ASP A 120      14.547 136.275  58.392  1.00 47.05           O  
ATOM    937  CB  ASP A 120      12.119 135.582  57.373  1.00 46.68           C  
ATOM    938  CG  ASP A 120      12.898 135.514  56.063  1.00 46.98           C  
ATOM    939  OD1 ASP A 120      13.201 134.383  55.607  1.00 49.04           O  
ATOM    940  OD2 ASP A 120      13.206 136.586  55.502  1.00 44.81           O  
ATOM    941  N   PRO A 121      14.969 134.317  59.369  1.00 45.89           N  
ATOM    942  CA  PRO A 121      16.348 134.687  59.676  1.00 46.91           C  
ATOM    943  C   PRO A 121      17.221 134.756  58.457  1.00 48.38           C  
ATOM    944  O   PRO A 121      18.226 135.457  58.457  1.00 48.94           O  
ATOM    945  CB  PRO A 121      16.785 133.587  60.616  1.00 45.63           C  
ATOM    946  CG  PRO A 121      16.119 132.402  60.000  1.00 45.70           C  
ATOM    947  CD  PRO A 121      14.706 132.924  59.755  1.00 45.96           C  
ATOM    948  N   GLN A 122      16.829 134.031  57.418  1.00 50.57           N  
ATOM    949  CA  GLN A 122      17.600 134.001  56.185  1.00 51.87           C  
ATOM    950  C   GLN A 122      17.546 135.387  55.507  1.00 52.46           C  
ATOM    951  O   GLN A 122      18.481 135.796  54.801  1.00 52.64           O  
ATOM    952  CB  GLN A 122      17.047 132.886  55.266  1.00 52.99           C  
ATOM    953  CG  GLN A 122      17.036 131.431  55.887  1.00 53.10           C  
ATOM    954  CD  GLN A 122      15.713 131.030  56.611  1.00 52.15           C  
ATOM    955  OE1 GLN A 122      15.625 129.947  57.207  1.00 49.77           O  
ATOM    956  NE2 GLN A 122      14.697 131.900  56.553  1.00 48.99           N  
ATOM    957  N   GLY A 123      16.455 136.110  55.756  1.00 51.65           N  
ATOM    958  CA  GLY A 123      16.279 137.428  55.178  1.00 50.44           C  
ATOM    959  C   GLY A 123      15.975 137.314  53.701  1.00 50.39           C  
ATOM    960  O   GLY A 123      16.305 138.195  52.901  1.00 49.98           O  
ATOM    961  N   LEU A 124      15.332 136.215  53.335  1.00 50.97           N  
ATOM    962  CA  LEU A 124      14.989 135.971  51.940  1.00 53.29           C  
ATOM    963  C   LEU A 124      13.850 136.845  51.471  1.00 53.48           C  
ATOM    964  O   LEU A 124      13.829 137.323  50.338  1.00 52.50           O  
ATOM    965  CB  LEU A 124      14.589 134.518  51.754  1.00 54.61           C  
ATOM    966  CG  LEU A 124      15.714 133.507  51.967  1.00 57.09           C  
ATOM    967  CD1 LEU A 124      15.086 132.155  52.207  1.00 55.17           C  
ATOM    968  CD2 LEU A 124      16.653 133.473  50.719  1.00 60.26           C  
ATOM    969  N   PHE A 125      12.908 137.056  52.375  1.00 53.73           N  
ATOM    970  CA  PHE A 125      11.720 137.834  52.098  1.00 53.82           C  
ATOM    971  C   PHE A 125      11.783 139.220  52.721  1.00 54.10           C  
ATOM    972  O   PHE A 125      10.879 140.036  52.540  1.00 54.80           O  
ATOM    973  CB  PHE A 125      10.528 137.072  52.657  1.00 53.93           C  
ATOM    974  CG  PHE A 125      10.493 135.634  52.239  1.00 53.69           C  
ATOM    975  CD1 PHE A 125      10.129 135.288  50.946  1.00 53.80           C  
ATOM    976  CD2 PHE A 125      10.840 134.625  53.128  1.00 54.73           C  
ATOM    977  CE1 PHE A 125      10.106 133.951  50.536  1.00 55.09           C  
ATOM    978  CE2 PHE A 125      10.824 133.282  52.733  1.00 55.68           C  
ATOM    979  CZ  PHE A 125      10.456 132.946  51.434  1.00 55.81           C  
ATOM    980  N   GLN A 126      12.847 139.473  53.472  1.00 53.81           N  
ATOM    981  CA  GLN A 126      13.020 140.745  54.152  1.00 52.80           C  
ATOM    982  C   GLN A 126      12.959 141.957  53.231  1.00 50.39           C  
ATOM    983  O   GLN A 126      12.193 142.881  53.471  1.00 49.59           O  
ATOM    984  CB  GLN A 126      14.352 140.764  54.898  1.00 54.39           C  
ATOM    985  CG  GLN A 126      14.468 141.927  55.848  1.00 55.43           C  
ATOM    986  CD  GLN A 126      13.424 141.848  56.949  1.00 56.99           C  
ATOM    987  OE1 GLN A 126      12.698 142.812  57.216  1.00 56.05           O  
ATOM    988  NE2 GLN A 126      13.344 140.687  57.594  1.00 58.55           N  
ATOM    989  N   LYS A 127      13.763 141.950  52.176  1.00 48.19           N  
ATOM    990  CA  LYS A 127      13.806 143.074  51.253  1.00 45.79           C  
ATOM    991  C   LYS A 127      12.467 143.202  50.526  1.00 44.15           C  
ATOM    992  O   LYS A 127      12.034 144.301  50.216  1.00 43.66           O  
ATOM    993  CB  LYS A 127      14.965 142.860  50.267  1.00 46.99           C  
ATOM    994  CG  LYS A 127      15.330 144.039  49.355  1.00 47.88           C  
ATOM    995  CD  LYS A 127      16.503 143.671  48.412  1.00 50.66           C  
ATOM    996  CE  LYS A 127      16.886 144.809  47.453  1.00 51.53           C  
ATOM    997  NZ  LYS A 127      18.052 144.510  46.549  1.00 53.93           N  
ATOM    998  N   HIS A 128      11.809 142.074  50.269  1.00 42.95           N  
ATOM    999  CA  HIS A 128      10.517 142.053  49.567  1.00 41.11           C  
ATOM   1000  C   HIS A 128       9.405 142.769  50.298  1.00 41.10           C  
ATOM   1001  O   HIS A 128       8.609 143.493  49.699  1.00 41.82           O  
ATOM   1002  CB  HIS A 128      10.055 140.608  49.343  1.00 39.67           C  
ATOM   1003  CG  HIS A 128       8.711 140.487  48.684  1.00 38.08           C  
ATOM   1004  ND1 HIS A 128       8.547 140.519  47.316  1.00 37.89           N  
ATOM   1005  CD2 HIS A 128       7.470 140.321  49.205  1.00 37.55           C  
ATOM   1006  CE1 HIS A 128       7.266 140.377  47.021  1.00 36.63           C  
ATOM   1007  NE2 HIS A 128       6.592 140.254  48.151  1.00 36.30           N  
ATOM   1008  N   ARG A 129       9.309 142.493  51.590  1.00 41.00           N  
ATOM   1009  CA  ARG A 129       8.272 143.094  52.395  1.00 39.16           C  
ATOM   1010  C   ARG A 129       8.534 144.558  52.690  1.00 37.96           C  
ATOM   1011  O   ARG A 129       7.597 145.323  52.822  1.00 39.38           O  
ATOM   1012  CB  ARG A 129       8.054 142.281  53.686  1.00 36.73           C  
ATOM   1013  CG  ARG A 129       9.215 142.245  54.646  1.00 33.91           C  
ATOM   1014  CD  ARG A 129       9.171 140.979  55.502  1.00 33.46           C  
ATOM   1015  NE  ARG A 129       7.906 140.762  56.208  1.00 33.32           N  
ATOM   1016  CZ  ARG A 129       7.539 139.590  56.724  1.00 32.41           C  
ATOM   1017  NH1 ARG A 129       8.336 138.538  56.603  1.00 33.28           N  
ATOM   1018  NH2 ARG A 129       6.386 139.469  57.368  1.00 32.74           N  
ATOM   1019  N   GLU A 130       9.780 144.990  52.755  1.00 38.66           N  
ATOM   1020  CA  GLU A 130       9.979 146.398  53.048  1.00 40.32           C  
ATOM   1021  C   GLU A 130       9.528 147.283  51.894  1.00 41.91           C  
ATOM   1022  O   GLU A 130       8.934 148.333  52.108  1.00 42.77           O  
ATOM   1023  CB  GLU A 130      11.435 146.664  53.367  1.00 39.64           C  
ATOM   1024  CG  GLU A 130      11.866 146.024  54.649  1.00 41.33           C  
ATOM   1025  CD  GLU A 130      13.326 146.180  54.886  1.00 41.93           C  
ATOM   1026  OE1 GLU A 130      14.074 145.989  53.904  1.00 42.20           O  
ATOM   1027  OE2 GLU A 130      13.711 146.471  56.043  1.00 42.83           O  
ATOM   1028  N   GLN A 131       9.804 146.845  50.671  1.00 43.55           N  
ATOM   1029  CA  GLN A 131       9.454 147.586  49.463  1.00 43.85           C  
ATOM   1030  C   GLN A 131       7.958 147.542  49.173  1.00 42.88           C  
ATOM   1031  O   GLN A 131       7.407 148.457  48.564  1.00 42.96           O  
ATOM   1032  CB  GLN A 131      10.215 146.997  48.269  1.00 47.13           C  
ATOM   1033  CG  GLN A 131      10.209 147.854  47.022  1.00 51.73           C  
ATOM   1034  CD  GLN A 131      11.056 147.260  45.909  1.00 55.09           C  
ATOM   1035  OE1 GLN A 131      12.187 146.802  46.149  1.00 56.92           O  
ATOM   1036  NE2 GLN A 131      10.524 147.279  44.676  1.00 56.44           N  
ATOM   1037  N   GLU A 132       7.308 146.462  49.588  1.00 41.28           N  
ATOM   1038  CA  GLU A 132       5.878 146.299  49.363  1.00 39.38           C  
ATOM   1039  C   GLU A 132       5.068 147.225  50.237  1.00 39.43           C  
ATOM   1040  O   GLU A 132       4.082 147.811  49.799  1.00 38.64           O  
ATOM   1041  CB  GLU A 132       5.448 144.874  49.666  1.00 39.55           C  
ATOM   1042  CG  GLU A 132       3.978 144.657  49.418  1.00 39.33           C  
ATOM   1043  CD  GLU A 132       3.507 143.289  49.847  1.00 39.74           C  
ATOM   1044  OE1 GLU A 132       3.674 142.965  51.042  1.00 41.89           O  
ATOM   1045  OE2 GLU A 132       2.965 142.538  49.001  1.00 39.90           O  
ATOM   1046  N   LEU A 133       5.488 147.322  51.492  1.00 39.88           N  
ATOM   1047  CA  LEU A 133       4.816 148.156  52.460  1.00 38.55           C  
ATOM   1048  C   LEU A 133       5.014 149.614  52.158  1.00 39.81           C  
ATOM   1049  O   LEU A 133       4.189 150.422  52.524  1.00 40.71           O  
ATOM   1050  CB  LEU A 133       5.328 147.863  53.852  1.00 35.32           C  
ATOM   1051  CG  LEU A 133       4.916 146.508  54.395  1.00 31.92           C  
ATOM   1052  CD1 LEU A 133       5.566 146.335  55.745  1.00 32.21           C  
ATOM   1053  CD2 LEU A 133       3.415 146.428  54.516  1.00 30.00           C  
ATOM   1054  N   GLU A 134       6.086 149.973  51.473  1.00 42.37           N  
ATOM   1055  CA  GLU A 134       6.291 151.378  51.180  1.00 45.13           C  
ATOM   1056  C   GLU A 134       5.285 151.783  50.118  1.00 46.28           C  
ATOM   1057  O   GLU A 134       4.791 152.909  50.112  1.00 45.74           O  
ATOM   1058  CB  GLU A 134       7.720 151.602  50.688  1.00 47.56           C  
ATOM   1059  CG  GLU A 134       8.777 151.467  51.760  1.00 52.45           C  
ATOM   1060  CD  GLU A 134      10.166 151.628  51.212  1.00 55.04           C  
ATOM   1061  OE1 GLU A 134      10.575 150.768  50.404  1.00 55.50           O  
ATOM   1062  OE2 GLU A 134      10.845 152.608  51.600  1.00 58.98           O  
ATOM   1063  N   GLU A 135       4.993 150.835  49.230  1.00 46.74           N  
ATOM   1064  CA  GLU A 135       4.052 151.019  48.136  1.00 47.38           C  
ATOM   1065  C   GLU A 135       2.634 150.950  48.667  1.00 46.00           C  
ATOM   1066  O   GLU A 135       1.744 151.638  48.172  1.00 47.23           O  
ATOM   1067  CB  GLU A 135       4.275 149.946  47.050  1.00 50.93           C  
ATOM   1068  CG  GLU A 135       5.554 150.136  46.223  1.00 56.57           C  
ATOM   1069  CD  GLU A 135       5.775 149.070  45.150  1.00 60.03           C  
ATOM   1070  OE1 GLU A 135       4.829 148.784  44.374  1.00 62.52           O  
ATOM   1071  OE2 GLU A 135       6.909 148.542  45.074  1.00 62.00           O  
ATOM   1072  N   ARG A 136       2.431 150.119  49.685  1.00 43.33           N  
ATOM   1073  CA  ARG A 136       1.118 149.961  50.312  1.00 39.80           C  
ATOM   1074  C   ARG A 136       0.683 151.278  50.915  1.00 39.35           C  
ATOM   1075  O   ARG A 136      -0.480 151.648  50.836  1.00 39.21           O  
ATOM   1076  CB  ARG A 136       1.167 148.925  51.433  1.00 37.34           C  
ATOM   1077  CG  ARG A 136       1.152 147.491  51.002  1.00 31.93           C  
ATOM   1078  CD  ARG A 136      -0.265 146.989  50.811  1.00 27.53           C  
ATOM   1079  NE  ARG A 136      -0.300 145.525  50.768  1.00 23.36           N  
ATOM   1080  CZ  ARG A 136      -0.359 144.729  51.837  1.00 19.13           C  
ATOM   1081  NH1 ARG A 136      -0.402 145.247  53.053  1.00 14.55           N  
ATOM   1082  NH2 ARG A 136      -0.354 143.405  51.693  1.00 16.30           N  
ATOM   1083  N   ARG A 137       1.633 151.977  51.523  1.00 38.58           N  
ATOM   1084  CA  ARG A 137       1.352 153.256  52.147  1.00 38.38           C  
ATOM   1085  C   ARG A 137       1.025 154.370  51.146  1.00 39.60           C  
ATOM   1086  O   ARG A 137       0.313 155.308  51.475  1.00 39.88           O  
ATOM   1087  CB  ARG A 137       2.518 153.664  53.051  1.00 37.49           C  
ATOM   1088  CG  ARG A 137       2.571 152.886  54.356  1.00 38.18           C  
ATOM   1089  CD  ARG A 137       3.615 153.442  55.312  1.00 40.99           C  
ATOM   1090  NE  ARG A 137       4.977 153.058  54.930  1.00 44.56           N  
ATOM   1091  CZ  ARG A 137       5.547 151.887  55.225  1.00 46.49           C  
ATOM   1092  NH1 ARG A 137       4.863 150.978  55.920  1.00 46.49           N  
ATOM   1093  NH2 ARG A 137       6.794 151.622  54.812  1.00 45.40           N  
ATOM   1094  N   LYS A 138       1.520 154.264  49.921  1.00 41.22           N  
ATOM   1095  CA  LYS A 138       1.239 155.279  48.913  1.00 42.75           C  
ATOM   1096  C   LYS A 138      -0.159 155.021  48.367  1.00 42.35           C  
ATOM   1097  O   LYS A 138      -0.850 155.920  47.898  1.00 42.87           O  
ATOM   1098  CB  LYS A 138       2.255 155.186  47.770  1.00 45.58           C  
ATOM   1099  CG  LYS A 138       3.664 155.621  48.124  1.00 50.44           C  
ATOM   1100  CD  LYS A 138       4.659 155.407  46.965  1.00 53.30           C  
ATOM   1101  CE  LYS A 138       6.029 156.050  47.265  1.00 55.88           C  
ATOM   1102  NZ  LYS A 138       7.037 155.934  46.164  1.00 57.35           N  
ATOM   1103  N   LEU A 139      -0.580 153.771  48.446  1.00 41.94           N  
ATOM   1104  CA  LEU A 139      -1.880 153.379  47.941  1.00 41.23           C  
ATOM   1105  C   LEU A 139      -2.968 153.572  49.002  1.00 40.41           C  
ATOM   1106  O   LEU A 139      -4.067 154.054  48.711  1.00 40.05           O  
ATOM   1107  CB  LEU A 139      -1.824 151.921  47.511  1.00 41.61           C  
ATOM   1108  CG  LEU A 139      -3.034 151.517  46.694  1.00 43.75           C  
ATOM   1109  CD1 LEU A 139      -2.997 152.258  45.337  1.00 44.66           C  
ATOM   1110  CD2 LEU A 139      -2.974 150.009  46.482  1.00 44.57           C  
ATOM   1111  N   TYR A 140      -2.642 153.206  50.238  1.00 38.87           N  
ATOM   1112  CA  TYR A 140      -3.573 153.323  51.358  1.00 37.50           C  
ATOM   1113  C   TYR A 140      -3.174 154.430  52.319  1.00 37.43           C  
ATOM   1114  O   TYR A 140      -2.249 154.254  53.090  1.00 38.01           O  
ATOM   1115  CB  TYR A 140      -3.639 152.010  52.157  1.00 36.94           C  
ATOM   1116  CG  TYR A 140      -4.190 150.817  51.401  1.00 35.90           C  
ATOM   1117  CD1 TYR A 140      -3.361 149.982  50.663  1.00 34.64           C  
ATOM   1118  CD2 TYR A 140      -5.547 150.521  51.437  1.00 34.83           C  
ATOM   1119  CE1 TYR A 140      -3.884 148.883  49.957  1.00 35.77           C  
ATOM   1120  CE2 TYR A 140      -6.075 149.434  50.739  1.00 34.64           C  
ATOM   1121  CZ  TYR A 140      -5.244 148.619  50.006  1.00 35.10           C  
ATOM   1122  OH  TYR A 140      -5.782 147.590  49.258  1.00 36.19           O  
ATOM   1123  N   GLN A 141      -3.868 155.561  52.283  1.00 37.12           N  
ATOM   1124  CA  GLN A 141      -3.562 156.655  53.191  1.00 37.28           C  
ATOM   1125  C   GLN A 141      -4.794 157.027  54.021  1.00 37.24           C  
ATOM   1126  O   GLN A 141      -5.919 156.740  53.628  1.00 36.50           O  
ATOM   1127  CB  GLN A 141      -3.114 157.858  52.379  1.00 38.36           C  
ATOM   1128  CG  GLN A 141      -1.797 157.658  51.692  1.00 39.98           C  
ATOM   1129  CD  GLN A 141      -1.516 158.749  50.699  1.00 40.16           C  
ATOM   1130  OE1 GLN A 141      -1.716 159.925  50.994  1.00 42.62           O  
ATOM   1131  NE2 GLN A 141      -1.047 158.375  49.516  1.00 38.47           N  
ATOM   1132  N   TRP A 142      -4.604 157.689  55.155  1.00 36.57           N  
ATOM   1133  CA  TRP A 142      -5.770 158.062  55.938  1.00 36.00           C  
ATOM   1134  C   TRP A 142      -6.462 159.322  55.399  1.00 35.57           C  
ATOM   1135  O   TRP A 142      -5.849 160.146  54.731  1.00 36.76           O  
ATOM   1136  CB  TRP A 142      -5.384 158.236  57.397  1.00 35.84           C  
ATOM   1137  CG  TRP A 142      -4.881 156.990  58.020  1.00 37.28           C  
ATOM   1138  CD1 TRP A 142      -3.577 156.654  58.257  1.00 37.26           C  
ATOM   1139  CD2 TRP A 142      -5.675 155.926  58.550  1.00 37.44           C  
ATOM   1140  NE1 TRP A 142      -3.515 155.449  58.912  1.00 37.61           N  
ATOM   1141  CE2 TRP A 142      -4.791 154.978  59.102  1.00 37.55           C  
ATOM   1142  CE3 TRP A 142      -7.057 155.677  58.610  1.00 38.07           C  
ATOM   1143  CZ2 TRP A 142      -5.241 153.799  59.720  1.00 37.56           C  
ATOM   1144  CZ3 TRP A 142      -7.508 154.498  59.226  1.00 36.50           C  
ATOM   1145  CH2 TRP A 142      -6.599 153.579  59.769  1.00 37.28           C  
ATOM   1146  N   GLY A 143      -7.750 159.457  55.687  1.00 35.53           N  
ATOM   1147  CA  GLY A 143      -8.505 160.601  55.211  1.00 34.86           C  
ATOM   1148  C   GLY A 143      -9.390 161.093  56.334  1.00 35.13           C  
ATOM   1149  O   GLY A 143      -9.294 160.593  57.451  1.00 35.20           O  
ATOM   1150  N   SER A 144     -10.245 162.075  56.059  1.00 35.80           N  
ATOM   1151  CA  SER A 144     -11.154 162.619  57.078  1.00 36.25           C  
ATOM   1152  C   SER A 144     -12.468 163.120  56.464  1.00 36.95           C  
ATOM   1153  O   SER A 144     -12.526 164.219  55.918  1.00 38.19           O  
ATOM   1154  CB  SER A 144     -10.483 163.774  57.839  1.00 36.95           C  
ATOM   1155  OG  SER A 144     -11.333 164.308  58.849  1.00 37.44           O  
ATOM   1156  N   TRP A 145     -13.533 162.340  56.593  1.00 36.46           N  
ATOM   1157  CA  TRP A 145     -14.820 162.713  56.034  1.00 34.99           C  
ATOM   1158  C   TRP A 145     -15.424 163.865  56.855  1.00 36.15           C  
ATOM   1159  O   TRP A 145     -16.032 164.791  56.308  1.00 37.29           O  
ATOM   1160  CB  TRP A 145     -15.717 161.469  56.045  1.00 33.26           C  
ATOM   1161  CG  TRP A 145     -17.119 161.739  55.718  1.00 30.17           C  
ATOM   1162  CD1 TRP A 145     -17.595 162.304  54.580  1.00 31.30           C  
ATOM   1163  CD2 TRP A 145     -18.249 161.525  56.567  1.00 29.53           C  
ATOM   1164  NE1 TRP A 145     -18.960 162.470  54.665  1.00 29.94           N  
ATOM   1165  CE2 TRP A 145     -19.386 161.999  55.878  1.00 28.92           C  
ATOM   1166  CE3 TRP A 145     -18.411 160.982  57.846  1.00 28.25           C  
ATOM   1167  CZ2 TRP A 145     -20.667 161.947  56.425  1.00 28.55           C  
ATOM   1168  CZ3 TRP A 145     -19.681 160.930  58.392  1.00 27.16           C  
ATOM   1169  CH2 TRP A 145     -20.795 161.411  57.684  1.00 28.04           C  
ATOM   1170  N   LYS A 146     -15.237 163.789  58.174  1.00 36.03           N  
ATOM   1171  CA  LYS A 146     -15.725 164.782  59.152  1.00 36.65           C  
ATOM   1172  C   LYS A 146     -14.658 164.890  60.242  1.00 38.11           C  
ATOM   1173  O   LYS A 146     -13.995 163.900  60.549  1.00 36.30           O  
ATOM   1174  CB  LYS A 146     -17.085 164.359  59.779  1.00 34.52           C  
ATOM   1175  CG  LYS A 146     -18.295 164.428  58.842  1.00 30.60           C  
ATOM   1176  CD  LYS A 146     -18.639 165.860  58.466  1.00 28.76           C  
ATOM   1177  CE  LYS A 146     -19.661 165.916  57.311  1.00 25.86           C  
ATOM   1178  NZ  LYS A 146     -20.170 167.293  57.057  1.00 28.52           N  
ATOM   1179  N   GLU A 147     -14.469 166.095  60.778  1.00 41.18           N  
ATOM   1180  CA  GLU A 147     -13.488 166.349  61.830  1.00 44.09           C  
ATOM   1181  C   GLU A 147     -13.928 165.764  63.176  1.00 43.43           C  
ATOM   1182  O   GLU A 147     -15.113 165.763  63.520  1.00 43.19           O  
ATOM   1183  CB  GLU A 147     -13.260 167.862  61.979  1.00 48.06           C  
ATOM   1184  CG  GLU A 147     -14.531 168.703  62.255  1.00 54.21           C  
ATOM   1185  CD  GLU A 147     -14.249 170.223  62.354  1.00 58.81           C  
ATOM   1186  OE1 GLU A 147     -13.471 170.642  63.262  1.00 60.02           O  
ATOM   1187  OE2 GLU A 147     -14.810 170.994  61.518  1.00 61.15           O  
ATOM   1188  N   GLY A 148     -12.967 165.260  63.940  1.00 42.94           N  
ATOM   1189  CA  GLY A 148     -13.290 164.704  65.246  1.00 42.88           C  
ATOM   1190  C   GLY A 148     -13.544 163.207  65.277  1.00 42.54           C  
ATOM   1191  O   GLY A 148     -13.387 162.541  66.313  1.00 42.63           O  
ATOM   1192  N   LEU A 149     -13.940 162.661  64.139  1.00 42.81           N  
ATOM   1193  CA  LEU A 149     -14.209 161.238  64.060  1.00 43.35           C  
ATOM   1194  C   LEU A 149     -12.942 160.446  63.863  1.00 44.66           C  
ATOM   1195  O   LEU A 149     -11.888 161.007  63.579  1.00 46.32           O  
ATOM   1196  CB  LEU A 149     -15.143 160.964  62.897  1.00 42.13           C  
ATOM   1197  CG  LEU A 149     -16.573 161.315  63.250  1.00 41.91           C  
ATOM   1198  CD1 LEU A 149     -17.350 161.447  61.991  1.00 40.43           C  
ATOM   1199  CD2 LEU A 149     -17.145 160.231  64.162  1.00 43.67           C  
ATOM   1200  N   ILE A 150     -13.064 159.131  64.002  1.00 45.26           N  
ATOM   1201  CA  ILE A 150     -11.945 158.229  63.783  1.00 44.46           C  
ATOM   1202  C   ILE A 150     -11.602 158.278  62.277  1.00 45.03           C  
ATOM   1203  O   ILE A 150     -12.497 158.369  61.428  1.00 46.54           O  
ATOM   1204  CB  ILE A 150     -12.304 156.775  64.205  1.00 42.53           C  
ATOM   1205  CG1 ILE A 150     -13.575 156.300  63.526  1.00 40.66           C  
ATOM   1206  CG2 ILE A 150     -12.516 156.680  65.681  1.00 39.78           C  
ATOM   1207  CD1 ILE A 150     -13.962 154.890  63.965  1.00 40.36           C  
ATOM   1208  N   LEU A 151     -10.318 158.243  61.940  1.00 44.17           N  
ATOM   1209  CA  LEU A 151      -9.908 158.321  60.539  1.00 43.19           C  
ATOM   1210  C   LEU A 151     -10.574 157.279  59.621  1.00 42.91           C  
ATOM   1211  O   LEU A 151     -11.049 156.242  60.079  1.00 42.24           O  
ATOM   1212  CB  LEU A 151      -8.381 158.205  60.438  1.00 42.38           C  
ATOM   1213  CG  LEU A 151      -7.658 159.341  61.171  1.00 41.76           C  
ATOM   1214  CD1 LEU A 151      -6.152 159.167  61.140  1.00 40.90           C  
ATOM   1215  CD2 LEU A 151      -8.041 160.659  60.491  1.00 44.15           C  
ATOM   1216  N   ASN A 152     -10.656 157.592  58.328  1.00 42.46           N  
ATOM   1217  CA  ASN A 152     -11.214 156.673  57.335  1.00 43.29           C  
ATOM   1218  C   ASN A 152     -10.214 156.634  56.214  1.00 44.61           C  
ATOM   1219  O   ASN A 152      -9.099 157.128  56.363  1.00 45.38           O  
ATOM   1220  CB  ASN A 152     -12.570 157.151  56.786  1.00 43.29           C  
ATOM   1221  CG  ASN A 152     -12.495 158.502  56.110  1.00 42.70           C  
ATOM   1222  OD1 ASN A 152     -12.371 159.518  56.762  1.00 44.20           O  
ATOM   1223  ND2 ASN A 152     -12.573 158.511  54.793  1.00 41.75           N  
ATOM   1224  N   VAL A 153     -10.607 156.063  55.087  1.00 45.21           N  
ATOM   1225  CA  VAL A 153      -9.707 155.992  53.951  1.00 46.45           C  
ATOM   1226  C   VAL A 153      -9.703 157.354  53.239  1.00 47.18           C  
ATOM   1227  O   VAL A 153     -10.722 158.052  53.204  1.00 47.78           O  
ATOM   1228  CB  VAL A 153     -10.162 154.898  52.989  1.00 47.89           C  
ATOM   1229  CG1 VAL A 153     -11.532 155.278  52.392  1.00 49.71           C  
ATOM   1230  CG2 VAL A 153      -9.141 154.712  51.888  1.00 47.87           C  
ATOM   1231  N   ALA A 154      -8.557 157.724  52.677  1.00 47.40           N  
ATOM   1232  CA  ALA A 154      -8.374 159.011  51.996  1.00 48.23           C  
ATOM   1233  C   ALA A 154      -9.139 159.101  50.684  1.00 49.27           C  
ATOM   1234  O   ALA A 154      -9.246 158.121  49.958  1.00 50.66           O  
ATOM   1235  CB  ALA A 154      -6.905 159.238  51.737  1.00 48.43           C  
ATOM   1236  N   GLY A 155      -9.670 160.275  50.372  1.00 50.11           N  
ATOM   1237  CA  GLY A 155     -10.420 160.418  49.133  1.00 51.60           C  
ATOM   1238  C   GLY A 155     -11.832 160.937  49.335  1.00 52.79           C  
ATOM   1239  O   GLY A 155     -12.208 161.293  50.448  1.00 53.57           O  
ATOM   1240  N   SER A 156     -12.620 160.986  48.262  1.00 53.42           N  
ATOM   1241  CA  SER A 156     -13.999 161.482  48.344  1.00 54.32           C  
ATOM   1242  C   SER A 156     -14.977 160.564  47.612  1.00 53.63           C  
ATOM   1243  O   SER A 156     -16.076 160.288  48.096  1.00 52.21           O  
ATOM   1244  CB  SER A 156     -14.093 162.877  47.724  1.00 54.88           C  
ATOM   1245  OG  SER A 156     -13.203 163.776  48.351  1.00 58.52           O  
ATOM   1246  N   LYS A 157     -14.560 160.119  46.429  1.00 53.83           N  
ATOM   1247  CA  LYS A 157     -15.349 159.249  45.566  1.00 52.99           C  
ATOM   1248  C   LYS A 157     -14.771 157.824  45.539  1.00 52.49           C  
ATOM   1249  O   LYS A 157     -13.692 157.571  46.078  1.00 52.63           O  
ATOM   1250  CB  LYS A 157     -15.388 159.842  44.142  1.00 53.39           C  
ATOM   1251  CG  LYS A 157     -16.309 161.075  43.944  1.00 55.06           C  
ATOM   1252  CD  LYS A 157     -17.823 160.702  43.947  1.00 56.10           C  
ATOM   1253  CE  LYS A 157     -18.772 161.916  43.815  1.00 54.91           C  
ATOM   1254  NZ  LYS A 157     -20.214 161.510  43.866  1.00 54.17           N  
ATOM   1255  N   LEU A 158     -15.491 156.905  44.901  1.00 52.36           N  
ATOM   1256  CA  LEU A 158     -15.062 155.518  44.793  1.00 51.35           C  
ATOM   1257  C   LEU A 158     -13.807 155.457  43.958  1.00 52.39           C  
ATOM   1258  O   LEU A 158     -12.987 154.566  44.130  1.00 53.38           O  
ATOM   1259  CB  LEU A 158     -16.150 154.680  44.127  1.00 49.82           C  
ATOM   1260  CG  LEU A 158     -17.438 154.489  44.936  1.00 49.03           C  
ATOM   1261  CD1 LEU A 158     -18.545 153.910  44.073  1.00 48.22           C  
ATOM   1262  CD2 LEU A 158     -17.130 153.568  46.103  1.00 46.41           C  
ATOM   1263  N   THR A 159     -13.666 156.412  43.046  1.00 53.58           N  
ATOM   1264  CA  THR A 159     -12.508 156.479  42.159  1.00 53.77           C  
ATOM   1265  C   THR A 159     -11.208 156.670  42.915  1.00 52.70           C  
ATOM   1266  O   THR A 159     -10.145 156.333  42.419  1.00 52.33           O  
ATOM   1267  CB  THR A 159     -12.650 157.632  41.165  1.00 53.95           C  
ATOM   1268  OG1 THR A 159     -12.959 158.847  41.870  1.00 54.76           O  
ATOM   1269  CG2 THR A 159     -13.737 157.321  40.174  1.00 54.15           C  
ATOM   1270  N   ASP A 160     -11.301 157.203  44.123  1.00 51.75           N  
ATOM   1271  CA  ASP A 160     -10.119 157.434  44.919  1.00 52.13           C  
ATOM   1272  C   ASP A 160      -9.647 156.178  45.632  1.00 52.40           C  
ATOM   1273  O   ASP A 160      -8.573 156.166  46.234  1.00 52.99           O  
ATOM   1274  CB  ASP A 160     -10.381 158.540  45.934  1.00 53.07           C  
ATOM   1275  CG  ASP A 160     -10.803 159.827  45.283  1.00 54.07           C  
ATOM   1276  OD1 ASP A 160     -10.100 160.288  44.360  1.00 55.64           O  
ATOM   1277  OD2 ASP A 160     -11.835 160.379  45.699  1.00 54.99           O  
ATOM   1278  N   LEU A 161     -10.461 155.123  45.572  1.00 51.16           N  
ATOM   1279  CA  LEU A 161     -10.120 153.841  46.200  1.00 48.06           C  
ATOM   1280  C   LEU A 161      -9.214 152.980  45.306  1.00 46.85           C  
ATOM   1281  O   LEU A 161      -9.333 153.006  44.078  1.00 46.02           O  
ATOM   1282  CB  LEU A 161     -11.381 153.030  46.497  1.00 47.03           C  
ATOM   1283  CG  LEU A 161     -12.350 153.499  47.564  1.00 45.11           C  
ATOM   1284  CD1 LEU A 161     -13.669 152.786  47.405  1.00 43.58           C  
ATOM   1285  CD2 LEU A 161     -11.732 153.203  48.900  1.00 44.42           C  
ATOM   1286  N   PRO A 162      -8.299 152.195  45.916  1.00 44.73           N  
ATOM   1287  CA  PRO A 162      -7.424 151.336  45.116  1.00 43.88           C  
ATOM   1288  C   PRO A 162      -8.270 150.293  44.414  1.00 43.35           C  
ATOM   1289  O   PRO A 162      -9.240 149.768  44.979  1.00 43.03           O  
ATOM   1290  CB  PRO A 162      -6.466 150.744  46.145  1.00 41.47           C  
ATOM   1291  CG  PRO A 162      -7.205 150.870  47.426  1.00 42.17           C  
ATOM   1292  CD  PRO A 162      -7.847 152.213  47.313  1.00 42.33           C  
ATOM   1293  N   VAL A 163      -7.922 150.037  43.160  1.00 43.08           N  
ATOM   1294  CA  VAL A 163      -8.655 149.108  42.321  1.00 41.83           C  
ATOM   1295  C   VAL A 163      -8.963 147.770  43.008  1.00 40.58           C  
ATOM   1296  O   VAL A 163     -10.033 147.200  42.796  1.00 40.63           O  
ATOM   1297  CB  VAL A 163      -7.904 148.914  40.955  1.00 40.54           C  
ATOM   1298  CG1 VAL A 163      -6.617 148.155  41.158  1.00 40.22           C  
ATOM   1299  CG2 VAL A 163      -8.818 148.245  39.948  1.00 39.92           C  
ATOM   1300  N   ASP A 164      -8.060 147.295  43.862  1.00 39.65           N  
ATOM   1301  CA  ASP A 164      -8.280 146.021  44.554  1.00 38.58           C  
ATOM   1302  C   ASP A 164      -9.379 146.043  45.608  1.00 38.67           C  
ATOM   1303  O   ASP A 164      -9.857 144.984  46.028  1.00 37.98           O  
ATOM   1304  CB  ASP A 164      -6.990 145.525  45.192  1.00 37.84           C  
ATOM   1305  CG  ASP A 164      -5.962 145.123  44.168  1.00 37.77           C  
ATOM   1306  OD1 ASP A 164      -6.256 144.229  43.346  1.00 34.01           O  
ATOM   1307  OD2 ASP A 164      -4.857 145.700  44.185  1.00 40.10           O  
ATOM   1308  N   GLU A 165      -9.765 147.242  46.037  1.00 37.74           N  
ATOM   1309  CA  GLU A 165     -10.821 147.403  47.029  1.00 37.05           C  
ATOM   1310  C   GLU A 165     -12.216 147.621  46.396  1.00 36.13           C  
ATOM   1311  O   GLU A 165     -13.254 147.519  47.065  1.00 32.75           O  
ATOM   1312  CB  GLU A 165     -10.448 148.551  47.973  1.00 38.56           C  
ATOM   1313  CG  GLU A 165      -9.169 148.296  48.824  1.00 40.55           C  
ATOM   1314  CD  GLU A 165      -9.259 147.065  49.731  1.00 41.55           C  
ATOM   1315  OE1 GLU A 165     -10.326 146.864  50.359  1.00 42.79           O  
ATOM   1316  OE2 GLU A 165      -8.260 146.311  49.819  1.00 40.71           O  
ATOM   1317  N   ARG A 166     -12.222 147.889  45.095  1.00 37.00           N  
ATOM   1318  CA  ARG A 166     -13.442 148.111  44.334  1.00 38.91           C  
ATOM   1319  C   ARG A 166     -14.231 146.818  44.112  1.00 40.83           C  
ATOM   1320  O   ARG A 166     -13.669 145.726  44.158  1.00 40.68           O  
ATOM   1321  CB  ARG A 166     -13.075 148.738  42.996  1.00 38.04           C  
ATOM   1322  CG  ARG A 166     -12.213 149.968  43.120  1.00 39.58           C  
ATOM   1323  CD  ARG A 166     -12.990 151.194  43.553  1.00 40.68           C  
ATOM   1324  NE  ARG A 166     -13.677 151.879  42.452  1.00 42.30           N  
ATOM   1325  CZ  ARG A 166     -14.923 151.631  42.045  1.00 43.01           C  
ATOM   1326  NH1 ARG A 166     -15.650 150.697  42.643  1.00 44.02           N  
ATOM   1327  NH2 ARG A 166     -15.457 152.337  41.048  1.00 43.71           N  
ATOM   1328  N   PHE A 167     -15.533 146.947  43.859  1.00 44.32           N  
ATOM   1329  CA  PHE A 167     -16.386 145.780  43.629  1.00 46.68           C  
ATOM   1330  C   PHE A 167     -16.012 145.067  42.344  1.00 48.16           C  
ATOM   1331  O   PHE A 167     -15.627 145.710  41.367  1.00 46.77           O  
ATOM   1332  CB  PHE A 167     -17.872 146.179  43.521  1.00 47.29           C  
ATOM   1333  CG  PHE A 167     -18.571 146.328  44.843  1.00 48.35           C  
ATOM   1334  CD1 PHE A 167     -18.405 145.377  45.842  1.00 48.54           C  
ATOM   1335  CD2 PHE A 167     -19.411 147.413  45.083  1.00 48.11           C  
ATOM   1336  CE1 PHE A 167     -19.055 145.509  47.065  1.00 47.47           C  
ATOM   1337  CE2 PHE A 167     -20.075 147.556  46.313  1.00 46.34           C  
ATOM   1338  CZ  PHE A 167     -19.893 146.596  47.305  1.00 45.46           C  
ATOM   1339  N   LEU A 168     -16.166 143.746  42.326  1.00 51.65           N  
ATOM   1340  CA  LEU A 168     -15.883 143.000  41.113  1.00 54.95           C  
ATOM   1341  C   LEU A 168     -17.032 143.322  40.183  1.00 57.16           C  
ATOM   1342  O   LEU A 168     -18.167 143.497  40.621  1.00 58.93           O  
ATOM   1343  CB  LEU A 168     -15.822 141.498  41.382  1.00 54.78           C  
ATOM   1344  CG  LEU A 168     -14.452 140.867  41.638  1.00 54.37           C  
ATOM   1345  CD1 LEU A 168     -13.809 141.496  42.872  1.00 54.73           C  
ATOM   1346  CD2 LEU A 168     -14.666 139.388  41.852  1.00 55.35           C  
ATOM   1347  N   GLU A 169     -16.732 143.431  38.898  1.00 59.34           N  
ATOM   1348  CA  GLU A 169     -17.742 143.756  37.911  1.00 60.35           C  
ATOM   1349  C   GLU A 169     -18.995 142.883  37.936  1.00 60.81           C  
ATOM   1350  O   GLU A 169     -20.052 143.317  37.472  1.00 60.64           O  
ATOM   1351  CB  GLU A 169     -17.119 143.722  36.528  1.00 61.78           C  
ATOM   1352  CG  GLU A 169     -17.262 145.051  35.785  1.00 62.40           C  
ATOM   1353  CD  GLU A 169     -18.702 145.371  35.465  1.00 62.37           C  
ATOM   1354  OE1 GLU A 169     -19.415 145.856  36.364  1.00 62.64           O  
ATOM   1355  OE2 GLU A 169     -19.132 145.105  34.323  1.00 63.43           O  
ATOM   1356  N   ASP A 170     -18.906 141.677  38.491  1.00 61.05           N  
ATOM   1357  CA  ASP A 170     -20.078 140.813  38.528  1.00 62.02           C  
ATOM   1358  C   ASP A 170     -20.992 141.151  39.693  1.00 62.16           C  
ATOM   1359  O   ASP A 170     -22.194 140.933  39.618  1.00 63.30           O  
ATOM   1360  CB  ASP A 170     -19.648 139.348  38.581  1.00 63.19           C  
ATOM   1361  CG  ASP A 170     -19.122 138.855  37.253  1.00 64.33           C  
ATOM   1362  OD1 ASP A 170     -19.936 138.669  36.321  1.00 64.86           O  
ATOM   1363  OD2 ASP A 170     -17.896 138.654  37.144  1.00 65.36           O  
ATOM   1364  N   LYS A 171     -20.430 141.695  40.764  1.00 61.74           N  
ATOM   1365  CA  LYS A 171     -21.222 142.045  41.931  1.00 61.46           C  
ATOM   1366  C   LYS A 171     -21.706 143.483  41.830  1.00 60.29           C  
ATOM   1367  O   LYS A 171     -22.803 143.821  42.264  1.00 59.21           O  
ATOM   1368  CB  LYS A 171     -20.381 141.866  43.191  1.00 63.42           C  
ATOM   1369  CG  LYS A 171     -21.143 142.047  44.470  1.00 65.39           C  
ATOM   1370  CD  LYS A 171     -20.224 141.886  45.642  1.00 68.19           C  
ATOM   1371  CE  LYS A 171     -20.980 142.086  46.938  1.00 70.58           C  
ATOM   1372  NZ  LYS A 171     -20.136 141.703  48.126  1.00 74.23           N  
ATOM   1373  N   LYS A 172     -20.875 144.339  41.261  1.00 58.80           N  
ATOM   1374  CA  LYS A 172     -21.255 145.724  41.125  1.00 58.81           C  
ATOM   1375  C   LYS A 172     -22.551 145.865  40.333  1.00 57.56           C  
ATOM   1376  O   LYS A 172     -23.406 146.652  40.709  1.00 56.89           O  
ATOM   1377  CB  LYS A 172     -20.138 146.511  40.452  1.00 61.63           C  
ATOM   1378  CG  LYS A 172     -20.346 148.006  40.460  1.00 66.31           C  
ATOM   1379  CD  LYS A 172     -19.125 148.723  39.892  1.00 71.66           C  
ATOM   1380  CE  LYS A 172     -19.278 150.256  39.953  1.00 74.62           C  
ATOM   1381  NZ  LYS A 172     -18.179 150.994  39.234  1.00 77.71           N  
ATOM   1382  N   ILE A 173     -22.718 145.099  39.258  1.00 56.41           N  
ATOM   1383  CA  ILE A 173     -23.937 145.215  38.464  1.00 55.11           C  
ATOM   1384  C   ILE A 173     -25.157 144.699  39.190  1.00 53.62           C  
ATOM   1385  O   ILE A 173     -26.234 145.254  39.049  1.00 55.15           O  
ATOM   1386  CB  ILE A 173     -23.853 144.470  37.105  1.00 55.70           C  
ATOM   1387  CG1 ILE A 173     -23.474 143.002  37.322  1.00 57.37           C  
ATOM   1388  CG2 ILE A 173     -22.879 145.175  36.184  1.00 55.45           C  
ATOM   1389  CD1 ILE A 173     -23.512 142.159  36.040  1.00 57.53           C  
ATOM   1390  N   ASP A 174     -25.002 143.636  39.962  1.00 51.82           N  
ATOM   1391  CA  ASP A 174     -26.143 143.097  40.678  1.00 50.54           C  
ATOM   1392  C   ASP A 174     -26.454 143.902  41.921  1.00 47.94           C  
ATOM   1393  O   ASP A 174     -27.603 144.029  42.313  1.00 46.87           O  
ATOM   1394  CB  ASP A 174     -25.903 141.634  41.050  1.00 54.29           C  
ATOM   1395  CG  ASP A 174     -25.874 140.716  39.833  1.00 57.99           C  
ATOM   1396  OD1 ASP A 174     -26.790 140.842  38.975  1.00 60.89           O  
ATOM   1397  OD2 ASP A 174     -24.949 139.865  39.751  1.00 58.25           O  
ATOM   1398  N   PHE A 175     -25.428 144.457  42.541  1.00 47.03           N  
ATOM   1399  CA  PHE A 175     -25.630 145.239  43.749  1.00 46.05           C  
ATOM   1400  C   PHE A 175     -26.475 146.469  43.475  1.00 45.96           C  
ATOM   1401  O   PHE A 175     -27.338 146.832  44.269  1.00 45.15           O  
ATOM   1402  CB  PHE A 175     -24.290 145.685  44.307  1.00 43.98           C  
ATOM   1403  CG  PHE A 175     -24.404 146.652  45.438  1.00 43.02           C  
ATOM   1404  CD1 PHE A 175     -24.646 146.203  46.721  1.00 43.03           C  
ATOM   1405  CD2 PHE A 175     -24.266 148.016  45.221  1.00 42.70           C  
ATOM   1406  CE1 PHE A 175     -24.747 147.097  47.777  1.00 42.58           C  
ATOM   1407  CE2 PHE A 175     -24.369 148.912  46.269  1.00 42.67           C  
ATOM   1408  CZ  PHE A 175     -24.608 148.448  47.548  1.00 43.03           C  
ATOM   1409  N   GLU A 176     -26.171 147.126  42.362  1.00 46.69           N  
ATOM   1410  CA  GLU A 176     -26.864 148.332  41.946  1.00 48.27           C  
ATOM   1411  C   GLU A 176     -28.216 148.047  41.296  1.00 49.85           C  
ATOM   1412  O   GLU A 176     -29.186 148.779  41.502  1.00 49.36           O  
ATOM   1413  CB  GLU A 176     -25.988 149.134  40.983  1.00 48.25           C  
ATOM   1414  CG  GLU A 176     -24.649 149.563  41.576  1.00 50.59           C  
ATOM   1415  CD  GLU A 176     -23.889 150.529  40.663  1.00 53.11           C  
ATOM   1416  OE1 GLU A 176     -23.637 150.158  39.490  1.00 55.49           O  
ATOM   1417  OE2 GLU A 176     -23.550 151.655  41.111  1.00 52.43           O  
ATOM   1418  N   ALA A 177     -28.297 146.980  40.515  1.00 51.20           N  
ATOM   1419  CA  ALA A 177     -29.560 146.665  39.864  1.00 51.50           C  
ATOM   1420  C   ALA A 177     -30.634 146.386  40.900  1.00 52.01           C  
ATOM   1421  O   ALA A 177     -31.673 147.039  40.908  1.00 52.26           O  
ATOM   1422  CB  ALA A 177     -29.400 145.457  38.942  1.00 52.15           C  
ATOM   1423  N   SER A 178     -30.369 145.407  41.765  1.00 53.51           N  
ATOM   1424  CA  SER A 178     -31.291 144.977  42.830  1.00 54.01           C  
ATOM   1425  C   SER A 178     -31.731 146.105  43.755  1.00 54.66           C  
ATOM   1426  O   SER A 178     -32.853 146.117  44.267  1.00 55.31           O  
ATOM   1427  CB  SER A 178     -30.617 143.920  43.692  1.00 53.22           C  
ATOM   1428  OG  SER A 178     -29.482 144.489  44.329  1.00 51.74           O  
ATOM   1429  N   LEU A 179     -30.819 147.030  44.005  1.00 54.91           N  
ATOM   1430  CA  LEU A 179     -31.113 148.147  44.880  1.00 54.76           C  
ATOM   1431  C   LEU A 179     -32.065 149.102  44.161  1.00 54.97           C  
ATOM   1432  O   LEU A 179     -33.000 149.643  44.752  1.00 55.04           O  
ATOM   1433  CB  LEU A 179     -29.808 148.851  45.245  1.00 54.24           C  
ATOM   1434  CG  LEU A 179     -29.852 149.989  46.268  1.00 54.01           C  
ATOM   1435  CD1 LEU A 179     -30.369 149.466  47.627  1.00 52.60           C  
ATOM   1436  CD2 LEU A 179     -28.440 150.537  46.406  1.00 52.73           C  
ATOM   1437  N   ALA A 180     -31.822 149.291  42.869  1.00 55.13           N  
ATOM   1438  CA  ALA A 180     -32.644 150.171  42.039  1.00 54.24           C  
ATOM   1439  C   ALA A 180     -34.064 149.635  41.929  1.00 53.76           C  
ATOM   1440  O   ALA A 180     -35.036 150.338  42.206  1.00 52.40           O  
ATOM   1441  CB  ALA A 180     -32.031 150.301  40.643  1.00 54.72           C  
ATOM   1442  N   TRP A 181     -34.182 148.383  41.511  1.00 53.09           N  
ATOM   1443  CA  TRP A 181     -35.496 147.782  41.387  1.00 53.56           C  
ATOM   1444  C   TRP A 181     -36.150 147.665  42.764  1.00 52.73           C  
ATOM   1445  O   TRP A 181     -37.366 147.726  42.888  1.00 52.68           O  
ATOM   1446  CB  TRP A 181     -35.399 146.405  40.719  1.00 54.97           C  
ATOM   1447  CG  TRP A 181     -35.128 146.465  39.244  1.00 57.45           C  
ATOM   1448  CD1 TRP A 181     -33.931 146.277  38.621  1.00 59.17           C  
ATOM   1449  CD2 TRP A 181     -36.081 146.748  38.208  1.00 58.59           C  
ATOM   1450  NE1 TRP A 181     -34.075 146.420  37.259  1.00 60.39           N  
ATOM   1451  CE2 TRP A 181     -35.386 146.708  36.977  1.00 59.73           C  
ATOM   1452  CE3 TRP A 181     -37.456 147.024  38.201  1.00 58.76           C  
ATOM   1453  CZ2 TRP A 181     -36.021 146.945  35.740  1.00 59.55           C  
ATOM   1454  CZ3 TRP A 181     -38.091 147.258  36.974  1.00 58.70           C  
ATOM   1455  CH2 TRP A 181     -37.370 147.213  35.761  1.00 59.02           C  
ATOM   1456  N   GLY A 182     -35.340 147.514  43.803  1.00 52.46           N  
ATOM   1457  CA  GLY A 182     -35.890 147.395  45.142  1.00 52.62           C  
ATOM   1458  C   GLY A 182     -36.649 148.615  45.640  1.00 53.12           C  
ATOM   1459  O   GLY A 182     -37.840 148.545  45.968  1.00 52.89           O  
ATOM   1460  N   LEU A 183     -35.964 149.747  45.708  1.00 52.64           N  
ATOM   1461  CA  LEU A 183     -36.604 150.958  46.184  1.00 53.53           C  
ATOM   1462  C   LEU A 183     -37.654 151.533  45.242  1.00 52.47           C  
ATOM   1463  O   LEU A 183     -38.572 152.214  45.683  1.00 51.75           O  
ATOM   1464  CB  LEU A 183     -35.547 152.004  46.500  1.00 56.01           C  
ATOM   1465  CG  LEU A 183     -34.576 152.384  45.381  1.00 57.68           C  
ATOM   1466  CD1 LEU A 183     -35.202 153.466  44.463  1.00 58.42           C  
ATOM   1467  CD2 LEU A 183     -33.314 152.925  46.040  1.00 58.68           C  
ATOM   1468  N   ALA A 184     -37.535 151.251  43.952  1.00 51.72           N  
ATOM   1469  CA  ALA A 184     -38.508 151.754  43.001  1.00 52.32           C  
ATOM   1470  C   ALA A 184     -39.817 150.999  43.162  1.00 52.69           C  
ATOM   1471  O   ALA A 184     -40.888 151.597  43.136  1.00 53.08           O  
ATOM   1472  CB  ALA A 184     -37.990 151.596  41.585  1.00 52.19           C  
ATOM   1473  N   GLU A 185     -39.733 149.685  43.339  1.00 52.63           N  
ATOM   1474  CA  GLU A 185     -40.933 148.867  43.498  1.00 52.74           C  
ATOM   1475  C   GLU A 185     -41.732 149.403  44.692  1.00 51.48           C  
ATOM   1476  O   GLU A 185     -42.956 149.552  44.636  1.00 49.25           O  
ATOM   1477  CB  GLU A 185     -40.524 147.402  43.726  1.00 56.25           C  
ATOM   1478  CG  GLU A 185     -41.642 146.383  43.543  1.00 61.22           C  
ATOM   1479  CD  GLU A 185     -42.149 146.310  42.097  1.00 65.23           C  
ATOM   1480  OE1 GLU A 185     -41.315 146.127  41.168  1.00 67.05           O  
ATOM   1481  OE2 GLU A 185     -43.385 146.429  41.894  1.00 67.71           O  
ATOM   1482  N   LEU A 186     -41.002 149.685  45.771  1.00 51.21           N  
ATOM   1483  CA  LEU A 186     -41.554 150.210  47.022  1.00 50.12           C  
ATOM   1484  C   LEU A 186     -42.123 151.602  46.868  1.00 49.26           C  
ATOM   1485  O   LEU A 186     -43.142 151.941  47.450  1.00 49.63           O  
ATOM   1486  CB  LEU A 186     -40.473 150.265  48.089  1.00 50.98           C  
ATOM   1487  CG  LEU A 186     -39.914 148.905  48.474  1.00 52.46           C  
ATOM   1488  CD1 LEU A 186     -38.792 149.105  49.476  1.00 52.80           C  
ATOM   1489  CD2 LEU A 186     -41.035 148.057  49.092  1.00 54.75           C  
ATOM   1490  N   ALA A 187     -41.437 152.418  46.086  1.00 49.25           N  
ATOM   1491  CA  ALA A 187     -41.866 153.792  45.837  1.00 50.00           C  
ATOM   1492  C   ALA A 187     -43.146 153.817  45.011  1.00 50.21           C  
ATOM   1493  O   ALA A 187     -44.002 154.699  45.163  1.00 50.03           O  
ATOM   1494  CB  ALA A 187     -40.765 154.549  45.096  1.00 49.03           C  
ATOM   1495  N   LEU A 188     -43.246 152.853  44.107  1.00 49.42           N  
ATOM   1496  CA  LEU A 188     -44.406 152.737  43.258  1.00 49.13           C  
ATOM   1497  C   LEU A 188     -45.634 152.423  44.087  1.00 48.84           C  
ATOM   1498  O   LEU A 188     -46.602 153.177  44.087  1.00 48.17           O  
ATOM   1499  CB  LEU A 188     -44.183 151.646  42.211  1.00 50.58           C  
ATOM   1500  CG  LEU A 188     -43.661 152.107  40.835  1.00 51.84           C  
ATOM   1501  CD1 LEU A 188     -42.981 150.935  40.084  1.00 52.37           C  
ATOM   1502  CD2 LEU A 188     -44.847 152.655  40.023  1.00 51.32           C  
ATOM   1503  N   LYS A 189     -45.591 151.322  44.821  1.00 48.20           N  
ATOM   1504  CA  LYS A 189     -46.746 150.946  45.612  1.00 48.30           C  
ATOM   1505  C   LYS A 189     -47.138 151.980  46.659  1.00 48.45           C  
ATOM   1506  O   LYS A 189     -48.320 152.187  46.907  1.00 49.08           O  
ATOM   1507  CB  LYS A 189     -46.513 149.578  46.257  1.00 47.87           C  
ATOM   1508  CG  LYS A 189     -46.300 148.468  45.243  1.00 47.58           C  
ATOM   1509  CD  LYS A 189     -45.932 147.164  45.922  1.00 48.98           C  
ATOM   1510  CE  LYS A 189     -45.723 146.015  44.921  1.00 49.81           C  
ATOM   1511  NZ  LYS A 189     -46.994 145.476  44.324  1.00 52.29           N  
ATOM   1512  N   ASN A 190     -46.165 152.668  47.241  1.00 49.48           N  
ATOM   1513  CA  ASN A 190     -46.473 153.648  48.284  1.00 51.59           C  
ATOM   1514  C   ASN A 190     -47.112 154.935  47.752  1.00 52.27           C  
ATOM   1515  O   ASN A 190     -47.784 155.653  48.494  1.00 52.64           O  
ATOM   1516  CB  ASN A 190     -45.198 153.960  49.079  1.00 50.79           C  
ATOM   1517  CG  ASN A 190     -44.730 152.772  49.917  1.00 51.03           C  
ATOM   1518  OD1 ASN A 190     -43.530 152.592  50.169  1.00 48.89           O  
ATOM   1519  ND2 ASN A 190     -45.688 151.961  50.369  1.00 50.76           N  
ATOM   1520  N   SER A 191     -46.913 155.216  46.466  1.00 53.55           N  
ATOM   1521  CA  SER A 191     -47.475 156.416  45.841  1.00 53.20           C  
ATOM   1522  C   SER A 191     -48.996 156.249  45.659  1.00 53.49           C  
ATOM   1523  O   SER A 191     -49.723 157.220  45.447  1.00 53.71           O  
ATOM   1524  CB  SER A 191     -46.779 156.705  44.476  1.00 53.65           C  
ATOM   1525  OG  SER A 191     -46.834 155.608  43.563  1.00 52.37           O  
ATOM   1526  N   LEU A 192     -49.476 155.011  45.739  1.00 53.13           N  
ATOM   1527  CA  LEU A 192     -50.901 154.734  45.582  1.00 52.33           C  
ATOM   1528  C   LEU A 192     -51.666 155.300  46.768  1.00 51.82           C  
ATOM   1529  O   LEU A 192     -52.803 155.747  46.641  1.00 51.50           O  
ATOM   1530  CB  LEU A 192     -51.151 153.227  45.530  1.00 52.66           C  
ATOM   1531  CG  LEU A 192     -50.513 152.472  44.375  1.00 52.21           C  
ATOM   1532  CD1 LEU A 192     -50.684 150.993  44.628  1.00 52.13           C  
ATOM   1533  CD2 LEU A 192     -51.167 152.887  43.072  1.00 51.99           C  
ATOM   1534  N   ASN A 193     -51.030 155.283  47.932  1.00 51.25           N  
ATOM   1535  CA  ASN A 193     -51.668 155.755  49.163  1.00 52.57           C  
ATOM   1536  C   ASN A 193     -51.668 157.260  49.278  1.00 53.03           C  
ATOM   1537  O   ASN A 193     -52.189 157.844  50.234  1.00 52.68           O  
ATOM   1538  CB  ASN A 193     -50.946 155.164  50.368  1.00 50.48           C  
ATOM   1539  CG  ASN A 193     -50.819 153.688  50.267  1.00 49.13           C  
ATOM   1540  OD1 ASN A 193     -51.828 153.001  50.150  1.00 49.06           O  
ATOM   1541  ND2 ASN A 193     -49.587 153.176  50.293  1.00 47.85           N  
ATOM   1542  N   ILE A 194     -51.064 157.887  48.295  1.00 54.05           N  
ATOM   1543  CA  ILE A 194     -50.982 159.317  48.295  1.00 55.55           C  
ATOM   1544  C   ILE A 194     -52.232 160.036  48.813  1.00 56.27           C  
ATOM   1545  O   ILE A 194     -52.109 161.057  49.466  1.00 57.96           O  
ATOM   1546  CB  ILE A 194     -50.674 159.820  46.902  1.00 55.56           C  
ATOM   1547  CG1 ILE A 194     -50.266 161.281  46.981  1.00 56.17           C  
ATOM   1548  CG2 ILE A 194     -51.864 159.568  45.991  1.00 57.18           C  
ATOM   1549  CD1 ILE A 194     -48.818 161.467  47.425  1.00 55.61           C  
ATOM   1550  N   LEU A 195     -53.433 159.533  48.557  1.00 56.33           N  
ATOM   1551  CA  LEU A 195     -54.608 160.253  49.055  1.00 57.62           C  
ATOM   1552  C   LEU A 195     -55.375 159.503  50.137  1.00 58.81           C  
ATOM   1553  O   LEU A 195     -56.475 159.912  50.524  1.00 58.80           O  
ATOM   1554  CB  LEU A 195     -55.562 160.579  47.902  1.00 57.73           C  
ATOM   1555  CG  LEU A 195     -55.119 161.618  46.855  1.00 57.69           C  
ATOM   1556  CD1 LEU A 195     -55.672 161.243  45.470  1.00 56.41           C  
ATOM   1557  CD2 LEU A 195     -55.587 163.013  47.273  1.00 56.14           C  
ATOM   1558  N   ALA A 196     -54.795 158.416  50.633  1.00 60.10           N  
ATOM   1559  CA  ALA A 196     -55.462 157.627  51.660  1.00 60.81           C  
ATOM   1560  C   ALA A 196     -55.481 158.295  53.036  1.00 60.75           C  
ATOM   1561  O   ALA A 196     -54.487 158.872  53.484  1.00 61.11           O  
ATOM   1562  CB  ALA A 196     -54.824 156.247  51.760  1.00 61.65           C  
ATOM   1563  N   PRO A 197     -56.628 158.212  53.725  1.00 59.76           N  
ATOM   1564  CA  PRO A 197     -56.772 158.800  55.056  1.00 59.05           C  
ATOM   1565  C   PRO A 197     -55.598 158.441  55.992  1.00 58.26           C  
ATOM   1566  O   PRO A 197     -54.961 157.402  55.837  1.00 58.15           O  
ATOM   1567  CB  PRO A 197     -58.123 158.236  55.511  1.00 59.32           C  
ATOM   1568  CG  PRO A 197     -58.883 158.144  54.211  1.00 59.16           C  
ATOM   1569  CD  PRO A 197     -57.857 157.498  53.334  1.00 58.80           C  
ATOM   1570  N   TRP A 198     -55.287 159.317  56.940  1.00 56.71           N  
ATOM   1571  CA  TRP A 198     -54.195 159.054  57.872  1.00 55.10           C  
ATOM   1572  C   TRP A 198     -54.520 159.640  59.248  1.00 54.28           C  
ATOM   1573  O   TRP A 198     -53.962 160.667  59.640  1.00 53.45           O  
ATOM   1574  CB  TRP A 198     -52.924 159.683  57.313  1.00 56.14           C  
ATOM   1575  CG  TRP A 198     -51.646 159.332  58.016  1.00 55.59           C  
ATOM   1576  CD1 TRP A 198     -50.975 160.084  58.951  1.00 56.36           C  
ATOM   1577  CD2 TRP A 198     -50.834 158.180  57.770  1.00 55.44           C  
ATOM   1578  NE1 TRP A 198     -49.792 159.463  59.296  1.00 56.26           N  
ATOM   1579  CE2 TRP A 198     -49.688 158.289  58.597  1.00 56.03           C  
ATOM   1580  CE3 TRP A 198     -50.974 157.053  56.950  1.00 55.25           C  
ATOM   1581  CZ2 TRP A 198     -48.667 157.319  58.598  1.00 56.33           C  
ATOM   1582  CZ3 TRP A 198     -49.961 156.088  56.951  1.00 55.46           C  
ATOM   1583  CH2 TRP A 198     -48.827 156.224  57.781  1.00 55.66           C  
ATOM   1584  N   LYS A 199     -55.431 158.998  59.976  1.00 53.60           N  
ATOM   1585  CA  LYS A 199     -55.823 159.484  61.304  1.00 54.67           C  
ATOM   1586  C   LYS A 199     -55.808 158.404  62.394  1.00 53.00           C  
ATOM   1587  O   LYS A 199     -55.899 158.705  63.595  1.00 52.54           O  
ATOM   1588  CB  LYS A 199     -57.221 160.122  61.255  1.00 56.25           C  
ATOM   1589  CG  LYS A 199     -57.297 161.509  60.584  1.00 59.39           C  
ATOM   1590  CD  LYS A 199     -58.749 162.030  60.480  1.00 60.77           C  
ATOM   1591  CE  LYS A 199     -59.312 162.471  61.825  1.00 60.83           C  
ATOM   1592  NZ  LYS A 199     -58.616 163.688  62.335  1.00 61.82           N  
ATOM   1593  N   THR A 200     -55.722 157.148  61.969  1.00 51.20           N  
ATOM   1594  CA  THR A 200     -55.692 156.028  62.901  1.00 49.63           C  
ATOM   1595  C   THR A 200     -54.415 155.232  62.725  1.00 47.93           C  
ATOM   1596  O   THR A 200     -53.841 155.156  61.637  1.00 45.10           O  
ATOM   1597  CB  THR A 200     -56.873 155.051  62.693  1.00 50.34           C  
ATOM   1598  OG1 THR A 200     -58.088 155.792  62.525  1.00 53.45           O  
ATOM   1599  CG2 THR A 200     -57.028 154.147  63.901  1.00 50.05           C  
ATOM   1600  N   LEU A 201     -53.992 154.605  63.809  1.00 47.76           N  
ATOM   1601  CA  LEU A 201     -52.781 153.812  63.777  1.00 47.66           C  
ATOM   1602  C   LEU A 201     -52.965 152.641  62.843  1.00 48.45           C  
ATOM   1603  O   LEU A 201     -52.002 151.993  62.466  1.00 48.38           O  
ATOM   1604  CB  LEU A 201     -52.449 153.268  65.157  1.00 45.26           C  
ATOM   1605  CG  LEU A 201     -51.878 154.187  66.218  1.00 42.94           C  
ATOM   1606  CD1 LEU A 201     -52.881 155.301  66.563  1.00 44.18           C  
ATOM   1607  CD2 LEU A 201     -51.617 153.335  67.419  1.00 39.72           C  
ATOM   1608  N   ASP A 202     -54.201 152.353  62.463  1.00 50.42           N  
ATOM   1609  CA  ASP A 202     -54.422 151.218  61.583  1.00 51.93           C  
ATOM   1610  C   ASP A 202     -53.928 151.549  60.198  1.00 51.56           C  
ATOM   1611  O   ASP A 202     -53.583 150.661  59.424  1.00 50.56           O  
ATOM   1612  CB  ASP A 202     -55.907 150.846  61.534  1.00 55.01           C  
ATOM   1613  CG  ASP A 202     -56.150 149.530  60.819  1.00 56.96           C  
ATOM   1614  OD1 ASP A 202     -55.551 148.522  61.261  1.00 57.74           O  
ATOM   1615  OD2 ASP A 202     -56.928 149.507  59.831  1.00 57.92           O  
ATOM   1616  N   ASP A 203     -53.905 152.843  59.898  1.00 51.84           N  
ATOM   1617  CA  ASP A 203     -53.454 153.330  58.599  1.00 52.34           C  
ATOM   1618  C   ASP A 203     -51.995 153.043  58.325  1.00 52.39           C  
ATOM   1619  O   ASP A 203     -51.537 153.145  57.196  1.00 52.59           O  
ATOM   1620  CB  ASP A 203     -53.684 154.828  58.483  1.00 52.23           C  
ATOM   1621  CG  ASP A 203     -55.101 155.194  58.751  1.00 52.08           C  
ATOM   1622  OD1 ASP A 203     -55.992 154.559  58.152  1.00 51.65           O  
ATOM   1623  OD2 ASP A 203     -55.322 156.107  59.564  1.00 52.63           O  
ATOM   1624  N   PHE A 204     -51.263 152.678  59.360  1.00 51.71           N  
ATOM   1625  CA  PHE A 204     -49.866 152.375  59.187  1.00 52.59           C  
ATOM   1626  C   PHE A 204     -49.748 151.060  58.431  1.00 55.27           C  
ATOM   1627  O   PHE A 204     -48.725 150.779  57.809  1.00 56.06           O  
ATOM   1628  CB  PHE A 204     -49.192 152.273  60.551  1.00 49.08           C  
ATOM   1629  CG  PHE A 204     -48.713 153.580  61.078  1.00 46.37           C  
ATOM   1630  CD1 PHE A 204     -47.508 154.123  60.636  1.00 44.93           C  
ATOM   1631  CD2 PHE A 204     -49.475 154.287  61.991  1.00 45.96           C  
ATOM   1632  CE1 PHE A 204     -47.069 155.359  61.100  1.00 43.46           C  
ATOM   1633  CE2 PHE A 204     -49.055 155.521  62.464  1.00 44.91           C  
ATOM   1634  CZ  PHE A 204     -47.846 156.063  62.018  1.00 44.27           C  
ATOM   1635  N   ASN A 205     -50.805 150.257  58.471  1.00 58.37           N  
ATOM   1636  CA  ASN A 205     -50.783 148.966  57.795  1.00 62.21           C  
ATOM   1637  C   ASN A 205     -50.872 149.114  56.281  1.00 62.80           C  
ATOM   1638  O   ASN A 205     -50.495 148.211  55.532  1.00 62.91           O  
ATOM   1639  CB  ASN A 205     -51.935 148.092  58.280  1.00 64.46           C  
ATOM   1640  CG  ASN A 205     -51.585 146.628  58.260  1.00 67.04           C  
ATOM   1641  OD1 ASN A 205     -50.926 146.146  57.327  1.00 68.46           O  
ATOM   1642  ND2 ASN A 205     -52.022 145.901  59.284  1.00 68.79           N  
ATOM   1643  N   ARG A 206     -51.396 150.257  55.848  1.00 63.38           N  
ATOM   1644  CA  ARG A 206     -51.552 150.562  54.432  1.00 64.45           C  
ATOM   1645  C   ARG A 206     -50.235 150.685  53.696  1.00 64.85           C  
ATOM   1646  O   ARG A 206     -50.105 150.274  52.555  1.00 65.94           O  
ATOM   1647  CB  ARG A 206     -52.350 151.849  54.245  1.00 64.80           C  
ATOM   1648  CG  ARG A 206     -53.711 151.771  54.888  1.00 67.57           C  
ATOM   1649  CD  ARG A 206     -54.596 152.928  54.486  1.00 69.16           C  
ATOM   1650  NE  ARG A 206     -55.876 152.866  55.185  1.00 74.22           N  
ATOM   1651  CZ  ARG A 206     -56.865 153.740  55.033  1.00 76.61           C  
ATOM   1652  NH1 ARG A 206     -56.724 154.757  54.192  1.00 78.00           N  
ATOM   1653  NH2 ARG A 206     -57.992 153.599  55.730  1.00 78.11           N  
ATOM   1654  N   ILE A 207     -49.232 151.239  54.326  1.00 65.53           N  
ATOM   1655  CA  ILE A 207     -47.994 151.355  53.603  1.00 67.59           C  
ATOM   1656  C   ILE A 207     -47.069 150.176  53.820  1.00 68.62           C  
ATOM   1657  O   ILE A 207     -46.150 149.957  53.039  1.00 67.94           O  
ATOM   1658  CB  ILE A 207     -47.289 152.593  54.023  1.00 68.68           C  
ATOM   1659  CG1 ILE A 207     -47.220 152.613  55.544  1.00 69.69           C  
ATOM   1660  CG2 ILE A 207     -48.033 153.794  53.491  1.00 70.13           C  
ATOM   1661  CD1 ILE A 207     -46.247 153.588  56.066  1.00 70.55           C  
ATOM   1662  N   PHE A 208     -47.297 149.431  54.894  1.00 70.74           N  
ATOM   1663  CA  PHE A 208     -46.472 148.275  55.229  1.00 73.38           C  
ATOM   1664  C   PHE A 208     -46.334 147.248  54.110  1.00 76.15           C  
ATOM   1665  O   PHE A 208     -47.266 146.486  53.845  1.00 77.09           O  
ATOM   1666  CB  PHE A 208     -47.045 147.572  56.458  1.00 72.22           C  
ATOM   1667  CG  PHE A 208     -46.260 146.366  56.890  1.00 71.30           C  
ATOM   1668  CD1 PHE A 208     -45.026 146.510  57.497  1.00 70.08           C  
ATOM   1669  CD2 PHE A 208     -46.767 145.084  56.713  1.00 71.61           C  
ATOM   1670  CE1 PHE A 208     -44.312 145.396  57.927  1.00 68.98           C  
ATOM   1671  CE2 PHE A 208     -46.056 143.967  57.142  1.00 70.37           C  
ATOM   1672  CZ  PHE A 208     -44.832 144.126  57.749  1.00 69.47           C  
ATOM   1673  N   TRP A 209     -45.177 147.205  53.463  1.00 78.47           N  
ATOM   1674  CA  TRP A 209     -44.987 146.225  52.405  1.00 81.05           C  
ATOM   1675  C   TRP A 209     -43.520 146.128  52.077  1.00 80.27           C  
ATOM   1676  O   TRP A 209     -43.135 145.807  50.958  1.00 80.44           O  
ATOM   1677  CB  TRP A 209     -45.787 146.635  51.160  1.00 85.17           C  
ATOM   1678  CG  TRP A 209     -46.107 145.496  50.204  1.00 88.88           C  
ATOM   1679  CD1 TRP A 209     -45.571 145.282  48.955  1.00 89.97           C  
ATOM   1680  CD2 TRP A 209     -47.060 144.442  50.415  1.00 90.61           C  
ATOM   1681  NE1 TRP A 209     -46.138 144.163  48.380  1.00 91.47           N  
ATOM   1682  CE2 TRP A 209     -47.052 143.629  49.252  1.00 91.72           C  
ATOM   1683  CE3 TRP A 209     -47.921 144.107  51.473  1.00 91.46           C  
ATOM   1684  CZ2 TRP A 209     -47.880 142.495  49.122  1.00 92.57           C  
ATOM   1685  CZ3 TRP A 209     -48.743 142.980  51.342  1.00 92.55           C  
ATOM   1686  CH2 TRP A 209     -48.713 142.189  50.173  1.00 92.99           C  
ATOM   1687  N   CYS A 210     -42.692 146.407  53.065  1.00 79.39           N  
ATOM   1688  CA  CYS A 210     -41.270 146.362  52.833  1.00 80.05           C  
ATOM   1689  C   CYS A 210     -40.768 144.962  52.500  1.00 79.98           C  
ATOM   1690  O   CYS A 210     -40.497 144.649  51.335  1.00 80.91           O  
ATOM   1691  CB  CYS A 210     -40.528 146.894  54.050  1.00 80.77           C  
ATOM   1692  SG  CYS A 210     -38.738 147.015  53.782  1.00 84.04           S  
ATOM   1693  N   GLY A 211     -40.640 144.135  53.536  1.00 78.29           N  
ATOM   1694  CA  GLY A 211     -40.164 142.774  53.368  1.00 76.06           C  
ATOM   1695  C   GLY A 211     -41.207 141.773  53.815  1.00 74.84           C  
ATOM   1696  O   GLY A 211     -41.362 140.721  53.202  1.00 74.59           O  
ATOM   1697  N   ARG A 212     -41.931 142.120  54.876  1.00 74.30           N  
ATOM   1698  CA  ARG A 212     -42.975 141.268  55.458  1.00 73.60           C  
ATOM   1699  C   ARG A 212     -42.514 139.823  55.725  1.00 71.88           C  
ATOM   1700  O   ARG A 212     -42.942 138.873  55.056  1.00 72.12           O  
ATOM   1701  CB  ARG A 212     -44.247 141.266  54.578  1.00 75.14           C  
ATOM   1702  CG  ARG A 212     -45.542 140.827  55.320  1.00 76.38           C  
ATOM   1703  CD  ARG A 212     -46.828 140.831  54.431  1.00 77.08           C  
ATOM   1704  NE  ARG A 212     -48.042 140.437  55.167  1.00 76.71           N  
ATOM   1705  CZ  ARG A 212     -49.228 140.196  54.607  1.00 76.21           C  
ATOM   1706  NH1 ARG A 212     -49.382 140.303  53.292  1.00 75.67           N  
ATOM   1707  NH2 ARG A 212     -50.263 139.848  55.364  1.00 76.00           N  
ATOM   1708  N   SER A 213     -41.635 139.671  56.710  1.00 69.39           N  
ATOM   1709  CA  SER A 213     -41.119 138.367  57.093  1.00 66.12           C  
ATOM   1710  C   SER A 213     -42.014 137.785  58.164  1.00 63.89           C  
ATOM   1711  O   SER A 213     -42.979 138.416  58.587  1.00 62.04           O  
ATOM   1712  CB  SER A 213     -39.688 138.491  57.631  1.00 65.60           C  
ATOM   1713  OG  SER A 213     -38.805 138.929  56.607  1.00 66.14           O  
ATOM   1714  N   LYS A 214     -41.678 136.589  58.624  1.00 63.22           N  
ATOM   1715  CA  LYS A 214     -42.479 135.945  59.648  1.00 61.93           C  
ATOM   1716  C   LYS A 214     -42.414 136.791  60.929  1.00 59.61           C  
ATOM   1717  O   LYS A 214     -43.429 137.012  61.594  1.00 59.37           O  
ATOM   1718  CB  LYS A 214     -41.957 134.521  59.879  1.00 63.76           C  
ATOM   1719  CG  LYS A 214     -42.832 133.622  60.747  1.00 66.14           C  
ATOM   1720  CD  LYS A 214     -42.228 132.223  60.884  1.00 69.78           C  
ATOM   1721  CE  LYS A 214     -43.093 131.309  61.770  1.00 72.58           C  
ATOM   1722  NZ  LYS A 214     -42.584 129.883  61.888  1.00 75.43           N  
ATOM   1723  N   LEU A 215     -41.223 137.291  61.253  1.00 56.72           N  
ATOM   1724  CA  LEU A 215     -41.019 138.116  62.454  1.00 54.39           C  
ATOM   1725  C   LEU A 215     -41.539 139.528  62.252  1.00 54.18           C  
ATOM   1726  O   LEU A 215     -42.061 140.175  63.158  1.00 53.62           O  
ATOM   1727  CB  LEU A 215     -39.529 138.190  62.795  1.00 53.15           C  
ATOM   1728  CG  LEU A 215     -39.116 139.021  64.005  1.00 51.68           C  
ATOM   1729  CD1 LEU A 215     -39.960 138.600  65.203  1.00 52.76           C  
ATOM   1730  CD2 LEU A 215     -37.647 138.774  64.276  1.00 50.30           C  
ATOM   1731  N   ALA A 216     -41.363 140.011  61.038  1.00 53.30           N  
ATOM   1732  CA  ALA A 216     -41.803 141.336  60.703  1.00 52.44           C  
ATOM   1733  C   ALA A 216     -43.313 141.413  60.828  1.00 53.34           C  
ATOM   1734  O   ALA A 216     -43.841 142.447  61.186  1.00 54.60           O  
ATOM   1735  CB  ALA A 216     -41.364 141.679  59.301  1.00 50.96           C  
ATOM   1736  N   ARG A 217     -44.021 140.326  60.537  1.00 53.37           N  
ATOM   1737  CA  ARG A 217     -45.482 140.349  60.642  1.00 52.05           C  
ATOM   1738  C   ARG A 217     -45.864 140.362  62.117  1.00 49.93           C  
ATOM   1739  O   ARG A 217     -46.819 141.014  62.522  1.00 49.86           O  
ATOM   1740  CB  ARG A 217     -46.121 139.126  59.950  1.00 54.84           C  
ATOM   1741  CG  ARG A 217     -46.070 139.104  58.419  1.00 57.09           C  
ATOM   1742  CD  ARG A 217     -46.951 138.002  57.806  1.00 59.40           C  
ATOM   1743  NE  ARG A 217     -46.493 136.639  58.102  1.00 62.16           N  
ATOM   1744  CZ  ARG A 217     -45.604 135.962  57.375  1.00 63.02           C  
ATOM   1745  NH1 ARG A 217     -45.075 136.522  56.297  1.00 63.32           N  
ATOM   1746  NH2 ARG A 217     -45.236 134.728  57.723  1.00 63.36           N  
ATOM   1747  N   ARG A 218     -45.094 139.636  62.915  1.00 47.61           N  
ATOM   1748  CA  ARG A 218     -45.322 139.554  64.353  1.00 45.81           C  
ATOM   1749  C   ARG A 218     -45.254 140.949  64.948  1.00 45.35           C  
ATOM   1750  O   ARG A 218     -46.061 141.338  65.801  1.00 45.97           O  
ATOM   1751  CB  ARG A 218     -44.255 138.660  64.991  1.00 44.66           C  
ATOM   1752  CG  ARG A 218     -44.243 138.661  66.499  1.00 43.61           C  
ATOM   1753  CD  ARG A 218     -45.517 138.073  67.035  1.00 43.67           C  
ATOM   1754  NE  ARG A 218     -45.514 138.047  68.485  1.00 41.88           N  
ATOM   1755  CZ  ARG A 218     -44.898 137.128  69.216  1.00 43.50           C  
ATOM   1756  NH1 ARG A 218     -44.223 136.146  68.631  1.00 43.51           N  
ATOM   1757  NH2 ARG A 218     -44.976 137.185  70.539  1.00 45.46           N  
ATOM   1758  N   VAL A 219     -44.293 141.721  64.471  1.00 43.36           N  
ATOM   1759  CA  VAL A 219     -44.123 143.072  64.975  1.00 43.41           C  
ATOM   1760  C   VAL A 219     -45.384 143.886  64.719  1.00 44.90           C  
ATOM   1761  O   VAL A 219     -45.910 144.544  65.617  1.00 46.50           O  
ATOM   1762  CB  VAL A 219     -42.908 143.763  64.314  1.00 41.03           C  
ATOM   1763  CG1 VAL A 219     -42.788 145.189  64.798  1.00 37.66           C  
ATOM   1764  CG2 VAL A 219     -41.654 143.000  64.612  1.00 37.33           C  
ATOM   1765  N   ARG A 220     -45.878 143.810  63.489  1.00 45.47           N  
ATOM   1766  CA  ARG A 220     -47.093 144.506  63.110  1.00 45.84           C  
ATOM   1767  C   ARG A 220     -48.229 143.994  63.992  1.00 46.67           C  
ATOM   1768  O   ARG A 220     -49.079 144.752  64.469  1.00 46.97           O  
ATOM   1769  CB  ARG A 220     -47.422 144.224  61.644  1.00 47.40           C  
ATOM   1770  CG  ARG A 220     -48.724 144.849  61.183  1.00 51.05           C  
ATOM   1771  CD  ARG A 220     -49.076 144.480  59.749  1.00 54.84           C  
ATOM   1772  NE  ARG A 220     -49.398 143.063  59.569  1.00 58.59           N  
ATOM   1773  CZ  ARG A 220     -49.794 142.519  58.418  1.00 61.94           C  
ATOM   1774  NH1 ARG A 220     -49.924 143.271  57.324  1.00 61.55           N  
ATOM   1775  NH2 ARG A 220     -50.059 141.214  58.363  1.00 63.86           N  
ATOM   1776  N   ASP A 221     -48.236 142.683  64.199  1.00 47.48           N  
ATOM   1777  CA  ASP A 221     -49.269 142.059  65.007  1.00 46.50           C  
ATOM   1778  C   ASP A 221     -49.242 142.541  66.439  1.00 44.78           C  
ATOM   1779  O   ASP A 221     -50.282 142.763  67.032  1.00 46.24           O  
ATOM   1780  CB  ASP A 221     -49.159 140.524  64.972  1.00 46.99           C  
ATOM   1781  CG  ASP A 221     -49.421 139.941  63.577  1.00 48.00           C  
ATOM   1782  OD1 ASP A 221     -50.184 140.570  62.800  1.00 47.52           O  
ATOM   1783  OD2 ASP A 221     -48.868 138.856  63.264  1.00 46.53           O  
ATOM   1784  N   SER A 222     -48.067 142.717  67.010  1.00 43.64           N  
ATOM   1785  CA  SER A 222     -48.061 143.173  68.378  1.00 44.38           C  
ATOM   1786  C   SER A 222     -46.856 144.008  68.730  1.00 43.25           C  
ATOM   1787  O   SER A 222     -45.903 143.507  69.298  1.00 44.74           O  
ATOM   1788  CB  SER A 222     -48.160 141.970  69.300  1.00 46.19           C  
ATOM   1789  OG  SER A 222     -47.167 141.023  68.953  1.00 49.28           O  
ATOM   1790  N   TRP A 223     -46.905 145.288  68.398  1.00 41.84           N  
ATOM   1791  CA  TRP A 223     -45.810 146.188  68.685  1.00 39.79           C  
ATOM   1792  C   TRP A 223     -46.179 146.985  69.926  1.00 40.25           C  
ATOM   1793  O   TRP A 223     -45.316 147.514  70.615  1.00 39.67           O  
ATOM   1794  CB  TRP A 223     -45.592 147.135  67.500  1.00 36.99           C  
ATOM   1795  CG  TRP A 223     -46.790 147.991  67.165  1.00 35.37           C  
ATOM   1796  CD1 TRP A 223     -47.947 147.594  66.544  1.00 35.64           C  
ATOM   1797  CD2 TRP A 223     -46.939 149.386  67.425  1.00 34.10           C  
ATOM   1798  NE1 TRP A 223     -48.804 148.662  66.399  1.00 33.33           N  
ATOM   1799  CE2 TRP A 223     -48.210 149.775  66.933  1.00 33.88           C  
ATOM   1800  CE3 TRP A 223     -46.122 150.351  68.027  1.00 33.78           C  
ATOM   1801  CZ2 TRP A 223     -48.681 151.090  67.023  1.00 32.81           C  
ATOM   1802  CZ3 TRP A 223     -46.588 151.656  68.116  1.00 33.25           C  
ATOM   1803  CH2 TRP A 223     -47.862 152.013  67.614  1.00 33.07           C  
ATOM   1804  N   GLN A 224     -47.475 147.059  70.203  1.00 39.58           N  
ATOM   1805  CA  GLN A 224     -47.961 147.806  71.343  1.00 38.81           C  
ATOM   1806  C   GLN A 224     -47.786 147.047  72.655  1.00 39.82           C  
ATOM   1807  O   GLN A 224     -47.908 147.621  73.736  1.00 39.87           O  
ATOM   1808  CB  GLN A 224     -49.423 148.202  71.121  1.00 37.72           C  
ATOM   1809  CG  GLN A 224     -49.563 149.372  70.186  1.00 36.23           C  
ATOM   1810  CD  GLN A 224     -50.960 149.908  70.142  1.00 37.29           C  
ATOM   1811  OE1 GLN A 224     -51.535 150.251  71.175  1.00 38.81           O  
ATOM   1812  NE2 GLN A 224     -51.525 149.988  68.945  1.00 39.12           N  
ATOM   1813  N   GLU A 225     -47.474 145.757  72.545  1.00 40.56           N  
ATOM   1814  CA  GLU A 225     -47.247 144.865  73.692  1.00 40.99           C  
ATOM   1815  C   GLU A 225     -45.950 145.227  74.440  1.00 41.67           C  
ATOM   1816  O   GLU A 225     -44.875 145.128  73.851  1.00 42.73           O  
ATOM   1817  CB  GLU A 225     -47.155 143.402  73.198  1.00 40.65           C  
ATOM   1818  CG  GLU A 225     -48.477 142.710  72.888  1.00 41.69           C  
ATOM   1819  CD  GLU A 225     -49.319 142.494  74.134  1.00 44.10           C  
ATOM   1820  OE1 GLU A 225     -48.851 141.773  75.042  1.00 47.79           O  
ATOM   1821  OE2 GLU A 225     -50.444 143.041  74.220  1.00 44.38           O  
ATOM   1822  N   ASP A 226     -46.032 145.624  75.719  1.00 41.44           N  
ATOM   1823  CA  ASP A 226     -44.822 145.988  76.472  1.00 40.36           C  
ATOM   1824  C   ASP A 226     -43.870 144.803  76.513  1.00 40.42           C  
ATOM   1825  O   ASP A 226     -42.667 144.999  76.620  1.00 40.24           O  
ATOM   1826  CB  ASP A 226     -45.131 146.412  77.922  1.00 40.32           C  
ATOM   1827  CG  ASP A 226     -46.061 147.638  78.026  1.00 41.82           C  
ATOM   1828  OD1 ASP A 226     -45.869 148.652  77.295  1.00 39.40           O  
ATOM   1829  OD2 ASP A 226     -46.976 147.584  78.890  1.00 42.43           O  
ATOM   1830  N   SER A 227     -44.405 143.579  76.433  1.00 40.74           N  
ATOM   1831  CA  SER A 227     -43.567 142.368  76.456  1.00 40.76           C  
ATOM   1832  C   SER A 227     -42.603 142.363  75.264  1.00 40.41           C  
ATOM   1833  O   SER A 227     -41.406 142.087  75.433  1.00 41.48           O  
ATOM   1834  CB  SER A 227     -44.417 141.075  76.452  1.00 38.99           C  
ATOM   1835  OG  SER A 227     -45.191 140.924  75.273  1.00 39.76           O  
ATOM   1836  N   LEU A 228     -43.099 142.688  74.070  1.00 38.56           N  
ATOM   1837  CA  LEU A 228     -42.219 142.711  72.899  1.00 38.61           C  
ATOM   1838  C   LEU A 228     -41.361 143.962  72.978  1.00 37.57           C  
ATOM   1839  O   LEU A 228     -40.219 143.998  72.524  1.00 38.07           O  
ATOM   1840  CB  LEU A 228     -43.010 142.731  71.589  1.00 38.72           C  
ATOM   1841  CG  LEU A 228     -42.199 142.233  70.376  1.00 38.93           C  
ATOM   1842  CD1 LEU A 228     -41.878 140.740  70.556  1.00 39.00           C  
ATOM   1843  CD2 LEU A 228     -43.017 142.432  69.113  1.00 37.82           C  
ATOM   1844  N   PHE A 229     -41.925 145.005  73.562  1.00 36.14           N  
ATOM   1845  CA  PHE A 229     -41.202 146.255  73.724  1.00 33.01           C  
ATOM   1846  C   PHE A 229     -39.868 146.032  74.403  1.00 31.55           C  
ATOM   1847  O   PHE A 229     -38.828 146.421  73.894  1.00 30.32           O  
ATOM   1848  CB  PHE A 229     -41.997 147.213  74.582  1.00 34.62           C  
ATOM   1849  CG  PHE A 229     -41.314 148.516  74.791  1.00 35.38           C  
ATOM   1850  CD1 PHE A 229     -41.237 149.437  73.761  1.00 36.73           C  
ATOM   1851  CD2 PHE A 229     -40.759 148.838  76.013  1.00 36.28           C  
ATOM   1852  CE1 PHE A 229     -40.621 150.675  73.944  1.00 37.37           C  
ATOM   1853  CE2 PHE A 229     -40.140 150.072  76.209  1.00 38.23           C  
ATOM   1854  CZ  PHE A 229     -40.074 150.994  75.167  1.00 38.09           C  
ATOM   1855  N   GLY A 230     -39.922 145.428  75.582  1.00 30.57           N  
ATOM   1856  CA  GLY A 230     -38.710 145.144  76.319  1.00 30.65           C  
ATOM   1857  C   GLY A 230     -37.914 143.981  75.751  1.00 31.37           C  
ATOM   1858  O   GLY A 230     -36.697 143.894  75.935  1.00 32.40           O  
ATOM   1859  N   TYR A 231     -38.590 143.075  75.055  1.00 30.61           N  
ATOM   1860  CA  TYR A 231     -37.895 141.935  74.459  1.00 31.17           C  
ATOM   1861  C   TYR A 231     -36.839 142.423  73.486  1.00 31.38           C  
ATOM   1862  O   TYR A 231     -35.799 141.788  73.318  1.00 31.91           O  
ATOM   1863  CB  TYR A 231     -38.858 141.035  73.685  1.00 32.02           C  
ATOM   1864  CG  TYR A 231     -38.198 139.808  73.090  1.00 33.71           C  
ATOM   1865  CD1 TYR A 231     -37.966 138.680  73.873  1.00 33.53           C  
ATOM   1866  CD2 TYR A 231     -37.808 139.776  71.740  1.00 34.14           C  
ATOM   1867  CE1 TYR A 231     -37.341 137.546  73.339  1.00 35.61           C  
ATOM   1868  CE2 TYR A 231     -37.180 138.646  71.189  1.00 35.92           C  
ATOM   1869  CZ  TYR A 231     -36.960 137.530  71.995  1.00 36.43           C  
ATOM   1870  OH  TYR A 231     -36.351 136.403  71.473  1.00 38.59           O  
ATOM   1871  N   GLN A 232     -37.110 143.549  72.840  1.00 29.71           N  
ATOM   1872  CA  GLN A 232     -36.181 144.076  71.869  1.00 28.37           C  
ATOM   1873  C   GLN A 232     -34.878 144.576  72.466  1.00 28.38           C  
ATOM   1874  O   GLN A 232     -33.890 144.694  71.765  1.00 28.56           O  
ATOM   1875  CB  GLN A 232     -36.849 145.176  71.071  1.00 28.01           C  
ATOM   1876  CG  GLN A 232     -38.049 144.688  70.324  1.00 27.56           C  
ATOM   1877  CD  GLN A 232     -38.602 145.760  69.454  1.00 29.97           C  
ATOM   1878  OE1 GLN A 232     -37.928 146.241  68.536  1.00 32.57           O  
ATOM   1879  NE2 GLN A 232     -39.828 146.173  69.737  1.00 31.64           N  
ATOM   1880  N   PHE A 233     -34.853 144.830  73.766  1.00 28.56           N  
ATOM   1881  CA  PHE A 233     -33.635 145.315  74.414  1.00 29.26           C  
ATOM   1882  C   PHE A 233     -32.675 144.146  74.614  1.00 30.83           C  
ATOM   1883  O   PHE A 233     -31.458 144.326  74.746  1.00 32.72           O  
ATOM   1884  CB  PHE A 233     -33.971 145.927  75.774  1.00 29.93           C  
ATOM   1885  CG  PHE A 233     -34.590 147.293  75.698  1.00 30.13           C  
ATOM   1886  CD1 PHE A 233     -33.834 148.396  75.318  1.00 29.13           C  
ATOM   1887  CD2 PHE A 233     -35.923 147.478  76.014  1.00 30.23           C  
ATOM   1888  CE1 PHE A 233     -34.398 149.660  75.258  1.00 27.18           C  
ATOM   1889  CE2 PHE A 233     -36.495 148.743  75.955  1.00 30.34           C  
ATOM   1890  CZ  PHE A 233     -35.728 149.837  75.575  1.00 28.04           C  
ATOM   1891  N   LEU A 234     -33.244 142.943  74.648  1.00 31.57           N  
ATOM   1892  CA  LEU A 234     -32.483 141.707  74.838  1.00 31.30           C  
ATOM   1893  C   LEU A 234     -32.068 141.105  73.503  1.00 30.66           C  
ATOM   1894  O   LEU A 234     -30.886 140.991  73.181  1.00 29.71           O  
ATOM   1895  CB  LEU A 234     -33.317 140.663  75.599  1.00 29.71           C  
ATOM   1896  CG  LEU A 234     -33.528 140.863  77.099  1.00 29.48           C  
ATOM   1897  CD1 LEU A 234     -34.562 139.879  77.643  1.00 27.87           C  
ATOM   1898  CD2 LEU A 234     -32.196 140.686  77.775  1.00 27.89           C  
ATOM   1899  N   ASN A 235     -33.059 140.732  72.716  1.00 30.33           N  
ATOM   1900  CA  ASN A 235     -32.787 140.105  71.438  1.00 32.33           C  
ATOM   1901  C   ASN A 235     -33.252 140.872  70.183  1.00 32.43           C  
ATOM   1902  O   ASN A 235     -33.510 140.267  69.131  1.00 31.47           O  
ATOM   1903  CB  ASN A 235     -33.438 138.732  71.444  1.00 32.41           C  
ATOM   1904  CG  ASN A 235     -33.126 137.935  72.708  1.00 32.04           C  
ATOM   1905  OD1 ASN A 235     -31.964 137.724  73.050  1.00 31.44           O  
ATOM   1906  ND2 ASN A 235     -34.169 137.478  73.396  1.00 32.13           N  
ATOM   1907  N   GLY A 236     -33.374 142.189  70.289  1.00 33.46           N  
ATOM   1908  CA  GLY A 236     -33.813 142.967  69.144  1.00 32.74           C  
ATOM   1909  C   GLY A 236     -32.677 143.329  68.208  1.00 33.16           C  
ATOM   1910  O   GLY A 236     -31.625 142.688  68.192  1.00 33.71           O  
ATOM   1911  N   ALA A 237     -32.866 144.384  67.428  1.00 32.30           N  
ATOM   1912  CA  ALA A 237     -31.818 144.784  66.506  1.00 28.84           C  
ATOM   1913  C   ALA A 237     -30.719 145.517  67.252  1.00 28.18           C  
ATOM   1914  O   ALA A 237     -29.597 145.569  66.798  1.00 28.44           O  
ATOM   1915  CB  ALA A 237     -32.383 145.675  65.412  1.00 28.09           C  
ATOM   1916  N   ASN A 238     -31.026 146.103  68.398  1.00 27.31           N  
ATOM   1917  CA  ASN A 238     -29.988 146.830  69.126  1.00 28.28           C  
ATOM   1918  C   ASN A 238     -29.884 146.417  70.602  1.00 29.90           C  
ATOM   1919  O   ASN A 238     -30.403 147.098  71.498  1.00 30.15           O  
ATOM   1920  CB  ASN A 238     -30.240 148.335  68.991  1.00 27.51           C  
ATOM   1921  CG  ASN A 238     -29.139 149.180  69.623  1.00 25.81           C  
ATOM   1922  OD1 ASN A 238     -27.981 148.747  69.701  1.00 27.95           O  
ATOM   1923  ND2 ASN A 238     -29.490 150.397  70.068  1.00 19.87           N  
ATOM   1924  N   PRO A 239     -29.189 145.301  70.866  1.00 30.20           N  
ATOM   1925  CA  PRO A 239     -29.019 144.795  72.219  1.00 30.76           C  
ATOM   1926  C   PRO A 239     -27.768 145.291  72.878  1.00 31.63           C  
ATOM   1927  O   PRO A 239     -27.282 144.667  73.809  1.00 33.50           O  
ATOM   1928  CB  PRO A 239     -29.004 143.294  71.992  1.00 30.31           C  
ATOM   1929  CG  PRO A 239     -28.215 143.186  70.715  1.00 29.31           C  
ATOM   1930  CD  PRO A 239     -28.804 144.278  69.867  1.00 29.98           C  
ATOM   1931  N   MET A 240     -27.262 146.430  72.431  1.00 32.19           N  
ATOM   1932  CA  MET A 240     -26.029 146.954  72.987  1.00 31.57           C  
ATOM   1933  C   MET A 240     -26.217 147.889  74.178  1.00 32.45           C  
ATOM   1934  O   MET A 240     -25.344 147.998  75.032  1.00 31.87           O  
ATOM   1935  CB  MET A 240     -25.273 147.666  71.878  1.00 30.07           C  
ATOM   1936  CG  MET A 240     -25.120 146.854  70.630  1.00 28.92           C  
ATOM   1937  SD  MET A 240     -24.157 145.377  70.892  1.00 32.56           S  
ATOM   1938  CE  MET A 240     -22.692 146.023  71.919  1.00 28.18           C  
ATOM   1939  N   LEU A 241     -27.366 148.546  74.248  1.00 33.32           N  
ATOM   1940  CA  LEU A 241     -27.625 149.507  75.308  1.00 34.81           C  
ATOM   1941  C   LEU A 241     -28.067 148.943  76.665  1.00 35.50           C  
ATOM   1942  O   LEU A 241     -27.748 149.519  77.721  1.00 34.13           O  
ATOM   1943  CB  LEU A 241     -28.683 150.507  74.829  1.00 38.66           C  
ATOM   1944  CG  LEU A 241     -28.273 151.726  74.003  1.00 41.73           C  
ATOM   1945  CD1 LEU A 241     -27.336 152.609  74.870  1.00 43.37           C  
ATOM   1946  CD2 LEU A 241     -27.536 151.261  72.744  1.00 44.63           C  
ATOM   1947  N   LEU A 242     -28.814 147.845  76.637  1.00 35.07           N  
ATOM   1948  CA  LEU A 242     -29.320 147.258  77.854  1.00 38.46           C  
ATOM   1949  C   LEU A 242     -28.243 146.655  78.734  1.00 42.37           C  
ATOM   1950  O   LEU A 242     -27.324 145.997  78.253  1.00 45.49           O  
ATOM   1951  CB  LEU A 242     -30.342 146.193  77.517  1.00 36.74           C  
ATOM   1952  CG  LEU A 242     -31.012 145.575  78.741  1.00 35.95           C  
ATOM   1953  CD1 LEU A 242     -32.122 146.498  79.237  1.00 33.65           C  
ATOM   1954  CD2 LEU A 242     -31.627 144.241  78.337  1.00 36.04           C  
ATOM   1955  N   ARG A 243     -28.369 146.889  80.035  1.00 45.41           N  
ATOM   1956  CA  ARG A 243     -27.432 146.347  81.015  1.00 47.20           C  
ATOM   1957  C   ARG A 243     -28.133 146.118  82.370  1.00 47.42           C  
ATOM   1958  O   ARG A 243     -29.156 146.745  82.659  1.00 46.46           O  
ATOM   1959  CB  ARG A 243     -26.231 147.290  81.194  1.00 47.62           C  
ATOM   1960  CG  ARG A 243     -26.569 148.606  81.838  1.00 49.91           C  
ATOM   1961  CD  ARG A 243     -25.337 149.184  82.515  1.00 54.36           C  
ATOM   1962  NE  ARG A 243     -24.169 149.248  81.635  1.00 57.57           N  
ATOM   1963  CZ  ARG A 243     -22.941 149.558  82.046  1.00 58.64           C  
ATOM   1964  NH1 ARG A 243     -22.722 149.830  83.329  1.00 57.17           N  
ATOM   1965  NH2 ARG A 243     -21.936 149.598  81.170  1.00 60.06           N  
ATOM   1966  N   ARG A 244     -27.590 145.208  83.184  1.00 47.92           N  
ATOM   1967  CA  ARG A 244     -28.137 144.913  84.515  1.00 48.60           C  
ATOM   1968  C   ARG A 244     -27.822 146.064  85.468  1.00 48.85           C  
ATOM   1969  O   ARG A 244     -26.677 146.524  85.522  1.00 49.39           O  
ATOM   1970  CB  ARG A 244     -27.527 143.612  85.061  1.00 49.85           C  
ATOM   1971  CG  ARG A 244     -28.014 143.190  86.458  1.00 50.19           C  
ATOM   1972  CD  ARG A 244     -27.675 141.723  86.735  1.00 51.26           C  
ATOM   1973  NE  ARG A 244     -26.234 141.501  86.861  1.00 52.55           N  
ATOM   1974  CZ  ARG A 244     -25.525 141.787  87.951  1.00 53.17           C  
ATOM   1975  NH1 ARG A 244     -26.134 142.310  89.019  1.00 52.21           N  
ATOM   1976  NH2 ARG A 244     -24.213 141.542  87.972  1.00 51.27           N  
ATOM   1977  N   SER A 245     -28.825 146.526  86.216  1.00 48.47           N  
ATOM   1978  CA  SER A 245     -28.633 147.630  87.163  1.00 49.17           C  
ATOM   1979  C   SER A 245     -28.073 147.173  88.516  1.00 49.74           C  
ATOM   1980  O   SER A 245     -28.585 146.223  89.132  1.00 49.25           O  
ATOM   1981  CB  SER A 245     -29.955 148.363  87.440  1.00 48.81           C  
ATOM   1982  OG  SER A 245     -30.508 148.948  86.283  1.00 49.24           O  
ATOM   1983  N   VAL A 246     -27.045 147.883  88.979  1.00 49.81           N  
ATOM   1984  CA  VAL A 246     -26.395 147.631  90.267  1.00 50.12           C  
ATOM   1985  C   VAL A 246     -26.992 148.601  91.272  1.00 49.71           C  
ATOM   1986  O   VAL A 246     -27.132 148.301  92.455  1.00 49.55           O  
ATOM   1987  CB  VAL A 246     -24.888 147.923  90.213  1.00 50.52           C  
ATOM   1988  CG1 VAL A 246     -24.264 147.585  91.563  1.00 51.20           C  
ATOM   1989  CG2 VAL A 246     -24.221 147.144  89.090  1.00 51.38           C  
ATOM   1990  N   GLN A 247     -27.351 149.772  90.765  1.00 49.60           N  
ATOM   1991  CA  GLN A 247     -27.946 150.814  91.574  1.00 48.75           C  
ATOM   1992  C   GLN A 247     -28.798 151.674  90.659  1.00 46.81           C  
ATOM   1993  O   GLN A 247     -28.654 151.593  89.441  1.00 48.19           O  
ATOM   1994  CB  GLN A 247     -26.864 151.659  92.237  1.00 49.44           C  
ATOM   1995  CG  GLN A 247     -26.132 152.580  91.319  1.00 51.97           C  
ATOM   1996  CD  GLN A 247     -25.275 153.539  92.102  1.00 54.42           C  
ATOM   1997  OE1 GLN A 247     -25.788 154.325  92.896  1.00 57.30           O  
ATOM   1998  NE2 GLN A 247     -23.961 153.468  91.910  1.00 56.56           N  
ATOM   1999  N   LEU A 248     -29.680 152.487  91.235  1.00 44.40           N  
ATOM   2000  CA  LEU A 248     -30.544 153.338  90.431  1.00 41.68           C  
ATOM   2001  C   LEU A 248     -29.765 154.431  89.692  1.00 40.80           C  
ATOM   2002  O   LEU A 248     -28.805 154.993  90.221  1.00 42.87           O  
ATOM   2003  CB  LEU A 248     -31.648 153.934  91.303  1.00 39.44           C  
ATOM   2004  CG  LEU A 248     -33.043 153.289  91.240  1.00 38.71           C  
ATOM   2005  CD1 LEU A 248     -32.975 151.796  91.512  1.00 34.76           C  
ATOM   2006  CD2 LEU A 248     -33.921 153.997  92.280  1.00 38.07           C  
ATOM   2007  N   PRO A 249     -30.160 154.735  88.444  1.00 37.82           N  
ATOM   2008  CA  PRO A 249     -29.454 155.767  87.678  1.00 34.88           C  
ATOM   2009  C   PRO A 249     -29.599 157.133  88.324  1.00 32.41           C  
ATOM   2010  O   PRO A 249     -30.679 157.523  88.729  1.00 31.23           O  
ATOM   2011  CB  PRO A 249     -30.124 155.694  86.308  1.00 34.79           C  
ATOM   2012  CG  PRO A 249     -30.576 154.266  86.231  1.00 35.59           C  
ATOM   2013  CD  PRO A 249     -31.152 154.046  87.602  1.00 36.41           C  
ATOM   2014  N   ALA A 250     -28.507 157.861  88.417  1.00 30.47           N  
ATOM   2015  CA  ALA A 250     -28.566 159.168  89.018  1.00 29.47           C  
ATOM   2016  C   ALA A 250     -29.525 160.084  88.253  1.00 29.48           C  
ATOM   2017  O   ALA A 250     -30.010 161.046  88.812  1.00 29.37           O  
ATOM   2018  CB  ALA A 250     -27.164 159.782  89.046  1.00 28.66           C  
ATOM   2019  N   ARG A 251     -29.792 159.828  86.977  1.00 30.77           N  
ATOM   2020  CA  ARG A 251     -30.684 160.734  86.251  1.00 31.12           C  
ATOM   2021  C   ARG A 251     -32.104 160.340  86.557  1.00 32.51           C  
ATOM   2022  O   ARG A 251     -33.056 161.025  86.205  1.00 33.70           O  
ATOM   2023  CB  ARG A 251     -30.461 160.653  84.739  1.00 29.96           C  
ATOM   2024  CG  ARG A 251     -30.460 159.256  84.190  1.00 28.62           C  
ATOM   2025  CD  ARG A 251     -30.561 159.301  82.678  1.00 31.13           C  
ATOM   2026  NE  ARG A 251     -31.882 159.760  82.226  1.00 33.79           N  
ATOM   2027  CZ  ARG A 251     -32.282 159.826  80.951  1.00 33.20           C  
ATOM   2028  NH1 ARG A 251     -31.487 159.470  79.959  1.00 30.00           N  
ATOM   2029  NH2 ARG A 251     -33.496 160.249  80.660  1.00 33.15           N  
ATOM   2030  N   LEU A 252     -32.261 159.210  87.214  1.00 34.43           N  
ATOM   2031  CA  LEU A 252     -33.601 158.760  87.511  1.00 35.70           C  
ATOM   2032  C   LEU A 252     -34.181 159.510  88.711  1.00 36.29           C  
ATOM   2033  O   LEU A 252     -34.408 158.917  89.755  1.00 37.73           O  
ATOM   2034  CB  LEU A 252     -33.568 157.263  87.778  1.00 33.86           C  
ATOM   2035  CG  LEU A 252     -34.957 156.700  88.016  1.00 33.56           C  
ATOM   2036  CD1 LEU A 252     -35.789 156.930  86.767  1.00 33.44           C  
ATOM   2037  CD2 LEU A 252     -34.839 155.223  88.316  1.00 30.40           C  
ATOM   2038  N   VAL A 253     -34.394 160.813  88.580  1.00 36.19           N  
ATOM   2039  CA  VAL A 253     -34.940 161.589  89.686  1.00 36.09           C  
ATOM   2040  C   VAL A 253     -36.468 161.479  89.725  1.00 38.64           C  
ATOM   2041  O   VAL A 253     -37.105 161.368  88.682  1.00 39.76           O  
ATOM   2042  CB  VAL A 253     -34.567 163.037  89.536  1.00 33.52           C  
ATOM   2043  CG1 VAL A 253     -33.076 163.200  89.574  1.00 29.49           C  
ATOM   2044  CG2 VAL A 253     -35.123 163.528  88.240  1.00 35.70           C  
ATOM   2045  N   PHE A 254     -37.052 161.501  90.926  1.00 41.79           N  
ATOM   2046  CA  PHE A 254     -38.498 161.371  91.083  1.00 42.32           C  
ATOM   2047  C   PHE A 254     -39.253 162.657  91.369  1.00 43.59           C  
ATOM   2048  O   PHE A 254     -38.849 163.474  92.185  1.00 43.01           O  
ATOM   2049  CB  PHE A 254     -38.830 160.376  92.185  1.00 41.32           C  
ATOM   2050  CG  PHE A 254     -38.085 159.082  92.076  1.00 40.14           C  
ATOM   2051  CD1 PHE A 254     -36.829 158.935  92.683  1.00 37.90           C  
ATOM   2052  CD2 PHE A 254     -38.622 158.018  91.345  1.00 38.86           C  
ATOM   2053  CE1 PHE A 254     -36.108 157.745  92.561  1.00 36.10           C  
ATOM   2054  CE2 PHE A 254     -37.915 156.828  91.214  1.00 37.68           C  
ATOM   2055  CZ  PHE A 254     -36.649 156.691  91.824  1.00 35.92           C  
ATOM   2056  N   PRO A 255     -40.395 162.830  90.695  1.00 45.64           N  
ATOM   2057  CA  PRO A 255     -41.239 164.010  90.870  1.00 48.04           C  
ATOM   2058  C   PRO A 255     -41.981 163.970  92.213  1.00 50.45           C  
ATOM   2059  O   PRO A 255     -42.213 162.896  92.770  1.00 50.51           O  
ATOM   2060  CB  PRO A 255     -42.168 163.943  89.653  1.00 46.00           C  
ATOM   2061  CG  PRO A 255     -41.282 163.311  88.624  1.00 44.60           C  
ATOM   2062  CD  PRO A 255     -40.724 162.166  89.425  1.00 45.33           C  
ATOM   2063  N   PRO A 256     -42.333 165.142  92.773  1.00 52.34           N  
ATOM   2064  CA  PRO A 256     -43.039 165.072  94.053  1.00 53.51           C  
ATOM   2065  C   PRO A 256     -44.225 164.140  93.926  1.00 55.02           C  
ATOM   2066  O   PRO A 256     -44.999 164.235  92.979  1.00 54.19           O  
ATOM   2067  CB  PRO A 256     -43.416 166.529  94.312  1.00 52.51           C  
ATOM   2068  CG  PRO A 256     -42.225 167.245  93.762  1.00 53.17           C  
ATOM   2069  CD  PRO A 256     -42.041 166.541  92.419  1.00 52.74           C  
ATOM   2070  N   GLY A 257     -44.310 163.185  94.845  1.00 56.81           N  
ATOM   2071  CA  GLY A 257     -45.414 162.245  94.828  1.00 59.14           C  
ATOM   2072  C   GLY A 257     -44.964 160.843  94.513  1.00 60.53           C  
ATOM   2073  O   GLY A 257     -45.531 159.874  95.011  1.00 60.77           O  
ATOM   2074  N   MET A 258     -43.932 160.742  93.683  1.00 62.11           N  
ATOM   2075  CA  MET A 258     -43.364 159.461  93.274  1.00 63.18           C  
ATOM   2076  C   MET A 258     -42.515 158.884  94.405  1.00 63.50           C  
ATOM   2077  O   MET A 258     -41.328 159.202  94.527  1.00 63.32           O  
ATOM   2078  CB  MET A 258     -42.510 159.653  92.013  1.00 63.64           C  
ATOM   2079  CG  MET A 258     -43.292 160.112  90.783  1.00 64.84           C  
ATOM   2080  SD  MET A 258     -44.137 158.771  89.947  1.00 65.26           S  
ATOM   2081  CE  MET A 258     -45.223 159.606  88.793  1.00 65.47           C  
ATOM   2082  N   GLU A 259     -43.146 158.065  95.246  1.00 63.52           N  
ATOM   2083  CA  GLU A 259     -42.486 157.414  96.384  1.00 63.34           C  
ATOM   2084  C   GLU A 259     -42.857 155.926  96.395  1.00 62.60           C  
ATOM   2085  O   GLU A 259     -42.061 155.080  96.793  1.00 63.42           O  
ATOM   2086  CB  GLU A 259     -42.893 158.098  97.721  1.00 62.92           C  
ATOM   2087  CG  GLU A 259     -42.252 159.485  97.910  1.00 63.19           C  
ATOM   2088  CD  GLU A 259     -42.718 160.267  99.125  1.00 63.37           C  
ATOM   2089  OE1 GLU A 259     -42.701 159.737 100.250  1.00 65.14           O  
ATOM   2090  OE2 GLU A 259     -43.074 161.446  98.954  1.00 63.96           O  
ATOM   2091  N   GLU A 260     -44.050 155.604  95.910  1.00 60.87           N  
ATOM   2092  CA  GLU A 260     -44.513 154.223  95.891  1.00 59.19           C  
ATOM   2093  C   GLU A 260     -43.763 153.428  94.837  1.00 57.74           C  
ATOM   2094  O   GLU A 260     -43.463 152.248  95.004  1.00 57.32           O  
ATOM   2095  CB  GLU A 260     -46.001 154.196  95.578  1.00 60.15           C  
ATOM   2096  CG  GLU A 260     -46.607 152.821  95.622  1.00 61.90           C  
ATOM   2097  CD  GLU A 260     -48.023 152.811  95.098  1.00 63.62           C  
ATOM   2098  OE1 GLU A 260     -48.844 153.618  95.590  1.00 65.42           O  
ATOM   2099  OE2 GLU A 260     -48.314 152.002  94.193  1.00 63.57           O  
ATOM   2100  N   LEU A 261     -43.496 154.097  93.728  1.00 56.39           N  
ATOM   2101  CA  LEU A 261     -42.789 153.519  92.602  1.00 53.84           C  
ATOM   2102  C   LEU A 261     -41.329 153.276  92.953  1.00 52.85           C  
ATOM   2103  O   LEU A 261     -40.711 152.339  92.454  1.00 52.46           O  
ATOM   2104  CB  LEU A 261     -42.902 154.474  91.403  1.00 54.05           C  
ATOM   2105  CG  LEU A 261     -42.161 154.215  90.087  1.00 53.63           C  
ATOM   2106  CD1 LEU A 261     -40.715 154.659  90.173  1.00 51.54           C  
ATOM   2107  CD2 LEU A 261     -42.287 152.728  89.803  1.00 53.95           C  
ATOM   2108  N   GLN A 262     -40.767 154.131  93.801  1.00 50.60           N  
ATOM   2109  CA  GLN A 262     -39.374 153.957  94.189  1.00 49.38           C  
ATOM   2110  C   GLN A 262     -39.153 152.598  94.852  1.00 49.66           C  
ATOM   2111  O   GLN A 262     -38.123 151.961  94.640  1.00 49.68           O  
ATOM   2112  CB  GLN A 262     -38.907 155.075  95.133  1.00 47.42           C  
ATOM   2113  CG  GLN A 262     -38.969 156.472  94.541  1.00 46.94           C  
ATOM   2114  CD  GLN A 262     -38.177 157.506  95.346  1.00 46.73           C  
ATOM   2115  OE1 GLN A 262     -36.991 157.302  95.632  1.00 47.11           O  
ATOM   2116  NE2 GLN A 262     -38.824 158.630  95.694  1.00 44.23           N  
ATOM   2117  N   ALA A 263     -40.125 152.143  95.638  1.00 50.02           N  
ATOM   2118  CA  ALA A 263     -40.014 150.851  96.325  1.00 51.18           C  
ATOM   2119  C   ALA A 263     -40.086 149.684  95.362  1.00 51.03           C  
ATOM   2120  O   ALA A 263     -39.526 148.634  95.610  1.00 52.60           O  
ATOM   2121  CB  ALA A 263     -41.116 150.698  97.376  1.00 51.37           C  
ATOM   2122  N   GLN A 264     -40.789 149.853  94.261  1.00 50.21           N  
ATOM   2123  CA  GLN A 264     -40.884 148.771  93.311  1.00 48.47           C  
ATOM   2124  C   GLN A 264     -39.547 148.646  92.619  1.00 47.75           C  
ATOM   2125  O   GLN A 264     -39.158 147.566  92.183  1.00 45.36           O  
ATOM   2126  CB  GLN A 264     -41.965 149.082  92.312  1.00 48.95           C  
ATOM   2127  CG  GLN A 264     -43.265 149.331  92.971  1.00 51.43           C  
ATOM   2128  CD  GLN A 264     -44.229 149.951  92.025  1.00 53.71           C  
ATOM   2129  OE1 GLN A 264     -44.475 149.420  90.938  1.00 56.02           O  
ATOM   2130  NE2 GLN A 264     -44.788 151.090  92.416  1.00 55.01           N  
ATOM   2131  N   LEU A 265     -38.832 149.762  92.533  1.00 48.26           N  
ATOM   2132  CA  LEU A 265     -37.517 149.762  91.896  1.00 49.54           C  
ATOM   2133  C   LEU A 265     -36.488 149.126  92.821  1.00 50.30           C  
ATOM   2134  O   LEU A 265     -35.613 148.374  92.388  1.00 50.35           O  
ATOM   2135  CB  LEU A 265     -37.076 151.191  91.531  1.00 48.98           C  
ATOM   2136  CG  LEU A 265     -37.719 151.860  90.306  1.00 48.58           C  
ATOM   2137  CD1 LEU A 265     -37.279 153.289  90.235  1.00 47.16           C  
ATOM   2138  CD2 LEU A 265     -37.324 151.111  89.025  1.00 47.50           C  
ATOM   2139  N   GLU A 266     -36.601 149.436  94.107  1.00 51.96           N  
ATOM   2140  CA  GLU A 266     -35.688 148.880  95.099  1.00 52.11           C  
ATOM   2141  C   GLU A 266     -35.916 147.375  95.232  1.00 50.53           C  
ATOM   2142  O   GLU A 266     -34.981 146.622  95.491  1.00 50.31           O  
ATOM   2143  CB  GLU A 266     -35.870 149.585  96.452  1.00 53.45           C  
ATOM   2144  CG  GLU A 266     -35.373 151.042  96.475  1.00 55.90           C  
ATOM   2145  CD  GLU A 266     -33.848 151.160  96.317  1.00 58.42           C  
ATOM   2146  OE1 GLU A 266     -33.100 150.442  97.031  1.00 59.14           O  
ATOM   2147  OE2 GLU A 266     -33.395 151.977  95.481  1.00 58.22           O  
ATOM   2148  N   LYS A 267     -37.151 146.933  95.017  1.00 50.12           N  
ATOM   2149  CA  LYS A 267     -37.454 145.509  95.114  1.00 50.47           C  
ATOM   2150  C   LYS A 267     -36.715 144.722  94.040  1.00 51.39           C  
ATOM   2151  O   LYS A 267     -36.186 143.638  94.293  1.00 52.87           O  
ATOM   2152  CB  LYS A 267     -38.963 145.242  94.972  1.00 50.09           C  
ATOM   2153  CG  LYS A 267     -39.365 143.787  95.252  1.00 50.80           C  
ATOM   2154  CD  LYS A 267     -40.883 143.586  95.164  1.00 53.13           C  
ATOM   2155  CE  LYS A 267     -41.378 142.189  95.653  1.00 53.74           C  
ATOM   2156  NZ  LYS A 267     -41.274 141.892  97.141  1.00 55.38           N  
ATOM   2157  N   GLU A 268     -36.673 145.276  92.835  1.00 50.38           N  
ATOM   2158  CA  GLU A 268     -36.031 144.601  91.717  1.00 48.15           C  
ATOM   2159  C   GLU A 268     -34.524 144.648  91.783  1.00 47.77           C  
ATOM   2160  O   GLU A 268     -33.832 143.744  91.309  1.00 47.69           O  
ATOM   2161  CB  GLU A 268     -36.511 145.208  90.409  1.00 46.92           C  
ATOM   2162  CG  GLU A 268     -37.995 145.069  90.212  1.00 45.63           C  
ATOM   2163  CD  GLU A 268     -38.418 143.633  89.919  1.00 46.54           C  
ATOM   2164  OE1 GLU A 268     -37.616 142.887  89.317  1.00 45.32           O  
ATOM   2165  OE2 GLU A 268     -39.560 143.248  90.266  1.00 46.38           O  
ATOM   2166  N   LEU A 269     -34.003 145.701  92.383  1.00 48.53           N  
ATOM   2167  CA  LEU A 269     -32.563 145.830  92.488  1.00 48.65           C  
ATOM   2168  C   LEU A 269     -31.962 144.735  93.412  1.00 49.72           C  
ATOM   2169  O   LEU A 269     -31.012 144.039  93.029  1.00 48.82           O  
ATOM   2170  CB  LEU A 269     -32.252 147.255  92.962  1.00 48.18           C  
ATOM   2171  CG  LEU A 269     -30.857 147.867  93.030  1.00 47.28           C  
ATOM   2172  CD1 LEU A 269     -31.023 149.342  93.342  1.00 45.65           C  
ATOM   2173  CD2 LEU A 269     -30.049 147.188  94.148  1.00 50.44           C  
ATOM   2174  N   LYS A 270     -32.537 144.555  94.603  1.00 51.45           N  
ATOM   2175  CA  LYS A 270     -32.034 143.550  95.539  1.00 52.44           C  
ATOM   2176  C   LYS A 270     -32.276 142.153  94.979  1.00 52.13           C  
ATOM   2177  O   LYS A 270     -31.575 141.210  95.334  1.00 53.20           O  
ATOM   2178  CB  LYS A 270     -32.703 143.681  96.925  1.00 53.82           C  
ATOM   2179  CG  LYS A 270     -32.007 142.872  98.063  1.00 55.93           C  
ATOM   2180  CD  LYS A 270     -30.711 143.537  98.603  1.00 56.91           C  
ATOM   2181  CE  LYS A 270     -31.000 144.753  99.507  1.00 57.49           C  
ATOM   2182  NZ  LYS A 270     -31.732 144.418 100.778  1.00 56.30           N  
ATOM   2183  N   ALA A 271     -33.263 142.007  94.105  1.00 50.15           N  
ATOM   2184  CA  ALA A 271     -33.517 140.690  93.536  1.00 50.08           C  
ATOM   2185  C   ALA A 271     -32.530 140.396  92.405  1.00 50.64           C  
ATOM   2186  O   ALA A 271     -32.259 139.234  92.105  1.00 51.62           O  
ATOM   2187  CB  ALA A 271     -34.956 140.591  93.028  1.00 49.45           C  
ATOM   2188  N   GLY A 272     -31.996 141.451  91.786  1.00 50.16           N  
ATOM   2189  CA  GLY A 272     -31.036 141.294  90.699  1.00 47.65           C  
ATOM   2190  C   GLY A 272     -31.700 141.093  89.347  1.00 46.76           C  
ATOM   2191  O   GLY A 272     -31.131 140.524  88.402  1.00 45.39           O  
ATOM   2192  N   THR A 273     -32.933 141.570  89.263  1.00 46.16           N  
ATOM   2193  CA  THR A 273     -33.729 141.465  88.051  1.00 46.64           C  
ATOM   2194  C   THR A 273     -34.029 142.854  87.448  1.00 48.01           C  
ATOM   2195  O   THR A 273     -34.857 142.983  86.538  1.00 47.67           O  
ATOM   2196  CB  THR A 273     -35.057 140.725  88.353  1.00 46.14           C  
ATOM   2197  OG1 THR A 273     -35.582 141.184  89.604  1.00 46.28           O  
ATOM   2198  CG2 THR A 273     -34.836 139.237  88.449  1.00 45.66           C  
ATOM   2199  N   LEU A 274     -33.364 143.892  87.955  1.00 48.18           N  
ATOM   2200  CA  LEU A 274     -33.567 145.245  87.442  1.00 48.78           C  
ATOM   2201  C   LEU A 274     -32.604 145.556  86.291  1.00 50.06           C  
ATOM   2202  O   LEU A 274     -31.406 145.303  86.401  1.00 51.53           O  
ATOM   2203  CB  LEU A 274     -33.360 146.275  88.562  1.00 48.22           C  
ATOM   2204  CG  LEU A 274     -33.565 147.746  88.149  1.00 47.64           C  
ATOM   2205  CD1 LEU A 274     -35.055 148.004  87.836  1.00 45.55           C  
ATOM   2206  CD2 LEU A 274     -33.125 148.649  89.286  1.00 46.63           C  
ATOM   2207  N   PHE A 275     -33.118 146.096  85.188  1.00 50.21           N  
ATOM   2208  CA  PHE A 275     -32.257 146.447  84.055  1.00 49.27           C  
ATOM   2209  C   PHE A 275     -32.487 147.871  83.526  1.00 47.89           C  
ATOM   2210  O   PHE A 275     -33.603 148.397  83.584  1.00 47.70           O  
ATOM   2211  CB  PHE A 275     -32.444 145.442  82.919  1.00 49.47           C  
ATOM   2212  CG  PHE A 275     -31.921 144.088  83.231  1.00 50.43           C  
ATOM   2213  CD1 PHE A 275     -32.669 143.201  83.988  1.00 52.04           C  
ATOM   2214  CD2 PHE A 275     -30.668 143.697  82.774  1.00 50.48           C  
ATOM   2215  CE1 PHE A 275     -32.173 141.929  84.292  1.00 53.34           C  
ATOM   2216  CE2 PHE A 275     -30.156 142.427  83.069  1.00 51.28           C  
ATOM   2217  CZ  PHE A 275     -30.908 141.541  83.828  1.00 52.28           C  
ATOM   2218  N   GLU A 276     -31.435 148.493  83.000  1.00 46.61           N  
ATOM   2219  CA  GLU A 276     -31.567 149.852  82.487  1.00 45.75           C  
ATOM   2220  C   GLU A 276     -30.900 150.156  81.140  1.00 44.84           C  
ATOM   2221  O   GLU A 276     -29.730 149.858  80.922  1.00 44.99           O  
ATOM   2222  CB  GLU A 276     -31.059 150.848  83.540  1.00 45.35           C  
ATOM   2223  CG  GLU A 276     -29.580 150.659  83.932  1.00 47.72           C  
ATOM   2224  CD  GLU A 276     -28.637 151.619  83.230  1.00 48.67           C  
ATOM   2225  OE1 GLU A 276     -28.837 152.843  83.356  1.00 51.25           O  
ATOM   2226  OE2 GLU A 276     -27.691 151.160  82.562  1.00 47.75           O  
ATOM   2227  N   ALA A 277     -31.660 150.778  80.248  1.00 42.53           N  
ATOM   2228  CA  ALA A 277     -31.139 151.185  78.960  1.00 41.01           C  
ATOM   2229  C   ALA A 277     -31.231 152.710  78.968  1.00 40.71           C  
ATOM   2230  O   ALA A 277     -32.318 153.283  79.063  1.00 40.55           O  
ATOM   2231  CB  ALA A 277     -31.974 150.587  77.847  1.00 39.86           C  
ATOM   2232  N   ASP A 278     -30.081 153.363  78.889  1.00 40.44           N  
ATOM   2233  CA  ASP A 278     -30.038 154.813  78.930  1.00 40.29           C  
ATOM   2234  C   ASP A 278     -29.593 155.456  77.613  1.00 40.18           C  
ATOM   2235  O   ASP A 278     -28.516 155.140  77.085  1.00 39.75           O  
ATOM   2236  CB  ASP A 278     -29.101 155.241  80.054  1.00 41.70           C  
ATOM   2237  CG  ASP A 278     -29.103 156.734  80.278  1.00 41.71           C  
ATOM   2238  OD1 ASP A 278     -30.015 157.412  79.754  1.00 42.11           O  
ATOM   2239  OD2 ASP A 278     -28.203 157.232  80.987  1.00 41.89           O  
ATOM   2240  N   PHE A 279     -30.412 156.391  77.118  1.00 39.54           N  
ATOM   2241  CA  PHE A 279     -30.163 157.104  75.858  1.00 38.41           C  
ATOM   2242  C   PHE A 279     -29.810 158.568  76.064  1.00 38.75           C  
ATOM   2243  O   PHE A 279     -30.369 159.451  75.410  1.00 39.39           O  
ATOM   2244  CB  PHE A 279     -31.388 157.027  74.939  1.00 36.14           C  
ATOM   2245  CG  PHE A 279     -31.814 155.621  74.592  1.00 36.36           C  
ATOM   2246  CD1 PHE A 279     -32.625 154.885  75.448  1.00 36.93           C  
ATOM   2247  CD2 PHE A 279     -31.442 155.048  73.380  1.00 37.13           C  
ATOM   2248  CE1 PHE A 279     -33.067 153.598  75.093  1.00 38.36           C  
ATOM   2249  CE2 PHE A 279     -31.879 153.761  73.015  1.00 38.05           C  
ATOM   2250  CZ  PHE A 279     -32.691 153.040  73.868  1.00 37.62           C  
ATOM   2251  N   ALA A 280     -28.871 158.813  76.970  1.00 39.55           N  
ATOM   2252  CA  ALA A 280     -28.401 160.158  77.280  1.00 39.60           C  
ATOM   2253  C   ALA A 280     -27.458 160.655  76.188  1.00 40.82           C  
ATOM   2254  O   ALA A 280     -27.044 161.820  76.203  1.00 42.33           O  
ATOM   2255  CB  ALA A 280     -27.660 160.158  78.626  1.00 37.12           C  
ATOM   2256  N   LEU A 281     -27.099 159.785  75.249  1.00 40.61           N  
ATOM   2257  CA  LEU A 281     -26.183 160.189  74.197  1.00 39.48           C  
ATOM   2258  C   LEU A 281     -26.883 161.168  73.262  1.00 38.23           C  
ATOM   2259  O   LEU A 281     -26.240 161.970  72.601  1.00 37.24           O  
ATOM   2260  CB  LEU A 281     -25.712 158.960  73.420  1.00 41.27           C  
ATOM   2261  CG  LEU A 281     -24.625 159.237  72.371  1.00 44.93           C  
ATOM   2262  CD1 LEU A 281     -23.310 159.691  73.044  1.00 45.32           C  
ATOM   2263  CD2 LEU A 281     -24.388 157.942  71.589  1.00 45.19           C  
ATOM   2264  N   LEU A 282     -28.210 161.089  73.226  1.00 37.77           N  
ATOM   2265  CA  LEU A 282     -29.028 161.937  72.364  1.00 37.26           C  
ATOM   2266  C   LEU A 282     -29.285 163.308  72.933  1.00 37.68           C  
ATOM   2267  O   LEU A 282     -29.920 164.144  72.305  1.00 38.95           O  
ATOM   2268  CB  LEU A 282     -30.369 161.266  72.114  1.00 35.37           C  
ATOM   2269  CG  LEU A 282     -30.290 160.097  71.137  1.00 35.67           C  
ATOM   2270  CD1 LEU A 282     -31.436 159.113  71.411  1.00 35.91           C  
ATOM   2271  CD2 LEU A 282     -30.334 160.637  69.716  1.00 34.52           C  
ATOM   2272  N   ASP A 283     -28.791 163.560  74.125  1.00 37.69           N  
ATOM   2273  CA  ASP A 283     -29.058 164.843  74.730  1.00 38.48           C  
ATOM   2274  C   ASP A 283     -28.358 165.976  73.981  1.00 38.32           C  
ATOM   2275  O   ASP A 283     -27.219 165.819  73.545  1.00 38.23           O  
ATOM   2276  CB  ASP A 283     -28.646 164.767  76.204  1.00 39.62           C  
ATOM   2277  CG  ASP A 283     -29.005 166.007  76.985  1.00 41.87           C  
ATOM   2278  OD1 ASP A 283     -30.177 166.457  76.902  1.00 42.13           O  
ATOM   2279  OD2 ASP A 283     -28.107 166.517  77.698  1.00 43.83           O  
ATOM   2280  N   ASN A 284     -29.051 167.100  73.815  1.00 38.35           N  
ATOM   2281  CA  ASN A 284     -28.484 168.254  73.125  1.00 39.40           C  
ATOM   2282  C   ASN A 284     -27.958 167.998  71.724  1.00 39.62           C  
ATOM   2283  O   ASN A 284     -27.018 168.661  71.265  1.00 39.50           O  
ATOM   2284  CB  ASN A 284     -27.375 168.887  73.953  1.00 39.39           C  
ATOM   2285  CG  ASN A 284     -27.912 169.686  75.086  1.00 40.02           C  
ATOM   2286  OD1 ASN A 284     -28.672 169.169  75.907  1.00 39.25           O  
ATOM   2287  ND2 ASN A 284     -27.535 170.961  75.148  1.00 40.74           N  
ATOM   2288  N   ILE A 285     -28.542 167.017  71.053  1.00 39.82           N  
ATOM   2289  CA  ILE A 285     -28.163 166.728  69.682  1.00 38.53           C  
ATOM   2290  C   ILE A 285     -29.145 167.552  68.875  1.00 38.34           C  
ATOM   2291  O   ILE A 285     -30.339 167.523  69.152  1.00 38.11           O  
ATOM   2292  CB  ILE A 285     -28.352 165.241  69.350  1.00 37.03           C  
ATOM   2293  CG1 ILE A 285     -27.338 164.405  70.124  1.00 36.97           C  
ATOM   2294  CG2 ILE A 285     -28.140 165.011  67.872  1.00 34.84           C  
ATOM   2295  CD1 ILE A 285     -25.916 164.741  69.742  1.00 38.53           C  
ATOM   2296  N   LYS A 286     -28.648 168.321  67.916  1.00 39.08           N  
ATOM   2297  CA  LYS A 286     -29.522 169.147  67.084  1.00 39.91           C  
ATOM   2298  C   LYS A 286     -30.395 168.267  66.158  1.00 38.45           C  
ATOM   2299  O   LYS A 286     -29.869 167.446  65.406  1.00 37.85           O  
ATOM   2300  CB  LYS A 286     -28.672 170.126  66.252  1.00 41.55           C  
ATOM   2301  CG  LYS A 286     -29.435 171.342  65.703  1.00 45.57           C  
ATOM   2302  CD  LYS A 286     -30.015 172.252  66.825  1.00 46.40           C  
ATOM   2303  CE  LYS A 286     -30.893 173.384  66.252  1.00 47.94           C  
ATOM   2304  NZ  LYS A 286     -31.598 174.217  67.288  1.00 46.46           N  
ATOM   2305  N   ALA A 287     -31.719 168.432  66.211  1.00 35.89           N  
ATOM   2306  CA  ALA A 287     -32.607 167.624  65.370  1.00 34.30           C  
ATOM   2307  C   ALA A 287     -32.656 168.142  63.931  1.00 34.66           C  
ATOM   2308  O   ALA A 287     -32.335 169.300  63.652  1.00 35.30           O  
ATOM   2309  CB  ALA A 287     -34.010 167.592  65.958  1.00 33.57           C  
ATOM   2310  N   ASN A 288     -33.081 167.278  63.020  1.00 34.04           N  
ATOM   2311  CA  ASN A 288     -33.161 167.610  61.610  1.00 32.15           C  
ATOM   2312  C   ASN A 288     -34.305 168.580  61.283  1.00 32.95           C  
ATOM   2313  O   ASN A 288     -35.259 168.749  62.050  1.00 32.82           O  
ATOM   2314  CB  ASN A 288     -33.322 166.297  60.816  1.00 31.64           C  
ATOM   2315  CG  ASN A 288     -32.923 166.429  59.355  1.00 31.61           C  
ATOM   2316  OD1 ASN A 288     -32.493 167.498  58.915  1.00 32.87           O  
ATOM   2317  ND2 ASN A 288     -33.060 165.342  58.596  1.00 27.95           N  
ATOM   2318  N   VAL A 289     -34.195 169.206  60.119  1.00 31.50           N  
ATOM   2319  CA  VAL A 289     -35.209 170.120  59.630  1.00 30.28           C  
ATOM   2320  C   VAL A 289     -35.504 169.666  58.208  1.00 30.45           C  
ATOM   2321  O   VAL A 289     -34.692 169.826  57.298  1.00 30.61           O  
ATOM   2322  CB  VAL A 289     -34.696 171.573  59.629  1.00 28.45           C  
ATOM   2323  CG1 VAL A 289     -35.749 172.496  59.035  1.00 26.66           C  
ATOM   2324  CG2 VAL A 289     -34.330 171.998  61.031  1.00 25.50           C  
ATOM   2325  N   ILE A 290     -36.663 169.056  58.039  1.00 30.50           N  
ATOM   2326  CA  ILE A 290     -37.071 168.538  56.750  1.00 30.87           C  
ATOM   2327  C   ILE A 290     -38.187 169.370  56.149  1.00 32.21           C  
ATOM   2328  O   ILE A 290     -39.300 169.418  56.689  1.00 31.31           O  
ATOM   2329  CB  ILE A 290     -37.580 167.090  56.882  1.00 30.07           C  
ATOM   2330  CG1 ILE A 290     -36.500 166.209  57.509  1.00 29.28           C  
ATOM   2331  CG2 ILE A 290     -37.974 166.543  55.513  1.00 30.95           C  
ATOM   2332  CD1 ILE A 290     -36.975 164.840  57.897  1.00 23.40           C  
ATOM   2333  N   LEU A 291     -37.873 169.997  55.016  1.00 33.92           N  
ATOM   2334  CA  LEU A 291     -38.797 170.853  54.283  1.00 35.81           C  
ATOM   2335  C   LEU A 291     -39.179 172.022  55.164  1.00 34.26           C  
ATOM   2336  O   LEU A 291     -40.331 172.440  55.173  1.00 34.14           O  
ATOM   2337  CB  LEU A 291     -40.046 170.062  53.872  1.00 40.09           C  
ATOM   2338  CG  LEU A 291     -39.850 168.874  52.901  1.00 43.13           C  
ATOM   2339  CD1 LEU A 291     -41.162 168.039  52.836  1.00 43.00           C  
ATOM   2340  CD2 LEU A 291     -39.462 169.409  51.515  1.00 43.08           C  
ATOM   2341  N   TYR A 292     -38.197 172.529  55.907  1.00 33.31           N  
ATOM   2342  CA  TYR A 292     -38.399 173.658  56.809  1.00 33.08           C  
ATOM   2343  C   TYR A 292     -39.294 173.305  58.000  1.00 33.29           C  
ATOM   2344  O   TYR A 292     -39.737 174.185  58.726  1.00 32.74           O  
ATOM   2345  CB  TYR A 292     -38.963 174.851  56.023  1.00 30.75           C  
ATOM   2346  CG  TYR A 292     -38.129 175.161  54.793  1.00 30.00           C  
ATOM   2347  CD1 TYR A 292     -36.833 175.697  54.898  1.00 29.60           C  
ATOM   2348  CD2 TYR A 292     -38.583 174.794  53.526  1.00 29.61           C  
ATOM   2349  CE1 TYR A 292     -36.011 175.836  53.756  1.00 27.55           C  
ATOM   2350  CE2 TYR A 292     -37.785 174.925  52.406  1.00 27.32           C  
ATOM   2351  CZ  TYR A 292     -36.508 175.438  52.520  1.00 27.14           C  
ATOM   2352  OH  TYR A 292     -35.729 175.501  51.397  1.00 25.79           O  
ATOM   2353  N   CYS A 293     -39.537 172.012  58.204  1.00 34.38           N  
ATOM   2354  CA  CYS A 293     -40.359 171.541  59.315  1.00 34.32           C  
ATOM   2355  C   CYS A 293     -39.471 171.007  60.406  1.00 34.34           C  
ATOM   2356  O   CYS A 293     -38.552 170.236  60.139  1.00 36.36           O  
ATOM   2357  CB  CYS A 293     -41.298 170.443  58.849  1.00 34.14           C  
ATOM   2358  SG  CYS A 293     -42.437 171.043  57.656  1.00 39.13           S  
ATOM   2359  N   GLN A 294     -39.749 171.408  61.639  1.00 33.67           N  
ATOM   2360  CA  GLN A 294     -38.947 170.978  62.778  1.00 31.88           C  
ATOM   2361  C   GLN A 294     -39.189 169.537  63.250  1.00 29.99           C  
ATOM   2362  O   GLN A 294     -40.314 169.170  63.599  1.00 30.29           O  
ATOM   2363  CB  GLN A 294     -39.183 171.917  63.963  1.00 33.51           C  
ATOM   2364  CG  GLN A 294     -38.273 171.673  65.162  1.00 34.30           C  
ATOM   2365  CD  GLN A 294     -36.829 172.023  64.859  1.00 36.05           C  
ATOM   2366  OE1 GLN A 294     -36.534 173.143  64.410  1.00 37.50           O  
ATOM   2367  NE2 GLN A 294     -35.916 171.071  65.095  1.00 35.75           N  
ATOM   2368  N   GLN A 295     -38.112 168.751  63.303  1.00 27.25           N  
ATOM   2369  CA  GLN A 295     -38.130 167.354  63.759  1.00 25.87           C  
ATOM   2370  C   GLN A 295     -37.670 167.350  65.202  1.00 25.67           C  
ATOM   2371  O   GLN A 295     -37.046 168.313  65.624  1.00 25.49           O  
ATOM   2372  CB  GLN A 295     -37.160 166.503  62.932  1.00 25.05           C  
ATOM   2373  CG  GLN A 295     -37.391 166.597  61.474  1.00 24.76           C  
ATOM   2374  CD  GLN A 295     -38.830 166.328  61.153  1.00 25.69           C  
ATOM   2375  OE1 GLN A 295     -39.366 165.277  61.494  1.00 25.60           O  
ATOM   2376  NE2 GLN A 295     -39.475 167.280  60.498  1.00 24.86           N  
ATOM   2377  N   TYR A 296     -37.984 166.303  65.972  1.00 25.44           N  
ATOM   2378  CA  TYR A 296     -37.556 166.274  67.373  1.00 26.14           C  
ATOM   2379  C   TYR A 296     -36.918 164.985  67.893  1.00 27.44           C  
ATOM   2380  O   TYR A 296     -37.247 163.898  67.435  1.00 28.95           O  
ATOM   2381  CB  TYR A 296     -38.713 166.647  68.300  1.00 25.78           C  
ATOM   2382  CG  TYR A 296     -39.404 167.928  67.908  1.00 26.07           C  
ATOM   2383  CD1 TYR A 296     -40.315 167.954  66.850  1.00 25.64           C  
ATOM   2384  CD2 TYR A 296     -39.159 169.111  68.598  1.00 25.50           C  
ATOM   2385  CE1 TYR A 296     -40.958 169.121  66.493  1.00 27.94           C  
ATOM   2386  CE2 TYR A 296     -39.803 170.282  68.247  1.00 27.71           C  
ATOM   2387  CZ  TYR A 296     -40.705 170.275  67.201  1.00 28.13           C  
ATOM   2388  OH  TYR A 296     -41.392 171.415  66.895  1.00 29.91           O  
ATOM   2389  N   LEU A 297     -36.039 165.116  68.888  1.00 27.84           N  
ATOM   2390  CA  LEU A 297     -35.346 163.977  69.488  1.00 27.29           C  
ATOM   2391  C   LEU A 297     -35.587 163.935  70.970  1.00 27.97           C  
ATOM   2392  O   LEU A 297     -36.115 164.891  71.550  1.00 30.08           O  
ATOM   2393  CB  LEU A 297     -33.850 164.109  69.294  1.00 26.85           C  
ATOM   2394  CG  LEU A 297     -33.320 163.922  67.892  1.00 27.66           C  
ATOM   2395  CD1 LEU A 297     -31.884 164.390  67.899  1.00 26.85           C  
ATOM   2396  CD2 LEU A 297     -33.452 162.448  67.477  1.00 29.33           C  
ATOM   2397  N   ALA A 298     -35.167 162.827  71.576  1.00 27.15           N  
ATOM   2398  CA  ALA A 298     -35.299 162.633  73.017  1.00 26.07           C  
ATOM   2399  C   ALA A 298     -34.174 161.781  73.617  1.00 27.63           C  
ATOM   2400  O   ALA A 298     -33.558 160.992  72.909  1.00 30.15           O  
ATOM   2401  CB  ALA A 298     -36.658 162.005  73.338  1.00 22.35           C  
ATOM   2402  N   ALA A 299     -33.908 161.949  74.915  1.00 28.44           N  
ATOM   2403  CA  ALA A 299     -32.884 161.180  75.646  1.00 28.01           C  
ATOM   2404  C   ALA A 299     -33.561 160.389  76.776  1.00 26.85           C  
ATOM   2405  O   ALA A 299     -33.385 160.659  77.952  1.00 26.47           O  
ATOM   2406  CB  ALA A 299     -31.812 162.118  76.226  1.00 27.04           C  
ATOM   2407  N   PRO A 300     -34.373 159.401  76.410  1.00 27.72           N  
ATOM   2408  CA  PRO A 300     -35.092 158.592  77.388  1.00 27.85           C  
ATOM   2409  C   PRO A 300     -34.272 157.649  78.227  1.00 28.52           C  
ATOM   2410  O   PRO A 300     -33.117 157.340  77.936  1.00 28.80           O  
ATOM   2411  CB  PRO A 300     -36.096 157.831  76.538  1.00 28.99           C  
ATOM   2412  CG  PRO A 300     -35.291 157.515  75.347  1.00 29.84           C  
ATOM   2413  CD  PRO A 300     -34.580 158.867  75.055  1.00 29.83           C  
ATOM   2414  N   LEU A 301     -34.943 157.170  79.262  1.00 28.76           N  
ATOM   2415  CA  LEU A 301     -34.385 156.236  80.198  1.00 28.72           C  
ATOM   2416  C   LEU A 301     -35.516 155.250  80.291  1.00 30.37           C  
ATOM   2417  O   LEU A 301     -36.681 155.638  80.304  1.00 30.05           O  
ATOM   2418  CB  LEU A 301     -34.157 156.890  81.571  1.00 30.12           C  
ATOM   2419  CG  LEU A 301     -33.143 156.248  82.523  1.00 29.41           C  
ATOM   2420  CD1 LEU A 301     -33.363 156.858  83.893  1.00 27.13           C  
ATOM   2421  CD2 LEU A 301     -33.307 154.752  82.548  1.00 27.85           C  
ATOM   2422  N   VAL A 302     -35.183 153.975  80.289  1.00 30.85           N  
ATOM   2423  CA  VAL A 302     -36.196 152.962  80.408  1.00 30.38           C  
ATOM   2424  C   VAL A 302     -35.672 152.028  81.474  1.00 33.35           C  
ATOM   2425  O   VAL A 302     -34.513 151.596  81.431  1.00 34.16           O  
ATOM   2426  CB  VAL A 302     -36.386 152.144  79.125  1.00 28.75           C  
ATOM   2427  CG1 VAL A 302     -37.612 151.240  79.264  1.00 27.36           C  
ATOM   2428  CG2 VAL A 302     -36.530 153.045  77.952  1.00 27.82           C  
ATOM   2429  N   MET A 303     -36.530 151.746  82.447  1.00 33.90           N  
ATOM   2430  CA  MET A 303     -36.214 150.847  83.542  1.00 32.20           C  
ATOM   2431  C   MET A 303     -37.048 149.616  83.261  1.00 30.43           C  
ATOM   2432  O   MET A 303     -38.206 149.732  82.881  1.00 29.92           O  
ATOM   2433  CB  MET A 303     -36.609 151.503  84.873  1.00 31.76           C  
ATOM   2434  CG  MET A 303     -35.809 152.736  85.201  1.00 32.77           C  
ATOM   2435  SD  MET A 303     -34.043 152.368  85.162  1.00 36.48           S  
ATOM   2436  CE  MET A 303     -33.741 151.488  86.771  1.00 37.70           C  
ATOM   2437  N   LEU A 304     -36.450 148.440  83.365  1.00 30.19           N  
ATOM   2438  CA  LEU A 304     -37.202 147.217  83.127  1.00 29.87           C  
ATOM   2439  C   LEU A 304     -36.867 146.171  84.179  1.00 30.19           C  
ATOM   2440  O   LEU A 304     -35.805 146.211  84.810  1.00 28.97           O  
ATOM   2441  CB  LEU A 304     -36.880 146.643  81.755  1.00 27.11           C  
ATOM   2442  CG  LEU A 304     -36.999 147.666  80.631  1.00 26.62           C  
ATOM   2443  CD1 LEU A 304     -35.642 148.334  80.433  1.00 25.57           C  
ATOM   2444  CD2 LEU A 304     -37.456 146.974  79.369  1.00 24.34           C  
ATOM   2445  N   LYS A 305     -37.777 145.220  84.340  1.00 31.09           N  
ATOM   2446  CA  LYS A 305     -37.601 144.137  85.286  1.00 32.80           C  
ATOM   2447  C   LYS A 305     -37.711 142.791  84.575  1.00 33.85           C  
ATOM   2448  O   LYS A 305     -38.535 142.607  83.681  1.00 33.64           O  
ATOM   2449  CB  LYS A 305     -38.658 144.235  86.381  1.00 33.62           C  
ATOM   2450  CG  LYS A 305     -40.088 144.101  85.904  1.00 35.15           C  
ATOM   2451  CD  LYS A 305     -41.054 144.127  87.099  1.00 39.21           C  
ATOM   2452  CE  LYS A 305     -42.519 144.261  86.655  1.00 42.61           C  
ATOM   2453  NZ  LYS A 305     -43.436 144.418  87.824  1.00 46.24           N  
ATOM   2454  N   LEU A 306     -36.877 141.849  84.984  1.00 35.84           N  
ATOM   2455  CA  LEU A 306     -36.899 140.535  84.392  1.00 37.77           C  
ATOM   2456  C   LEU A 306     -37.827 139.648  85.216  1.00 40.23           C  
ATOM   2457  O   LEU A 306     -37.604 139.427  86.414  1.00 39.62           O  
ATOM   2458  CB  LEU A 306     -35.483 139.983  84.361  1.00 36.36           C  
ATOM   2459  CG  LEU A 306     -35.251 138.608  83.729  1.00 34.96           C  
ATOM   2460  CD1 LEU A 306     -35.416 138.648  82.214  1.00 29.33           C  
ATOM   2461  CD2 LEU A 306     -33.826 138.184  84.094  1.00 35.69           C  
ATOM   2462  N   GLN A 307     -38.877 139.165  84.560  1.00 43.04           N  
ATOM   2463  CA  GLN A 307     -39.874 138.322  85.196  1.00 46.73           C  
ATOM   2464  C   GLN A 307     -39.484 136.861  85.368  1.00 49.70           C  
ATOM   2465  O   GLN A 307     -38.765 136.289  84.543  1.00 49.17           O  
ATOM   2466  CB  GLN A 307     -41.181 138.402  84.429  1.00 45.95           C  
ATOM   2467  CG  GLN A 307     -41.821 139.732  84.587  1.00 49.00           C  
ATOM   2468  CD  GLN A 307     -43.121 139.824  83.833  1.00 52.13           C  
ATOM   2469  OE1 GLN A 307     -43.898 140.755  84.032  1.00 55.25           O  
ATOM   2470  NE2 GLN A 307     -43.370 138.856  82.953  1.00 54.70           N  
ATOM   2471  N   PRO A 308     -39.993 136.224  86.436  1.00 52.28           N  
ATOM   2472  CA  PRO A 308     -39.659 134.817  86.671  1.00 53.30           C  
ATOM   2473  C   PRO A 308     -39.956 133.917  85.477  1.00 53.62           C  
ATOM   2474  O   PRO A 308     -39.292 132.897  85.285  1.00 53.85           O  
ATOM   2475  CB  PRO A 308     -40.476 134.467  87.915  1.00 54.11           C  
ATOM   2476  CG  PRO A 308     -41.652 135.430  87.849  1.00 55.22           C  
ATOM   2477  CD  PRO A 308     -40.995 136.712  87.407  1.00 53.56           C  
ATOM   2478  N   ASP A 309     -40.923 134.312  84.657  1.00 54.54           N  
ATOM   2479  CA  ASP A 309     -41.281 133.532  83.473  1.00 55.09           C  
ATOM   2480  C   ASP A 309     -40.365 133.914  82.310  1.00 54.65           C  
ATOM   2481  O   ASP A 309     -40.661 133.631  81.144  1.00 53.20           O  
ATOM   2482  CB  ASP A 309     -42.745 133.779  83.098  1.00 57.05           C  
ATOM   2483  CG  ASP A 309     -43.081 135.254  83.025  1.00 58.21           C  
ATOM   2484  OD1 ASP A 309     -43.094 135.916  84.093  1.00 59.02           O  
ATOM   2485  OD2 ASP A 309     -43.319 135.741  81.899  1.00 59.34           O  
ATOM   2486  N   GLY A 310     -39.263 134.580  82.656  1.00 54.20           N  
ATOM   2487  CA  GLY A 310     -38.271 135.000  81.682  1.00 54.17           C  
ATOM   2488  C   GLY A 310     -38.804 136.020  80.695  1.00 54.48           C  
ATOM   2489  O   GLY A 310     -38.742 135.821  79.479  1.00 55.93           O  
ATOM   2490  N   LYS A 311     -39.328 137.120  81.223  1.00 53.33           N  
ATOM   2491  CA  LYS A 311     -39.886 138.187  80.402  1.00 51.44           C  
ATOM   2492  C   LYS A 311     -39.393 139.515  80.967  1.00 50.46           C  
ATOM   2493  O   LYS A 311     -39.426 139.727  82.176  1.00 50.47           O  
ATOM   2494  CB  LYS A 311     -41.426 138.112  80.432  1.00 50.82           C  
ATOM   2495  CG  LYS A 311     -42.149 139.153  79.596  1.00 50.35           C  
ATOM   2496  CD  LYS A 311     -43.654 138.975  79.676  1.00 50.72           C  
ATOM   2497  CE  LYS A 311     -44.119 137.745  78.929  1.00 54.45           C  
ATOM   2498  NZ  LYS A 311     -45.607 137.667  78.806  1.00 58.34           N  
ATOM   2499  N   LEU A 312     -38.910 140.394  80.096  1.00 48.85           N  
ATOM   2500  CA  LEU A 312     -38.428 141.696  80.534  1.00 47.34           C  
ATOM   2501  C   LEU A 312     -39.551 142.689  80.292  1.00 46.93           C  
ATOM   2502  O   LEU A 312     -40.047 142.818  79.171  1.00 47.28           O  
ATOM   2503  CB  LEU A 312     -37.186 142.100  79.737  1.00 46.08           C  
ATOM   2504  CG  LEU A 312     -36.417 143.324  80.256  1.00 44.96           C  
ATOM   2505  CD1 LEU A 312     -35.774 142.997  81.600  1.00 44.35           C  
ATOM   2506  CD2 LEU A 312     -35.333 143.704  79.256  1.00 43.44           C  
ATOM   2507  N   MET A 313     -39.958 143.383  81.344  1.00 45.26           N  
ATOM   2508  CA  MET A 313     -41.039 144.341  81.236  1.00 42.26           C  
ATOM   2509  C   MET A 313     -40.640 145.781  81.631  1.00 39.96           C  
ATOM   2510  O   MET A 313     -39.953 146.014  82.623  1.00 37.66           O  
ATOM   2511  CB  MET A 313     -42.186 143.854  82.108  1.00 43.47           C  
ATOM   2512  CG  MET A 313     -42.779 142.528  81.691  1.00 42.70           C  
ATOM   2513  SD  MET A 313     -43.788 142.610  80.209  1.00 44.73           S  
ATOM   2514  CE  MET A 313     -45.244 143.438  80.773  1.00 41.57           C  
ATOM   2515  N   PRO A 314     -41.091 146.772  80.858  1.00 39.10           N  
ATOM   2516  CA  PRO A 314     -40.759 148.163  81.173  1.00 39.44           C  
ATOM   2517  C   PRO A 314     -41.517 148.650  82.402  1.00 40.11           C  
ATOM   2518  O   PRO A 314     -42.691 148.340  82.558  1.00 41.59           O  
ATOM   2519  CB  PRO A 314     -41.212 148.897  79.921  1.00 37.58           C  
ATOM   2520  CG  PRO A 314     -42.425 148.130  79.536  1.00 36.05           C  
ATOM   2521  CD  PRO A 314     -41.920 146.703  79.643  1.00 36.94           C  
ATOM   2522  N   MET A 315     -40.862 149.407  83.273  1.00 40.24           N  
ATOM   2523  CA  MET A 315     -41.530 149.930  84.461  1.00 40.51           C  
ATOM   2524  C   MET A 315     -41.753 151.442  84.392  1.00 40.40           C  
ATOM   2525  O   MET A 315     -42.832 151.931  84.716  1.00 40.52           O  
ATOM   2526  CB  MET A 315     -40.706 149.605  85.696  1.00 42.31           C  
ATOM   2527  CG  MET A 315     -40.481 148.116  85.930  1.00 45.04           C  
ATOM   2528  SD  MET A 315     -39.298 147.719  87.321  1.00 48.00           S  
ATOM   2529  CE  MET A 315     -40.281 148.238  88.767  1.00 48.48           C  
ATOM   2530  N   VAL A 316     -40.725 152.177  83.983  1.00 40.85           N  
ATOM   2531  CA  VAL A 316     -40.797 153.629  83.898  1.00 41.75           C  
ATOM   2532  C   VAL A 316     -39.985 154.145  82.720  1.00 41.78           C  
ATOM   2533  O   VAL A 316     -38.912 153.617  82.430  1.00 42.66           O  
ATOM   2534  CB  VAL A 316     -40.197 154.286  85.160  1.00 42.30           C  
ATOM   2535  CG1 VAL A 316     -40.146 155.793  84.993  1.00 43.85           C  
ATOM   2536  CG2 VAL A 316     -41.021 153.931  86.368  1.00 44.74           C  
ATOM   2537  N   ILE A 317     -40.482 155.196  82.071  1.00 40.76           N  
ATOM   2538  CA  ILE A 317     -39.794 155.826  80.953  1.00 38.66           C  
ATOM   2539  C   ILE A 317     -39.736 157.317  81.227  1.00 38.83           C  
ATOM   2540  O   ILE A 317     -40.765 157.955  81.460  1.00 38.63           O  
ATOM   2541  CB  ILE A 317     -40.533 155.618  79.616  1.00 36.65           C  
ATOM   2542  CG1 ILE A 317     -40.568 154.128  79.257  1.00 35.90           C  
ATOM   2543  CG2 ILE A 317     -39.822 156.404  78.519  1.00 31.69           C  
ATOM   2544  CD1 ILE A 317     -41.236 153.851  77.962  1.00 36.57           C  
ATOM   2545  N   GLN A 318     -38.526 157.863  81.223  1.00 37.87           N  
ATOM   2546  CA  GLN A 318     -38.311 159.291  81.444  1.00 36.95           C  
ATOM   2547  C   GLN A 318     -37.878 159.807  80.079  1.00 35.85           C  
ATOM   2548  O   GLN A 318     -36.976 159.230  79.483  1.00 35.59           O  
ATOM   2549  CB  GLN A 318     -37.205 159.487  82.482  1.00 39.03           C  
ATOM   2550  CG  GLN A 318     -36.881 160.945  82.823  1.00 42.27           C  
ATOM   2551  CD  GLN A 318     -35.662 161.052  83.722  1.00 44.66           C  
ATOM   2552  OE1 GLN A 318     -34.553 160.674  83.318  1.00 45.58           O  
ATOM   2553  NE2 GLN A 318     -35.855 161.561  84.955  1.00 45.87           N  
ATOM   2554  N   LEU A 319     -38.522 160.859  79.569  1.00 34.67           N  
ATOM   2555  CA  LEU A 319     -38.185 161.374  78.231  1.00 32.23           C  
ATOM   2556  C   LEU A 319     -37.132 162.463  78.155  1.00 30.07           C  
ATOM   2557  O   LEU A 319     -36.557 162.702  77.091  1.00 30.05           O  
ATOM   2558  CB  LEU A 319     -39.424 161.886  77.524  1.00 30.05           C  
ATOM   2559  CG  LEU A 319     -40.516 160.833  77.314  1.00 30.38           C  
ATOM   2560  CD1 LEU A 319     -41.714 161.541  76.694  1.00 31.11           C  
ATOM   2561  CD2 LEU A 319     -40.062 159.695  76.419  1.00 26.98           C  
ATOM   2562  N   HIS A 320     -36.885 163.134  79.266  1.00 28.24           N  
ATOM   2563  CA  HIS A 320     -35.897 164.191  79.290  1.00 27.32           C  
ATOM   2564  C   HIS A 320     -34.919 163.880  80.408  1.00 28.48           C  
ATOM   2565  O   HIS A 320     -35.238 163.191  81.387  1.00 28.86           O  
ATOM   2566  CB  HIS A 320     -36.532 165.555  79.630  1.00 26.87           C  
ATOM   2567  CG  HIS A 320     -37.365 166.167  78.541  1.00 23.72           C  
ATOM   2568  ND1 HIS A 320     -38.701 165.873  78.365  1.00 23.41           N  
ATOM   2569  CD2 HIS A 320     -37.063 167.102  77.613  1.00 20.58           C  
ATOM   2570  CE1 HIS A 320     -39.185 166.600  77.376  1.00 22.47           C  
ATOM   2571  NE2 HIS A 320     -38.212 167.355  76.902  1.00 22.68           N  
ATOM   2572  N   LEU A 321     -33.745 164.467  80.299  1.00 29.68           N  
ATOM   2573  CA  LEU A 321     -32.764 164.315  81.335  1.00 32.49           C  
ATOM   2574  C   LEU A 321     -33.106 165.403  82.331  1.00 36.00           C  
ATOM   2575  O   LEU A 321     -33.675 166.429  81.952  1.00 36.65           O  
ATOM   2576  CB  LEU A 321     -31.360 164.503  80.762  1.00 30.19           C  
ATOM   2577  CG  LEU A 321     -30.565 163.217  80.594  1.00 29.39           C  
ATOM   2578  CD1 LEU A 321     -29.754 163.239  79.313  1.00 32.42           C  
ATOM   2579  CD2 LEU A 321     -29.718 163.077  81.779  1.00 27.76           C  
ATOM   2580  N   PRO A 322     -32.800 165.178  83.617  1.00 38.24           N  
ATOM   2581  CA  PRO A 322     -33.057 166.119  84.710  1.00 38.86           C  
ATOM   2582  C   PRO A 322     -32.276 167.412  84.488  1.00 38.88           C  
ATOM   2583  O   PRO A 322     -31.111 167.381  84.083  1.00 38.65           O  
ATOM   2584  CB  PRO A 322     -32.562 165.345  85.930  1.00 40.03           C  
ATOM   2585  CG  PRO A 322     -32.852 163.900  85.539  1.00 37.71           C  
ATOM   2586  CD  PRO A 322     -32.314 163.887  84.141  1.00 37.83           C  
ATOM   2587  N   LYS A 323     -32.920 168.544  84.750  1.00 41.11           N  
ATOM   2588  CA  LYS A 323     -32.262 169.835  84.594  1.00 44.06           C  
ATOM   2589  C   LYS A 323     -31.852 170.226  85.996  1.00 44.86           C  
ATOM   2590  O   LYS A 323     -32.676 170.259  86.906  1.00 44.80           O  
ATOM   2591  CB  LYS A 323     -33.219 170.886  83.990  1.00 44.06           C  
ATOM   2592  CG  LYS A 323     -32.525 172.175  83.497  1.00 45.61           C  
ATOM   2593  CD  LYS A 323     -31.691 171.911  82.238  1.00 47.61           C  
ATOM   2594  CE  LYS A 323     -31.199 173.205  81.570  1.00 49.80           C  
ATOM   2595  NZ  LYS A 323     -32.294 174.079  81.024  1.00 49.74           N  
ATOM   2596  N   ILE A 324     -30.567 170.487  86.174  1.00 46.83           N  
ATOM   2597  CA  ILE A 324     -30.057 170.873  87.474  1.00 48.15           C  
ATOM   2598  C   ILE A 324     -30.567 172.269  87.788  1.00 48.80           C  
ATOM   2599  O   ILE A 324     -30.411 173.190  86.987  1.00 48.82           O  
ATOM   2600  CB  ILE A 324     -28.536 170.905  87.474  1.00 48.95           C  
ATOM   2601  CG1 ILE A 324     -28.004 169.564  86.968  1.00 50.46           C  
ATOM   2602  CG2 ILE A 324     -28.030 171.216  88.876  1.00 48.11           C  
ATOM   2603  CD1 ILE A 324     -26.549 169.581  86.616  1.00 52.47           C  
ATOM   2604  N   GLY A 325     -31.204 172.408  88.944  1.00 48.25           N  
ATOM   2605  CA  GLY A 325     -31.720 173.698  89.354  1.00 46.76           C  
ATOM   2606  C   GLY A 325     -33.173 173.828  88.990  1.00 46.80           C  
ATOM   2607  O   GLY A 325     -33.870 174.729  89.451  1.00 46.43           O  
ATOM   2608  N   SER A 326     -33.635 172.913  88.154  1.00 47.11           N  
ATOM   2609  CA  SER A 326     -35.022 172.929  87.737  1.00 48.07           C  
ATOM   2610  C   SER A 326     -35.697 171.678  88.244  1.00 46.77           C  
ATOM   2611  O   SER A 326     -35.047 170.662  88.501  1.00 45.40           O  
ATOM   2612  CB  SER A 326     -35.139 172.998  86.212  1.00 49.99           C  
ATOM   2613  OG  SER A 326     -36.501 173.004  85.815  1.00 54.12           O  
ATOM   2614  N   SER A 327     -37.012 171.767  88.381  1.00 46.67           N  
ATOM   2615  CA  SER A 327     -37.808 170.663  88.869  1.00 47.51           C  
ATOM   2616  C   SER A 327     -37.611 169.418  88.031  1.00 47.97           C  
ATOM   2617  O   SER A 327     -37.291 169.489  86.855  1.00 48.82           O  
ATOM   2618  CB  SER A 327     -39.269 171.054  88.856  1.00 46.84           C  
ATOM   2619  OG  SER A 327     -39.652 171.393  87.538  1.00 48.29           O  
ATOM   2620  N   PRO A 328     -37.817 168.245  88.634  1.00 47.96           N  
ATOM   2621  CA  PRO A 328     -37.659 166.974  87.929  1.00 47.88           C  
ATOM   2622  C   PRO A 328     -38.738 166.748  86.891  1.00 48.69           C  
ATOM   2623  O   PRO A 328     -39.887 167.118  87.090  1.00 49.45           O  
ATOM   2624  CB  PRO A 328     -37.742 165.952  89.044  1.00 45.55           C  
ATOM   2625  CG  PRO A 328     -38.687 166.588  89.978  1.00 46.07           C  
ATOM   2626  CD  PRO A 328     -38.164 168.004  90.039  1.00 47.75           C  
ATOM   2627  N   PRO A 329     -38.368 166.146  85.761  1.00 48.87           N  
ATOM   2628  CA  PRO A 329     -39.276 165.844  84.660  1.00 49.63           C  
ATOM   2629  C   PRO A 329     -40.147 164.671  85.041  1.00 49.71           C  
ATOM   2630  O   PRO A 329     -39.697 163.750  85.717  1.00 51.24           O  
ATOM   2631  CB  PRO A 329     -38.327 165.492  83.535  1.00 50.05           C  
ATOM   2632  CG  PRO A 329     -37.214 164.817  84.260  1.00 50.55           C  
ATOM   2633  CD  PRO A 329     -36.989 165.777  85.405  1.00 49.96           C  
ATOM   2634  N   PRO A 330     -41.396 164.676  84.580  1.00 48.99           N  
ATOM   2635  CA  PRO A 330     -42.418 163.655  84.828  1.00 48.54           C  
ATOM   2636  C   PRO A 330     -41.985 162.264  84.389  1.00 47.33           C  
ATOM   2637  O   PRO A 330     -41.383 162.111  83.331  1.00 48.03           O  
ATOM   2638  CB  PRO A 330     -43.613 164.165  84.015  1.00 49.82           C  
ATOM   2639  CG  PRO A 330     -43.390 165.674  83.999  1.00 51.34           C  
ATOM   2640  CD  PRO A 330     -41.911 165.721  83.685  1.00 49.73           C  
ATOM   2641  N   LEU A 331     -42.262 161.259  85.210  1.00 44.22           N  
ATOM   2642  CA  LEU A 331     -41.924 159.896  84.850  1.00 42.27           C  
ATOM   2643  C   LEU A 331     -43.213 159.278  84.355  1.00 42.51           C  
ATOM   2644  O   LEU A 331     -44.285 159.519  84.927  1.00 42.86           O  
ATOM   2645  CB  LEU A 331     -41.420 159.113  86.056  1.00 41.72           C  
ATOM   2646  CG  LEU A 331     -40.119 159.616  86.666  1.00 42.34           C  
ATOM   2647  CD1 LEU A 331     -39.862 158.857  87.960  1.00 42.76           C  
ATOM   2648  CD2 LEU A 331     -38.978 159.421  85.681  1.00 41.79           C  
ATOM   2649  N   PHE A 332     -43.111 158.504  83.275  1.00 41.43           N  
ATOM   2650  CA  PHE A 332     -44.262 157.826  82.682  1.00 38.21           C  
ATOM   2651  C   PHE A 332     -44.271 156.331  83.026  1.00 38.85           C  
ATOM   2652  O   PHE A 332     -43.264 155.619  82.894  1.00 37.49           O  
ATOM   2653  CB  PHE A 332     -44.268 158.013  81.161  1.00 35.91           C  
ATOM   2654  CG  PHE A 332     -44.320 159.460  80.720  1.00 31.33           C  
ATOM   2655  CD1 PHE A 332     -43.144 160.188  80.525  1.00 27.94           C  
ATOM   2656  CD2 PHE A 332     -45.548 160.099  80.513  1.00 29.90           C  
ATOM   2657  CE1 PHE A 332     -43.183 161.527  80.135  1.00 25.78           C  
ATOM   2658  CE2 PHE A 332     -45.604 161.444  80.120  1.00 27.10           C  
ATOM   2659  CZ  PHE A 332     -44.416 162.161  79.930  1.00 26.75           C  
ATOM   2660  N   LEU A 333     -45.441 155.876  83.454  1.00 39.39           N  
ATOM   2661  CA  LEU A 333     -45.652 154.513  83.869  1.00 39.99           C  
ATOM   2662  C   LEU A 333     -46.757 153.850  83.070  1.00 40.84           C  
ATOM   2663  O   LEU A 333     -47.630 154.524  82.520  1.00 41.69           O  
ATOM   2664  CB  LEU A 333     -46.038 154.499  85.327  1.00 40.61           C  
ATOM   2665  CG  LEU A 333     -44.983 154.954  86.333  1.00 41.65           C  
ATOM   2666  CD1 LEU A 333     -44.945 156.451  86.456  1.00 42.44           C  
ATOM   2667  CD2 LEU A 333     -45.378 154.368  87.691  1.00 45.02           C  
ATOM   2668  N   PRO A 334     -46.757 152.506  83.032  1.00 41.02           N  
ATOM   2669  CA  PRO A 334     -47.762 151.727  82.305  1.00 41.55           C  
ATOM   2670  C   PRO A 334     -49.151 151.985  82.847  1.00 43.36           C  
ATOM   2671  O   PRO A 334     -50.145 151.705  82.183  1.00 44.89           O  
ATOM   2672  CB  PRO A 334     -47.307 150.288  82.528  1.00 40.17           C  
ATOM   2673  CG  PRO A 334     -45.828 150.427  82.718  1.00 39.77           C  
ATOM   2674  CD  PRO A 334     -45.745 151.616  83.627  1.00 39.30           C  
ATOM   2675  N   THR A 335     -49.198 152.546  84.045  1.00 44.79           N  
ATOM   2676  CA  THR A 335     -50.439 152.868  84.707  1.00 45.65           C  
ATOM   2677  C   THR A 335     -51.100 154.067  84.019  1.00 46.90           C  
ATOM   2678  O   THR A 335     -52.321 154.264  84.112  1.00 48.02           O  
ATOM   2679  CB  THR A 335     -50.160 153.175  86.196  1.00 45.94           C  
ATOM   2680  OG1 THR A 335     -49.184 154.221  86.303  1.00 45.37           O  
ATOM   2681  CG2 THR A 335     -49.639 151.935  86.908  1.00 44.76           C  
ATOM   2682  N   ASP A 336     -50.295 154.859  83.306  1.00 46.25           N  
ATOM   2683  CA  ASP A 336     -50.833 156.038  82.626  1.00 46.18           C  
ATOM   2684  C   ASP A 336     -51.826 155.658  81.537  1.00 46.19           C  
ATOM   2685  O   ASP A 336     -51.853 154.519  81.087  1.00 45.93           O  
ATOM   2686  CB  ASP A 336     -49.738 156.906  81.992  1.00 45.64           C  
ATOM   2687  CG  ASP A 336     -48.856 157.596  83.013  1.00 46.39           C  
ATOM   2688  OD1 ASP A 336     -49.354 158.261  83.938  1.00 47.68           O  
ATOM   2689  OD2 ASP A 336     -47.635 157.477  82.879  1.00 47.44           O  
ATOM   2690  N   PRO A 337     -52.642 156.624  81.090  1.00 46.28           N  
ATOM   2691  CA  PRO A 337     -53.634 156.364  80.043  1.00 46.81           C  
ATOM   2692  C   PRO A 337     -52.998 155.737  78.816  1.00 47.32           C  
ATOM   2693  O   PRO A 337     -51.863 156.042  78.461  1.00 48.82           O  
ATOM   2694  CB  PRO A 337     -54.224 157.748  79.800  1.00 46.59           C  
ATOM   2695  CG  PRO A 337     -54.141 158.363  81.182  1.00 44.66           C  
ATOM   2696  CD  PRO A 337     -52.740 158.016  81.568  1.00 45.03           C  
ATOM   2697  N   PRO A 338     -53.725 154.840  78.164  1.00 47.05           N  
ATOM   2698  CA  PRO A 338     -53.240 154.135  76.977  1.00 47.31           C  
ATOM   2699  C   PRO A 338     -52.332 154.968  76.067  1.00 45.81           C  
ATOM   2700  O   PRO A 338     -51.159 154.651  75.905  1.00 44.41           O  
ATOM   2701  CB  PRO A 338     -54.541 153.682  76.315  1.00 48.26           C  
ATOM   2702  CG  PRO A 338     -55.393 153.356  77.523  1.00 48.71           C  
ATOM   2703  CD  PRO A 338     -55.165 154.607  78.365  1.00 48.11           C  
ATOM   2704  N   MET A 339     -52.887 156.035  75.500  1.00 45.11           N  
ATOM   2705  CA  MET A 339     -52.180 156.957  74.609  1.00 43.78           C  
ATOM   2706  C   MET A 339     -50.943 157.590  75.217  1.00 42.19           C  
ATOM   2707  O   MET A 339     -49.971 157.870  74.522  1.00 40.60           O  
ATOM   2708  CB  MET A 339     -53.125 158.080  74.194  1.00 44.36           C  
ATOM   2709  CG  MET A 339     -54.258 157.636  73.311  1.00 45.05           C  
ATOM   2710  SD  MET A 339     -53.700 156.764  71.817  1.00 47.34           S  
ATOM   2711  CE  MET A 339     -53.654 155.029  72.367  1.00 43.66           C  
ATOM   2712  N   VAL A 340     -50.997 157.845  76.513  1.00 41.37           N  
ATOM   2713  CA  VAL A 340     -49.871 158.454  77.189  1.00 40.79           C  
ATOM   2714  C   VAL A 340     -48.715 157.472  77.300  1.00 41.55           C  
ATOM   2715  O   VAL A 340     -47.562 157.843  77.109  1.00 42.73           O  
ATOM   2716  CB  VAL A 340     -50.255 158.938  78.594  1.00 39.54           C  
ATOM   2717  CG1 VAL A 340     -49.061 159.565  79.270  1.00 38.26           C  
ATOM   2718  CG2 VAL A 340     -51.377 159.959  78.500  1.00 39.38           C  
ATOM   2719  N   TRP A 341     -49.013 156.212  77.581  1.00 40.05           N  
ATOM   2720  CA  TRP A 341     -47.944 155.234  77.703  1.00 38.16           C  
ATOM   2721  C   TRP A 341     -47.432 154.884  76.307  1.00 37.41           C  
ATOM   2722  O   TRP A 341     -46.240 154.656  76.093  1.00 37.76           O  
ATOM   2723  CB  TRP A 341     -48.466 153.986  78.425  1.00 36.80           C  
ATOM   2724  CG  TRP A 341     -47.469 152.855  78.576  1.00 34.53           C  
ATOM   2725  CD1 TRP A 341     -47.631 151.566  78.140  1.00 33.52           C  
ATOM   2726  CD2 TRP A 341     -46.184 152.894  79.235  1.00 32.58           C  
ATOM   2727  NE1 TRP A 341     -46.537 150.806  78.483  1.00 32.52           N  
ATOM   2728  CE2 TRP A 341     -45.637 151.591  79.152  1.00 31.87           C  
ATOM   2729  CE3 TRP A 341     -45.445 153.900  79.883  1.00 30.99           C  
ATOM   2730  CZ2 TRP A 341     -44.380 151.265  79.697  1.00 30.29           C  
ATOM   2731  CZ3 TRP A 341     -44.189 153.570  80.426  1.00 27.81           C  
ATOM   2732  CH2 TRP A 341     -43.678 152.261  80.326  1.00 27.88           C  
ATOM   2733  N   LEU A 342     -48.343 154.868  75.349  1.00 36.77           N  
ATOM   2734  CA  LEU A 342     -48.003 154.526  73.981  1.00 35.52           C  
ATOM   2735  C   LEU A 342     -47.036 155.530  73.385  1.00 35.54           C  
ATOM   2736  O   LEU A 342     -46.082 155.154  72.705  1.00 37.82           O  
ATOM   2737  CB  LEU A 342     -49.278 154.471  73.163  1.00 35.38           C  
ATOM   2738  CG  LEU A 342     -49.246 153.558  71.955  1.00 35.82           C  
ATOM   2739  CD1 LEU A 342     -50.656 153.103  71.615  1.00 37.25           C  
ATOM   2740  CD2 LEU A 342     -48.628 154.293  70.832  1.00 38.45           C  
ATOM   2741  N   LEU A 343     -47.274 156.810  73.654  1.00 34.72           N  
ATOM   2742  CA  LEU A 343     -46.415 157.871  73.134  1.00 31.95           C  
ATOM   2743  C   LEU A 343     -45.008 157.733  73.660  1.00 30.94           C  
ATOM   2744  O   LEU A 343     -44.047 157.817  72.915  1.00 32.15           O  
ATOM   2745  CB  LEU A 343     -46.948 159.235  73.537  1.00 31.42           C  
ATOM   2746  CG  LEU A 343     -46.970 160.263  72.409  1.00 31.11           C  
ATOM   2747  CD1 LEU A 343     -47.623 161.503  72.951  1.00 26.98           C  
ATOM   2748  CD2 LEU A 343     -45.552 160.566  71.901  1.00 31.18           C  
ATOM   2749  N   ALA A 344     -44.888 157.514  74.957  1.00 30.34           N  
ATOM   2750  CA  ALA A 344     -43.585 157.353  75.563  1.00 29.52           C  
ATOM   2751  C   ALA A 344     -42.815 156.156  74.995  1.00 29.79           C  
ATOM   2752  O   ALA A 344     -41.601 156.188  74.922  1.00 29.91           O  
ATOM   2753  CB  ALA A 344     -43.736 157.214  77.080  1.00 29.09           C  
ATOM   2754  N   LYS A 345     -43.498 155.083  74.621  1.00 30.02           N  
ATOM   2755  CA  LYS A 345     -42.782 153.945  74.064  1.00 30.74           C  
ATOM   2756  C   LYS A 345     -42.316 154.250  72.645  1.00 31.49           C  
ATOM   2757  O   LYS A 345     -41.295 153.745  72.185  1.00 31.79           O  
ATOM   2758  CB  LYS A 345     -43.662 152.698  74.083  1.00 31.95           C  
ATOM   2759  CG  LYS A 345     -43.856 152.140  75.489  1.00 35.69           C  
ATOM   2760  CD  LYS A 345     -44.634 150.834  75.520  1.00 36.78           C  
ATOM   2761  CE  LYS A 345     -46.043 151.020  74.954  1.00 39.27           C  
ATOM   2762  NZ  LYS A 345     -46.883 149.780  75.005  1.00 38.04           N  
ATOM   2763  N   CYS A 346     -43.069 155.094  71.952  1.00 32.56           N  
ATOM   2764  CA  CYS A 346     -42.728 155.486  70.582  1.00 32.90           C  
ATOM   2765  C   CYS A 346     -41.459 156.330  70.553  1.00 32.44           C  
ATOM   2766  O   CYS A 346     -40.638 156.223  69.638  1.00 33.80           O  
ATOM   2767  CB  CYS A 346     -43.876 156.270  69.956  1.00 34.28           C  
ATOM   2768  SG  CYS A 346     -45.324 155.272  69.843  1.00 35.59           S  
ATOM   2769  N   TRP A 347     -41.305 157.178  71.561  1.00 31.70           N  
ATOM   2770  CA  TRP A 347     -40.119 158.012  71.665  1.00 29.79           C  
ATOM   2771  C   TRP A 347     -38.910 157.161  71.958  1.00 28.92           C  
ATOM   2772  O   TRP A 347     -37.815 157.441  71.473  1.00 28.04           O  
ATOM   2773  CB  TRP A 347     -40.304 159.083  72.740  1.00 27.60           C  
ATOM   2774  CG  TRP A 347     -40.965 160.295  72.185  1.00 25.37           C  
ATOM   2775  CD1 TRP A 347     -42.285 160.664  72.307  1.00 24.41           C  
ATOM   2776  CD2 TRP A 347     -40.345 161.287  71.361  1.00 24.66           C  
ATOM   2777  NE1 TRP A 347     -42.517 161.828  71.606  1.00 22.99           N  
ATOM   2778  CE2 TRP A 347     -41.346 162.234  71.018  1.00 24.22           C  
ATOM   2779  CE3 TRP A 347     -39.038 161.470  70.879  1.00 24.22           C  
ATOM   2780  CZ2 TRP A 347     -41.080 163.348  70.208  1.00 24.31           C  
ATOM   2781  CZ3 TRP A 347     -38.768 162.582  70.067  1.00 25.59           C  
ATOM   2782  CH2 TRP A 347     -39.790 163.509  69.744  1.00 24.51           C  
ATOM   2783  N   VAL A 348     -39.102 156.099  72.727  1.00 29.13           N  
ATOM   2784  CA  VAL A 348     -37.976 155.237  73.029  1.00 30.30           C  
ATOM   2785  C   VAL A 348     -37.552 154.491  71.766  1.00 30.32           C  
ATOM   2786  O   VAL A 348     -36.366 154.451  71.444  1.00 31.01           O  
ATOM   2787  CB  VAL A 348     -38.303 154.236  74.162  1.00 31.52           C  
ATOM   2788  CG1 VAL A 348     -37.213 153.189  74.250  1.00 30.78           C  
ATOM   2789  CG2 VAL A 348     -38.413 154.960  75.480  1.00 31.80           C  
ATOM   2790  N   ARG A 349     -38.523 153.935  71.035  1.00 30.54           N  
ATOM   2791  CA  ARG A 349     -38.236 153.215  69.783  1.00 29.39           C  
ATOM   2792  C   ARG A 349     -37.582 154.125  68.734  1.00 30.23           C  
ATOM   2793  O   ARG A 349     -36.670 153.702  68.016  1.00 30.01           O  
ATOM   2794  CB  ARG A 349     -39.514 152.592  69.196  1.00 27.60           C  
ATOM   2795  CG  ARG A 349     -40.178 151.552  70.099  1.00 28.28           C  
ATOM   2796  CD  ARG A 349     -39.182 150.431  70.475  1.00 27.40           C  
ATOM   2797  NE  ARG A 349     -38.398 150.050  69.315  1.00 29.10           N  
ATOM   2798  CZ  ARG A 349     -37.147 149.625  69.361  1.00 29.16           C  
ATOM   2799  NH1 ARG A 349     -36.535 149.512  70.531  1.00 31.15           N  
ATOM   2800  NH2 ARG A 349     -36.502 149.371  68.227  1.00 28.35           N  
ATOM   2801  N   SER A 350     -38.025 155.378  68.647  1.00 31.00           N  
ATOM   2802  CA  SER A 350     -37.424 156.292  67.678  1.00 31.24           C  
ATOM   2803  C   SER A 350     -35.960 156.505  68.043  1.00 31.42           C  
ATOM   2804  O   SER A 350     -35.087 156.356  67.202  1.00 32.11           O  
ATOM   2805  CB  SER A 350     -38.156 157.639  67.641  1.00 32.48           C  
ATOM   2806  OG  SER A 350     -37.530 158.505  66.702  1.00 33.08           O  
ATOM   2807  N   SER A 351     -35.692 156.844  69.303  1.00 31.77           N  
ATOM   2808  CA  SER A 351     -34.315 157.049  69.772  1.00 31.75           C  
ATOM   2809  C   SER A 351     -33.427 155.810  69.617  1.00 30.84           C  
ATOM   2810  O   SER A 351     -32.233 155.923  69.348  1.00 31.48           O  
ATOM   2811  CB  SER A 351     -34.313 157.483  71.238  1.00 32.17           C  
ATOM   2812  OG  SER A 351     -35.069 158.664  71.405  1.00 34.01           O  
ATOM   2813  N   ASP A 352     -34.001 154.627  69.796  1.00 29.95           N  
ATOM   2814  CA  ASP A 352     -33.234 153.385  69.635  1.00 29.93           C  
ATOM   2815  C   ASP A 352     -32.850 153.247  68.161  1.00 31.07           C  
ATOM   2816  O   ASP A 352     -31.765 152.787  67.799  1.00 31.19           O  
ATOM   2817  CB  ASP A 352     -34.074 152.166  70.074  1.00 29.04           C  
ATOM   2818  CG  ASP A 352     -33.299 150.837  70.027  1.00 26.05           C  
ATOM   2819  OD1 ASP A 352     -32.146 150.773  70.503  1.00 25.89           O  
ATOM   2820  OD2 ASP A 352     -33.861 149.840  69.535  1.00 25.23           O  
ATOM   2821  N   PHE A 353     -33.743 153.647  67.285  1.00 30.91           N  
ATOM   2822  CA  PHE A 353     -33.412 153.539  65.892  1.00 31.18           C  
ATOM   2823  C   PHE A 353     -32.199 154.393  65.601  1.00 32.84           C  
ATOM   2824  O   PHE A 353     -31.234 153.919  65.027  1.00 34.49           O  
ATOM   2825  CB  PHE A 353     -34.579 154.011  65.067  1.00 31.98           C  
ATOM   2826  CG  PHE A 353     -34.406 153.827  63.599  1.00 32.94           C  
ATOM   2827  CD1 PHE A 353     -33.759 152.710  63.076  1.00 32.53           C  
ATOM   2828  CD2 PHE A 353     -35.036 154.701  62.734  1.00 32.80           C  
ATOM   2829  CE1 PHE A 353     -33.765 152.472  61.712  1.00 30.97           C  
ATOM   2830  CE2 PHE A 353     -35.048 154.472  61.387  1.00 32.58           C  
ATOM   2831  CZ  PHE A 353     -34.415 153.354  60.870  1.00 31.91           C  
ATOM   2832  N   GLN A 354     -32.238 155.655  66.009  1.00 34.19           N  
ATOM   2833  CA  GLN A 354     -31.132 156.577  65.743  1.00 35.48           C  
ATOM   2834  C   GLN A 354     -29.790 156.048  66.208  1.00 36.41           C  
ATOM   2835  O   GLN A 354     -28.822 156.016  65.449  1.00 36.17           O  
ATOM   2836  CB  GLN A 354     -31.405 157.940  66.399  1.00 35.44           C  
ATOM   2837  CG  GLN A 354     -32.766 158.603  66.024  1.00 34.26           C  
ATOM   2838  CD  GLN A 354     -32.962 158.844  64.520  1.00 33.89           C  
ATOM   2839  OE1 GLN A 354     -32.146 159.486  63.864  1.00 35.31           O  
ATOM   2840  NE2 GLN A 354     -34.052 158.334  63.982  1.00 33.13           N  
ATOM   2841  N   VAL A 355     -29.738 155.625  67.462  1.00 38.83           N  
ATOM   2842  CA  VAL A 355     -28.506 155.097  68.054  1.00 39.81           C  
ATOM   2843  C   VAL A 355     -28.040 153.794  67.393  1.00 39.61           C  
ATOM   2844  O   VAL A 355     -26.839 153.505  67.270  1.00 39.08           O  
ATOM   2845  CB  VAL A 355     -28.707 154.841  69.550  1.00 39.69           C  
ATOM   2846  CG1 VAL A 355     -27.396 154.387  70.175  1.00 42.97           C  
ATOM   2847  CG2 VAL A 355     -29.196 156.101  70.222  1.00 38.95           C  
ATOM   2848  N   HIS A 356     -29.010 153.007  66.962  1.00 38.83           N  
ATOM   2849  CA  HIS A 356     -28.695 151.762  66.310  1.00 37.48           C  
ATOM   2850  C   HIS A 356     -27.915 152.028  65.042  1.00 37.47           C  
ATOM   2851  O   HIS A 356     -26.767 151.630  64.892  1.00 36.11           O  
ATOM   2852  CB  HIS A 356     -29.977 151.010  65.952  1.00 37.90           C  
ATOM   2853  CG  HIS A 356     -29.754 149.827  65.056  1.00 38.41           C  
ATOM   2854  ND1 HIS A 356     -29.347 149.946  63.743  1.00 37.74           N  
ATOM   2855  CD2 HIS A 356     -29.842 148.499  65.301  1.00 38.93           C  
ATOM   2856  CE1 HIS A 356     -29.189 148.742  63.223  1.00 38.65           C  
ATOM   2857  NE2 HIS A 356     -29.483 147.846  64.146  1.00 37.96           N  
ATOM   2858  N   GLU A 357     -28.563 152.706  64.114  1.00 37.03           N  
ATOM   2859  CA  GLU A 357     -27.934 152.957  62.851  1.00 36.98           C  
ATOM   2860  C   GLU A 357     -26.631 153.691  62.965  1.00 37.28           C  
ATOM   2861  O   GLU A 357     -25.671 153.353  62.281  1.00 38.47           O  
ATOM   2862  CB  GLU A 357     -28.889 153.710  61.948  1.00 36.98           C  
ATOM   2863  CG  GLU A 357     -30.172 152.937  61.714  1.00 38.41           C  
ATOM   2864  CD  GLU A 357     -29.922 151.531  61.171  1.00 39.19           C  
ATOM   2865  OE1 GLU A 357     -28.988 151.360  60.365  1.00 38.93           O  
ATOM   2866  OE2 GLU A 357     -30.662 150.598  61.535  1.00 38.68           O  
ATOM   2867  N   LEU A 358     -26.570 154.682  63.838  1.00 37.00           N  
ATOM   2868  CA  LEU A 358     -25.344 155.453  63.954  1.00 36.37           C  
ATOM   2869  C   LEU A 358     -24.201 154.774  64.701  1.00 35.33           C  
ATOM   2870  O   LEU A 358     -23.137 154.576  64.135  1.00 34.82           O  
ATOM   2871  CB  LEU A 358     -25.649 156.806  64.588  1.00 37.13           C  
ATOM   2872  CG  LEU A 358     -26.427 157.788  63.695  1.00 35.91           C  
ATOM   2873  CD1 LEU A 358     -26.898 158.950  64.550  1.00 35.06           C  
ATOM   2874  CD2 LEU A 358     -25.528 158.307  62.559  1.00 34.86           C  
ATOM   2875  N   ASN A 359     -24.424 154.433  65.963  1.00 35.86           N  
ATOM   2876  CA  ASN A 359     -23.423 153.801  66.798  1.00 36.46           C  
ATOM   2877  C   ASN A 359     -23.257 152.329  66.598  1.00 34.56           C  
ATOM   2878  O   ASN A 359     -22.193 151.877  66.216  1.00 34.56           O  
ATOM   2879  CB  ASN A 359     -23.764 154.021  68.258  1.00 41.76           C  
ATOM   2880  CG  ASN A 359     -23.111 155.254  68.821  1.00 46.61           C  
ATOM   2881  OD1 ASN A 359     -23.196 156.334  68.223  1.00 51.37           O  
ATOM   2882  ND2 ASN A 359     -22.439 155.110  69.970  1.00 47.94           N  
ATOM   2883  N   SER A 360     -24.293 151.574  66.933  1.00 33.08           N  
ATOM   2884  CA  SER A 360     -24.240 150.128  66.807  1.00 33.05           C  
ATOM   2885  C   SER A 360     -23.814 149.666  65.414  1.00 32.90           C  
ATOM   2886  O   SER A 360     -22.897 148.871  65.281  1.00 31.84           O  
ATOM   2887  CB  SER A 360     -25.604 149.515  67.135  1.00 33.95           C  
ATOM   2888  OG  SER A 360     -25.966 149.719  68.483  1.00 34.01           O  
ATOM   2889  N   HIS A 361     -24.478 150.193  64.388  1.00 34.28           N  
ATOM   2890  CA  HIS A 361     -24.243 149.820  62.995  1.00 34.35           C  
ATOM   2891  C   HIS A 361     -23.076 150.525  62.287  1.00 33.04           C  
ATOM   2892  O   HIS A 361     -22.054 149.902  62.025  1.00 33.27           O  
ATOM   2893  CB  HIS A 361     -25.528 150.049  62.193  1.00 37.53           C  
ATOM   2894  CG  HIS A 361     -25.563 149.361  60.866  1.00 40.51           C  
ATOM   2895  ND1 HIS A 361     -26.370 149.792  59.836  1.00 42.41           N  
ATOM   2896  CD2 HIS A 361     -24.911 148.268  60.402  1.00 41.61           C  
ATOM   2897  CE1 HIS A 361     -26.212 148.998  58.795  1.00 44.11           C  
ATOM   2898  NE2 HIS A 361     -25.333 148.065  59.108  1.00 41.64           N  
ATOM   2899  N   LEU A 362     -23.238 151.801  61.935  1.00 32.56           N  
ATOM   2900  CA  LEU A 362     -22.207 152.542  61.201  1.00 30.57           C  
ATOM   2901  C   LEU A 362     -20.848 152.669  61.879  1.00 31.63           C  
ATOM   2902  O   LEU A 362     -19.817 152.343  61.284  1.00 32.52           O  
ATOM   2903  CB  LEU A 362     -22.714 153.933  60.881  1.00 30.28           C  
ATOM   2904  CG  LEU A 362     -21.816 154.716  59.924  1.00 30.53           C  
ATOM   2905  CD1 LEU A 362     -21.883 154.104  58.516  1.00 32.16           C  
ATOM   2906  CD2 LEU A 362     -22.322 156.148  59.867  1.00 28.80           C  
ATOM   2907  N   LEU A 363     -20.851 153.165  63.112  1.00 31.61           N  
ATOM   2908  CA  LEU A 363     -19.626 153.369  63.871  1.00 30.97           C  
ATOM   2909  C   LEU A 363     -18.991 152.063  64.315  1.00 32.34           C  
ATOM   2910  O   LEU A 363     -17.918 151.685  63.846  1.00 33.08           O  
ATOM   2911  CB  LEU A 363     -19.913 154.213  65.105  1.00 28.82           C  
ATOM   2912  CG  LEU A 363     -18.694 154.703  65.875  1.00 25.32           C  
ATOM   2913  CD1 LEU A 363     -17.859 155.602  64.980  1.00 25.72           C  
ATOM   2914  CD2 LEU A 363     -19.168 155.490  67.091  1.00 25.10           C  
ATOM   2915  N   ARG A 364     -19.660 151.377  65.233  1.00 33.76           N  
ATOM   2916  CA  ARG A 364     -19.144 150.122  65.765  1.00 34.06           C  
ATOM   2917  C   ARG A 364     -18.988 149.019  64.730  1.00 33.96           C  
ATOM   2918  O   ARG A 364     -18.279 148.062  64.979  1.00 34.68           O  
ATOM   2919  CB  ARG A 364     -20.043 149.627  66.890  1.00 32.96           C  
ATOM   2920  CG  ARG A 364     -20.030 150.495  68.144  1.00 31.83           C  
ATOM   2921  CD  ARG A 364     -21.027 149.931  69.130  1.00 31.97           C  
ATOM   2922  NE  ARG A 364     -20.635 148.620  69.641  1.00 32.11           N  
ATOM   2923  CZ  ARG A 364     -19.677 148.440  70.539  1.00 32.89           C  
ATOM   2924  NH1 ARG A 364     -19.021 149.501  71.006  1.00 32.02           N  
ATOM   2925  NH2 ARG A 364     -19.407 147.212  70.980  1.00 32.50           N  
ATOM   2926  N   GLY A 365     -19.652 149.137  63.589  1.00 35.02           N  
ATOM   2927  CA  GLY A 365     -19.526 148.100  62.589  1.00 36.40           C  
ATOM   2928  C   GLY A 365     -18.729 148.508  61.365  1.00 38.73           C  
ATOM   2929  O   GLY A 365     -17.613 148.039  61.146  1.00 40.36           O  
ATOM   2930  N   HIS A 366     -19.302 149.375  60.546  1.00 37.84           N  
ATOM   2931  CA  HIS A 366     -18.629 149.791  59.330  1.00 37.23           C  
ATOM   2932  C   HIS A 366     -17.351 150.586  59.492  1.00 36.27           C  
ATOM   2933  O   HIS A 366     -16.354 150.248  58.872  1.00 36.48           O  
ATOM   2934  CB  HIS A 366     -19.612 150.552  58.441  1.00 37.38           C  
ATOM   2935  CG  HIS A 366     -20.760 149.715  57.992  1.00 38.83           C  
ATOM   2936  ND1 HIS A 366     -20.751 149.024  56.802  1.00 39.60           N  
ATOM   2937  CD2 HIS A 366     -21.919 149.385  58.615  1.00 40.10           C  
ATOM   2938  CE1 HIS A 366     -21.856 148.303  56.709  1.00 40.70           C  
ATOM   2939  NE2 HIS A 366     -22.581 148.503  57.796  1.00 39.14           N  
ATOM   2940  N   LEU A 367     -17.373 151.646  60.293  1.00 36.51           N  
ATOM   2941  CA  LEU A 367     -16.186 152.478  60.450  1.00 35.26           C  
ATOM   2942  C   LEU A 367     -15.043 151.793  61.181  1.00 34.97           C  
ATOM   2943  O   LEU A 367     -13.894 151.954  60.784  1.00 34.37           O  
ATOM   2944  CB  LEU A 367     -16.556 153.795  61.131  1.00 34.10           C  
ATOM   2945  CG  LEU A 367     -17.014 154.994  60.284  1.00 33.04           C  
ATOM   2946  CD1 LEU A 367     -18.177 154.634  59.422  1.00 32.91           C  
ATOM   2947  CD2 LEU A 367     -17.403 156.125  61.234  1.00 33.77           C  
ATOM   2948  N   MET A 368     -15.348 151.012  62.217  1.00 35.96           N  
ATOM   2949  CA  MET A 368     -14.314 150.297  62.975  1.00 37.00           C  
ATOM   2950  C   MET A 368     -13.578 149.354  62.060  1.00 37.56           C  
ATOM   2951  O   MET A 368     -12.353 149.355  62.004  1.00 38.24           O  
ATOM   2952  CB  MET A 368     -14.937 149.506  64.116  1.00 38.91           C  
ATOM   2953  CG  MET A 368     -15.169 150.310  65.371  1.00 39.70           C  
ATOM   2954  SD  MET A 368     -13.602 150.879  66.013  1.00 43.54           S  
ATOM   2955  CE  MET A 368     -13.052 149.424  66.824  1.00 42.50           C  
ATOM   2956  N   ALA A 369     -14.343 148.546  61.342  1.00 36.63           N  
ATOM   2957  CA  ALA A 369     -13.778 147.616  60.380  1.00 35.94           C  
ATOM   2958  C   ALA A 369     -12.862 148.355  59.409  1.00 36.11           C  
ATOM   2959  O   ALA A 369     -11.774 147.884  59.102  1.00 36.43           O  
ATOM   2960  CB  ALA A 369     -14.897 146.934  59.608  1.00 33.75           C  
ATOM   2961  N   GLU A 370     -13.323 149.503  58.913  1.00 35.59           N  
ATOM   2962  CA  GLU A 370     -12.548 150.316  57.977  1.00 35.88           C  
ATOM   2963  C   GLU A 370     -11.243 150.718  58.612  1.00 34.24           C  
ATOM   2964  O   GLU A 370     -10.215 150.804  57.955  1.00 32.16           O  
ATOM   2965  CB  GLU A 370     -13.331 151.577  57.571  1.00 39.16           C  
ATOM   2966  CG  GLU A 370     -12.524 152.612  56.758  1.00 41.84           C  
ATOM   2967  CD  GLU A 370     -13.374 153.776  56.230  1.00 43.29           C  
ATOM   2968  OE1 GLU A 370     -14.259 154.256  56.964  1.00 45.83           O  
ATOM   2969  OE2 GLU A 370     -13.142 154.226  55.087  1.00 41.23           O  
ATOM   2970  N   VAL A 371     -11.278 150.976  59.905  1.00 32.91           N  
ATOM   2971  CA  VAL A 371     -10.047 151.354  60.564  1.00 33.05           C  
ATOM   2972  C   VAL A 371      -9.090 150.184  60.509  1.00 33.37           C  
ATOM   2973  O   VAL A 371      -7.924 150.341  60.184  1.00 34.59           O  
ATOM   2974  CB  VAL A 371     -10.288 151.751  62.029  1.00 31.12           C  
ATOM   2975  CG1 VAL A 371      -8.980 151.783  62.779  1.00 29.30           C  
ATOM   2976  CG2 VAL A 371     -10.940 153.116  62.088  1.00 29.59           C  
ATOM   2977  N   PHE A 372      -9.610 148.998  60.777  1.00 32.94           N  
ATOM   2978  CA  PHE A 372      -8.784 147.804  60.763  1.00 32.23           C  
ATOM   2979  C   PHE A 372      -8.267 147.544  59.371  1.00 32.79           C  
ATOM   2980  O   PHE A 372      -7.120 147.143  59.177  1.00 33.18           O  
ATOM   2981  CB  PHE A 372      -9.590 146.601  61.231  1.00 31.52           C  
ATOM   2982  CG  PHE A 372     -10.101 146.721  62.638  1.00 30.56           C  
ATOM   2983  CD1 PHE A 372      -9.398 147.454  63.587  1.00 29.26           C  
ATOM   2984  CD2 PHE A 372     -11.264 146.069  63.024  1.00 29.35           C  
ATOM   2985  CE1 PHE A 372      -9.847 147.531  64.890  1.00 29.32           C  
ATOM   2986  CE2 PHE A 372     -11.719 146.141  64.329  1.00 27.54           C  
ATOM   2987  CZ  PHE A 372     -11.011 146.873  65.264  1.00 28.53           C  
ATOM   2988  N   THR A 373      -9.132 147.745  58.395  1.00 31.93           N  
ATOM   2989  CA  THR A 373      -8.739 147.535  57.017  1.00 32.13           C  
ATOM   2990  C   THR A 373      -7.538 148.389  56.624  1.00 33.47           C  
ATOM   2991  O   THR A 373      -6.511 147.872  56.188  1.00 35.31           O  
ATOM   2992  CB  THR A 373      -9.876 147.860  56.074  1.00 29.86           C  
ATOM   2993  OG1 THR A 373     -11.012 147.080  56.442  1.00 29.11           O  
ATOM   2994  CG2 THR A 373      -9.499 147.516  54.663  1.00 27.23           C  
ATOM   2995  N   VAL A 374      -7.646 149.698  56.787  1.00 33.77           N  
ATOM   2996  CA  VAL A 374      -6.537 150.560  56.401  1.00 33.71           C  
ATOM   2997  C   VAL A 374      -5.264 150.299  57.204  1.00 33.19           C  
ATOM   2998  O   VAL A 374      -4.159 150.418  56.691  1.00 33.20           O  
ATOM   2999  CB  VAL A 374      -6.915 152.054  56.545  1.00 34.85           C  
ATOM   3000  CG1 VAL A 374      -5.767 152.935  56.061  1.00 33.76           C  
ATOM   3001  CG2 VAL A 374      -8.189 152.352  55.750  1.00 33.36           C  
ATOM   3002  N   ALA A 375      -5.417 149.950  58.471  1.00 32.42           N  
ATOM   3003  CA  ALA A 375      -4.250 149.701  59.282  1.00 32.54           C  
ATOM   3004  C   ALA A 375      -3.567 148.416  58.858  1.00 34.11           C  
ATOM   3005  O   ALA A 375      -2.353 148.284  58.960  1.00 34.75           O  
ATOM   3006  CB  ALA A 375      -4.642 149.617  60.735  1.00 33.68           C  
ATOM   3007  N   THR A 376      -4.350 147.456  58.394  1.00 33.70           N  
ATOM   3008  CA  THR A 376      -3.794 146.190  57.969  1.00 33.20           C  
ATOM   3009  C   THR A 376      -2.972 146.360  56.705  1.00 33.49           C  
ATOM   3010  O   THR A 376      -1.844 145.887  56.609  1.00 33.25           O  
ATOM   3011  CB  THR A 376      -4.906 145.205  57.704  1.00 33.90           C  
ATOM   3012  OG1 THR A 376      -5.716 145.121  58.874  1.00 36.77           O  
ATOM   3013  CG2 THR A 376      -4.353 143.836  57.390  1.00 34.52           C  
ATOM   3014  N   MET A 377      -3.547 147.066  55.746  1.00 34.00           N  
ATOM   3015  CA  MET A 377      -2.914 147.289  54.461  1.00 36.57           C  
ATOM   3016  C   MET A 377      -1.657 148.151  54.487  1.00 39.76           C  
ATOM   3017  O   MET A 377      -0.781 148.038  53.614  1.00 40.81           O  
ATOM   3018  CB  MET A 377      -3.934 147.883  53.504  1.00 36.12           C  
ATOM   3019  CG  MET A 377      -5.168 147.026  53.336  1.00 34.30           C  
ATOM   3020  SD  MET A 377      -4.825 145.315  52.832  1.00 35.80           S  
ATOM   3021  CE  MET A 377      -4.102 145.547  51.217  1.00 33.62           C  
ATOM   3022  N   ARG A 378      -1.580 149.021  55.489  1.00 42.59           N  
ATOM   3023  CA  ARG A 378      -0.432 149.911  55.674  1.00 44.02           C  
ATOM   3024  C   ARG A 378       0.688 149.337  56.548  1.00 44.30           C  
ATOM   3025  O   ARG A 378       1.839 149.746  56.420  1.00 46.49           O  
ATOM   3026  CB  ARG A 378      -0.861 151.230  56.321  1.00 43.40           C  
ATOM   3027  CG  ARG A 378      -1.563 152.240  55.439  1.00 41.55           C  
ATOM   3028  CD  ARG A 378      -2.115 153.350  56.344  1.00 41.74           C  
ATOM   3029  NE  ARG A 378      -1.088 154.059  57.110  1.00 41.33           N  
ATOM   3030  CZ  ARG A 378      -0.281 154.984  56.600  1.00 41.38           C  
ATOM   3031  NH1 ARG A 378      -0.371 155.322  55.320  1.00 40.66           N  
ATOM   3032  NH2 ARG A 378       0.610 155.578  57.374  1.00 40.84           N  
ATOM   3033  N   CYS A 379       0.360 148.433  57.463  1.00 44.60           N  
ATOM   3034  CA  CYS A 379       1.379 147.879  58.350  1.00 45.14           C  
ATOM   3035  C   CYS A 379       1.768 146.404  58.172  1.00 44.75           C  
ATOM   3036  O   CYS A 379       2.887 146.019  58.513  1.00 44.73           O  
ATOM   3037  CB  CYS A 379       0.945 148.055  59.795  1.00 46.36           C  
ATOM   3038  SG  CYS A 379       0.544 149.737  60.309  1.00 51.76           S  
ATOM   3039  N   LEU A 380       0.839 145.571  57.711  1.00 43.69           N  
ATOM   3040  CA  LEU A 380       1.132 144.155  57.536  1.00 43.18           C  
ATOM   3041  C   LEU A 380       1.317 143.774  56.060  1.00 44.15           C  
ATOM   3042  O   LEU A 380       0.417 143.974  55.247  1.00 44.65           O  
ATOM   3043  CB  LEU A 380       0.010 143.310  58.156  1.00 41.71           C  
ATOM   3044  CG  LEU A 380      -0.274 143.405  59.674  1.00 40.11           C  
ATOM   3045  CD1 LEU A 380      -1.470 142.521  60.047  1.00 37.73           C  
ATOM   3046  CD2 LEU A 380       0.958 142.950  60.456  1.00 39.26           C  
ATOM   3047  N   PRO A 381       2.492 143.220  55.696  1.00 44.43           N  
ATOM   3048  CA  PRO A 381       2.785 142.808  54.315  1.00 44.27           C  
ATOM   3049  C   PRO A 381       2.059 141.537  53.942  1.00 44.42           C  
ATOM   3050  O   PRO A 381       1.691 140.744  54.804  1.00 44.03           O  
ATOM   3051  CB  PRO A 381       4.276 142.572  54.341  1.00 44.35           C  
ATOM   3052  CG  PRO A 381       4.463 142.021  55.726  1.00 43.78           C  
ATOM   3053  CD  PRO A 381       3.694 143.048  56.529  1.00 43.62           C  
ATOM   3054  N   SER A 382       1.879 141.336  52.649  1.00 44.13           N  
ATOM   3055  CA  SER A 382       1.175 140.175  52.133  1.00 44.60           C  
ATOM   3056  C   SER A 382       1.586 138.836  52.729  1.00 44.93           C  
ATOM   3057  O   SER A 382       0.739 137.993  53.037  1.00 44.31           O  
ATOM   3058  CB  SER A 382       1.351 140.149  50.629  1.00 44.66           C  
ATOM   3059  OG  SER A 382       0.900 141.390  50.126  1.00 45.71           O  
ATOM   3060  N   ILE A 383       2.881 138.642  52.902  1.00 45.31           N  
ATOM   3061  CA  ILE A 383       3.373 137.389  53.427  1.00 46.16           C  
ATOM   3062  C   ILE A 383       3.178 137.233  54.933  1.00 45.79           C  
ATOM   3063  O   ILE A 383       3.297 136.131  55.461  1.00 47.27           O  
ATOM   3064  CB  ILE A 383       4.866 137.236  53.101  1.00 46.82           C  
ATOM   3065  CG1 ILE A 383       5.256 135.765  53.182  1.00 47.77           C  
ATOM   3066  CG2 ILE A 383       5.705 138.097  54.060  1.00 45.13           C  
ATOM   3067  CD1 ILE A 383       6.653 135.488  52.691  1.00 48.39           C  
ATOM   3068  N   HIS A 384       2.869 138.316  55.631  1.00 44.62           N  
ATOM   3069  CA  HIS A 384       2.709 138.194  57.066  1.00 43.51           C  
ATOM   3070  C   HIS A 384       1.631 137.187  57.424  1.00 43.18           C  
ATOM   3071  O   HIS A 384       0.577 137.160  56.811  1.00 44.54           O  
ATOM   3072  CB  HIS A 384       2.358 139.527  57.706  1.00 43.30           C  
ATOM   3073  CG  HIS A 384       2.739 139.598  59.147  1.00 43.40           C  
ATOM   3074  ND1 HIS A 384       3.997 139.976  59.564  1.00 42.65           N  
ATOM   3075  CD2 HIS A 384       2.056 139.264  60.269  1.00 42.71           C  
ATOM   3076  CE1 HIS A 384       4.072 139.873  60.878  1.00 42.67           C  
ATOM   3077  NE2 HIS A 384       2.908 139.442  61.329  1.00 42.81           N  
ATOM   3078  N   PRO A 385       1.877 136.355  58.436  1.00 42.53           N  
ATOM   3079  CA  PRO A 385       0.873 135.367  58.818  1.00 42.92           C  
ATOM   3080  C   PRO A 385      -0.430 135.977  59.310  1.00 44.07           C  
ATOM   3081  O   PRO A 385      -1.521 135.519  58.954  1.00 44.82           O  
ATOM   3082  CB  PRO A 385       1.585 134.559  59.897  1.00 42.04           C  
ATOM   3083  CG  PRO A 385       2.560 135.527  60.471  1.00 41.01           C  
ATOM   3084  CD  PRO A 385       3.103 136.183  59.227  1.00 41.83           C  
ATOM   3085  N   VAL A 386      -0.329 137.025  60.112  1.00 44.16           N  
ATOM   3086  CA  VAL A 386      -1.526 137.663  60.638  1.00 43.56           C  
ATOM   3087  C   VAL A 386      -2.333 138.283  59.501  1.00 44.10           C  
ATOM   3088  O   VAL A 386      -3.564 138.243  59.495  1.00 44.51           O  
ATOM   3089  CB  VAL A 386      -1.158 138.759  61.623  1.00 43.06           C  
ATOM   3090  CG1 VAL A 386      -2.412 139.321  62.264  1.00 43.16           C  
ATOM   3091  CG2 VAL A 386      -0.208 138.215  62.654  1.00 43.27           C  
ATOM   3092  N   PHE A 387      -1.627 138.844  58.531  1.00 43.12           N  
ATOM   3093  CA  PHE A 387      -2.263 139.475  57.393  1.00 42.80           C  
ATOM   3094  C   PHE A 387      -3.125 138.510  56.592  1.00 42.28           C  
ATOM   3095  O   PHE A 387      -4.157 138.880  56.038  1.00 42.22           O  
ATOM   3096  CB  PHE A 387      -1.188 140.071  56.495  1.00 43.91           C  
ATOM   3097  CG  PHE A 387      -1.699 140.539  55.166  1.00 46.12           C  
ATOM   3098  CD1 PHE A 387      -1.839 139.648  54.099  1.00 46.21           C  
ATOM   3099  CD2 PHE A 387      -2.057 141.878  54.982  1.00 47.27           C  
ATOM   3100  CE1 PHE A 387      -2.332 140.088  52.873  1.00 45.20           C  
ATOM   3101  CE2 PHE A 387      -2.553 142.332  53.757  1.00 46.06           C  
ATOM   3102  CZ  PHE A 387      -2.690 141.438  52.702  1.00 45.33           C  
ATOM   3103  N   LYS A 388      -2.677 137.269  56.513  1.00 42.09           N  
ATOM   3104  CA  LYS A 388      -3.391 136.254  55.765  1.00 41.07           C  
ATOM   3105  C   LYS A 388      -4.642 135.751  56.483  1.00 40.16           C  
ATOM   3106  O   LYS A 388      -5.534 135.148  55.867  1.00 41.06           O  
ATOM   3107  CB  LYS A 388      -2.437 135.100  55.461  1.00 41.60           C  
ATOM   3108  CG  LYS A 388      -1.258 135.524  54.553  1.00 40.90           C  
ATOM   3109  CD  LYS A 388      -0.377 134.339  54.179  1.00 39.94           C  
ATOM   3110  CE  LYS A 388       0.705 134.745  53.207  1.00 38.69           C  
ATOM   3111  NZ  LYS A 388       1.578 133.618  52.827  1.00 39.66           N  
ATOM   3112  N   LEU A 389      -4.706 136.003  57.782  1.00 39.22           N  
ATOM   3113  CA  LEU A 389      -5.838 135.582  58.575  1.00 37.56           C  
ATOM   3114  C   LEU A 389      -6.997 136.574  58.468  1.00 37.54           C  
ATOM   3115  O   LEU A 389      -8.167 136.182  58.404  1.00 37.14           O  
ATOM   3116  CB  LEU A 389      -5.389 135.457  60.021  1.00 36.70           C  
ATOM   3117  CG  LEU A 389      -6.266 134.760  61.067  1.00 37.59           C  
ATOM   3118  CD1 LEU A 389      -5.444 134.710  62.350  1.00 34.26           C  
ATOM   3119  CD2 LEU A 389      -7.569 135.511  61.319  1.00 40.62           C  
ATOM   3120  N   ILE A 390      -6.663 137.856  58.440  1.00 36.64           N  
ATOM   3121  CA  ILE A 390      -7.653 138.915  58.407  1.00 36.94           C  
ATOM   3122  C   ILE A 390      -8.305 139.307  57.093  1.00 36.73           C  
ATOM   3123  O   ILE A 390      -9.503 139.528  57.033  1.00 36.72           O  
ATOM   3124  CB  ILE A 390      -7.054 140.152  58.979  1.00 37.61           C  
ATOM   3125  CG1 ILE A 390      -6.195 139.747  60.163  1.00 39.56           C  
ATOM   3126  CG2 ILE A 390      -8.161 141.119  59.424  1.00 38.42           C  
ATOM   3127  CD1 ILE A 390      -5.398 140.899  60.744  1.00 42.74           C  
ATOM   3128  N   VAL A 391      -7.503 139.437  56.054  1.00 36.80           N  
ATOM   3129  CA  VAL A 391      -7.984 139.834  54.747  1.00 36.34           C  
ATOM   3130  C   VAL A 391      -9.346 139.375  54.241  1.00 35.27           C  
ATOM   3131  O   VAL A 391     -10.042 140.144  53.593  1.00 36.46           O  
ATOM   3132  CB  VAL A 391      -6.954 139.454  53.680  1.00 36.61           C  
ATOM   3133  CG1 VAL A 391      -5.853 140.492  53.645  1.00 36.35           C  
ATOM   3134  CG2 VAL A 391      -6.345 138.085  54.008  1.00 38.80           C  
ATOM   3135  N   PRO A 392      -9.758 138.136  54.521  1.00 34.41           N  
ATOM   3136  CA  PRO A 392     -11.074 137.802  53.965  1.00 35.06           C  
ATOM   3137  C   PRO A 392     -12.183 138.601  54.621  1.00 36.05           C  
ATOM   3138  O   PRO A 392     -13.204 138.924  54.011  1.00 36.55           O  
ATOM   3139  CB  PRO A 392     -11.191 136.294  54.235  1.00 33.10           C  
ATOM   3140  CG  PRO A 392      -9.743 135.841  54.338  1.00 32.41           C  
ATOM   3141  CD  PRO A 392      -9.148 136.967  55.164  1.00 33.06           C  
ATOM   3142  N   HIS A 393     -11.935 138.940  55.875  1.00 36.79           N  
ATOM   3143  CA  HIS A 393     -12.860 139.670  56.723  1.00 36.17           C  
ATOM   3144  C   HIS A 393     -12.885 141.146  56.428  1.00 36.99           C  
ATOM   3145  O   HIS A 393     -13.761 141.881  56.896  1.00 38.09           O  
ATOM   3146  CB  HIS A 393     -12.440 139.427  58.158  1.00 34.10           C  
ATOM   3147  CG  HIS A 393     -12.299 137.975  58.486  1.00 32.96           C  
ATOM   3148  ND1 HIS A 393     -13.381 137.116  58.469  1.00 31.04           N  
ATOM   3149  CD2 HIS A 393     -11.214 137.216  58.779  1.00 32.63           C  
ATOM   3150  CE1 HIS A 393     -12.967 135.892  58.735  1.00 31.85           C  
ATOM   3151  NE2 HIS A 393     -11.658 135.924  58.928  1.00 32.35           N  
ATOM   3152  N   LEU A 394     -11.913 141.573  55.641  1.00 36.72           N  
ATOM   3153  CA  LEU A 394     -11.820 142.959  55.274  1.00 37.26           C  
ATOM   3154  C   LEU A 394     -12.432 143.181  53.898  1.00 38.32           C  
ATOM   3155  O   LEU A 394     -12.495 144.305  53.422  1.00 37.88           O  
ATOM   3156  CB  LEU A 394     -10.350 143.379  55.282  1.00 37.42           C  
ATOM   3157  CG  LEU A 394      -9.619 143.164  56.606  1.00 37.19           C  
ATOM   3158  CD1 LEU A 394      -8.164 143.494  56.403  1.00 37.23           C  
ATOM   3159  CD2 LEU A 394     -10.216 144.078  57.670  1.00 36.25           C  
ATOM   3160  N   ARG A 395     -12.922 142.114  53.272  1.00 41.05           N  
ATOM   3161  CA  ARG A 395     -13.495 142.183  51.912  1.00 42.82           C  
ATOM   3162  C   ARG A 395     -14.672 143.139  51.674  1.00 43.94           C  
ATOM   3163  O   ARG A 395     -15.672 143.131  52.406  1.00 43.45           O  
ATOM   3164  CB  ARG A 395     -13.898 140.782  51.447  1.00 43.85           C  
ATOM   3165  CG  ARG A 395     -13.893 140.559  49.933  1.00 47.54           C  
ATOM   3166  CD  ARG A 395     -14.252 139.079  49.625  1.00 52.76           C  
ATOM   3167  NE  ARG A 395     -14.159 138.673  48.213  1.00 56.98           N  
ATOM   3168  CZ  ARG A 395     -14.535 137.478  47.748  1.00 58.73           C  
ATOM   3169  NH1 ARG A 395     -15.032 136.569  48.583  1.00 59.75           N  
ATOM   3170  NH2 ARG A 395     -14.415 137.186  46.451  1.00 59.62           N  
ATOM   3171  N   TYR A 396     -14.517 143.954  50.627  1.00 45.35           N  
ATOM   3172  CA  TYR A 396     -15.503 144.952  50.185  1.00 46.25           C  
ATOM   3173  C   TYR A 396     -15.892 145.997  51.244  1.00 45.39           C  
ATOM   3174  O   TYR A 396     -16.924 146.660  51.120  1.00 45.16           O  
ATOM   3175  CB  TYR A 396     -16.778 144.248  49.674  1.00 48.45           C  
ATOM   3176  CG  TYR A 396     -16.568 143.273  48.512  1.00 53.14           C  
ATOM   3177  CD1 TYR A 396     -15.864 143.652  47.350  1.00 54.94           C  
ATOM   3178  CD2 TYR A 396     -17.082 141.969  48.572  1.00 54.76           C  
ATOM   3179  CE1 TYR A 396     -15.645 142.743  46.288  1.00 55.76           C  
ATOM   3180  CE2 TYR A 396     -16.873 141.054  47.516  1.00 56.93           C  
ATOM   3181  CZ  TYR A 396     -16.162 141.456  46.377  1.00 56.69           C  
ATOM   3182  OH  TYR A 396     -15.944 140.551  45.357  1.00 57.37           O  
ATOM   3183  N   THR A 397     -15.063 146.162  52.265  1.00 43.10           N  
ATOM   3184  CA  THR A 397     -15.377 147.095  53.333  1.00 42.06           C  
ATOM   3185  C   THR A 397     -15.192 148.569  52.996  1.00 41.13           C  
ATOM   3186  O   THR A 397     -16.048 149.388  53.310  1.00 41.23           O  
ATOM   3187  CB  THR A 397     -14.553 146.772  54.577  1.00 41.59           C  
ATOM   3188  OG1 THR A 397     -14.724 145.389  54.899  1.00 41.85           O  
ATOM   3189  CG2 THR A 397     -15.005 147.605  55.750  1.00 40.36           C  
ATOM   3190  N   LEU A 398     -14.083 148.914  52.357  1.00 39.78           N  
ATOM   3191  CA  LEU A 398     -13.830 150.307  52.018  1.00 36.66           C  
ATOM   3192  C   LEU A 398     -14.815 150.827  50.979  1.00 36.93           C  
ATOM   3193  O   LEU A 398     -15.188 151.992  51.003  1.00 37.64           O  
ATOM   3194  CB  LEU A 398     -12.402 150.457  51.522  1.00 34.39           C  
ATOM   3195  CG  LEU A 398     -11.370 150.126  52.605  1.00 32.83           C  
ATOM   3196  CD1 LEU A 398      -9.971 150.123  52.003  1.00 32.01           C  
ATOM   3197  CD2 LEU A 398     -11.466 151.159  53.710  1.00 30.07           C  
ATOM   3198  N   GLU A 399     -15.249 149.946  50.089  1.00 36.88           N  
ATOM   3199  CA  GLU A 399     -16.192 150.262  49.018  1.00 36.04           C  
ATOM   3200  C   GLU A 399     -17.593 150.597  49.514  1.00 33.77           C  
ATOM   3201  O   GLU A 399     -18.183 151.608  49.122  1.00 33.93           O  
ATOM   3202  CB  GLU A 399     -16.268 149.072  48.072  1.00 40.21           C  
ATOM   3203  CG  GLU A 399     -17.258 149.214  46.940  1.00 46.69           C  
ATOM   3204  CD  GLU A 399     -16.737 150.087  45.821  1.00 51.74           C  
ATOM   3205  OE1 GLU A 399     -15.580 150.558  45.941  1.00 56.45           O  
ATOM   3206  OE2 GLU A 399     -17.477 150.302  44.826  1.00 53.21           O  
ATOM   3207  N   ILE A 400     -18.148 149.743  50.357  1.00 30.09           N  
ATOM   3208  CA  ILE A 400     -19.474 150.029  50.860  1.00 27.74           C  
ATOM   3209  C   ILE A 400     -19.450 151.275  51.746  1.00 27.58           C  
ATOM   3210  O   ILE A 400     -20.413 152.009  51.795  1.00 27.65           O  
ATOM   3211  CB  ILE A 400     -20.035 148.859  51.678  1.00 26.04           C  
ATOM   3212  CG1 ILE A 400     -21.505 149.113  52.033  1.00 25.37           C  
ATOM   3213  CG2 ILE A 400     -19.222 148.693  52.944  1.00 26.49           C  
ATOM   3214  CD1 ILE A 400     -22.437 149.123  50.843  1.00 23.16           C  
ATOM   3215  N   ASN A 401     -18.346 151.522  52.439  1.00 28.14           N  
ATOM   3216  CA  ASN A 401     -18.252 152.690  53.306  1.00 28.24           C  
ATOM   3217  C   ASN A 401     -18.199 153.977  52.519  1.00 28.90           C  
ATOM   3218  O   ASN A 401     -18.757 154.981  52.927  1.00 29.62           O  
ATOM   3219  CB  ASN A 401     -17.027 152.581  54.208  1.00 27.70           C  
ATOM   3220  CG  ASN A 401     -17.296 151.749  55.445  1.00 29.78           C  
ATOM   3221  OD1 ASN A 401     -18.215 150.932  55.463  1.00 30.59           O  
ATOM   3222  ND2 ASN A 401     -16.490 151.941  56.484  1.00 29.19           N  
ATOM   3223  N   VAL A 402     -17.536 153.964  51.378  1.00 30.34           N  
ATOM   3224  CA  VAL A 402     -17.459 155.189  50.606  1.00 30.96           C  
ATOM   3225  C   VAL A 402     -18.806 155.441  49.974  1.00 32.32           C  
ATOM   3226  O   VAL A 402     -19.256 156.578  49.858  1.00 32.73           O  
ATOM   3227  CB  VAL A 402     -16.386 155.087  49.542  1.00 30.05           C  
ATOM   3228  CG1 VAL A 402     -16.380 156.333  48.696  1.00 30.21           C  
ATOM   3229  CG2 VAL A 402     -15.032 154.894  50.198  1.00 28.04           C  
ATOM   3230  N   ARG A 403     -19.461 154.356  49.591  1.00 33.62           N  
ATOM   3231  CA  ARG A 403     -20.788 154.452  49.014  1.00 35.39           C  
ATOM   3232  C   ARG A 403     -21.728 155.101  50.032  1.00 37.06           C  
ATOM   3233  O   ARG A 403     -22.632 155.849  49.677  1.00 40.35           O  
ATOM   3234  CB  ARG A 403     -21.297 153.062  48.630  1.00 35.06           C  
ATOM   3235  CG  ARG A 403     -20.660 152.534  47.375  1.00 36.40           C  
ATOM   3236  CD  ARG A 403     -21.088 151.126  47.085  1.00 38.62           C  
ATOM   3237  NE  ARG A 403     -20.702 150.638  45.756  1.00 40.58           N  
ATOM   3238  CZ  ARG A 403     -21.387 150.852  44.630  1.00 44.12           C  
ATOM   3239  NH1 ARG A 403     -22.513 151.565  44.659  1.00 44.19           N  
ATOM   3240  NH2 ARG A 403     -20.957 150.332  43.474  1.00 44.27           N  
ATOM   3241  N   ALA A 404     -21.503 154.822  51.309  1.00 37.06           N  
ATOM   3242  CA  ALA A 404     -22.337 155.387  52.356  1.00 35.09           C  
ATOM   3243  C   ALA A 404     -22.048 156.869  52.495  1.00 35.00           C  
ATOM   3244  O   ALA A 404     -22.953 157.695  52.527  1.00 33.26           O  
ATOM   3245  CB  ALA A 404     -22.067 154.680  53.673  1.00 33.07           C  
ATOM   3246  N   ARG A 405     -20.772 157.207  52.588  1.00 36.52           N  
ATOM   3247  CA  ARG A 405     -20.407 158.605  52.734  1.00 38.72           C  
ATOM   3248  C   ARG A 405     -20.562 159.341  51.424  1.00 40.49           C  
ATOM   3249  O   ARG A 405     -19.933 160.362  51.193  1.00 40.25           O  
ATOM   3250  CB  ARG A 405     -18.975 158.750  53.234  1.00 38.24           C  
ATOM   3251  CG  ARG A 405     -18.770 158.223  54.631  1.00 38.66           C  
ATOM   3252  CD  ARG A 405     -17.361 158.528  55.093  1.00 39.12           C  
ATOM   3253  NE  ARG A 405     -16.347 157.897  54.246  1.00 38.13           N  
ATOM   3254  CZ  ARG A 405     -15.756 156.737  54.521  1.00 36.35           C  
ATOM   3255  NH1 ARG A 405     -16.070 156.072  55.626  1.00 34.52           N  
ATOM   3256  NH2 ARG A 405     -14.851 156.244  53.686  1.00 35.02           N  
ATOM   3257  N   ASN A 406     -21.392 158.813  50.545  1.00 43.97           N  
ATOM   3258  CA  ASN A 406     -21.611 159.486  49.280  1.00 46.80           C  
ATOM   3259  C   ASN A 406     -23.092 159.748  49.094  1.00 47.82           C  
ATOM   3260  O   ASN A 406     -23.504 160.435  48.171  1.00 50.52           O  
ATOM   3261  CB  ASN A 406     -21.052 158.663  48.115  1.00 48.50           C  
ATOM   3262  CG  ASN A 406     -19.571 158.891  47.908  1.00 50.70           C  
ATOM   3263  OD1 ASN A 406     -18.893 158.109  47.264  1.00 51.60           O  
ATOM   3264  ND2 ASN A 406     -19.068 159.983  48.450  1.00 54.13           N  
ATOM   3265  N   GLY A 407     -23.911 159.206  49.976  1.00 48.03           N  
ATOM   3266  CA  GLY A 407     -25.327 159.465  49.829  1.00 46.56           C  
ATOM   3267  C   GLY A 407     -26.186 158.959  50.960  1.00 45.92           C  
ATOM   3268  O   GLY A 407     -27.378 159.264  51.041  1.00 45.77           O  
ATOM   3269  N   LEU A 408     -25.590 158.177  51.843  1.00 45.16           N  
ATOM   3270  CA  LEU A 408     -26.341 157.616  52.943  1.00 43.89           C  
ATOM   3271  C   LEU A 408     -26.237 158.509  54.158  1.00 43.85           C  
ATOM   3272  O   LEU A 408     -27.226 158.770  54.829  1.00 44.64           O  
ATOM   3273  CB  LEU A 408     -25.804 156.222  53.255  1.00 44.24           C  
ATOM   3274  CG  LEU A 408     -26.731 155.288  54.027  1.00 43.93           C  
ATOM   3275  CD1 LEU A 408     -26.729 155.713  55.454  1.00 41.65           C  
ATOM   3276  CD2 LEU A 408     -28.156 155.361  53.407  1.00 44.82           C  
ATOM   3277  N   VAL A 409     -25.033 158.989  54.430  1.00 44.18           N  
ATOM   3278  CA  VAL A 409     -24.800 159.850  55.577  1.00 43.83           C  
ATOM   3279  C   VAL A 409     -24.125 161.178  55.200  1.00 44.59           C  
ATOM   3280  O   VAL A 409     -23.857 162.035  56.047  1.00 45.30           O  
ATOM   3281  CB  VAL A 409     -23.944 159.112  56.602  1.00 42.79           C  
ATOM   3282  CG1 VAL A 409     -24.767 158.038  57.244  1.00 41.95           C  
ATOM   3283  CG2 VAL A 409     -22.714 158.492  55.913  1.00 40.53           C  
ATOM   3284  N   SER A 410     -23.846 161.338  53.918  1.00 43.39           N  
ATOM   3285  CA  SER A 410     -23.225 162.544  53.391  1.00 42.81           C  
ATOM   3286  C   SER A 410     -24.211 163.699  53.499  1.00 43.74           C  
ATOM   3287  O   SER A 410     -25.411 163.473  53.630  1.00 44.43           O  
ATOM   3288  CB  SER A 410     -22.929 162.328  51.921  1.00 41.24           C  
ATOM   3289  OG  SER A 410     -24.162 162.167  51.239  1.00 37.54           O  
ATOM   3290  N   ASP A 411     -23.715 164.928  53.383  1.00 43.72           N  
ATOM   3291  CA  ASP A 411     -24.581 166.107  53.453  1.00 45.87           C  
ATOM   3292  C   ASP A 411     -25.732 165.983  52.458  1.00 45.43           C  
ATOM   3293  O   ASP A 411     -25.524 165.577  51.305  1.00 45.59           O  
ATOM   3294  CB  ASP A 411     -23.806 167.395  53.129  1.00 48.27           C  
ATOM   3295  CG  ASP A 411     -22.613 167.622  54.047  1.00 52.61           C  
ATOM   3296  OD1 ASP A 411     -22.341 168.805  54.414  1.00 53.91           O  
ATOM   3297  OD2 ASP A 411     -21.941 166.610  54.377  1.00 56.23           O  
ATOM   3298  N   PHE A 412     -26.937 166.341  52.904  1.00 44.56           N  
ATOM   3299  CA  PHE A 412     -28.123 166.295  52.048  1.00 44.50           C  
ATOM   3300  C   PHE A 412     -28.352 164.881  51.556  1.00 44.55           C  
ATOM   3301  O   PHE A 412     -28.928 164.676  50.493  1.00 45.74           O  
ATOM   3302  CB  PHE A 412     -27.936 167.215  50.838  1.00 44.87           C  
ATOM   3303  CG  PHE A 412     -27.578 168.620  51.200  1.00 45.39           C  
ATOM   3304  CD1 PHE A 412     -28.541 169.471  51.733  1.00 45.82           C  
ATOM   3305  CD2 PHE A 412     -26.274 169.084  51.038  1.00 45.43           C  
ATOM   3306  CE1 PHE A 412     -28.219 170.760  52.104  1.00 46.54           C  
ATOM   3307  CE2 PHE A 412     -25.931 170.375  51.405  1.00 46.41           C  
ATOM   3308  CZ  PHE A 412     -26.909 171.217  51.941  1.00 47.97           C  
ATOM   3309  N   GLY A 413     -27.866 163.909  52.317  1.00 44.25           N  
ATOM   3310  CA  GLY A 413     -28.038 162.522  51.943  1.00 42.86           C  
ATOM   3311  C   GLY A 413     -29.286 161.901  52.549  1.00 42.76           C  
ATOM   3312  O   GLY A 413     -30.251 162.588  52.873  1.00 43.86           O  
ATOM   3313  N   ILE A 414     -29.274 160.589  52.713  1.00 41.10           N  
ATOM   3314  CA  ILE A 414     -30.433 159.914  53.256  1.00 40.16           C  
ATOM   3315  C   ILE A 414     -30.834 160.303  54.650  1.00 38.89           C  
ATOM   3316  O   ILE A 414     -32.007 160.507  54.904  1.00 39.46           O  
ATOM   3317  CB  ILE A 414     -30.258 158.411  53.248  1.00 40.97           C  
ATOM   3318  CG1 ILE A 414     -30.075 157.930  51.816  1.00 41.74           C  
ATOM   3319  CG2 ILE A 414     -31.484 157.757  53.845  1.00 40.28           C  
ATOM   3320  CD1 ILE A 414     -31.278 158.195  50.954  1.00 43.28           C  
ATOM   3321  N   PHE A 415     -29.884 160.400  55.562  1.00 36.79           N  
ATOM   3322  CA  PHE A 415     -30.255 160.757  56.905  1.00 36.37           C  
ATOM   3323  C   PHE A 415     -30.971 162.079  56.932  1.00 34.66           C  
ATOM   3324  O   PHE A 415     -32.021 162.206  57.536  1.00 32.79           O  
ATOM   3325  CB  PHE A 415     -29.025 160.820  57.779  1.00 38.62           C  
ATOM   3326  CG  PHE A 415     -28.773 159.552  58.513  1.00 41.91           C  
ATOM   3327  CD1 PHE A 415     -28.416 158.400  57.818  1.00 42.67           C  
ATOM   3328  CD2 PHE A 415     -28.965 159.484  59.888  1.00 41.69           C  
ATOM   3329  CE1 PHE A 415     -28.261 157.197  58.475  1.00 42.53           C  
ATOM   3330  CE2 PHE A 415     -28.812 158.281  60.560  1.00 42.59           C  
ATOM   3331  CZ  PHE A 415     -28.459 157.131  59.846  1.00 42.65           C  
ATOM   3332  N   ASP A 416     -30.387 163.056  56.257  1.00 33.56           N  
ATOM   3333  CA  ASP A 416     -30.913 164.409  56.188  1.00 32.57           C  
ATOM   3334  C   ASP A 416     -32.354 164.454  55.678  1.00 34.21           C  
ATOM   3335  O   ASP A 416     -33.131 165.335  56.049  1.00 34.10           O  
ATOM   3336  CB  ASP A 416     -30.017 165.225  55.256  1.00 27.97           C  
ATOM   3337  CG  ASP A 416     -28.727 165.613  55.891  1.00 24.84           C  
ATOM   3338  OD1 ASP A 416     -28.326 164.938  56.855  1.00 22.53           O  
ATOM   3339  OD2 ASP A 416     -28.103 166.585  55.436  1.00 22.30           O  
ATOM   3340  N   GLN A 417     -32.692 163.494  54.818  1.00 35.42           N  
ATOM   3341  CA  GLN A 417     -34.012 163.401  54.193  1.00 37.35           C  
ATOM   3342  C   GLN A 417     -35.145 162.859  55.046  1.00 37.34           C  
ATOM   3343  O   GLN A 417     -36.287 163.290  54.889  1.00 37.35           O  
ATOM   3344  CB  GLN A 417     -33.924 162.593  52.896  1.00 40.11           C  
ATOM   3345  CG  GLN A 417     -33.353 163.393  51.742  1.00 44.75           C  
ATOM   3346  CD  GLN A 417     -34.212 164.621  51.437  1.00 48.86           C  
ATOM   3347  OE1 GLN A 417     -33.742 165.759  51.509  1.00 50.97           O  
ATOM   3348  NE2 GLN A 417     -35.486 164.391  51.107  1.00 51.94           N  
ATOM   3349  N   ILE A 418     -34.854 161.905  55.925  1.00 38.36           N  
ATOM   3350  CA  ILE A 418     -35.897 161.351  56.793  1.00 38.24           C  
ATOM   3351  C   ILE A 418     -35.524 161.148  58.248  1.00 36.72           C  
ATOM   3352  O   ILE A 418     -36.400 161.071  59.102  1.00 36.33           O  
ATOM   3353  CB  ILE A 418     -36.401 159.982  56.308  1.00 41.21           C  
ATOM   3354  CG1 ILE A 418     -35.212 159.093  55.934  1.00 40.01           C  
ATOM   3355  CG2 ILE A 418     -37.401 160.158  55.151  1.00 43.53           C  
ATOM   3356  CD1 ILE A 418     -35.623 157.673  55.676  1.00 41.19           C  
ATOM   3357  N   MET A 419     -34.237 161.024  58.532  1.00 35.93           N  
ATOM   3358  CA  MET A 419     -33.809 160.792  59.902  1.00 35.66           C  
ATOM   3359  C   MET A 419     -33.793 162.054  60.768  1.00 36.82           C  
ATOM   3360  O   MET A 419     -33.336 163.117  60.346  1.00 35.66           O  
ATOM   3361  CB  MET A 419     -32.435 160.120  59.894  1.00 33.87           C  
ATOM   3362  CG  MET A 419     -32.413 158.767  59.204  1.00 31.15           C  
ATOM   3363  SD  MET A 419     -33.469 157.482  59.978  1.00 31.06           S  
ATOM   3364  CE  MET A 419     -32.390 156.818  61.120  1.00 29.03           C  
ATOM   3365  N   SER A 420     -34.309 161.924  61.984  1.00 38.04           N  
ATOM   3366  CA  SER A 420     -34.358 163.041  62.912  1.00 38.65           C  
ATOM   3367  C   SER A 420     -32.986 163.475  63.367  1.00 38.48           C  
ATOM   3368  O   SER A 420     -32.834 164.601  63.831  1.00 39.32           O  
ATOM   3369  CB  SER A 420     -35.182 162.680  64.137  1.00 38.94           C  
ATOM   3370  OG  SER A 420     -34.616 161.571  64.813  1.00 43.15           O  
ATOM   3371  N   THR A 421     -31.990 162.600  63.257  1.00 38.48           N  
ATOM   3372  CA  THR A 421     -30.640 162.977  63.674  1.00 38.52           C  
ATOM   3373  C   THR A 421     -29.868 163.582  62.524  1.00 39.31           C  
ATOM   3374  O   THR A 421     -28.941 164.363  62.728  1.00 40.13           O  
ATOM   3375  CB  THR A 421     -29.835 161.786  64.199  1.00 37.46           C  
ATOM   3376  OG1 THR A 421     -29.885 160.708  63.257  1.00 37.55           O  
ATOM   3377  CG2 THR A 421     -30.378 161.345  65.525  1.00 37.52           C  
ATOM   3378  N   GLY A 422     -30.256 163.217  61.311  1.00 39.56           N  
ATOM   3379  CA  GLY A 422     -29.580 163.754  60.153  1.00 40.96           C  
ATOM   3380  C   GLY A 422     -29.563 165.274  60.139  1.00 41.73           C  
ATOM   3381  O   GLY A 422     -30.319 165.939  60.853  1.00 41.65           O  
ATOM   3382  N   GLY A 423     -28.682 165.815  59.309  1.00 42.08           N  
ATOM   3383  CA  GLY A 423     -28.570 167.249  59.153  1.00 42.54           C  
ATOM   3384  C   GLY A 423     -27.686 167.925  60.169  1.00 43.13           C  
ATOM   3385  O   GLY A 423     -27.956 169.062  60.538  1.00 44.45           O  
ATOM   3386  N   GLY A 424     -26.616 167.258  60.599  1.00 43.13           N  
ATOM   3387  CA  GLY A 424     -25.716 167.872  61.559  1.00 41.10           C  
ATOM   3388  C   GLY A 424     -25.620 167.135  62.870  1.00 41.12           C  
ATOM   3389  O   GLY A 424     -24.520 166.783  63.299  1.00 40.83           O  
ATOM   3390  N   GLY A 425     -26.767 166.933  63.515  1.00 40.95           N  
ATOM   3391  CA  GLY A 425     -26.804 166.238  64.787  1.00 40.44           C  
ATOM   3392  C   GLY A 425     -26.260 164.828  64.709  1.00 41.36           C  
ATOM   3393  O   GLY A 425     -25.728 164.308  65.692  1.00 42.62           O  
ATOM   3394  N   HIS A 426     -26.373 164.192  63.550  1.00 40.16           N  
ATOM   3395  CA  HIS A 426     -25.862 162.843  63.438  1.00 38.58           C  
ATOM   3396  C   HIS A 426     -24.368 162.853  63.600  1.00 38.36           C  
ATOM   3397  O   HIS A 426     -23.813 161.974  64.243  1.00 38.59           O  
ATOM   3398  CB  HIS A 426     -26.253 162.193  62.102  1.00 38.86           C  
ATOM   3399  CG  HIS A 426     -25.697 162.867  60.877  1.00 38.22           C  
ATOM   3400  ND1 HIS A 426     -25.876 164.208  60.612  1.00 38.75           N  
ATOM   3401  CD2 HIS A 426     -25.084 162.350  59.779  1.00 38.27           C  
ATOM   3402  CE1 HIS A 426     -25.407 164.485  59.407  1.00 38.75           C  
ATOM   3403  NE2 HIS A 426     -24.923 163.374  58.881  1.00 37.97           N  
ATOM   3404  N   VAL A 427     -23.705 163.857  63.040  1.00 38.41           N  
ATOM   3405  CA  VAL A 427     -22.251 163.934  63.157  1.00 38.12           C  
ATOM   3406  C   VAL A 427     -21.887 164.261  64.604  1.00 38.49           C  
ATOM   3407  O   VAL A 427     -20.941 163.718  65.168  1.00 38.68           O  
ATOM   3408  CB  VAL A 427     -21.682 164.995  62.206  1.00 36.88           C  
ATOM   3409  CG1 VAL A 427     -20.179 165.023  62.296  1.00 36.10           C  
ATOM   3410  CG2 VAL A 427     -22.094 164.697  60.807  1.00 35.96           C  
ATOM   3411  N   GLN A 428     -22.682 165.127  65.215  1.00 39.24           N  
ATOM   3412  CA  GLN A 428     -22.481 165.495  66.608  1.00 39.31           C  
ATOM   3413  C   GLN A 428     -22.561 164.260  67.482  1.00 39.06           C  
ATOM   3414  O   GLN A 428     -21.775 164.083  68.407  1.00 38.61           O  
ATOM   3415  CB  GLN A 428     -23.574 166.437  67.062  1.00 39.86           C  
ATOM   3416  CG  GLN A 428     -23.522 167.766  66.397  1.00 42.99           C  
ATOM   3417  CD  GLN A 428     -24.720 168.593  66.730  1.00 44.03           C  
ATOM   3418  OE1 GLN A 428     -25.246 168.499  67.833  1.00 42.76           O  
ATOM   3419  NE2 GLN A 428     -25.159 169.424  65.787  1.00 46.28           N  
ATOM   3420  N   LEU A 429     -23.540 163.413  67.192  1.00 39.30           N  
ATOM   3421  CA  LEU A 429     -23.731 162.204  67.977  1.00 39.52           C  
ATOM   3422  C   LEU A 429     -22.668 161.159  67.670  1.00 40.18           C  
ATOM   3423  O   LEU A 429     -22.229 160.398  68.537  1.00 40.16           O  
ATOM   3424  CB  LEU A 429     -25.118 161.631  67.721  1.00 39.03           C  
ATOM   3425  CG  LEU A 429     -25.471 160.443  68.617  1.00 39.56           C  
ATOM   3426  CD1 LEU A 429     -26.941 160.516  68.997  1.00 40.75           C  
ATOM   3427  CD2 LEU A 429     -25.170 159.149  67.878  1.00 40.49           C  
ATOM   3428  N   LEU A 430     -22.241 161.148  66.422  1.00 39.58           N  
ATOM   3429  CA  LEU A 430     -21.242 160.213  65.991  1.00 39.07           C  
ATOM   3430  C   LEU A 430     -19.827 160.598  66.445  1.00 39.74           C  
ATOM   3431  O   LEU A 430     -19.007 159.727  66.722  1.00 39.88           O  
ATOM   3432  CB  LEU A 430     -21.312 160.116  64.485  1.00 39.56           C  
ATOM   3433  CG  LEU A 430     -20.876 158.802  63.858  1.00 39.85           C  
ATOM   3434  CD1 LEU A 430     -21.820 157.645  64.204  1.00 38.81           C  
ATOM   3435  CD2 LEU A 430     -20.879 159.051  62.384  1.00 38.48           C  
ATOM   3436  N   GLN A 431     -19.540 161.893  66.534  1.00 41.53           N  
ATOM   3437  CA  GLN A 431     -18.214 162.342  66.942  1.00 43.77           C  
ATOM   3438  C   GLN A 431     -18.023 162.162  68.435  1.00 44.69           C  
ATOM   3439  O   GLN A 431     -16.961 161.727  68.890  1.00 44.78           O  
ATOM   3440  CB  GLN A 431     -18.003 163.806  66.558  1.00 44.77           C  
ATOM   3441  CG  GLN A 431     -16.548 164.242  66.584  1.00 49.08           C  
ATOM   3442  CD  GLN A 431     -16.086 164.766  67.947  1.00 52.12           C  
ATOM   3443  OE1 GLN A 431     -14.998 164.411  68.430  1.00 52.12           O  
ATOM   3444  NE2 GLN A 431     -16.902 165.630  68.564  1.00 54.15           N  
ATOM   3445  N   GLN A 432     -19.064 162.479  69.191  1.00 45.60           N  
ATOM   3446  CA  GLN A 432     -19.011 162.353  70.632  1.00 46.77           C  
ATOM   3447  C   GLN A 432     -19.118 160.927  71.084  1.00 46.68           C  
ATOM   3448  O   GLN A 432     -18.889 160.631  72.250  1.00 48.65           O  
ATOM   3449  CB  GLN A 432     -20.117 163.160  71.267  1.00 48.39           C  
ATOM   3450  CG  GLN A 432     -19.941 164.617  71.026  1.00 52.63           C  
ATOM   3451  CD  GLN A 432     -21.168 165.387  71.399  1.00 55.72           C  
ATOM   3452  OE1 GLN A 432     -21.410 166.474  70.877  1.00 59.34           O  
ATOM   3453  NE2 GLN A 432     -21.962 164.831  72.312  1.00 57.19           N  
ATOM   3454  N   ALA A 433     -19.471 160.038  70.166  1.00 46.00           N  
ATOM   3455  CA  ALA A 433     -19.583 158.626  70.503  1.00 45.26           C  
ATOM   3456  C   ALA A 433     -18.242 157.892  70.421  1.00 45.61           C  
ATOM   3457  O   ALA A 433     -18.189 156.675  70.573  1.00 46.23           O  
ATOM   3458  CB  ALA A 433     -20.586 157.956  69.598  1.00 43.94           C  
ATOM   3459  N   GLY A 434     -17.162 158.625  70.182  1.00 46.23           N  
ATOM   3460  CA  GLY A 434     -15.868 157.984  70.104  1.00 45.24           C  
ATOM   3461  C   GLY A 434     -15.459 157.538  71.487  1.00 45.66           C  
ATOM   3462  O   GLY A 434     -14.895 156.470  71.663  1.00 46.22           O  
ATOM   3463  N   ALA A 435     -15.786 158.335  72.491  1.00 46.49           N  
ATOM   3464  CA  ALA A 435     -15.410 157.997  73.857  1.00 47.87           C  
ATOM   3465  C   ALA A 435     -15.974 156.665  74.328  1.00 48.66           C  
ATOM   3466  O   ALA A 435     -15.378 155.985  75.153  1.00 50.40           O  
ATOM   3467  CB  ALA A 435     -15.861 159.097  74.808  1.00 46.41           C  
ATOM   3468  N   PHE A 436     -17.138 156.294  73.820  1.00 49.06           N  
ATOM   3469  CA  PHE A 436     -17.768 155.045  74.233  1.00 47.92           C  
ATOM   3470  C   PHE A 436     -17.170 153.822  73.546  1.00 47.05           C  
ATOM   3471  O   PHE A 436     -17.567 152.678  73.801  1.00 45.06           O  
ATOM   3472  CB  PHE A 436     -19.257 155.099  73.941  1.00 48.99           C  
ATOM   3473  CG  PHE A 436     -20.020 155.945  74.884  1.00 52.10           C  
ATOM   3474  CD1 PHE A 436     -20.115 157.317  74.692  1.00 54.25           C  
ATOM   3475  CD2 PHE A 436     -20.679 155.360  75.958  1.00 54.29           C  
ATOM   3476  CE1 PHE A 436     -20.872 158.109  75.564  1.00 55.78           C  
ATOM   3477  CE2 PHE A 436     -21.438 156.121  76.842  1.00 56.08           C  
ATOM   3478  CZ  PHE A 436     -21.542 157.507  76.649  1.00 56.47           C  
ATOM   3479  N   LEU A 437     -16.213 154.055  72.662  1.00 46.30           N  
ATOM   3480  CA  LEU A 437     -15.619 152.937  71.956  1.00 46.94           C  
ATOM   3481  C   LEU A 437     -14.493 152.342  72.770  1.00 47.69           C  
ATOM   3482  O   LEU A 437     -13.337 152.745  72.636  1.00 47.75           O  
ATOM   3483  CB  LEU A 437     -15.107 153.381  70.591  1.00 46.10           C  
ATOM   3484  CG  LEU A 437     -16.202 153.885  69.645  1.00 46.59           C  
ATOM   3485  CD1 LEU A 437     -15.531 154.604  68.501  1.00 46.74           C  
ATOM   3486  CD2 LEU A 437     -17.051 152.723  69.124  1.00 44.63           C  
ATOM   3487  N   THR A 438     -14.838 151.397  73.639  1.00 47.80           N  
ATOM   3488  CA  THR A 438     -13.834 150.747  74.470  1.00 46.99           C  
ATOM   3489  C   THR A 438     -13.545 149.334  74.007  1.00 46.96           C  
ATOM   3490  O   THR A 438     -14.419 148.619  73.506  1.00 46.71           O  
ATOM   3491  CB  THR A 438     -14.247 150.655  75.960  1.00 45.96           C  
ATOM   3492  OG1 THR A 438     -15.387 149.795  76.093  1.00 45.76           O  
ATOM   3493  CG2 THR A 438     -14.560 152.014  76.520  1.00 43.80           C  
ATOM   3494  N   TYR A 439     -12.296 148.939  74.203  1.00 45.96           N  
ATOM   3495  CA  TYR A 439     -11.836 147.619  73.829  1.00 44.23           C  
ATOM   3496  C   TYR A 439     -12.745 146.526  74.385  1.00 43.27           C  
ATOM   3497  O   TYR A 439     -13.097 145.600  73.666  1.00 43.50           O  
ATOM   3498  CB  TYR A 439     -10.406 147.421  74.332  1.00 44.80           C  
ATOM   3499  CG  TYR A 439      -9.778 146.126  73.884  1.00 45.93           C  
ATOM   3500  CD1 TYR A 439      -9.449 145.912  72.544  1.00 47.38           C  
ATOM   3501  CD2 TYR A 439      -9.555 145.099  74.786  1.00 47.52           C  
ATOM   3502  CE1 TYR A 439      -8.933 144.688  72.108  1.00 48.64           C  
ATOM   3503  CE2 TYR A 439      -9.039 143.873  74.366  1.00 49.70           C  
ATOM   3504  CZ  TYR A 439      -8.725 143.675  73.026  1.00 49.70           C  
ATOM   3505  OH  TYR A 439      -8.231 142.453  72.616  1.00 51.39           O  
ATOM   3506  N   ARG A 440     -13.141 146.636  75.652  1.00 42.60           N  
ATOM   3507  CA  ARG A 440     -13.992 145.617  76.265  1.00 41.00           C  
ATOM   3508  C   ARG A 440     -15.389 145.512  75.650  1.00 41.25           C  
ATOM   3509  O   ARG A 440     -15.973 144.430  75.613  1.00 41.17           O  
ATOM   3510  CB  ARG A 440     -14.111 145.854  77.775  1.00 40.44           C  
ATOM   3511  CG  ARG A 440     -12.789 145.760  78.516  1.00 39.34           C  
ATOM   3512  CD  ARG A 440     -12.964 145.880  80.017  1.00 38.36           C  
ATOM   3513  NE  ARG A 440     -13.737 144.782  80.603  1.00 39.47           N  
ATOM   3514  CZ  ARG A 440     -13.230 143.617  81.006  1.00 38.85           C  
ATOM   3515  NH1 ARG A 440     -11.930 143.383  80.885  1.00 39.56           N  
ATOM   3516  NH2 ARG A 440     -14.019 142.691  81.548  1.00 37.10           N  
ATOM   3517  N   SER A 441     -15.929 146.624  75.162  1.00 41.52           N  
ATOM   3518  CA  SER A 441     -17.265 146.604  74.561  1.00 41.65           C  
ATOM   3519  C   SER A 441     -17.326 145.819  73.254  1.00 41.55           C  
ATOM   3520  O   SER A 441     -18.405 145.448  72.800  1.00 40.87           O  
ATOM   3521  CB  SER A 441     -17.762 148.028  74.319  1.00 41.43           C  
ATOM   3522  OG  SER A 441     -16.820 148.782  73.574  1.00 42.59           O  
ATOM   3523  N   PHE A 442     -16.166 145.574  72.648  1.00 41.73           N  
ATOM   3524  CA  PHE A 442     -16.105 144.823  71.393  1.00 41.66           C  
ATOM   3525  C   PHE A 442     -15.834 143.322  71.633  1.00 43.12           C  
ATOM   3526  O   PHE A 442     -15.768 142.501  70.707  1.00 43.93           O  
ATOM   3527  CB  PHE A 442     -15.031 145.437  70.492  1.00 40.35           C  
ATOM   3528  CG  PHE A 442     -15.452 146.723  69.847  1.00 39.83           C  
ATOM   3529  CD1 PHE A 442     -16.311 146.717  68.755  1.00 40.42           C  
ATOM   3530  CD2 PHE A 442     -15.024 147.943  70.353  1.00 39.53           C  
ATOM   3531  CE1 PHE A 442     -16.745 147.918  68.172  1.00 39.85           C  
ATOM   3532  CE2 PHE A 442     -15.450 149.151  69.781  1.00 39.18           C  
ATOM   3533  CZ  PHE A 442     -16.313 149.137  68.689  1.00 39.35           C  
ATOM   3534  N   CYS A 443     -15.695 142.971  72.903  1.00 43.34           N  
ATOM   3535  CA  CYS A 443     -15.424 141.600  73.291  1.00 41.84           C  
ATOM   3536  C   CYS A 443     -16.507 141.088  74.212  1.00 40.98           C  
ATOM   3537  O   CYS A 443     -16.601 141.484  75.372  1.00 41.20           O  
ATOM   3538  CB  CYS A 443     -14.073 141.508  73.982  1.00 41.43           C  
ATOM   3539  SG  CYS A 443     -12.744 142.208  73.023  1.00 45.08           S  
ATOM   3540  N   PRO A 444     -17.337 140.191  73.697  1.00 39.98           N  
ATOM   3541  CA  PRO A 444     -18.437 139.581  74.423  1.00 40.90           C  
ATOM   3542  C   PRO A 444     -18.101 139.103  75.843  1.00 42.11           C  
ATOM   3543  O   PRO A 444     -18.813 139.440  76.797  1.00 42.87           O  
ATOM   3544  CB  PRO A 444     -18.848 138.457  73.486  1.00 40.12           C  
ATOM   3545  CG  PRO A 444     -18.676 139.082  72.173  1.00 39.37           C  
ATOM   3546  CD  PRO A 444     -17.319 139.721  72.304  1.00 40.01           C  
ATOM   3547  N   PRO A 445     -16.999 138.350  76.014  1.00 42.49           N  
ATOM   3548  CA  PRO A 445     -16.654 137.878  77.355  1.00 43.17           C  
ATOM   3549  C   PRO A 445     -16.471 139.012  78.342  1.00 43.57           C  
ATOM   3550  O   PRO A 445     -16.578 138.815  79.548  1.00 44.08           O  
ATOM   3551  CB  PRO A 445     -15.358 137.109  77.120  1.00 41.75           C  
ATOM   3552  CG  PRO A 445     -15.534 136.593  75.753  1.00 41.91           C  
ATOM   3553  CD  PRO A 445     -16.031 137.828  75.037  1.00 42.57           C  
ATOM   3554  N   ASP A 446     -16.225 140.205  77.825  1.00 43.56           N  
ATOM   3555  CA  ASP A 446     -16.005 141.339  78.686  1.00 44.35           C  
ATOM   3556  C   ASP A 446     -17.155 142.316  78.598  1.00 44.95           C  
ATOM   3557  O   ASP A 446     -17.457 143.025  79.559  1.00 45.70           O  
ATOM   3558  CB  ASP A 446     -14.678 141.995  78.302  1.00 46.42           C  
ATOM   3559  CG  ASP A 446     -13.504 141.008  78.356  1.00 47.62           C  
ATOM   3560  OD1 ASP A 446     -13.334 140.354  79.410  1.00 48.18           O  
ATOM   3561  OD2 ASP A 446     -12.758 140.890  77.357  1.00 46.83           O  
ATOM   3562  N   ASP A 447     -17.810 142.348  77.445  1.00 44.31           N  
ATOM   3563  CA  ASP A 447     -18.924 143.258  77.275  1.00 43.80           C  
ATOM   3564  C   ASP A 447     -20.076 142.858  78.179  1.00 44.39           C  
ATOM   3565  O   ASP A 447     -20.477 143.617  79.056  1.00 43.98           O  
ATOM   3566  CB  ASP A 447     -19.393 143.285  75.817  1.00 41.55           C  
ATOM   3567  CG  ASP A 447     -20.680 144.073  75.636  1.00 40.63           C  
ATOM   3568  OD1 ASP A 447     -20.717 145.270  76.005  1.00 40.11           O  
ATOM   3569  OD2 ASP A 447     -21.659 143.494  75.126  1.00 37.75           O  
ATOM   3570  N   LEU A 448     -20.597 141.653  77.976  1.00 46.09           N  
ATOM   3571  CA  LEU A 448     -21.720 141.170  78.778  1.00 47.57           C  
ATOM   3572  C   LEU A 448     -21.341 141.044  80.239  1.00 48.98           C  
ATOM   3573  O   LEU A 448     -22.198 140.891  81.102  1.00 50.43           O  
ATOM   3574  CB  LEU A 448     -22.190 139.802  78.293  1.00 46.39           C  
ATOM   3575  CG  LEU A 448     -22.900 139.694  76.958  1.00 46.31           C  
ATOM   3576  CD1 LEU A 448     -23.635 141.000  76.692  1.00 45.01           C  
ATOM   3577  CD2 LEU A 448     -21.846 139.433  75.906  1.00 45.47           C  
ATOM   3578  N   ALA A 449     -20.044 141.070  80.506  1.00 50.37           N  
ATOM   3579  CA  ALA A 449     -19.546 140.966  81.864  1.00 50.55           C  
ATOM   3580  C   ALA A 449     -19.778 142.301  82.546  1.00 51.01           C  
ATOM   3581  O   ALA A 449     -20.421 142.383  83.586  1.00 51.95           O  
ATOM   3582  CB  ALA A 449     -18.063 140.639  81.845  1.00 49.39           C  
ATOM   3583  N   ASP A 450     -19.261 143.358  81.938  1.00 50.20           N  
ATOM   3584  CA  ASP A 450     -19.421 144.674  82.513  1.00 49.59           C  
ATOM   3585  C   ASP A 450     -20.866 145.110  82.544  1.00 48.44           C  
ATOM   3586  O   ASP A 450     -21.269 145.839  83.443  1.00 49.14           O  
ATOM   3587  CB  ASP A 450     -18.564 145.681  81.760  1.00 52.68           C  
ATOM   3588  CG  ASP A 450     -17.099 145.307  81.786  1.00 54.14           C  
ATOM   3589  OD1 ASP A 450     -16.607 144.934  82.871  1.00 53.57           O  
ATOM   3590  OD2 ASP A 450     -16.444 145.384  80.727  1.00 57.16           O  
ATOM   3591  N   ARG A 451     -21.653 144.652  81.576  1.00 46.84           N  
ATOM   3592  CA  ARG A 451     -23.069 145.006  81.541  1.00 45.44           C  
ATOM   3593  C   ARG A 451     -23.907 144.133  82.477  1.00 44.73           C  
ATOM   3594  O   ARG A 451     -24.814 144.625  83.141  1.00 45.26           O  
ATOM   3595  CB  ARG A 451     -23.612 144.963  80.100  1.00 44.47           C  
ATOM   3596  CG  ARG A 451     -23.251 146.203  79.277  1.00 40.93           C  
ATOM   3597  CD  ARG A 451     -24.171 146.353  78.085  1.00 37.92           C  
ATOM   3598  NE  ARG A 451     -23.873 145.398  77.024  1.00 35.15           N  
ATOM   3599  CZ  ARG A 451     -24.724 145.063  76.059  1.00 31.34           C  
ATOM   3600  NH1 ARG A 451     -25.929 145.594  76.021  1.00 29.39           N  
ATOM   3601  NH2 ARG A 451     -24.368 144.205  75.119  1.00 31.60           N  
ATOM   3602  N   GLY A 452     -23.592 142.846  82.549  1.00 44.66           N  
ATOM   3603  CA  GLY A 452     -24.320 141.972  83.452  1.00 43.12           C  
ATOM   3604  C   GLY A 452     -25.339 141.078  82.787  1.00 42.47           C  
ATOM   3605  O   GLY A 452     -26.330 140.664  83.402  1.00 41.82           O  
ATOM   3606  N   LEU A 453     -25.074 140.741  81.534  1.00 41.94           N  
ATOM   3607  CA  LEU A 453     -25.975 139.897  80.774  1.00 43.99           C  
ATOM   3608  C   LEU A 453     -25.512 138.451  80.616  1.00 45.21           C  
ATOM   3609  O   LEU A 453     -26.092 137.687  79.840  1.00 45.49           O  
ATOM   3610  CB  LEU A 453     -26.202 140.519  79.405  1.00 44.86           C  
ATOM   3611  CG  LEU A 453     -26.983 141.839  79.426  1.00 44.86           C  
ATOM   3612  CD1 LEU A 453     -26.719 142.609  78.145  1.00 45.38           C  
ATOM   3613  CD2 LEU A 453     -28.464 141.548  79.592  1.00 43.09           C  
ATOM   3614  N   LEU A 454     -24.466 138.080  81.345  1.00 45.87           N  
ATOM   3615  CA  LEU A 454     -23.947 136.717  81.323  1.00 45.81           C  
ATOM   3616  C   LEU A 454     -24.920 135.848  82.108  1.00 45.83           C  
ATOM   3617  O   LEU A 454     -25.374 136.237  83.187  1.00 47.05           O  
ATOM   3618  CB  LEU A 454     -22.580 136.664  82.007  1.00 46.00           C  
ATOM   3619  CG  LEU A 454     -21.389 137.418  81.401  1.00 45.71           C  
ATOM   3620  CD1 LEU A 454     -20.198 137.425  82.355  1.00 44.98           C  
ATOM   3621  CD2 LEU A 454     -21.023 136.729  80.097  1.00 44.33           C  
ATOM   3622  N   GLY A 455     -25.243 134.677  81.577  1.00 45.85           N  
ATOM   3623  CA  GLY A 455     -26.159 133.790  82.276  1.00 46.73           C  
ATOM   3624  C   GLY A 455     -27.636 134.067  82.058  1.00 47.82           C  
ATOM   3625  O   GLY A 455     -28.500 133.219  82.324  1.00 48.58           O  
ATOM   3626  N   VAL A 456     -27.939 135.259  81.563  1.00 47.53           N  
ATOM   3627  CA  VAL A 456     -29.315 135.633  81.288  1.00 45.56           C  
ATOM   3628  C   VAL A 456     -29.868 134.791  80.133  1.00 46.10           C  
ATOM   3629  O   VAL A 456     -29.639 135.104  78.970  1.00 44.96           O  
ATOM   3630  CB  VAL A 456     -29.401 137.110  80.915  1.00 44.69           C  
ATOM   3631  CG1 VAL A 456     -30.838 137.465  80.635  1.00 44.56           C  
ATOM   3632  CG2 VAL A 456     -28.843 137.971  82.050  1.00 42.06           C  
ATOM   3633  N   GLU A 457     -30.591 133.725  80.459  1.00 46.87           N  
ATOM   3634  CA  GLU A 457     -31.150 132.830  79.449  1.00 48.16           C  
ATOM   3635  C   GLU A 457     -32.112 133.502  78.493  1.00 47.88           C  
ATOM   3636  O   GLU A 457     -32.328 133.018  77.383  1.00 47.26           O  
ATOM   3637  CB  GLU A 457     -31.845 131.652  80.123  1.00 49.41           C  
ATOM   3638  CG  GLU A 457     -30.880 130.707  80.799  1.00 52.91           C  
ATOM   3639  CD  GLU A 457     -31.584 129.590  81.525  1.00 56.71           C  
ATOM   3640  OE1 GLU A 457     -32.498 128.971  80.925  1.00 58.24           O  
ATOM   3641  OE2 GLU A 457     -31.209 129.334  82.695  1.00 60.14           O  
ATOM   3642  N   SER A 458     -32.682 134.625  78.920  1.00 48.96           N  
ATOM   3643  CA  SER A 458     -33.638 135.378  78.099  1.00 48.72           C  
ATOM   3644  C   SER A 458     -32.920 136.120  76.987  1.00 47.90           C  
ATOM   3645  O   SER A 458     -33.521 136.474  75.979  1.00 48.20           O  
ATOM   3646  CB  SER A 458     -34.393 136.394  78.959  1.00 49.40           C  
ATOM   3647  OG  SER A 458     -35.273 135.745  79.859  1.00 51.33           O  
ATOM   3648  N   SER A 459     -31.630 136.365  77.192  1.00 47.01           N  
ATOM   3649  CA  SER A 459     -30.809 137.076  76.219  1.00 45.62           C  
ATOM   3650  C   SER A 459     -30.080 136.126  75.305  1.00 46.27           C  
ATOM   3651  O   SER A 459     -28.971 135.700  75.599  1.00 46.75           O  
ATOM   3652  CB  SER A 459     -29.759 137.930  76.900  1.00 44.94           C  
ATOM   3653  OG  SER A 459     -28.911 138.466  75.899  1.00 43.96           O  
ATOM   3654  N   PHE A 460     -30.690 135.808  74.181  1.00 46.13           N  
ATOM   3655  CA  PHE A 460     -30.085 134.889  73.255  1.00 45.33           C  
ATOM   3656  C   PHE A 460     -28.884 135.506  72.583  1.00 46.08           C  
ATOM   3657  O   PHE A 460     -27.989 134.805  72.139  1.00 46.42           O  
ATOM   3658  CB  PHE A 460     -31.130 134.476  72.244  1.00 45.80           C  
ATOM   3659  CG  PHE A 460     -32.289 133.771  72.868  1.00 47.90           C  
ATOM   3660  CD1 PHE A 460     -32.094 132.546  73.509  1.00 47.58           C  
ATOM   3661  CD2 PHE A 460     -33.561 134.340  72.864  1.00 47.80           C  
ATOM   3662  CE1 PHE A 460     -33.138 131.889  74.141  1.00 47.09           C  
ATOM   3663  CE2 PHE A 460     -34.616 133.695  73.493  1.00 48.58           C  
ATOM   3664  CZ  PHE A 460     -34.402 132.460  74.137  1.00 47.91           C  
ATOM   3665  N   TYR A 461     -28.838 136.828  72.535  1.00 46.21           N  
ATOM   3666  CA  TYR A 461     -27.724 137.504  71.895  1.00 45.39           C  
ATOM   3667  C   TYR A 461     -26.427 137.258  72.652  1.00 45.04           C  
ATOM   3668  O   TYR A 461     -25.385 136.948  72.076  1.00 45.01           O  
ATOM   3669  CB  TYR A 461     -28.015 138.991  71.839  1.00 44.49           C  
ATOM   3670  CG  TYR A 461     -26.796 139.829  71.603  1.00 43.77           C  
ATOM   3671  CD1 TYR A 461     -26.148 139.828  70.364  1.00 44.00           C  
ATOM   3672  CD2 TYR A 461     -26.318 140.668  72.607  1.00 44.14           C  
ATOM   3673  CE1 TYR A 461     -25.053 140.646  70.135  1.00 44.23           C  
ATOM   3674  CE2 TYR A 461     -25.234 141.484  72.394  1.00 44.32           C  
ATOM   3675  CZ  TYR A 461     -24.606 141.477  71.153  1.00 44.97           C  
ATOM   3676  OH  TYR A 461     -23.535 142.308  70.927  1.00 45.91           O  
ATOM   3677  N   ALA A 462     -26.505 137.427  73.961  1.00 44.97           N  
ATOM   3678  CA  ALA A 462     -25.351 137.230  74.825  1.00 45.24           C  
ATOM   3679  C   ALA A 462     -24.848 135.802  74.701  1.00 44.90           C  
ATOM   3680  O   ALA A 462     -23.651 135.552  74.638  1.00 44.97           O  
ATOM   3681  CB  ALA A 462     -25.725 137.531  76.290  1.00 46.29           C  
ATOM   3682  N   GLN A 463     -25.771 134.853  74.680  1.00 45.62           N  
ATOM   3683  CA  GLN A 463     -25.379 133.453  74.557  1.00 45.65           C  
ATOM   3684  C   GLN A 463     -24.621 133.201  73.240  1.00 44.30           C  
ATOM   3685  O   GLN A 463     -23.485 132.717  73.229  1.00 43.26           O  
ATOM   3686  CB  GLN A 463     -26.627 132.556  74.665  1.00 47.10           C  
ATOM   3687  CG  GLN A 463     -27.343 132.701  76.020  1.00 50.46           C  
ATOM   3688  CD  GLN A 463     -28.655 131.955  76.088  1.00 52.46           C  
ATOM   3689  OE1 GLN A 463     -28.701 130.754  75.838  1.00 55.99           O  
ATOM   3690  NE2 GLN A 463     -29.732 132.661  76.432  1.00 52.18           N  
ATOM   3691  N   ASP A 464     -25.258 133.560  72.135  1.00 43.06           N  
ATOM   3692  CA  ASP A 464     -24.694 133.387  70.800  1.00 42.55           C  
ATOM   3693  C   ASP A 464     -23.430 134.168  70.552  1.00 41.73           C  
ATOM   3694  O   ASP A 464     -22.600 133.788  69.734  1.00 40.64           O  
ATOM   3695  CB  ASP A 464     -25.716 133.809  69.764  1.00 44.31           C  
ATOM   3696  CG  ASP A 464     -26.855 132.857  69.682  1.00 46.37           C  
ATOM   3697  OD1 ASP A 464     -27.136 132.229  70.723  1.00 48.67           O  
ATOM   3698  OD2 ASP A 464     -27.468 132.739  68.596  1.00 47.98           O  
ATOM   3699  N   ALA A 465     -23.308 135.285  71.242  1.00 41.21           N  
ATOM   3700  CA  ALA A 465     -22.152 136.133  71.095  1.00 40.93           C  
ATOM   3701  C   ALA A 465     -20.995 135.443  71.775  1.00 40.68           C  
ATOM   3702  O   ALA A 465     -19.867 135.475  71.298  1.00 42.18           O  
ATOM   3703  CB  ALA A 465     -22.424 137.464  71.746  1.00 40.24           C  
ATOM   3704  N   LEU A 466     -21.283 134.821  72.909  1.00 39.94           N  
ATOM   3705  CA  LEU A 466     -20.254 134.118  73.661  1.00 38.18           C  
ATOM   3706  C   LEU A 466     -19.759 132.913  72.902  1.00 37.19           C  
ATOM   3707  O   LEU A 466     -18.563 132.775  72.645  1.00 35.72           O  
ATOM   3708  CB  LEU A 466     -20.802 133.672  75.009  1.00 38.89           C  
ATOM   3709  CG  LEU A 466     -20.934 134.875  75.929  1.00 38.37           C  
ATOM   3710  CD1 LEU A 466     -21.751 134.510  77.139  1.00 39.47           C  
ATOM   3711  CD2 LEU A 466     -19.519 135.328  76.326  1.00 40.72           C  
ATOM   3712  N   ARG A 467     -20.696 132.046  72.534  1.00 36.65           N  
ATOM   3713  CA  ARG A 467     -20.365 130.826  71.810  1.00 36.14           C  
ATOM   3714  C   ARG A 467     -19.532 131.088  70.565  1.00 38.00           C  
ATOM   3715  O   ARG A 467     -18.526 130.399  70.304  1.00 37.46           O  
ATOM   3716  CB  ARG A 467     -21.635 130.074  71.420  1.00 33.08           C  
ATOM   3717  CG  ARG A 467     -21.372 128.736  70.730  1.00 31.76           C  
ATOM   3718  CD  ARG A 467     -22.653 127.893  70.664  1.00 33.20           C  
ATOM   3719  NE  ARG A 467     -22.503 126.591  70.015  1.00 33.58           N  
ATOM   3720  CZ  ARG A 467     -23.516 125.765  69.752  1.00 35.69           C  
ATOM   3721  NH1 ARG A 467     -24.763 126.089  70.075  1.00 36.19           N  
ATOM   3722  NH2 ARG A 467     -23.283 124.608  69.155  1.00 38.29           N  
ATOM   3723  N   LEU A 468     -19.951 132.091  69.802  1.00 38.67           N  
ATOM   3724  CA  LEU A 468     -19.253 132.449  68.578  1.00 39.59           C  
ATOM   3725  C   LEU A 468     -17.839 132.947  68.836  1.00 40.07           C  
ATOM   3726  O   LEU A 468     -16.907 132.610  68.110  1.00 40.93           O  
ATOM   3727  CB  LEU A 468     -20.024 133.522  67.837  1.00 39.96           C  
ATOM   3728  CG  LEU A 468     -20.178 133.314  66.331  1.00 40.92           C  
ATOM   3729  CD1 LEU A 468     -20.931 134.526  65.793  1.00 39.28           C  
ATOM   3730  CD2 LEU A 468     -18.822 133.190  65.648  1.00 40.82           C  
ATOM   3731  N   TRP A 469     -17.684 133.757  69.871  1.00 41.12           N  
ATOM   3732  CA  TRP A 469     -16.383 134.292  70.219  1.00 43.47           C  
ATOM   3733  C   TRP A 469     -15.381 133.190  70.594  1.00 44.48           C  
ATOM   3734  O   TRP A 469     -14.205 133.276  70.254  1.00 44.25           O  
ATOM   3735  CB  TRP A 469     -16.548 135.300  71.355  1.00 44.83           C  
ATOM   3736  CG  TRP A 469     -15.249 135.845  71.901  1.00 48.78           C  
ATOM   3737  CD1 TRP A 469     -14.465 135.278  72.868  1.00 50.13           C  
ATOM   3738  CD2 TRP A 469     -14.587 137.069  71.520  1.00 49.78           C  
ATOM   3739  NE1 TRP A 469     -13.357 136.069  73.113  1.00 50.91           N  
ATOM   3740  CE2 TRP A 469     -13.402 137.168  72.295  1.00 50.47           C  
ATOM   3741  CE3 TRP A 469     -14.869 138.080  70.590  1.00 50.22           C  
ATOM   3742  CZ2 TRP A 469     -12.508 138.259  72.181  1.00 49.42           C  
ATOM   3743  CZ3 TRP A 469     -13.976 139.166  70.476  1.00 50.07           C  
ATOM   3744  CH2 TRP A 469     -12.808 139.237  71.263  1.00 48.94           C  
ATOM   3745  N   GLU A 470     -15.851 132.158  71.287  1.00 45.85           N  
ATOM   3746  CA  GLU A 470     -14.991 131.045  71.681  1.00 47.11           C  
ATOM   3747  C   GLU A 470     -14.455 130.315  70.464  1.00 45.22           C  
ATOM   3748  O   GLU A 470     -13.294 129.929  70.421  1.00 45.80           O  
ATOM   3749  CB  GLU A 470     -15.769 130.062  72.561  1.00 50.39           C  
ATOM   3750  CG  GLU A 470     -16.281 130.676  73.867  1.00 56.52           C  
ATOM   3751  CD  GLU A 470     -15.164 130.934  74.874  1.00 60.76           C  
ATOM   3752  OE1 GLU A 470     -14.229 131.729  74.571  1.00 63.09           O  
ATOM   3753  OE2 GLU A 470     -15.224 130.325  75.972  1.00 64.83           O  
ATOM   3754  N   ILE A 471     -15.315 130.123  69.474  1.00 44.64           N  
ATOM   3755  CA  ILE A 471     -14.936 129.436  68.246  1.00 42.13           C  
ATOM   3756  C   ILE A 471     -13.853 130.205  67.509  1.00 42.64           C  
ATOM   3757  O   ILE A 471     -12.825 129.650  67.115  1.00 43.48           O  
ATOM   3758  CB  ILE A 471     -16.147 129.282  67.309  1.00 39.49           C  
ATOM   3759  CG1 ILE A 471     -17.265 128.523  68.041  1.00 37.54           C  
ATOM   3760  CG2 ILE A 471     -15.712 128.603  66.036  1.00 38.01           C  
ATOM   3761  CD1 ILE A 471     -18.471 128.202  67.218  1.00 34.35           C  
ATOM   3762  N   ILE A 472     -14.087 131.501  67.357  1.00 41.62           N  
ATOM   3763  CA  ILE A 472     -13.165 132.383  66.661  1.00 40.44           C  
ATOM   3764  C   ILE A 472     -11.841 132.453  67.378  1.00 40.75           C  
ATOM   3765  O   ILE A 472     -10.761 132.402  66.780  1.00 41.34           O  
ATOM   3766  CB  ILE A 472     -13.740 133.788  66.604  1.00 39.16           C  
ATOM   3767  CG1 ILE A 472     -15.104 133.721  65.912  1.00 38.87           C  
ATOM   3768  CG2 ILE A 472     -12.742 134.736  65.939  1.00 37.02           C  
ATOM   3769  CD1 ILE A 472     -15.783 135.034  65.690  1.00 36.45           C  
ATOM   3770  N   SER A 473     -11.955 132.578  68.686  1.00 41.47           N  
ATOM   3771  CA  SER A 473     -10.804 132.684  69.551  1.00 42.22           C  
ATOM   3772  C   SER A 473      -9.833 131.528  69.323  1.00 43.74           C  
ATOM   3773  O   SER A 473      -8.608 131.703  69.191  1.00 43.80           O  
ATOM   3774  CB  SER A 473     -11.286 132.691  70.995  1.00 42.35           C  
ATOM   3775  OG  SER A 473     -10.298 133.221  71.862  1.00 44.07           O  
ATOM   3776  N   ARG A 474     -10.402 130.335  69.280  1.00 43.27           N  
ATOM   3777  CA  ARG A 474      -9.619 129.144  69.081  1.00 41.80           C  
ATOM   3778  C   ARG A 474      -8.994 129.080  67.707  1.00 41.52           C  
ATOM   3779  O   ARG A 474      -7.863 128.612  67.564  1.00 42.35           O  
ATOM   3780  CB  ARG A 474     -10.485 127.932  69.343  1.00 41.80           C  
ATOM   3781  CG  ARG A 474     -10.824 127.788  70.798  1.00 40.78           C  
ATOM   3782  CD  ARG A 474     -11.334 126.418  71.029  1.00 41.26           C  
ATOM   3783  NE  ARG A 474     -12.665 126.262  70.468  1.00 42.01           N  
ATOM   3784  CZ  ARG A 474     -13.773 126.608  71.109  1.00 43.04           C  
ATOM   3785  NH1 ARG A 474     -13.695 127.122  72.330  1.00 43.90           N  
ATOM   3786  NH2 ARG A 474     -14.957 126.445  70.533  1.00 43.77           N  
ATOM   3787  N   TYR A 475      -9.719 129.576  66.707  1.00 40.21           N  
ATOM   3788  CA  TYR A 475      -9.243 129.594  65.327  1.00 39.73           C  
ATOM   3789  C   TYR A 475      -8.018 130.487  65.186  1.00 39.26           C  
ATOM   3790  O   TYR A 475      -7.069 130.160  64.478  1.00 38.62           O  
ATOM   3791  CB  TYR A 475     -10.375 130.056  64.398  1.00 41.17           C  
ATOM   3792  CG  TYR A 475      -9.937 130.500  63.010  1.00 42.89           C  
ATOM   3793  CD1 TYR A 475      -9.360 129.614  62.100  1.00 43.65           C  
ATOM   3794  CD2 TYR A 475     -10.156 131.814  62.591  1.00 43.87           C  
ATOM   3795  CE1 TYR A 475      -9.000 130.044  60.805  1.00 43.41           C  
ATOM   3796  CE2 TYR A 475      -9.803 132.245  61.317  1.00 43.82           C  
ATOM   3797  CZ  TYR A 475      -9.239 131.362  60.426  1.00 43.66           C  
ATOM   3798  OH  TYR A 475      -8.910 131.827  59.173  1.00 43.34           O  
ATOM   3799  N   VAL A 476      -8.042 131.615  65.879  1.00 39.51           N  
ATOM   3800  CA  VAL A 476      -6.941 132.574  65.862  1.00 39.35           C  
ATOM   3801  C   VAL A 476      -5.779 132.035  66.655  1.00 40.70           C  
ATOM   3802  O   VAL A 476      -4.617 132.149  66.260  1.00 40.82           O  
ATOM   3803  CB  VAL A 476      -7.392 133.896  66.488  1.00 38.70           C  
ATOM   3804  CG1 VAL A 476      -6.210 134.807  66.754  1.00 37.36           C  
ATOM   3805  CG2 VAL A 476      -8.384 134.564  65.576  1.00 37.58           C  
ATOM   3806  N   GLN A 477      -6.118 131.443  67.790  1.00 42.32           N  
ATOM   3807  CA  GLN A 477      -5.115 130.843  68.645  1.00 43.11           C  
ATOM   3808  C   GLN A 477      -4.460 129.739  67.832  1.00 41.79           C  
ATOM   3809  O   GLN A 477      -3.245 129.541  67.868  1.00 41.72           O  
ATOM   3810  CB  GLN A 477      -5.762 130.230  69.874  1.00 44.50           C  
ATOM   3811  CG  GLN A 477      -4.752 129.772  70.898  1.00 48.71           C  
ATOM   3812  CD  GLN A 477      -5.412 129.093  72.064  1.00 51.35           C  
ATOM   3813  OE1 GLN A 477      -6.500 129.504  72.495  1.00 52.88           O  
ATOM   3814  NE2 GLN A 477      -4.763 128.054  72.598  1.00 50.96           N  
ATOM   3815  N   GLY A 478      -5.296 129.026  67.094  1.00 40.42           N  
ATOM   3816  CA  GLY A 478      -4.811 127.947  66.270  1.00 39.75           C  
ATOM   3817  C   GLY A 478      -3.861 128.429  65.203  1.00 40.34           C  
ATOM   3818  O   GLY A 478      -2.828 127.809  64.947  1.00 41.77           O  
ATOM   3819  N   ILE A 479      -4.174 129.553  64.581  1.00 39.89           N  
ATOM   3820  CA  ILE A 479      -3.302 130.038  63.528  1.00 39.80           C  
ATOM   3821  C   ILE A 479      -2.059 130.692  64.082  1.00 40.18           C  
ATOM   3822  O   ILE A 479      -0.944 130.377  63.668  1.00 40.93           O  
ATOM   3823  CB  ILE A 479      -4.056 131.005  62.608  1.00 37.97           C  
ATOM   3824  CG1 ILE A 479      -5.224 130.263  61.967  1.00 36.13           C  
ATOM   3825  CG2 ILE A 479      -3.151 131.493  61.492  1.00 36.87           C  
ATOM   3826  CD1 ILE A 479      -4.782 129.248  60.922  1.00 35.76           C  
ATOM   3827  N   MET A 480      -2.258 131.579  65.045  1.00 40.76           N  
ATOM   3828  CA  MET A 480      -1.147 132.267  65.679  1.00 41.23           C  
ATOM   3829  C   MET A 480      -0.166 131.267  66.327  1.00 42.64           C  
ATOM   3830  O   MET A 480       1.044 131.484  66.326  1.00 42.51           O  
ATOM   3831  CB  MET A 480      -1.690 133.241  66.721  1.00 38.86           C  
ATOM   3832  CG  MET A 480      -2.680 134.224  66.161  1.00 37.15           C  
ATOM   3833  SD  MET A 480      -1.890 135.534  65.210  1.00 36.03           S  
ATOM   3834  CE  MET A 480      -1.206 136.561  66.494  1.00 35.45           C  
ATOM   3835  N   GLY A 481      -0.687 130.157  66.843  1.00 44.06           N  
ATOM   3836  CA  GLY A 481       0.167 129.166  67.486  1.00 45.68           C  
ATOM   3837  C   GLY A 481       1.190 128.537  66.557  1.00 46.94           C  
ATOM   3838  O   GLY A 481       2.293 128.156  66.963  1.00 47.86           O  
ATOM   3839  N   LEU A 482       0.819 128.423  65.291  1.00 46.61           N  
ATOM   3840  CA  LEU A 482       1.701 127.847  64.290  1.00 45.99           C  
ATOM   3841  C   LEU A 482       2.829 128.786  63.913  1.00 45.78           C  
ATOM   3842  O   LEU A 482       3.813 128.362  63.319  1.00 45.97           O  
ATOM   3843  CB  LEU A 482       0.922 127.523  63.029  1.00 46.28           C  
ATOM   3844  CG  LEU A 482      -0.075 126.381  63.145  1.00 47.27           C  
ATOM   3845  CD1 LEU A 482      -0.947 126.350  61.901  1.00 45.34           C  
ATOM   3846  CD2 LEU A 482       0.698 125.065  63.292  1.00 49.93           C  
ATOM   3847  N   TYR A 483       2.685 130.065  64.240  1.00 45.09           N  
ATOM   3848  CA  TYR A 483       3.711 131.043  63.887  1.00 43.73           C  
ATOM   3849  C   TYR A 483       4.318 131.760  65.055  1.00 43.93           C  
ATOM   3850  O   TYR A 483       5.360 132.377  64.923  1.00 44.39           O  
ATOM   3851  CB  TYR A 483       3.162 132.103  62.947  1.00 44.27           C  
ATOM   3852  CG  TYR A 483       2.663 131.541  61.659  1.00 45.61           C  
ATOM   3853  CD1 TYR A 483       1.381 131.014  61.561  1.00 44.68           C  
ATOM   3854  CD2 TYR A 483       3.503 131.468  60.547  1.00 46.93           C  
ATOM   3855  CE1 TYR A 483       0.953 130.421  60.394  1.00 47.05           C  
ATOM   3856  CE2 TYR A 483       3.086 130.875  59.370  1.00 48.28           C  
ATOM   3857  CZ  TYR A 483       1.812 130.353  59.302  1.00 48.75           C  
ATOM   3858  OH  TYR A 483       1.401 129.735  58.148  1.00 51.21           O  
ATOM   3859  N   TYR A 484       3.646 131.726  66.190  1.00 44.16           N  
ATOM   3860  CA  TYR A 484       4.160 132.377  67.379  1.00 44.38           C  
ATOM   3861  C   TYR A 484       4.163 131.357  68.507  1.00 46.23           C  
ATOM   3862  O   TYR A 484       3.115 131.020  69.068  1.00 45.89           O  
ATOM   3863  CB  TYR A 484       3.276 133.553  67.730  1.00 43.15           C  
ATOM   3864  CG  TYR A 484       3.337 134.678  66.740  1.00 43.67           C  
ATOM   3865  CD1 TYR A 484       4.463 135.491  66.638  1.00 43.11           C  
ATOM   3866  CD2 TYR A 484       2.233 134.979  65.950  1.00 43.17           C  
ATOM   3867  CE1 TYR A 484       4.481 136.586  65.764  1.00 42.48           C  
ATOM   3868  CE2 TYR A 484       2.237 136.066  65.076  1.00 41.71           C  
ATOM   3869  CZ  TYR A 484       3.358 136.875  64.994  1.00 41.59           C  
ATOM   3870  OH  TYR A 484       3.354 138.002  64.198  1.00 40.13           O  
ATOM   3871  N   LYS A 485       5.352 130.865  68.831  1.00 47.59           N  
ATOM   3872  CA  LYS A 485       5.508 129.854  69.861  1.00 48.41           C  
ATOM   3873  C   LYS A 485       5.896 130.448  71.205  1.00 48.47           C  
ATOM   3874  O   LYS A 485       5.664 129.853  72.253  1.00 48.81           O  
ATOM   3875  CB  LYS A 485       6.556 128.850  69.397  1.00 49.44           C  
ATOM   3876  CG  LYS A 485       6.169 128.114  68.110  1.00 50.76           C  
ATOM   3877  CD  LYS A 485       5.088 127.067  68.380  1.00 54.25           C  
ATOM   3878  CE  LYS A 485       4.792 126.208  67.161  1.00 56.53           C  
ATOM   3879  NZ  LYS A 485       3.958 125.015  67.514  1.00 59.97           N  
ATOM   3880  N   THR A 486       6.504 131.619  71.172  1.00 48.77           N  
ATOM   3881  CA  THR A 486       6.902 132.272  72.400  1.00 49.87           C  
ATOM   3882  C   THR A 486       6.364 133.682  72.396  1.00 49.35           C  
ATOM   3883  O   THR A 486       6.059 134.231  71.345  1.00 49.15           O  
ATOM   3884  CB  THR A 486       8.417 132.353  72.507  1.00 50.99           C  
ATOM   3885  OG1 THR A 486       8.941 132.967  71.318  1.00 50.20           O  
ATOM   3886  CG2 THR A 486       8.999 130.971  72.670  1.00 52.84           C  
ATOM   3887  N   ASP A 487       6.278 134.263  73.585  1.00 48.70           N  
ATOM   3888  CA  ASP A 487       5.804 135.618  73.764  1.00 46.40           C  
ATOM   3889  C   ASP A 487       6.835 136.589  73.231  1.00 46.49           C  
ATOM   3890  O   ASP A 487       6.502 137.705  72.859  1.00 45.59           O  
ATOM   3891  CB  ASP A 487       5.595 135.904  75.240  1.00 46.20           C  
ATOM   3892  CG  ASP A 487       4.451 135.144  75.811  1.00 46.84           C  
ATOM   3893  OD1 ASP A 487       4.317 133.955  75.445  1.00 50.03           O  
ATOM   3894  OD2 ASP A 487       3.701 135.728  76.625  1.00 45.18           O  
ATOM   3895  N   GLU A 488       8.097 136.186  73.216  1.00 47.88           N  
ATOM   3896  CA  GLU A 488       9.126 137.083  72.715  1.00 49.40           C  
ATOM   3897  C   GLU A 488       8.938 137.273  71.213  1.00 48.23           C  
ATOM   3898  O   GLU A 488       9.311 138.297  70.666  1.00 47.82           O  
ATOM   3899  CB  GLU A 488      10.529 136.527  72.996  1.00 52.25           C  
ATOM   3900  CG  GLU A 488      10.929 136.452  74.475  1.00 56.87           C  
ATOM   3901  CD  GLU A 488      10.239 135.319  75.259  1.00 59.52           C  
ATOM   3902  OE1 GLU A 488      10.441 134.133  74.905  1.00 60.81           O  
ATOM   3903  OE2 GLU A 488       9.503 135.610  76.238  1.00 60.64           O  
ATOM   3904  N   ALA A 489       8.343 136.285  70.552  1.00 47.91           N  
ATOM   3905  CA  ALA A 489       8.117 136.340  69.107  1.00 47.64           C  
ATOM   3906  C   ALA A 489       7.152 137.458  68.773  1.00 47.36           C  
ATOM   3907  O   ALA A 489       7.320 138.201  67.809  1.00 47.63           O  
ATOM   3908  CB  ALA A 489       7.549 134.999  68.610  1.00 46.38           C  
ATOM   3909  N   VAL A 490       6.120 137.555  69.583  1.00 47.92           N  
ATOM   3910  CA  VAL A 490       5.103 138.558  69.392  1.00 48.70           C  
ATOM   3911  C   VAL A 490       5.652 139.909  69.792  1.00 50.42           C  
ATOM   3912  O   VAL A 490       5.442 140.922  69.124  1.00 51.77           O  
ATOM   3913  CB  VAL A 490       3.914 138.253  70.280  1.00 47.14           C  
ATOM   3914  CG1 VAL A 490       2.790 139.195  69.970  1.00 47.06           C  
ATOM   3915  CG2 VAL A 490       3.501 136.828  70.094  1.00 45.64           C  
ATOM   3916  N   ARG A 491       6.368 139.894  70.906  1.00 51.90           N  
ATOM   3917  CA  ARG A 491       6.979 141.079  71.484  1.00 52.33           C  
ATOM   3918  C   ARG A 491       7.980 141.769  70.551  1.00 51.88           C  
ATOM   3919  O   ARG A 491       8.033 142.998  70.467  1.00 51.82           O  
ATOM   3920  CB  ARG A 491       7.656 140.666  72.786  1.00 53.21           C  
ATOM   3921  CG  ARG A 491       8.148 141.785  73.644  1.00 55.65           C  
ATOM   3922  CD  ARG A 491       8.590 141.221  74.981  1.00 56.92           C  
ATOM   3923  NE  ARG A 491       7.555 140.371  75.577  1.00 58.51           N  
ATOM   3924  CZ  ARG A 491       7.632 139.841  76.794  1.00 59.85           C  
ATOM   3925  NH1 ARG A 491       8.698 140.072  77.552  1.00 61.12           N  
ATOM   3926  NH2 ARG A 491       6.643 139.082  77.252  1.00 60.93           N  
ATOM   3927  N   ASP A 492       8.763 140.973  69.841  1.00 51.33           N  
ATOM   3928  CA  ASP A 492       9.749 141.529  68.945  1.00 51.37           C  
ATOM   3929  C   ASP A 492       9.300 141.592  67.478  1.00 50.62           C  
ATOM   3930  O   ASP A 492      10.117 141.770  66.585  1.00 51.12           O  
ATOM   3931  CB  ASP A 492      11.058 140.747  69.103  1.00 52.41           C  
ATOM   3932  CG  ASP A 492      11.606 140.790  70.549  1.00 53.19           C  
ATOM   3933  OD1 ASP A 492      11.755 141.905  71.096  1.00 55.03           O  
ATOM   3934  OD2 ASP A 492      11.899 139.722  71.140  1.00 53.99           O  
ATOM   3935  N   ASP A 493       8.003 141.448  67.222  1.00 49.78           N  
ATOM   3936  CA  ASP A 493       7.497 141.544  65.850  1.00 48.78           C  
ATOM   3937  C   ASP A 493       7.192 142.996  65.484  1.00 50.30           C  
ATOM   3938  O   ASP A 493       6.059 143.460  65.644  1.00 50.27           O  
ATOM   3939  CB  ASP A 493       6.215 140.744  65.669  1.00 47.45           C  
ATOM   3940  CG  ASP A 493       5.792 140.644  64.193  1.00 46.59           C  
ATOM   3941  OD1 ASP A 493       5.959 141.629  63.445  1.00 45.66           O  
ATOM   3942  OD2 ASP A 493       5.282 139.586  63.763  1.00 44.67           O  
ATOM   3943  N   LEU A 494       8.197 143.701  64.975  1.00 49.83           N  
ATOM   3944  CA  LEU A 494       8.035 145.094  64.596  1.00 48.42           C  
ATOM   3945  C   LEU A 494       6.810 145.368  63.734  1.00 48.23           C  
ATOM   3946  O   LEU A 494       6.120 146.362  63.950  1.00 49.06           O  
ATOM   3947  CB  LEU A 494       9.270 145.593  63.849  1.00 49.36           C  
ATOM   3948  CG  LEU A 494      10.508 145.954  64.668  1.00 49.79           C  
ATOM   3949  CD1 LEU A 494      10.175 147.150  65.569  1.00 50.81           C  
ATOM   3950  CD2 LEU A 494      10.890 144.760  65.515  1.00 50.34           C  
ATOM   3951  N   GLU A 495       6.528 144.504  62.761  1.00 47.33           N  
ATOM   3952  CA  GLU A 495       5.376 144.729  61.884  1.00 44.96           C  
ATOM   3953  C   GLU A 495       4.090 144.591  62.670  1.00 44.25           C  
ATOM   3954  O   GLU A 495       3.176 145.401  62.556  1.00 43.72           O  
ATOM   3955  CB  GLU A 495       5.379 143.733  60.719  1.00 43.24           C  
ATOM   3956  CG  GLU A 495       6.585 143.889  59.810  1.00 41.21           C  
ATOM   3957  CD  GLU A 495       6.685 142.844  58.709  1.00 40.28           C  
ATOM   3958  OE1 GLU A 495       6.338 141.663  58.968  1.00 37.32           O  
ATOM   3959  OE2 GLU A 495       7.146 143.219  57.599  1.00 38.75           O  
ATOM   3960  N   LEU A 496       4.031 143.563  63.490  1.00 43.26           N  
ATOM   3961  CA  LEU A 496       2.851 143.331  64.269  1.00 43.22           C  
ATOM   3962  C   LEU A 496       2.655 144.557  65.165  1.00 43.85           C  
ATOM   3963  O   LEU A 496       1.549 145.081  65.292  1.00 43.88           O  
ATOM   3964  CB  LEU A 496       3.065 142.033  65.059  1.00 41.62           C  
ATOM   3965  CG  LEU A 496       1.881 141.276  65.624  1.00 40.60           C  
ATOM   3966  CD1 LEU A 496       1.601 141.858  66.968  1.00 38.75           C  
ATOM   3967  CD2 LEU A 496       0.685 141.396  64.666  1.00 39.67           C  
ATOM   3968  N   GLN A 497       3.745 145.033  65.757  1.00 44.18           N  
ATOM   3969  CA  GLN A 497       3.700 146.188  66.658  1.00 44.65           C  
ATOM   3970  C   GLN A 497       3.275 147.484  65.977  1.00 45.24           C  
ATOM   3971  O   GLN A 497       2.661 148.347  66.594  1.00 46.80           O  
ATOM   3972  CB  GLN A 497       5.062 146.375  67.340  1.00 43.91           C  
ATOM   3973  CG  GLN A 497       5.501 145.168  68.150  1.00 42.59           C  
ATOM   3974  CD  GLN A 497       4.499 144.806  69.251  1.00 41.79           C  
ATOM   3975  OE1 GLN A 497       3.943 145.682  69.914  1.00 42.41           O  
ATOM   3976  NE2 GLN A 497       4.279 143.514  69.454  1.00 41.05           N  
ATOM   3977  N   SER A 498       3.598 147.633  64.701  1.00 45.14           N  
ATOM   3978  CA  SER A 498       3.209 148.850  63.977  1.00 45.31           C  
ATOM   3979  C   SER A 498       1.728 148.765  63.609  1.00 44.29           C  
ATOM   3980  O   SER A 498       1.020 149.769  63.529  1.00 43.40           O  
ATOM   3981  CB  SER A 498       4.022 148.991  62.695  1.00 45.56           C  
ATOM   3982  OG  SER A 498       3.863 147.815  61.931  1.00 47.72           O  
ATOM   3983  N   TRP A 499       1.275 147.545  63.363  1.00 43.29           N  
ATOM   3984  CA  TRP A 499      -0.113 147.304  63.011  1.00 41.86           C  
ATOM   3985  C   TRP A 499      -0.925 147.729  64.216  1.00 41.64           C  
ATOM   3986  O   TRP A 499      -1.839 148.535  64.115  1.00 41.10           O  
ATOM   3987  CB  TRP A 499      -0.322 145.811  62.719  1.00 40.84           C  
ATOM   3988  CG  TRP A 499      -1.760 145.394  62.504  1.00 37.56           C  
ATOM   3989  CD1 TRP A 499      -2.599 145.812  61.510  1.00 35.99           C  
ATOM   3990  CD2 TRP A 499      -2.505 144.446  63.283  1.00 35.76           C  
ATOM   3991  NE1 TRP A 499      -3.818 145.183  61.620  1.00 34.96           N  
ATOM   3992  CE2 TRP A 499      -3.787 144.338  62.698  1.00 35.23           C  
ATOM   3993  CE3 TRP A 499      -2.211 143.678  64.415  1.00 34.22           C  
ATOM   3994  CZ2 TRP A 499      -4.773 143.489  63.210  1.00 34.81           C  
ATOM   3995  CZ3 TRP A 499      -3.190 142.835  64.923  1.00 34.14           C  
ATOM   3996  CH2 TRP A 499      -4.455 142.747  64.321  1.00 34.44           C  
ATOM   3997  N   CYS A 500      -0.566 147.207  65.379  1.00 43.41           N  
ATOM   3998  CA  CYS A 500      -1.297 147.564  66.585  1.00 44.92           C  
ATOM   3999  C   CYS A 500      -1.184 149.052  66.894  1.00 45.67           C  
ATOM   4000  O   CYS A 500      -2.030 149.630  67.569  1.00 46.08           O  
ATOM   4001  CB  CYS A 500      -0.797 146.793  67.799  1.00 45.68           C  
ATOM   4002  SG  CYS A 500      -1.828 147.216  69.213  1.00 48.37           S  
ATOM   4003  N   ARG A 501      -0.117 149.667  66.409  1.00 45.66           N  
ATOM   4004  CA  ARG A 501       0.116 151.086  66.634  1.00 45.23           C  
ATOM   4005  C   ARG A 501      -0.816 151.874  65.710  1.00 43.75           C  
ATOM   4006  O   ARG A 501      -1.450 152.853  66.098  1.00 42.99           O  
ATOM   4007  CB  ARG A 501       1.580 151.411  66.298  1.00 47.95           C  
ATOM   4008  CG  ARG A 501       2.085 152.787  66.722  1.00 50.45           C  
ATOM   4009  CD  ARG A 501       3.177 153.276  65.779  1.00 51.90           C  
ATOM   4010  NE  ARG A 501       4.143 152.226  65.437  1.00 53.72           N  
ATOM   4011  CZ  ARG A 501       5.169 151.853  66.198  1.00 53.51           C  
ATOM   4012  NH1 ARG A 501       5.381 152.448  67.368  1.00 55.67           N  
ATOM   4013  NH2 ARG A 501       5.984 150.884  65.785  1.00 51.91           N  
ATOM   4014  N   GLU A 502      -0.897 151.422  64.468  1.00 42.03           N  
ATOM   4015  CA  GLU A 502      -1.720 152.082  63.467  1.00 40.28           C  
ATOM   4016  C   GLU A 502      -3.186 152.155  63.882  1.00 39.81           C  
ATOM   4017  O   GLU A 502      -3.898 153.097  63.534  1.00 38.67           O  
ATOM   4018  CB  GLU A 502      -1.617 151.334  62.145  1.00 40.68           C  
ATOM   4019  CG  GLU A 502      -1.879 152.187  60.933  1.00 41.26           C  
ATOM   4020  CD  GLU A 502      -0.808 153.234  60.721  1.00 43.67           C  
ATOM   4021  OE1 GLU A 502       0.353 152.997  61.123  1.00 43.62           O  
ATOM   4022  OE2 GLU A 502      -1.123 154.290  60.134  1.00 46.49           O  
ATOM   4023  N   ILE A 503      -3.619 151.162  64.646  1.00 40.37           N  
ATOM   4024  CA  ILE A 503      -4.996 151.057  65.114  1.00 39.88           C  
ATOM   4025  C   ILE A 503      -5.312 151.905  66.349  1.00 40.82           C  
ATOM   4026  O   ILE A 503      -6.095 152.863  66.293  1.00 42.22           O  
ATOM   4027  CB  ILE A 503      -5.326 149.587  65.453  1.00 38.97           C  
ATOM   4028  CG1 ILE A 503      -5.312 148.756  64.178  1.00 38.93           C  
ATOM   4029  CG2 ILE A 503      -6.700 149.468  66.106  1.00 39.47           C  
ATOM   4030  CD1 ILE A 503      -5.739 147.327  64.398  1.00 36.41           C  
ATOM   4031  N   THR A 504      -4.715 151.518  67.469  1.00 40.05           N  
ATOM   4032  CA  THR A 504      -4.910 152.191  68.741  1.00 40.20           C  
ATOM   4033  C   THR A 504      -4.540 153.669  68.787  1.00 42.07           C  
ATOM   4034  O   THR A 504      -5.260 154.487  69.366  1.00 41.55           O  
ATOM   4035  CB  THR A 504      -4.100 151.509  69.835  1.00 38.40           C  
ATOM   4036  OG1 THR A 504      -4.461 150.127  69.901  1.00 36.49           O  
ATOM   4037  CG2 THR A 504      -4.363 152.173  71.167  1.00 37.07           C  
ATOM   4038  N   GLU A 505      -3.400 154.005  68.207  1.00 44.11           N  
ATOM   4039  CA  GLU A 505      -2.917 155.363  68.239  1.00 46.45           C  
ATOM   4040  C   GLU A 505      -3.358 156.215  67.076  1.00 46.91           C  
ATOM   4041  O   GLU A 505      -3.909 157.301  67.280  1.00 48.41           O  
ATOM   4042  CB  GLU A 505      -1.400 155.324  68.334  1.00 49.62           C  
ATOM   4043  CG  GLU A 505      -0.918 154.829  69.707  1.00 54.51           C  
ATOM   4044  CD  GLU A 505       0.571 154.536  69.739  1.00 57.70           C  
ATOM   4045  OE1 GLU A 505       1.358 155.379  69.228  1.00 62.18           O  
ATOM   4046  OE2 GLU A 505       0.951 153.463  70.272  1.00 59.70           O  
ATOM   4047  N   ILE A 506      -3.107 155.732  65.863  1.00 46.83           N  
ATOM   4048  CA  ILE A 506      -3.447 156.476  64.654  1.00 45.63           C  
ATOM   4049  C   ILE A 506      -4.931 156.390  64.274  1.00 45.61           C  
ATOM   4050  O   ILE A 506      -5.702 157.335  64.470  1.00 46.77           O  
ATOM   4051  CB  ILE A 506      -2.568 156.006  63.477  1.00 44.15           C  
ATOM   4052  CG1 ILE A 506      -1.095 156.003  63.916  1.00 43.38           C  
ATOM   4053  CG2 ILE A 506      -2.705 156.968  62.308  1.00 42.53           C  
ATOM   4054  CD1 ILE A 506      -0.582 157.337  64.385  1.00 41.00           C  
ATOM   4055  N   GLY A 507      -5.330 155.259  63.716  1.00 43.98           N  
ATOM   4056  CA  GLY A 507      -6.717 155.100  63.332  1.00 41.97           C  
ATOM   4057  C   GLY A 507      -7.754 155.581  64.327  1.00 39.94           C  
ATOM   4058  O   GLY A 507      -8.536 156.474  64.016  1.00 39.15           O  
ATOM   4059  N   LEU A 508      -7.797 154.952  65.496  1.00 38.44           N  
ATOM   4060  CA  LEU A 508      -8.770 155.307  66.526  1.00 38.27           C  
ATOM   4061  C   LEU A 508      -8.501 156.554  67.344  1.00 38.72           C  
ATOM   4062  O   LEU A 508      -9.171 156.773  68.361  1.00 39.06           O  
ATOM   4063  CB  LEU A 508      -8.942 154.147  67.483  1.00 35.13           C  
ATOM   4064  CG  LEU A 508      -9.347 152.878  66.746  1.00 34.14           C  
ATOM   4065  CD1 LEU A 508      -9.364 151.705  67.715  1.00 33.27           C  
ATOM   4066  CD2 LEU A 508     -10.736 153.072  66.144  1.00 34.48           C  
ATOM   4067  N   GLN A 509      -7.546 157.367  66.899  1.00 38.52           N  
ATOM   4068  CA  GLN A 509      -7.209 158.601  67.591  1.00 37.90           C  
ATOM   4069  C   GLN A 509      -7.098 158.445  69.114  1.00 38.16           C  
ATOM   4070  O   GLN A 509      -7.965 158.913  69.849  1.00 37.44           O  
ATOM   4071  CB  GLN A 509      -8.263 159.652  67.251  1.00 36.30           C  
ATOM   4072  CG  GLN A 509      -8.393 159.955  65.764  1.00 34.15           C  
ATOM   4073  CD  GLN A 509      -7.234 160.759  65.241  1.00 36.32           C  
ATOM   4074  OE1 GLN A 509      -7.069 161.929  65.585  1.00 38.76           O  
ATOM   4075  NE2 GLN A 509      -6.410 160.135  64.416  1.00 35.64           N  
ATOM   4076  N   GLY A 510      -6.036 157.787  69.574  1.00 40.15           N  
ATOM   4077  CA  GLY A 510      -5.802 157.618  70.999  1.00 41.67           C  
ATOM   4078  C   GLY A 510      -6.765 156.739  71.765  1.00 43.54           C  
ATOM   4079  O   GLY A 510      -7.331 157.165  72.764  1.00 43.22           O  
ATOM   4080  N   ALA A 511      -6.919 155.498  71.320  1.00 44.91           N  
ATOM   4081  CA  ALA A 511      -7.828 154.540  71.950  1.00 46.27           C  
ATOM   4082  C   ALA A 511      -7.259 153.839  73.194  1.00 48.40           C  
ATOM   4083  O   ALA A 511      -7.934 153.012  73.818  1.00 46.74           O  
ATOM   4084  CB  ALA A 511      -8.234 153.502  70.926  1.00 45.02           C  
ATOM   4085  N   GLN A 512      -6.013 154.146  73.540  1.00 51.67           N  
ATOM   4086  CA  GLN A 512      -5.384 153.533  74.703  1.00 54.40           C  
ATOM   4087  C   GLN A 512      -6.115 153.974  75.980  1.00 56.03           C  
ATOM   4088  O   GLN A 512      -6.172 153.236  76.960  1.00 56.82           O  
ATOM   4089  CB  GLN A 512      -3.887 153.913  74.758  1.00 54.16           C  
ATOM   4090  CG  GLN A 512      -3.593 155.415  74.626  1.00 55.34           C  
ATOM   4091  CD  GLN A 512      -3.393 155.871  73.192  1.00 55.78           C  
ATOM   4092  OE1 GLN A 512      -3.974 155.326  72.260  1.00 56.46           O  
ATOM   4093  NE2 GLN A 512      -2.571 156.890  73.017  1.00 57.33           N  
ATOM   4094  N   LYS A 513      -6.688 155.173  75.949  1.00 57.26           N  
ATOM   4095  CA  LYS A 513      -7.401 155.729  77.089  1.00 58.52           C  
ATOM   4096  C   LYS A 513      -8.732 155.029  77.325  1.00 58.91           C  
ATOM   4097  O   LYS A 513      -9.336 155.154  78.398  1.00 59.04           O  
ATOM   4098  CB  LYS A 513      -7.608 157.226  76.868  1.00 60.74           C  
ATOM   4099  CG  LYS A 513      -6.311 158.016  76.770  1.00 63.17           C  
ATOM   4100  CD  LYS A 513      -5.546 158.100  78.100  1.00 66.30           C  
ATOM   4101  CE  LYS A 513      -4.343 159.061  77.968  1.00 68.25           C  
ATOM   4102  NZ  LYS A 513      -3.596 159.389  79.238  1.00 70.29           N  
ATOM   4103  N   GLN A 514      -9.178 154.289  76.312  1.00 58.62           N  
ATOM   4104  CA  GLN A 514     -10.434 153.536  76.377  1.00 58.22           C  
ATOM   4105  C   GLN A 514     -10.229 152.073  76.742  1.00 58.22           C  
ATOM   4106  O   GLN A 514     -11.088 151.451  77.357  1.00 60.68           O  
ATOM   4107  CB  GLN A 514     -11.175 153.606  75.047  1.00 57.53           C  
ATOM   4108  CG  GLN A 514     -11.256 155.008  74.516  1.00 57.68           C  
ATOM   4109  CD  GLN A 514     -11.837 155.961  75.522  1.00 56.90           C  
ATOM   4110  OE1 GLN A 514     -11.562 157.156  75.483  1.00 56.86           O  
ATOM   4111  NE2 GLN A 514     -12.653 155.442  76.431  1.00 57.05           N  
ATOM   4112  N   GLY A 515      -9.101 151.508  76.355  1.00 56.10           N  
ATOM   4113  CA  GLY A 515      -8.883 150.129  76.713  1.00 53.58           C  
ATOM   4114  C   GLY A 515      -8.081 149.388  75.682  1.00 52.93           C  
ATOM   4115  O   GLY A 515      -7.589 148.289  75.934  1.00 52.81           O  
ATOM   4116  N   PHE A 516      -7.926 149.988  74.514  1.00 51.63           N  
ATOM   4117  CA  PHE A 516      -7.179 149.333  73.464  1.00 50.39           C  
ATOM   4118  C   PHE A 516      -5.701 149.335  73.779  1.00 49.67           C  
ATOM   4119  O   PHE A 516      -5.168 150.338  74.246  1.00 49.73           O  
ATOM   4120  CB  PHE A 516      -7.422 150.025  72.120  1.00 49.83           C  
ATOM   4121  CG  PHE A 516      -8.806 149.821  71.590  1.00 47.89           C  
ATOM   4122  CD1 PHE A 516      -9.895 150.446  72.182  1.00 47.38           C  
ATOM   4123  CD2 PHE A 516      -9.031 148.961  70.530  1.00 47.14           C  
ATOM   4124  CE1 PHE A 516     -11.176 150.213  71.727  1.00 45.20           C  
ATOM   4125  CE2 PHE A 516     -10.312 148.725  70.071  1.00 45.86           C  
ATOM   4126  CZ  PHE A 516     -11.383 149.352  70.673  1.00 45.36           C  
ATOM   4127  N   PRO A 517      -5.014 148.207  73.531  1.00 49.41           N  
ATOM   4128  CA  PRO A 517      -3.573 148.110  73.800  1.00 49.77           C  
ATOM   4129  C   PRO A 517      -2.714 148.860  72.793  1.00 50.30           C  
ATOM   4130  O   PRO A 517      -3.082 148.971  71.629  1.00 51.27           O  
ATOM   4131  CB  PRO A 517      -3.318 146.607  73.760  1.00 48.03           C  
ATOM   4132  CG  PRO A 517      -4.290 146.151  72.735  1.00 46.49           C  
ATOM   4133  CD  PRO A 517      -5.551 146.896  73.124  1.00 47.83           C  
ATOM   4134  N   THR A 518      -1.578 149.381  73.252  1.00 50.93           N  
ATOM   4135  CA  THR A 518      -0.654 150.119  72.384  1.00 51.25           C  
ATOM   4136  C   THR A 518       0.412 149.183  71.815  1.00 50.86           C  
ATOM   4137  O   THR A 518       1.058 149.470  70.809  1.00 50.98           O  
ATOM   4138  CB  THR A 518       0.068 151.241  73.151  1.00 51.71           C  
ATOM   4139  OG1 THR A 518       0.721 150.695  74.312  1.00 54.41           O  
ATOM   4140  CG2 THR A 518      -0.900 152.320  73.544  1.00 49.32           C  
ATOM   4141  N   SER A 519       0.600 148.059  72.486  1.00 50.84           N  
ATOM   4142  CA  SER A 519       1.569 147.080  72.050  1.00 50.73           C  
ATOM   4143  C   SER A 519       1.097 145.724  72.521  1.00 50.58           C  
ATOM   4144  O   SER A 519       0.513 145.606  73.595  1.00 51.65           O  
ATOM   4145  CB  SER A 519       2.950 147.397  72.630  1.00 51.32           C  
ATOM   4146  OG  SER A 519       2.890 147.529  74.042  1.00 52.15           O  
ATOM   4147  N   LEU A 520       1.329 144.709  71.696  1.00 50.31           N  
ATOM   4148  CA  LEU A 520       0.962 143.339  72.018  1.00 50.73           C  
ATOM   4149  C   LEU A 520       2.227 142.604  72.379  1.00 51.46           C  
ATOM   4150  O   LEU A 520       2.992 142.188  71.509  1.00 50.56           O  
ATOM   4151  CB  LEU A 520       0.316 142.687  70.816  1.00 51.17           C  
ATOM   4152  CG  LEU A 520      -1.018 143.329  70.459  1.00 52.55           C  
ATOM   4153  CD1 LEU A 520      -1.443 142.858  69.085  1.00 52.63           C  
ATOM   4154  CD2 LEU A 520      -2.062 142.943  71.538  1.00 53.68           C  
ATOM   4155  N   GLN A 521       2.441 142.463  73.677  1.00 51.83           N  
ATOM   4156  CA  GLN A 521       3.622 141.813  74.206  1.00 51.94           C  
ATOM   4157  C   GLN A 521       3.489 140.315  74.432  1.00 51.75           C  
ATOM   4158  O   GLN A 521       4.496 139.614  74.519  1.00 53.71           O  
ATOM   4159  CB  GLN A 521       3.993 142.460  75.527  1.00 52.51           C  
ATOM   4160  CG  GLN A 521       4.078 143.966  75.468  1.00 53.98           C  
ATOM   4161  CD  GLN A 521       5.372 144.440  74.846  1.00 57.01           C  
ATOM   4162  OE1 GLN A 521       6.447 144.327  75.451  1.00 60.14           O  
ATOM   4163  NE2 GLN A 521       5.286 144.962  73.623  1.00 58.13           N  
ATOM   4164  N   SER A 522       2.268 139.822  74.571  1.00 50.21           N  
ATOM   4165  CA  SER A 522       2.092 138.408  74.796  1.00 48.08           C  
ATOM   4166  C   SER A 522       1.446 137.760  73.606  1.00 47.45           C  
ATOM   4167  O   SER A 522       1.073 138.422  72.644  1.00 46.41           O  
ATOM   4168  CB  SER A 522       1.237 138.180  76.026  1.00 48.87           C  
ATOM   4169  OG  SER A 522       1.092 136.799  76.271  1.00 51.89           O  
ATOM   4170  N   VAL A 523       1.333 136.446  73.681  1.00 47.36           N  
ATOM   4171  CA  VAL A 523       0.713 135.677  72.629  1.00 46.96           C  
ATOM   4172  C   VAL A 523      -0.785 135.611  72.861  1.00 47.09           C  
ATOM   4173  O   VAL A 523      -1.571 135.694  71.929  1.00 48.27           O  
ATOM   4174  CB  VAL A 523       1.229 134.226  72.604  1.00 47.78           C  
ATOM   4175  CG1 VAL A 523       0.483 133.422  71.531  1.00 45.74           C  
ATOM   4176  CG2 VAL A 523       2.727 134.194  72.338  1.00 48.21           C  
ATOM   4177  N   ALA A 524      -1.190 135.440  74.108  1.00 46.18           N  
ATOM   4178  CA  ALA A 524      -2.605 135.345  74.387  1.00 44.68           C  
ATOM   4179  C   ALA A 524      -3.257 136.700  74.211  1.00 44.36           C  
ATOM   4180  O   ALA A 524      -4.448 136.788  73.940  1.00 44.20           O  
ATOM   4181  CB  ALA A 524      -2.820 134.848  75.799  1.00 45.26           C  
ATOM   4182  N   GLN A 525      -2.480 137.759  74.391  1.00 44.96           N  
ATOM   4183  CA  GLN A 525      -3.022 139.102  74.264  1.00 46.22           C  
ATOM   4184  C   GLN A 525      -3.226 139.406  72.797  1.00 47.19           C  
ATOM   4185  O   GLN A 525      -4.185 140.065  72.402  1.00 49.82           O  
ATOM   4186  CB  GLN A 525      -2.065 140.144  74.853  1.00 46.34           C  
ATOM   4187  CG  GLN A 525      -2.645 141.540  74.788  1.00 47.81           C  
ATOM   4188  CD  GLN A 525      -1.694 142.595  75.260  1.00 49.10           C  
ATOM   4189  OE1 GLN A 525      -0.536 142.628  74.837  1.00 50.11           O  
ATOM   4190  NE2 GLN A 525      -2.174 143.484  76.130  1.00 49.31           N  
ATOM   4191  N   ALA A 526      -2.289 138.939  71.986  1.00 46.12           N  
ATOM   4192  CA  ALA A 526      -2.360 139.154  70.553  1.00 43.99           C  
ATOM   4193  C   ALA A 526      -3.575 138.421  70.006  1.00 42.99           C  
ATOM   4194  O   ALA A 526      -4.345 138.976  69.231  1.00 42.45           O  
ATOM   4195  CB  ALA A 526      -1.093 138.644  69.888  1.00 43.82           C  
ATOM   4196  N   CYS A 527      -3.746 137.166  70.416  1.00 42.75           N  
ATOM   4197  CA  CYS A 527      -4.887 136.348  69.965  1.00 43.19           C  
ATOM   4198  C   CYS A 527      -6.237 136.980  70.297  1.00 43.44           C  
ATOM   4199  O   CYS A 527      -7.230 136.788  69.598  1.00 42.08           O  
ATOM   4200  CB  CYS A 527      -4.873 134.954  70.617  1.00 42.94           C  
ATOM   4201  SG  CYS A 527      -3.590 133.842  70.062  1.00 43.91           S  
ATOM   4202  N   HIS A 528      -6.269 137.708  71.399  1.00 44.63           N  
ATOM   4203  CA  HIS A 528      -7.486 138.356  71.864  1.00 45.37           C  
ATOM   4204  C   HIS A 528      -7.748 139.594  71.004  1.00 46.07           C  
ATOM   4205  O   HIS A 528      -8.895 139.938  70.712  1.00 47.12           O  
ATOM   4206  CB  HIS A 528      -7.307 138.719  73.351  1.00 44.08           C  
ATOM   4207  CG  HIS A 528      -8.587 139.006  74.086  1.00 43.41           C  
ATOM   4208  ND1 HIS A 528      -9.302 140.172  73.922  1.00 42.96           N  
ATOM   4209  CD2 HIS A 528      -9.282 138.267  74.984  1.00 43.95           C  
ATOM   4210  CE1 HIS A 528     -10.385 140.137  74.683  1.00 43.16           C  
ATOM   4211  NE2 HIS A 528     -10.396 138.990  75.337  1.00 41.99           N  
ATOM   4212  N   PHE A 529      -6.673 140.252  70.586  1.00 45.30           N  
ATOM   4213  CA  PHE A 529      -6.796 141.441  69.754  1.00 43.19           C  
ATOM   4214  C   PHE A 529      -7.286 141.105  68.356  1.00 42.35           C  
ATOM   4215  O   PHE A 529      -8.150 141.788  67.808  1.00 42.11           O  
ATOM   4216  CB  PHE A 529      -5.462 142.154  69.648  1.00 43.13           C  
ATOM   4217  CG  PHE A 529      -5.564 143.514  69.045  1.00 43.14           C  
ATOM   4218  CD1 PHE A 529      -6.089 144.560  69.769  1.00 43.45           C  
ATOM   4219  CD2 PHE A 529      -5.090 143.764  67.771  1.00 43.13           C  
ATOM   4220  CE1 PHE A 529      -6.133 145.843  69.235  1.00 43.69           C  
ATOM   4221  CE2 PHE A 529      -5.132 145.047  67.231  1.00 43.22           C  
ATOM   4222  CZ  PHE A 529      -5.652 146.086  67.965  1.00 42.77           C  
ATOM   4223  N   VAL A 530      -6.719 140.062  67.769  1.00 40.09           N  
ATOM   4224  CA  VAL A 530      -7.122 139.677  66.438  1.00 38.43           C  
ATOM   4225  C   VAL A 530      -8.529 139.157  66.444  1.00 38.84           C  
ATOM   4226  O   VAL A 530      -9.281 139.356  65.497  1.00 39.41           O  
ATOM   4227  CB  VAL A 530      -6.217 138.600  65.867  1.00 37.65           C  
ATOM   4228  CG1 VAL A 530      -6.774 138.108  64.546  1.00 35.95           C  
ATOM   4229  CG2 VAL A 530      -4.826 139.161  65.660  1.00 36.90           C  
ATOM   4230  N   THR A 531      -8.910 138.510  67.528  1.00 37.82           N  
ATOM   4231  CA  THR A 531     -10.259 137.967  67.592  1.00 37.43           C  
ATOM   4232  C   THR A 531     -11.228 139.116  67.706  1.00 35.92           C  
ATOM   4233  O   THR A 531     -12.331 139.094  67.172  1.00 35.00           O  
ATOM   4234  CB  THR A 531     -10.428 137.048  68.809  1.00 38.99           C  
ATOM   4235  OG1 THR A 531      -9.361 136.091  68.837  1.00 39.66           O  
ATOM   4236  CG2 THR A 531     -11.757 136.302  68.740  1.00 39.65           C  
ATOM   4237  N   MET A 532     -10.794 140.130  68.423  1.00 35.07           N  
ATOM   4238  CA  MET A 532     -11.605 141.301  68.580  1.00 35.71           C  
ATOM   4239  C   MET A 532     -11.820 141.904  67.189  1.00 35.46           C  
ATOM   4240  O   MET A 532     -12.903 142.386  66.863  1.00 35.08           O  
ATOM   4241  CB  MET A 532     -10.880 142.288  69.482  1.00 37.16           C  
ATOM   4242  CG  MET A 532     -11.615 143.583  69.730  1.00 38.94           C  
ATOM   4243  SD  MET A 532     -11.442 144.743  68.392  1.00 39.18           S  
ATOM   4244  CE  MET A 532      -9.718 145.269  68.649  1.00 38.36           C  
ATOM   4245  N   CYS A 533     -10.776 141.896  66.372  1.00 34.94           N  
ATOM   4246  CA  CYS A 533     -10.883 142.453  65.030  1.00 35.12           C  
ATOM   4247  C   CYS A 533     -11.803 141.607  64.180  1.00 36.38           C  
ATOM   4248  O   CYS A 533     -12.772 142.091  63.587  1.00 37.00           O  
ATOM   4249  CB  CYS A 533      -9.503 142.556  64.385  1.00 34.95           C  
ATOM   4250  SG  CYS A 533      -8.449 143.690  65.311  1.00 37.15           S  
ATOM   4251  N   ILE A 534     -11.518 140.321  64.145  1.00 36.61           N  
ATOM   4252  CA  ILE A 534     -12.333 139.410  63.370  1.00 36.57           C  
ATOM   4253  C   ILE A 534     -13.793 139.485  63.777  1.00 35.94           C  
ATOM   4254  O   ILE A 534     -14.666 139.491  62.918  1.00 36.96           O  
ATOM   4255  CB  ILE A 534     -11.849 137.954  63.537  1.00 36.83           C  
ATOM   4256  CG1 ILE A 534     -10.365 137.860  63.189  1.00 37.68           C  
ATOM   4257  CG2 ILE A 534     -12.610 137.036  62.594  1.00 36.12           C  
ATOM   4258  CD1 ILE A 534     -10.063 138.248  61.773  1.00 36.95           C  
ATOM   4259  N   PHE A 535     -14.057 139.566  65.078  1.00 34.50           N  
ATOM   4260  CA  PHE A 535     -15.432 139.618  65.539  1.00 34.77           C  
ATOM   4261  C   PHE A 535     -16.139 140.906  65.168  1.00 34.17           C  
ATOM   4262  O   PHE A 535     -17.347 140.922  64.943  1.00 32.80           O  
ATOM   4263  CB  PHE A 535     -15.515 139.448  67.053  1.00 37.60           C  
ATOM   4264  CG  PHE A 535     -16.927 139.278  67.558  1.00 40.52           C  
ATOM   4265  CD1 PHE A 535     -17.615 138.083  67.342  1.00 40.31           C  
ATOM   4266  CD2 PHE A 535     -17.586 140.321  68.212  1.00 41.96           C  
ATOM   4267  CE1 PHE A 535     -18.942 137.923  67.768  1.00 40.66           C  
ATOM   4268  CE2 PHE A 535     -18.912 140.171  68.641  1.00 41.57           C
[truncated: 534,601 more chars]
