# Supplementary material for: Predictive classification models and targets identification for betulin derivatives as Leishmania donovani inhibitors
Source: J Cheminform. 2018 Aug 17;10:40. doi: 10.1186/s13321-018-0291-x (PMC6097978; doi:10.1186/s13321-018-0291-x)
Supplement: Supplementary file 5 — Additional file 5. Zip file with all potential protein target structures protein data bank files. [file 13321_2018_291_MOESM5_ESM.zip › 2wxq.pdb]

HEADER    TRANSFERASE                             09-NOV-09   2WXQ              
TITLE     THE CRYSTAL STRUCTURE OF THE MURINE CLASS IA PI 3-KINASE              
TITLE    2 P110DELTA IN COMPLEX WITH AS15.                                      
COMPND    MOL_ID: 1;                                                            
COMPND   2 MOLECULE: PHOSPHATIDYLINOSITOL-4,5-BISPHOSPHATE 3-KINASE CATALYTIC   
COMPND   3  SUBUNIT DELTA ISOFORM;                                              
COMPND   4 CHAIN: A;                                                            
COMPND   5 FRAGMENT: RESIDUES 106-1044;                                         
COMPND   6 SYNONYM: PI3-KINASE P110 SUBUNIT DELTA, PTDINS-3-KINASE P110,        
COMPND   7  P110DELTA, PI3K;                                                    
COMPND   8 EC: 2.7.1.153;                                                       
COMPND   9 ENGINEERED: YES                                                      
SOURCE    MOL_ID: 1;                                                            
SOURCE   2 ORGANISM_SCIENTIFIC: MUS MUSCULUS;                                   
SOURCE   3 ORGANISM_COMMON: HOUSE MOUSE;                                        
SOURCE   4 ORGANISM_TAXID: 10090;                                               
SOURCE   5 EXPRESSION_SYSTEM: SPODOPTERA FRUGIPERDA;                            
SOURCE   6 EXPRESSION_SYSTEM_TAXID: 7108;                                       
SOURCE   7 EXPRESSION_SYSTEM_CELL_LINE: SF21;                                   
SOURCE   8 EXPRESSION_SYSTEM_VECTOR_TYPE: BACULOVIRUS;                          
SOURCE   9 EXPRESSION_SYSTEM_PLASMID: PFASTBAC HTA                              
KEYWDS    TRANSFERASE, PHOSPHOPROTEIN, ISOFORM-SPECIFIC INHIBITORS, CANCER      
EXPDTA    X-RAY DIFFRACTION                                                     
AUTHOR    A.BERNDT,S.MILLER,O.WILLIAMS,D.D.LEE,B.T.HOUSEMAN,J.I.PACOLD,         
AUTHOR   2 F.GORREC,W.-C.HON,Y.LIU,C.ROMMEL,P.GAILLARD,T.RUCKLE,M.K.SCHWARZ,    
AUTHOR   3 K.M.SHOKAT,J.P.SHAW,R.L.WILLIAMS                                     
REVDAT   3   13-JUL-11 2WXQ    1       VERSN                                    
REVDAT   2   26-JAN-10 2WXQ    1       JRNL                                     
REVDAT   1   12-JAN-10 2WXQ    0                                                
JRNL        AUTH   A.BERNDT,S.MILLER,O.WILLIAMS,D.D.LEE,B.T.HOUSEMAN,           
JRNL        AUTH 2 J.I.PACOLD,F.GORREC,W.-C.HON,Y.LIU,C.ROMMEL,P.GAILLARD,      
JRNL        AUTH 3 T.RUCKLE,M.K.SCHWARZ,K.M.SHOKAT,J.P.SHAW,R.L.WILLIAMS        
JRNL        TITL   THE P110D STRUCTURE: MECHANISMS FOR SELECTIVITY AND POTENCY  
JRNL        TITL 2 OF NEW PI(3)K INHIBITORS                                     
JRNL        REF    NAT.CHEM.BIOL.                V.   6   117 2010              
JRNL        REFN                   ISSN 1552-4450                               
JRNL        PMID   20081827                                                     
JRNL        DOI    10.1038/NCHEMBIO.293                                         
REMARK   2                                                                      
REMARK   2 RESOLUTION.    2.70 ANGSTROMS.                                       
REMARK   3                                                                      
REMARK   3 REFINEMENT.                                                          
REMARK   3   PROGRAM     : REFMAC 5.5.0046                                      
REMARK   3   AUTHORS     : MURSHUDOV,VAGIN,DODSON                               
REMARK   3                                                                      
REMARK   3    REFINEMENT TARGET : MAXIMUM LIKELIHOOD                            
REMARK   3                                                                      
REMARK   3  DATA USED IN REFINEMENT.                                            
REMARK   3   RESOLUTION RANGE HIGH (ANGSTROMS) : 2.70                           
REMARK   3   RESOLUTION RANGE LOW  (ANGSTROMS) : 65.94                          
REMARK   3   DATA CUTOFF            (SIGMA(F)) : NONE                           
REMARK   3   COMPLETENESS FOR RANGE        (%) : 99.54                          
REMARK   3   NUMBER OF REFLECTIONS             : 27330                          
REMARK   3                                                                      
REMARK   3  FIT TO DATA USED IN REFINEMENT.                                     
REMARK   3   CROSS-VALIDATION METHOD          : THROUGHOUT                      
REMARK   3   FREE R VALUE TEST SET SELECTION  : RANDOM                          
REMARK   3   R VALUE     (WORKING + TEST SET) : 0.22673                         
REMARK   3   R VALUE            (WORKING SET) : 0.22481                         
REMARK   3   FREE R VALUE                     : 0.28623                         
REMARK   3   FREE R VALUE TEST SET SIZE   (%) : 3.2                             
REMARK   3   FREE R VALUE TEST SET COUNT      : 896                             
REMARK   3                                                                      
REMARK   3  FIT IN THE HIGHEST RESOLUTION BIN.                                  
REMARK   3   TOTAL NUMBER OF BINS USED           : 20                           
REMARK   3   BIN RESOLUTION RANGE HIGH       (A) : 2.700                        
REMARK   3   BIN RESOLUTION RANGE LOW        (A) : 2.770                        
REMARK   3   REFLECTION IN BIN     (WORKING SET) : 2022                         
REMARK   3   BIN COMPLETENESS (WORKING+TEST) (%) : 99.71                        
REMARK   3   BIN R VALUE           (WORKING SET) : 0.300                        
REMARK   3   BIN FREE R VALUE SET COUNT          : 69                           
REMARK   3   BIN FREE R VALUE                    : 0.459                        
REMARK   3                                                                      
REMARK   3  NUMBER OF NON-HYDROGEN ATOMS USED IN REFINEMENT.                    
REMARK   3   PROTEIN ATOMS            : 6633                                    
REMARK   3   NUCLEIC ACID ATOMS       : 0                                       
REMARK   3   HETEROGEN ATOMS          : 34                                      
REMARK   3   SOLVENT ATOMS            : 0                                       
REMARK   3                                                                      
REMARK   3  B VALUES.                                                           
REMARK   3   B VALUE TYPE : LIKELY RESIDUAL                                     
REMARK   3   FROM WILSON PLOT           (A**2) : 66.640                         
REMARK   3   MEAN B VALUE      (OVERALL, A**2) : 40.271                         
REMARK   3   OVERALL ANISOTROPIC B VALUE.                                       
REMARK   3    B11 (A**2) : -1.56                                                
REMARK   3    B22 (A**2) : 2.13                                                 
REMARK   3    B33 (A**2) : -0.81                                                
REMARK   3    B12 (A**2) : 0.00                                                 
REMARK   3    B13 (A**2) : -0.54                                                
REMARK   3    B23 (A**2) : 0.00                                                 
REMARK   3                                                                      
REMARK   3  ESTIMATED OVERALL COORDINATE ERROR.                                 
REMARK   3   ESU BASED ON R VALUE                            (A): 1.950         
REMARK   3   ESU BASED ON FREE R VALUE                       (A): 0.386         
REMARK   3   ESU BASED ON MAXIMUM LIKELIHOOD                 (A): 0.290         
REMARK   3   ESU FOR B VALUES BASED ON MAXIMUM LIKELIHOOD (A**2): 30.004        
REMARK   3                                                                      
REMARK   3  CORRELATION COEFFICIENTS.                                           
REMARK   3   CORRELATION COEFFICIENT FO-FC      : 0.917                         
REMARK   3   CORRELATION COEFFICIENT FO-FC FREE : 0.862                         
REMARK   3                                                                      
REMARK   3  RMS DEVIATIONS FROM IDEAL VALUES        COUNT    RMS    WEIGHT      
REMARK   3   BOND LENGTHS REFINED ATOMS        (A):  6814 ; 0.012 ; 0.022       
REMARK   3   BOND LENGTHS OTHERS               (A):  NULL ;  NULL ;  NULL       
REMARK   3   BOND ANGLES REFINED ATOMS   (DEGREES):  9195 ; 1.424 ; 1.969       
REMARK   3   BOND ANGLES OTHERS          (DEGREES):  NULL ;  NULL ;  NULL       
REMARK   3   TORSION ANGLES, PERIOD 1    (DEGREES):   811 ; 6.294 ; 5.000       
REMARK   3   TORSION ANGLES, PERIOD 2    (DEGREES):   316 ;35.169 ;23.956       
REMARK   3   TORSION ANGLES, PERIOD 3    (DEGREES):  1230 ;19.107 ;15.000       
REMARK   3   TORSION ANGLES, PERIOD 4    (DEGREES):    41 ;21.648 ;15.000       
REMARK   3   CHIRAL-CENTER RESTRAINTS       (A**3):  1011 ; 0.089 ; 0.200       
REMARK   3   GENERAL PLANES REFINED ATOMS      (A):  5073 ; 0.005 ; 0.021       
REMARK   3   GENERAL PLANES OTHERS             (A):  NULL ;  NULL ;  NULL       
REMARK   3   NON-BONDED CONTACTS REFINED ATOMS (A):  3326 ; 0.253 ; 0.200       
REMARK   3   NON-BONDED CONTACTS OTHERS        (A):  NULL ;  NULL ;  NULL       
REMARK   3   NON-BONDED TORSION REFINED ATOMS  (A):  4737 ; 0.316 ; 0.200       
REMARK   3   NON-BONDED TORSION OTHERS         (A):  NULL ;  NULL ;  NULL       
REMARK   3   H-BOND (X...Y) REFINED ATOMS      (A):   219 ; 0.185 ; 0.200       
REMARK   3   H-BOND (X...Y) OTHERS             (A):  NULL ;  NULL ;  NULL       
REMARK   3   POTENTIAL METAL-ION REFINED ATOMS (A):  NULL ;  NULL ;  NULL       
REMARK   3   POTENTIAL METAL-ION OTHERS        (A):  NULL ;  NULL ;  NULL       
REMARK   3   SYMMETRY VDW REFINED ATOMS        (A):    46 ; 0.573 ; 0.200       
REMARK   3   SYMMETRY VDW OTHERS               (A):  NULL ;  NULL ;  NULL       
REMARK   3   SYMMETRY H-BOND REFINED ATOMS     (A):     3 ; 0.198 ; 0.200       
REMARK   3   SYMMETRY H-BOND OTHERS            (A):  NULL ;  NULL ;  NULL       
REMARK   3   SYMMETRY METAL-ION REFINED ATOMS  (A):  NULL ;  NULL ;  NULL       
REMARK   3   SYMMETRY METAL-ION OTHERS         (A):  NULL ;  NULL ;  NULL       
REMARK   3                                                                      
REMARK   3  ISOTROPIC THERMAL FACTOR RESTRAINTS.     COUNT   RMS    WEIGHT      
REMARK   3   MAIN-CHAIN BOND REFINED ATOMS  (A**2):  4091 ; 0.512 ; 1.500       
REMARK   3   MAIN-CHAIN BOND OTHER ATOMS    (A**2):  NULL ;  NULL ;  NULL       
REMARK   3   MAIN-CHAIN ANGLE REFINED ATOMS (A**2):  6575 ; 0.986 ; 2.000       
REMARK   3   SIDE-CHAIN BOND REFINED ATOMS  (A**2):  2723 ; 1.479 ; 3.000       
REMARK   3   SIDE-CHAIN ANGLE REFINED ATOMS (A**2):  2620 ; 2.461 ; 4.500       
REMARK   3                                                                      
REMARK   3  ANISOTROPIC THERMAL FACTOR RESTRAINTS.   COUNT   RMS    WEIGHT      
REMARK   3   RIGID-BOND RESTRAINTS          (A**2):  NULL ;  NULL ;  NULL       
REMARK   3   SPHERICITY; FREE ATOMS         (A**2):  NULL ;  NULL ;  NULL       
REMARK   3   SPHERICITY; BONDED ATOMS       (A**2):  NULL ;  NULL ;  NULL       
REMARK   3                                                                      
REMARK   3  NCS RESTRAINTS STATISTICS                                           
REMARK   3   NUMBER OF DIFFERENT NCS GROUPS : NULL                              
REMARK   3                                                                      
REMARK   3  TLS DETAILS                                                         
REMARK   3   NUMBER OF TLS GROUPS  : 5                                          
REMARK   3                                                                      
REMARK   3   TLS GROUP :     1                                                  
REMARK   3    NUMBER OF COMPONENTS GROUP :    1                                 
REMARK   3    COMPONENTS        C SSSEQI   TO  C SSSEQI                         
REMARK   3    RESIDUE RANGE :   A   109        A   189                          
REMARK   3    ORIGIN FOR THE GROUP (A): -13.7024  33.1888  20.3622              
REMARK   3    T TENSOR                                                          
REMARK   3      T11:   0.2835 T22:   0.0640                                     
REMARK   3      T33:   0.2271 T12:   0.0892                                     
REMARK   3      T13:   0.0410 T23:   0.0635                                     
REMARK   3    L TENSOR                                                          
REMARK   3      L11:   4.8342 L22:   0.1108                                     
REMARK   3      L33:   5.2636 L12:   0.6076                                     
REMARK   3      L13:   3.0700 L23:   0.1541                                     
REMARK   3    S TENSOR                                                          
REMARK   3      S11:  -0.0573 S12:   0.3714 S13:   0.3898                       
REMARK   3      S21:   0.0243 S22:   0.0497 S23:   0.0092                       
REMARK   3      S31:  -0.4986 S32:   0.1448 S33:   0.0076                       
REMARK   3                                                                      
REMARK   3   TLS GROUP :     2                                                  
REMARK   3    NUMBER OF COMPONENTS GROUP :    1                                 
REMARK   3    COMPONENTS        C SSSEQI   TO  C SSSEQI                         
REMARK   3    RESIDUE RANGE :   A   190        A   290                          
REMARK   3    ORIGIN FOR THE GROUP (A):   9.6678  25.7835  38.1199              
REMARK   3    T TENSOR                                                          
REMARK   3      T11:   0.0564 T22:   0.1281                                     
REMARK   3      T33:   0.2527 T12:  -0.0329                                     
REMARK   3      T13:  -0.0685 T23:  -0.0512                                     
REMARK   3    L TENSOR                                                          
REMARK   3      L11:   5.3807 L22:   3.9430                                     
REMARK   3      L33:   3.0829 L12:   0.8830                                     
REMARK   3      L13:   1.9671 L23:  -0.5591                                     
REMARK   3    S TENSOR                                                          
REMARK   3      S11:   0.3906 S12:  -0.1349 S13:  -0.4014                       
REMARK   3      S21:   0.0746 S22:  -0.2571 S23:  -0.2546                       
REMARK   3      S31:   0.0198 S32:   0.4155 S33:  -0.1334                       
REMARK   3                                                                      
REMARK   3   TLS GROUP :     3                                                  
REMARK   3    NUMBER OF COMPONENTS GROUP :    1                                 
REMARK   3    COMPONENTS        C SSSEQI   TO  C SSSEQI                         
REMARK   3    RESIDUE RANGE :   A   317        A   494                          
REMARK   3    ORIGIN FOR THE GROUP (A): -48.4743  24.3053  15.3538              
REMARK   3    T TENSOR                                                          
REMARK   3      T11:   0.1236 T22:   0.6133                                     
REMARK   3      T33:   0.1218 T12:   0.1996                                     
REMARK   3      T13:  -0.0429 T23:  -0.0642                                     
REMARK   3    L TENSOR                                                          
REMARK   3      L11:   1.7788 L22:   2.3998                                     
REMARK   3      L33:   3.6094 L12:  -0.0979                                     
REMARK   3      L13:  -1.4209 L23:   1.4541                                     
REMARK   3    S TENSOR                                                          
REMARK   3      S11:  -0.1321 S12:   0.4308 S13:  -0.0155                       
REMARK   3      S21:  -0.1014 S22:  -0.0965 S23:   0.1596                       
REMARK   3      S31:  -0.1340 S32:  -0.9267 S33:   0.2286                       
REMARK   3                                                                      
REMARK   3   TLS GROUP :     4                                                  
REMARK   3    NUMBER OF COMPONENTS GROUP :    1                                 
REMARK   3    COMPONENTS        C SSSEQI   TO  C SSSEQI                         
REMARK   3    RESIDUE RANGE :   A   511        A   677                          
REMARK   3    ORIGIN FOR THE GROUP (A): -31.4743  26.2463  33.7309              
REMARK   3    T TENSOR                                                          
REMARK   3      T11:   0.1577 T22:   0.1780                                     
REMARK   3      T33:   0.1047 T12:   0.1498                                     
REMARK   3      T13:  -0.0233 T23:  -0.0173                                     
REMARK   3    L TENSOR                                                          
REMARK   3      L11:   2.1869 L22:   0.4476                                     
REMARK   3      L33:   1.7781 L12:   0.0905                                     
REMARK   3      L13:  -0.8444 L23:   0.0894                                     
REMARK   3    S TENSOR                                                          
REMARK   3      S11:  -0.0066 S12:  -0.1668 S13:   0.2071                       
REMARK   3      S21:   0.0228 S22:  -0.0375 S23:  -0.0075                       
REMARK   3      S31:  -0.2522 S32:  -0.2641 S33:   0.0442                       
REMARK   3                                                                      
REMARK   3   TLS GROUP :     5                                                  
REMARK   3    NUMBER OF COMPONENTS GROUP :    1                                 
REMARK   3    COMPONENTS        C SSSEQI   TO  C SSSEQI                         
REMARK   3    RESIDUE RANGE :   A   678        A  1027                          
REMARK   3    ORIGIN FOR THE GROUP (A): -10.7399   1.9963  30.7921              
REMARK   3    T TENSOR                                                          
REMARK   3      T11:   0.1352 T22:   0.0641                                     
REMARK   3      T33:   0.1021 T12:  -0.0036                                     
REMARK   3      T13:  -0.0088 T23:  -0.0259                                     
REMARK   3    L TENSOR                                                          
REMARK   3      L11:   0.5156 L22:   0.9186                                     
REMARK   3      L33:   2.0702 L12:  -0.0946                                     
REMARK   3      L13:  -0.4065 L23:  -0.2479                                     
REMARK   3    S TENSOR                                                          
REMARK   3      S11:  -0.0776 S12:   0.1175 S13:  -0.0731                       
REMARK   3      S21:   0.0480 S22:   0.0241 S23:  -0.0078                       
REMARK   3      S31:   0.2766 S32:  -0.1433 S33:   0.0535                       
REMARK   3                                                                      
REMARK   3  BULK SOLVENT MODELLING.                                             
REMARK   3   METHOD USED : MASK                                                 
REMARK   3   PARAMETERS FOR MASK CALCULATION                                    
REMARK   3   VDW PROBE RADIUS   : 1.20                                          
REMARK   3   ION PROBE RADIUS   : 0.80                                          
REMARK   3   SHRINKAGE RADIUS   : 0.80                                          
REMARK   3                                                                      
REMARK   3  OTHER REFINEMENT REMARKS: HYDROGENS HAVE BEEN ADDED IN THE          
REMARK   3   RIDING POSITIONS. ATOM RECORD CONTAINS RESIDUAL B FACTORS          
REMARK   3   ONLY                                                               
REMARK   4                                                                      
REMARK   4 2WXQ COMPLIES WITH FORMAT V. 3.30, 13-JUL-11                         
REMARK 100                                                                      
REMARK 100 THIS ENTRY HAS BEEN PROCESSED BY PDBE ON 10-NOV-09.                  
REMARK 100 THE PDBE ID CODE IS EBI-41556.                                       
REMARK 200                                                                      
REMARK 200 EXPERIMENTAL DETAILS                                                 
REMARK 200  EXPERIMENT TYPE                : X-RAY DIFFRACTION                  
REMARK 200  DATE OF DATA COLLECTION        : 21-JAN-09                          
REMARK 200  TEMPERATURE           (KELVIN) : 100                                
REMARK 200  PH                             : 6.8                                
REMARK 200  NUMBER OF CRYSTALS USED        : 1                                  
REMARK 200                                                                      
REMARK 200  SYNCHROTRON              (Y/N) : Y                                  
REMARK 200  RADIATION SOURCE               : DIAMOND                            
REMARK 200  BEAMLINE                       : I02                                
REMARK 200  X-RAY GENERATOR MODEL          : NULL                               
REMARK 200  MONOCHROMATIC OR LAUE    (M/L) : M                                  
REMARK 200  WAVELENGTH OR RANGE        (A) : 0.97910                            
REMARK 200  MONOCHROMATOR                  : NULL                               
REMARK 200  OPTICS                         : NULL                               
REMARK 200                                                                      
REMARK 200  DETECTOR TYPE                  : CCD                                
REMARK 200  DETECTOR MANUFACTURER          : ADSC                               
REMARK 200  INTENSITY-INTEGRATION SOFTWARE : IMOSFLM                            
REMARK 200  DATA SCALING SOFTWARE          : SCALA                              
REMARK 200                                                                      
REMARK 200  NUMBER OF UNIQUE REFLECTIONS   : 28229                              
REMARK 200  RESOLUTION RANGE HIGH      (A) : 2.70                               
REMARK 200  RESOLUTION RANGE LOW       (A) : 69.34                              
REMARK 200  REJECTION CRITERIA  (SIGMA(I)) : -3.7                               
REMARK 200                                                                      
REMARK 200 OVERALL.                                                             
REMARK 200  COMPLETENESS FOR RANGE     (%) : 99.6                               
REMARK 200  DATA REDUNDANCY                : 3.47                               
REMARK 200  R MERGE                    (I) : 0.10                               
REMARK 200  R SYM                      (I) : NULL                               
REMARK 200  <I/SIGMA(I)> FOR THE DATA SET  : 11.35                              
REMARK 200                                                                      
REMARK 200 IN THE HIGHEST RESOLUTION SHELL.                                     
REMARK 200  HIGHEST RESOLUTION SHELL, RANGE HIGH (A) : 2.70                     
REMARK 200  HIGHEST RESOLUTION SHELL, RANGE LOW  (A) : 2.72                     
REMARK 200  COMPLETENESS FOR SHELL     (%) : 99.8                               
REMARK 200  DATA REDUNDANCY IN SHELL       : 3.56                               
REMARK 200  R MERGE FOR SHELL          (I) : 0.54                               
REMARK 200  R SYM FOR SHELL            (I) : NULL                               
REMARK 200  <I/SIGMA(I)> FOR SHELL         : 1.69                               
REMARK 200                                                                      
REMARK 200 DIFFRACTION PROTOCOL: SINGLE WAVELENGTH                              
REMARK 200 METHOD USED TO DETERMINE THE STRUCTURE: MOLECULAR REPLACEMENT        
REMARK 200 SOFTWARE USED: PHASER                                                
REMARK 200 STARTING MODEL: PDB ENTRY 2RD0                                       
REMARK 200                                                                      
REMARK 200 REMARK: NONE                                                         
REMARK 280                                                                      
REMARK 280 CRYSTAL                                                              
REMARK 280 SOLVENT CONTENT, VS   (%): 49.1                                      
REMARK 280 MATTHEWS COEFFICIENT, VM (ANGSTROMS**3/DA): 2.41                     
REMARK 280                                                                      
REMARK 280 CRYSTALLIZATION CONDITIONS: 20% (V/V) GLYCEROL, 10% (W/V)            
REMARK 280  PEG 4K, 30 MM NANO3, 30 MM NA2HPO4, 30 MM (NH4)2SO4, 100            
REMARK 280  MM IMIDAZOLE PH 6.8                                                 
REMARK 290                                                                      
REMARK 290 CRYSTALLOGRAPHIC SYMMETRY                                            
REMARK 290 SYMMETRY OPERATORS FOR SPACE GROUP: C 1 2 1                          
REMARK 290                                                                      
REMARK 290      SYMOP   SYMMETRY                                                
REMARK 290     NNNMMM   OPERATOR                                                
REMARK 290       1555   X,Y,Z                                                   
REMARK 290       2555   -X,Y,-Z                                                 
REMARK 290       3555   X+1/2,Y+1/2,Z                                           
REMARK 290       4555   -X+1/2,Y+1/2,-Z                                         
REMARK 290                                                                      
REMARK 290     WHERE NNN -> OPERATOR NUMBER                                     
REMARK 290           MMM -> TRANSLATION VECTOR                                  
REMARK 290                                                                      
REMARK 290 CRYSTALLOGRAPHIC SYMMETRY TRANSFORMATIONS                            
REMARK 290 THE FOLLOWING TRANSFORMATIONS OPERATE ON THE ATOM/HETATM             
REMARK 290 RECORDS IN THIS ENTRY TO PRODUCE CRYSTALLOGRAPHICALLY                
REMARK 290 RELATED MOLECULES.                                                   
REMARK 290   SMTRY1   1  1.000000  0.000000  0.000000        0.00000            
REMARK 290   SMTRY2   1  0.000000  1.000000  0.000000        0.00000            
REMARK 290   SMTRY3   1  0.000000  0.000000  1.000000        0.00000            
REMARK 290   SMTRY1   2 -1.000000  0.000000  0.000000        0.00000            
REMARK 290   SMTRY2   2  0.000000  1.000000  0.000000        0.00000            
REMARK 290   SMTRY3   2  0.000000  0.000000 -1.000000        0.00000            
REMARK 290   SMTRY1   3  1.000000  0.000000  0.000000       71.06500            
REMARK 290   SMTRY2   3  0.000000  1.000000  0.000000       31.93000            
REMARK 290   SMTRY3   3  0.000000  0.000000  1.000000        0.00000            
REMARK 290   SMTRY1   4 -1.000000  0.000000  0.000000       71.06500            
REMARK 290   SMTRY2   4  0.000000  1.000000  0.000000       31.93000            
REMARK 290   SMTRY3   4  0.000000  0.000000 -1.000000        0.00000            
REMARK 290                                                                      
REMARK 290 REMARK: NULL                                                         
REMARK 300                                                                      
REMARK 300 BIOMOLECULE: 1                                                       
REMARK 300 SEE REMARK 350 FOR THE AUTHOR PROVIDED AND/OR PROGRAM                
REMARK 300 GENERATED ASSEMBLY INFORMATION FOR THE STRUCTURE IN                  
REMARK 300 THIS ENTRY. THE REMARK MAY ALSO PROVIDE INFORMATION ON               
REMARK 300 BURIED SURFACE AREA.                                                 
REMARK 350                                                                      
REMARK 350 COORDINATES FOR A COMPLETE MULTIMER REPRESENTING THE KNOWN           
REMARK 350 BIOLOGICALLY SIGNIFICANT OLIGOMERIZATION STATE OF THE                
REMARK 350 MOLECULE CAN BE GENERATED BY APPLYING BIOMT TRANSFORMATIONS          
REMARK 350 GIVEN BELOW. BOTH NON-CRYSTALLOGRAPHIC AND                           
REMARK 350 CRYSTALLOGRAPHIC OPERATIONS ARE GIVEN.                               
REMARK 350                                                                      
REMARK 350 BIOMOLECULE: 1                                                       
REMARK 350 AUTHOR DETERMINED BIOLOGICAL UNIT: MONOMERIC                         
REMARK 350 SOFTWARE DETERMINED QUATERNARY STRUCTURE: MONOMERIC                  
REMARK 350 SOFTWARE USED: PISA                                                  
REMARK 350 APPLY THE FOLLOWING TO CHAINS: A                                     
REMARK 350   BIOMT1   1  1.000000  0.000000  0.000000        0.00000            
REMARK 350   BIOMT2   1  0.000000  1.000000  0.000000        0.00000            
REMARK 350   BIOMT3   1  0.000000  0.000000  1.000000        0.00000            
REMARK 465                                                                      
REMARK 465 MISSING RESIDUES                                                     
REMARK 465 THE FOLLOWING RESIDUES WERE NOT LOCATED IN THE                       
REMARK 465 EXPERIMENT. (M=MODEL NUMBER; RES=RESIDUE NAME; C=CHAIN               
REMARK 465 IDENTIFIER; SSSEQ=SEQUENCE NUMBER; I=INSERTION CODE.)                
REMARK 465                                                                      
REMARK 465   M RES C SSSEQI                                                     
REMARK 465     GLY A   105                                                      
REMARK 465     GLY A   106                                                      
REMARK 465     ASP A   107                                                      
REMARK 465     ARG A   108                                                      
REMARK 465     SER A   174                                                      
REMARK 465     ALA A   175                                                      
REMARK 465     ARG A   176                                                      
REMARK 465     GLY A   177                                                      
REMARK 465     TRP A   178                                                      
REMARK 465     ARG A   179                                                      
REMARK 465     ALA A   180                                                      
REMARK 465     GLY A   181                                                      
REMARK 465     LEU A   182                                                      
REMARK 465     LEU A   183                                                      
REMARK 465     ARG A   184                                                      
REMARK 465     VAL A   185                                                      
REMARK 465     SER A   186                                                      
REMARK 465     PRO A   231                                                      
REMARK 465     LEU A   232                                                      
REMARK 465     VAL A   233                                                      
REMARK 465     GLU A   234                                                      
REMARK 465     PRO A   292                                                      
REMARK 465     ALA A   293                                                      
REMARK 465     PRO A   294                                                      
REMARK 465     GLN A   295                                                      
REMARK 465     VAL A   296                                                      
REMARK 465     GLN A   297                                                      
REMARK 465     LYS A   298                                                      
REMARK 465     PRO A   299                                                      
REMARK 465     ARG A   300                                                      
REMARK 465     ALA A   301                                                      
REMARK 465     LYS A   302                                                      
REMARK 465     PRO A   303                                                      
REMARK 465     PRO A   304                                                      
REMARK 465     PRO A   305                                                      
REMARK 465     ILE A   306                                                      
REMARK 465     PRO A   307                                                      
REMARK 465     ALA A   308                                                      
REMARK 465     LYS A   309                                                      
REMARK 465     LYS A   310                                                      
REMARK 465     PRO A   311                                                      
REMARK 465     SER A   312                                                      
REMARK 465     SER A   313                                                      
REMARK 465     VAL A   314                                                      
REMARK 465     SER A   315                                                      
REMARK 465     ASP A   336                                                      
REMARK 465     GLU A   337                                                      
REMARK 465     ARG A   338                                                      
REMARK 465     GLU A   399                                                      
REMARK 465     LYS A   400                                                      
REMARK 465     ALA A   401                                                      
REMARK 465     LYS A   402                                                      
REMARK 465     LYS A   403                                                      
REMARK 465     ALA A   404                                                      
REMARK 465     ARG A   405                                                      
REMARK 465     SER A   406                                                      
REMARK 465     THR A   407                                                      
REMARK 465     LYS A   408                                                      
REMARK 465     LYS A   409                                                      
REMARK 465     LYS A   410                                                      
REMARK 465     SER A   411                                                      
REMARK 465     LYS A   412                                                      
REMARK 465     LYS A   413                                                      
REMARK 465     ALA A   414                                                      
REMARK 465     PRO A   446                                                      
REMARK 465     ASP A   447                                                      
REMARK 465     GLU A   448                                                      
REMARK 465     LYS A   449                                                      
REMARK 465     GLY A   450                                                      
REMARK 465     GLU A   451                                                      
REMARK 465     PRO A   480                                                      
REMARK 465     HIS A   481                                                      
REMARK 465     GLY A   495                                                      
REMARK 465     ARG A   496                                                      
REMARK 465     HIS A   497                                                      
REMARK 465     GLY A   498                                                      
REMARK 465     GLU A   499                                                      
REMARK 465     ARG A   500                                                      
REMARK 465     GLY A   501                                                      
REMARK 465     ARG A   502                                                      
REMARK 465     ILE A   503                                                      
REMARK 465     THR A   504                                                      
REMARK 465     GLU A   505                                                      
REMARK 465     GLU A   506                                                      
REMARK 465     GLU A   507                                                      
REMARK 465     GLN A   508                                                      
REMARK 465     LEU A   509                                                      
REMARK 465     GLN A   510                                                      
REMARK 465     ARG A   518                                                      
REMARK 465     GLY A   519                                                      
REMARK 465     SER A   520                                                      
REMARK 465     GLY A   521                                                      
REMARK 465     LYS A   920                                                      
REMARK 465     THR A   921                                                      
REMARK 465     LYS A   922                                                      
REMARK 465     PHE A   923                                                      
REMARK 465     GLY A   924                                                      
REMARK 465     ILE A   925                                                      
REMARK 465     ASN A   926                                                      
REMARK 465     ARG A   927                                                      
REMARK 465     GLU A   928                                                      
REMARK 465     LYS A  1028                                                      
REMARK 465     THR A  1029                                                      
REMARK 465     LYS A  1030                                                      
REMARK 465     VAL A  1031                                                      
REMARK 465     ASN A  1032                                                      
REMARK 465     TRP A  1033                                                      
REMARK 465     LEU A  1034                                                      
REMARK 465     ALA A  1035                                                      
REMARK 465     HIS A  1036                                                      
REMARK 465     ASN A  1037                                                      
REMARK 465     VAL A  1038                                                      
REMARK 465     SER A  1039                                                      
REMARK 465     LYS A  1040                                                      
REMARK 465     ASP A  1041                                                      
REMARK 465     ASN A  1042                                                      
REMARK 465     ARG A  1043                                                      
REMARK 465     GLN A  1044                                                      
REMARK 470                                                                      
REMARK 470 MISSING ATOM                                                         
REMARK 470 THE FOLLOWING RESIDUES HAVE MISSING ATOMS (M=MODEL NUMBER;           
REMARK 470 RES=RESIDUE NAME; C=CHAIN IDENTIFIER; SSEQ=SEQUENCE NUMBER;          
REMARK 470 I=INSERTION CODE):                                                   
REMARK 470   M RES CSSEQI  ATOMS                                                
REMARK 470     LEU A 452    CG   CD1  CD2                                       
REMARK 500                                                                      
REMARK 500 GEOMETRY AND STEREOCHEMISTRY                                         
REMARK 500 SUBTOPIC: CLOSE CONTACTS IN SAME ASYMMETRIC UNIT                     
REMARK 500                                                                      
REMARK 500 THE FOLLOWING ATOMS ARE IN CLOSE CONTACT.                            
REMARK 500                                                                      
REMARK 500  ATM1  RES C  SSEQI   ATM2  RES C  SSEQI           DISTANCE          
REMARK 500   NE2  GLN A   838     OD2  ASP A   937              2.18            
REMARK 500                                                                      
REMARK 500 REMARK: NULL                                                         
REMARK 500                                                                      
REMARK 500 GEOMETRY AND STEREOCHEMISTRY                                         
REMARK 500 SUBTOPIC: TORSION ANGLES                                             
REMARK 500                                                                      
REMARK 500 TORSION ANGLES OUTSIDE THE EXPECTED RAMACHANDRAN REGIONS:            
REMARK 500 (M=MODEL NUMBER; RES=RESIDUE NAME; C=CHAIN IDENTIFIER;               
REMARK 500 SSEQ=SEQUENCE NUMBER; I=INSERTION CODE).                             
REMARK 500                                                                      
REMARK 500 STANDARD TABLE:                                                      
REMARK 500 FORMAT:(10X,I3,1X,A3,1X,A1,I4,A1,4X,F7.2,3X,F7.2)                    
REMARK 500                                                                      
REMARK 500 EXPECTED VALUES: GJ KLEYWEGT AND TA JONES (1996). PHI/PSI-           
REMARK 500 CHOLOGY: RAMACHANDRAN REVISITED. STRUCTURE 4, 1395 - 1400            
REMARK 500                                                                      
REMARK 500  M RES CSSEQI        PSI       PHI                                   
REMARK 500    VAL A 227        3.50    -67.56                                   
REMARK 500    ARG A 229      -10.37     86.39                                   
REMARK 500    LEU A 266      -23.88    -36.18                                   
REMARK 500    HIS A 267      -66.17    -99.39                                   
REMARK 500    GLU A 288       -5.48    -56.40                                   
REMARK 500    ILE A 328      -64.76    -92.15                                   
REMARK 500    ARG A 331       59.48   -158.62                                   
REMARK 500    LYS A 332     -167.28   -124.36                                   
REMARK 500    CYS A 355      163.91    168.39                                   
REMARK 500    VAL A 365       92.67    -61.64                                   
REMARK 500    SER A 367     -143.43     89.92                                   
REMARK 500    TRP A 371      -54.75   -133.45                                   
REMARK 500    ALA A 421      139.60   -171.56                                   
REMARK 500    THR A 458      161.00    -49.94                                   
REMARK 500    VAL A 478       24.92    -79.85                                   
REMARK 500    PHE A 542       43.86   -142.39                                   
REMARK 500    SER A 586      -17.63    -45.96                                   
REMARK 500    SER A 675       68.31   -166.19                                   
REMARK 500    ASP A 736      108.55    177.08                                   
REMARK 500    GLU A 742      -92.66    -84.48                                   
REMARK 500    THR A 750     -157.27   -157.39                                   
REMARK 500    ASP A 753       42.84    -93.76                                   
REMARK 500    ASP A 820       99.69    -49.48                                   
REMARK 500    ASN A 843      -40.99    103.61                                   
REMARK 500    THR A 847      107.88    -51.13                                   
REMARK 500    ASP A 911       70.06     55.21                                   
REMARK 500    ASN A 949       72.99   -151.40                                   
REMARK 500    CYS A 991     -154.60   -158.86                                   
REMARK 500    ALA A1003       65.61     23.33                                   
REMARK 500                                                                      
REMARK 500 REMARK: NULL                                                         
REMARK 700                                                                      
REMARK 700 SHEET                                                                
REMARK 700 THE SHEET STRUCTURE OF THIS MOLECULE IS BIFURCATED. IN               
REMARK 700 ORDER TO REPRESENT THIS FEATURE IN THE SHEET RECORDS BELOW,          
REMARK 700 TWO SHEETS ARE DEFINED.                                              
REMARK 800                                                                      
REMARK 800 SITE                                                                 
REMARK 800 SITE_IDENTIFIER: AC1                                                 
REMARK 800 EVIDENCE_CODE: SOFTWARE                                              
REMARK 800 SITE_DESCRIPTION: BINDING SITE FOR RESIDUE ZZQ A1500                 
REMARK 900                                                                      
REMARK 900 RELATED ENTRIES                                                      
REMARK 900 RELATED ID: 2WXM   RELATED DB: PDB                                   
REMARK 900  THE CRYSTAL STRUCTURE OF THE MURINE CLASS                           
REMARK 900  IA PI 3-KINASE P110DELTA IN COMPLEX WITH                            
REMARK 900  DL06.                                                               
REMARK 900 RELATED ID: 2WXH   RELATED DB: PDB                                   
REMARK 900  THE CRYSTAL STRUCTURE OF THE MURINE CLASS                           
REMARK 900  IA PI 3-KINASE P110DELTA IN COMPLEX WITH                            
REMARK 900  SW14.                                                               
REMARK 900 RELATED ID: 2WXK   RELATED DB: PDB                                   
REMARK 900  THE CRYSTAL STRUCTURE OF THE MURINE CLASS                           
REMARK 900  IA PI 3-KINASE P110DELTA IN COMPLEX WITH                            
REMARK 900  INK666.                                                             
REMARK 900 RELATED ID: 2WXL   RELATED DB: PDB                                   
REMARK 900  THE CRYSTAL STRUCTURE OF THE MURINE CLASS                           
REMARK 900  IA PI 3-KINASE P110DELTA IN COMPLEX WITH                            
REMARK 900  ZSTK474.                                                            
REMARK 900 RELATED ID: 2WXG   RELATED DB: PDB                                   
REMARK 900  THE CRYSTAL STRUCTURE OF THE MURINE CLASS                           
REMARK 900  IA PI 3-KINASE P110DELTA IN COMPLEX WITH                            
REMARK 900  SW13.                                                               
REMARK 900 RELATED ID: 2WXI   RELATED DB: PDB                                   
REMARK 900  THE CRYSTAL STRUCTURE OF THE MURINE CLASS                           
REMARK 900  IA PI 3-KINASE P110DELTA IN COMPLEX WITH                            
REMARK 900  SW30.                                                               
REMARK 900 RELATED ID: 2WXP   RELATED DB: PDB                                   
REMARK 900  THE CRYSTAL STRUCTURE OF THE MURINE CLASS                           
REMARK 900  IA PI 3-KINASE P110DELTA IN COMPLEX WITH                            
REMARK 900  GDC-0941.                                                           
REMARK 900 RELATED ID: 2WXO   RELATED DB: PDB                                   
REMARK 900  THE CRYSTAL STRUCTURE OF THE MURINE CLASS                           
REMARK 900  IA PI 3-KINASE P110DELTA IN COMPLEX WITH                            
REMARK 900  AS5.                                                                
REMARK 900 RELATED ID: 2WXF   RELATED DB: PDB                                   
REMARK 900  THE CRYSTAL STRUCTURE OF THE MURINE CLASS                           
REMARK 900  IA PI 3-KINASE P110DELTA IN COMPLEX WITH                            
REMARK 900  PIK-39.                                                             
REMARK 900 RELATED ID: 2WXN   RELATED DB: PDB                                   
REMARK 900  THE CRYSTAL STRUCTURE OF THE MURINE CLASS                           
REMARK 900  IA PI 3-KINASE P110DELTA IN COMPLEX WITH                            
REMARK 900  DL06.                                                               
REMARK 900 RELATED ID: 2WXE   RELATED DB: PDB                                   
REMARK 900  THE CRYSTAL STRUCTURE OF THE MURINE CLASS                           
REMARK 900  IA PI 3-KINASE P110DELTA IN COMPLEX WITH                            
REMARK 900  IC87114.                                                            
REMARK 900 RELATED ID: 2WXJ   RELATED DB: PDB                                   
REMARK 900  THE CRYSTAL STRUCTURE OF THE MURINE CLASS                           
REMARK 900  IA PI 3-KINASE P110DELTA IN COMPLEX WITH                            
REMARK 900  INK654.                                                             
REMARK 900 RELATED ID: 2WXR   RELATED DB: PDB                                   
REMARK 900  THE CRYSTAL STRUCTURE OF THE MURINE CLASS                           
REMARK 900  IA PI 3-KINASE P110DELTA.                                           
DBREF  2WXQ A  106  1044  UNP    Q3UDT3   Q3UDT3_MOUSE   106   1044             
SEQADV 2WXQ GLY A  105  UNP  Q3UDT3              EXPRESSION TAG                 
SEQRES   1 A  940  GLY GLY ASP ARG VAL LYS LYS LEU ILE ASN SER GLN ILE          
SEQRES   2 A  940  SER LEU LEU ILE GLY LYS GLY LEU HIS GLU PHE ASP SER          
SEQRES   3 A  940  LEU ARG ASP PRO GLU VAL ASN ASP PHE ARG THR LYS MET          
SEQRES   4 A  940  ARG GLN PHE CYS GLU GLU ALA ALA ALA HIS ARG GLN GLN          
SEQRES   5 A  940  LEU GLY TRP VAL GLU TRP LEU GLN TYR SER PHE PRO LEU          
SEQRES   6 A  940  GLN LEU GLU PRO SER ALA ARG GLY TRP ARG ALA GLY LEU          
SEQRES   7 A  940  LEU ARG VAL SER ASN ARG ALA LEU LEU VAL ASN VAL LYS          
SEQRES   8 A  940  PHE GLU GLY SER GLU GLU SER PHE THR PHE GLN VAL SER          
SEQRES   9 A  940  THR LYS ASP MET PRO LEU ALA LEU MET ALA CYS ALA LEU          
SEQRES  10 A  940  ARG LYS LYS ALA THR VAL PHE ARG GLN PRO LEU VAL GLU          
SEQRES  11 A  940  GLN PRO GLU GLU TYR ALA LEU GLN VAL ASN GLY ARG HIS          
SEQRES  12 A  940  GLU TYR LEU TYR GLY ASN TYR PRO LEU CYS HIS PHE GLN          
SEQRES  13 A  940  TYR ILE CYS SER CYS LEU HIS SER GLY LEU THR PRO HIS          
SEQRES  14 A  940  LEU THR MET VAL HIS SER SER SER ILE LEU ALA MET ARG          
SEQRES  15 A  940  ASP GLU GLN SER ASN PRO ALA PRO GLN VAL GLN LYS PRO          
SEQRES  16 A  940  ARG ALA LYS PRO PRO PRO ILE PRO ALA LYS LYS PRO SER          
SEQRES  17 A  940  SER VAL SER LEU TRP SER LEU GLU GLN PRO PHE SER ILE          
SEQRES  18 A  940  GLU LEU ILE GLU GLY ARG LYS VAL ASN ALA ASP GLU ARG          
SEQRES  19 A  940  MET LYS LEU VAL VAL GLN ALA GLY LEU PHE HIS GLY ASN          
SEQRES  20 A  940  GLU MET LEU CYS LYS THR VAL SER SER SER GLU VAL ASN          
SEQRES  21 A  940  VAL CYS SER GLU PRO VAL TRP LYS GLN ARG LEU GLU PHE          
SEQRES  22 A  940  ASP ILE SER VAL CYS ASP LEU PRO ARG MET ALA ARG LEU          
SEQRES  23 A  940  CYS PHE ALA LEU TYR ALA VAL VAL GLU LYS ALA LYS LYS          
SEQRES  24 A  940  ALA ARG SER THR LYS LYS LYS SER LYS LYS ALA ASP CYS          
SEQRES  25 A  940  PRO ILE ALA TRP ALA ASN LEU MET LEU PHE ASP TYR LYS          
SEQRES  26 A  940  ASP GLN LEU LYS THR GLY GLU ARG CYS LEU TYR MET TRP          
SEQRES  27 A  940  PRO SER VAL PRO ASP GLU LYS GLY GLU LEU LEU ASN PRO          
SEQRES  28 A  940  ALA GLY THR VAL ARG GLY ASN PRO ASN THR GLU SER ALA          
SEQRES  29 A  940  ALA ALA LEU VAL ILE TYR LEU PRO GLU VAL ALA PRO HIS          
SEQRES  30 A  940  PRO VAL TYR PHE PRO ALA LEU GLU LYS ILE LEU GLU LEU          
SEQRES  31 A  940  GLY ARG HIS GLY GLU ARG GLY ARG ILE THR GLU GLU GLU          
SEQRES  32 A  940  GLN LEU GLN LEU ARG GLU ILE LEU GLU ARG ARG GLY SER          
SEQRES  33 A  940  GLY GLU LEU TYR GLU HIS GLU LYS ASP LEU VAL TRP LYS          
SEQRES  34 A  940  MET ARG HIS GLU VAL GLN GLU HIS PHE PRO GLU ALA LEU          
SEQRES  35 A  940  ALA ARG LEU LEU LEU VAL THR LYS TRP ASN LYS HIS GLU          
SEQRES  36 A  940  ASP VAL ALA GLN MET LEU TYR LEU LEU CYS SER TRP PRO          
SEQRES  37 A  940  GLU LEU PRO VAL LEU SER ALA LEU GLU LEU LEU ASP PHE          
SEQRES  38 A  940  SER PHE PRO ASP CYS TYR VAL GLY SER PHE ALA ILE LYS          
SEQRES  39 A  940  SER LEU ARG LYS LEU THR ASP ASP GLU LEU PHE GLN TYR          
SEQRES  40 A  940  LEU LEU GLN LEU VAL GLN VAL LEU LYS TYR GLU SER TYR          
SEQRES  41 A  940  LEU ASP CYS GLU LEU THR LYS PHE LEU LEU GLY ARG ALA          
SEQRES  42 A  940  LEU ALA ASN ARG LYS ILE GLY HIS PHE LEU PHE TRP HIS          
SEQRES  43 A  940  LEU ARG SER GLU MET HIS VAL PRO SER VAL ALA LEU ARG          
SEQRES  44 A  940  PHE GLY LEU ILE MET GLU ALA TYR CYS ARG GLY SER THR          
SEQRES  45 A  940  HIS HIS MET LYS VAL LEU MET LYS GLN GLY GLU ALA LEU          
SEQRES  46 A  940  SER LYS LEU LYS ALA LEU ASN ASP PHE VAL LYS VAL SER          
SEQRES  47 A  940  SER GLN LYS THR THR LYS PRO GLN THR LYS GLU MET MET          
SEQRES  48 A  940  HIS MET CYS MET ARG GLN GLU THR TYR MET GLU ALA LEU          
SEQRES  49 A  940  SER HIS LEU GLN SER PRO LEU ASP PRO SER THR LEU LEU          
SEQRES  50 A  940  GLU GLU VAL CYS VAL GLU GLN CYS THR PHE MET ASP SER          
SEQRES  51 A  940  LYS MET LYS PRO LEU TRP ILE MET TYR SER SER GLU GLU          
SEQRES  52 A  940  ALA GLY SER ALA GLY ASN VAL GLY ILE ILE PHE LYS ASN          
SEQRES  53 A  940  GLY ASP ASP LEU ARG GLN ASP MET LEU THR LEU GLN MET          
SEQRES  54 A  940  ILE GLN LEU MET ASP VAL LEU TRP LYS GLN GLU GLY LEU          
SEQRES  55 A  940  ASP LEU ARG MET THR PRO TYR GLY CYS LEU PRO THR GLY          
SEQRES  56 A  940  ASP ARG THR GLY LEU ILE GLU VAL VAL LEU HIS SER ASP          
SEQRES  57 A  940  THR ILE ALA ASN ILE GLN LEU ASN LYS SER ASN MET ALA          
SEQRES  58 A  940  ALA THR ALA ALA PHE ASN LYS ASP ALA LEU LEU ASN TRP          
SEQRES  59 A  940  LEU LYS SER LYS ASN PRO GLY GLU ALA LEU ASP ARG ALA          
SEQRES  60 A  940  ILE GLU GLU PHE THR LEU SER CYS ALA GLY TYR CYS VAL          
SEQRES  61 A  940  ALA THR TYR VAL LEU GLY ILE GLY ASP ARG HIS SER ASP          
SEQRES  62 A  940  ASN ILE MET ILE ARG GLU SER GLY GLN LEU PHE HIS ILE          
SEQRES  63 A  940  ASP PHE GLY HIS PHE LEU GLY ASN PHE LYS THR LYS PHE          
SEQRES  64 A  940  GLY ILE ASN ARG GLU ARG VAL PRO PHE ILE LEU THR TYR          
SEQRES  65 A  940  ASP PHE VAL HIS VAL ILE GLN GLN GLY LYS THR ASN ASN          
SEQRES  66 A  940  SER GLU LYS PHE GLU ARG PHE ARG GLY TYR CYS GLU ARG          
SEQRES  67 A  940  ALA TYR THR ILE LEU ARG ARG HIS GLY LEU LEU PHE LEU          
SEQRES  68 A  940  HIS LEU PHE ALA LEU MET ARG ALA ALA GLY LEU PRO GLU          
SEQRES  69 A  940  LEU SER CYS SER LYS ASP ILE GLN TYR LEU LYS ASP SER          
SEQRES  70 A  940  LEU ALA LEU GLY LYS THR GLU GLU GLU ALA LEU LYS HIS          
SEQRES  71 A  940  PHE ARG VAL LYS PHE ASN GLU ALA LEU ARG GLU SER TRP          
SEQRES  72 A  940  LYS THR LYS VAL ASN TRP LEU ALA HIS ASN VAL SER LYS          
SEQRES  73 A  940  ASP ASN ARG GLN                                              
HET    ZZQ  A1500      34                                                       
HETNAM     ZZQ 2-{[3-(2-METHOXYPHENYL)-4-OXO-3,4,5,6,7,8-                       
HETNAM   2 ZZQ  HEXAHYDROQUINAZOLIN-2-YL]SULFANYL}-N-QUINOXALIN-                
HETNAM   3 ZZQ  6-YLACETAMIDE                                                   
FORMUL   2  ZZQ    C25 H23 N5 O3 S                                              
HELIX    1   1 VAL A  109  GLY A  122  1                                  14    
HELIX    2   2 LEU A  125  LEU A  131  1                                   7    
HELIX    3   3 ASP A  133  GLN A  155  1                                  23    
HELIX    4   4 GLY A  158  PHE A  167  1                                  10    
HELIX    5   5 MET A  212  ALA A  225  1                                  14    
HELIX    6   6 GLN A  235  GLU A  237  5                                   3    
HELIX    7   7 PRO A  255  HIS A  258  5                                   4    
HELIX    8   8 PHE A  259  GLY A  269  1                                  11    
HELIX    9   9 SER A  279  GLN A  289  1                                  11    
HELIX   10  10 CYS A  382  LEU A  384  5                                   3    
HELIX   11  11 ALA A  487  LEU A  494  1                                   8    
HELIX   12  12 LEU A  511  GLU A  516  1                                   6    
HELIX   13  13 TYR A  524  MET A  534  1                                  11    
HELIX   14  14 MET A  534  PHE A  542  1                                   9    
HELIX   15  15 ALA A  545  LEU A  551  1                                   7    
HELIX   16  16 LYS A  557  SER A  570  1                                  14    
HELIX   17  17 PRO A  575  LEU A  582  1                                   8    
HELIX   18  18 ASP A  589  ARG A  601  1                                  13    
HELIX   19  19 THR A  604  LYS A  620  1                                  17    
HELIX   20  20 CYS A  627  ASN A  640  1                                  14    
HELIX   21  21 ASN A  640  SER A  653  1                                  14    
HELIX   22  22 VAL A  657  GLY A  674  1                                  18    
HELIX   23  23 SER A  675  THR A  706  1                                  32    
HELIX   24  24 THR A  707  GLN A  721  1                                  15    
HELIX   25  25 GLN A  721  LEU A  728  1                                   8    
HELIX   26  26 VAL A  746  CYS A  749  5                                   4    
HELIX   27  27 LEU A  784  GLU A  804  1                                  21    
HELIX   28  28 ILE A  834  LEU A  839  1                                   6    
HELIX   29  29 PHE A  850  LYS A  852  5                                   3    
HELIX   30  30 ASP A  853  ASN A  863  1                                  11    
HELIX   31  31 GLU A  866  GLY A  890  1                                  25    
HELIX   32  32 THR A  935  GLN A  943  1                                   9    
HELIX   33  33 ASN A  949  HIS A  970  1                                  22    
HELIX   34  34 HIS A  970  ARG A  982  1                                  13    
HELIX   35  35 ALA A  983  GLY A  985  5                                   3    
HELIX   36  36 CYS A  991  LEU A 1002  1                                  12    
HELIX   37  37 THR A 1007  SER A 1026  1                                  20    
SHEET    1  AA 5 SER A 202  SER A 208  0                                        
SHEET    2  AA 5 ALA A 189  PHE A 196 -1  O  LEU A 190   N  VAL A 207           
SHEET    3  AA 5 HIS A 273  HIS A 278  1  O  LEU A 274   N  LYS A 195           
SHEET    4  AA 5 TYR A 239  VAL A 243 -1  O  ALA A 240   N  VAL A 277           
SHEET    5  AA 5 TYR A 249  LEU A 250 -1  O  LEU A 250   N  LEU A 241           
SHEET    1  AB 4 VAL A 370  SER A 380  0                                        
SHEET    2  AB 4 PRO A 322  GLU A 329 -1  O  PHE A 323   N  PHE A 377           
SHEET    3  AB 4 ALA A 470  LEU A 475 -1  O  VAL A 472   N  ILE A 328           
SHEET    4  AB 4 GLY A 435  TYR A 440 -1  O  GLY A 435   N  LEU A 475           
SHEET    1  AC 5 GLU A 352  MET A 353  0                                        
SHEET    2  AC 5 LYS A 340  HIS A 349 -1  O  HIS A 349   N  GLU A 352           
SHEET    3  AC 5 ARG A 389  VAL A 397 -1  O  ARG A 389   N  PHE A 348           
SHEET    4  AC 5 CYS A 416  MET A 424 -1  O  CYS A 416   N  ALA A 396           
SHEET    5  AC 5 TRP A 442  PRO A 443 -1  O  TRP A 442   N  TRP A 420           
SHEET    1  AD 3 GLU A 352  MET A 353  0                                        
SHEET    2  AD 3 VAL A 363  ASN A 364 -1  O  VAL A 363   N  LEU A 341           
SHEET    1  AE 2 LEU A 731  SER A 733  0                                        
SHEET    2  AE 2 ASP A 736  LEU A 741 -1  N  ASP A 736   O  SER A 733           
SHEET    1  AF 3 GLU A 743  VAL A 744  0                                        
SHEET    2  AF 3 LEU A 759  SER A 765 -1  O  SER A 764   N  GLU A 743           
SHEET    3  AF 3 THR A 750  PHE A 751 -1  O  THR A 750   N  TRP A 760           
SHEET    1  AG 2 GLU A 743  VAL A 744  0                                        
SHEET    2  AG 2 LEU A 759  SER A 765 -1  O  SER A 764   N  GLU A 743           
SHEET    1  AH 3 SER A 831  THR A 833  0                                        
SHEET    2  AH 3 ILE A 899  ARG A 902 -1  O  ILE A 901   N  ASP A 832           
SHEET    3  AH 3 LEU A 907  HIS A 909 -1  O  PHE A 908   N  MET A 900           
CISPEP   1 SER A  367    GLU A  368          0        -2.23                     
CISPEP   2 THR A  434    GLY A  435          0         0.68                     
SITE     1 AC1 11 LYS A 708  THR A 750  MET A 752  ASP A 753                    
SITE     2 AC1 11 SER A 754  TRP A 760  GLU A 826  VAL A 827                    
SITE     3 AC1 11 VAL A 828  MET A 900  ILE A 910                               
CRYST1  142.130   63.860  116.630  90.00 102.62  90.00 C 1 2 1       4          
ORIGX1      1.000000  0.000000  0.000000        0.00000                         
ORIGX2      0.000000  1.000000  0.000000        0.00000                         
ORIGX3      0.000000  0.000000  1.000000        0.00000                         
SCALE1      0.007036  0.000000  0.001575        0.00000                         
SCALE2      0.000000  0.015659  0.000000        0.00000                         
SCALE3      0.000000  0.000000  0.008786        0.00000                         
ATOM      1  N   VAL A 109      -7.844  40.266   4.308  1.00 36.48           N  
ATOM      2  CA  VAL A 109      -7.387  39.745   5.638  1.00 37.09           C  
ATOM      3  C   VAL A 109      -8.578  39.295   6.479  1.00 37.29           C  
ATOM      4  O   VAL A 109      -8.617  38.167   6.981  1.00 37.58           O  
ATOM      5  CB  VAL A 109      -6.599  40.800   6.449  1.00 37.04           C  
ATOM      6  CG1 VAL A 109      -6.064  40.193   7.734  1.00 36.86           C  
ATOM      7  CG2 VAL A 109      -5.466  41.382   5.625  1.00 37.63           C  
ATOM      8  N   LYS A 110      -9.531  40.208   6.646  1.00 37.28           N  
ATOM      9  CA  LYS A 110     -10.850  39.904   7.171  1.00 37.17           C  
ATOM     10  C   LYS A 110     -11.467  38.742   6.361  1.00 37.32           C  
ATOM     11  O   LYS A 110     -12.194  37.897   6.898  1.00 37.78           O  
ATOM     12  CB  LYS A 110     -11.702  41.189   7.116  1.00 36.99           C  
ATOM     13  CG  LYS A 110     -13.198  41.017   6.967  1.00 36.85           C  
ATOM     14  CD  LYS A 110     -13.821  40.382   8.208  1.00 37.35           C  
ATOM     15  CE  LYS A 110     -15.218  39.879   7.911  1.00 36.05           C  
ATOM     16  NZ  LYS A 110     -15.975  39.792   9.158  1.00 34.41           N  
ATOM     17  N   LYS A 111     -11.140  38.715   5.072  1.00 37.24           N  
ATOM     18  CA  LYS A 111     -11.596  37.702   4.123  1.00 37.11           C  
ATOM     19  C   LYS A 111     -11.012  36.310   4.419  1.00 36.96           C  
ATOM     20  O   LYS A 111     -11.719  35.296   4.346  1.00 37.03           O  
ATOM     21  CB  LYS A 111     -11.204  38.145   2.706  1.00 36.98           C  
ATOM     22  CG  LYS A 111     -12.063  37.589   1.588  1.00 37.30           C  
ATOM     23  CD  LYS A 111     -11.634  36.199   1.166  1.00 37.70           C  
ATOM     24  CE  LYS A 111     -12.734  35.551   0.352  1.00 39.08           C  
ATOM     25  NZ  LYS A 111     -13.044  34.180   0.852  1.00 39.83           N  
ATOM     26  N   LEU A 112      -9.720  36.277   4.735  1.00 36.66           N  
ATOM     27  CA  LEU A 112      -9.021  35.037   5.045  1.00 36.49           C  
ATOM     28  C   LEU A 112      -9.564  34.433   6.333  1.00 36.47           C  
ATOM     29  O   LEU A 112      -9.732  33.210   6.420  1.00 36.92           O  
ATOM     30  CB  LEU A 112      -7.506  35.277   5.164  1.00 36.57           C  
ATOM     31  CG  LEU A 112      -6.571  34.133   5.593  1.00 36.14           C  
ATOM     32  CD1 LEU A 112      -6.290  33.151   4.460  1.00 35.89           C  
ATOM     33  CD2 LEU A 112      -5.273  34.709   6.130  1.00 35.53           C  
ATOM     34  N   ILE A 113      -9.843  35.286   7.319  1.00 35.76           N  
ATOM     35  CA  ILE A 113     -10.385  34.818   8.582  1.00 35.36           C  
ATOM     36  C   ILE A 113     -11.645  34.008   8.326  1.00 35.31           C  
ATOM     37  O   ILE A 113     -11.799  32.909   8.863  1.00 35.76           O  
ATOM     38  CB  ILE A 113     -10.692  35.971   9.552  1.00 35.32           C  
ATOM     39  CG1 ILE A 113      -9.385  36.593  10.042  1.00 35.90           C  
ATOM     40  CG2 ILE A 113     -11.522  35.465  10.746  1.00 33.81           C  
ATOM     41  CD1 ILE A 113      -9.561  37.835  10.901  1.00 37.50           C  
ATOM     42  N   ASN A 114     -12.523  34.548   7.481  1.00 34.74           N  
ATOM     43  CA  ASN A 114     -13.819  33.932   7.175  1.00 33.89           C  
ATOM     44  C   ASN A 114     -13.694  32.556   6.566  1.00 33.49           C  
ATOM     45  O   ASN A 114     -14.451  31.664   6.888  1.00 33.13           O  
ATOM     46  CB  ASN A 114     -14.611  34.826   6.223  1.00 33.50           C  
ATOM     47  CG  ASN A 114     -14.987  36.134   6.848  1.00 32.90           C  
ATOM     48  OD1 ASN A 114     -15.353  36.187   8.015  1.00 31.23           O  
ATOM     49  ND2 ASN A 114     -14.884  37.210   6.077  1.00 34.51           N  
ATOM     50  N   SER A 115     -12.736  32.402   5.666  1.00 33.41           N  
ATOM     51  CA  SER A 115     -12.546  31.136   4.993  1.00 33.49           C  
ATOM     52  C   SER A 115     -11.928  30.133   5.961  1.00 32.98           C  
ATOM     53  O   SER A 115     -12.207  28.948   5.897  1.00 32.93           O  
ATOM     54  CB  SER A 115     -11.687  31.317   3.741  1.00 33.31           C  
ATOM     55  OG  SER A 115     -10.369  31.680   4.113  1.00 34.77           O  
ATOM     56  N   GLN A 116     -11.092  30.618   6.865  1.00 32.71           N  
ATOM     57  CA  GLN A 116     -10.574  29.770   7.920  1.00 32.69           C  
ATOM     58  C   GLN A 116     -11.690  29.284   8.853  1.00 32.45           C  
ATOM     59  O   GLN A 116     -11.873  28.076   9.039  1.00 33.18           O  
ATOM     60  CB  GLN A 116      -9.486  30.499   8.687  1.00 32.78           C  
ATOM     61  CG  GLN A 116      -8.142  30.380   8.015  1.00 33.25           C  
ATOM     62  CD  GLN A 116      -7.119  31.365   8.539  1.00 33.65           C  
ATOM     63  OE1 GLN A 116      -6.050  31.501   7.967  1.00 35.89           O  
ATOM     64  NE2 GLN A 116      -7.444  32.065   9.612  1.00 34.12           N  
ATOM     65  N   ILE A 117     -12.445  30.216   9.422  1.00 31.54           N  
ATOM     66  CA  ILE A 117     -13.627  29.860  10.189  1.00 30.70           C  
ATOM     67  C   ILE A 117     -14.464  28.803   9.462  1.00 30.32           C  
ATOM     68  O   ILE A 117     -14.867  27.828  10.072  1.00 30.64           O  
ATOM     69  CB  ILE A 117     -14.481  31.101  10.532  1.00 30.59           C  
ATOM     70  CG1 ILE A 117     -13.763  31.945  11.579  1.00 29.19           C  
ATOM     71  CG2 ILE A 117     -15.871  30.689  11.032  1.00 30.29           C  
ATOM     72  CD1 ILE A 117     -14.594  33.077  12.108  1.00 30.33           C  
ATOM     73  N   SER A 118     -14.694  28.986   8.166  1.00 29.89           N  
ATOM     74  CA  SER A 118     -15.535  28.068   7.373  1.00 30.09           C  
ATOM     75  C   SER A 118     -14.995  26.660   7.398  1.00 29.94           C  
ATOM     76  O   SER A 118     -15.723  25.700   7.665  1.00 29.98           O  
ATOM     77  CB  SER A 118     -15.637  28.512   5.901  1.00 29.65           C  
ATOM     78  OG  SER A 118     -16.593  29.524   5.727  1.00 28.82           O  
ATOM     79  N   LEU A 119     -13.709  26.558   7.102  1.00 29.88           N  
ATOM     80  CA  LEU A 119     -13.049  25.286   7.065  1.00 30.35           C  
ATOM     81  C   LEU A 119     -13.063  24.689   8.463  1.00 30.48           C  
ATOM     82  O   LEU A 119     -13.197  23.472   8.624  1.00 30.52           O  
ATOM     83  CB  LEU A 119     -11.613  25.440   6.570  1.00 30.44           C  
ATOM     84  CG  LEU A 119     -10.930  24.128   6.164  1.00 30.99           C  
ATOM     85  CD1 LEU A 119     -11.543  23.615   4.868  1.00 32.07           C  
ATOM     86  CD2 LEU A 119      -9.415  24.283   6.021  1.00 31.94           C  
ATOM     87  N   LEU A 120     -12.950  25.555   9.468  1.00 30.17           N  
ATOM     88  CA  LEU A 120     -12.822  25.098  10.834  1.00 30.13           C  
ATOM     89  C   LEU A 120     -14.088  24.450  11.367  1.00 30.30           C  
ATOM     90  O   LEU A 120     -14.040  23.408  12.020  1.00 30.21           O  
ATOM     91  CB  LEU A 120     -12.417  26.248  11.754  1.00 30.04           C  
ATOM     92  CG  LEU A 120     -12.053  25.744  13.157  1.00 28.62           C  
ATOM     93  CD1 LEU A 120     -10.935  24.678  13.064  1.00 24.40           C  
ATOM     94  CD2 LEU A 120     -11.697  26.887  14.107  1.00 25.28           C  
ATOM     95  N   ILE A 121     -15.216  25.076  11.089  1.00 30.55           N  
ATOM     96  CA  ILE A 121     -16.451  24.658  11.706  1.00 31.10           C  
ATOM     97  C   ILE A 121     -17.148  23.579  10.899  1.00 31.60           C  
ATOM     98  O   ILE A 121     -18.056  22.915  11.401  1.00 32.01           O  
ATOM     99  CB  ILE A 121     -17.378  25.859  12.000  1.00 31.09           C  
ATOM    100  CG1 ILE A 121     -17.850  26.535  10.704  1.00 30.16           C  
ATOM    101  CG2 ILE A 121     -16.658  26.845  12.942  1.00 31.33           C  
ATOM    102  CD1 ILE A 121     -18.920  27.615  10.921  1.00 28.59           C  
ATOM    103  N   GLY A 122     -16.704  23.385   9.663  1.00 31.61           N  
ATOM    104  CA  GLY A 122     -17.315  22.391   8.811  1.00 32.07           C  
ATOM    105  C   GLY A 122     -18.489  22.894   7.988  1.00 32.66           C  
ATOM    106  O   GLY A 122     -19.062  22.119   7.233  1.00 33.35           O  
ATOM    107  N   LYS A 123     -18.837  24.174   8.127  1.00 32.47           N  
ATOM    108  CA  LYS A 123     -19.909  24.818   7.367  1.00 32.68           C  
ATOM    109  C   LYS A 123     -19.419  26.176   6.828  1.00 32.81           C  
ATOM    110  O   LYS A 123     -18.773  26.944   7.551  1.00 32.79           O  
ATOM    111  CB  LYS A 123     -21.111  25.034   8.276  1.00 33.23           C  
ATOM    112  CG  LYS A 123     -22.417  25.388   7.583  1.00 35.05           C  
ATOM    113  CD  LYS A 123     -23.586  25.337   8.569  1.00 37.15           C  
ATOM    114  CE  LYS A 123     -24.805  24.649   7.966  1.00 38.74           C  
ATOM    115  NZ  LYS A 123     -25.623  25.604   7.176  1.00 40.03           N  
ATOM    116  N   GLY A 124     -19.696  26.458   5.554  1.00 32.66           N  
ATOM    117  CA  GLY A 124     -19.330  27.741   4.955  1.00 32.58           C  
ATOM    118  C   GLY A 124     -20.250  28.889   5.374  1.00 32.52           C  
ATOM    119  O   GLY A 124     -21.465  28.735   5.372  1.00 32.18           O  
ATOM    120  N   LEU A 125     -19.660  30.045   5.696  1.00 32.60           N  
ATOM    121  CA  LEU A 125     -20.379  31.229   6.226  1.00 32.70           C  
ATOM    122  C   LEU A 125     -21.477  31.814   5.315  1.00 32.35           C  
ATOM    123  O   LEU A 125     -22.435  32.397   5.802  1.00 31.69           O  
ATOM    124  CB  LEU A 125     -19.372  32.325   6.614  1.00 32.87           C  
ATOM    125  CG  LEU A 125     -18.281  32.002   7.660  1.00 34.69           C  
ATOM    126  CD1 LEU A 125     -17.398  33.221   7.951  1.00 34.28           C  
ATOM    127  CD2 LEU A 125     -18.843  31.412   8.992  1.00 34.13           C  
ATOM    128  N   HIS A 126     -21.321  31.630   4.001  1.00 32.68           N  
ATOM    129  CA  HIS A 126     -22.250  32.105   2.979  1.00 32.84           C  
ATOM    130  C   HIS A 126     -23.634  31.533   3.199  1.00 33.65           C  
ATOM    131  O   HIS A 126     -24.653  32.127   2.811  1.00 33.77           O  
ATOM    132  CB  HIS A 126     -21.742  31.767   1.561  1.00 32.63           C  
ATOM    133  CG  HIS A 126     -21.464  30.307   1.320  1.00 32.18           C  
ATOM    134  ND1 HIS A 126     -22.393  29.448   0.768  1.00 31.85           N  
ATOM    135  CD2 HIS A 126     -20.348  29.564   1.527  1.00 31.47           C  
ATOM    136  CE1 HIS A 126     -21.870  28.238   0.665  1.00 30.47           C  
ATOM    137  NE2 HIS A 126     -20.630  28.281   1.121  1.00 30.30           N  
ATOM    138  N   GLU A 127     -23.658  30.381   3.857  1.00 34.29           N  
ATOM    139  CA  GLU A 127     -24.890  29.685   4.131  1.00 35.18           C  
ATOM    140  C   GLU A 127     -25.710  30.384   5.199  1.00 35.85           C  
ATOM    141  O   GLU A 127     -26.943  30.316   5.158  1.00 36.63           O  
ATOM    142  CB  GLU A 127     -24.599  28.254   4.532  1.00 35.24           C  
ATOM    143  CG  GLU A 127     -23.708  27.530   3.532  1.00 35.30           C  
ATOM    144  CD  GLU A 127     -23.555  26.060   3.849  1.00 36.13           C  
ATOM    145  OE1 GLU A 127     -23.849  25.648   4.999  1.00 35.67           O  
ATOM    146  OE2 GLU A 127     -23.146  25.315   2.935  1.00 36.55           O  
ATOM    147  N   PHE A 128     -25.041  31.069   6.131  1.00 36.12           N  
ATOM    148  CA  PHE A 128     -25.743  31.924   7.096  1.00 36.67           C  
ATOM    149  C   PHE A 128     -26.448  33.108   6.395  1.00 37.06           C  
ATOM    150  O   PHE A 128     -27.580  33.461   6.733  1.00 37.05           O  
ATOM    151  CB  PHE A 128     -24.804  32.438   8.194  1.00 36.52           C  
ATOM    152  CG  PHE A 128     -24.077  31.357   8.958  1.00 37.90           C  
ATOM    153  CD1 PHE A 128     -24.695  30.139   9.266  1.00 39.49           C  
ATOM    154  CD2 PHE A 128     -22.773  31.568   9.401  1.00 38.06           C  
ATOM    155  CE1 PHE A 128     -24.006  29.142   9.990  1.00 40.30           C  
ATOM    156  CE2 PHE A 128     -22.087  30.584  10.116  1.00 39.27           C  
ATOM    157  CZ  PHE A 128     -22.700  29.370  10.418  1.00 38.94           C  
ATOM    158  N   ASP A 129     -25.786  33.710   5.411  1.00 37.45           N  
ATOM    159  CA  ASP A 129     -26.395  34.801   4.659  1.00 38.11           C  
ATOM    160  C   ASP A 129     -27.549  34.299   3.827  1.00 38.09           C  
ATOM    161  O   ASP A 129     -28.608  34.908   3.822  1.00 38.04           O  
ATOM    162  CB  ASP A 129     -25.369  35.483   3.763  1.00 38.22           C  
ATOM    163  CG  ASP A 129     -24.133  35.866   4.515  1.00 38.96           C  
ATOM    164  OD1 ASP A 129     -24.190  36.821   5.321  1.00 39.49           O  
ATOM    165  OD2 ASP A 129     -23.107  35.192   4.317  1.00 40.68           O  
ATOM    166  N   SER A 130     -27.333  33.174   3.146  1.00 38.47           N  
ATOM    167  CA  SER A 130     -28.305  32.592   2.210  1.00 38.68           C  
ATOM    168  C   SER A 130     -29.661  32.361   2.855  1.00 38.66           C  
ATOM    169  O   SER A 130     -30.682  32.302   2.177  1.00 38.42           O  
ATOM    170  CB  SER A 130     -27.773  31.272   1.665  1.00 38.77           C  
ATOM    171  OG  SER A 130     -26.567  31.484   0.956  1.00 39.67           O  
ATOM    172  N   LEU A 131     -29.648  32.230   4.180  1.00 39.11           N  
ATOM    173  CA  LEU A 131     -30.859  32.030   4.964  1.00 39.02           C  
ATOM    174  C   LEU A 131     -31.745  33.269   5.010  1.00 38.92           C  
ATOM    175  O   LEU A 131     -32.929  33.160   5.315  1.00 39.07           O  
ATOM    176  CB  LEU A 131     -30.520  31.581   6.385  1.00 39.03           C  
ATOM    177  CG  LEU A 131     -30.033  30.147   6.611  1.00 39.02           C  
ATOM    178  CD1 LEU A 131     -29.896  29.886   8.117  1.00 38.03           C  
ATOM    179  CD2 LEU A 131     -30.987  29.135   5.982  1.00 39.21           C  
ATOM    180  N   ARG A 132     -31.175  34.436   4.706  1.00 38.58           N  
ATOM    181  CA  ARG A 132     -31.907  35.702   4.744  1.00 38.48           C  
ATOM    182  C   ARG A 132     -32.795  35.810   6.003  1.00 38.18           C  
ATOM    183  O   ARG A 132     -33.948  36.222   5.912  1.00 38.39           O  
ATOM    184  CB  ARG A 132     -32.763  35.865   3.475  1.00 38.66           C  
ATOM    185  CG  ARG A 132     -32.030  35.617   2.150  1.00 39.62           C  
ATOM    186  CD  ARG A 132     -31.567  36.910   1.513  1.00 40.17           C  
ATOM    187  NE  ARG A 132     -30.682  36.675   0.373  1.00 40.57           N  
ATOM    188  CZ  ARG A 132     -30.361  37.601  -0.529  1.00 40.07           C  
ATOM    189  NH1 ARG A 132     -30.857  38.831  -0.434  1.00 39.32           N  
ATOM    190  NH2 ARG A 132     -29.545  37.297  -1.532  1.00 39.95           N  
ATOM    191  N   ASP A 133     -32.249  35.441   7.164  1.00 37.66           N  
ATOM    192  CA  ASP A 133     -33.010  35.329   8.418  1.00 37.03           C  
ATOM    193  C   ASP A 133     -32.545  36.343   9.484  1.00 36.23           C  
ATOM    194  O   ASP A 133     -31.390  36.311   9.899  1.00 36.00           O  
ATOM    195  CB  ASP A 133     -32.895  33.894   8.944  1.00 37.29           C  
ATOM    196  CG  ASP A 133     -33.729  33.641  10.197  1.00 38.59           C  
ATOM    197  OD1 ASP A 133     -34.233  34.595  10.841  1.00 39.74           O  
ATOM    198  OD2 ASP A 133     -33.869  32.453  10.548  1.00 39.88           O  
ATOM    199  N   PRO A 134     -33.447  37.250   9.922  1.00 35.66           N  
ATOM    200  CA  PRO A 134     -33.085  38.300  10.887  1.00 35.09           C  
ATOM    201  C   PRO A 134     -32.650  37.748  12.237  1.00 34.32           C  
ATOM    202  O   PRO A 134     -31.802  38.349  12.897  1.00 34.24           O  
ATOM    203  CB  PRO A 134     -34.375  39.111  11.047  1.00 35.06           C  
ATOM    204  CG  PRO A 134     -35.216  38.756   9.890  1.00 35.21           C  
ATOM    205  CD  PRO A 134     -34.849  37.373   9.479  1.00 35.49           C  
ATOM    206  N   GLU A 135     -33.209  36.606  12.631  1.00 33.60           N  
ATOM    207  CA  GLU A 135     -32.805  35.949  13.878  1.00 32.73           C  
ATOM    208  C   GLU A 135     -31.329  35.564  13.873  1.00 32.58           C  
ATOM    209  O   GLU A 135     -30.603  35.848  14.840  1.00 33.11           O  
ATOM    210  CB  GLU A 135     -33.673  34.726  14.180  1.00 32.52           C  
ATOM    211  CG  GLU A 135     -33.119  33.884  15.312  1.00 31.08           C  
ATOM    212  CD  GLU A 135     -34.181  33.217  16.145  1.00 30.49           C  
ATOM    213  OE1 GLU A 135     -35.203  32.775  15.580  1.00 29.65           O  
ATOM    214  OE2 GLU A 135     -33.973  33.121  17.376  1.00 29.91           O  
ATOM    215  N   VAL A 136     -30.897  34.912  12.793  1.00 31.76           N  
ATOM    216  CA  VAL A 136     -29.508  34.529  12.608  1.00 30.97           C  
ATOM    217  C   VAL A 136     -28.624  35.753  12.498  1.00 30.53           C  
ATOM    218  O   VAL A 136     -27.599  35.840  13.154  1.00 30.80           O  
ATOM    219  CB  VAL A 136     -29.353  33.631  11.372  1.00 31.41           C  
ATOM    220  CG1 VAL A 136     -27.904  33.641  10.828  1.00 31.66           C  
ATOM    221  CG2 VAL A 136     -29.812  32.196  11.702  1.00 32.21           C  
ATOM    222  N   ASN A 137     -29.041  36.715  11.688  1.00 30.37           N  
ATOM    223  CA  ASN A 137     -28.293  37.950  11.497  1.00 30.06           C  
ATOM    224  C   ASN A 137     -27.985  38.674  12.787  1.00 29.64           C  
ATOM    225  O   ASN A 137     -26.876  39.153  12.993  1.00 29.12           O  
ATOM    226  CB  ASN A 137     -29.053  38.861  10.553  1.00 30.09           C  
ATOM    227  CG  ASN A 137     -29.019  38.361   9.140  1.00 30.02           C  
ATOM    228  OD1 ASN A 137     -28.308  37.398   8.827  1.00 29.69           O  
ATOM    229  ND2 ASN A 137     -29.785  39.001   8.271  1.00 30.11           N  
ATOM    230  N   ASP A 138     -28.980  38.731  13.657  1.00 29.40           N  
ATOM    231  CA  ASP A 138     -28.813  39.390  14.930  1.00 29.27           C  
ATOM    232  C   ASP A 138     -27.895  38.630  15.838  1.00 29.42           C  
ATOM    233  O   ASP A 138     -27.014  39.225  16.463  1.00 29.90           O  
ATOM    234  CB  ASP A 138     -30.160  39.616  15.586  1.00 29.22           C  
ATOM    235  CG  ASP A 138     -30.941  40.693  14.891  1.00 28.85           C  
ATOM    236  OD1 ASP A 138     -30.283  41.495  14.198  1.00 28.35           O  
ATOM    237  OD2 ASP A 138     -32.188  40.732  15.023  1.00 28.50           O  
ATOM    238  N   PHE A 139     -28.093  37.313  15.904  1.00 29.15           N  
ATOM    239  CA  PHE A 139     -27.231  36.463  16.682  1.00 28.51           C  
ATOM    240  C   PHE A 139     -25.787  36.664  16.240  1.00 28.59           C  
ATOM    241  O   PHE A 139     -24.906  36.808  17.071  1.00 28.85           O  
ATOM    242  CB  PHE A 139     -27.627  35.009  16.518  1.00 28.59           C  
ATOM    243  CG  PHE A 139     -26.772  34.060  17.327  1.00 28.67           C  
ATOM    244  CD1 PHE A 139     -27.273  33.469  18.485  1.00 28.47           C  
ATOM    245  CD2 PHE A 139     -25.467  33.770  16.941  1.00 26.05           C  
ATOM    246  CE1 PHE A 139     -26.480  32.590  19.235  1.00 27.78           C  
ATOM    247  CE2 PHE A 139     -24.694  32.914  17.680  1.00 26.91           C  
ATOM    248  CZ  PHE A 139     -25.203  32.315  18.831  1.00 26.60           C  
ATOM    249  N   ARG A 140     -25.554  36.684  14.931  1.00 28.39           N  
ATOM    250  CA  ARG A 140     -24.218  36.890  14.389  1.00 28.72           C  
ATOM    251  C   ARG A 140     -23.584  38.244  14.726  1.00 29.47           C  
ATOM    252  O   ARG A 140     -22.422  38.312  15.075  1.00 29.79           O  
ATOM    253  CB  ARG A 140     -24.237  36.707  12.884  1.00 28.25           C  
ATOM    254  CG  ARG A 140     -24.634  35.312  12.464  1.00 29.04           C  
ATOM    255  CD  ARG A 140     -24.547  35.126  10.973  1.00 29.45           C  
ATOM    256  NE  ARG A 140     -23.173  34.926  10.524  1.00 31.17           N  
ATOM    257  CZ  ARG A 140     -22.756  35.119   9.279  1.00 31.00           C  
ATOM    258  NH1 ARG A 140     -23.598  35.533   8.345  1.00 31.64           N  
ATOM    259  NH2 ARG A 140     -21.489  34.901   8.969  1.00 33.03           N  
ATOM    260  N   THR A 141     -24.339  39.325  14.617  1.00 30.43           N  
ATOM    261  CA  THR A 141     -23.764  40.647  14.804  1.00 31.28           C  
ATOM    262  C   THR A 141     -23.607  40.934  16.306  1.00 32.11           C  
ATOM    263  O   THR A 141     -22.627  41.564  16.749  1.00 31.83           O  
ATOM    264  CB  THR A 141     -24.600  41.729  14.070  1.00 30.94           C  
ATOM    265  OG1 THR A 141     -25.973  41.567  14.417  1.00 31.64           O  
ATOM    266  CG2 THR A 141     -24.482  41.563  12.561  1.00 30.20           C  
ATOM    267  N   LYS A 142     -24.572  40.437  17.080  1.00 32.92           N  
ATOM    268  CA  LYS A 142     -24.589  40.639  18.515  1.00 33.43           C  
ATOM    269  C   LYS A 142     -23.440  39.837  19.095  1.00 33.42           C  
ATOM    270  O   LYS A 142     -22.522  40.402  19.690  1.00 33.84           O  
ATOM    271  CB  LYS A 142     -25.926  40.180  19.111  1.00 33.66           C  
ATOM    272  CG  LYS A 142     -26.239  40.752  20.477  1.00 34.81           C  
ATOM    273  CD  LYS A 142     -26.910  42.116  20.346  1.00 37.73           C  
ATOM    274  CE  LYS A 142     -26.865  42.886  21.663  1.00 38.97           C  
ATOM    275  NZ  LYS A 142     -27.848  44.004  21.642  1.00 40.04           N  
ATOM    276  N   MET A 143     -23.468  38.525  18.878  1.00 33.05           N  
ATOM    277  CA  MET A 143     -22.463  37.644  19.463  1.00 32.79           C  
ATOM    278  C   MET A 143     -21.029  37.997  19.080  1.00 32.51           C  
ATOM    279  O   MET A 143     -20.107  37.726  19.838  1.00 32.41           O  
ATOM    280  CB  MET A 143     -22.777  36.170  19.192  1.00 32.92           C  
ATOM    281  CG  MET A 143     -23.999  35.645  19.934  1.00 32.90           C  
ATOM    282  SD  MET A 143     -23.942  36.008  21.705  1.00 36.90           S  
ATOM    283  CE  MET A 143     -25.038  37.423  21.861  1.00 36.04           C  
ATOM    284  N   ARG A 144     -20.846  38.638  17.933  1.00 32.42           N  
ATOM    285  CA  ARG A 144     -19.513  39.066  17.521  1.00 32.48           C  
ATOM    286  C   ARG A 144     -18.991  40.230  18.344  1.00 32.74           C  
ATOM    287  O   ARG A 144     -17.810  40.252  18.698  1.00 33.39           O  
ATOM    288  CB  ARG A 144     -19.460  39.399  16.041  1.00 32.10           C  
ATOM    289  CG  ARG A 144     -18.073  39.676  15.567  1.00 32.80           C  
ATOM    290  CD  ARG A 144     -18.070  39.964  14.107  1.00 34.59           C  
ATOM    291  NE  ARG A 144     -16.754  40.364  13.626  1.00 36.81           N  
ATOM    292  CZ  ARG A 144     -16.449  40.444  12.337  1.00 39.17           C  
ATOM    293  NH1 ARG A 144     -17.376  40.137  11.437  1.00 39.76           N  
ATOM    294  NH2 ARG A 144     -15.233  40.828  11.942  1.00 39.68           N  
ATOM    295  N   GLN A 145     -19.864  41.183  18.655  1.00 33.02           N  
ATOM    296  CA  GLN A 145     -19.484  42.356  19.439  1.00 33.41           C  
ATOM    297  C   GLN A 145     -19.043  41.882  20.816  1.00 33.20           C  
ATOM    298  O   GLN A 145     -18.079  42.385  21.400  1.00 32.84           O  
ATOM    299  CB  GLN A 145     -20.667  43.343  19.546  1.00 33.55           C  
ATOM    300  CG  GLN A 145     -20.301  44.683  20.177  1.00 35.06           C  
ATOM    301  CD  GLN A 145     -21.229  45.825  19.764  1.00 38.23           C  
ATOM    302  OE1 GLN A 145     -22.405  45.871  20.164  1.00 40.05           O  
ATOM    303  NE2 GLN A 145     -20.697  46.770  18.975  1.00 37.41           N  
ATOM    304  N   PHE A 146     -19.763  40.890  21.310  1.00 33.35           N  
ATOM    305  CA  PHE A 146     -19.523  40.336  22.616  1.00 34.02           C  
ATOM    306  C   PHE A 146     -18.167  39.625  22.680  1.00 34.92           C  
ATOM    307  O   PHE A 146     -17.318  39.928  23.538  1.00 35.12           O  
ATOM    308  CB  PHE A 146     -20.631  39.347  22.928  1.00 33.71           C  
ATOM    309  CG  PHE A 146     -20.511  38.729  24.267  1.00 32.50           C  
ATOM    310  CD1 PHE A 146     -20.659  39.506  25.411  1.00 30.96           C  
ATOM    311  CD2 PHE A 146     -20.248  37.371  24.393  1.00 30.64           C  
ATOM    312  CE1 PHE A 146     -20.549  38.944  26.667  1.00 30.22           C  
ATOM    313  CE2 PHE A 146     -20.144  36.789  25.643  1.00 30.23           C  
ATOM    314  CZ  PHE A 146     -20.291  37.584  26.787  1.00 31.17           C  
ATOM    315  N   CYS A 147     -17.969  38.684  21.763  1.00 35.38           N  
ATOM    316  CA  CYS A 147     -16.722  37.950  21.695  1.00 36.25           C  
ATOM    317  C   CYS A 147     -15.550  38.884  21.414  1.00 36.72           C  
ATOM    318  O   CYS A 147     -14.431  38.659  21.890  1.00 36.83           O  
ATOM    319  CB  CYS A 147     -16.804  36.834  20.645  1.00 36.50           C  
ATOM    320  SG  CYS A 147     -17.934  35.438  21.085  1.00 36.68           S  
ATOM    321  N   GLU A 148     -15.806  39.945  20.656  1.00 37.09           N  
ATOM    322  CA  GLU A 148     -14.755  40.919  20.398  1.00 37.31           C  
ATOM    323  C   GLU A 148     -14.349  41.725  21.639  1.00 37.13           C  
ATOM    324  O   GLU A 148     -13.179  42.050  21.803  1.00 36.97           O  
ATOM    325  CB  GLU A 148     -15.082  41.790  19.184  1.00 37.22           C  
ATOM    326  CG  GLU A 148     -14.677  41.132  17.869  1.00 37.44           C  
ATOM    327  CD  GLU A 148     -15.414  41.699  16.672  1.00 38.79           C  
ATOM    328  OE1 GLU A 148     -16.338  42.510  16.861  1.00 38.62           O  
ATOM    329  OE2 GLU A 148     -15.083  41.323  15.529  1.00 40.46           O  
ATOM    330  N   GLU A 149     -15.301  42.005  22.521  1.00 37.43           N  
ATOM    331  CA  GLU A 149     -15.017  42.726  23.765  1.00 37.88           C  
ATOM    332  C   GLU A 149     -14.245  41.877  24.763  1.00 37.64           C  
ATOM    333  O   GLU A 149     -13.354  42.368  25.457  1.00 37.73           O  
ATOM    334  CB  GLU A 149     -16.308  43.214  24.398  1.00 38.08           C  
ATOM    335  CG  GLU A 149     -16.891  44.417  23.707  1.00 40.14           C  
ATOM    336  CD  GLU A 149     -18.379  44.550  23.945  1.00 42.89           C  
ATOM    337  OE1 GLU A 149     -18.879  43.881  24.879  1.00 43.42           O  
ATOM    338  OE2 GLU A 149     -19.043  45.321  23.199  1.00 43.47           O  
ATOM    339  N   ALA A 150     -14.607  40.601  24.836  1.00 37.58           N  
ATOM    340  CA  ALA A 150     -13.831  39.606  25.568  1.00 37.24           C  
ATOM    341  C   ALA A 150     -12.399  39.527  25.067  1.00 37.22           C  
ATOM    342  O   ALA A 150     -11.462  39.618  25.855  1.00 37.17           O  
ATOM    343  CB  ALA A 150     -14.484  38.248  25.458  1.00 37.10           C  
ATOM    344  N   ALA A 151     -12.229  39.339  23.758  1.00 37.58           N  
ATOM    345  CA  ALA A 151     -10.892  39.204  23.168  1.00 37.74           C  
ATOM    346  C   ALA A 151     -10.086  40.459  23.448  1.00 38.08           C  
ATOM    347  O   ALA A 151      -8.894  40.387  23.736  1.00 38.23           O  
ATOM    348  CB  ALA A 151     -10.977  38.940  21.689  1.00 37.41           C  
ATOM    349  N   ALA A 152     -10.764  41.604  23.377  1.00 38.59           N  
ATOM    350  CA  ALA A 152     -10.172  42.902  23.667  1.00 39.02           C  
ATOM    351  C   ALA A 152      -9.645  42.906  25.086  1.00 39.31           C  
ATOM    352  O   ALA A 152      -8.491  43.265  25.341  1.00 39.47           O  
ATOM    353  CB  ALA A 152     -11.214  44.004  23.499  1.00 38.89           C  
ATOM    354  N   HIS A 153     -10.519  42.505  26.002  1.00 39.52           N  
ATOM    355  CA  HIS A 153     -10.212  42.495  27.404  1.00 39.81           C  
ATOM    356  C   HIS A 153      -8.923  41.721  27.605  1.00 39.71           C  
ATOM    357  O   HIS A 153      -7.936  42.249  28.112  1.00 40.34           O  
ATOM    358  CB  HIS A 153     -11.359  41.844  28.172  1.00 39.89           C  
ATOM    359  CG  HIS A 153     -11.065  41.638  29.621  1.00 41.40           C  
ATOM    360  ND1 HIS A 153     -11.132  42.661  30.546  1.00 45.04           N  
ATOM    361  CD2 HIS A 153     -10.677  40.539  30.303  1.00 42.71           C  
ATOM    362  CE1 HIS A 153     -10.810  42.196  31.739  1.00 45.06           C  
ATOM    363  NE2 HIS A 153     -10.537  40.909  31.621  1.00 45.05           N  
ATOM    364  N   ARG A 154      -8.942  40.482  27.141  1.00 39.29           N  
ATOM    365  CA  ARG A 154      -7.878  39.510  27.331  1.00 38.83           C  
ATOM    366  C   ARG A 154      -6.488  40.021  26.977  1.00 38.39           C  
ATOM    367  O   ARG A 154      -5.524  39.734  27.684  1.00 38.40           O  
ATOM    368  CB  ARG A 154      -8.238  38.250  26.527  1.00 39.01           C  
ATOM    369  CG  ARG A 154      -7.198  37.173  26.457  1.00 39.24           C  
ATOM    370  CD  ARG A 154      -7.833  35.852  26.045  1.00 41.39           C  
ATOM    371  NE  ARG A 154      -8.678  35.937  24.852  1.00 42.23           N  
ATOM    372  CZ  ARG A 154      -8.218  36.093  23.610  1.00 43.02           C  
ATOM    373  NH1 ARG A 154      -6.912  36.199  23.379  1.00 42.61           N  
ATOM    374  NH2 ARG A 154      -9.069  36.157  22.593  1.00 42.74           N  
ATOM    375  N   GLN A 155      -6.383  40.783  25.892  1.00 37.98           N  
ATOM    376  CA  GLN A 155      -5.074  41.245  25.424  1.00 37.69           C  
ATOM    377  C   GLN A 155      -4.393  42.207  26.389  1.00 36.98           C  
ATOM    378  O   GLN A 155      -3.238  42.586  26.182  1.00 36.99           O  
ATOM    379  CB  GLN A 155      -5.144  41.808  23.993  1.00 37.77           C  
ATOM    380  CG  GLN A 155      -5.174  40.708  22.893  1.00 39.06           C  
ATOM    381  CD  GLN A 155      -4.108  39.611  23.092  1.00 40.08           C  
ATOM    382  OE1 GLN A 155      -4.395  38.507  23.582  1.00 39.99           O  
ATOM    383  NE2 GLN A 155      -2.873  39.930  22.739  1.00 40.93           N  
ATOM    384  N   GLN A 156      -5.103  42.557  27.460  1.00 36.18           N  
ATOM    385  CA  GLN A 156      -4.583  43.467  28.469  1.00 35.70           C  
ATOM    386  C   GLN A 156      -4.549  42.914  29.900  1.00 35.05           C  
ATOM    387  O   GLN A 156      -4.291  43.653  30.849  1.00 35.04           O  
ATOM    388  CB  GLN A 156      -5.323  44.813  28.409  1.00 36.07           C  
ATOM    389  CG  GLN A 156      -6.717  44.847  29.009  1.00 36.51           C  
ATOM    390  CD  GLN A 156      -7.566  45.971  28.443  1.00 38.75           C  
ATOM    391  OE1 GLN A 156      -8.789  45.976  28.612  1.00 41.17           O  
ATOM    392  NE2 GLN A 156      -6.929  46.924  27.754  1.00 37.34           N  
ATOM    393  N   LEU A 157      -4.810  41.618  30.054  1.00 34.21           N  
ATOM    394  CA  LEU A 157      -4.532  40.924  31.314  1.00 33.15           C  
ATOM    395  C   LEU A 157      -3.027  40.999  31.642  1.00 32.57           C  
ATOM    396  O   LEU A 157      -2.177  41.011  30.742  1.00 32.49           O  
ATOM    397  CB  LEU A 157      -4.940  39.449  31.215  1.00 32.91           C  
ATOM    398  CG  LEU A 157      -6.329  38.966  30.786  1.00 31.95           C  
ATOM    399  CD1 LEU A 157      -6.206  37.556  30.240  1.00 29.99           C  
ATOM    400  CD2 LEU A 157      -7.343  39.003  31.903  1.00 30.10           C  
ATOM    401  N   GLY A 158      -2.701  41.047  32.926  1.00 31.74           N  
ATOM    402  CA  GLY A 158      -1.319  40.885  33.364  1.00 31.32           C  
ATOM    403  C   GLY A 158      -0.809  39.469  33.089  1.00 31.07           C  
ATOM    404  O   GLY A 158      -1.590  38.556  32.771  1.00 30.68           O  
ATOM    405  N   TRP A 159       0.499  39.281  33.225  1.00 30.54           N  
ATOM    406  CA  TRP A 159       1.108  38.058  32.768  1.00 30.67           C  
ATOM    407  C   TRP A 159       0.583  36.818  33.509  1.00 30.71           C  
ATOM    408  O   TRP A 159       0.182  35.833  32.890  1.00 30.04           O  
ATOM    409  CB  TRP A 159       2.640  38.173  32.722  1.00 30.78           C  
ATOM    410  CG  TRP A 159       3.347  38.211  34.016  1.00 31.21           C  
ATOM    411  CD1 TRP A 159       3.752  39.315  34.685  1.00 32.12           C  
ATOM    412  CD2 TRP A 159       3.790  37.084  34.782  1.00 32.81           C  
ATOM    413  NE1 TRP A 159       4.400  38.959  35.840  1.00 33.10           N  
ATOM    414  CE2 TRP A 159       4.435  37.593  35.930  1.00 33.46           C  
ATOM    415  CE3 TRP A 159       3.695  35.688  34.616  1.00 32.47           C  
ATOM    416  CZ2 TRP A 159       4.983  36.758  36.922  1.00 33.23           C  
ATOM    417  CZ3 TRP A 159       4.240  34.856  35.601  1.00 32.16           C  
ATOM    418  CH2 TRP A 159       4.872  35.398  36.740  1.00 32.65           C  
ATOM    419  N   VAL A 160       0.533  36.899  34.830  1.00 30.99           N  
ATOM    420  CA  VAL A 160      -0.015  35.816  35.629  1.00 30.94           C  
ATOM    421  C   VAL A 160      -1.443  35.510  35.199  1.00 31.69           C  
ATOM    422  O   VAL A 160      -1.822  34.352  35.038  1.00 32.28           O  
ATOM    423  CB  VAL A 160       0.067  36.145  37.120  1.00 30.22           C  
ATOM    424  CG1 VAL A 160      -0.770  35.208  37.915  1.00 31.01           C  
ATOM    425  CG2 VAL A 160       1.479  36.047  37.581  1.00 29.05           C  
ATOM    426  N   GLU A 161      -2.227  36.555  34.979  1.00 32.63           N  
ATOM    427  CA  GLU A 161      -3.608  36.391  34.574  1.00 33.03           C  
ATOM    428  C   GLU A 161      -3.692  35.729  33.222  1.00 33.69           C  
ATOM    429  O   GLU A 161      -4.575  34.922  32.998  1.00 34.27           O  
ATOM    430  CB  GLU A 161      -4.301  37.740  34.530  1.00 32.98           C  
ATOM    431  CG  GLU A 161      -4.476  38.364  35.896  1.00 32.82           C  
ATOM    432  CD  GLU A 161      -4.755  39.850  35.836  1.00 32.58           C  
ATOM    433  OE1 GLU A 161      -4.302  40.535  34.895  1.00 32.55           O  
ATOM    434  OE2 GLU A 161      -5.421  40.344  36.759  1.00 33.75           O  
ATOM    435  N   TRP A 162      -2.775  36.069  32.318  1.00 34.35           N  
ATOM    436  CA  TRP A 162      -2.761  35.462  30.989  1.00 34.62           C  
ATOM    437  C   TRP A 162      -2.466  33.985  31.102  1.00 34.05           C  
ATOM    438  O   TRP A 162      -2.990  33.188  30.338  1.00 33.83           O  
ATOM    439  CB  TRP A 162      -1.717  36.112  30.059  1.00 35.28           C  
ATOM    440  CG  TRP A 162      -1.323  35.165  28.926  1.00 36.82           C  
ATOM    441  CD1 TRP A 162      -0.276  34.256  28.912  1.00 38.15           C  
ATOM    442  CD2 TRP A 162      -2.013  34.988  27.699  1.00 36.24           C  
ATOM    443  NE1 TRP A 162      -0.269  33.547  27.727  1.00 37.64           N  
ATOM    444  CE2 TRP A 162      -1.326  33.971  26.967  1.00 37.76           C  
ATOM    445  CE3 TRP A 162      -3.136  35.583  27.141  1.00 34.59           C  
ATOM    446  CZ2 TRP A 162      -1.729  33.559  25.710  1.00 37.03           C  
ATOM    447  CZ3 TRP A 162      -3.537  35.175  25.891  1.00 37.69           C  
ATOM    448  CH2 TRP A 162      -2.837  34.166  25.186  1.00 38.33           C  
ATOM    449  N   LEU A 163      -1.587  33.635  32.033  1.00 33.98           N  
ATOM    450  CA  LEU A 163      -1.277  32.236  32.282  1.00 34.00           C  
ATOM    451  C   LEU A 163      -2.542  31.528  32.663  1.00 33.62           C  
ATOM    452  O   LEU A 163      -2.898  30.538  32.030  1.00 33.74           O  
ATOM    453  CB  LEU A 163      -0.244  32.073  33.384  1.00 34.17           C  
ATOM    454  CG  LEU A 163       1.247  32.273  33.065  1.00 35.37           C  
ATOM    455  CD1 LEU A 163       2.053  32.031  34.339  1.00 35.95           C  
ATOM    456  CD2 LEU A 163       1.786  31.393  31.913  1.00 35.11           C  
ATOM    457  N   GLN A 164      -3.239  32.086  33.656  1.00 33.14           N  
ATOM    458  CA  GLN A 164      -4.546  31.593  34.117  1.00 33.04           C  
ATOM    459  C   GLN A 164      -5.551  31.383  32.994  1.00 33.11           C  
ATOM    460  O   GLN A 164      -6.381  30.465  33.058  1.00 33.52           O  
ATOM    461  CB  GLN A 164      -5.159  32.537  35.146  1.00 32.56           C  
ATOM    462  CG  GLN A 164      -4.513  32.465  36.523  1.00 33.37           C  
ATOM    463  CD  GLN A 164      -4.988  33.554  37.504  1.00 32.52           C  
ATOM    464  OE1 GLN A 164      -5.176  34.720  37.145  1.00 30.94           O  
ATOM    465  NE2 GLN A 164      -5.154  33.165  38.751  1.00 33.23           N  
ATOM    466  N   TYR A 165      -5.492  32.246  31.987  1.00 32.90           N  
ATOM    467  CA  TYR A 165      -6.357  32.123  30.843  1.00 33.02           C  
ATOM    468  C   TYR A 165      -5.877  30.961  29.976  1.00 33.21           C  
ATOM    469  O   TYR A 165      -6.670  30.126  29.523  1.00 32.47           O  
ATOM    470  CB  TYR A 165      -6.360  33.419  30.011  1.00 32.96           C  
ATOM    471  CG  TYR A 165      -6.765  33.139  28.586  1.00 33.81           C  
ATOM    472  CD1 TYR A 165      -8.106  32.865  28.259  1.00 34.13           C  
ATOM    473  CD2 TYR A 165      -5.801  33.046  27.578  1.00 34.45           C  
ATOM    474  CE1 TYR A 165      -8.468  32.547  26.960  1.00 34.29           C  
ATOM    475  CE2 TYR A 165      -6.153  32.734  26.285  1.00 35.03           C  
ATOM    476  CZ  TYR A 165      -7.483  32.491  25.981  1.00 34.99           C  
ATOM    477  OH  TYR A 165      -7.815  32.189  24.693  1.00 36.73           O  
ATOM    478  N   SER A 166      -4.563  30.935  29.766  1.00 33.73           N  
ATOM    479  CA  SER A 166      -3.949  30.165  28.693  1.00 34.26           C  
ATOM    480  C   SER A 166      -3.740  28.718  29.100  1.00 33.91           C  
ATOM    481  O   SER A 166      -4.020  27.800  28.321  1.00 34.26           O  
ATOM    482  CB  SER A 166      -2.620  30.792  28.285  1.00 34.24           C  
ATOM    483  OG  SER A 166      -2.501  30.757  26.884  1.00 36.19           O  
ATOM    484  N   PHE A 167      -3.257  28.530  30.324  1.00 33.00           N  
ATOM    485  CA  PHE A 167      -3.027  27.214  30.871  1.00 32.14           C  
ATOM    486  C   PHE A 167      -3.521  27.195  32.312  1.00 31.26           C  
ATOM    487  O   PHE A 167      -2.721  27.309  33.244  1.00 32.14           O  
ATOM    488  CB  PHE A 167      -1.544  26.849  30.805  1.00 32.01           C  
ATOM    489  CG  PHE A 167      -0.842  27.397  29.606  1.00 33.42           C  
ATOM    490  CD1 PHE A 167      -0.976  26.778  28.356  1.00 34.27           C  
ATOM    491  CD2 PHE A 167      -0.037  28.551  29.720  1.00 34.67           C  
ATOM    492  CE1 PHE A 167      -0.333  27.304  27.228  1.00 34.30           C  
ATOM    493  CE2 PHE A 167       0.622  29.087  28.602  1.00 33.47           C  
ATOM    494  CZ  PHE A 167       0.474  28.467  27.358  1.00 34.28           C  
ATOM    495  N   PRO A 168      -4.833  27.028  32.515  1.00 29.92           N  
ATOM    496  CA  PRO A 168      -5.295  27.078  33.900  1.00 29.30           C  
ATOM    497  C   PRO A 168      -4.687  25.980  34.776  1.00 28.58           C  
ATOM    498  O   PRO A 168      -4.369  24.907  34.305  1.00 28.38           O  
ATOM    499  CB  PRO A 168      -6.819  26.919  33.783  1.00 29.30           C  
ATOM    500  CG  PRO A 168      -7.134  27.059  32.325  1.00 29.53           C  
ATOM    501  CD  PRO A 168      -5.901  26.643  31.587  1.00 29.55           C  
ATOM    502  N   LEU A 169      -4.525  26.287  36.051  1.00 28.85           N  
ATOM    503  CA  LEU A 169      -4.002  25.366  37.049  1.00 28.73           C  
ATOM    504  C   LEU A 169      -4.734  24.051  37.053  1.00 29.03           C  
ATOM    505  O   LEU A 169      -5.946  24.021  36.905  1.00 29.10           O  
ATOM    506  CB  LEU A 169      -4.127  25.971  38.433  1.00 28.54           C  
ATOM    507  CG  LEU A 169      -3.266  27.188  38.708  1.00 28.43           C  
ATOM    508  CD1 LEU A 169      -3.547  27.616  40.136  1.00 28.41           C  
ATOM    509  CD2 LEU A 169      -1.799  26.844  38.500  1.00 29.24           C  
ATOM    510  N   GLN A 170      -3.981  22.965  37.218  1.00 29.26           N  
ATOM    511  CA  GLN A 170      -4.570  21.660  37.360  1.00 29.52           C  
ATOM    512  C   GLN A 170      -4.278  21.136  38.766  1.00 29.07           C  
ATOM    513  O   GLN A 170      -3.197  20.620  39.055  1.00 29.30           O  
ATOM    514  CB  GLN A 170      -4.111  20.747  36.222  1.00 29.80           C  
ATOM    515  CG  GLN A 170      -4.976  20.908  34.952  1.00 33.29           C  
ATOM    516  CD  GLN A 170      -4.311  20.373  33.670  1.00 38.17           C  
ATOM    517  OE1 GLN A 170      -3.651  19.323  33.683  1.00 38.46           O  
ATOM    518  NE2 GLN A 170      -4.491  21.104  32.554  1.00 38.53           N  
ATOM    519  N   LEU A 171      -5.260  21.301  39.644  1.00 28.69           N  
ATOM    520  CA  LEU A 171      -5.087  21.029  41.075  1.00 28.47           C  
ATOM    521  C   LEU A 171      -5.816  19.779  41.576  1.00 28.44           C  
ATOM    522  O   LEU A 171      -6.839  19.383  41.038  1.00 28.74           O  
ATOM    523  CB  LEU A 171      -5.557  22.234  41.893  1.00 28.15           C  
ATOM    524  CG  LEU A 171      -4.993  23.609  41.573  1.00 27.50           C  
ATOM    525  CD1 LEU A 171      -5.929  24.679  42.099  1.00 25.62           C  
ATOM    526  CD2 LEU A 171      -3.623  23.737  42.198  1.00 29.09           C  
ATOM    527  N   GLU A 172      -5.288  19.176  42.631  1.00 28.80           N  
ATOM    528  CA  GLU A 172      -5.917  18.039  43.289  1.00 29.22           C  
ATOM    529  C   GLU A 172      -7.239  18.445  43.940  1.00 29.01           C  
ATOM    530  O   GLU A 172      -7.318  19.497  44.574  1.00 29.71           O  
ATOM    531  CB  GLU A 172      -4.981  17.450  44.342  1.00 29.43           C  
ATOM    532  CG  GLU A 172      -3.708  16.832  43.789  1.00 31.95           C  
ATOM    533  CD  GLU A 172      -3.931  15.525  43.053  1.00 36.67           C  
ATOM    534  OE1 GLU A 172      -2.918  14.855  42.750  1.00 39.72           O  
ATOM    535  OE2 GLU A 172      -5.097  15.153  42.771  1.00 38.94           O  
ATOM    536  N   PRO A 173      -8.287  17.619  43.773  1.00 28.43           N  
ATOM    537  CA  PRO A 173      -9.635  17.908  44.280  1.00 28.14           C  
ATOM    538  C   PRO A 173      -9.735  18.209  45.773  1.00 27.66           C  
ATOM    539  O   PRO A 173      -8.971  17.669  46.562  1.00 27.43           O  
ATOM    540  CB  PRO A 173     -10.404  16.631  43.934  1.00 28.19           C  
ATOM    541  CG  PRO A 173      -9.766  16.175  42.667  1.00 27.91           C  
ATOM    542  CD  PRO A 173      -8.298  16.498  42.811  1.00 28.22           C  
ATOM    543  N   ASN A 187       6.838  18.533  55.290  1.00 46.97           N  
ATOM    544  CA  ASN A 187       6.177  17.248  55.510  1.00 47.06           C  
ATOM    545  C   ASN A 187       7.032  16.109  54.966  1.00 47.22           C  
ATOM    546  O   ASN A 187       7.769  15.465  55.720  1.00 47.26           O  
ATOM    547  CB  ASN A 187       4.776  17.240  54.872  1.00 46.89           C  
ATOM    548  CG  ASN A 187       3.898  16.095  55.368  1.00 46.71           C  
ATOM    549  OD1 ASN A 187       4.386  15.056  55.812  1.00 46.40           O  
ATOM    550  ND2 ASN A 187       2.586  16.285  55.282  1.00 46.50           N  
ATOM    551  N   ARG A 188       6.938  15.879  53.657  1.00 47.34           N  
ATOM    552  CA  ARG A 188       7.672  14.805  52.998  1.00 47.35           C  
ATOM    553  C   ARG A 188       8.694  15.347  52.009  1.00 46.95           C  
ATOM    554  O   ARG A 188       8.435  16.317  51.293  1.00 46.88           O  
ATOM    555  CB  ARG A 188       6.708  13.865  52.274  1.00 47.40           C  
ATOM    556  CG  ARG A 188       6.882  12.388  52.631  1.00 49.21           C  
ATOM    557  CD  ARG A 188       8.234  11.796  52.185  1.00 51.52           C  
ATOM    558  NE  ARG A 188       8.259  11.472  50.753  1.00 52.73           N  
ATOM    559  CZ  ARG A 188       9.240  10.802  50.142  1.00 53.07           C  
ATOM    560  NH1 ARG A 188      10.301  10.378  50.829  1.00 53.01           N  
ATOM    561  NH2 ARG A 188       9.160  10.559  48.834  1.00 52.82           N  
ATOM    562  N   ALA A 189       9.856  14.706  51.980  1.00 46.59           N  
ATOM    563  CA  ALA A 189      10.891  15.024  51.014  1.00 46.39           C  
ATOM    564  C   ALA A 189      10.431  14.639  49.616  1.00 46.23           C  
ATOM    565  O   ALA A 189       9.578  13.776  49.458  1.00 46.19           O  
ATOM    566  CB  ALA A 189      12.164  14.279  51.364  1.00 46.31           C  
ATOM    567  N   LEU A 190      10.981  15.304  48.609  1.00 46.11           N  
ATOM    568  CA  LEU A 190      10.879  14.842  47.230  1.00 46.02           C  
ATOM    569  C   LEU A 190      11.960  15.501  46.395  1.00 46.23           C  
ATOM    570  O   LEU A 190      12.336  16.655  46.650  1.00 46.20           O  
ATOM    571  CB  LEU A 190       9.509  15.145  46.635  1.00 46.14           C  
ATOM    572  CG  LEU A 190       9.222  16.533  46.072  1.00 45.74           C  
ATOM    573  CD1 LEU A 190       8.114  16.420  45.065  1.00 45.41           C  
ATOM    574  CD2 LEU A 190       8.854  17.504  47.184  1.00 46.38           C  
ATOM    575  N   LEU A 191      12.472  14.769  45.408  1.00 46.19           N  
ATOM    576  CA  LEU A 191      13.474  15.345  44.523  1.00 46.34           C  
ATOM    577  C   LEU A 191      12.786  16.019  43.352  1.00 46.32           C  
ATOM    578  O   LEU A 191      11.856  15.475  42.752  1.00 46.38           O  
ATOM    579  CB  LEU A 191      14.506  14.318  44.057  1.00 46.24           C  
ATOM    580  CG  LEU A 191      15.437  13.716  45.129  1.00 46.99           C  
ATOM    581  CD1 LEU A 191      16.133  12.443  44.603  1.00 46.55           C  
ATOM    582  CD2 LEU A 191      16.472  14.718  45.719  1.00 46.33           C  
ATOM    583  N   VAL A 192      13.234  17.230  43.056  1.00 46.06           N  
ATOM    584  CA  VAL A 192      12.704  17.979  41.934  1.00 45.63           C  
ATOM    585  C   VAL A 192      13.889  18.367  41.090  1.00 45.34           C  
ATOM    586  O   VAL A 192      14.963  18.589  41.618  1.00 45.57           O  
ATOM    587  CB  VAL A 192      11.933  19.222  42.418  1.00 45.43           C  
ATOM    588  CG1 VAL A 192      11.841  20.256  41.338  1.00 45.22           C  
ATOM    589  CG2 VAL A 192      10.536  18.824  42.889  1.00 45.59           C  
ATOM    590  N   ASN A 193      13.704  18.400  39.778  1.00 45.13           N  
ATOM    591  CA  ASN A 193      14.709  18.926  38.877  1.00 44.81           C  
ATOM    592  C   ASN A 193      14.216  20.227  38.231  1.00 44.88           C  
ATOM    593  O   ASN A 193      13.086  20.286  37.738  1.00 45.18           O  
ATOM    594  CB  ASN A 193      15.066  17.887  37.820  1.00 44.34           C  
ATOM    595  CG  ASN A 193      16.143  18.366  36.893  1.00 44.25           C  
ATOM    596  OD1 ASN A 193      15.916  18.543  35.705  1.00 43.50           O  
ATOM    597  ND2 ASN A 193      17.329  18.607  37.437  1.00 45.75           N  
ATOM    598  N   VAL A 194      15.053  21.266  38.242  1.00 44.81           N  
ATOM    599  CA  VAL A 194      14.680  22.574  37.683  1.00 44.84           C  
ATOM    600  C   VAL A 194      15.713  23.039  36.675  1.00 45.08           C  
ATOM    601  O   VAL A 194      16.904  22.871  36.895  1.00 44.92           O  
ATOM    602  CB  VAL A 194      14.540  23.664  38.783  1.00 44.92           C  
ATOM    603  CG1 VAL A 194      14.021  24.972  38.207  1.00 44.58           C  
ATOM    604  CG2 VAL A 194      13.619  23.194  39.890  1.00 44.87           C  
ATOM    605  N   LYS A 195      15.244  23.620  35.573  1.00 45.61           N  
ATOM    606  CA  LYS A 195      16.117  24.239  34.572  1.00 46.44           C  
ATOM    607  C   LYS A 195      15.561  25.587  34.150  1.00 47.11           C  
ATOM    608  O   LYS A 195      14.402  25.893  34.421  1.00 47.37           O  
ATOM    609  CB  LYS A 195      16.319  23.323  33.346  1.00 46.30           C  
ATOM    610  CG  LYS A 195      15.064  22.993  32.535  1.00 45.58           C  
ATOM    611  CD  LYS A 195      15.319  21.900  31.523  1.00 42.77           C  
ATOM    612  CE  LYS A 195      15.907  22.471  30.261  1.00 42.48           C  
ATOM    613  NZ  LYS A 195      16.514  21.424  29.391  1.00 42.36           N  
ATOM    614  N   PHE A 196      16.387  26.394  33.496  1.00 47.97           N  
ATOM    615  CA  PHE A 196      15.942  27.683  32.964  1.00 48.80           C  
ATOM    616  C   PHE A 196      15.779  27.588  31.463  1.00 49.25           C  
ATOM    617  O   PHE A 196      16.503  26.850  30.810  1.00 49.81           O  
ATOM    618  CB  PHE A 196      16.927  28.782  33.339  1.00 48.81           C  
ATOM    619  CG  PHE A 196      16.933  29.111  34.812  1.00 49.49           C  
ATOM    620  CD1 PHE A 196      16.371  30.301  35.272  1.00 49.90           C  
ATOM    621  CD2 PHE A 196      17.488  28.226  35.741  1.00 49.83           C  
ATOM    622  CE1 PHE A 196      16.370  30.617  36.628  1.00 50.48           C  
ATOM    623  CE2 PHE A 196      17.492  28.526  37.110  1.00 50.52           C  
ATOM    624  CZ  PHE A 196      16.934  29.723  37.557  1.00 50.91           C  
ATOM    625  N   GLU A 197      14.831  28.341  30.924  1.00 49.90           N  
ATOM    626  CA  GLU A 197      14.347  28.165  29.545  1.00 50.42           C  
ATOM    627  C   GLU A 197      15.401  27.973  28.426  1.00 50.63           C  
ATOM    628  O   GLU A 197      15.446  26.913  27.783  1.00 50.88           O  
ATOM    629  CB  GLU A 197      13.344  29.269  29.195  1.00 50.41           C  
ATOM    630  CG  GLU A 197      12.478  28.983  27.993  1.00 50.58           C  
ATOM    631  CD  GLU A 197      11.378  29.997  27.859  1.00 52.06           C  
ATOM    632  OE1 GLU A 197      10.435  29.769  27.064  1.00 54.03           O  
ATOM    633  OE2 GLU A 197      11.445  31.023  28.567  1.00 51.82           O  
ATOM    634  N   GLY A 198      16.238  28.982  28.196  1.00 50.65           N  
ATOM    635  CA  GLY A 198      17.208  28.922  27.096  1.00 51.02           C  
ATOM    636  C   GLY A 198      18.484  28.108  27.319  1.00 51.24           C  
ATOM    637  O   GLY A 198      19.520  28.406  26.711  1.00 51.49           O  
ATOM    638  N   SER A 199      18.418  27.075  28.163  1.00 51.08           N  
ATOM    639  CA  SER A 199      19.615  26.314  28.541  1.00 51.12           C  
ATOM    640  C   SER A 199      19.355  24.857  28.939  1.00 51.10           C  
ATOM    641  O   SER A 199      18.271  24.510  29.402  1.00 51.13           O  
ATOM    642  CB  SER A 199      20.373  27.024  29.661  1.00 51.02           C  
ATOM    643  OG  SER A 199      21.425  26.202  30.144  1.00 51.13           O  
ATOM    644  N   GLU A 200      20.373  24.018  28.759  1.00 50.97           N  
ATOM    645  CA  GLU A 200      20.278  22.577  29.021  1.00 50.98           C  
ATOM    646  C   GLU A 200      20.671  22.226  30.453  1.00 50.43           C  
ATOM    647  O   GLU A 200      20.220  21.212  31.008  1.00 50.20           O  
ATOM    648  CB  GLU A 200      21.166  21.779  28.051  1.00 51.21           C  
ATOM    649  CG  GLU A 200      20.665  21.716  26.606  1.00 52.81           C  
ATOM    650  CD  GLU A 200      21.108  22.904  25.758  1.00 55.22           C  
ATOM    651  OE1 GLU A 200      20.302  23.368  24.916  1.00 56.38           O  
ATOM    652  OE2 GLU A 200      22.259  23.375  25.927  1.00 56.64           O  
ATOM    653  N   GLU A 201      21.522  23.063  31.036  1.00 49.69           N  
ATOM    654  CA  GLU A 201      22.043  22.817  32.367  1.00 49.07           C  
ATOM    655  C   GLU A 201      20.919  22.881  33.393  1.00 48.69           C  
ATOM    656  O   GLU A 201      20.029  23.727  33.299  1.00 48.34           O  
ATOM    657  CB  GLU A 201      23.160  23.806  32.684  1.00 49.06           C  
ATOM    658  CG  GLU A 201      24.383  23.643  31.779  1.00 48.53           C  
ATOM    659  CD  GLU A 201      25.209  24.908  31.677  1.00 47.99           C  
ATOM    660  OE1 GLU A 201      25.567  25.294  30.544  1.00 47.88           O  
ATOM    661  OE2 GLU A 201      25.492  25.523  32.727  1.00 47.59           O  
ATOM    662  N   SER A 202      20.956  21.960  34.351  1.00 48.31           N  
ATOM    663  CA  SER A 202      19.891  21.845  35.331  1.00 48.17           C  
ATOM    664  C   SER A 202      20.399  21.379  36.680  1.00 48.19           C  
ATOM    665  O   SER A 202      21.527  20.918  36.802  1.00 48.45           O  
ATOM    666  CB  SER A 202      18.764  20.930  34.821  1.00 48.30           C  
ATOM    667  OG  SER A 202      19.117  19.559  34.829  1.00 47.46           O  
ATOM    668  N   PHE A 203      19.533  21.489  37.679  1.00 48.38           N  
ATOM    669  CA  PHE A 203      19.876  21.294  39.076  1.00 48.58           C  
ATOM    670  C   PHE A 203      18.827  20.406  39.718  1.00 48.63           C  
ATOM    671  O   PHE A 203      17.658  20.443  39.337  1.00 48.49           O  
ATOM    672  CB  PHE A 203      19.879  22.635  39.813  1.00 48.67           C  
ATOM    673  CG  PHE A 203      20.322  23.803  38.971  1.00 49.67           C  
ATOM    674  CD1 PHE A 203      21.640  24.249  39.015  1.00 50.81           C  
ATOM    675  CD2 PHE A 203      19.412  24.473  38.144  1.00 50.15           C  
ATOM    676  CE1 PHE A 203      22.047  25.348  38.232  1.00 52.14           C  
ATOM    677  CE2 PHE A 203      19.803  25.558  37.355  1.00 50.52           C  
ATOM    678  CZ  PHE A 203      21.116  26.001  37.396  1.00 51.56           C  
ATOM    679  N   THR A 204      19.249  19.630  40.711  1.00 48.74           N  
ATOM    680  CA  THR A 204      18.358  18.740  41.448  1.00 48.83           C  
ATOM    681  C   THR A 204      18.324  19.137  42.931  1.00 49.02           C  
ATOM    682  O   THR A 204      19.354  19.121  43.604  1.00 49.07           O  
ATOM    683  CB  THR A 204      18.793  17.260  41.268  1.00 48.70           C  
ATOM    684  OG1 THR A 204      18.765  16.922  39.873  1.00 48.53           O  
ATOM    685  CG2 THR A 204      17.871  16.318  42.020  1.00 48.68           C  
ATOM    686  N   PHE A 205      17.147  19.527  43.422  1.00 49.32           N  
ATOM    687  CA  PHE A 205      16.974  19.891  44.837  1.00 49.58           C  
ATOM    688  C   PHE A 205      16.082  18.917  45.573  1.00 49.41           C  
ATOM    689  O   PHE A 205      15.150  18.330  45.001  1.00 49.44           O  
ATOM    690  CB  PHE A 205      16.327  21.272  45.019  1.00 49.81           C  
ATOM    691  CG  PHE A 205      16.833  22.319  44.091  1.00 51.04           C  
ATOM    692  CD1 PHE A 205      18.032  22.974  44.353  1.00 52.99           C  
ATOM    693  CD2 PHE A 205      16.100  22.672  42.967  1.00 52.40           C  
ATOM    694  CE1 PHE A 205      18.511  23.962  43.493  1.00 53.79           C  
ATOM    695  CE2 PHE A 205      16.559  23.656  42.101  1.00 54.03           C  
ATOM    696  CZ  PHE A 205      17.776  24.305  42.364  1.00 54.68           C  
ATOM    697  N   GLN A 206      16.360  18.776  46.861  1.00 49.23           N  
ATOM    698  CA  GLN A 206      15.376  18.263  47.779  1.00 49.27           C  
ATOM    699  C   GLN A 206      14.487  19.442  48.187  1.00 49.42           C  
ATOM    700  O   GLN A 206      14.990  20.545  48.471  1.00 49.89           O  
ATOM    701  CB  GLN A 206      16.039  17.651  49.005  1.00 48.97           C  
ATOM    702  CG  GLN A 206      15.094  16.793  49.839  1.00 49.20           C  
ATOM    703  CD  GLN A 206      15.756  16.174  51.065  1.00 49.13           C  
ATOM    704  OE1 GLN A 206      15.085  15.867  52.051  1.00 48.74           O  
ATOM    705  NE2 GLN A 206      17.073  15.986  51.008  1.00 48.92           N  
ATOM    706  N   VAL A 207      13.173  19.218  48.172  1.00 48.86           N  
ATOM    707  CA  VAL A 207      12.231  20.122  48.821  1.00 48.25           C  
ATOM    708  C   VAL A 207      11.205  19.346  49.629  1.00 47.93           C  
ATOM    709  O   VAL A 207      11.110  18.115  49.544  1.00 47.89           O  
ATOM    710  CB  VAL A 207      11.502  21.064  47.832  1.00 48.21           C  
ATOM    711  CG1 VAL A 207      12.328  22.310  47.559  1.00 48.23           C  
ATOM    712  CG2 VAL A 207      11.138  20.340  46.545  1.00 48.53           C  
ATOM    713  N   SER A 208      10.454  20.083  50.431  1.00 47.48           N  
ATOM    714  CA  SER A 208       9.331  19.522  51.128  1.00 47.12           C  
ATOM    715  C   SER A 208       8.113  19.635  50.230  1.00 46.83           C  
ATOM    716  O   SER A 208       7.939  20.622  49.513  1.00 46.67           O  
ATOM    717  CB  SER A 208       9.093  20.255  52.447  1.00 47.08           C  
ATOM    718  OG  SER A 208       8.059  19.629  53.187  1.00 47.33           O  
ATOM    719  N   THR A 209       7.278  18.607  50.280  1.00 46.63           N  
ATOM    720  CA  THR A 209       5.968  18.616  49.634  1.00 46.44           C  
ATOM    721  C   THR A 209       5.050  19.783  50.072  1.00 46.43           C  
ATOM    722  O   THR A 209       4.043  20.057  49.416  1.00 46.49           O  
ATOM    723  CB  THR A 209       5.235  17.265  49.856  1.00 46.26           C  
ATOM    724  OG1 THR A 209       5.361  16.867  51.223  1.00 45.45           O  
ATOM    725  CG2 THR A 209       5.843  16.189  48.989  1.00 46.22           C  
ATOM    726  N   LYS A 210       5.400  20.460  51.168  1.00 46.21           N  
ATOM    727  CA  LYS A 210       4.605  21.581  51.685  1.00 46.08           C  
ATOM    728  C   LYS A 210       5.086  22.935  51.142  1.00 46.24           C  
ATOM    729  O   LYS A 210       4.399  23.958  51.285  1.00 46.25           O  
ATOM    730  CB  LYS A 210       4.609  21.591  53.221  1.00 45.93           C  
ATOM    731  CG  LYS A 210       5.996  21.755  53.836  1.00 46.17           C  
ATOM    732  CD  LYS A 210       5.964  21.996  55.340  1.00 46.03           C  
ATOM    733  CE  LYS A 210       7.289  22.597  55.836  1.00 45.64           C  
ATOM    734  NZ  LYS A 210       8.464  21.678  55.686  1.00 45.63           N  
ATOM    735  N   ASP A 211       6.266  22.940  50.527  1.00 46.17           N  
ATOM    736  CA  ASP A 211       6.850  24.179  50.030  1.00 46.27           C  
ATOM    737  C   ASP A 211       5.980  24.816  48.939  1.00 46.34           C  
ATOM    738  O   ASP A 211       5.428  24.109  48.080  1.00 46.51           O  
ATOM    739  CB  ASP A 211       8.296  23.954  49.537  1.00 46.27           C  
ATOM    740  CG  ASP A 211       9.315  23.810  50.688  1.00 45.52           C  
ATOM    741  OD1 ASP A 211       9.034  24.227  51.829  1.00 44.89           O  
ATOM    742  OD2 ASP A 211      10.416  23.279  50.443  1.00 45.01           O  
ATOM    743  N   MET A 212       5.842  26.144  49.010  1.00 46.16           N  
ATOM    744  CA  MET A 212       5.190  26.952  47.967  1.00 46.13           C  
ATOM    745  C   MET A 212       6.056  26.983  46.717  1.00 45.89           C  
ATOM    746  O   MET A 212       7.286  27.016  46.827  1.00 45.99           O  
ATOM    747  CB  MET A 212       5.034  28.405  48.425  1.00 46.38           C  
ATOM    748  CG  MET A 212       4.285  28.644  49.722  1.00 47.00           C  
ATOM    749  SD  MET A 212       2.510  28.458  49.493  1.00 48.22           S  
ATOM    750  CE  MET A 212       2.295  26.870  50.284  1.00 48.16           C  
ATOM    751  N   PRO A 213       5.432  26.994  45.524  1.00 45.75           N  
ATOM    752  CA  PRO A 213       6.174  27.138  44.267  1.00 45.68           C  
ATOM    753  C   PRO A 213       7.232  28.232  44.317  1.00 45.74           C  
ATOM    754  O   PRO A 213       8.251  28.136  43.628  1.00 46.11           O  
ATOM    755  CB  PRO A 213       5.086  27.515  43.265  1.00 45.75           C  
ATOM    756  CG  PRO A 213       3.861  26.821  43.769  1.00 45.67           C  
ATOM    757  CD  PRO A 213       4.007  26.700  45.279  1.00 45.95           C  
ATOM    758  N   LEU A 214       6.998  29.245  45.147  1.00 45.46           N  
ATOM    759  CA  LEU A 214       7.922  30.371  45.283  1.00 45.33           C  
ATOM    760  C   LEU A 214       9.259  29.997  45.949  1.00 45.14           C  
ATOM    761  O   LEU A 214      10.321  30.508  45.563  1.00 44.68           O  
ATOM    762  CB  LEU A 214       7.236  31.518  46.038  1.00 45.24           C  
ATOM    763  CG  LEU A 214       7.874  32.902  46.025  1.00 44.52           C  
ATOM    764  CD1 LEU A 214       7.665  33.600  44.688  1.00 43.80           C  
ATOM    765  CD2 LEU A 214       7.274  33.713  47.147  1.00 44.14           C  
ATOM    766  N   ALA A 215       9.189  29.102  46.936  1.00 44.99           N  
ATOM    767  CA  ALA A 215      10.363  28.649  47.682  1.00 44.74           C  
ATOM    768  C   ALA A 215      11.300  27.887  46.771  1.00 44.64           C  
ATOM    769  O   ALA A 215      12.517  27.965  46.895  1.00 44.58           O  
ATOM    770  CB  ALA A 215       9.945  27.778  48.849  1.00 44.45           C  
ATOM    771  N   LEU A 216      10.707  27.151  45.847  1.00 44.78           N  
ATOM    772  CA  LEU A 216      11.440  26.352  44.896  1.00 44.94           C  
ATOM    773  C   LEU A 216      12.115  27.270  43.897  1.00 45.15           C  
ATOM    774  O   LEU A 216      13.291  27.110  43.598  1.00 45.30           O  
ATOM    775  CB  LEU A 216      10.461  25.414  44.193  1.00 45.09           C  
ATOM    776  CG  LEU A 216      10.951  24.360  43.205  1.00 45.11           C  
ATOM    777  CD1 LEU A 216       9.848  23.349  42.954  1.00 43.41           C  
ATOM    778  CD2 LEU A 216      11.407  25.001  41.890  1.00 45.26           C  
ATOM    779  N   MET A 217      11.362  28.236  43.385  1.00 45.48           N  
ATOM    780  CA  MET A 217      11.898  29.225  42.461  1.00 45.92           C  
ATOM    781  C   MET A 217      13.083  30.011  43.073  1.00 46.17           C  
ATOM    782  O   MET A 217      14.077  30.289  42.384  1.00 46.33           O  
ATOM    783  CB  MET A 217      10.780  30.161  41.968  1.00 46.14           C  
ATOM    784  CG  MET A 217       9.769  29.495  41.020  1.00 46.76           C  
ATOM    785  SD  MET A 217       8.554  30.612  40.265  1.00 47.44           S  
ATOM    786  CE  MET A 217       7.268  30.613  41.497  1.00 47.31           C  
ATOM    787  N   ALA A 218      12.983  30.346  44.361  1.00 46.23           N  
ATOM    788  CA  ALA A 218      14.063  31.031  45.083  1.00 46.22           C  
ATOM    789  C   ALA A 218      15.352  30.195  45.123  1.00 46.76           C  
ATOM    790  O   ALA A 218      16.459  30.737  45.005  1.00 46.81           O  
ATOM    791  CB  ALA A 218      13.611  31.392  46.480  1.00 45.89           C  
ATOM    792  N   CYS A 219      15.205  28.879  45.276  1.00 47.34           N  
ATOM    793  CA  CYS A 219      16.337  27.954  45.215  1.00 48.29           C  
ATOM    794  C   CYS A 219      16.976  27.961  43.844  1.00 48.80           C  
ATOM    795  O   CYS A 219      18.172  28.217  43.704  1.00 48.86           O  
ATOM    796  CB  CYS A 219      15.886  26.535  45.506  1.00 48.37           C  
ATOM    797  SG  CYS A 219      16.139  26.019  47.163  1.00 49.93           S  
ATOM    798  N   ALA A 220      16.158  27.664  42.836  1.00 49.37           N  
ATOM    799  CA  ALA A 220      16.595  27.664  41.464  1.00 49.84           C  
ATOM    800  C   ALA A 220      17.560  28.822  41.261  1.00 50.40           C  
ATOM    801  O   ALA A 220      18.701  28.603  40.865  1.00 50.74           O  
ATOM    802  CB  ALA A 220      15.397  27.770  40.527  1.00 49.57           C  
ATOM    803  N   LEU A 221      17.114  30.038  41.590  1.00 51.04           N  
ATOM    804  CA  LEU A 221      17.884  31.270  41.338  1.00 51.45           C  
ATOM    805  C   LEU A 221      19.189  31.361  42.136  1.00 51.97           C  
ATOM    806  O   LEU A 221      20.215  31.803  41.608  1.00 51.72           O  
ATOM    807  CB  LEU A 221      17.016  32.511  41.583  1.00 51.11           C  
ATOM    808  CG  LEU A 221      15.791  32.667  40.680  1.00 51.29           C  
ATOM    809  CD1 LEU A 221      14.815  33.682  41.245  1.00 51.12           C  
ATOM    810  CD2 LEU A 221      16.195  33.041  39.272  1.00 50.70           C  
ATOM    811  N   ARG A 222      19.141  30.942  43.402  1.00 52.74           N  
ATOM    812  CA  ARG A 222      20.314  30.978  44.271  1.00 53.36           C  
ATOM    813  C   ARG A 222      21.365  29.982  43.808  1.00 53.62           C  
ATOM    814  O   ARG A 222      22.568  30.247  43.921  1.00 54.16           O  
ATOM    815  CB  ARG A 222      19.934  30.733  45.731  1.00 53.41           C  
ATOM    816  CG  ARG A 222      19.029  31.825  46.316  1.00 54.25           C  
ATOM    817  CD  ARG A 222      19.090  31.903  47.843  1.00 53.86           C  
ATOM    818  NE  ARG A 222      18.884  30.605  48.485  1.00 54.38           N  
ATOM    819  CZ  ARG A 222      17.695  30.082  48.793  1.00 54.48           C  
ATOM    820  NH1 ARG A 222      16.570  30.740  48.518  1.00 53.12           N  
ATOM    821  NH2 ARG A 222      17.636  28.887  49.380  1.00 54.27           N  
ATOM    822  N   LYS A 223      20.908  28.849  43.278  1.00 53.59           N  
ATOM    823  CA  LYS A 223      21.790  27.894  42.608  1.00 53.76           C  
ATOM    824  C   LYS A 223      22.385  28.461  41.314  1.00 53.82           C  
ATOM    825  O   LYS A 223      23.609  28.403  41.122  1.00 53.69           O  
ATOM    826  CB  LYS A 223      21.056  26.584  42.317  1.00 53.95           C  
ATOM    827  CG  LYS A 223      21.110  25.563  43.442  1.00 54.25           C  
ATOM    828  CD  LYS A 223      22.360  24.698  43.352  1.00 55.51           C  
ATOM    829  CE  LYS A 223      22.416  23.678  44.479  1.00 55.95           C  
ATOM    830  NZ  LYS A 223      23.831  23.442  44.882  1.00 56.39           N  
ATOM    831  N   LYS A 224      21.523  29.004  40.445  1.00 53.60           N  
ATOM    832  CA  LYS A 224      21.955  29.627  39.193  1.00 53.45           C  
ATOM    833  C   LYS A 224      23.052  30.667  39.423  1.00 53.95           C  
ATOM    834  O   LYS A 224      24.140  30.560  38.852  1.00 53.70           O  
ATOM    835  CB  LYS A 224      20.778  30.273  38.464  1.00 53.03           C  
ATOM    836  CG  LYS A 224      21.142  30.838  37.092  1.00 52.43           C  
ATOM    837  CD  LYS A 224      19.940  31.435  36.364  1.00 51.53           C  
ATOM    838  CE  LYS A 224      19.814  32.944  36.564  1.00 51.62           C  
ATOM    839  NZ  LYS A 224      20.730  33.713  35.665  1.00 52.25           N  
ATOM    840  N   ALA A 225      22.756  31.650  40.278  1.00 54.54           N  
ATOM    841  CA  ALA A 225      23.621  32.811  40.508  1.00 54.83           C  
ATOM    842  C   ALA A 225      25.009  32.484  41.087  1.00 55.26           C  
ATOM    843  O   ALA A 225      25.887  33.351  41.097  1.00 55.32           O  
ATOM    844  CB  ALA A 225      22.900  33.855  41.365  1.00 54.58           C  
ATOM    845  N   THR A 226      25.213  31.255  41.569  1.00 55.67           N  
ATOM    846  CA  THR A 226      26.573  30.808  41.938  1.00 55.89           C  
ATOM    847  C   THR A 226      27.309  30.243  40.716  1.00 56.20           C  
ATOM    848  O   THR A 226      28.450  30.624  40.441  1.00 56.65           O  
ATOM    849  CB  THR A 226      26.612  29.778  43.103  1.00 55.70           C  
ATOM    850  OG1 THR A 226      26.052  28.531  42.675  1.00 55.54           O  
ATOM    851  CG2 THR A 226      25.875  30.295  44.332  1.00 55.57           C  
ATOM    852  N   VAL A 227      26.647  29.348  39.983  1.00 56.39           N  
ATOM    853  CA  VAL A 227      27.177  28.797  38.729  1.00 56.41           C  
ATOM    854  C   VAL A 227      27.244  29.894  37.638  1.00 56.71           C  
ATOM    855  O   VAL A 227      27.611  29.623  36.493  1.00 56.81           O  
ATOM    856  CB  VAL A 227      26.335  27.553  38.241  1.00 56.33           C  
ATOM    857  CG1 VAL A 227      27.086  26.739  37.190  1.00 55.67           C  
ATOM    858  CG2 VAL A 227      25.945  26.644  39.413  1.00 56.04           C  
ATOM    859  N   PHE A 228      26.898  31.130  38.007  1.00 57.02           N  
ATOM    860  CA  PHE A 228      26.840  32.257  37.062  1.00 57.31           C  
ATOM    861  C   PHE A 228      27.447  33.560  37.603  1.00 57.39           C  
ATOM    862  O   PHE A 228      27.724  34.479  36.827  1.00 57.30           O  
ATOM    863  CB  PHE A 228      25.395  32.504  36.594  1.00 57.32           C  
ATOM    864  CG  PHE A 228      25.102  32.005  35.198  1.00 57.66           C  
ATOM    865  CD1 PHE A 228      24.605  30.715  34.985  1.00 57.89           C  
ATOM    866  CD2 PHE A 228      25.304  32.835  34.093  1.00 58.28           C  
ATOM    867  CE1 PHE A 228      24.322  30.250  33.689  1.00 57.95           C  
ATOM    868  CE2 PHE A 228      25.026  32.384  32.795  1.00 58.81           C  
ATOM    869  CZ  PHE A 228      24.531  31.087  32.594  1.00 58.64           C  
ATOM    870  N   ARG A 229      27.641  33.630  38.922  1.00 57.49           N  
ATOM    871  CA  ARG A 229      28.225  34.801  39.612  1.00 57.59           C  
ATOM    872  C   ARG A 229      27.240  35.921  40.012  1.00 57.90           C  
ATOM    873  O   ARG A 229      27.614  36.825  40.759  1.00 57.88           O  
ATOM    874  CB  ARG A 229      29.427  35.378  38.847  1.00 57.40           C  
ATOM    875  CG  ARG A 229      30.644  34.477  38.809  1.00 56.85           C  
ATOM    876  CD  ARG A 229      31.182  34.214  40.204  1.00 56.53           C  
ATOM    877  NE  ARG A 229      30.964  32.832  40.619  1.00 56.04           N  
ATOM    878  CZ  ARG A 229      31.933  31.938  40.795  1.00 55.56           C  
ATOM    879  NH1 ARG A 229      33.209  32.268  40.610  1.00 54.38           N  
ATOM    880  NH2 ARG A 229      31.623  30.706  41.170  1.00 55.60           N  
ATOM    881  N   GLN A 230      25.997  35.852  39.526  1.00 58.33           N  
ATOM    882  CA  GLN A 230      24.921  36.803  39.893  1.00 58.64           C  
ATOM    883  C   GLN A 230      24.893  38.066  39.009  1.00 58.73           C  
ATOM    884  O   GLN A 230      25.704  38.987  39.171  1.00 58.79           O  
ATOM    885  CB  GLN A 230      24.976  37.157  41.399  1.00 58.68           C  
ATOM    886  CG  GLN A 230      23.979  38.220  41.879  1.00 58.48           C  
ATOM    887  CD  GLN A 230      24.544  39.040  43.021  1.00 58.09           C  
ATOM    888  OE1 GLN A 230      24.951  38.497  44.052  1.00 57.26           O  
ATOM    889  NE2 GLN A 230      24.586  40.357  42.840  1.00 57.84           N  
ATOM    890  N   GLN A 235      14.762  37.441  41.545  1.00 45.15           N  
ATOM    891  CA  GLN A 235      13.437  37.678  42.128  1.00 45.12           C  
ATOM    892  C   GLN A 235      12.389  36.644  41.701  1.00 44.82           C  
ATOM    893  O   GLN A 235      11.895  36.700  40.574  1.00 44.68           O  
ATOM    894  CB  GLN A 235      12.923  39.056  41.753  1.00 45.20           C  
ATOM    895  CG  GLN A 235      11.990  39.618  42.778  1.00 46.20           C  
ATOM    896  CD  GLN A 235      12.723  40.532  43.704  1.00 49.46           C  
ATOM    897  OE1 GLN A 235      13.552  41.324  43.253  1.00 51.90           O  
ATOM    898  NE2 GLN A 235      12.446  40.436  45.007  1.00 49.79           N  
ATOM    899  N   PRO A 236      12.006  35.734  42.626  1.00 44.51           N  
ATOM    900  CA  PRO A 236      11.175  34.569  42.331  1.00 44.05           C  
ATOM    901  C   PRO A 236       9.797  34.945  41.783  1.00 43.96           C  
ATOM    902  O   PRO A 236       9.184  34.154  41.044  1.00 43.37           O  
ATOM    903  CB  PRO A 236      11.031  33.889  43.696  1.00 44.38           C  
ATOM    904  CG  PRO A 236      12.105  34.458  44.545  1.00 44.19           C  
ATOM    905  CD  PRO A 236      12.257  35.859  44.072  1.00 44.35           C  
ATOM    906  N   GLU A 237       9.337  36.150  42.136  1.00 43.56           N  
ATOM    907  CA  GLU A 237       8.034  36.658  41.708  1.00 43.31           C  
ATOM    908  C   GLU A 237       7.874  36.855  40.196  1.00 42.65           C  
ATOM    909  O   GLU A 237       6.755  36.952  39.698  1.00 42.33           O  
ATOM    910  CB  GLU A 237       7.710  37.952  42.443  1.00 43.51           C  
ATOM    911  CG  GLU A 237       7.152  37.742  43.844  1.00 45.35           C  
ATOM    912  CD  GLU A 237       8.225  37.548  44.910  1.00 48.56           C  
ATOM    913  OE1 GLU A 237       9.440  37.686  44.610  1.00 49.80           O  
ATOM    914  OE2 GLU A 237       7.837  37.262  46.065  1.00 49.06           O  
ATOM    915  N   GLU A 238       8.997  36.901  39.484  1.00 42.21           N  
ATOM    916  CA  GLU A 238       9.041  37.148  38.043  1.00 41.78           C  
ATOM    917  C   GLU A 238       8.942  35.862  37.220  1.00 41.16           C  
ATOM    918  O   GLU A 238       9.067  35.862  35.989  1.00 40.94           O  
ATOM    919  CB  GLU A 238      10.352  37.844  37.710  1.00 41.77           C  
ATOM    920  CG  GLU A 238      10.480  39.209  38.322  1.00 43.62           C  
ATOM    921  CD  GLU A 238       9.993  40.317  37.389  1.00 46.74           C  
ATOM    922  OE1 GLU A 238       8.952  40.133  36.695  1.00 46.96           O  
ATOM    923  OE2 GLU A 238      10.670  41.375  37.342  1.00 46.20           O  
ATOM    924  N   TYR A 239       8.727  34.754  37.905  1.00 40.46           N  
ATOM    925  CA  TYR A 239       8.769  33.459  37.244  1.00 39.62           C  
ATOM    926  C   TYR A 239       7.516  32.650  37.434  1.00 38.24           C  
ATOM    927  O   TYR A 239       6.810  32.802  38.427  1.00 37.90           O  
ATOM    928  CB  TYR A 239       9.963  32.656  37.770  1.00 40.04           C  
ATOM    929  CG  TYR A 239      11.267  33.073  37.156  1.00 40.86           C  
ATOM    930  CD1 TYR A 239      11.723  32.465  35.978  1.00 41.42           C  
ATOM    931  CD2 TYR A 239      12.041  34.093  37.727  1.00 40.68           C  
ATOM    932  CE1 TYR A 239      12.917  32.853  35.389  1.00 41.39           C  
ATOM    933  CE2 TYR A 239      13.249  34.489  37.144  1.00 40.07           C  
ATOM    934  CZ  TYR A 239      13.675  33.861  35.980  1.00 40.40           C  
ATOM    935  OH  TYR A 239      14.848  34.222  35.384  1.00 40.73           O  
ATOM    936  N   ALA A 240       7.251  31.786  36.470  1.00 37.27           N  
ATOM    937  CA  ALA A 240       6.338  30.663  36.688  1.00 36.55           C  
ATOM    938  C   ALA A 240       7.054  29.385  36.277  1.00 36.27           C  
ATOM    939  O   ALA A 240       7.930  29.400  35.393  1.00 36.16           O  
ATOM    940  CB  ALA A 240       5.084  30.841  35.913  1.00 36.00           C  
ATOM    941  N   LEU A 241       6.709  28.287  36.938  1.00 35.95           N  
ATOM    942  CA  LEU A 241       7.293  26.991  36.590  1.00 35.70           C  
ATOM    943  C   LEU A 241       6.444  26.230  35.607  1.00 35.58           C  
ATOM    944  O   LEU A 241       5.298  25.935  35.882  1.00 35.34           O  
ATOM    945  CB  LEU A 241       7.482  26.124  37.817  1.00 35.60           C  
ATOM    946  CG  LEU A 241       8.575  26.624  38.735  1.00 34.93           C  
ATOM    947  CD1 LEU A 241       8.423  25.929  40.052  1.00 33.79           C  
ATOM    948  CD2 LEU A 241       9.902  26.350  38.089  1.00 34.48           C  
ATOM    949  N   GLN A 242       7.033  25.920  34.460  1.00 35.75           N  
ATOM    950  CA  GLN A 242       6.419  25.060  33.469  1.00 35.62           C  
ATOM    951  C   GLN A 242       6.827  23.629  33.752  1.00 35.68           C  
ATOM    952  O   GLN A 242       7.927  23.395  34.244  1.00 35.84           O  
ATOM    953  CB  GLN A 242       6.946  25.432  32.104  1.00 35.42           C  
ATOM    954  CG  GLN A 242       6.234  24.748  30.999  1.00 36.67           C  
ATOM    955  CD  GLN A 242       6.880  24.970  29.667  1.00 37.08           C  
ATOM    956  OE1 GLN A 242       7.833  25.716  29.560  1.00 37.38           O  
ATOM    957  NE2 GLN A 242       6.366  24.308  28.634  1.00 39.17           N  
ATOM    958  N   VAL A 243       5.929  22.689  33.453  1.00 35.69           N  
ATOM    959  CA  VAL A 243       6.231  21.261  33.361  1.00 35.58           C  
ATOM    960  C   VAL A 243       6.907  21.017  32.005  1.00 35.84           C  
ATOM    961  O   VAL A 243       6.404  21.446  30.976  1.00 35.55           O  
ATOM    962  CB  VAL A 243       4.915  20.425  33.459  1.00 35.96           C  
ATOM    963  CG1 VAL A 243       5.183  18.914  33.423  1.00 34.57           C  
ATOM    964  CG2 VAL A 243       4.142  20.802  34.708  1.00 35.48           C  
ATOM    965  N   ASN A 244       8.054  20.349  31.999  1.00 36.37           N  
ATOM    966  CA  ASN A 244       8.802  20.161  30.760  1.00 37.03           C  
ATOM    967  C   ASN A 244       7.974  19.469  29.690  1.00 37.53           C  
ATOM    968  O   ASN A 244       7.404  18.400  29.933  1.00 37.95           O  
ATOM    969  CB  ASN A 244      10.076  19.372  31.010  1.00 37.04           C  
ATOM    970  CG  ASN A 244      11.039  20.085  31.949  1.00 38.21           C  
ATOM    971  OD1 ASN A 244      10.830  21.252  32.335  1.00 40.27           O  
ATOM    972  ND2 ASN A 244      12.110  19.385  32.322  1.00 36.98           N  
ATOM    973  N   GLY A 245       7.900  20.097  28.517  1.00 37.46           N  
ATOM    974  CA  GLY A 245       7.198  19.533  27.367  1.00 37.36           C  
ATOM    975  C   GLY A 245       5.683  19.445  27.458  1.00 37.69           C  
ATOM    976  O   GLY A 245       5.051  18.718  26.683  1.00 37.84           O  
ATOM    977  N   ARG A 246       5.091  20.174  28.399  1.00 37.80           N  
ATOM    978  CA  ARG A 246       3.634  20.299  28.480  1.00 37.98           C  
ATOM    979  C   ARG A 246       3.229  21.764  28.555  1.00 38.54           C  
ATOM    980  O   ARG A 246       4.016  22.602  29.015  1.00 38.44           O  
ATOM    981  CB  ARG A 246       3.079  19.587  29.712  1.00 37.59           C  
ATOM    982  CG  ARG A 246       3.516  18.175  29.864  1.00 37.09           C  
ATOM    983  CD  ARG A 246       2.697  17.485  30.897  1.00 35.38           C  
ATOM    984  NE  ARG A 246       1.406  17.079  30.362  1.00 35.36           N  
ATOM    985  CZ  ARG A 246       0.253  17.631  30.723  1.00 36.33           C  
ATOM    986  NH1 ARG A 246       0.241  18.605  31.621  1.00 36.19           N  
ATOM    987  NH2 ARG A 246      -0.886  17.209  30.201  1.00 36.10           N  
ATOM    988  N   HIS A 247       2.000  22.065  28.123  1.00 39.06           N  
ATOM    989  CA  HIS A 247       1.390  23.376  28.393  1.00 39.41           C  
ATOM    990  C   HIS A 247       0.765  23.405  29.771  1.00 39.45           C  
ATOM    991  O   HIS A 247      -0.442  23.612  29.934  1.00 39.44           O  
ATOM    992  CB  HIS A 247       0.379  23.762  27.310  1.00 39.73           C  
ATOM    993  CG  HIS A 247       1.022  24.326  26.086  1.00 40.17           C  
ATOM    994  ND1 HIS A 247       2.255  24.943  26.119  1.00 39.70           N  
ATOM    995  CD2 HIS A 247       0.605  24.378  24.802  1.00 40.13           C  
ATOM    996  CE1 HIS A 247       2.574  25.338  24.901  1.00 41.29           C  
ATOM    997  NE2 HIS A 247       1.590  25.007  24.083  1.00 40.28           N  
ATOM    998  N   GLU A 248       1.623  23.181  30.756  1.00 39.84           N  
ATOM    999  CA  GLU A 248       1.231  23.104  32.152  1.00 40.42           C  
ATOM   1000  C   GLU A 248       2.227  23.894  33.007  1.00 40.60           C  
ATOM   1001  O   GLU A 248       3.435  23.882  32.738  1.00 40.89           O  
ATOM   1002  CB  GLU A 248       1.129  21.650  32.621  1.00 40.01           C  
ATOM   1003  CG  GLU A 248       0.597  21.547  34.041  1.00 41.19           C  
ATOM   1004  CD  GLU A 248       0.367  20.126  34.542  1.00 44.98           C  
ATOM   1005  OE1 GLU A 248       0.799  19.133  33.895  1.00 45.27           O  
ATOM   1006  OE2 GLU A 248      -0.263  20.006  35.619  1.00 47.18           O  
ATOM   1007  N   TYR A 249       1.700  24.573  34.030  1.00 40.71           N  
ATOM   1008  CA  TYR A 249       2.434  25.554  34.817  1.00 40.55           C  
ATOM   1009  C   TYR A 249       2.082  25.481  36.274  1.00 41.07           C  
ATOM   1010  O   TYR A 249       0.959  25.156  36.633  1.00 41.38           O  
ATOM   1011  CB  TYR A 249       2.135  26.960  34.312  1.00 39.92           C  
ATOM   1012  CG  TYR A 249       2.807  27.244  33.012  1.00 39.63           C  
ATOM   1013  CD1 TYR A 249       2.253  26.812  31.799  1.00 39.09           C  
ATOM   1014  CD2 TYR A 249       4.020  27.920  32.982  1.00 39.16           C  
ATOM   1015  CE1 TYR A 249       2.899  27.064  30.589  1.00 38.58           C  
ATOM   1016  CE2 TYR A 249       4.661  28.182  31.788  1.00 38.48           C  
ATOM   1017  CZ  TYR A 249       4.108  27.748  30.603  1.00 39.14           C  
ATOM   1018  OH  TYR A 249       4.783  28.015  29.433  1.00 42.12           O  
ATOM   1019  N   LEU A 250       3.053  25.811  37.115  1.00 42.01           N  
ATOM   1020  CA  LEU A 250       2.871  25.802  38.553  1.00 42.28           C  
ATOM   1021  C   LEU A 250       3.116  27.194  39.081  1.00 42.59           C  
ATOM   1022  O   LEU A 250       4.209  27.742  38.917  1.00 42.74           O  
ATOM   1023  CB  LEU A 250       3.805  24.786  39.206  1.00 42.07           C  
ATOM   1024  CG  LEU A 250       3.225  23.376  39.380  1.00 41.98           C  
ATOM   1025  CD1 LEU A 250       2.550  22.843  38.133  1.00 41.15           C  
ATOM   1026  CD2 LEU A 250       4.299  22.422  39.805  1.00 41.79           C  
ATOM   1027  N   TYR A 251       2.071  27.750  39.695  1.00 42.81           N  
ATOM   1028  CA  TYR A 251       2.032  29.125  40.194  1.00 42.67           C  
ATOM   1029  C   TYR A 251       0.877  29.218  41.203  1.00 42.87           C  
ATOM   1030  O   TYR A 251      -0.007  28.362  41.199  1.00 42.53           O  
ATOM   1031  CB  TYR A 251       1.882  30.147  39.036  1.00 42.42           C  
ATOM   1032  CG  TYR A 251       0.691  29.954  38.095  1.00 42.05           C  
ATOM   1033  CD1 TYR A 251      -0.562  30.513  38.387  1.00 43.57           C  
ATOM   1034  CD2 TYR A 251       0.825  29.256  36.901  1.00 42.57           C  
ATOM   1035  CE1 TYR A 251      -1.682  30.351  37.515  1.00 43.36           C  
ATOM   1036  CE2 TYR A 251      -0.280  29.076  36.015  1.00 42.80           C  
ATOM   1037  CZ  TYR A 251      -1.534  29.623  36.326  1.00 43.77           C  
ATOM   1038  OH  TYR A 251      -2.619  29.449  35.463  1.00 39.64           O  
ATOM   1039  N   GLY A 252       0.891  30.240  42.060  1.00 42.88           N  
ATOM   1040  CA  GLY A 252      -0.106  30.383  43.118  1.00 43.68           C  
ATOM   1041  C   GLY A 252       0.464  30.056  44.488  1.00 44.50           C  
ATOM   1042  O   GLY A 252       1.605  29.601  44.592  1.00 44.77           O  
ATOM   1043  N   ASN A 253      -0.308  30.308  45.545  1.00 45.15           N  
ATOM   1044  CA  ASN A 253       0.111  29.918  46.895  1.00 46.10           C  
ATOM   1045  C   ASN A 253      -0.509  28.584  47.266  1.00 46.32           C  
ATOM   1046  O   ASN A 253      -1.530  28.534  47.956  1.00 46.41           O  
ATOM   1047  CB  ASN A 253      -0.238  30.985  47.947  1.00 46.23           C  
ATOM   1048  CG  ASN A 253       0.348  32.348  47.616  1.00 47.77           C  
ATOM   1049  OD1 ASN A 253       1.531  32.476  47.268  1.00 48.87           O  
ATOM   1050  ND2 ASN A 253      -0.486  33.381  47.713  1.00 49.37           N  
ATOM   1051  N   TYR A 254       0.106  27.508  46.786  1.00 46.65           N  
ATOM   1052  CA  TYR A 254      -0.401  26.157  46.998  1.00 47.16           C  
ATOM   1053  C   TYR A 254       0.770  25.246  47.259  1.00 47.35           C  
ATOM   1054  O   TYR A 254       1.656  25.144  46.419  1.00 47.66           O  
ATOM   1055  CB  TYR A 254      -1.133  25.640  45.752  1.00 47.20           C  
ATOM   1056  CG  TYR A 254      -2.205  26.555  45.226  1.00 48.07           C  
ATOM   1057  CD1 TYR A 254      -3.428  26.670  45.887  1.00 49.26           C  
ATOM   1058  CD2 TYR A 254      -2.001  27.313  44.068  1.00 48.15           C  
ATOM   1059  CE1 TYR A 254      -4.423  27.511  45.412  1.00 50.11           C  
ATOM   1060  CE2 TYR A 254      -2.989  28.158  43.587  1.00 48.40           C  
ATOM   1061  CZ  TYR A 254      -4.195  28.247  44.263  1.00 49.96           C  
ATOM   1062  OH  TYR A 254      -5.186  29.076  43.811  1.00 51.80           O  
ATOM   1063  N   PRO A 255       0.779  24.554  48.405  1.00 47.44           N  
ATOM   1064  CA  PRO A 255       1.889  23.641  48.627  1.00 47.71           C  
ATOM   1065  C   PRO A 255       2.031  22.712  47.431  1.00 48.07           C  
ATOM   1066  O   PRO A 255       1.024  22.342  46.816  1.00 48.23           O  
ATOM   1067  CB  PRO A 255       1.472  22.869  49.878  1.00 47.52           C  
ATOM   1068  CG  PRO A 255       0.042  23.103  50.016  1.00 47.71           C  
ATOM   1069  CD  PRO A 255      -0.246  24.436  49.445  1.00 47.42           C  
ATOM   1070  N   LEU A 256       3.273  22.359  47.109  1.00 48.34           N  
ATOM   1071  CA  LEU A 256       3.612  21.662  45.867  1.00 48.73           C  
ATOM   1072  C   LEU A 256       2.623  20.580  45.419  1.00 49.25           C  
ATOM   1073  O   LEU A 256       2.193  20.556  44.265  1.00 49.67           O  
ATOM   1074  CB  LEU A 256       5.055  21.131  45.914  1.00 48.63           C  
ATOM   1075  CG  LEU A 256       6.203  22.164  45.852  1.00 49.09           C  
ATOM   1076  CD1 LEU A 256       7.519  21.549  46.270  1.00 49.15           C  
ATOM   1077  CD2 LEU A 256       6.354  22.818  44.475  1.00 48.82           C  
ATOM   1078  N   CYS A 257       2.228  19.697  46.322  1.00 49.55           N  
ATOM   1079  CA  CYS A 257       1.475  18.531  45.890  1.00 50.13           C  
ATOM   1080  C   CYS A 257      -0.032  18.755  45.822  1.00 49.68           C  
ATOM   1081  O   CYS A 257      -0.791  17.795  45.649  1.00 49.95           O  
ATOM   1082  CB  CYS A 257       1.786  17.350  46.790  1.00 50.52           C  
ATOM   1083  SG  CYS A 257       1.342  17.758  48.446  1.00 53.48           S  
ATOM   1084  N   HIS A 258      -0.464  20.007  45.975  1.00 49.03           N  
ATOM   1085  CA  HIS A 258      -1.815  20.407  45.582  1.00 48.20           C  
ATOM   1086  C   HIS A 258      -1.896  20.444  44.055  1.00 47.34           C  
ATOM   1087  O   HIS A 258      -2.958  20.249  43.491  1.00 47.00           O  
ATOM   1088  CB  HIS A 258      -2.150  21.789  46.132  1.00 48.62           C  
ATOM   1089  CG  HIS A 258      -2.535  21.799  47.575  1.00 49.91           C  
ATOM   1090  ND1 HIS A 258      -3.351  22.771  48.115  1.00 50.97           N  
ATOM   1091  CD2 HIS A 258      -2.223  20.959  48.593  1.00 51.34           C  
ATOM   1092  CE1 HIS A 258      -3.520  22.534  49.405  1.00 51.64           C  
ATOM   1093  NE2 HIS A 258      -2.852  21.436  49.719  1.00 51.75           N  
ATOM   1094  N   PHE A 259      -0.770  20.722  43.397  1.00 46.57           N  
ATOM   1095  CA  PHE A 259      -0.654  20.583  41.938  1.00 45.72           C  
ATOM   1096  C   PHE A 259      -0.637  19.098  41.521  1.00 45.44           C  
ATOM   1097  O   PHE A 259       0.302  18.351  41.858  1.00 45.03           O  
ATOM   1098  CB  PHE A 259       0.605  21.290  41.416  1.00 45.50           C  
ATOM   1099  CG  PHE A 259       0.680  22.761  41.763  1.00 44.55           C  
ATOM   1100  CD1 PHE A 259       0.057  23.718  40.962  1.00 44.02           C  
ATOM   1101  CD2 PHE A 259       1.386  23.193  42.872  1.00 42.46           C  
ATOM   1102  CE1 PHE A 259       0.122  25.080  41.273  1.00 42.47           C  
ATOM   1103  CE2 PHE A 259       1.442  24.539  43.189  1.00 42.28           C  
ATOM   1104  CZ  PHE A 259       0.813  25.485  42.385  1.00 41.84           C  
ATOM   1105  N   GLN A 260      -1.677  18.687  40.789  1.00 44.94           N  
ATOM   1106  CA  GLN A 260      -1.811  17.315  40.255  1.00 44.67           C  
ATOM   1107  C   GLN A 260      -0.518  16.678  39.737  1.00 44.65           C  
ATOM   1108  O   GLN A 260      -0.270  15.497  39.962  1.00 44.98           O  
ATOM   1109  CB  GLN A 260      -2.815  17.294  39.119  1.00 44.49           C  
ATOM   1110  CG  GLN A 260      -4.263  17.221  39.542  1.00 45.13           C  
ATOM   1111  CD  GLN A 260      -5.178  17.498  38.377  1.00 45.29           C  
ATOM   1112  OE1 GLN A 260      -5.090  16.845  37.340  1.00 46.89           O  
ATOM   1113  NE2 GLN A 260      -6.050  18.478  38.530  1.00 45.05           N  
ATOM   1114  N   TYR A 261       0.292  17.459  39.032  1.00 44.50           N  
ATOM   1115  CA  TYR A 261       1.521  16.955  38.466  1.00 44.28           C  
ATOM   1116  C   TYR A 261       2.526  16.540  39.543  1.00 44.59           C  
ATOM   1117  O   TYR A 261       3.149  15.480  39.436  1.00 44.38           O  
ATOM   1118  CB  TYR A 261       2.133  17.960  37.482  1.00 43.72           C  
ATOM   1119  CG  TYR A 261       3.517  17.545  37.001  1.00 43.56           C  
ATOM   1120  CD1 TYR A 261       3.692  16.406  36.216  1.00 40.76           C  
ATOM   1121  CD2 TYR A 261       4.658  18.285  37.365  1.00 43.00           C  
ATOM   1122  CE1 TYR A 261       4.936  16.032  35.795  1.00 41.09           C  
ATOM   1123  CE2 TYR A 261       5.906  17.909  36.948  1.00 41.79           C  
ATOM   1124  CZ  TYR A 261       6.038  16.780  36.162  1.00 42.32           C  
ATOM   1125  OH  TYR A 261       7.287  16.395  35.743  1.00 44.35           O  
ATOM   1126  N   ILE A 262       2.678  17.371  40.570  1.00 45.10           N  
ATOM   1127  CA  ILE A 262       3.590  17.060  41.661  1.00 45.80           C  
ATOM   1128  C   ILE A 262       3.074  15.830  42.372  1.00 46.54           C  
ATOM   1129  O   ILE A 262       3.763  14.820  42.473  1.00 46.97           O  
ATOM   1130  CB  ILE A 262       3.708  18.207  42.687  1.00 45.70           C  
ATOM   1131  CG1 ILE A 262       4.317  19.459  42.051  1.00 45.19           C  
ATOM   1132  CG2 ILE A 262       4.517  17.758  43.904  1.00 45.53           C  
ATOM   1133  CD1 ILE A 262       5.676  19.263  41.406  1.00 45.51           C  
ATOM   1134  N   CYS A 263       1.841  15.913  42.841  1.00 47.37           N  
ATOM   1135  CA  CYS A 263       1.243  14.817  43.557  1.00 48.38           C  
ATOM   1136  C   CYS A 263       1.257  13.519  42.753  1.00 48.34           C  
ATOM   1137  O   CYS A 263       1.465  12.435  43.313  1.00 48.08           O  
ATOM   1138  CB  CYS A 263      -0.176  15.173  43.938  1.00 48.63           C  
ATOM   1139  SG  CYS A 263      -0.745  14.091  45.204  1.00 51.24           S  
ATOM   1140  N   SER A 264       1.040  13.644  41.446  1.00 48.42           N  
ATOM   1141  CA  SER A 264       1.096  12.505  40.537  1.00 48.77           C  
ATOM   1142  C   SER A 264       2.478  11.858  40.589  1.00 48.88           C  
ATOM   1143  O   SER A 264       2.610  10.642  40.776  1.00 48.90           O  
ATOM   1144  CB  SER A 264       0.757  12.948  39.109  1.00 48.79           C  
ATOM   1145  OG  SER A 264       0.727  11.849  38.216  1.00 48.64           O  
ATOM   1146  N   CYS A 265       3.505  12.689  40.443  1.00 49.08           N  
ATOM   1147  CA  CYS A 265       4.879  12.226  40.520  1.00 49.00           C  
ATOM   1148  C   CYS A 265       5.105  11.489  41.826  1.00 49.09           C  
ATOM   1149  O   CYS A 265       5.473  10.312  41.808  1.00 49.17           O  
ATOM   1150  CB  CYS A 265       5.841  13.396  40.356  1.00 48.78           C  
ATOM   1151  SG  CYS A 265       5.902  13.958  38.650  1.00 48.82           S  
ATOM   1152  N   LEU A 266       4.837  12.177  42.941  1.00 49.08           N  
ATOM   1153  CA  LEU A 266       4.870  11.601  44.285  1.00 49.11           C  
ATOM   1154  C   LEU A 266       4.373  10.159  44.324  1.00 49.32           C  
ATOM   1155  O   LEU A 266       4.714   9.402  45.233  1.00 49.40           O  
ATOM   1156  CB  LEU A 266       4.007  12.422  45.241  1.00 49.03           C  
ATOM   1157  CG  LEU A 266       4.565  13.356  46.312  1.00 49.38           C  
ATOM   1158  CD1 LEU A 266       3.837  13.049  47.621  1.00 48.48           C  
ATOM   1159  CD2 LEU A 266       6.079  13.227  46.512  1.00 50.21           C  
ATOM   1160  N   HIS A 267       3.556   9.784  43.347  1.00 49.20           N  
ATOM   1161  CA  HIS A 267       3.073   8.430  43.313  1.00 49.43           C  
ATOM   1162  C   HIS A 267       3.780   7.471  42.370  1.00 48.97           C  
ATOM   1163  O   HIS A 267       4.434   6.544  42.847  1.00 48.94           O  
ATOM   1164  CB  HIS A 267       1.555   8.374  43.217  1.00 49.80           C  
ATOM   1165  CG  HIS A 267       0.927   8.005  44.516  1.00 51.66           C  
ATOM   1166  ND1 HIS A 267       0.371   6.761  44.749  1.00 52.73           N  
ATOM   1167  CD2 HIS A 267       0.864   8.676  45.692  1.00 52.97           C  
ATOM   1168  CE1 HIS A 267      -0.057   6.704  45.998  1.00 53.21           C  
ATOM   1169  NE2 HIS A 267       0.236   7.849  46.593  1.00 54.52           N  
ATOM   1170  N   SER A 268       3.677   7.688  41.060  1.00 48.41           N  
ATOM   1171  CA  SER A 268       4.349   6.808  40.108  1.00 48.03           C  
ATOM   1172  C   SER A 268       5.845   6.699  40.425  1.00 48.11           C  
ATOM   1173  O   SER A 268       6.541   5.832  39.887  1.00 48.33           O  
ATOM   1174  CB  SER A 268       4.125   7.270  38.673  1.00 47.86           C  
ATOM   1175  OG  SER A 268       4.791   8.486  38.430  1.00 48.01           O  
ATOM   1176  N   GLY A 269       6.319   7.570  41.319  1.00 47.89           N  
ATOM   1177  CA  GLY A 269       7.681   7.520  41.835  1.00 47.53           C  
ATOM   1178  C   GLY A 269       8.638   8.466  41.135  1.00 47.54           C  
ATOM   1179  O   GLY A 269       9.692   8.798  41.670  1.00 47.56           O  
ATOM   1180  N   LEU A 270       8.260   8.912  39.940  1.00 47.45           N  
ATOM   1181  CA  LEU A 270       9.134   9.727  39.091  1.00 47.16           C  
ATOM   1182  C   LEU A 270       9.446  11.111  39.671  1.00 46.52           C  
ATOM   1183  O   LEU A 270       8.701  11.607  40.511  1.00 46.38           O  
ATOM   1184  CB  LEU A 270       8.549   9.825  37.670  1.00 47.48           C  
ATOM   1185  CG  LEU A 270       8.676   8.573  36.774  1.00 47.78           C  
ATOM   1186  CD1 LEU A 270       7.544   7.556  36.998  1.00 47.90           C  
ATOM   1187  CD2 LEU A 270       8.759   8.948  35.288  1.00 48.42           C  
ATOM   1188  N   THR A 271      10.564  11.698  39.220  1.00 46.08           N  
ATOM   1189  CA  THR A 271      11.075  13.024  39.661  1.00 45.36           C  
ATOM   1190  C   THR A 271      10.472  14.172  38.850  1.00 44.82           C  
ATOM   1191  O   THR A 271      10.586  14.182  37.627  1.00 45.04           O  
ATOM   1192  CB  THR A 271      12.642  13.110  39.522  1.00 45.47           C  
ATOM   1193  OG1 THR A 271      13.280  12.250  40.482  1.00 45.55           O  
ATOM   1194  CG2 THR A 271      13.162  14.547  39.690  1.00 44.24           C  
ATOM   1195  N   PRO A 272       9.837  15.150  39.521  1.00 44.31           N  
ATOM   1196  CA  PRO A 272       9.341  16.323  38.792  1.00 43.74           C  
ATOM   1197  C   PRO A 272      10.441  17.073  38.033  1.00 43.23           C  
ATOM   1198  O   PRO A 272      11.479  17.402  38.602  1.00 42.69           O  
ATOM   1199  CB  PRO A 272       8.768  17.203  39.904  1.00 43.84           C  
ATOM   1200  CG  PRO A 272       8.378  16.250  40.972  1.00 43.85           C  
ATOM   1201  CD  PRO A 272       9.404  15.156  40.930  1.00 44.28           C  
ATOM   1202  N   HIS A 273      10.194  17.326  36.750  1.00 42.97           N  
ATOM   1203  CA  HIS A 273      11.096  18.106  35.906  1.00 42.64           C  
ATOM   1204  C   HIS A 273      10.391  19.362  35.423  1.00 42.50           C  
ATOM   1205  O   HIS A 273       9.360  19.281  34.751  1.00 42.51           O  
ATOM   1206  CB  HIS A 273      11.584  17.261  34.735  1.00 42.68           C  
ATOM   1207  CG  HIS A 273      12.555  16.199  35.141  1.00 43.22           C  
ATOM   1208  ND1 HIS A 273      13.861  16.172  34.699  1.00 43.42           N  
ATOM   1209  CD2 HIS A 273      12.422  15.146  35.981  1.00 43.90           C  
ATOM   1210  CE1 HIS A 273      14.486  15.141  35.240  1.00 44.19           C  
ATOM   1211  NE2 HIS A 273      13.636  14.503  36.025  1.00 44.42           N  
ATOM   1212  N   LEU A 274      10.944  20.521  35.781  1.00 42.12           N  
ATOM   1213  CA  LEU A 274      10.256  21.799  35.587  1.00 41.75           C  
ATOM   1214  C   LEU A 274      11.176  22.873  35.024  1.00 41.32           C  
ATOM   1215  O   LEU A 274      12.371  22.862  35.290  1.00 41.67           O  
ATOM   1216  CB  LEU A 274       9.656  22.280  36.921  1.00 42.06           C  
ATOM   1217  CG  LEU A 274       8.493  21.510  37.573  1.00 42.18           C  
ATOM   1218  CD1 LEU A 274       7.914  22.292  38.724  1.00 43.57           C  
ATOM   1219  CD2 LEU A 274       7.383  21.227  36.593  1.00 42.69           C  
ATOM   1220  N   THR A 275      10.630  23.800  34.244  1.00 40.55           N  
ATOM   1221  CA  THR A 275      11.447  24.884  33.702  1.00 39.59           C  
ATOM   1222  C   THR A 275      10.996  26.237  34.212  1.00 39.44           C  
ATOM   1223  O   THR A 275       9.826  26.597  34.103  1.00 39.61           O  
ATOM   1224  CB  THR A 275      11.474  24.908  32.160  1.00 39.53           C  
ATOM   1225  OG1 THR A 275      11.652  23.574  31.647  1.00 39.14           O  
ATOM   1226  CG2 THR A 275      12.598  25.787  31.680  1.00 38.32           C  
ATOM   1227  N   MET A 276      11.945  26.966  34.792  1.00 39.15           N  
ATOM   1228  CA  MET A 276      11.782  28.363  35.156  1.00 38.47           C  
ATOM   1229  C   MET A 276      11.512  29.189  33.911  1.00 38.05           C  
ATOM   1230  O   MET A 276      12.352  29.271  33.009  1.00 37.90           O  
ATOM   1231  CB  MET A 276      13.059  28.872  35.836  1.00 38.79           C  
ATOM   1232  CG  MET A 276      13.313  28.315  37.233  1.00 39.20           C  
ATOM   1233  SD  MET A 276      12.291  29.081  38.519  1.00 39.12           S  
ATOM   1234  CE  MET A 276      13.287  30.526  38.913  1.00 40.75           C  
ATOM   1235  N   VAL A 277      10.327  29.779  33.850  1.00 38.02           N  
ATOM   1236  CA  VAL A 277       9.970  30.637  32.721  1.00 38.11           C  
ATOM   1237  C   VAL A 277       9.754  32.046  33.254  1.00 38.06           C  
ATOM   1238  O   VAL A 277       8.912  32.260  34.141  1.00 38.32           O  
ATOM   1239  CB  VAL A 277       8.692  30.146  31.962  1.00 38.57           C  
ATOM   1240  CG1 VAL A 277       8.498  30.943  30.679  1.00 39.01           C  
ATOM   1241  CG2 VAL A 277       8.727  28.620  31.648  1.00 37.36           C  
ATOM   1242  N   HIS A 278      10.530  32.990  32.725  1.00 37.74           N  
ATOM   1243  CA  HIS A 278      10.459  34.396  33.133  1.00 37.56           C  
ATOM   1244  C   HIS A 278       9.212  35.100  32.597  1.00 37.51           C  
ATOM   1245  O   HIS A 278       8.626  34.676  31.597  1.00 36.95           O  
ATOM   1246  CB  HIS A 278      11.712  35.152  32.682  1.00 37.18           C  
ATOM   1247  CG  HIS A 278      11.800  36.544  33.220  1.00 37.25           C  
ATOM   1248  ND1 HIS A 278      12.253  36.825  34.493  1.00 37.49           N  
ATOM   1249  CD2 HIS A 278      11.479  37.737  32.664  1.00 37.45           C  
ATOM   1250  CE1 HIS A 278      12.212  38.131  34.696  1.00 37.25           C  
ATOM   1251  NE2 HIS A 278      11.746  38.708  33.601  1.00 37.17           N  
ATOM   1252  N   SER A 279       8.831  36.186  33.268  1.00 37.52           N  
ATOM   1253  CA  SER A 279       7.652  36.948  32.902  1.00 38.06           C  
ATOM   1254  C   SER A 279       7.752  37.548  31.501  1.00 37.99           C  
ATOM   1255  O   SER A 279       6.769  37.577  30.768  1.00 38.28           O  
ATOM   1256  CB  SER A 279       7.315  38.008  33.964  1.00 38.16           C  
ATOM   1257  OG  SER A 279       8.386  38.919  34.171  1.00 39.60           O  
ATOM   1258  N   SER A 280       8.938  38.001  31.116  1.00 38.25           N  
ATOM   1259  CA  SER A 280       9.135  38.558  29.776  1.00 38.17           C  
ATOM   1260  C   SER A 280       8.853  37.489  28.730  1.00 38.50           C  
ATOM   1261  O   SER A 280       8.309  37.768  27.662  1.00 38.81           O  
ATOM   1262  CB  SER A 280      10.551  39.093  29.618  1.00 37.72           C  
ATOM   1263  OG  SER A 280      11.482  38.038  29.758  1.00 37.22           O  
ATOM   1264  N   SER A 281       9.216  36.256  29.052  1.00 38.97           N  
ATOM   1265  CA  SER A 281       9.003  35.147  28.152  1.00 39.46           C  
ATOM   1266  C   SER A 281       7.510  34.877  27.947  1.00 40.16           C  
ATOM   1267  O   SER A 281       7.066  34.698  26.819  1.00 40.88           O  
ATOM   1268  CB  SER A 281       9.721  33.913  28.676  1.00 39.24           C  
ATOM   1269  OG  SER A 281       9.100  32.733  28.209  1.00 39.67           O  
ATOM   1270  N   ILE A 282       6.737  34.848  29.031  1.00 40.68           N  
ATOM   1271  CA  ILE A 282       5.302  34.583  28.953  1.00 40.87           C  
ATOM   1272  C   ILE A 282       4.538  35.699  28.221  1.00 41.35           C  
ATOM   1273  O   ILE A 282       3.719  35.417  27.349  1.00 41.99           O  
ATOM   1274  CB  ILE A 282       4.720  34.324  30.346  1.00 40.84           C  
ATOM   1275  CG1 ILE A 282       5.200  32.965  30.846  1.00 41.16           C  
ATOM   1276  CG2 ILE A 282       3.210  34.361  30.317  1.00 40.54           C  
ATOM   1277  CD1 ILE A 282       5.212  32.824  32.354  1.00 42.94           C  
ATOM   1278  N   LEU A 283       4.824  36.953  28.556  1.00 41.39           N  
ATOM   1279  CA  LEU A 283       4.181  38.102  27.908  1.00 41.49           C  
ATOM   1280  C   LEU A 283       4.392  38.138  26.403  1.00 41.75           C  
ATOM   1281  O   LEU A 283       3.519  38.585  25.656  1.00 41.75           O  
ATOM   1282  CB  LEU A 283       4.671  39.414  28.526  1.00 41.43           C  
ATOM   1283  CG  LEU A 283       4.072  39.786  29.878  1.00 40.64           C  
ATOM   1284  CD1 LEU A 283       4.870  40.897  30.523  1.00 41.09           C  
ATOM   1285  CD2 LEU A 283       2.614  40.184  29.734  1.00 40.19           C  
ATOM   1286  N   ALA A 284       5.563  37.681  25.974  1.00 42.13           N  
ATOM   1287  CA  ALA A 284       5.835  37.469  24.566  1.00 42.77           C  
ATOM   1288  C   ALA A 284       4.753  36.576  23.933  1.00 43.34           C  
ATOM   1289  O   ALA A 284       4.225  36.901  22.872  1.00 43.55           O  
ATOM   1290  CB  ALA A 284       7.222  36.883  24.382  1.00 42.52           C  
ATOM   1291  N   MET A 285       4.390  35.487  24.604  1.00 44.01           N  
ATOM   1292  CA  MET A 285       3.292  34.647  24.130  1.00 45.05           C  
ATOM   1293  C   MET A 285       1.976  35.397  24.033  1.00 45.72           C  
ATOM   1294  O   MET A 285       1.293  35.309  23.013  1.00 45.93           O  
ATOM   1295  CB  MET A 285       3.069  33.449  25.032  1.00 45.08           C  
ATOM   1296  CG  MET A 285       4.211  32.498  25.131  1.00 45.03           C  
ATOM   1297  SD  MET A 285       3.709  31.273  26.333  1.00 46.88           S  
ATOM   1298  CE  MET A 285       2.848  30.082  25.276  1.00 44.73           C  
ATOM   1299  N   ARG A 286       1.602  36.114  25.095  1.00 46.40           N  
ATOM   1300  CA  ARG A 286       0.330  36.834  25.081  1.00 47.01           C  
ATOM   1301  C   ARG A 286       0.299  37.683  23.831  1.00 47.96           C  
ATOM   1302  O   ARG A 286      -0.679  37.656  23.087  1.00 48.23           O  
ATOM   1303  CB  ARG A 286       0.125  37.704  26.322  1.00 46.52           C  
ATOM   1304  CG  ARG A 286      -1.205  38.489  26.300  1.00 45.41           C  
ATOM   1305  CD  ARG A 286      -1.297  39.502  27.440  1.00 42.51           C  
ATOM   1306  NE  ARG A 286      -0.019  40.190  27.565  1.00 42.26           N  
ATOM   1307  CZ  ARG A 286       0.171  41.502  27.442  1.00 40.15           C  
ATOM   1308  NH1 ARG A 286      -0.834  42.344  27.221  1.00 40.86           N  
ATOM   1309  NH2 ARG A 286       1.394  41.966  27.562  1.00 40.57           N  
ATOM   1310  N   ASP A 287       1.400  38.393  23.593  1.00 49.18           N  
ATOM   1311  CA  ASP A 287       1.546  39.272  22.439  1.00 50.32           C  
ATOM   1312  C   ASP A 287       1.256  38.579  21.123  1.00 51.22           C  
ATOM   1313  O   ASP A 287       0.358  39.001  20.396  1.00 51.15           O  
ATOM   1314  CB  ASP A 287       2.934  39.906  22.419  1.00 50.26           C  
ATOM   1315  CG  ASP A 287       3.083  40.996  23.453  1.00 50.30           C  
ATOM   1316  OD1 ASP A 287       2.134  41.205  24.244  1.00 49.76           O  
ATOM   1317  OD2 ASP A 287       4.147  41.647  23.474  1.00 51.08           O  
ATOM   1318  N   GLU A 288       1.979  37.498  20.838  1.00 52.58           N  
ATOM   1319  CA  GLU A 288       1.794  36.759  19.577  1.00 54.06           C  
ATOM   1320  C   GLU A 288       0.360  36.251  19.302  1.00 54.69           C  
ATOM   1321  O   GLU A 288       0.075  35.743  18.213  1.00 54.69           O  
ATOM   1322  CB  GLU A 288       2.856  35.656  19.397  1.00 54.03           C  
ATOM   1323  CG  GLU A 288       2.922  34.606  20.489  1.00 55.11           C  
ATOM   1324  CD  GLU A 288       4.317  33.996  20.633  1.00 56.62           C  
ATOM   1325  OE1 GLU A 288       5.262  34.472  19.958  1.00 56.33           O  
ATOM   1326  OE2 GLU A 288       4.473  33.037  21.428  1.00 57.57           O  
ATOM   1327  N   GLN A 289      -0.534  36.429  20.272  1.00 55.82           N  
ATOM   1328  CA  GLN A 289      -1.892  35.893  20.186  1.00 57.08           C  
ATOM   1329  C   GLN A 289      -2.972  36.953  19.982  1.00 58.19           C  
ATOM   1330  O   GLN A 289      -4.160  36.626  19.911  1.00 58.08           O  
ATOM   1331  CB  GLN A 289      -2.195  35.010  21.399  1.00 56.92           C  
ATOM   1332  CG  GLN A 289      -1.186  33.890  21.530  1.00 56.30           C  
ATOM   1333  CD  GLN A 289      -1.630  32.748  22.404  1.00 55.13           C  
ATOM   1334  OE1 GLN A 289      -2.813  32.594  22.719  1.00 53.52           O  
ATOM   1335  NE2 GLN A 289      -0.666  31.920  22.800  1.00 55.96           N  
ATOM   1336  N   SER A 290      -2.545  38.212  19.865  1.00 59.66           N  
ATOM   1337  CA  SER A 290      -3.427  39.331  19.517  1.00 61.03           C  
ATOM   1338  C   SER A 290      -4.196  39.064  18.219  1.00 62.28           C  
ATOM   1339  O   SER A 290      -3.786  38.219  17.412  1.00 62.49           O  
ATOM   1340  CB  SER A 290      -2.618  40.623  19.379  1.00 60.91           C  
ATOM   1341  OG  SER A 290      -1.880  40.639  18.168  1.00 60.63           O  
ATOM   1342  N   ASN A 291      -5.305  39.787  18.031  1.00 63.69           N  
ATOM   1343  CA  ASN A 291      -6.154  39.655  16.838  1.00 64.99           C  
ATOM   1344  C   ASN A 291      -5.648  40.540  15.686  1.00 65.20           C  
ATOM   1345  O   ASN A 291      -4.435  40.759  15.529  1.00 65.09           O  
ATOM   1346  CB  ASN A 291      -7.626  40.005  17.167  1.00 65.77           C  
ATOM   1347  CG  ASN A 291      -8.386  38.877  17.937  1.00 67.31           C  
ATOM   1348  OD1 ASN A 291      -9.576  39.036  18.262  1.00 68.27           O  
ATOM   1349  ND2 ASN A 291      -7.709  37.757  18.220  1.00 67.83           N  
ATOM   1350  N   LEU A 316     -51.964  40.604  23.509  1.00 58.96           N  
ATOM   1351  CA  LEU A 316     -51.588  40.594  24.910  1.00 58.39           C  
ATOM   1352  C   LEU A 316     -52.702  39.935  25.739  1.00 58.25           C  
ATOM   1353  O   LEU A 316     -53.329  38.965  25.285  1.00 57.93           O  
ATOM   1354  CB  LEU A 316     -51.250  42.028  25.359  1.00 59.10           C  
ATOM   1355  CG  LEU A 316     -52.027  43.223  24.755  1.00 59.53           C  
ATOM   1356  CD1 LEU A 316     -53.244  43.500  25.587  1.00 58.35           C  
ATOM   1357  CD2 LEU A 316     -51.179  44.493  24.642  1.00 58.15           C  
ATOM   1358  N   TRP A 317     -52.949  40.453  26.944  1.00 57.85           N  
ATOM   1359  CA  TRP A 317     -54.009  39.951  27.835  1.00 57.53           C  
ATOM   1360  C   TRP A 317     -55.434  40.117  27.265  1.00 56.99           C  
ATOM   1361  O   TRP A 317     -56.375  39.448  27.716  1.00 56.99           O  
ATOM   1362  CB  TRP A 317     -53.942  40.672  29.191  1.00 57.91           C  
ATOM   1363  CG  TRP A 317     -54.940  41.840  29.324  1.00 58.90           C  
ATOM   1364  CD1 TRP A 317     -54.991  42.975  28.549  1.00 59.78           C  
ATOM   1365  CD2 TRP A 317     -56.015  41.961  30.275  1.00 59.62           C  
ATOM   1366  NE1 TRP A 317     -56.029  43.785  28.955  1.00 60.09           N  
ATOM   1367  CE2 TRP A 317     -56.672  43.194  30.012  1.00 59.97           C  
ATOM   1368  CE3 TRP A 317     -56.488  41.152  31.322  1.00 59.60           C  
ATOM   1369  CZ2 TRP A 317     -57.775  43.639  30.762  1.00 59.62           C  
ATOM   1370  CZ3 TRP A 317     -57.589  41.595  32.066  1.00 60.24           C  
ATOM   1371  CH2 TRP A 317     -58.216  42.833  31.781  1.00 59.84           C  
ATOM   1372  N   SER A 318     -55.589  41.031  26.305  1.00 55.94           N  
ATOM   1373  CA  SER A 318     -56.894  41.400  25.783  1.00 54.79           C  
ATOM   1374  C   SER A 318     -57.593  40.211  25.167  1.00 53.97           C  
ATOM   1375  O   SER A 318     -58.749  39.931  25.455  1.00 54.00           O  
ATOM   1376  CB  SER A 318     -56.741  42.480  24.719  1.00 54.92           C  
ATOM   1377  OG  SER A 318     -56.115  43.620  25.259  1.00 55.34           O  
ATOM   1378  N   LEU A 319     -56.856  39.504  24.327  1.00 52.96           N  
ATOM   1379  CA  LEU A 319     -57.419  38.523  23.425  1.00 51.98           C  
ATOM   1380  C   LEU A 319     -57.940  37.300  24.186  1.00 51.31           C  
ATOM   1381  O   LEU A 319     -57.156  36.469  24.666  1.00 51.31           O  
ATOM   1382  CB  LEU A 319     -56.353  38.151  22.387  1.00 52.18           C  
ATOM   1383  CG  LEU A 319     -55.306  39.253  22.128  1.00 51.93           C  
ATOM   1384  CD1 LEU A 319     -54.045  38.694  21.496  1.00 51.76           C  
ATOM   1385  CD2 LEU A 319     -55.864  40.416  21.300  1.00 51.39           C  
ATOM   1386  N   GLU A 320     -59.266  37.208  24.287  1.00 50.28           N  
ATOM   1387  CA  GLU A 320     -59.937  36.164  25.072  1.00 49.40           C  
ATOM   1388  C   GLU A 320     -60.318  34.910  24.274  1.00 48.55           C  
ATOM   1389  O   GLU A 320     -60.466  33.841  24.850  1.00 48.23           O  
ATOM   1390  CB  GLU A 320     -61.181  36.728  25.783  1.00 49.57           C  
ATOM   1391  CG  GLU A 320     -60.947  37.201  27.232  1.00 50.21           C  
ATOM   1392  CD  GLU A 320     -62.243  37.540  27.996  1.00 51.09           C  
ATOM   1393  OE1 GLU A 320     -63.072  38.331  27.495  1.00 51.46           O  
ATOM   1394  OE2 GLU A 320     -62.426  37.027  29.122  1.00 51.63           O  
ATOM   1395  N   GLN A 321     -60.473  35.043  22.958  1.00 47.75           N  
ATOM   1396  CA  GLN A 321     -60.914  33.937  22.091  1.00 47.08           C  
ATOM   1397  C   GLN A 321     -59.967  32.734  22.105  1.00 47.01           C  
ATOM   1398  O   GLN A 321     -58.761  32.907  22.284  1.00 47.02           O  
ATOM   1399  CB  GLN A 321     -61.074  34.425  20.653  1.00 46.77           C  
ATOM   1400  CG  GLN A 321     -59.766  34.677  19.914  1.00 46.13           C  
ATOM   1401  CD  GLN A 321     -59.171  36.040  20.208  1.00 45.26           C  
ATOM   1402  OE1 GLN A 321     -59.122  36.488  21.361  1.00 44.50           O  
ATOM   1403  NE2 GLN A 321     -58.710  36.710  19.157  1.00 44.31           N  
ATOM   1404  N   PRO A 322     -60.501  31.515  21.879  1.00 46.75           N  
ATOM   1405  CA  PRO A 322     -59.624  30.355  21.956  1.00 46.75           C  
ATOM   1406  C   PRO A 322     -58.595  30.376  20.832  1.00 46.88           C  
ATOM   1407  O   PRO A 322     -58.857  30.950  19.768  1.00 46.92           O  
ATOM   1408  CB  PRO A 322     -60.582  29.165  21.774  1.00 46.74           C  
ATOM   1409  CG  PRO A 322     -61.945  29.727  21.749  1.00 46.14           C  
ATOM   1410  CD  PRO A 322     -61.825  31.148  21.359  1.00 46.43           C  
ATOM   1411  N   PHE A 323     -57.429  29.780  21.068  1.00 46.69           N  
ATOM   1412  CA  PHE A 323     -56.427  29.693  20.020  1.00 46.33           C  
ATOM   1413  C   PHE A 323     -56.817  28.598  19.034  1.00 46.05           C  
ATOM   1414  O   PHE A 323     -57.455  27.615  19.404  1.00 45.94           O  
ATOM   1415  CB  PHE A 323     -55.044  29.435  20.603  1.00 46.64           C  
ATOM   1416  CG  PHE A 323     -53.959  29.294  19.562  1.00 47.20           C  
ATOM   1417  CD1 PHE A 323     -53.264  30.412  19.107  1.00 47.79           C  
ATOM   1418  CD2 PHE A 323     -53.630  28.037  19.041  1.00 47.71           C  
ATOM   1419  CE1 PHE A 323     -52.263  30.289  18.150  1.00 47.70           C  
ATOM   1420  CE2 PHE A 323     -52.641  27.902  18.078  1.00 47.56           C  
ATOM   1421  CZ  PHE A 323     -51.953  29.033  17.632  1.00 47.83           C  
ATOM   1422  N   SER A 324     -56.423  28.786  17.780  1.00 45.63           N  
ATOM   1423  CA  SER A 324     -56.794  27.899  16.701  1.00 45.30           C  
ATOM   1424  C   SER A 324     -55.901  28.196  15.520  1.00 45.43           C  
ATOM   1425  O   SER A 324     -55.373  29.301  15.400  1.00 45.42           O  
ATOM   1426  CB  SER A 324     -58.243  28.159  16.293  1.00 45.30           C  
ATOM   1427  OG  SER A 324     -58.373  29.433  15.692  1.00 44.45           O  
ATOM   1428  N   ILE A 325     -55.736  27.216  14.643  1.00 45.46           N  
ATOM   1429  CA  ILE A 325     -54.986  27.435  13.417  1.00 45.71           C  
ATOM   1430  C   ILE A 325     -55.748  26.887  12.232  1.00 45.80           C  
ATOM   1431  O   ILE A 325     -56.700  26.122  12.409  1.00 46.00           O  
ATOM   1432  CB  ILE A 325     -53.571  26.775  13.443  1.00 45.75           C  
ATOM   1433  CG1 ILE A 325     -53.664  25.251  13.513  1.00 45.77           C  
ATOM   1434  CG2 ILE A 325     -52.732  27.318  14.575  1.00 45.51           C  
ATOM   1435  CD1 ILE A 325     -52.534  24.582  12.804  1.00 45.83           C  
ATOM   1436  N   GLU A 326     -55.329  27.285  11.031  1.00 45.92           N  
ATOM   1437  CA  GLU A 326     -55.768  26.616   9.810  1.00 46.39           C  
ATOM   1438  C   GLU A 326     -54.710  25.653   9.280  1.00 46.39           C  
ATOM   1439  O   GLU A 326     -53.578  26.046   8.982  1.00 46.05           O  
ATOM   1440  CB  GLU A 326     -56.172  27.604   8.711  1.00 46.62           C  
ATOM   1441  CG  GLU A 326     -56.914  26.929   7.549  1.00 47.31           C  
ATOM   1442  CD  GLU A 326     -57.596  27.906   6.612  1.00 48.62           C  
ATOM   1443  OE1 GLU A 326     -57.204  29.092   6.578  1.00 49.58           O  
ATOM   1444  OE2 GLU A 326     -58.523  27.482   5.890  1.00 49.36           O  
ATOM   1445  N   LEU A 327     -55.106  24.391   9.177  1.00 46.58           N  
ATOM   1446  CA  LEU A 327     -54.304  23.373   8.531  1.00 46.99           C  
ATOM   1447  C   LEU A 327     -54.702  23.294   7.050  1.00 47.30           C  
ATOM   1448  O   LEU A 327     -55.821  22.904   6.718  1.00 47.12           O  
ATOM   1449  CB  LEU A 327     -54.517  22.033   9.233  1.00 46.77           C  
ATOM   1450  CG  LEU A 327     -53.949  20.792   8.545  1.00 46.84           C  
ATOM   1451  CD1 LEU A 327     -52.452  20.704   8.733  1.00 46.38           C  
ATOM   1452  CD2 LEU A 327     -54.631  19.569   9.131  1.00 46.87           C  
ATOM   1453  N   ILE A 328     -53.779  23.659   6.166  1.00 47.69           N  
ATOM   1454  CA  ILE A 328     -54.108  23.802   4.748  1.00 48.08           C  
ATOM   1455  C   ILE A 328     -53.870  22.527   3.912  1.00 48.69           C  
ATOM   1456  O   ILE A 328     -54.827  21.955   3.395  1.00 48.69           O  
ATOM   1457  CB  ILE A 328     -53.423  25.051   4.130  1.00 47.94           C  
ATOM   1458  CG1 ILE A 328     -53.785  26.301   4.946  1.00 47.22           C  
ATOM   1459  CG2 ILE A 328     -53.823  25.209   2.667  1.00 47.45           C  
ATOM   1460  CD1 ILE A 328     -52.759  27.414   4.891  1.00 46.54           C  
ATOM   1461  N   GLU A 329     -52.612  22.090   3.788  1.00 49.29           N  
ATOM   1462  CA  GLU A 329     -52.243  20.948   2.925  1.00 49.88           C  
ATOM   1463  C   GLU A 329     -50.819  20.405   3.209  1.00 50.09           C  
ATOM   1464  O   GLU A 329     -50.100  20.994   4.013  1.00 50.24           O  
ATOM   1465  CB  GLU A 329     -52.406  21.325   1.443  1.00 49.89           C  
ATOM   1466  CG  GLU A 329     -51.751  22.640   1.049  1.00 50.97           C  
ATOM   1467  CD  GLU A 329     -51.238  22.655  -0.380  1.00 52.64           C  
ATOM   1468  OE1 GLU A 329     -50.452  23.573  -0.712  1.00 53.10           O  
ATOM   1469  OE2 GLU A 329     -51.613  21.754  -1.168  1.00 53.32           O  
ATOM   1470  N   GLY A 330     -50.424  19.295   2.561  1.00 50.44           N  
ATOM   1471  CA  GLY A 330     -49.060  18.690   2.700  1.00 50.75           C  
ATOM   1472  C   GLY A 330     -48.370  18.229   1.401  1.00 51.05           C  
ATOM   1473  O   GLY A 330     -48.859  18.542   0.307  1.00 51.35           O  
ATOM   1474  N   ARG A 331     -47.246  17.493   1.505  1.00 50.92           N  
ATOM   1475  CA  ARG A 331     -46.484  17.009   0.310  1.00 50.83           C  
ATOM   1476  C   ARG A 331     -45.531  15.785   0.487  1.00 50.89           C  
ATOM   1477  O   ARG A 331     -44.335  15.835   0.160  1.00 50.47           O  
ATOM   1478  CB  ARG A 331     -45.765  18.172  -0.373  1.00 50.85           C  
ATOM   1479  CG  ARG A 331     -45.838  19.508   0.360  1.00 50.38           C  
ATOM   1480  CD  ARG A 331     -45.442  20.588  -0.608  1.00 50.43           C  
ATOM   1481  NE  ARG A 331     -45.561  21.943  -0.082  1.00 49.99           N  
ATOM   1482  CZ  ARG A 331     -46.633  22.711  -0.230  1.00 50.29           C  
ATOM   1483  NH1 ARG A 331     -47.707  22.251  -0.864  1.00 51.49           N  
ATOM   1484  NH2 ARG A 331     -46.634  23.943   0.260  1.00 49.58           N  
ATOM   1485  N   LYS A 332     -46.125  14.667   0.906  1.00 51.07           N  
ATOM   1486  CA  LYS A 332     -45.439  13.549   1.567  1.00 51.08           C  
ATOM   1487  C   LYS A 332     -45.600  12.163   0.920  1.00 50.91           C  
ATOM   1488  O   LYS A 332     -46.109  12.054  -0.186  1.00 51.17           O  
ATOM   1489  CB  LYS A 332     -45.966  13.471   2.998  1.00 51.37           C  
ATOM   1490  CG  LYS A 332     -47.464  13.763   3.154  1.00 51.76           C  
ATOM   1491  CD  LYS A 332     -48.375  12.830   2.336  1.00 53.89           C  
ATOM   1492  CE  LYS A 332     -48.164  11.338   2.633  1.00 54.92           C  
ATOM   1493  NZ  LYS A 332     -47.822  11.061   4.062  1.00 55.47           N  
ATOM   1494  N   VAL A 333     -45.207  11.108   1.645  1.00 50.63           N  
ATOM   1495  CA  VAL A 333     -45.086   9.744   1.090  1.00 50.41           C  
ATOM   1496  C   VAL A 333     -45.550   8.599   2.034  1.00 50.32           C  
ATOM   1497  O   VAL A 333     -44.946   8.379   3.088  1.00 50.11           O  
ATOM   1498  CB  VAL A 333     -43.615   9.483   0.608  1.00 50.32           C  
ATOM   1499  CG1 VAL A 333     -43.364   8.009   0.380  1.00 50.52           C  
ATOM   1500  CG2 VAL A 333     -43.295  10.282  -0.656  1.00 50.08           C  
ATOM   1501  N   ASN A 334     -46.605   7.869   1.637  1.00 50.43           N  
ATOM   1502  CA  ASN A 334     -47.097   6.672   2.380  1.00 50.36           C  
ATOM   1503  C   ASN A 334     -47.981   5.699   1.558  1.00 49.91           C  
ATOM   1504  O   ASN A 334     -48.113   5.867   0.350  1.00 49.74           O  
ATOM   1505  CB  ASN A 334     -47.800   7.078   3.690  1.00 50.50           C  
ATOM   1506  CG  ASN A 334     -47.410   6.181   4.874  1.00 51.34           C  
ATOM   1507  OD1 ASN A 334     -46.540   6.538   5.672  1.00 53.25           O  
ATOM   1508  ND2 ASN A 334     -48.040   5.013   4.979  1.00 50.87           N  
ATOM   1509  N   ALA A 335     -48.579   4.698   2.225  1.00 49.64           N  
ATOM   1510  CA  ALA A 335     -49.342   3.611   1.570  1.00 49.41           C  
ATOM   1511  C   ALA A 335     -50.853   3.838   1.604  1.00 49.33           C  
ATOM   1512  O   ALA A 335     -51.601   3.107   0.929  1.00 49.25           O  
ATOM   1513  CB  ALA A 335     -48.991   2.231   2.187  1.00 49.16           C  
ATOM   1514  N   MET A 339     -55.380   3.207   3.094  1.00 41.99           N  
ATOM   1515  CA  MET A 339     -54.760   3.924   4.225  1.00 42.34           C  
ATOM   1516  C   MET A 339     -55.038   5.442   4.257  1.00 41.87           C  
ATOM   1517  O   MET A 339     -55.061   6.101   3.217  1.00 41.86           O  
ATOM   1518  CB  MET A 339     -53.253   3.639   4.304  1.00 42.51           C  
ATOM   1519  CG  MET A 339     -52.902   2.459   5.212  1.00 43.71           C  
ATOM   1520  SD  MET A 339     -51.583   2.854   6.397  1.00 47.03           S  
ATOM   1521  CE  MET A 339     -52.157   2.007   7.875  1.00 45.99           C  
ATOM   1522  N   LYS A 340     -55.249   5.985   5.455  1.00 41.32           N  
ATOM   1523  CA  LYS A 340     -55.672   7.381   5.617  1.00 41.08           C  
ATOM   1524  C   LYS A 340     -54.656   8.225   6.399  1.00 40.69           C  
ATOM   1525  O   LYS A 340     -54.123   7.775   7.405  1.00 40.46           O  
ATOM   1526  CB  LYS A 340     -57.046   7.442   6.311  1.00 41.18           C  
ATOM   1527  CG  LYS A 340     -58.281   7.403   5.382  1.00 41.72           C  
ATOM   1528  CD  LYS A 340     -58.430   6.081   4.604  1.00 42.89           C  
ATOM   1529  CE  LYS A 340     -59.295   5.046   5.323  1.00 42.81           C  
ATOM   1530  NZ  LYS A 340     -60.651   4.899   4.704  1.00 41.73           N  
ATOM   1531  N   LEU A 341     -54.404   9.449   5.939  1.00 40.39           N  
ATOM   1532  CA  LEU A 341     -53.534  10.391   6.663  1.00 40.53           C  
ATOM   1533  C   LEU A 341     -54.257  11.108   7.804  1.00 40.44           C  
ATOM   1534  O   LEU A 341     -55.479  11.277   7.745  1.00 41.06           O  
ATOM   1535  CB  LEU A 341     -52.951  11.439   5.709  1.00 40.72           C  
ATOM   1536  CG  LEU A 341     -51.904  10.948   4.698  1.00 41.69           C  
ATOM   1537  CD1 LEU A 341     -51.720  11.962   3.587  1.00 41.57           C  
ATOM   1538  CD2 LEU A 341     -50.577  10.624   5.390  1.00 41.37           C  
ATOM   1539  N   VAL A 342     -53.503  11.523   8.831  1.00 39.80           N  
ATOM   1540  CA  VAL A 342     -54.019  12.282   9.981  1.00 38.91           C  
ATOM   1541  C   VAL A 342     -52.942  13.229  10.498  1.00 38.75           C  
ATOM   1542  O   VAL A 342     -51.761  12.909  10.451  1.00 38.86           O  
ATOM   1543  CB  VAL A 342     -54.473  11.359  11.162  1.00 39.02           C  
ATOM   1544  CG1 VAL A 342     -54.875  12.184  12.406  1.00 37.82           C  
ATOM   1545  CG2 VAL A 342     -55.603  10.388  10.741  1.00 38.38           C  
ATOM   1546  N   VAL A 343     -53.361  14.388  10.993  1.00 38.57           N  
ATOM   1547  CA  VAL A 343     -52.464  15.383  11.568  1.00 38.46           C  
ATOM   1548  C   VAL A 343     -52.900  15.727  12.991  1.00 38.46           C  
ATOM   1549  O   VAL A 343     -53.892  16.438  13.195  1.00 38.73           O  
ATOM   1550  CB  VAL A 343     -52.444  16.671  10.714  1.00 38.36           C  
ATOM   1551  CG1 VAL A 343     -51.594  17.744  11.372  1.00 38.69           C  
ATOM   1552  CG2 VAL A 343     -51.911  16.376   9.347  1.00 38.78           C  
ATOM   1553  N   GLN A 344     -52.177  15.212  13.976  1.00 38.24           N  
ATOM   1554  CA  GLN A 344     -52.465  15.540  15.372  1.00 38.26           C  
ATOM   1555  C   GLN A 344     -51.599  16.736  15.820  1.00 38.24           C  
ATOM   1556  O   GLN A 344     -50.526  16.988  15.256  1.00 38.23           O  
ATOM   1557  CB  GLN A 344     -52.239  14.314  16.267  1.00 38.17           C  
ATOM   1558  CG  GLN A 344     -52.753  14.471  17.697  1.00 38.76           C  
ATOM   1559  CD  GLN A 344     -52.034  13.578  18.706  1.00 40.15           C  
ATOM   1560  OE1 GLN A 344     -52.373  13.581  19.891  1.00 38.58           O  
ATOM   1561  NE2 GLN A 344     -51.028  12.819  18.242  1.00 41.37           N  
ATOM   1562  N   ALA A 345     -52.068  17.478  16.820  1.00 38.03           N  
ATOM   1563  CA  ALA A 345     -51.315  18.626  17.328  1.00 38.17           C  
ATOM   1564  C   ALA A 345     -51.652  18.980  18.779  1.00 38.34           C  
ATOM   1565  O   ALA A 345     -52.798  18.828  19.211  1.00 38.68           O  
ATOM   1566  CB  ALA A 345     -51.505  19.849  16.417  1.00 37.98           C  
ATOM   1567  N   GLY A 346     -50.647  19.451  19.519  1.00 38.36           N  
ATOM   1568  CA  GLY A 346     -50.832  19.946  20.886  1.00 38.50           C  
ATOM   1569  C   GLY A 346     -49.945  21.142  21.225  1.00 38.61           C  
ATOM   1570  O   GLY A 346     -48.917  21.381  20.585  1.00 38.58           O  
ATOM   1571  N   LEU A 347     -50.352  21.908  22.231  1.00 38.61           N  
ATOM   1572  CA  LEU A 347     -49.543  23.018  22.702  1.00 38.40           C  
ATOM   1573  C   LEU A 347     -48.813  22.570  23.930  1.00 38.38           C  
ATOM   1574  O   LEU A 347     -49.426  22.104  24.887  1.00 38.60           O  
ATOM   1575  CB  LEU A 347     -50.392  24.234  23.054  1.00 38.10           C  
ATOM   1576  CG  LEU A 347     -51.064  25.069  21.966  1.00 38.42           C  
ATOM   1577  CD1 LEU A 347     -51.650  26.294  22.657  1.00 38.71           C  
ATOM   1578  CD2 LEU A 347     -50.126  25.472  20.815  1.00 36.71           C  
ATOM   1579  N   PHE A 348     -47.497  22.722  23.910  1.00 38.40           N  
ATOM   1580  CA  PHE A 348     -46.700  22.293  25.028  1.00 38.01           C  
ATOM   1581  C   PHE A 348     -46.017  23.472  25.679  1.00 38.37           C  
ATOM   1582  O   PHE A 348     -45.778  24.503  25.048  1.00 38.41           O  
ATOM   1583  CB  PHE A 348     -45.699  21.228  24.576  1.00 37.61           C  
ATOM   1584  CG  PHE A 348     -46.318  19.875  24.344  1.00 36.50           C  
ATOM   1585  CD1 PHE A 348     -46.370  18.936  25.368  1.00 37.12           C  
ATOM   1586  CD2 PHE A 348     -46.857  19.540  23.105  1.00 36.42           C  
ATOM   1587  CE1 PHE A 348     -46.951  17.672  25.163  1.00 37.78           C  
ATOM   1588  CE2 PHE A 348     -47.447  18.279  22.879  1.00 36.31           C  
ATOM   1589  CZ  PHE A 348     -47.493  17.344  23.905  1.00 37.36           C  
ATOM   1590  N   HIS A 349     -45.756  23.318  26.965  1.00 39.00           N  
ATOM   1591  CA  HIS A 349     -44.845  24.174  27.690  1.00 39.89           C  
ATOM   1592  C   HIS A 349     -43.953  23.232  28.507  1.00 40.49           C  
ATOM   1593  O   HIS A 349     -44.273  22.882  29.650  1.00 40.50           O  
ATOM   1594  CB  HIS A 349     -45.638  25.138  28.571  1.00 39.87           C  
ATOM   1595  CG  HIS A 349     -44.792  26.100  29.348  1.00 39.98           C  
ATOM   1596  ND1 HIS A 349     -44.455  27.348  28.867  1.00 39.08           N  
ATOM   1597  CD2 HIS A 349     -44.241  26.007  30.585  1.00 39.23           C  
ATOM   1598  CE1 HIS A 349     -43.728  27.981  29.773  1.00 40.17           C  
ATOM   1599  NE2 HIS A 349     -43.582  27.188  30.822  1.00 39.34           N  
ATOM   1600  N   GLY A 350     -42.847  22.812  27.888  1.00 41.52           N  
ATOM   1601  CA  GLY A 350     -41.981  21.753  28.419  1.00 42.50           C  
ATOM   1602  C   GLY A 350     -42.542  20.414  27.998  1.00 43.26           C  
ATOM   1603  O   GLY A 350     -42.756  20.179  26.812  1.00 43.27           O  
ATOM   1604  N   ASN A 351     -42.798  19.542  28.968  1.00 44.34           N  
ATOM   1605  CA  ASN A 351     -43.429  18.243  28.704  1.00 45.54           C  
ATOM   1606  C   ASN A 351     -44.932  18.316  28.887  1.00 46.33           C  
ATOM   1607  O   ASN A 351     -45.675  17.514  28.307  1.00 46.63           O  
ATOM   1608  CB  ASN A 351     -42.895  17.189  29.655  1.00 45.46           C  
ATOM   1609  CG  ASN A 351     -41.431  17.348  29.914  1.00 45.95           C  
ATOM   1610  OD1 ASN A 351     -40.680  17.778  29.036  1.00 46.39           O  
ATOM   1611  ND2 ASN A 351     -41.006  17.013  31.124  1.00 46.33           N  
ATOM   1612  N   GLU A 352     -45.363  19.274  29.712  1.00 46.71           N  
ATOM   1613  CA  GLU A 352     -46.774  19.478  30.024  1.00 46.95           C  
ATOM   1614  C   GLU A 352     -47.566  20.122  28.872  1.00 46.53           C  
ATOM   1615  O   GLU A 352     -47.161  21.131  28.292  1.00 46.12           O  
ATOM   1616  CB  GLU A 352     -46.928  20.269  31.341  1.00 47.13           C  
ATOM   1617  CG  GLU A 352     -47.269  19.416  32.594  1.00 48.71           C  
ATOM   1618  CD  GLU A 352     -46.313  18.229  32.842  1.00 50.91           C  
ATOM   1619  OE1 GLU A 352     -46.636  17.095  32.415  1.00 50.99           O  
ATOM   1620  OE2 GLU A 352     -45.244  18.424  33.474  1.00 51.24           O  
ATOM   1621  N   MET A 353     -48.692  19.499  28.540  1.00 46.49           N  
ATOM   1622  CA  MET A 353     -49.648  20.063  27.594  1.00 46.40           C  
ATOM   1623  C   MET A 353     -50.420  21.220  28.219  1.00 45.92           C  
ATOM   1624  O   MET A 353     -50.756  21.192  29.409  1.00 45.60           O  
ATOM   1625  CB  MET A 353     -50.652  19.012  27.165  1.00 46.44           C  
ATOM   1626  CG  MET A 353     -50.060  17.678  26.850  1.00 47.99           C  
ATOM   1627  SD  MET A 353     -51.349  16.592  26.204  1.00 51.44           S  
ATOM   1628  CE  MET A 353     -52.246  16.171  27.707  1.00 48.63           C  
ATOM   1629  N   LEU A 354     -50.720  22.221  27.402  1.00 45.42           N  
ATOM   1630  CA  LEU A 354     -51.470  23.385  27.858  1.00 45.40           C  
ATOM   1631  C   LEU A 354     -53.008  23.193  27.780  1.00 45.81           C  
ATOM   1632  O   LEU A 354     -53.781  24.046  28.249  1.00 45.66           O  
ATOM   1633  CB  LEU A 354     -50.996  24.632  27.111  1.00 44.75           C  
ATOM   1634  CG  LEU A 354     -49.560  25.050  27.455  1.00 43.78           C  
ATOM   1635  CD1 LEU A 354     -48.955  25.905  26.347  1.00 41.62           C  
ATOM   1636  CD2 LEU A 354     -49.451  25.755  28.813  1.00 41.14           C  
ATOM   1637  N   CYS A 355     -53.413  22.039  27.230  1.00 46.02           N  
ATOM   1638  CA  CYS A 355     -54.809  21.617  27.021  1.00 46.05           C  
ATOM   1639  C   CYS A 355     -54.813  20.382  26.111  1.00 45.76           C  
ATOM   1640  O   CYS A 355     -53.821  20.108  25.435  1.00 45.51           O  
ATOM   1641  CB  CYS A 355     -55.580  22.720  26.329  1.00 45.96           C  
ATOM   1642  SG  CYS A 355     -54.720  23.203  24.836  1.00 48.55           S  
ATOM   1643  N   LYS A 356     -55.931  19.656  26.066  1.00 45.63           N  
ATOM   1644  CA  LYS A 356     -56.040  18.439  25.242  1.00 45.46           C  
ATOM   1645  C   LYS A 356     -55.541  18.632  23.810  1.00 45.10           C  
ATOM   1646  O   LYS A 356     -55.718  19.708  23.233  1.00 44.86           O  
ATOM   1647  CB  LYS A 356     -57.481  17.928  25.216  1.00 45.48           C  
ATOM   1648  CG  LYS A 356     -58.440  18.774  24.385  1.00 45.99           C  
ATOM   1649  CD  LYS A 356     -59.827  18.173  24.400  1.00 46.17           C  
ATOM   1650  CE  LYS A 356     -60.875  19.255  24.460  1.00 46.42           C  
ATOM   1651  NZ  LYS A 356     -61.822  18.951  25.568  1.00 47.28           N  
ATOM   1652  N   THR A 357     -54.914  17.596  23.249  1.00 44.97           N  
ATOM   1653  CA  THR A 357     -54.487  17.649  21.843  1.00 44.95           C  
ATOM   1654  C   THR A 357     -55.706  17.492  20.960  1.00 45.38           C  
ATOM   1655  O   THR A 357     -56.684  16.838  21.356  1.00 45.79           O  
ATOM   1656  CB  THR A 357     -53.391  16.593  21.438  1.00 44.89           C  
ATOM   1657  OG1 THR A 357     -53.891  15.250  21.553  1.00 44.03           O  
ATOM   1658  CG2 THR A 357     -52.115  16.766  22.254  1.00 44.15           C  
ATOM   1659  N   VAL A 358     -55.656  18.120  19.785  1.00 45.43           N  
ATOM   1660  CA  VAL A 358     -56.737  18.039  18.800  1.00 45.33           C  
ATOM   1661  C   VAL A 358     -56.225  17.308  17.563  1.00 45.38           C  
ATOM   1662  O   VAL A 358     -55.045  17.005  17.487  1.00 45.58           O  
ATOM   1663  CB  VAL A 358     -57.275  19.443  18.427  1.00 45.35           C  
ATOM   1664  CG1 VAL A 358     -57.681  20.225  19.679  1.00 44.68           C  
ATOM   1665  CG2 VAL A 358     -56.247  20.220  17.604  1.00 45.16           C  
ATOM   1666  N   SER A 359     -57.099  17.034  16.596  1.00 45.65           N  
ATOM   1667  CA  SER A 359     -56.717  16.253  15.412  1.00 45.71           C  
ATOM   1668  C   SER A 359     -57.366  16.713  14.104  1.00 46.03           C  
ATOM   1669  O   SER A 359     -58.320  17.496  14.106  1.00 46.06           O  
ATOM   1670  CB  SER A 359     -57.030  14.774  15.640  1.00 45.53           C  
ATOM   1671  OG  SER A 359     -56.059  14.172  16.466  1.00 45.38           O  
ATOM   1672  N   SER A 360     -56.837  16.198  12.993  1.00 46.41           N  
ATOM   1673  CA  SER A 360     -57.390  16.420  11.657  1.00 46.76           C  
ATOM   1674  C   SER A 360     -58.512  15.456  11.312  1.00 46.91           C  
ATOM   1675  O   SER A 360     -58.718  14.448  11.989  1.00 46.78           O  
ATOM   1676  CB  SER A 360     -56.296  16.253  10.604  1.00 46.84           C  
ATOM   1677  OG  SER A 360     -55.601  17.465  10.405  1.00 47.29           O  
ATOM   1678  N   SER A 361     -59.224  15.771  10.235  1.00 47.22           N  
ATOM   1679  CA  SER A 361     -60.163  14.842   9.635  1.00 47.59           C  
ATOM   1680  C   SER A 361     -59.389  13.898   8.726  1.00 47.78           C  
ATOM   1681  O   SER A 361     -58.477  14.334   8.025  1.00 47.62           O  
ATOM   1682  CB  SER A 361     -61.199  15.601   8.813  1.00 47.55           C  
ATOM   1683  OG  SER A 361     -60.550  16.413   7.843  1.00 47.73           O  
ATOM   1684  N   GLU A 362     -59.769  12.616   8.744  1.00 48.26           N  
ATOM   1685  CA  GLU A 362     -59.189  11.575   7.885  1.00 48.67           C  
ATOM   1686  C   GLU A 362     -59.323  11.889   6.394  1.00 49.28           C  
ATOM   1687  O   GLU A 362     -60.437  11.978   5.862  1.00 49.23           O  
ATOM   1688  CB  GLU A 362     -59.824  10.202   8.181  1.00 48.40           C  
ATOM   1689  CG  GLU A 362     -59.614   9.688   9.619  1.00 48.29           C  
ATOM   1690  CD  GLU A 362     -59.719   8.170   9.724  1.00 47.89           C  
ATOM   1691  OE1 GLU A 362     -59.887   7.489   8.675  1.00 47.38           O  
ATOM   1692  OE2 GLU A 362     -59.575   7.656  10.862  1.00 47.23           O  
ATOM   1693  N   VAL A 363     -58.179  12.055   5.730  1.00 50.05           N  
ATOM   1694  CA  VAL A 363     -58.137  12.273   4.281  1.00 50.74           C  
ATOM   1695  C   VAL A 363     -57.455  11.080   3.621  1.00 51.17           C  
ATOM   1696  O   VAL A 363     -56.858  10.241   4.301  1.00 51.05           O  
ATOM   1697  CB  VAL A 363     -57.417  13.612   3.904  1.00 50.85           C  
ATOM   1698  CG1 VAL A 363     -57.289  13.771   2.369  1.00 51.18           C  
ATOM   1699  CG2 VAL A 363     -58.148  14.825   4.519  1.00 50.35           C  
ATOM   1700  N   ASN A 364     -57.569  11.004   2.299  1.00 51.94           N  
ATOM   1701  CA  ASN A 364     -56.901   9.979   1.516  1.00 52.75           C  
ATOM   1702  C   ASN A 364     -55.387  10.129   1.554  1.00 53.50           C  
ATOM   1703  O   ASN A 364     -54.882  11.250   1.432  1.00 53.48           O  
ATOM   1704  CB  ASN A 364     -57.383  10.046   0.065  1.00 52.63           C  
ATOM   1705  CG  ASN A 364     -58.841   9.681  -0.081  1.00 51.87           C  
ATOM   1706  OD1 ASN A 364     -59.437   9.100   0.824  1.00 50.22           O  
ATOM   1707  ND2 ASN A 364     -59.424  10.013  -1.231  1.00 51.26           N  
ATOM   1708  N   VAL A 365     -54.673   9.009   1.742  1.00 54.59           N  
ATOM   1709  CA  VAL A 365     -53.214   8.965   1.523  1.00 55.58           C  
ATOM   1710  C   VAL A 365     -53.024   9.296   0.049  1.00 56.45           C  
ATOM   1711  O   VAL A 365     -53.097   8.426  -0.827  1.00 56.60           O  
ATOM   1712  CB  VAL A 365     -52.562   7.602   1.935  1.00 55.43           C  
ATOM   1713  CG1 VAL A 365     -51.242   7.361   1.204  1.00 54.97           C  
ATOM   1714  CG2 VAL A 365     -52.334   7.555   3.441  1.00 55.46           C  
ATOM   1715  N   CYS A 366     -52.823  10.586  -0.204  1.00 57.49           N  
ATOM   1716  CA  CYS A 366     -53.020  11.163  -1.523  1.00 58.55           C  
ATOM   1717  C   CYS A 366     -52.409  12.552  -1.589  1.00 58.47           C  
ATOM   1718  O   CYS A 366     -52.782  13.437  -0.809  1.00 58.55           O  
ATOM   1719  CB  CYS A 366     -54.517  11.264  -1.821  1.00 58.69           C  
ATOM   1720  SG  CYS A 366     -54.944  11.876  -3.477  1.00 63.03           S  
ATOM   1721  N   SER A 367     -51.469  12.721  -2.524  1.00 58.55           N  
ATOM   1722  CA  SER A 367     -50.877  14.023  -2.869  1.00 58.17           C  
ATOM   1723  C   SER A 367     -49.620  14.313  -1.996  1.00 57.51           C  
ATOM   1724  O   SER A 367     -48.876  13.369  -1.734  1.00 57.36           O  
ATOM   1725  CB  SER A 367     -51.961  15.115  -2.851  1.00 58.50           C  
ATOM   1726  OG  SER A 367     -53.022  14.846  -3.762  1.00 59.21           O  
ATOM   1727  N   GLU A 368     -49.318  15.545  -1.554  1.00 56.78           N  
ATOM   1728  CA  GLU A 368     -50.016  16.829  -1.804  1.00 56.00           C  
ATOM   1729  C   GLU A 368     -51.407  17.027  -1.111  1.00 55.29           C  
ATOM   1730  O   GLU A 368     -52.235  17.803  -1.599  1.00 55.19           O  
ATOM   1731  CB  GLU A 368     -50.007  17.173  -3.319  1.00 56.00           C  
ATOM   1732  CG  GLU A 368     -50.458  18.582  -3.698  1.00 56.16           C  
ATOM   1733  CD  GLU A 368     -49.465  19.636  -3.286  1.00 56.23           C  
ATOM   1734  OE1 GLU A 368     -48.483  19.847  -4.022  1.00 56.28           O  
ATOM   1735  OE2 GLU A 368     -49.666  20.254  -2.222  1.00 56.56           O  
ATOM   1736  N   PRO A 369     -51.649  16.364   0.049  1.00 54.73           N  
ATOM   1737  CA  PRO A 369     -53.007  16.358   0.622  1.00 54.44           C  
ATOM   1738  C   PRO A 369     -53.522  17.735   1.022  1.00 54.05           C  
ATOM   1739  O   PRO A 369     -52.747  18.612   1.363  1.00 54.03           O  
ATOM   1740  CB  PRO A 369     -52.844  15.509   1.886  1.00 54.43           C  
ATOM   1741  CG  PRO A 369     -51.458  15.766   2.308  1.00 54.45           C  
ATOM   1742  CD  PRO A 369     -50.686  15.781   1.001  1.00 54.45           C  
ATOM   1743  N   VAL A 370     -54.830  17.911   0.990  1.00 53.73           N  
ATOM   1744  CA  VAL A 370     -55.427  19.186   1.359  1.00 53.43           C  
ATOM   1745  C   VAL A 370     -56.327  19.007   2.606  1.00 53.19           C  
ATOM   1746  O   VAL A 370     -56.881  17.927   2.828  1.00 53.26           O  
ATOM   1747  CB  VAL A 370     -56.207  19.812   0.159  1.00 53.34           C  
ATOM   1748  CG1 VAL A 370     -56.530  21.270   0.430  1.00 53.32           C  
ATOM   1749  CG2 VAL A 370     -55.402  19.704  -1.138  1.00 53.17           C  
ATOM   1750  N   TRP A 371     -56.458  20.062   3.417  1.00 52.79           N  
ATOM   1751  CA  TRP A 371     -57.288  20.023   4.625  1.00 52.50           C  
ATOM   1752  C   TRP A 371     -58.193  21.266   4.738  1.00 52.16           C  
ATOM   1753  O   TRP A 371     -59.410  21.147   4.883  1.00 51.94           O  
ATOM   1754  CB  TRP A 371     -56.407  19.914   5.904  1.00 52.49           C  
ATOM   1755  CG  TRP A 371     -56.002  18.500   6.267  1.00 52.42           C  
ATOM   1756  CD1 TRP A 371     -56.803  17.536   6.694  1.00 52.35           C  
ATOM   1757  CD2 TRP A 371     -54.686  17.924   6.120  1.00 52.24           C  
ATOM   1758  NE1 TRP A 371     -56.066  16.404   6.919  1.00 52.42           N  
ATOM   1759  CE2 TRP A 371     -54.765  16.615   6.559  1.00 52.20           C  
ATOM   1760  CE3 TRP A 371     -53.443  18.405   5.791  1.00 52.55           C  
ATOM   1761  CZ2 TRP A 371     -53.652  15.765   6.608  1.00 52.57           C  
ATOM   1762  CZ3 TRP A 371     -52.335  17.544   5.733  1.00 52.85           C  
ATOM   1763  CH2 TRP A 371     -52.452  16.241   6.164  1.00 52.86           C  
ATOM   1764  N   LYS A 372     -57.567  22.447   4.684  1.00 51.90           N  
ATOM   1765  CA  LYS A 372     -58.203  23.753   4.935  1.00 51.47           C  
ATOM   1766  C   LYS A 372     -59.118  23.766   6.170  1.00 51.24           C  
ATOM   1767  O   LYS A 372     -60.244  24.251   6.117  1.00 51.47           O  
ATOM   1768  CB  LYS A 372     -58.922  24.264   3.685  1.00 51.39           C  
ATOM   1769  CG  LYS A 372     -58.025  24.382   2.455  1.00 51.43           C  
ATOM   1770  CD  LYS A 372     -58.860  24.664   1.203  1.00 51.29           C  
ATOM   1771  CE  LYS A 372     -58.012  24.678  -0.052  1.00 50.76           C  
ATOM   1772  NZ  LYS A 372     -57.006  25.775  -0.035  1.00 50.49           N  
ATOM   1773  N   GLN A 373     -58.607  23.243   7.281  1.00 50.96           N  
ATOM   1774  CA  GLN A 373     -59.391  23.043   8.494  1.00 50.65           C  
ATOM   1775  C   GLN A 373     -59.001  23.980   9.625  1.00 50.47           C  
ATOM   1776  O   GLN A 373     -57.809  24.143   9.934  1.00 50.24           O  
ATOM   1777  CB  GLN A 373     -59.207  21.617   9.021  1.00 50.81           C  
ATOM   1778  CG  GLN A 373     -59.769  20.508   8.158  1.00 51.24           C  
ATOM   1779  CD  GLN A 373     -60.121  19.280   9.003  1.00 51.89           C  
ATOM   1780  OE1 GLN A 373     -59.272  18.727   9.748  1.00 51.64           O  
ATOM   1781  NE2 GLN A 373     -61.387  18.852   8.894  1.00 52.62           N  
ATOM   1782  N   ARG A 374     -60.010  24.560  10.271  1.00 50.02           N  
ATOM   1783  CA  ARG A 374     -59.810  25.133  11.599  1.00 49.64           C  
ATOM   1784  C   ARG A 374     -59.524  24.016  12.586  1.00 49.18           C  
ATOM   1785  O   ARG A 374     -60.332  23.102  12.769  1.00 48.99           O  
ATOM   1786  CB  ARG A 374     -61.037  25.912  12.094  1.00 49.61           C  
ATOM   1787  CG  ARG A 374     -61.216  27.277  11.491  1.00 49.94           C  
ATOM   1788  CD  ARG A 374     -60.216  28.302  12.009  1.00 50.55           C  
ATOM   1789  NE  ARG A 374     -59.569  28.973  10.883  1.00 52.16           N  
ATOM   1790  CZ  ARG A 374     -60.205  29.694   9.957  1.00 53.17           C  
ATOM   1791  NH1 ARG A 374     -61.525  29.868  10.005  1.00 52.90           N  
ATOM   1792  NH2 ARG A 374     -59.515  30.244   8.967  1.00 53.76           N  
ATOM   1793  N   LEU A 375     -58.365  24.092  13.215  1.00 48.85           N  
ATOM   1794  CA  LEU A 375     -58.148  23.329  14.424  1.00 48.81           C  
ATOM   1795  C   LEU A 375     -58.108  24.322  15.576  1.00 48.76           C  
ATOM   1796  O   LEU A 375     -57.234  25.188  15.619  1.00 48.94           O  
ATOM   1797  CB  LEU A 375     -56.881  22.467  14.329  1.00 48.64           C  
ATOM   1798  CG  LEU A 375     -56.865  21.474  13.153  1.00 48.24           C  
ATOM   1799  CD1 LEU A 375     -55.624  20.628  13.166  1.00 46.95           C  
ATOM   1800  CD2 LEU A 375     -58.110  20.591  13.122  1.00 48.03           C  
ATOM   1801  N   GLU A 376     -59.086  24.207  16.475  1.00 48.49           N  
ATOM   1802  CA  GLU A 376     -59.242  25.127  17.602  1.00 48.32           C  
ATOM   1803  C   GLU A 376     -58.827  24.528  18.953  1.00 47.91           C  
ATOM   1804  O   GLU A 376     -59.215  23.405  19.303  1.00 47.62           O  
ATOM   1805  CB  GLU A 376     -60.684  25.627  17.664  1.00 48.56           C  
ATOM   1806  CG  GLU A 376     -60.892  26.903  18.468  1.00 49.27           C  
ATOM   1807  CD  GLU A 376     -62.167  27.623  18.069  1.00 50.82           C  
ATOM   1808  OE1 GLU A 376     -62.349  28.794  18.480  1.00 51.50           O  
ATOM   1809  OE2 GLU A 376     -62.986  27.023  17.330  1.00 51.31           O  
ATOM   1810  N   PHE A 377     -58.057  25.304  19.715  1.00 47.46           N  
ATOM   1811  CA  PHE A 377     -57.467  24.823  20.969  1.00 47.09           C  
ATOM   1812  C   PHE A 377     -58.122  25.327  22.240  1.00 46.16           C  
ATOM   1813  O   PHE A 377     -58.472  26.498  22.369  1.00 45.99           O  
ATOM   1814  CB  PHE A 377     -55.960  25.075  21.003  1.00 47.44           C  
ATOM   1815  CG  PHE A 377     -55.195  24.229  20.031  1.00 48.65           C  
ATOM   1816  CD1 PHE A 377     -54.734  22.968  20.403  1.00 50.14           C  
ATOM   1817  CD2 PHE A 377     -54.953  24.683  18.734  1.00 49.38           C  
ATOM   1818  CE1 PHE A 377     -54.031  22.169  19.498  1.00 51.23           C  
ATOM   1819  CE2 PHE A 377     -54.258  23.899  17.819  1.00 49.95           C  
ATOM   1820  CZ  PHE A 377     -53.793  22.638  18.199  1.00 50.82           C  
ATOM   1821  N   ASP A 378     -58.237  24.403  23.181  1.00 45.31           N  
ATOM   1822  CA  ASP A 378     -58.946  24.574  24.436  1.00 44.53           C  
ATOM   1823  C   ASP A 378     -58.182  25.466  25.423  1.00 43.95           C  
ATOM   1824  O   ASP A 378     -57.849  25.058  26.532  1.00 43.72           O  
ATOM   1825  CB  ASP A 378     -59.158  23.185  25.029  1.00 44.81           C  
ATOM   1826  CG  ASP A 378     -60.251  23.147  26.028  1.00 44.46           C  
ATOM   1827  OD1 ASP A 378     -60.365  24.122  26.793  1.00 45.69           O  
ATOM   1828  OD2 ASP A 378     -60.993  22.142  26.048  1.00 44.56           O  
ATOM   1829  N   ILE A 379     -57.907  26.687  24.988  1.00 43.36           N  
ATOM   1830  CA  ILE A 379     -57.166  27.683  25.746  1.00 42.52           C  
ATOM   1831  C   ILE A 379     -57.360  29.004  25.022  1.00 42.21           C  
ATOM   1832  O   ILE A 379     -57.506  29.050  23.792  1.00 42.03           O  
ATOM   1833  CB  ILE A 379     -55.641  27.338  25.869  1.00 42.55           C  
ATOM   1834  CG1 ILE A 379     -54.871  28.460  26.598  1.00 42.42           C  
ATOM   1835  CG2 ILE A 379     -55.027  26.999  24.490  1.00 42.10           C  
ATOM   1836  CD1 ILE A 379     -53.406  28.127  26.943  1.00 42.59           C  
ATOM   1837  N   SER A 380     -57.384  30.075  25.794  1.00 42.09           N  
ATOM   1838  CA  SER A 380     -57.530  31.407  25.246  1.00 42.10           C  
ATOM   1839  C   SER A 380     -56.162  31.987  24.964  1.00 41.78           C  
ATOM   1840  O   SER A 380     -55.241  31.856  25.784  1.00 41.91           O  
ATOM   1841  CB  SER A 380     -58.295  32.297  26.225  1.00 42.26           C  
ATOM   1842  OG  SER A 380     -57.616  33.531  26.421  1.00 43.01           O  
ATOM   1843  N   VAL A 381     -56.048  32.638  23.810  1.00 41.44           N  
ATOM   1844  CA  VAL A 381     -54.798  33.255  23.362  1.00 41.36           C  
ATOM   1845  C   VAL A 381     -54.072  34.042  24.479  1.00 41.18           C  
ATOM   1846  O   VAL A 381     -52.870  33.853  24.689  1.00 40.91           O  
ATOM   1847  CB  VAL A 381     -55.014  34.092  22.051  1.00 41.66           C  
ATOM   1848  CG1 VAL A 381     -53.862  35.080  21.797  1.00 41.68           C  
ATOM   1849  CG2 VAL A 381     -55.211  33.161  20.846  1.00 40.58           C  
ATOM   1850  N   CYS A 382     -54.808  34.879  25.214  1.00 40.87           N  
ATOM   1851  CA  CYS A 382     -54.230  35.664  26.321  1.00 40.43           C  
ATOM   1852  C   CYS A 382     -53.460  34.853  27.370  1.00 40.21           C  
ATOM   1853  O   CYS A 382     -52.649  35.419  28.115  1.00 40.43           O  
ATOM   1854  CB  CYS A 382     -55.320  36.434  27.042  1.00 40.58           C  
ATOM   1855  SG  CYS A 382     -56.356  35.353  28.054  1.00 40.00           S  
ATOM   1856  N   ASP A 383     -53.729  33.547  27.445  1.00 39.68           N  
ATOM   1857  CA  ASP A 383     -53.070  32.665  28.421  1.00 38.88           C  
ATOM   1858  C   ASP A 383     -51.807  32.006  27.874  1.00 38.75           C  
ATOM   1859  O   ASP A 383     -51.037  31.421  28.638  1.00 39.26           O  
ATOM   1860  CB  ASP A 383     -54.011  31.559  28.897  1.00 38.83           C  
ATOM   1861  CG  ASP A 383     -55.158  32.077  29.746  1.00 38.43           C  
ATOM   1862  OD1 ASP A 383     -56.321  31.703  29.444  1.00 37.01           O  
ATOM   1863  OD2 ASP A 383     -54.900  32.844  30.700  1.00 36.79           O  
ATOM   1864  N   LEU A 384     -51.602  32.063  26.561  1.00 37.97           N  
ATOM   1865  CA  LEU A 384     -50.395  31.495  25.961  1.00 37.19           C  
ATOM   1866  C   LEU A 384     -49.093  31.991  26.640  1.00 36.61           C  
ATOM   1867  O   LEU A 384     -48.775  33.182  26.566  1.00 36.39           O  
ATOM   1868  CB  LEU A 384     -50.357  31.832  24.471  1.00 37.27           C  
ATOM   1869  CG  LEU A 384     -51.356  31.205  23.500  1.00 37.15           C  
ATOM   1870  CD1 LEU A 384     -51.156  31.794  22.124  1.00 34.99           C  
ATOM   1871  CD2 LEU A 384     -51.185  29.693  23.464  1.00 38.02           C  
ATOM   1872  N   PRO A 385     -48.332  31.085  27.294  1.00 35.97           N  
ATOM   1873  CA  PRO A 385     -47.088  31.575  27.895  1.00 35.61           C  
ATOM   1874  C   PRO A 385     -46.037  31.906  26.845  1.00 35.27           C  
ATOM   1875  O   PRO A 385     -46.079  31.371  25.739  1.00 35.39           O  
ATOM   1876  CB  PRO A 385     -46.632  30.417  28.797  1.00 35.39           C  
ATOM   1877  CG  PRO A 385     -47.295  29.218  28.272  1.00 35.24           C  
ATOM   1878  CD  PRO A 385     -48.538  29.644  27.538  1.00 36.14           C  
ATOM   1879  N   ARG A 386     -45.132  32.812  27.200  1.00 34.96           N  
ATOM   1880  CA  ARG A 386     -43.990  33.208  26.382  1.00 34.73           C  
ATOM   1881  C   ARG A 386     -43.445  32.047  25.549  1.00 35.45           C  
ATOM   1882  O   ARG A 386     -43.389  32.120  24.321  1.00 35.37           O  
ATOM   1883  CB  ARG A 386     -42.914  33.789  27.312  1.00 34.05           C  
ATOM   1884  CG  ARG A 386     -41.696  34.337  26.639  1.00 32.60           C  
ATOM   1885  CD  ARG A 386     -41.923  35.670  25.976  1.00 30.74           C  
ATOM   1886  NE  ARG A 386     -40.962  35.912  24.904  1.00 29.95           N  
ATOM   1887  CZ  ARG A 386     -40.831  35.145  23.819  1.00 29.08           C  
ATOM   1888  NH1 ARG A 386     -41.591  34.074  23.677  1.00 28.77           N  
ATOM   1889  NH2 ARG A 386     -39.931  35.438  22.883  1.00 26.57           N  
ATOM   1890  N   MET A 387     -43.111  30.957  26.237  1.00 36.39           N  
ATOM   1891  CA  MET A 387     -42.457  29.792  25.648  1.00 37.22           C  
ATOM   1892  C   MET A 387     -43.432  28.741  25.112  1.00 37.59           C  
ATOM   1893  O   MET A 387     -43.119  27.547  25.052  1.00 38.13           O  
ATOM   1894  CB  MET A 387     -41.523  29.160  26.680  1.00 37.43           C  
ATOM   1895  CG  MET A 387     -40.526  30.137  27.276  1.00 38.92           C  
ATOM   1896  SD  MET A 387     -39.389  30.724  26.005  1.00 44.47           S  
ATOM   1897  CE  MET A 387     -38.980  32.333  26.645  1.00 42.18           C  
ATOM   1898  N   ALA A 388     -44.609  29.175  24.705  1.00 37.62           N  
ATOM   1899  CA  ALA A 388     -45.557  28.253  24.132  1.00 38.18           C  
ATOM   1900  C   ALA A 388     -45.009  27.651  22.841  1.00 38.72           C  
ATOM   1901  O   ALA A 388     -44.419  28.343  21.997  1.00 38.74           O  
ATOM   1902  CB  ALA A 388     -46.873  28.950  23.873  1.00 38.28           C  
ATOM   1903  N   ARG A 389     -45.243  26.356  22.695  1.00 39.12           N  
ATOM   1904  CA  ARG A 389     -44.674  25.569  21.620  1.00 39.48           C  
ATOM   1905  C   ARG A 389     -45.788  24.788  20.929  1.00 39.35           C  
ATOM   1906  O   ARG A 389     -46.474  24.007  21.582  1.00 39.83           O  
ATOM   1907  CB  ARG A 389     -43.672  24.604  22.245  1.00 39.51           C  
ATOM   1908  CG  ARG A 389     -42.749  23.899  21.283  1.00 40.87           C  
ATOM   1909  CD  ARG A 389     -41.656  23.093  22.025  1.00 41.02           C  
ATOM   1910  NE  ARG A 389     -40.631  23.993  22.531  1.00 41.37           N  
ATOM   1911  CZ  ARG A 389     -39.327  23.747  22.520  1.00 42.27           C  
ATOM   1912  NH1 ARG A 389     -38.841  22.607  22.028  1.00 42.93           N  
ATOM   1913  NH2 ARG A 389     -38.504  24.666  22.997  1.00 43.29           N  
ATOM   1914  N   LEU A 390     -45.980  25.008  19.629  1.00 39.05           N  
ATOM   1915  CA  LEU A 390     -46.986  24.272  18.864  1.00 38.90           C  
ATOM   1916  C   LEU A 390     -46.344  23.086  18.170  1.00 38.96           C  
ATOM   1917  O   LEU A 390     -45.424  23.258  17.371  1.00 38.87           O  
ATOM   1918  CB  LEU A 390     -47.681  25.183  17.837  1.00 39.05           C  
ATOM   1919  CG  LEU A 390     -48.750  24.658  16.841  1.00 38.91           C  
ATOM   1920  CD1 LEU A 390     -49.815  23.764  17.491  1.00 38.49           C  
ATOM   1921  CD2 LEU A 390     -49.427  25.804  16.072  1.00 37.43           C  
ATOM   1922  N   CYS A 391     -46.870  21.896  18.453  1.00 39.15           N  
ATOM   1923  CA  CYS A 391     -46.242  20.628  18.068  1.00 39.71           C  
ATOM   1924  C   CYS A 391     -47.090  19.687  17.184  1.00 39.64           C  
ATOM   1925  O   CYS A 391     -48.109  19.168  17.619  1.00 39.83           O  
ATOM   1926  CB  CYS A 391     -45.817  19.884  19.339  1.00 39.83           C  
ATOM   1927  SG  CYS A 391     -44.650  20.802  20.359  1.00 40.80           S  
ATOM   1928  N   PHE A 392     -46.629  19.426  15.969  1.00 39.68           N  
ATOM   1929  CA  PHE A 392     -47.367  18.599  15.018  1.00 39.72           C  
ATOM   1930  C   PHE A 392     -46.802  17.195  14.824  1.00 39.55           C  
ATOM   1931  O   PHE A 392     -45.599  16.992  14.932  1.00 39.63           O  
ATOM   1932  CB  PHE A 392     -47.364  19.282  13.659  1.00 39.93           C  
ATOM   1933  CG  PHE A 392     -48.067  20.608  13.637  1.00 40.53           C  
ATOM   1934  CD1 PHE A 392     -49.453  20.677  13.698  1.00 40.74           C  
ATOM   1935  CD2 PHE A 392     -47.343  21.791  13.526  1.00 40.09           C  
ATOM   1936  CE1 PHE A 392     -50.098  21.913  13.661  1.00 40.90           C  
ATOM   1937  CE2 PHE A 392     -47.985  23.025  13.483  1.00 39.27           C  
ATOM   1938  CZ  PHE A 392     -49.353  23.087  13.551  1.00 40.18           C  
ATOM   1939  N   ALA A 393     -47.684  16.242  14.521  1.00 39.66           N  
ATOM   1940  CA  ALA A 393     -47.304  14.918  13.998  1.00 39.74           C  
ATOM   1941  C   ALA A 393     -48.199  14.534  12.826  1.00 39.83           C  
ATOM   1942  O   ALA A 393     -49.376  14.871  12.808  1.00 39.92           O  
ATOM   1943  CB  ALA A 393     -47.387  13.856  15.070  1.00 39.70           C  
ATOM   1944  N   LEU A 394     -47.637  13.835  11.846  1.00 40.06           N  
ATOM   1945  CA  LEU A 394     -48.411  13.343  10.718  1.00 40.38           C  
ATOM   1946  C   LEU A 394     -48.196  11.845  10.579  1.00 40.71           C  
ATOM   1947  O   LEU A 394     -47.055  11.373  10.571  1.00 41.07           O  
ATOM   1948  CB  LEU A 394     -48.017  14.085   9.435  1.00 40.56           C  
ATOM   1949  CG  LEU A 394     -48.584  13.624   8.092  1.00 40.34           C  
ATOM   1950  CD1 LEU A 394     -48.870  14.805   7.184  1.00 41.55           C  
ATOM   1951  CD2 LEU A 394     -47.613  12.693   7.435  1.00 40.15           C  
ATOM   1952  N   TYR A 395     -49.289  11.100  10.475  1.00 40.89           N  
ATOM   1953  CA  TYR A 395     -49.203   9.647  10.415  1.00 41.51           C  
ATOM   1954  C   TYR A 395     -50.320   9.038   9.575  1.00 41.45           C  
ATOM   1955  O   TYR A 395     -51.262   9.730   9.199  1.00 41.47           O  
ATOM   1956  CB  TYR A 395     -49.183   9.038  11.832  1.00 41.63           C  
ATOM   1957  CG  TYR A 395     -50.166   9.641  12.792  1.00 42.95           C  
ATOM   1958  CD1 TYR A 395     -51.521   9.312  12.731  1.00 43.96           C  
ATOM   1959  CD2 TYR A 395     -49.743  10.540  13.786  1.00 45.52           C  
ATOM   1960  CE1 TYR A 395     -52.442   9.873  13.633  1.00 45.34           C  
ATOM   1961  CE2 TYR A 395     -50.660  11.112  14.697  1.00 45.87           C  
ATOM   1962  CZ  TYR A 395     -52.007  10.775  14.604  1.00 46.03           C  
ATOM   1963  OH  TYR A 395     -52.921  11.317  15.480  1.00 46.70           O  
ATOM   1964  N   ALA A 396     -50.199   7.747   9.276  1.00 41.48           N  
ATOM   1965  CA  ALA A 396     -51.254   7.011   8.593  1.00 41.47           C  
ATOM   1966  C   ALA A 396     -51.944   6.033   9.541  1.00 41.62           C  
ATOM   1967  O   ALA A 396     -51.383   5.649  10.575  1.00 41.69           O  
ATOM   1968  CB  ALA A 396     -50.707   6.287   7.363  1.00 41.31           C  
ATOM   1969  N   VAL A 397     -53.166   5.652   9.169  1.00 41.76           N  
ATOM   1970  CA  VAL A 397     -53.990   4.693   9.899  1.00 41.90           C  
ATOM   1971  C   VAL A 397     -54.971   4.048   8.902  1.00 41.74           C  
ATOM   1972  O   VAL A 397     -54.917   4.350   7.709  1.00 41.58           O  
ATOM   1973  CB  VAL A 397     -54.739   5.403  11.057  1.00 42.20           C  
ATOM   1974  CG1 VAL A 397     -55.931   6.231  10.525  1.00 42.30           C  
ATOM   1975  CG2 VAL A 397     -55.176   4.403  12.136  1.00 42.62           C  
ATOM   1976  N   VAL A 398     -55.849   3.159   9.375  1.00 41.83           N  
ATOM   1977  CA  VAL A 398     -56.971   2.670   8.551  1.00 41.75           C  
ATOM   1978  C   VAL A 398     -58.298   3.244   9.054  1.00 41.79           C  
ATOM   1979  O   VAL A 398     -59.283   3.313   8.315  1.00 41.92           O  
ATOM   1980  CB  VAL A 398     -57.077   1.124   8.508  1.00 41.70           C  
ATOM   1981  CG1 VAL A 398     -57.403   0.671   7.098  1.00 41.19           C  
ATOM   1982  CG2 VAL A 398     -55.788   0.467   8.985  1.00 42.06           C  
ATOM   1983  N   ASP A 415     -50.792   1.186  13.368  1.00 48.29           N  
ATOM   1984  CA  ASP A 415     -50.603   2.623  13.558  1.00 48.59           C  
ATOM   1985  C   ASP A 415     -49.205   3.105  13.138  1.00 48.56           C  
ATOM   1986  O   ASP A 415     -48.212   2.413  13.378  1.00 49.00           O  
ATOM   1987  CB  ASP A 415     -50.879   3.000  15.000  1.00 48.60           C  
ATOM   1988  CG  ASP A 415     -51.373   4.410  15.126  1.00 49.22           C  
ATOM   1989  OD1 ASP A 415     -52.050   4.721  16.141  1.00 50.25           O  
ATOM   1990  OD2 ASP A 415     -51.090   5.200  14.193  1.00 48.37           O  
ATOM   1991  N   CYS A 416     -49.111   4.291  12.530  1.00 48.14           N  
ATOM   1992  CA  CYS A 416     -47.974   4.527  11.625  1.00 47.76           C  
ATOM   1993  C   CYS A 416     -47.415   5.953  11.417  1.00 46.69           C  
ATOM   1994  O   CYS A 416     -47.837   6.648  10.491  1.00 46.65           O  
ATOM   1995  CB  CYS A 416     -48.342   3.946  10.269  1.00 47.68           C  
ATOM   1996  SG  CYS A 416     -46.928   3.663   9.280  1.00 51.28           S  
ATOM   1997  N   PRO A 417     -46.402   6.354  12.215  1.00 45.83           N  
ATOM   1998  CA  PRO A 417     -45.890   7.741  12.185  1.00 44.86           C  
ATOM   1999  C   PRO A 417     -45.006   8.039  10.978  1.00 43.58           C  
ATOM   2000  O   PRO A 417     -44.243   7.179  10.535  1.00 43.40           O  
ATOM   2001  CB  PRO A 417     -45.077   7.851  13.479  1.00 44.85           C  
ATOM   2002  CG  PRO A 417     -44.616   6.442  13.763  1.00 45.41           C  
ATOM   2003  CD  PRO A 417     -45.561   5.477  13.054  1.00 45.82           C  
ATOM   2004  N   ILE A 418     -45.112   9.258  10.464  1.00 42.25           N  
ATOM   2005  CA  ILE A 418     -44.389   9.644   9.258  1.00 41.21           C  
ATOM   2006  C   ILE A 418     -43.401  10.786   9.499  1.00 40.51           C  
ATOM   2007  O   ILE A 418     -42.226  10.679   9.143  1.00 40.21           O  
ATOM   2008  CB  ILE A 418     -45.364  10.001   8.127  1.00 41.29           C  
ATOM   2009  CG1 ILE A 418     -45.983   8.722   7.550  1.00 41.89           C  
ATOM   2010  CG2 ILE A 418     -44.665  10.776   7.029  1.00 40.80           C  
ATOM   2011  CD1 ILE A 418     -47.487   8.822   7.312  1.00 41.63           C  
ATOM   2012  N   ALA A 419     -43.878  11.875  10.097  1.00 39.41           N  
ATOM   2013  CA  ALA A 419     -43.040  13.045  10.328  1.00 38.30           C  
ATOM   2014  C   ALA A 419     -43.550  13.791  11.528  1.00 37.59           C  
ATOM   2015  O   ALA A 419     -44.613  13.467  12.046  1.00 37.73           O  
ATOM   2016  CB  ALA A 419     -43.025  13.954   9.103  1.00 38.06           C  
ATOM   2017  N   TRP A 420     -42.786  14.792  11.953  1.00 36.83           N  
ATOM   2018  CA  TRP A 420     -43.159  15.705  13.029  1.00 36.17           C  
ATOM   2019  C   TRP A 420     -42.501  17.067  12.772  1.00 36.04           C  
ATOM   2020  O   TRP A 420     -41.629  17.183  11.900  1.00 35.72           O  
ATOM   2021  CB  TRP A 420     -42.733  15.138  14.384  1.00 35.95           C  
ATOM   2022  CG  TRP A 420     -41.254  15.026  14.525  1.00 35.89           C  
ATOM   2023  CD1 TRP A 420     -40.478  13.960  14.167  1.00 35.94           C  
ATOM   2024  CD2 TRP A 420     -40.353  16.032  15.026  1.00 35.85           C  
ATOM   2025  NE1 TRP A 420     -39.153  14.235  14.411  1.00 35.92           N  
ATOM   2026  CE2 TRP A 420     -39.046  15.495  14.947  1.00 35.89           C  
ATOM   2027  CE3 TRP A 420     -40.524  17.334  15.541  1.00 34.92           C  
ATOM   2028  CZ2 TRP A 420     -37.907  16.212  15.373  1.00 34.32           C  
ATOM   2029  CZ3 TRP A 420     -39.390  18.049  15.954  1.00 34.37           C  
ATOM   2030  CH2 TRP A 420     -38.102  17.482  15.868  1.00 34.01           C  
ATOM   2031  N   ALA A 421     -42.915  18.087  13.527  1.00 36.04           N  
ATOM   2032  CA  ALA A 421     -42.409  19.464  13.354  1.00 36.44           C  
ATOM   2033  C   ALA A 421     -42.928  20.295  14.493  1.00 36.84           C  
ATOM   2034  O   ALA A 421     -44.093  20.128  14.863  1.00 37.37           O  
ATOM   2035  CB  ALA A 421     -42.890  20.066  12.030  1.00 36.04           C  
ATOM   2036  N   ASN A 422     -42.094  21.185  15.045  1.00 37.09           N  
ATOM   2037  CA  ASN A 422     -42.530  22.106  16.121  1.00 37.60           C  
ATOM   2038  C   ASN A 422     -42.180  23.557  15.836  1.00 38.19           C  
ATOM   2039  O   ASN A 422     -41.188  23.830  15.161  1.00 38.25           O  
ATOM   2040  CB  ASN A 422     -41.924  21.750  17.479  1.00 37.25           C  
ATOM   2041  CG  ASN A 422     -42.130  20.303  17.865  1.00 38.30           C  
ATOM   2042  OD1 ASN A 422     -43.189  19.716  17.612  1.00 39.33           O  
ATOM   2043  ND2 ASN A 422     -41.115  19.715  18.506  1.00 37.50           N  
ATOM   2044  N   LEU A 423     -42.996  24.482  16.352  1.00 38.80           N  
ATOM   2045  CA  LEU A 423     -42.610  25.896  16.413  1.00 39.28           C  
ATOM   2046  C   LEU A 423     -43.126  26.629  17.643  1.00 39.38           C  
ATOM   2047  O   LEU A 423     -44.143  26.266  18.223  1.00 39.08           O  
ATOM   2048  CB  LEU A 423     -42.964  26.679  15.138  1.00 39.55           C  
ATOM   2049  CG  LEU A 423     -44.288  26.674  14.351  1.00 40.28           C  
ATOM   2050  CD1 LEU A 423     -45.444  25.949  15.027  1.00 40.89           C  
ATOM   2051  CD2 LEU A 423     -44.667  28.114  14.041  1.00 40.84           C  
ATOM   2052  N   MET A 424     -42.366  27.652  18.025  1.00 39.75           N  
ATOM   2053  CA  MET A 424     -42.725  28.620  19.037  1.00 39.87           C  
ATOM   2054  C   MET A 424     -43.803  29.509  18.487  1.00 40.61           C  
ATOM   2055  O   MET A 424     -43.769  29.858  17.312  1.00 41.38           O  
ATOM   2056  CB  MET A 424     -41.507  29.470  19.342  1.00 39.60           C  
ATOM   2057  CG  MET A 424     -40.307  28.669  19.798  1.00 40.02           C  
ATOM   2058  SD  MET A 424     -40.610  27.656  21.276  1.00 43.45           S  
ATOM   2059  CE  MET A 424     -40.860  28.899  22.534  1.00 40.43           C  
ATOM   2060  N   LEU A 425     -44.772  29.877  19.318  1.00 41.42           N  
ATOM   2061  CA  LEU A 425     -45.873  30.744  18.862  1.00 41.65           C  
ATOM   2062  C   LEU A 425     -45.500  32.226  18.902  1.00 42.03           C  
ATOM   2063  O   LEU A 425     -46.136  33.076  18.259  1.00 42.74           O  
ATOM   2064  CB  LEU A 425     -47.146  30.489  19.676  1.00 41.69           C  
ATOM   2065  CG  LEU A 425     -47.847  29.136  19.457  1.00 41.83           C  
ATOM   2066  CD1 LEU A 425     -48.958  28.901  20.500  1.00 40.32           C  
ATOM   2067  CD2 LEU A 425     -48.381  28.980  18.033  1.00 39.81           C  
ATOM   2068  N   PHE A 426     -44.478  32.540  19.679  1.00 41.97           N  
ATOM   2069  CA  PHE A 426     -43.921  33.869  19.667  1.00 41.63           C  
ATOM   2070  C   PHE A 426     -42.588  33.717  18.996  1.00 41.54           C  
ATOM   2071  O   PHE A 426     -41.941  32.689  19.150  1.00 41.80           O  
ATOM   2072  CB  PHE A 426     -43.779  34.407  21.090  1.00 41.57           C  
ATOM   2073  CG  PHE A 426     -45.094  34.657  21.773  1.00 40.50           C  
ATOM   2074  CD1 PHE A 426     -45.706  35.908  21.697  1.00 40.43           C  
ATOM   2075  CD2 PHE A 426     -45.728  33.638  22.480  1.00 39.97           C  
ATOM   2076  CE1 PHE A 426     -46.943  36.152  22.327  1.00 40.60           C  
ATOM   2077  CE2 PHE A 426     -46.953  33.855  23.110  1.00 40.87           C  
ATOM   2078  CZ  PHE A 426     -47.566  35.124  23.037  1.00 41.22           C  
ATOM   2079  N   ASP A 427     -42.199  34.719  18.219  1.00 41.40           N  
ATOM   2080  CA  ASP A 427     -40.890  34.742  17.594  1.00 41.09           C  
ATOM   2081  C   ASP A 427     -39.874  35.253  18.611  1.00 40.74           C  
ATOM   2082  O   ASP A 427     -40.234  35.525  19.747  1.00 40.93           O  
ATOM   2083  CB  ASP A 427     -40.922  35.592  16.329  1.00 41.02           C  
ATOM   2084  CG  ASP A 427     -40.952  37.093  16.612  1.00 41.89           C  
ATOM   2085  OD1 ASP A 427     -41.124  37.532  17.783  1.00 42.14           O  
ATOM   2086  OD2 ASP A 427     -40.806  37.844  15.623  1.00 42.65           O  
ATOM   2087  N   TYR A 428     -38.615  35.392  18.216  1.00 40.75           N  
ATOM   2088  CA  TYR A 428     -37.564  35.763  19.175  1.00 40.62           C  
ATOM   2089  C   TYR A 428     -37.681  37.209  19.663  1.00 40.93           C  
ATOM   2090  O   TYR A 428     -36.983  37.627  20.590  1.00 40.73           O  
ATOM   2091  CB  TYR A 428     -36.174  35.479  18.595  1.00 40.08           C  
ATOM   2092  CG  TYR A 428     -35.697  36.454  17.551  1.00 38.71           C  
ATOM   2093  CD1 TYR A 428     -36.220  36.435  16.262  1.00 37.96           C  
ATOM   2094  CD2 TYR A 428     -34.700  37.382  17.848  1.00 37.27           C  
ATOM   2095  CE1 TYR A 428     -35.776  37.324  15.301  1.00 37.60           C  
ATOM   2096  CE2 TYR A 428     -34.246  38.277  16.894  1.00 37.13           C  
ATOM   2097  CZ  TYR A 428     -34.788  38.241  15.622  1.00 38.14           C  
ATOM   2098  OH  TYR A 428     -34.343  39.130  14.668  1.00 39.46           O  
ATOM   2099  N   LYS A 429     -38.580  37.952  19.028  1.00 41.44           N  
ATOM   2100  CA  LYS A 429     -38.823  39.354  19.347  1.00 41.91           C  
ATOM   2101  C   LYS A 429     -40.084  39.511  20.196  1.00 42.37           C  
ATOM   2102  O   LYS A 429     -40.567  40.621  20.398  1.00 42.76           O  
ATOM   2103  CB  LYS A 429     -38.925  40.178  18.052  1.00 41.71           C  
ATOM   2104  CG  LYS A 429     -37.592  40.380  17.315  1.00 40.57           C  
ATOM   2105  CD  LYS A 429     -36.697  41.352  18.077  1.00 40.31           C  
ATOM   2106  CE  LYS A 429     -35.563  41.906  17.237  1.00 40.00           C  
ATOM   2107  NZ  LYS A 429     -36.007  42.475  15.922  1.00 40.21           N  
ATOM   2108  N   ASP A 430     -40.598  38.389  20.702  1.00 42.81           N  
ATOM   2109  CA  ASP A 430     -41.787  38.347  21.576  1.00 43.09           C  
ATOM   2110  C   ASP A 430     -43.103  38.643  20.841  1.00 42.97           C  
ATOM   2111  O   ASP A 430     -44.159  38.757  21.461  1.00 42.48           O  
ATOM   2112  CB  ASP A 430     -41.645  39.276  22.794  1.00 43.35           C  
ATOM   2113  CG  ASP A 430     -40.278  39.195  23.447  1.00 44.59           C  
ATOM   2114  OD1 ASP A 430     -39.861  38.098  23.905  1.00 45.97           O  
ATOM   2115  OD2 ASP A 430     -39.624  40.256  23.509  1.00 45.39           O  
ATOM   2116  N   GLN A 431     -43.037  38.738  19.521  1.00 43.02           N  
ATOM   2117  CA  GLN A 431     -44.227  38.974  18.713  1.00 43.25           C  
ATOM   2118  C   GLN A 431     -44.983  37.664  18.471  1.00 43.11           C  
ATOM   2119  O   GLN A 431     -44.385  36.669  18.047  1.00 43.01           O  
ATOM   2120  CB  GLN A 431     -43.804  39.584  17.388  1.00 43.26           C  
ATOM   2121  CG  GLN A 431     -44.910  40.109  16.537  1.00 44.16           C  
ATOM   2122  CD  GLN A 431     -44.372  40.825  15.314  1.00 45.83           C  
ATOM   2123  OE1 GLN A 431     -43.538  41.726  15.425  1.00 47.46           O  
ATOM   2124  NE2 GLN A 431     -44.839  40.424  14.140  1.00 45.68           N  
ATOM   2125  N   LEU A 432     -46.289  37.656  18.754  1.00 42.78           N  
ATOM   2126  CA  LEU A 432     -47.122  36.505  18.409  1.00 42.31           C  
ATOM   2127  C   LEU A 432     -47.133  36.411  16.892  1.00 42.06           C  
ATOM   2128  O   LEU A 432     -46.843  37.393  16.213  1.00 41.88           O  
ATOM   2129  CB  LEU A 432     -48.542  36.614  18.982  1.00 42.42           C  
ATOM   2130  CG  LEU A 432     -49.454  35.378  18.815  1.00 42.45           C  
ATOM   2131  CD1 LEU A 432     -48.925  34.165  19.575  1.00 42.22           C  
ATOM   2132  CD2 LEU A 432     -50.903  35.653  19.201  1.00 41.54           C  
ATOM   2133  N   LYS A 433     -47.442  35.230  16.366  1.00 41.72           N  
ATOM   2134  CA  LYS A 433     -47.101  34.907  14.988  1.00 41.06           C  
ATOM   2135  C   LYS A 433     -48.320  34.764  14.102  1.00 40.66           C  
ATOM   2136  O   LYS A 433     -49.306  34.140  14.488  1.00 40.47           O  
ATOM   2137  CB  LYS A 433     -46.304  33.604  14.945  1.00 41.05           C  
ATOM   2138  CG  LYS A 433     -44.887  33.673  15.443  1.00 40.46           C  
ATOM   2139  CD  LYS A 433     -44.251  32.291  15.257  1.00 39.47           C  
ATOM   2140  CE  LYS A 433     -42.759  32.263  15.501  1.00 37.92           C  
ATOM   2141  NZ  LYS A 433     -42.299  30.854  15.337  1.00 36.94           N  
ATOM   2142  N   THR A 434     -48.230  35.336  12.908  1.00 40.38           N  
ATOM   2143  CA  THR A 434     -49.267  35.237  11.884  1.00 40.09           C  
ATOM   2144  C   THR A 434     -48.535  35.477  10.575  1.00 39.95           C  
ATOM   2145  O   THR A 434     -47.521  36.170  10.580  1.00 40.25           O  
ATOM   2146  CB  THR A 434     -50.338  36.347  12.051  1.00 40.26           C  
ATOM   2147  OG1 THR A 434     -49.851  37.587  11.516  1.00 40.68           O  
ATOM   2148  CG2 THR A 434     -50.730  36.549  13.515  1.00 39.21           C  
ATOM   2149  N   GLY A 435     -48.996  34.931   9.453  1.00 39.88           N  
ATOM   2150  CA  GLY A 435     -50.186  34.104   9.343  1.00 39.82           C  
ATOM   2151  C   GLY A 435     -49.889  32.768   8.688  1.00 39.59           C  
ATOM   2152  O   GLY A 435     -50.029  31.736   9.332  1.00 39.36           O  
ATOM   2153  N   GLU A 436     -49.471  32.775   7.417  1.00 39.26           N  
ATOM   2154  CA  GLU A 436     -49.029  31.521   6.780  1.00 39.20           C  
ATOM   2155  C   GLU A 436     -47.589  31.101   7.095  1.00 39.20           C  
ATOM   2156  O   GLU A 436     -46.682  31.930   7.131  1.00 39.13           O  
ATOM   2157  CB  GLU A 436     -49.247  31.507   5.269  1.00 39.09           C  
ATOM   2158  CG  GLU A 436     -49.239  30.077   4.736  1.00 38.96           C  
ATOM   2159  CD  GLU A 436     -49.477  29.973   3.257  1.00 39.03           C  
ATOM   2160  OE1 GLU A 436     -50.582  30.348   2.790  1.00 38.99           O  
ATOM   2161  OE2 GLU A 436     -48.560  29.480   2.569  1.00 38.70           O  
ATOM   2162  N   ARG A 437     -47.411  29.796   7.300  1.00 39.25           N  
ATOM   2163  CA  ARG A 437     -46.130  29.179   7.657  1.00 39.26           C  
ATOM   2164  C   ARG A 437     -45.914  27.854   6.912  1.00 38.84           C  
ATOM   2165  O   ARG A 437     -46.799  26.987   6.890  1.00 38.49           O  
ATOM   2166  CB  ARG A 437     -46.080  28.919   9.175  1.00 39.48           C  
ATOM   2167  CG  ARG A 437     -45.116  29.810   9.969  1.00 40.78           C  
ATOM   2168  CD  ARG A 437     -45.542  31.274   9.971  1.00 43.20           C  
ATOM   2169  NE  ARG A 437     -44.601  32.126  10.703  1.00 44.42           N  
ATOM   2170  CZ  ARG A 437     -44.829  33.406  10.994  1.00 45.34           C  
ATOM   2171  NH1 ARG A 437     -45.958  33.985  10.609  1.00 45.20           N  
ATOM   2172  NH2 ARG A 437     -43.931  34.109  11.671  1.00 45.72           N  
ATOM   2173  N   CYS A 438     -44.744  27.686   6.306  1.00 38.28           N  
ATOM   2174  CA  CYS A 438     -44.417  26.379   5.758  1.00 38.25           C  
ATOM   2175  C   CYS A 438     -43.414  25.640   6.631  1.00 37.49           C  
ATOM   2176  O   CYS A 438     -42.296  26.103   6.827  1.00 37.34           O  
ATOM   2177  CB  CYS A 438     -43.897  26.458   4.328  1.00 38.51           C  
ATOM   2178  SG  CYS A 438     -43.585  24.803   3.665  1.00 40.23           S  
ATOM   2179  N   LEU A 439     -43.816  24.475   7.123  1.00 36.78           N  
ATOM   2180  CA  LEU A 439     -42.982  23.722   8.039  1.00 36.59           C  
ATOM   2181  C   LEU A 439     -42.389  22.487   7.375  1.00 36.49           C  
ATOM   2182  O   LEU A 439     -43.112  21.616   6.897  1.00 36.46           O  
ATOM   2183  CB  LEU A 439     -43.758  23.358   9.312  1.00 36.26           C  
ATOM   2184  CG  LEU A 439     -44.612  24.465   9.937  1.00 35.30           C  
ATOM   2185  CD1 LEU A 439     -45.203  23.992  11.238  1.00 34.60           C  
ATOM   2186  CD2 LEU A 439     -43.838  25.755  10.149  1.00 34.90           C  
ATOM   2187  N   TYR A 440     -41.065  22.422   7.350  1.00 36.18           N  
ATOM   2188  CA  TYR A 440     -40.388  21.293   6.745  1.00 36.24           C  
ATOM   2189  C   TYR A 440     -40.102  20.215   7.787  1.00 36.55           C  
ATOM   2190  O   TYR A 440     -39.318  20.417   8.727  1.00 36.75           O  
ATOM   2191  CB  TYR A 440     -39.148  21.775   6.004  1.00 36.22           C  
ATOM   2192  CG  TYR A 440     -39.520  22.599   4.798  1.00 36.29           C  
ATOM   2193  CD1 TYR A 440     -39.710  21.996   3.552  1.00 36.33           C  
ATOM   2194  CD2 TYR A 440     -39.720  23.978   4.907  1.00 36.59           C  
ATOM   2195  CE1 TYR A 440     -40.065  22.749   2.435  1.00 37.10           C  
ATOM   2196  CE2 TYR A 440     -40.080  24.741   3.802  1.00 37.15           C  
ATOM   2197  CZ  TYR A 440     -40.248  24.124   2.565  1.00 36.82           C  
ATOM   2198  OH  TYR A 440     -40.599  24.876   1.467  1.00 34.79           O  
ATOM   2199  N   MET A 441     -40.759  19.070   7.623  1.00 36.69           N  
ATOM   2200  CA  MET A 441     -40.916  18.107   8.714  1.00 37.02           C  
ATOM   2201  C   MET A 441     -39.786  17.096   8.842  1.00 36.92           C  
ATOM   2202  O   MET A 441     -39.120  16.756   7.860  1.00 37.13           O  
ATOM   2203  CB  MET A 441     -42.234  17.361   8.566  1.00 37.29           C  
ATOM   2204  CG  MET A 441     -43.443  18.254   8.386  1.00 38.94           C  
ATOM   2205  SD  MET A 441     -44.951  17.394   8.881  1.00 42.76           S  
ATOM   2206  CE  MET A 441     -45.160  16.208   7.561  1.00 41.85           C  
ATOM   2207  N   TRP A 442     -39.599  16.601  10.059  1.00 36.77           N  
ATOM   2208  CA  TRP A 442     -38.574  15.611  10.330  1.00 36.90           C  
ATOM   2209  C   TRP A 442     -39.220  14.246  10.383  1.00 37.98           C  
ATOM   2210  O   TRP A 442     -40.244  14.075  11.029  1.00 37.87           O  
ATOM   2211  CB  TRP A 442     -37.856  15.885  11.658  1.00 36.32           C  
ATOM   2212  CG  TRP A 442     -37.339  17.289  11.828  1.00 32.54           C  
ATOM   2213  CD1 TRP A 442     -38.034  18.352  12.297  1.00 29.67           C  
ATOM   2214  CD2 TRP A 442     -36.015  17.764  11.557  1.00 30.53           C  
ATOM   2215  NE1 TRP A 442     -37.245  19.475  12.317  1.00 28.28           N  
ATOM   2216  CE2 TRP A 442     -35.997  19.151  11.875  1.00 28.53           C  
ATOM   2217  CE3 TRP A 442     -34.837  17.158  11.079  1.00 27.56           C  
ATOM   2218  CZ2 TRP A 442     -34.854  19.943  11.743  1.00 26.78           C  
ATOM   2219  CZ3 TRP A 442     -33.706  17.943  10.932  1.00 25.89           C  
ATOM   2220  CH2 TRP A 442     -33.720  19.326  11.270  1.00 27.42           C  
ATOM   2221  N   PRO A 443     -38.616  13.263   9.701  1.00 39.11           N  
ATOM   2222  CA  PRO A 443     -39.120  11.887   9.684  1.00 39.99           C  
ATOM   2223  C   PRO A 443     -39.068  11.269  11.085  1.00 40.99           C  
ATOM   2224  O   PRO A 443     -38.262  11.691  11.904  1.00 41.10           O  
ATOM   2225  CB  PRO A 443     -38.153  11.175   8.735  1.00 39.89           C  
ATOM   2226  CG  PRO A 443     -36.899  11.996   8.797  1.00 39.40           C  
ATOM   2227  CD  PRO A 443     -37.363  13.407   8.938  1.00 38.91           C  
ATOM   2228  N   SER A 444     -39.908  10.270  11.346  1.00 42.25           N  
ATOM   2229  CA  SER A 444     -40.164   9.821  12.721  1.00 43.39           C  
ATOM   2230  C   SER A 444     -39.464   8.520  13.126  1.00 43.98           C  
ATOM   2231  O   SER A 444     -39.028   7.752  12.261  1.00 44.24           O  
ATOM   2232  CB  SER A 444     -41.673   9.713  12.955  1.00 43.61           C  
ATOM   2233  OG  SER A 444     -42.333  10.925  12.620  1.00 43.89           O  
ATOM   2234  N   VAL A 445     -39.383   8.294  14.447  1.00 44.66           N  
ATOM   2235  CA  VAL A 445     -38.696   7.131  15.093  1.00 44.94           C  
ATOM   2236  C   VAL A 445     -38.491   5.919  14.194  1.00 45.02           C  
ATOM   2237  O   VAL A 445     -37.357   5.547  13.916  1.00 45.47           O  
ATOM   2238  CB  VAL A 445     -39.385   6.673  16.448  1.00 44.99           C  
ATOM   2239  CG1 VAL A 445     -40.754   6.025  16.203  1.00 44.75           C  
ATOM   2240  CG2 VAL A 445     -38.484   5.707  17.225  1.00 44.90           C  
ATOM   2241  N   LEU A 452     -46.702   9.866  19.210  1.00 37.89           N  
ATOM   2242  CA  LEU A 452     -46.618  10.553  17.923  1.00 37.99           C  
ATOM   2243  C   LEU A 452     -45.996  11.952  18.043  1.00 38.13           C  
ATOM   2244  O   LEU A 452     -45.173  12.342  17.211  1.00 38.38           O  
ATOM   2245  CB  LEU A 452     -47.996  10.629  17.262  1.00 37.93           C  
ATOM   2246  N   LEU A 453     -46.378  12.688  19.090  1.00 38.31           N  
ATOM   2247  CA  LEU A 453     -46.004  14.102  19.282  1.00 37.83           C  
ATOM   2248  C   LEU A 453     -44.697  14.299  20.049  1.00 37.84           C  
ATOM   2249  O   LEU A 453     -44.446  13.615  21.038  1.00 38.36           O  
ATOM   2250  CB  LEU A 453     -47.136  14.834  19.996  1.00 37.58           C  
ATOM   2251  CG  LEU A 453     -47.989  15.877  19.269  1.00 37.17           C  
ATOM   2252  CD1 LEU A 453     -48.215  15.624  17.787  1.00 36.44           C  
ATOM   2253  CD2 LEU A 453     -49.305  15.933  19.980  1.00 37.21           C  
ATOM   2254  N   ASN A 454     -43.889  15.260  19.610  1.00 37.44           N  
ATOM   2255  CA  ASN A 454     -42.501  15.367  20.049  1.00 36.94           C  
ATOM   2256  C   ASN A 454     -42.112  16.749  20.616  1.00 36.93           C  
ATOM   2257  O   ASN A 454     -41.399  17.522  19.961  1.00 36.53           O  
ATOM   2258  CB  ASN A 454     -41.593  14.973  18.876  1.00 36.73           C  
ATOM   2259  CG  ASN A 454     -40.163  14.694  19.301  1.00 36.38           C  
ATOM   2260  OD1 ASN A 454     -39.860  14.511  20.486  1.00 35.19           O  
ATOM   2261  ND2 ASN A 454     -39.270  14.665  18.324  1.00 36.35           N  
ATOM   2262  N   PRO A 455     -42.563  17.061  21.846  1.00 37.01           N  
ATOM   2263  CA  PRO A 455     -42.362  18.426  22.357  1.00 37.27           C  
ATOM   2264  C   PRO A 455     -40.880  18.790  22.505  1.00 37.76           C  
ATOM   2265  O   PRO A 455     -40.489  19.950  22.304  1.00 37.75           O  
ATOM   2266  CB  PRO A 455     -43.060  18.426  23.723  1.00 36.85           C  
ATOM   2267  CG  PRO A 455     -43.455  17.047  24.011  1.00 36.65           C  
ATOM   2268  CD  PRO A 455     -43.201  16.168  22.830  1.00 37.13           C  
ATOM   2269  N   ALA A 456     -40.065  17.795  22.844  1.00 38.08           N  
ATOM   2270  CA  ALA A 456     -38.629  18.016  23.019  1.00 38.18           C  
ATOM   2271  C   ALA A 456     -37.900  18.343  21.683  1.00 38.17           C  
ATOM   2272  O   ALA A 456     -36.993  19.183  21.662  1.00 38.59           O  
ATOM   2273  CB  ALA A 456     -37.989  16.837  23.753  1.00 37.60           C  
ATOM   2274  N   GLY A 457     -38.311  17.715  20.578  1.00 37.66           N  
ATOM   2275  CA  GLY A 457     -37.737  18.017  19.267  1.00 37.15           C  
ATOM   2276  C   GLY A 457     -37.594  19.508  18.982  1.00 37.23           C  
ATOM   2277  O   GLY A 457     -38.416  20.319  19.435  1.00 37.40           O  
ATOM   2278  N   THR A 458     -36.558  19.862  18.223  1.00 37.14           N  
ATOM   2279  CA  THR A 458     -36.260  21.249  17.844  1.00 37.32           C  
ATOM   2280  C   THR A 458     -37.437  22.039  17.264  1.00 37.49           C  
ATOM   2281  O   THR A 458     -38.417  21.464  16.767  1.00 37.51           O  
ATOM   2282  CB  THR A 458     -35.128  21.346  16.802  1.00 37.28           C  
ATOM   2283  OG1 THR A 458     -34.866  22.735  16.546  1.00 38.03           O  
ATOM   2284  CG2 THR A 458     -35.535  20.679  15.493  1.00 36.11           C  
ATOM   2285  N   VAL A 459     -37.289  23.360  17.294  1.00 37.43           N  
ATOM   2286  CA  VAL A 459     -38.336  24.275  16.860  1.00 37.75           C  
ATOM   2287  C   VAL A 459     -38.000  25.010  15.562  1.00 38.35           C  
ATOM   2288  O   VAL A 459     -38.634  25.995  15.231  1.00 39.14           O  
ATOM   2289  CB  VAL A 459     -38.702  25.292  17.969  1.00 37.53           C  
ATOM   2290  CG1 VAL A 459     -39.359  24.583  19.132  1.00 36.61           C  
ATOM   2291  CG2 VAL A 459     -37.483  26.091  18.411  1.00 36.51           C  
ATOM   2292  N   ARG A 460     -36.994  24.531  14.842  1.00 38.93           N  
ATOM   2293  CA  ARG A 460     -36.680  25.038  13.520  1.00 38.97           C  
ATOM   2294  C   ARG A 460     -36.826  23.877  12.566  1.00 38.66           C  
ATOM   2295  O   ARG A 460     -36.720  22.726  12.981  1.00 38.56           O  
ATOM   2296  CB  ARG A 460     -35.266  25.596  13.474  1.00 39.25           C  
ATOM   2297  CG  ARG A 460     -34.929  26.384  12.196  1.00 40.77           C  
ATOM   2298  CD  ARG A 460     -33.654  27.178  12.411  1.00 42.26           C  
ATOM   2299  NE  ARG A 460     -33.761  27.987  13.623  1.00 42.90           N  
ATOM   2300  CZ  ARG A 460     -33.917  29.304  13.619  1.00 43.81           C  
ATOM   2301  NH1 ARG A 460     -33.966  29.953  12.461  1.00 43.80           N  
ATOM   2302  NH2 ARG A 460     -34.011  29.969  14.768  1.00 43.64           N  
ATOM   2303  N   GLY A 461     -37.068  24.186  11.294  1.00 38.60           N  
ATOM   2304  CA  GLY A 461     -37.473  23.185  10.318  1.00 38.44           C  
ATOM   2305  C   GLY A 461     -36.333  22.430   9.679  1.00 38.57           C  
ATOM   2306  O   GLY A 461     -35.179  22.867   9.746  1.00 38.49           O  
ATOM   2307  N   ASN A 462     -36.671  21.295   9.062  1.00 38.71           N  
ATOM   2308  CA  ASN A 462     -35.712  20.448   8.350  1.00 38.82           C  
ATOM   2309  C   ASN A 462     -35.080  21.184   7.170  1.00 39.45           C  
ATOM   2310  O   ASN A 462     -35.770  21.534   6.219  1.00 39.52           O  
ATOM   2311  CB  ASN A 462     -36.386  19.151   7.889  1.00 38.45           C  
ATOM   2312  CG  ASN A 462     -35.405  18.146   7.313  1.00 37.54           C  
ATOM   2313  OD1 ASN A 462     -34.269  18.478   7.002  1.00 37.38           O  
ATOM   2314  ND2 ASN A 462     -35.848  16.907   7.162  1.00 35.59           N  
ATOM   2315  N   PRO A 463     -33.761  21.430   7.237  1.00 40.27           N  
ATOM   2316  CA  PRO A 463     -33.030  22.170   6.204  1.00 40.98           C  
ATOM   2317  C   PRO A 463     -33.097  21.504   4.825  1.00 41.94           C  
ATOM   2318  O   PRO A 463     -32.866  22.163   3.807  1.00 41.73           O  
ATOM   2319  CB  PRO A 463     -31.590  22.156   6.722  1.00 40.79           C  
ATOM   2320  CG  PRO A 463     -31.533  21.004   7.654  1.00 40.35           C  
ATOM   2321  CD  PRO A 463     -32.859  20.964   8.305  1.00 40.17           C  
ATOM   2322  N   ASN A 464     -33.407  20.208   4.806  1.00 43.09           N  
ATOM   2323  CA  ASN A 464     -33.579  19.469   3.567  1.00 44.13           C  
ATOM   2324  C   ASN A 464     -34.912  19.822   2.919  1.00 44.70           C  
ATOM   2325  O   ASN A 464     -35.836  19.008   2.876  1.00 44.53           O  
ATOM   2326  CB  ASN A 464     -33.485  17.966   3.811  1.00 44.13           C  
ATOM   2327  CG  ASN A 464     -33.512  17.166   2.523  1.00 45.68           C  
ATOM   2328  OD1 ASN A 464     -33.649  17.724   1.428  1.00 47.18           O  
ATOM   2329  ND2 ASN A 464     -33.381  15.849   2.643  1.00 46.91           N  
ATOM   2330  N   THR A 465     -34.990  21.043   2.400  1.00 45.54           N  
ATOM   2331  CA  THR A 465     -36.213  21.566   1.796  1.00 46.40           C  
ATOM   2332  C   THR A 465     -36.724  20.795   0.556  1.00 47.21           C  
ATOM   2333  O   THR A 465     -37.931  20.626   0.399  1.00 47.38           O  
ATOM   2334  CB  THR A 465     -36.102  23.086   1.530  1.00 46.29           C  
ATOM   2335  OG1 THR A 465     -34.859  23.383   0.889  1.00 46.15           O  
ATOM   2336  CG2 THR A 465     -36.157  23.851   2.841  1.00 46.30           C  
ATOM   2337  N   GLU A 466     -35.820  20.314  -0.297  1.00 48.23           N  
ATOM   2338  CA  GLU A 466     -36.204  19.545  -1.493  1.00 49.32           C  
ATOM   2339  C   GLU A 466     -36.947  18.238  -1.185  1.00 49.70           C  
ATOM   2340  O   GLU A 466     -37.986  17.944  -1.781  1.00 50.01           O  
ATOM   2341  CB  GLU A 466     -34.975  19.233  -2.348  1.00 49.46           C  
ATOM   2342  CG  GLU A 466     -35.236  18.254  -3.497  1.00 50.90           C  
ATOM   2343  CD  GLU A 466     -34.030  17.369  -3.806  1.00 53.10           C  
ATOM   2344  OE1 GLU A 466     -33.329  16.969  -2.846  1.00 53.38           O  
ATOM   2345  OE2 GLU A 466     -33.789  17.067  -5.004  1.00 53.49           O  
ATOM   2346  N   SER A 467     -36.405  17.458  -0.258  1.00 50.13           N  
ATOM   2347  CA  SER A 467     -36.907  16.119   0.011  1.00 50.41           C  
ATOM   2348  C   SER A 467     -37.981  16.121   1.098  1.00 50.34           C  
ATOM   2349  O   SER A 467     -39.002  15.453   0.955  1.00 50.79           O  
ATOM   2350  CB  SER A 467     -35.749  15.198   0.417  1.00 50.70           C  
ATOM   2351  OG  SER A 467     -35.846  13.924  -0.198  1.00 51.66           O  
ATOM   2352  N   ALA A 468     -37.756  16.872   2.177  1.00 49.97           N  
ATOM   2353  CA  ALA A 468     -38.634  16.825   3.348  1.00 49.32           C  
ATOM   2354  C   ALA A 468     -40.076  17.179   3.042  1.00 49.02           C  
ATOM   2355  O   ALA A 468     -40.367  18.124   2.305  1.00 48.77           O  
ATOM   2356  CB  ALA A 468     -38.112  17.718   4.463  1.00 49.43           C  
ATOM   2357  N   ALA A 469     -40.965  16.394   3.633  1.00 48.63           N  
ATOM   2358  CA  ALA A 469     -42.377  16.696   3.660  1.00 48.65           C  
ATOM   2359  C   ALA A 469     -42.597  18.025   4.372  1.00 48.65           C  
ATOM   2360  O   ALA A 469     -41.825  18.398   5.258  1.00 48.66           O  
ATOM   2361  CB  ALA A 469     -43.124  15.594   4.364  1.00 48.68           C  
ATOM   2362  N   ALA A 470     -43.649  18.731   3.965  1.00 48.55           N  
ATOM   2363  CA  ALA A 470     -43.939  20.066   4.467  1.00 48.30           C  
ATOM   2364  C   ALA A 470     -45.417  20.238   4.811  1.00 48.26           C  
ATOM   2365  O   ALA A 470     -46.294  19.877   4.029  1.00 48.51           O  
ATOM   2366  CB  ALA A 470     -43.508  21.113   3.452  1.00 48.28           C  
ATOM   2367  N   LEU A 471     -45.684  20.777   5.995  1.00 48.07           N  
ATOM   2368  CA  LEU A 471     -47.031  21.163   6.377  1.00 47.61           C  
ATOM   2369  C   LEU A 471     -47.147  22.675   6.285  1.00 47.47           C  
ATOM   2370  O   LEU A 471     -46.326  23.398   6.858  1.00 47.16           O  
ATOM   2371  CB  LEU A 471     -47.336  20.720   7.812  1.00 47.72           C  
ATOM   2372  CG  LEU A 471     -47.985  19.383   8.188  1.00 46.81           C  
ATOM   2373  CD1 LEU A 471     -48.677  19.580   9.531  1.00 46.47           C  
ATOM   2374  CD2 LEU A 471     -48.987  18.883   7.175  1.00 46.13           C  
ATOM   2375  N   VAL A 472     -48.151  23.152   5.554  1.00 47.33           N  
ATOM   2376  CA  VAL A 472     -48.430  24.591   5.513  1.00 47.24           C  
ATOM   2377  C   VAL A 472     -49.627  24.928   6.383  1.00 47.22           C  
ATOM   2378  O   VAL A 472     -50.697  24.327   6.271  1.00 47.39           O  
ATOM   2379  CB  VAL A 472     -48.597  25.181   4.073  1.00 46.92           C  
ATOM   2380  CG1 VAL A 472     -47.339  24.976   3.271  1.00 46.46           C  
ATOM   2381  CG2 VAL A 472     -49.799  24.605   3.362  1.00 46.88           C  
ATOM   2382  N   ILE A 473     -49.436  25.882   7.273  1.00 47.14           N  
ATOM   2383  CA  ILE A 473     -50.501  26.239   8.184  1.00 47.10           C  
ATOM   2384  C   ILE A 473     -50.782  27.724   8.076  1.00 47.31           C  
ATOM   2385  O   ILE A 473     -50.028  28.455   7.428  1.00 47.13           O  
ATOM   2386  CB  ILE A 473     -50.191  25.797   9.638  1.00 46.84           C  
ATOM   2387  CG1 ILE A 473     -48.897  26.447  10.152  1.00 46.75           C  
ATOM   2388  CG2 ILE A 473     -50.092  24.280   9.699  1.00 46.22           C  
ATOM   2389  CD1 ILE A 473     -48.862  26.686  11.656  1.00 45.26           C  
ATOM   2390  N   TYR A 474     -51.883  28.159   8.676  1.00 47.47           N  
ATOM   2391  CA  TYR A 474     -52.132  29.578   8.802  1.00 47.97           C  
ATOM   2392  C   TYR A 474     -52.394  29.947  10.251  1.00 47.90           C  
ATOM   2393  O   TYR A 474     -53.343  29.456  10.861  1.00 48.28           O  
ATOM   2394  CB  TYR A 474     -53.292  30.029   7.913  1.00 48.38           C  
ATOM   2395  CG  TYR A 474     -53.205  31.491   7.514  1.00 49.47           C  
ATOM   2396  CD1 TYR A 474     -52.582  31.865   6.328  1.00 50.57           C  
ATOM   2397  CD2 TYR A 474     -53.736  32.498   8.328  1.00 50.65           C  
ATOM   2398  CE1 TYR A 474     -52.489  33.199   5.956  1.00 51.65           C  
ATOM   2399  CE2 TYR A 474     -53.645  33.840   7.971  1.00 50.97           C  
ATOM   2400  CZ  TYR A 474     -53.020  34.181   6.780  1.00 51.57           C  
ATOM   2401  OH  TYR A 474     -52.921  35.501   6.396  1.00 51.95           O  
ATOM   2402  N   LEU A 475     -51.528  30.798  10.795  1.00 47.67           N  
ATOM   2403  CA  LEU A 475     -51.741  31.435  12.085  1.00 47.26           C  
ATOM   2404  C   LEU A 475     -52.638  32.646  11.852  1.00 46.95           C  
ATOM   2405  O   LEU A 475     -52.271  33.541  11.091  1.00 46.88           O  
ATOM   2406  CB  LEU A 475     -50.398  31.867  12.680  1.00 47.41           C  
ATOM   2407  CG  LEU A 475     -49.703  31.112  13.840  1.00 47.73           C  
ATOM   2408  CD1 LEU A 475     -50.303  29.741  14.153  1.00 47.80           C  
ATOM   2409  CD2 LEU A 475     -48.177  31.005  13.637  1.00 46.39           C  
ATOM   2410  N   PRO A 476     -53.837  32.662  12.475  1.00 46.72           N  
ATOM   2411  CA  PRO A 476     -54.756  33.810  12.334  1.00 45.95           C  
ATOM   2412  C   PRO A 476     -54.190  35.059  13.008  1.00 45.26           C  
ATOM   2413  O   PRO A 476     -53.535  34.957  14.053  1.00 45.07           O  
ATOM   2414  CB  PRO A 476     -56.037  33.340  13.040  1.00 45.66           C  
ATOM   2415  CG  PRO A 476     -55.922  31.849  13.116  1.00 46.41           C  
ATOM   2416  CD  PRO A 476     -54.442  31.584  13.282  1.00 46.80           C  
ATOM   2417  N   GLU A 477     -54.428  36.213  12.389  1.00 44.49           N  
ATOM   2418  CA  GLU A 477     -53.820  37.477  12.799  1.00 43.93           C  
ATOM   2419  C   GLU A 477     -54.763  38.231  13.700  1.00 43.26           C  
ATOM   2420  O   GLU A 477     -55.717  38.858  13.234  1.00 43.18           O  
ATOM   2421  CB  GLU A 477     -53.441  38.314  11.579  1.00 44.14           C  
ATOM   2422  CG  GLU A 477     -54.464  38.227  10.458  1.00 45.28           C  
ATOM   2423  CD  GLU A 477     -53.928  38.717   9.132  1.00 46.43           C  
ATOM   2424  OE1 GLU A 477     -54.480  39.718   8.619  1.00 47.49           O  
ATOM   2425  OE2 GLU A 477     -52.966  38.108   8.604  1.00 46.19           O  
ATOM   2426  N   VAL A 478     -54.464  38.189  14.993  1.00 42.30           N  
ATOM   2427  CA  VAL A 478     -55.440  38.516  16.035  1.00 41.77           C  
ATOM   2428  C   VAL A 478     -55.700  40.022  16.328  1.00 41.35           C  
ATOM   2429  O   VAL A 478     -56.131  40.371  17.428  1.00 41.04           O  
ATOM   2430  CB  VAL A 478     -55.105  37.730  17.348  1.00 42.01           C  
ATOM   2431  CG1 VAL A 478     -55.211  36.214  17.108  1.00 41.11           C  
ATOM   2432  CG2 VAL A 478     -53.709  38.112  17.882  1.00 41.45           C  
ATOM   2433  N   ALA A 479     -55.454  40.897  15.347  1.00 40.88           N  
ATOM   2434  CA  ALA A 479     -55.576  42.355  15.519  1.00 40.53           C  
ATOM   2435  C   ALA A 479     -55.198  43.115  14.246  1.00 40.33           C  
ATOM   2436  O   ALA A 479     -54.027  43.424  14.011  1.00 39.74           O  
ATOM   2437  CB  ALA A 479     -54.733  42.841  16.709  1.00 40.42           C  
ATOM   2438  N   PRO A 482     -51.037  43.764  15.667  1.00 45.50           N  
ATOM   2439  CA  PRO A 482     -49.717  43.269  16.069  1.00 45.57           C  
ATOM   2440  C   PRO A 482     -49.640  43.122  17.584  1.00 45.72           C  
ATOM   2441  O   PRO A 482     -50.039  44.036  18.308  1.00 45.70           O  
ATOM   2442  CB  PRO A 482     -48.761  44.370  15.593  1.00 45.34           C  
ATOM   2443  CG  PRO A 482     -49.530  45.124  14.556  1.00 45.70           C  
ATOM   2444  CD  PRO A 482     -50.961  45.080  15.013  1.00 45.57           C  
ATOM   2445  N   VAL A 483     -49.152  41.978  18.063  1.00 45.86           N  
ATOM   2446  CA  VAL A 483     -49.126  41.724  19.512  1.00 46.11           C  
ATOM   2447  C   VAL A 483     -47.809  41.125  20.060  1.00 46.11           C  
ATOM   2448  O   VAL A 483     -47.305  40.115  19.569  1.00 45.82           O  
ATOM   2449  CB  VAL A 483     -50.385  40.922  20.019  1.00 46.17           C  
ATOM   2450  CG1 VAL A 483     -51.691  41.638  19.645  1.00 46.00           C  
ATOM   2451  CG2 VAL A 483     -50.397  39.498  19.489  1.00 46.38           C  
ATOM   2452  N   TYR A 484     -47.277  41.776  21.091  1.00 46.27           N  
ATOM   2453  CA  TYR A 484     -46.078  41.325  21.780  1.00 46.52           C  
ATOM   2454  C   TYR A 484     -46.389  40.759  23.158  1.00 46.75           C  
ATOM   2455  O   TYR A 484     -47.433  41.039  23.734  1.00 47.02           O  
ATOM   2456  CB  TYR A 484     -45.074  42.470  21.907  1.00 46.35           C  
ATOM   2457  CG  TYR A 484     -44.535  42.929  20.583  1.00 46.35           C  
ATOM   2458  CD1 TYR A 484     -43.475  42.261  19.976  1.00 46.52           C  
ATOM   2459  CD2 TYR A 484     -45.090  44.023  19.932  1.00 46.07           C  
ATOM   2460  CE1 TYR A 484     -42.973  42.676  18.753  1.00 47.13           C  
ATOM   2461  CE2 TYR A 484     -44.602  44.451  18.712  1.00 47.02           C  
ATOM   2462  CZ  TYR A 484     -43.542  43.773  18.123  1.00 47.70           C  
ATOM   2463  OH  TYR A 484     -43.052  44.190  16.906  1.00 47.74           O  
ATOM   2464  N   PHE A 485     -45.479  39.948  23.684  1.00 47.27           N  
ATOM   2465  CA  PHE A 485     -45.583  39.526  25.071  1.00 47.61           C  
ATOM   2466  C   PHE A 485     -45.290  40.736  25.963  1.00 47.55           C  
ATOM   2467  O   PHE A 485     -44.348  41.484  25.701  1.00 47.63           O  
ATOM   2468  CB  PHE A 485     -44.622  38.377  25.376  1.00 47.57           C  
ATOM   2469  CG  PHE A 485     -45.007  37.584  26.594  1.00 47.97           C  
ATOM   2470  CD1 PHE A 485     -44.612  37.996  27.865  1.00 47.57           C  
ATOM   2471  CD2 PHE A 485     -45.786  36.430  26.473  1.00 48.20           C  
ATOM   2472  CE1 PHE A 485     -44.978  37.270  28.999  1.00 47.37           C  
ATOM   2473  CE2 PHE A 485     -46.158  35.696  27.604  1.00 47.73           C  
ATOM   2474  CZ  PHE A 485     -45.748  36.117  28.868  1.00 47.37           C  
ATOM   2475  N   PRO A 486     -46.102  40.939  27.010  1.00 47.55           N  
ATOM   2476  CA  PRO A 486     -45.946  42.131  27.848  1.00 47.58           C  
ATOM   2477  C   PRO A 486     -44.593  42.162  28.523  1.00 47.49           C  
ATOM   2478  O   PRO A 486     -44.045  41.111  28.827  1.00 47.81           O  
ATOM   2479  CB  PRO A 486     -47.043  41.967  28.901  1.00 47.62           C  
ATOM   2480  CG  PRO A 486     -48.043  41.038  28.274  1.00 47.70           C  
ATOM   2481  CD  PRO A 486     -47.232  40.099  27.448  1.00 47.59           C  
ATOM   2482  N   ALA A 487     -44.060  43.358  28.748  1.00 47.55           N  
ATOM   2483  CA  ALA A 487     -42.793  43.510  29.450  1.00 47.60           C  
ATOM   2484  C   ALA A 487     -42.877  42.948  30.868  1.00 48.00           C  
ATOM   2485  O   ALA A 487     -43.970  42.688  31.402  1.00 47.80           O  
ATOM   2486  CB  ALA A 487     -42.361  44.965  29.479  1.00 47.41           C  
ATOM   2487  N   LEU A 488     -41.706  42.769  31.468  1.00 48.32           N  
ATOM   2488  CA  LEU A 488     -41.594  42.259  32.823  1.00 48.80           C  
ATOM   2489  C   LEU A 488     -42.302  43.118  33.878  1.00 49.05           C  
ATOM   2490  O   LEU A 488     -42.892  42.581  34.812  1.00 49.34           O  
ATOM   2491  CB  LEU A 488     -40.122  42.077  33.180  1.00 48.98           C  
ATOM   2492  CG  LEU A 488     -39.762  41.293  34.440  1.00 49.29           C  
ATOM   2493  CD1 LEU A 488     -40.620  40.041  34.590  1.00 50.09           C  
ATOM   2494  CD2 LEU A 488     -38.286  40.936  34.382  1.00 49.48           C  
ATOM   2495  N   GLU A 489     -42.242  44.441  33.734  1.00 48.99           N  
ATOM   2496  CA  GLU A 489     -42.917  45.334  34.670  1.00 48.99           C  
ATOM   2497  C   GLU A 489     -44.416  45.069  34.673  1.00 48.46           C  
ATOM   2498  O   GLU A 489     -45.062  45.090  35.725  1.00 48.57           O  
ATOM   2499  CB  GLU A 489     -42.635  46.801  34.333  1.00 49.38           C  
ATOM   2500  CG  GLU A 489     -43.288  47.312  33.052  1.00 51.01           C  
ATOM   2501  CD  GLU A 489     -42.779  48.679  32.655  1.00 53.20           C  
ATOM   2502  OE1 GLU A 489     -43.610  49.590  32.439  1.00 53.99           O  
ATOM   2503  OE2 GLU A 489     -41.541  48.843  32.572  1.00 54.09           O  
ATOM   2504  N   LYS A 490     -44.959  44.816  33.485  1.00 47.69           N  
ATOM   2505  CA  LYS A 490     -46.362  44.476  33.348  1.00 46.81           C  
ATOM   2506  C   LYS A 490     -46.620  43.123  34.003  1.00 46.29           C  
ATOM   2507  O   LYS A 490     -47.649  42.947  34.653  1.00 46.05           O  
ATOM   2508  CB  LYS A 490     -46.781  44.479  31.876  1.00 46.78           C  
ATOM   2509  CG  LYS A 490     -46.633  45.842  31.194  1.00 47.03           C  
ATOM   2510  CD  LYS A 490     -47.819  46.764  31.479  1.00 46.16           C  
ATOM   2511  CE  LYS A 490     -47.358  48.159  31.852  1.00 45.74           C  
ATOM   2512  NZ  LYS A 490     -48.512  48.988  32.305  1.00 45.75           N  
ATOM   2513  N   ILE A 491     -45.675  42.185  33.850  1.00 45.54           N  
ATOM   2514  CA  ILE A 491     -45.763  40.884  34.522  1.00 44.84           C  
ATOM   2515  C   ILE A 491     -45.728  41.088  36.034  1.00 44.41           C  
ATOM   2516  O   ILE A 491     -46.646  40.673  36.741  1.00 44.26           O  
ATOM   2517  CB  ILE A 491     -44.625  39.890  34.112  1.00 44.92           C  
ATOM   2518  CG1 ILE A 491     -44.513  39.733  32.591  1.00 44.90           C  
ATOM   2519  CG2 ILE A 491     -44.828  38.523  34.785  1.00 44.91           C  
ATOM   2520  CD1 ILE A 491     -45.752  39.177  31.929  1.00 45.70           C  
ATOM   2521  N   LEU A 492     -44.674  41.748  36.512  1.00 44.04           N  
ATOM   2522  CA  LEU A 492     -44.477  42.017  37.936  1.00 43.67           C  
ATOM   2523  C   LEU A 492     -45.683  42.691  38.589  1.00 43.49           C  
ATOM   2524  O   LEU A 492     -46.070  42.327  39.710  1.00 43.42           O  
ATOM   2525  CB  LEU A 492     -43.200  42.833  38.168  1.00 43.70           C  
ATOM   2526  CG  LEU A 492     -41.871  42.066  38.054  1.00 43.91           C  
ATOM   2527  CD1 LEU A 492     -40.666  42.989  38.276  1.00 43.90           C  
ATOM   2528  CD2 LEU A 492     -41.814  40.877  39.014  1.00 43.74           C  
ATOM   2529  N   GLU A 493     -46.268  43.658  37.879  1.00 43.11           N  
ATOM   2530  CA  GLU A 493     -47.488  44.316  38.317  1.00 42.98           C  
ATOM   2531  C   GLU A 493     -48.618  43.311  38.559  1.00 42.52           C  
ATOM   2532  O   GLU A 493     -49.140  43.220  39.672  1.00 42.30           O  
ATOM   2533  CB  GLU A 493     -47.930  45.355  37.290  1.00 43.44           C  
ATOM   2534  CG  GLU A 493     -47.351  46.753  37.474  1.00 43.93           C  
ATOM   2535  CD  GLU A 493     -48.029  47.781  36.563  1.00 45.39           C  
ATOM   2536  OE1 GLU A 493     -48.601  48.752  37.111  1.00 46.94           O  
ATOM   2537  OE2 GLU A 493     -48.009  47.621  35.309  1.00 44.45           O  
ATOM   2538  N   LEU A 494     -48.987  42.564  37.518  1.00 42.06           N  
ATOM   2539  CA  LEU A 494     -50.022  41.529  37.623  1.00 41.74           C  
ATOM   2540  C   LEU A 494     -49.581  40.399  38.541  1.00 41.73           C  
ATOM   2541  O   LEU A 494     -50.090  40.279  39.655  1.00 41.77           O  
ATOM   2542  CB  LEU A 494     -50.419  40.984  36.237  1.00 41.44           C  
ATOM   2543  CG  LEU A 494     -51.334  39.752  36.111  1.00 40.82           C  
ATOM   2544  CD1 LEU A 494     -52.709  39.937  36.761  1.00 40.02           C  
ATOM   2545  CD2 LEU A 494     -51.488  39.329  34.650  1.00 39.62           C  
ATOM   2546  N   LEU A 511     -47.112  19.727  57.712  1.00 70.92           N  
ATOM   2547  CA  LEU A 511     -47.425  18.560  56.881  1.00 71.05           C  
ATOM   2548  C   LEU A 511     -47.066  18.783  55.410  1.00 71.17           C  
ATOM   2549  O   LEU A 511     -46.930  17.829  54.631  1.00 71.30           O  
ATOM   2550  CB  LEU A 511     -48.904  18.174  57.009  1.00 71.19           C  
ATOM   2551  CG  LEU A 511     -49.956  19.219  56.591  1.00 71.28           C  
ATOM   2552  CD1 LEU A 511     -50.974  18.598  55.623  1.00 71.04           C  
ATOM   2553  CD2 LEU A 511     -50.635  19.885  57.816  1.00 70.60           C  
ATOM   2554  N   ARG A 512     -46.922  20.049  55.036  1.00 71.08           N  
ATOM   2555  CA  ARG A 512     -46.417  20.421  53.722  1.00 70.96           C  
ATOM   2556  C   ARG A 512     -44.899  20.198  53.661  1.00 70.92           C  
ATOM   2557  O   ARG A 512     -44.338  19.824  52.621  1.00 70.94           O  
ATOM   2558  CB  ARG A 512     -46.752  21.881  53.448  1.00 70.92           C  
ATOM   2559  CG  ARG A 512     -47.148  22.192  52.011  1.00 71.56           C  
ATOM   2560  CD  ARG A 512     -45.971  22.163  51.035  1.00 71.62           C  
ATOM   2561  NE  ARG A 512     -44.698  22.489  51.679  1.00 72.61           N  
ATOM   2562  CZ  ARG A 512     -44.320  23.703  52.073  1.00 72.57           C  
ATOM   2563  NH1 ARG A 512     -45.116  24.754  51.905  1.00 71.94           N  
ATOM   2564  NH2 ARG A 512     -43.134  23.860  52.648  1.00 73.17           N  
ATOM   2565  N   GLU A 513     -44.237  20.436  54.785  1.00 70.80           N  
ATOM   2566  CA  GLU A 513     -42.852  20.046  54.942  1.00 70.69           C  
ATOM   2567  C   GLU A 513     -42.726  18.544  54.687  1.00 70.74           C  
ATOM   2568  O   GLU A 513     -41.839  18.111  53.954  1.00 70.67           O  
ATOM   2569  CB  GLU A 513     -42.357  20.383  56.348  1.00 70.64           C  
ATOM   2570  CG  GLU A 513     -42.648  21.812  56.807  1.00 70.36           C  
ATOM   2571  CD  GLU A 513     -41.602  22.356  57.785  1.00 70.23           C  
ATOM   2572  OE1 GLU A 513     -41.711  23.541  58.179  1.00 69.95           O  
ATOM   2573  OE2 GLU A 513     -40.663  21.611  58.149  1.00 69.45           O  
ATOM   2574  N   ILE A 514     -43.647  17.766  55.262  1.00 70.86           N  
ATOM   2575  CA  ILE A 514     -43.590  16.296  55.237  1.00 71.09           C  
ATOM   2576  C   ILE A 514     -43.616  15.745  53.811  1.00 71.18           C  
ATOM   2577  O   ILE A 514     -42.812  14.886  53.451  1.00 71.23           O  
ATOM   2578  CB  ILE A 514     -44.710  15.647  56.128  1.00 71.16           C  
ATOM   2579  CG1 ILE A 514     -44.107  14.918  57.336  1.00 70.92           C  
ATOM   2580  CG2 ILE A 514     -45.658  14.744  55.316  1.00 71.39           C  
ATOM   2581  CD1 ILE A 514     -43.962  15.791  58.584  1.00 69.75           C  
ATOM   2582  N   LEU A 515     -44.527  16.254  52.993  1.00 71.31           N  
ATOM   2583  CA  LEU A 515     -44.550  15.865  51.593  1.00 71.37           C  
ATOM   2584  C   LEU A 515     -43.259  16.287  50.918  1.00 71.47           C  
ATOM   2585  O   LEU A 515     -42.717  15.556  50.090  1.00 71.70           O  
ATOM   2586  CB  LEU A 515     -45.770  16.460  50.870  1.00 71.41           C  
ATOM   2587  CG  LEU A 515     -46.014  17.972  50.784  1.00 70.96           C  
ATOM   2588  CD1 LEU A 515     -45.399  18.558  49.519  1.00 70.95           C  
ATOM   2589  CD2 LEU A 515     -47.503  18.262  50.828  1.00 70.01           C  
ATOM   2590  N   GLU A 516     -42.753  17.451  51.318  1.00 71.66           N  
ATOM   2591  CA  GLU A 516     -41.731  18.150  50.558  1.00 71.90           C  
ATOM   2592  C   GLU A 516     -40.314  17.592  50.752  1.00 72.39           C  
ATOM   2593  O   GLU A 516     -39.406  18.326  51.159  1.00 72.47           O  
ATOM   2594  CB  GLU A 516     -41.791  19.642  50.879  1.00 71.53           C  
ATOM   2595  CG  GLU A 516     -41.655  20.533  49.662  1.00 70.60           C  
ATOM   2596  CD  GLU A 516     -41.993  21.977  49.965  1.00 69.17           C  
ATOM   2597  OE1 GLU A 516     -41.404  22.536  50.913  1.00 69.94           O  
ATOM   2598  OE2 GLU A 516     -42.844  22.557  49.263  1.00 66.86           O  
ATOM   2599  N   ARG A 517     -40.138  16.296  50.466  1.00 72.93           N  
ATOM   2600  CA  ARG A 517     -38.814  15.636  50.462  1.00 73.38           C  
ATOM   2601  C   ARG A 517     -38.826  14.214  49.907  1.00 73.43           C  
ATOM   2602  O   ARG A 517     -37.762  13.656  49.606  1.00 73.50           O  
ATOM   2603  CB  ARG A 517     -38.135  15.647  51.844  1.00 73.47           C  
ATOM   2604  CG  ARG A 517     -38.948  15.088  53.009  1.00 74.37           C  
ATOM   2605  CD  ARG A 517     -39.690  16.184  53.769  1.00 76.26           C  
ATOM   2606  NE  ARG A 517     -39.034  17.501  53.687  1.00 77.82           N  
ATOM   2607  CZ  ARG A 517     -38.433  18.136  54.699  1.00 78.14           C  
ATOM   2608  NH1 ARG A 517     -38.382  17.599  55.914  1.00 77.86           N  
ATOM   2609  NH2 ARG A 517     -37.881  19.326  54.496  1.00 78.28           N  
ATOM   2610  N   GLU A 522     -43.312  13.754  42.389  1.00 63.62           N  
ATOM   2611  CA  GLU A 522     -44.637  13.175  42.198  1.00 63.48           C  
ATOM   2612  C   GLU A 522     -45.493  13.369  43.444  1.00 63.39           C  
ATOM   2613  O   GLU A 522     -45.068  13.038  44.553  1.00 63.21           O  
ATOM   2614  CB  GLU A 522     -44.533  11.692  41.853  1.00 63.55           C  
ATOM   2615  CG  GLU A 522     -43.841  11.428  40.538  1.00 64.42           C  
ATOM   2616  CD  GLU A 522     -44.616  10.469  39.643  1.00 66.52           C  
ATOM   2617  OE1 GLU A 522     -44.281  10.408  38.437  1.00 68.25           O  
ATOM   2618  OE2 GLU A 522     -45.555   9.786  40.125  1.00 66.26           O  
ATOM   2619  N   LEU A 523     -46.698  13.909  43.249  1.00 63.35           N  
ATOM   2620  CA  LEU A 523     -47.580  14.314  44.349  1.00 62.93           C  
ATOM   2621  C   LEU A 523     -49.007  14.460  43.859  1.00 62.81           C  
ATOM   2622  O   LEU A 523     -49.238  14.742  42.683  1.00 62.81           O  
ATOM   2623  CB  LEU A 523     -47.085  15.621  45.002  1.00 62.90           C  
ATOM   2624  CG  LEU A 523     -47.070  16.996  44.316  1.00 62.79           C  
ATOM   2625  CD1 LEU A 523     -46.143  17.928  45.084  1.00 61.98           C  
ATOM   2626  CD2 LEU A 523     -46.636  16.947  42.855  1.00 63.68           C  
ATOM   2627  N   TYR A 524     -49.961  14.271  44.766  1.00 62.70           N  
ATOM   2628  CA  TYR A 524     -51.373  14.277  44.403  1.00 62.43           C  
ATOM   2629  C   TYR A 524     -51.902  15.677  44.164  1.00 62.23           C  
ATOM   2630  O   TYR A 524     -51.366  16.661  44.684  1.00 62.07           O  
ATOM   2631  CB  TYR A 524     -52.213  13.555  45.460  1.00 62.48           C  
ATOM   2632  CG  TYR A 524     -51.968  12.062  45.500  1.00 62.97           C  
ATOM   2633  CD1 TYR A 524     -51.904  11.315  44.315  1.00 63.20           C  
ATOM   2634  CD2 TYR A 524     -51.809  11.391  46.718  1.00 62.79           C  
ATOM   2635  CE1 TYR A 524     -51.676   9.941  44.341  1.00 63.99           C  
ATOM   2636  CE2 TYR A 524     -51.583  10.015  46.756  1.00 63.36           C  
ATOM   2637  CZ  TYR A 524     -51.516   9.297  45.564  1.00 64.23           C  
ATOM   2638  OH  TYR A 524     -51.296   7.937  45.579  1.00 64.53           O  
ATOM   2639  N   GLU A 525     -52.955  15.753  43.359  1.00 61.87           N  
ATOM   2640  CA  GLU A 525     -53.602  17.013  43.064  1.00 61.73           C  
ATOM   2641  C   GLU A 525     -53.703  17.868  44.321  1.00 61.28           C  
ATOM   2642  O   GLU A 525     -53.209  18.992  44.342  1.00 61.43           O  
ATOM   2643  CB  GLU A 525     -54.988  16.780  42.462  1.00 61.83           C  
ATOM   2644  CG  GLU A 525     -55.720  18.059  42.045  1.00 62.86           C  
ATOM   2645  CD  GLU A 525     -55.355  18.556  40.643  1.00 64.53           C  
ATOM   2646  OE1 GLU A 525     -54.453  17.974  39.992  1.00 64.69           O  
ATOM   2647  OE2 GLU A 525     -55.988  19.541  40.189  1.00 65.85           O  
ATOM   2648  N   HIS A 526     -54.314  17.328  45.373  1.00 60.66           N  
ATOM   2649  CA  HIS A 526     -54.518  18.105  46.596  1.00 60.17           C  
ATOM   2650  C   HIS A 526     -53.201  18.658  47.132  1.00 59.92           C  
ATOM   2651  O   HIS A 526     -53.137  19.805  47.571  1.00 60.05           O  
ATOM   2652  CB  HIS A 526     -55.317  17.332  47.668  1.00 60.00           C  
ATOM   2653  CG  HIS A 526     -54.588  16.172  48.285  1.00 59.45           C  
ATOM   2654  ND1 HIS A 526     -54.023  16.232  49.542  1.00 59.71           N  
ATOM   2655  CD2 HIS A 526     -54.369  14.914  47.836  1.00 59.04           C  
ATOM   2656  CE1 HIS A 526     -53.469  15.067  49.831  1.00 59.15           C  
ATOM   2657  NE2 HIS A 526     -53.663  14.250  48.811  1.00 58.73           N  
ATOM   2658  N   GLU A 527     -52.145  17.858  47.048  1.00 59.39           N  
ATOM   2659  CA  GLU A 527     -50.847  18.300  47.519  1.00 59.01           C  
ATOM   2660  C   GLU A 527     -50.396  19.479  46.672  1.00 58.75           C  
ATOM   2661  O   GLU A 527     -50.119  20.547  47.219  1.00 58.81           O  
ATOM   2662  CB  GLU A 527     -49.835  17.156  47.494  1.00 59.09           C  
ATOM   2663  CG  GLU A 527     -50.351  15.911  48.182  1.00 58.96           C  
ATOM   2664  CD  GLU A 527     -49.277  14.890  48.437  1.00 59.17           C  
ATOM   2665  OE1 GLU A 527     -48.829  14.216  47.486  1.00 59.11           O  
ATOM   2666  OE2 GLU A 527     -48.895  14.746  49.609  1.00 60.09           O  
ATOM   2667  N   LYS A 528     -50.370  19.293  45.348  1.00 58.15           N  
ATOM   2668  CA  LYS A 528     -50.098  20.379  44.399  1.00 57.64           C  
ATOM   2669  C   LYS A 528     -50.727  21.684  44.861  1.00 57.44           C  
ATOM   2670  O   LYS A 528     -50.088  22.740  44.860  1.00 57.31           O  
ATOM   2671  CB  LYS A 528     -50.649  20.037  43.010  1.00 57.72           C  
ATOM   2672  CG  LYS A 528     -49.838  19.013  42.222  1.00 57.36           C  
ATOM   2673  CD  LYS A 528     -50.492  18.746  40.887  1.00 55.58           C  
ATOM   2674  CE  LYS A 528     -49.735  17.708  40.102  1.00 54.17           C  
ATOM   2675  NZ  LYS A 528     -50.305  17.611  38.741  1.00 52.88           N  
ATOM   2676  N   ASP A 529     -51.986  21.587  45.276  1.00 57.27           N  
ATOM   2677  CA  ASP A 529     -52.762  22.733  45.728  1.00 57.07           C  
ATOM   2678  C   ASP A 529     -52.145  23.426  46.945  1.00 56.73           C  
ATOM   2679  O   ASP A 529     -52.084  24.658  46.982  1.00 56.70           O  
ATOM   2680  CB  ASP A 529     -54.208  22.314  46.013  1.00 57.09           C  
ATOM   2681  CG  ASP A 529     -54.896  21.685  44.798  1.00 57.96           C  
ATOM   2682  OD1 ASP A 529     -54.243  21.509  43.745  1.00 58.07           O  
ATOM   2683  OD2 ASP A 529     -56.104  21.370  44.895  1.00 59.00           O  
ATOM   2684  N   LEU A 530     -51.679  22.634  47.916  1.00 56.25           N  
ATOM   2685  CA  LEU A 530     -51.142  23.156  49.182  1.00 55.83           C  
ATOM   2686  C   LEU A 530     -49.839  23.889  48.916  1.00 55.61           C  
ATOM   2687  O   LEU A 530     -49.571  24.951  49.479  1.00 55.53           O  
ATOM   2688  CB  LEU A 530     -50.902  22.015  50.181  1.00 55.93           C  
ATOM   2689  CG  LEU A 530     -50.868  22.168  51.717  1.00 55.74           C  
ATOM   2690  CD1 LEU A 530     -50.647  23.594  52.191  1.00 55.67           C  
ATOM   2691  CD2 LEU A 530     -52.126  21.602  52.366  1.00 55.61           C  
ATOM   2692  N   VAL A 531     -49.033  23.309  48.037  1.00 55.50           N  
ATOM   2693  CA  VAL A 531     -47.765  23.908  47.640  1.00 54.99           C  
ATOM   2694  C   VAL A 531     -48.011  25.290  47.036  1.00 54.66           C  
ATOM   2695  O   VAL A 531     -47.453  26.287  47.514  1.00 54.57           O  
ATOM   2696  CB  VAL A 531     -47.002  23.020  46.644  1.00 54.78           C  
ATOM   2697  CG1 VAL A 531     -45.668  23.649  46.319  1.00 54.93           C  
ATOM   2698  CG2 VAL A 531     -46.804  21.621  47.218  1.00 54.38           C  
ATOM   2699  N   TRP A 532     -48.865  25.338  46.011  1.00 53.99           N  
ATOM   2700  CA  TRP A 532     -49.201  26.585  45.338  1.00 53.49           C  
ATOM   2701  C   TRP A 532     -49.671  27.647  46.328  1.00 53.68           C  
ATOM   2702  O   TRP A 532     -49.198  28.783  46.317  1.00 53.42           O  
ATOM   2703  CB  TRP A 532     -50.269  26.341  44.288  1.00 53.13           C  
ATOM   2704  CG  TRP A 532     -50.669  27.574  43.560  1.00 52.19           C  
ATOM   2705  CD1 TRP A 532     -51.903  28.138  43.544  1.00 51.43           C  
ATOM   2706  CD2 TRP A 532     -49.833  28.409  42.743  1.00 51.49           C  
ATOM   2707  NE1 TRP A 532     -51.898  29.269  42.769  1.00 51.62           N  
ATOM   2708  CE2 TRP A 532     -50.642  29.458  42.259  1.00 51.39           C  
ATOM   2709  CE3 TRP A 532     -48.483  28.366  42.365  1.00 51.42           C  
ATOM   2710  CZ2 TRP A 532     -50.149  30.465  41.415  1.00 51.19           C  
ATOM   2711  CZ3 TRP A 532     -47.990  29.372  41.526  1.00 51.16           C  
ATOM   2712  CH2 TRP A 532     -48.826  30.404  41.060  1.00 51.11           C  
ATOM   2713  N   LYS A 533     -50.601  27.244  47.186  1.00 53.93           N  
ATOM   2714  CA  LYS A 533     -51.125  28.056  48.268  1.00 53.92           C  
ATOM   2715  C   LYS A 533     -49.990  28.637  49.115  1.00 54.29           C  
ATOM   2716  O   LYS A 533     -50.050  29.793  49.531  1.00 54.42           O  
ATOM   2717  CB  LYS A 533     -52.065  27.175  49.096  1.00 53.88           C  
ATOM   2718  CG  LYS A 533     -52.432  27.651  50.479  1.00 54.02           C  
ATOM   2719  CD  LYS A 533     -53.855  28.211  50.578  1.00 53.85           C  
ATOM   2720  CE  LYS A 533     -54.449  27.883  51.974  1.00 54.17           C  
ATOM   2721  NZ  LYS A 533     -54.952  29.078  52.730  1.00 54.72           N  
ATOM   2722  N   MET A 534     -48.939  27.849  49.332  1.00 54.63           N  
ATOM   2723  CA  MET A 534     -47.848  28.238  50.226  1.00 54.85           C  
ATOM   2724  C   MET A 534     -46.637  28.865  49.547  1.00 54.40           C  
ATOM   2725  O   MET A 534     -45.612  29.104  50.201  1.00 54.51           O  
ATOM   2726  CB  MET A 534     -47.392  27.022  51.021  1.00 55.48           C  
ATOM   2727  CG  MET A 534     -48.465  26.443  51.890  1.00 57.70           C  
ATOM   2728  SD  MET A 534     -48.860  27.479  53.312  1.00 64.24           S  
ATOM   2729  CE  MET A 534     -49.321  29.080  52.598  1.00 63.96           C  
ATOM   2730  N   ARG A 535     -46.760  29.127  48.246  1.00 53.55           N  
ATOM   2731  CA  ARG A 535     -45.658  29.631  47.422  1.00 52.71           C  
ATOM   2732  C   ARG A 535     -44.761  30.659  48.115  1.00 52.17           C  
ATOM   2733  O   ARG A 535     -43.533  30.518  48.116  1.00 51.90           O  
ATOM   2734  CB  ARG A 535     -46.192  30.177  46.103  1.00 52.66           C  
ATOM   2735  CG  ARG A 535     -47.172  31.329  46.231  1.00 53.12           C  
ATOM   2736  CD  ARG A 535     -48.102  31.354  45.039  1.00 53.84           C  
ATOM   2737  NE  ARG A 535     -48.758  32.644  44.869  1.00 55.23           N  
ATOM   2738  CZ  ARG A 535     -50.051  32.792  44.578  1.00 56.16           C  
ATOM   2739  NH1 ARG A 535     -50.838  31.729  44.452  1.00 56.11           N  
ATOM   2740  NH2 ARG A 535     -50.567  34.008  44.432  1.00 55.79           N  
ATOM   2741  N   HIS A 536     -45.386  31.676  48.716  1.00 51.45           N  
ATOM   2742  CA  HIS A 536     -44.682  32.711  49.464  1.00 50.48           C  
ATOM   2743  C   HIS A 536     -43.797  32.119  50.545  1.00 50.01           C  
ATOM   2744  O   HIS A 536     -42.647  32.533  50.725  1.00 49.74           O  
ATOM   2745  CB  HIS A 536     -45.675  33.659  50.110  1.00 50.33           C  
ATOM   2746  CG  HIS A 536     -46.381  34.545  49.140  1.00 50.45           C  
ATOM   2747  ND1 HIS A 536     -47.685  34.332  48.751  1.00 50.48           N  
ATOM   2748  CD2 HIS A 536     -45.971  35.659  48.489  1.00 50.76           C  
ATOM   2749  CE1 HIS A 536     -48.048  35.275  47.898  1.00 50.27           C  
ATOM   2750  NE2 HIS A 536     -47.026  36.093  47.722  1.00 50.73           N  
ATOM   2751  N   GLU A 537     -44.340  31.143  51.258  1.00 49.53           N  
ATOM   2752  CA  GLU A 537     -43.650  30.580  52.412  1.00 49.60           C  
ATOM   2753  C   GLU A 537     -42.577  29.590  51.966  1.00 48.93           C  
ATOM   2754  O   GLU A 537     -41.578  29.377  52.663  1.00 48.48           O  
ATOM   2755  CB  GLU A 537     -44.654  29.950  53.392  1.00 49.93           C  
ATOM   2756  CG  GLU A 537     -45.984  30.736  53.580  1.00 50.85           C  
ATOM   2757  CD  GLU A 537     -45.802  32.231  53.893  1.00 52.27           C  
ATOM   2758  OE1 GLU A 537     -44.873  32.583  54.655  1.00 52.17           O  
ATOM   2759  OE2 GLU A 537     -46.601  33.055  53.376  1.00 52.33           O  
ATOM   2760  N   VAL A 538     -42.803  29.012  50.786  1.00 48.69           N  
ATOM   2761  CA  VAL A 538     -41.803  28.236  50.037  1.00 48.03           C  
ATOM   2762  C   VAL A 538     -40.593  29.118  49.724  1.00 47.71           C  
ATOM   2763  O   VAL A 538     -39.464  28.785  50.085  1.00 47.30           O  
ATOM   2764  CB  VAL A 538     -42.421  27.656  48.736  1.00 47.88           C  
ATOM   2765  CG1 VAL A 538     -41.362  26.991  47.858  1.00 47.66           C  
ATOM   2766  CG2 VAL A 538     -43.545  26.669  49.077  1.00 47.86           C  
ATOM   2767  N   GLN A 539     -40.852  30.258  49.090  1.00 47.66           N  
ATOM   2768  CA  GLN A 539     -39.826  31.255  48.795  1.00 48.19           C  
ATOM   2769  C   GLN A 539     -39.147  31.831  50.038  1.00 48.88           C  
ATOM   2770  O   GLN A 539     -38.081  32.445  49.946  1.00 49.08           O  
ATOM   2771  CB  GLN A 539     -40.435  32.409  48.015  1.00 48.17           C  
ATOM   2772  CG  GLN A 539     -39.402  33.380  47.473  1.00 48.07           C  
ATOM   2773  CD  GLN A 539     -39.807  34.815  47.653  1.00 46.97           C  
ATOM   2774  OE1 GLN A 539     -39.866  35.311  48.774  1.00 47.81           O  
ATOM   2775  NE2 GLN A 539     -40.085  35.496  46.552  1.00 45.97           N  
ATOM   2776  N   GLU A 540     -39.769  31.652  51.197  1.00 49.50           N  
ATOM   2777  CA  GLU A 540     -39.201  32.168  52.425  1.00 49.90           C  
ATOM   2778  C   GLU A 540     -38.497  31.115  53.264  1.00 49.73           C  
ATOM   2779  O   GLU A 540     -37.460  31.399  53.848  1.00 50.00           O  
ATOM   2780  CB  GLU A 540     -40.258  32.895  53.245  1.00 50.17           C  
ATOM   2781  CG  GLU A 540     -40.790  34.152  52.553  1.00 52.09           C  
ATOM   2782  CD  GLU A 540     -41.902  34.844  53.340  1.00 53.83           C  
ATOM   2783  OE1 GLU A 540     -42.459  34.230  54.279  1.00 53.66           O  
ATOM   2784  OE2 GLU A 540     -42.214  36.012  53.017  1.00 55.01           O  
ATOM   2785  N   HIS A 541     -39.036  29.903  53.333  1.00 49.38           N  
ATOM   2786  CA  HIS A 541     -38.439  28.906  54.222  1.00 49.30           C  
ATOM   2787  C   HIS A 541     -37.947  27.614  53.567  1.00 48.89           C  
ATOM   2788  O   HIS A 541     -37.347  26.772  54.230  1.00 49.07           O  
ATOM   2789  CB  HIS A 541     -39.357  28.629  55.412  1.00 49.65           C  
ATOM   2790  CG  HIS A 541     -39.557  29.821  56.291  1.00 50.54           C  
ATOM   2791  ND1 HIS A 541     -40.708  30.581  56.264  1.00 51.23           N  
ATOM   2792  CD2 HIS A 541     -38.735  30.411  57.191  1.00 51.34           C  
ATOM   2793  CE1 HIS A 541     -40.591  31.578  57.122  1.00 52.47           C  
ATOM   2794  NE2 HIS A 541     -39.403  31.498  57.699  1.00 52.15           N  
ATOM   2795  N   PHE A 542     -38.190  27.466  52.269  1.00 48.22           N  
ATOM   2796  CA  PHE A 542     -37.734  26.303  51.524  1.00 47.29           C  
ATOM   2797  C   PHE A 542     -37.292  26.729  50.123  1.00 46.75           C  
ATOM   2798  O   PHE A 542     -37.613  26.053  49.149  1.00 46.44           O  
ATOM   2799  CB  PHE A 542     -38.851  25.244  51.414  1.00 47.26           C  
ATOM   2800  CG  PHE A 542     -39.318  24.691  52.738  1.00 47.41           C  
ATOM   2801  CD1 PHE A 542     -38.850  23.465  53.199  1.00 47.43           C  
ATOM   2802  CD2 PHE A 542     -40.257  25.389  53.522  1.00 48.10           C  
ATOM   2803  CE1 PHE A 542     -39.293  22.943  54.439  1.00 47.09           C  
ATOM   2804  CE2 PHE A 542     -40.703  24.879  54.748  1.00 46.29           C  
ATOM   2805  CZ  PHE A 542     -40.217  23.659  55.205  1.00 46.17           C  
ATOM   2806  N   PRO A 543     -36.540  27.841  50.008  1.00 46.32           N  
ATOM   2807  CA  PRO A 543     -36.246  28.349  48.659  1.00 46.06           C  
ATOM   2808  C   PRO A 543     -35.752  27.269  47.682  1.00 45.92           C  
ATOM   2809  O   PRO A 543     -35.965  27.374  46.475  1.00 46.30           O  
ATOM   2810  CB  PRO A 543     -35.157  29.404  48.903  1.00 46.04           C  
ATOM   2811  CG  PRO A 543     -34.667  29.168  50.313  1.00 45.57           C  
ATOM   2812  CD  PRO A 543     -35.817  28.594  51.051  1.00 46.06           C  
ATOM   2813  N   GLU A 544     -35.132  26.224  48.214  1.00 45.67           N  
ATOM   2814  CA  GLU A 544     -34.584  25.129  47.404  1.00 45.20           C  
ATOM   2815  C   GLU A 544     -35.644  24.180  46.829  1.00 44.48           C  
ATOM   2816  O   GLU A 544     -35.311  23.284  46.052  1.00 45.26           O  
ATOM   2817  CB  GLU A 544     -33.498  24.362  48.189  1.00 45.26           C  
ATOM   2818  CG  GLU A 544     -32.198  25.162  48.316  1.00 46.81           C  
ATOM   2819  CD  GLU A 544     -31.120  24.530  49.199  1.00 49.78           C  
ATOM   2820  OE1 GLU A 544     -30.967  23.283  49.236  1.00 50.37           O  
ATOM   2821  OE2 GLU A 544     -30.396  25.315  49.851  1.00 51.89           O  
ATOM   2822  N   ALA A 545     -36.911  24.375  47.182  1.00 43.11           N  
ATOM   2823  CA  ALA A 545     -37.995  23.591  46.576  1.00 41.91           C  
ATOM   2824  C   ALA A 545     -38.650  24.318  45.377  1.00 41.14           C  
ATOM   2825  O   ALA A 545     -39.690  23.896  44.861  1.00 40.30           O  
ATOM   2826  CB  ALA A 545     -39.035  23.185  47.642  1.00 42.07           C  
ATOM   2827  N   LEU A 546     -38.008  25.401  44.939  1.00 40.70           N  
ATOM   2828  CA  LEU A 546     -38.384  26.127  43.722  1.00 40.40           C  
ATOM   2829  C   LEU A 546     -38.846  25.217  42.600  1.00 40.62           C  
ATOM   2830  O   LEU A 546     -39.901  25.439  42.031  1.00 40.65           O  
ATOM   2831  CB  LEU A 546     -37.222  26.987  43.212  1.00 39.72           C  
ATOM   2832  CG  LEU A 546     -37.534  27.851  41.987  1.00 37.99           C  
ATOM   2833  CD1 LEU A 546     -38.669  28.832  42.265  1.00 35.48           C  
ATOM   2834  CD2 LEU A 546     -36.307  28.598  41.542  1.00 35.86           C  
ATOM   2835  N   ALA A 547     -38.053  24.198  42.292  1.00 41.48           N  
ATOM   2836  CA  ALA A 547     -38.340  23.305  41.172  1.00 42.33           C  
ATOM   2837  C   ALA A 547     -39.684  22.630  41.373  1.00 42.93           C  
ATOM   2838  O   ALA A 547     -40.486  22.555  40.437  1.00 43.07           O  
ATOM   2839  CB  ALA A 547     -37.231  22.274  40.991  1.00 42.25           C  
ATOM   2840  N   ARG A 548     -39.939  22.186  42.603  1.00 43.53           N  
ATOM   2841  CA  ARG A 548     -41.224  21.586  42.972  1.00 44.48           C  
ATOM   2842  C   ARG A 548     -42.427  22.510  42.733  1.00 44.05           C  
ATOM   2843  O   ARG A 548     -43.445  22.083  42.181  1.00 44.21           O  
ATOM   2844  CB  ARG A 548     -41.180  21.131  44.426  1.00 45.12           C  
ATOM   2845  CG  ARG A 548     -40.584  19.737  44.627  1.00 48.07           C  
ATOM   2846  CD  ARG A 548     -41.705  18.689  44.708  1.00 53.03           C  
ATOM   2847  NE  ARG A 548     -41.469  17.587  45.649  1.00 57.23           N  
ATOM   2848  CZ  ARG A 548     -40.521  17.533  46.596  1.00 61.46           C  
ATOM   2849  NH1 ARG A 548     -39.650  18.532  46.780  1.00 62.49           N  
ATOM   2850  NH2 ARG A 548     -40.443  16.455  47.380  1.00 62.96           N  
ATOM   2851  N   LEU A 549     -42.296  23.772  43.136  1.00 43.82           N  
ATOM   2852  CA  LEU A 549     -43.328  24.801  42.932  1.00 43.24           C  
ATOM   2853  C   LEU A 549     -43.618  25.023  41.434  1.00 43.40           C  
ATOM   2854  O   LEU A 549     -44.767  24.917  40.987  1.00 43.35           O  
ATOM   2855  CB  LEU A 549     -42.895  26.099  43.628  1.00 42.75           C  
ATOM   2856  CG  LEU A 549     -43.645  27.436  43.545  1.00 42.87           C  
ATOM   2857  CD1 LEU A 549     -45.129  27.340  43.914  1.00 42.87           C  
ATOM   2858  CD2 LEU A 549     -42.951  28.509  44.388  1.00 42.46           C  
ATOM   2859  N   LEU A 550     -42.567  25.294  40.661  1.00 43.14           N  
ATOM   2860  CA  LEU A 550     -42.684  25.528  39.215  1.00 42.70           C  
ATOM   2861  C   LEU A 550     -43.428  24.415  38.491  1.00 42.21           C  
ATOM   2862  O   LEU A 550     -44.027  24.636  37.436  1.00 41.69           O  
ATOM   2863  CB  LEU A 550     -41.295  25.700  38.591  1.00 43.01           C  
ATOM   2864  CG  LEU A 550     -40.328  26.761  39.131  1.00 42.66           C  
ATOM   2865  CD1 LEU A 550     -38.946  26.495  38.632  1.00 42.09           C  
ATOM   2866  CD2 LEU A 550     -40.757  28.163  38.736  1.00 44.14           C  
ATOM   2867  N   LEU A 551     -43.368  23.216  39.065  1.00 41.99           N  
ATOM   2868  CA  LEU A 551     -44.024  22.050  38.481  1.00 41.71           C  
ATOM   2869  C   LEU A 551     -45.525  22.006  38.777  1.00 41.74           C  
ATOM   2870  O   LEU A 551     -46.273  21.313  38.076  1.00 41.64           O  
ATOM   2871  CB  LEU A 551     -43.318  20.764  38.899  1.00 41.37           C  
ATOM   2872  CG  LEU A 551     -41.939  20.661  38.232  1.00 41.74           C  
ATOM   2873  CD1 LEU A 551     -40.995  19.677  38.942  1.00 40.13           C  
ATOM   2874  CD2 LEU A 551     -42.041  20.385  36.712  1.00 41.10           C  
ATOM   2875  N   VAL A 552     -45.965  22.768  39.785  1.00 41.33           N  
ATOM   2876  CA  VAL A 552     -47.386  22.853  40.115  1.00 40.84           C  
ATOM   2877  C   VAL A 552     -48.073  24.135  39.579  1.00 40.70           C  
ATOM   2878  O   VAL A 552     -49.288  24.148  39.371  1.00 40.58           O  
ATOM   2879  CB  VAL A 552     -47.660  22.609  41.633  1.00 40.82           C  
ATOM   2880  CG1 VAL A 552     -46.903  21.374  42.131  1.00 41.36           C  
ATOM   2881  CG2 VAL A 552     -47.290  23.818  42.478  1.00 41.23           C  
ATOM   2882  N   THR A 553     -47.303  25.193  39.339  1.00 40.64           N  
ATOM   2883  CA  THR A 553     -47.859  26.426  38.767  1.00 40.72           C  
ATOM   2884  C   THR A 553     -48.463  26.166  37.393  1.00 40.84           C  
ATOM   2885  O   THR A 553     -47.916  25.425  36.583  1.00 40.83           O  
ATOM   2886  CB  THR A 553     -46.861  27.652  38.760  1.00 40.62           C  
ATOM   2887  OG1 THR A 553     -46.984  28.407  37.548  1.00 40.14           O  
ATOM   2888  CG2 THR A 553     -45.462  27.208  38.874  1.00 41.06           C  
ATOM   2889  N   LYS A 554     -49.618  26.775  37.168  1.00 40.89           N  
ATOM   2890  CA  LYS A 554     -50.401  26.542  35.979  1.00 41.05           C  
ATOM   2891  C   LYS A 554     -49.896  27.420  34.832  1.00 40.81           C  
ATOM   2892  O   LYS A 554     -50.085  28.640  34.821  1.00 41.08           O  
ATOM   2893  CB  LYS A 554     -51.878  26.821  36.291  1.00 41.47           C  
ATOM   2894  CG  LYS A 554     -52.591  25.723  37.096  1.00 42.37           C  
ATOM   2895  CD  LYS A 554     -53.186  24.639  36.170  1.00 44.63           C  
ATOM   2896  CE  LYS A 554     -54.481  25.120  35.458  1.00 44.97           C  
ATOM   2897  NZ  LYS A 554     -54.712  24.491  34.105  1.00 44.89           N  
ATOM   2898  N   TRP A 555     -49.259  26.797  33.856  1.00 40.44           N  
ATOM   2899  CA  TRP A 555     -48.634  27.563  32.789  1.00 40.02           C  
ATOM   2900  C   TRP A 555     -49.636  28.039  31.742  1.00 40.08           C  
ATOM   2901  O   TRP A 555     -49.352  28.976  30.981  1.00 40.37           O  
ATOM   2902  CB  TRP A 555     -47.461  26.788  32.195  1.00 39.57           C  
ATOM   2903  CG  TRP A 555     -46.448  26.518  33.258  1.00 38.95           C  
ATOM   2904  CD1 TRP A 555     -46.327  25.385  34.015  1.00 37.92           C  
ATOM   2905  CD2 TRP A 555     -45.449  27.428  33.736  1.00 37.97           C  
ATOM   2906  NE1 TRP A 555     -45.301  25.530  34.920  1.00 37.86           N  
ATOM   2907  CE2 TRP A 555     -44.753  26.778  34.773  1.00 37.75           C  
ATOM   2908  CE3 TRP A 555     -45.075  28.730  33.383  1.00 37.28           C  
ATOM   2909  CZ2 TRP A 555     -43.701  27.386  35.455  1.00 38.39           C  
ATOM   2910  CZ3 TRP A 555     -44.037  29.335  34.067  1.00 36.44           C  
ATOM   2911  CH2 TRP A 555     -43.359  28.665  35.083  1.00 37.70           C  
ATOM   2912  N   ASN A 556     -50.814  27.406  31.729  1.00 39.72           N  
ATOM   2913  CA  ASN A 556     -51.889  27.765  30.790  1.00 38.88           C  
ATOM   2914  C   ASN A 556     -52.856  28.801  31.362  1.00 38.69           C  
ATOM   2915  O   ASN A 556     -53.908  29.068  30.777  1.00 38.58           O  
ATOM   2916  CB  ASN A 556     -52.635  26.525  30.279  1.00 38.45           C  
ATOM   2917  CG  ASN A 556     -53.240  25.699  31.388  1.00 38.06           C  
ATOM   2918  OD1 ASN A 556     -53.315  26.124  32.534  1.00 37.30           O  
ATOM   2919  ND2 ASN A 556     -53.682  24.501  31.043  1.00 38.67           N  
ATOM   2920  N   LYS A 557     -52.487  29.374  32.507  1.00 38.17           N  
ATOM   2921  CA  LYS A 557     -53.228  30.477  33.090  1.00 38.01           C  
ATOM   2922  C   LYS A 557     -52.290  31.679  33.292  1.00 37.72           C  
ATOM   2923  O   LYS A 557     -51.481  31.688  34.229  1.00 37.76           O  
ATOM   2924  CB  LYS A 557     -53.881  30.052  34.418  1.00 38.28           C  
ATOM   2925  CG  LYS A 557     -54.576  28.685  34.421  1.00 38.72           C  
ATOM   2926  CD  LYS A 557     -55.983  28.745  33.834  1.00 40.65           C  
ATOM   2927  CE  LYS A 557     -56.593  27.350  33.699  1.00 40.93           C  
ATOM   2928  NZ  LYS A 557     -57.692  27.306  32.689  1.00 41.02           N  
ATOM   2929  N   HIS A 558     -52.398  32.688  32.422  1.00 37.24           N  
ATOM   2930  CA  HIS A 558     -51.487  33.837  32.459  1.00 37.22           C  
ATOM   2931  C   HIS A 558     -51.410  34.474  33.842  1.00 38.06           C  
ATOM   2932  O   HIS A 558     -50.347  34.930  34.270  1.00 38.05           O  
ATOM   2933  CB  HIS A 558     -51.801  34.866  31.363  1.00 36.58           C  
ATOM   2934  CG  HIS A 558     -52.965  35.753  31.661  1.00 35.71           C  
ATOM   2935  ND1 HIS A 558     -54.270  35.320  31.579  1.00 34.99           N  
ATOM   2936  CD2 HIS A 558     -53.021  37.057  32.023  1.00 34.69           C  
ATOM   2937  CE1 HIS A 558     -55.079  36.314  31.897  1.00 34.57           C  
ATOM   2938  NE2 HIS A 558     -54.346  37.379  32.166  1.00 33.98           N  
ATOM   2939  N   GLU A 559     -52.534  34.460  34.554  1.00 39.08           N  
ATOM   2940  CA  GLU A 559     -52.618  35.025  35.897  1.00 39.71           C  
ATOM   2941  C   GLU A 559     -51.731  34.280  36.893  1.00 40.00           C  
ATOM   2942  O   GLU A 559     -50.966  34.908  37.630  1.00 40.05           O  
ATOM   2943  CB  GLU A 559     -54.061  35.029  36.377  1.00 39.97           C  
ATOM   2944  CG  GLU A 559     -55.008  35.779  35.466  1.00 40.42           C  
ATOM   2945  CD  GLU A 559     -55.993  36.617  36.249  1.00 41.66           C  
ATOM   2946  OE1 GLU A 559     -56.824  37.291  35.600  1.00 41.99           O  
ATOM   2947  OE2 GLU A 559     -55.928  36.611  37.509  1.00 42.44           O  
ATOM   2948  N   ASP A 560     -51.834  32.949  36.895  1.00 40.37           N  
ATOM   2949  CA  ASP A 560     -50.979  32.069  37.723  1.00 40.71           C  
ATOM   2950  C   ASP A 560     -49.468  32.212  37.441  1.00 40.29           C  
ATOM   2951  O   ASP A 560     -48.658  32.287  38.367  1.00 39.91           O  
ATOM   2952  CB  ASP A 560     -51.410  30.603  37.553  1.00 41.16           C  
ATOM   2953  CG  ASP A 560     -52.766  30.317  38.170  1.00 42.14           C  
ATOM   2954  OD1 ASP A 560     -53.608  31.235  38.193  1.00 45.33           O  
ATOM   2955  OD2 ASP A 560     -53.001  29.179  38.629  1.00 43.37           O  
ATOM   2956  N   VAL A 561     -49.115  32.255  36.155  1.00 40.21           N  
ATOM   2957  CA  VAL A 561     -47.727  32.407  35.707  1.00 39.67           C  
ATOM   2958  C   VAL A 561     -47.137  33.714  36.231  1.00 39.83           C  
ATOM   2959  O   VAL A 561     -46.028  33.714  36.759  1.00 39.98           O  
ATOM   2960  CB  VAL A 561     -47.603  32.294  34.156  1.00 39.12           C  
ATOM   2961  CG1 VAL A 561     -46.289  32.863  33.664  1.00 38.52           C  
ATOM   2962  CG2 VAL A 561     -47.747  30.863  33.723  1.00 37.96           C  
ATOM   2963  N   ALA A 562     -47.891  34.806  36.103  1.00 40.10           N  
ATOM   2964  CA  ALA A 562     -47.485  36.112  36.635  1.00 40.67           C  
ATOM   2965  C   ALA A 562     -47.202  36.055  38.144  1.00 41.00           C  
ATOM   2966  O   ALA A 562     -46.202  36.608  38.620  1.00 41.13           O  
ATOM   2967  CB  ALA A 562     -48.533  37.154  36.338  1.00 40.67           C  
ATOM   2968  N   GLN A 563     -48.066  35.371  38.890  1.00 41.25           N  
ATOM   2969  CA  GLN A 563     -47.814  35.162  40.313  1.00 41.66           C  
ATOM   2970  C   GLN A 563     -46.488  34.448  40.508  1.00 41.74           C  
ATOM   2971  O   GLN A 563     -45.624  34.944  41.251  1.00 42.18           O  
ATOM   2972  CB  GLN A 563     -48.971  34.424  41.003  1.00 41.85           C  
ATOM   2973  CG  GLN A 563     -50.127  35.351  41.432  1.00 42.28           C  
ATOM   2974  CD  GLN A 563     -51.476  34.655  41.408  1.00 43.10           C  
ATOM   2975  OE1 GLN A 563     -51.555  33.444  41.222  1.00 44.37           O  
ATOM   2976  NE2 GLN A 563     -52.545  35.423  41.588  1.00 42.93           N  
ATOM   2977  N   MET A 564     -46.311  33.318  39.812  1.00 41.43           N  
ATOM   2978  CA  MET A 564     -45.076  32.537  39.909  1.00 41.06           C  
ATOM   2979  C   MET A 564     -43.835  33.384  39.608  1.00 41.08           C  
ATOM   2980  O   MET A 564     -42.917  33.467  40.439  1.00 40.91           O  
ATOM   2981  CB  MET A 564     -45.116  31.299  39.010  1.00 40.79           C  
ATOM   2982  CG  MET A 564     -43.804  30.527  39.009  1.00 40.59           C  
ATOM   2983  SD  MET A 564     -43.137  30.233  40.671  1.00 40.59           S  
ATOM   2984  CE  MET A 564     -43.797  28.614  40.940  1.00 40.72           C  
ATOM   2985  N   LEU A 565     -43.831  34.023  38.438  1.00 40.73           N  
ATOM   2986  CA  LEU A 565     -42.741  34.901  38.045  1.00 40.73           C  
ATOM   2987  C   LEU A 565     -42.447  35.987  39.073  1.00 40.96           C  
ATOM   2988  O   LEU A 565     -41.289  36.270  39.332  1.00 41.02           O  
ATOM   2989  CB  LEU A 565     -42.993  35.512  36.666  1.00 40.72           C  
ATOM   2990  CG  LEU A 565     -42.346  34.891  35.411  1.00 40.13           C  
ATOM   2991  CD1 LEU A 565     -42.287  33.370  35.439  1.00 40.31           C  
ATOM   2992  CD2 LEU A 565     -43.049  35.366  34.146  1.00 37.89           C  
ATOM   2993  N   TYR A 566     -43.472  36.573  39.688  1.00 41.49           N  
ATOM   2994  CA  TYR A 566     -43.218  37.598  40.716  1.00 42.03           C  
ATOM   2995  C   TYR A 566     -42.336  37.073  41.863  1.00 42.36           C  
ATOM   2996  O   TYR A 566     -41.385  37.744  42.273  1.00 42.22           O  
ATOM   2997  CB  TYR A 566     -44.513  38.240  41.253  1.00 41.65           C  
ATOM   2998  CG  TYR A 566     -44.282  39.301  42.330  1.00 41.73           C  
ATOM   2999  CD1 TYR A 566     -43.753  40.558  42.006  1.00 41.97           C  
ATOM   3000  CD2 TYR A 566     -44.589  39.050  43.674  1.00 41.75           C  
ATOM   3001  CE1 TYR A 566     -43.529  41.541  42.991  1.00 41.64           C  
ATOM   3002  CE2 TYR A 566     -44.373  40.029  44.672  1.00 41.85           C  
ATOM   3003  CZ  TYR A 566     -43.844  41.275  44.322  1.00 42.24           C  
ATOM   3004  OH  TYR A 566     -43.633  42.248  45.292  1.00 41.75           O  
ATOM   3005  N   LEU A 567     -42.637  35.875  42.363  1.00 42.86           N  
ATOM   3006  CA  LEU A 567     -41.830  35.281  43.433  1.00 43.51           C  
ATOM   3007  C   LEU A 567     -40.399  34.961  42.983  1.00 44.10           C  
ATOM   3008  O   LEU A 567     -39.467  34.987  43.790  1.00 44.05           O  
ATOM   3009  CB  LEU A 567     -42.488  34.014  43.983  1.00 43.46           C  
ATOM   3010  CG  LEU A 567     -43.911  34.076  44.548  1.00 42.70           C  
ATOM   3011  CD1 LEU A 567     -44.391  32.685  44.820  1.00 40.98           C  
ATOM   3012  CD2 LEU A 567     -43.986  34.902  45.819  1.00 42.83           C  
ATOM   3013  N   LEU A 568     -40.232  34.671  41.695  1.00 44.78           N  
ATOM   3014  CA  LEU A 568     -38.925  34.314  41.153  1.00 45.67           C  
ATOM   3015  C   LEU A 568     -37.878  35.425  41.267  1.00 46.43           C  
ATOM   3016  O   LEU A 568     -36.689  35.147  41.496  1.00 46.68           O  
ATOM   3017  CB  LEU A 568     -39.041  33.883  39.691  1.00 45.56           C  
ATOM   3018  CG  LEU A 568     -37.806  33.204  39.086  1.00 45.28           C  
ATOM   3019  CD1 LEU A 568     -37.216  32.209  40.066  1.00 45.82           C  
ATOM   3020  CD2 LEU A 568     -38.134  32.510  37.775  1.00 44.29           C  
ATOM   3021  N   CYS A 569     -38.316  36.673  41.099  1.00 46.79           N  
ATOM   3022  CA  CYS A 569     -37.388  37.807  41.035  1.00 47.17           C  
ATOM   3023  C   CYS A 569     -36.778  38.218  42.370  1.00 46.72           C  
ATOM   3024  O   CYS A 569     -35.695  38.816  42.406  1.00 47.27           O  
ATOM   3025  CB  CYS A 569     -38.006  38.987  40.294  1.00 47.15           C  
ATOM   3026  SG  CYS A 569     -37.909  38.676  38.512  1.00 51.12           S  
ATOM   3027  N   SER A 570     -37.456  37.884  43.462  1.00 45.86           N  
ATOM   3028  CA  SER A 570     -36.872  38.072  44.784  1.00 44.87           C  
ATOM   3029  C   SER A 570     -36.230  36.782  45.281  1.00 43.84           C  
ATOM   3030  O   SER A 570     -35.653  36.750  46.372  1.00 43.81           O  
ATOM   3031  CB  SER A 570     -37.922  38.579  45.773  1.00 45.05           C  
ATOM   3032  OG  SER A 570     -39.183  37.993  45.511  1.00 46.30           O  
ATOM   3033  N   TRP A 571     -36.312  35.728  44.468  1.00 42.53           N  
ATOM   3034  CA  TRP A 571     -35.863  34.409  44.898  1.00 41.22           C  
ATOM   3035  C   TRP A 571     -34.358  34.419  45.113  1.00 40.59           C  
ATOM   3036  O   TRP A 571     -33.622  34.853  44.237  1.00 40.36           O  
ATOM   3037  CB  TRP A 571     -36.270  33.330  43.890  1.00 40.71           C  
ATOM   3038  CG  TRP A 571     -36.510  31.979  44.506  1.00 38.82           C  
ATOM   3039  CD1 TRP A 571     -35.563  31.081  44.903  1.00 37.67           C  
ATOM   3040  CD2 TRP A 571     -37.782  31.368  44.783  1.00 36.86           C  
ATOM   3041  NE1 TRP A 571     -36.162  29.950  45.413  1.00 36.88           N  
ATOM   3042  CE2 TRP A 571     -37.523  30.099  45.348  1.00 36.67           C  
ATOM   3043  CE3 TRP A 571     -39.113  31.774  44.621  1.00 36.11           C  
ATOM   3044  CZ2 TRP A 571     -38.549  29.232  45.752  1.00 35.39           C  
ATOM   3045  CZ3 TRP A 571     -40.136  30.904  45.022  1.00 35.09           C  
ATOM   3046  CH2 TRP A 571     -39.843  29.651  45.575  1.00 34.41           C  
ATOM   3047  N   PRO A 572     -33.905  33.962  46.294  1.00 40.10           N  
ATOM   3048  CA  PRO A 572     -32.476  33.849  46.561  1.00 40.01           C  
ATOM   3049  C   PRO A 572     -31.769  32.901  45.588  1.00 40.15           C  
ATOM   3050  O   PRO A 572     -32.355  31.915  45.119  1.00 40.00           O  
ATOM   3051  CB  PRO A 572     -32.424  33.270  47.974  1.00 39.51           C  
ATOM   3052  CG  PRO A 572     -33.720  32.644  48.189  1.00 39.64           C  
ATOM   3053  CD  PRO A 572     -34.706  33.460  47.421  1.00 40.08           C  
ATOM   3054  N   GLU A 573     -30.516  33.212  45.284  1.00 40.20           N  
ATOM   3055  CA  GLU A 573     -29.693  32.326  44.484  1.00 40.45           C  
ATOM   3056  C   GLU A 573     -29.627  30.930  45.088  1.00 39.78           C  
ATOM   3057  O   GLU A 573     -29.645  30.756  46.304  1.00 40.23           O  
ATOM   3058  CB  GLU A 573     -28.305  32.921  44.283  1.00 40.73           C  
ATOM   3059  CG  GLU A 573     -28.312  33.911  43.130  1.00 44.22           C  
ATOM   3060  CD  GLU A 573     -27.045  34.743  43.005  1.00 49.16           C  
ATOM   3061  OE1 GLU A 573     -26.107  34.586  43.829  1.00 50.60           O  
ATOM   3062  OE2 GLU A 573     -26.997  35.575  42.065  1.00 51.70           O  
ATOM   3063  N   LEU A 574     -29.589  29.934  44.217  1.00 38.80           N  
ATOM   3064  CA  LEU A 574     -29.601  28.552  44.640  1.00 37.38           C  
ATOM   3065  C   LEU A 574     -28.217  27.947  44.442  1.00 36.87           C  
ATOM   3066  O   LEU A 574     -27.417  28.474  43.664  1.00 36.45           O  
ATOM   3067  CB  LEU A 574     -30.661  27.767  43.855  1.00 37.22           C  
ATOM   3068  CG  LEU A 574     -32.128  28.198  43.936  1.00 35.85           C  
ATOM   3069  CD1 LEU A 574     -32.986  27.034  43.542  1.00 33.75           C  
ATOM   3070  CD2 LEU A 574     -32.513  28.684  45.342  1.00 36.55           C  
ATOM   3071  N   PRO A 575     -27.921  26.852  45.167  1.00 36.13           N  
ATOM   3072  CA  PRO A 575     -26.667  26.147  44.978  1.00 35.64           C  
ATOM   3073  C   PRO A 575     -26.588  25.513  43.605  1.00 35.46           C  
ATOM   3074  O   PRO A 575     -27.598  25.043  43.069  1.00 34.99           O  
ATOM   3075  CB  PRO A 575     -26.713  25.065  46.054  1.00 35.24           C  
ATOM   3076  CG  PRO A 575     -27.553  25.661  47.095  1.00 35.81           C  
ATOM   3077  CD  PRO A 575     -28.639  26.347  46.344  1.00 35.81           C  
ATOM   3078  N   VAL A 576     -25.379  25.518  43.051  1.00 35.22           N  
ATOM   3079  CA  VAL A 576     -25.090  24.898  41.771  1.00 34.66           C  
ATOM   3080  C   VAL A 576     -25.940  23.653  41.514  1.00 34.34           C  
ATOM   3081  O   VAL A 576     -26.572  23.528  40.462  1.00 34.35           O  
ATOM   3082  CB  VAL A 576     -23.573  24.622  41.666  1.00 35.05           C  
ATOM   3083  CG1 VAL A 576     -23.256  23.247  41.064  1.00 33.85           C  
ATOM   3084  CG2 VAL A 576     -22.893  25.781  40.920  1.00 35.07           C  
ATOM   3085  N   LEU A 577     -25.984  22.752  42.488  1.00 34.16           N  
ATOM   3086  CA  LEU A 577     -26.712  21.496  42.331  1.00 33.81           C  
ATOM   3087  C   LEU A 577     -28.193  21.731  41.949  1.00 33.80           C  
ATOM   3088  O   LEU A 577     -28.738  21.065  41.063  1.00 33.43           O  
ATOM   3089  CB  LEU A 577     -26.556  20.636  43.594  1.00 32.94           C  
ATOM   3090  CG  LEU A 577     -27.347  19.332  43.570  1.00 32.29           C  
ATOM   3091  CD1 LEU A 577     -26.892  18.391  42.459  1.00 32.88           C  
ATOM   3092  CD2 LEU A 577     -27.322  18.643  44.899  1.00 31.11           C  
ATOM   3093  N   SER A 578     -28.822  22.694  42.610  1.00 34.28           N  
ATOM   3094  CA  SER A 578     -30.199  23.104  42.265  1.00 34.74           C  
ATOM   3095  C   SER A 578     -30.301  23.729  40.873  1.00 35.06           C  
ATOM   3096  O   SER A 578     -31.242  23.441  40.142  1.00 35.61           O  
ATOM   3097  CB  SER A 578     -30.771  24.056  43.316  1.00 34.71           C  
ATOM   3098  OG  SER A 578     -31.035  23.389  44.544  1.00 33.16           O  
ATOM   3099  N   ALA A 579     -29.328  24.561  40.503  1.00 35.28           N  
ATOM   3100  CA  ALA A 579     -29.257  25.152  39.160  1.00 35.42           C  
ATOM   3101  C   ALA A 579     -29.265  24.098  38.032  1.00 36.27           C  
ATOM   3102  O   ALA A 579     -29.955  24.285  37.026  1.00 36.54           O  
ATOM   3103  CB  ALA A 579     -28.050  26.074  39.034  1.00 34.46           C  
ATOM   3104  N   LEU A 580     -28.516  23.002  38.199  1.00 36.68           N  
ATOM   3105  CA  LEU A 580     -28.430  21.958  37.173  1.00 37.23           C  
ATOM   3106  C   LEU A 580     -29.778  21.314  36.880  1.00 37.76           C  
ATOM   3107  O   LEU A 580     -30.064  20.901  35.745  1.00 38.31           O  
ATOM   3108  CB  LEU A 580     -27.454  20.871  37.594  1.00 37.26           C  
ATOM   3109  CG  LEU A 580     -26.005  21.300  37.803  1.00 37.88           C  
ATOM   3110  CD1 LEU A 580     -25.264  20.195  38.506  1.00 36.62           C  
ATOM   3111  CD2 LEU A 580     -25.324  21.665  36.487  1.00 36.85           C  
ATOM   3112  N   GLU A 581     -30.600  21.223  37.914  1.00 38.05           N  
ATOM   3113  CA  GLU A 581     -31.950  20.701  37.789  1.00 38.45           C  
ATOM   3114  C   GLU A 581     -32.861  21.678  37.030  1.00 38.66           C  
ATOM   3115  O   GLU A 581     -33.691  21.270  36.221  1.00 38.69           O  
ATOM   3116  CB  GLU A 581     -32.507  20.408  39.178  1.00 38.20           C  
ATOM   3117  CG  GLU A 581     -33.931  19.987  39.171  1.00 38.47           C  
ATOM   3118  CD  GLU A 581     -34.467  19.717  40.554  1.00 39.54           C  
ATOM   3119  OE1 GLU A 581     -34.021  20.368  41.534  1.00 39.03           O  
ATOM   3120  OE2 GLU A 581     -35.370  18.863  40.642  1.00 40.09           O  
ATOM   3121  N   LEU A 582     -32.681  22.969  37.268  1.00 38.99           N  
ATOM   3122  CA  LEU A 582     -33.540  23.970  36.648  1.00 39.47           C  
ATOM   3123  C   LEU A 582     -33.321  24.115  35.151  1.00 39.78           C  
ATOM   3124  O   LEU A 582     -34.052  24.843  34.487  1.00 40.40           O  
ATOM   3125  CB  LEU A 582     -33.402  25.324  37.355  1.00 39.48           C  
ATOM   3126  CG  LEU A 582     -33.783  25.323  38.854  1.00 39.55           C  
ATOM   3127  CD1 LEU A 582     -33.415  26.660  39.527  1.00 37.81           C  
ATOM   3128  CD2 LEU A 582     -35.264  24.965  39.091  1.00 37.80           C  
ATOM   3129  N   LEU A 583     -32.327  23.415  34.614  1.00 40.10           N  
ATOM   3130  CA  LEU A 583     -32.022  23.494  33.181  1.00 40.00           C  
ATOM   3131  C   LEU A 583     -32.709  22.375  32.441  1.00 39.88           C  
ATOM   3132  O   LEU A 583     -32.630  22.278  31.228  1.00 40.06           O  
ATOM   3133  CB  LEU A 583     -30.515  23.438  32.937  1.00 39.85           C  
ATOM   3134  CG  LEU A 583     -29.659  24.556  33.544  1.00 40.51           C  
ATOM   3135  CD1 LEU A 583     -28.203  24.114  33.558  1.00 41.48           C  
ATOM   3136  CD2 LEU A 583     -29.794  25.887  32.813  1.00 39.98           C  
ATOM   3137  N   ASP A 584     -33.377  21.522  33.194  1.00 40.42           N  
ATOM   3138  CA  ASP A 584     -34.131  20.428  32.643  1.00 41.58           C  
ATOM   3139  C   ASP A 584     -35.168  20.976  31.637  1.00 42.47           C  
ATOM   3140  O   ASP A 584     -35.567  22.157  31.713  1.00 42.70           O  
ATOM   3141  CB  ASP A 584     -34.806  19.702  33.804  1.00 41.41           C  
ATOM   3142  CG  ASP A 584     -35.360  18.349  33.414  1.00 42.47           C  
ATOM   3143  OD1 ASP A 584     -34.569  17.393  33.283  1.00 42.83           O  
ATOM   3144  OD2 ASP A 584     -36.599  18.233  33.271  1.00 43.64           O  
ATOM   3145  N   PHE A 585     -35.608  20.142  30.697  1.00 43.13           N  
ATOM   3146  CA  PHE A 585     -36.588  20.605  29.716  1.00 44.22           C  
ATOM   3147  C   PHE A 585     -37.931  20.983  30.369  1.00 45.01           C  
ATOM   3148  O   PHE A 585     -38.658  21.866  29.859  1.00 44.97           O  
ATOM   3149  CB  PHE A 585     -36.779  19.598  28.578  1.00 44.27           C  
ATOM   3150  CG  PHE A 585     -37.706  20.081  27.499  1.00 44.50           C  
ATOM   3151  CD1 PHE A 585     -37.487  21.315  26.869  1.00 45.06           C  
ATOM   3152  CD2 PHE A 585     -38.802  19.315  27.117  1.00 44.17           C  
ATOM   3153  CE1 PHE A 585     -38.354  21.780  25.868  1.00 45.31           C  
ATOM   3154  CE2 PHE A 585     -39.673  19.760  26.113  1.00 44.91           C  
ATOM   3155  CZ  PHE A 585     -39.448  21.000  25.487  1.00 45.38           C  
ATOM   3156  N   SER A 586     -38.224  20.321  31.496  1.00 45.62           N  
ATOM   3157  CA  SER A 586     -39.320  20.680  32.402  1.00 46.63           C  
ATOM   3158  C   SER A 586     -39.389  22.163  32.709  1.00 47.12           C  
ATOM   3159  O   SER A 586     -40.403  22.634  33.199  1.00 47.65           O  
ATOM   3160  CB  SER A 586     -39.176  19.970  33.747  1.00 46.46           C  
ATOM   3161  OG  SER A 586     -39.196  18.571  33.597  1.00 47.82           O  
ATOM   3162  N   PHE A 587     -38.313  22.895  32.458  1.00 47.58           N  
ATOM   3163  CA  PHE A 587     -38.278  24.287  32.857  1.00 48.26           C  
ATOM   3164  C   PHE A 587     -37.976  25.142  31.667  1.00 48.60           C  
ATOM   3165  O   PHE A 587     -36.883  25.697  31.551  1.00 48.93           O  
ATOM   3166  CB  PHE A 587     -37.282  24.498  33.993  1.00 48.17           C  
ATOM   3167  CG  PHE A 587     -37.531  23.606  35.168  1.00 48.22           C  
ATOM   3168  CD1 PHE A 587     -38.514  23.921  36.099  1.00 47.97           C  
ATOM   3169  CD2 PHE A 587     -36.806  22.429  35.328  1.00 48.43           C  
ATOM   3170  CE1 PHE A 587     -38.755  23.085  37.196  1.00 49.24           C  
ATOM   3171  CE2 PHE A 587     -37.036  21.583  36.421  1.00 48.86           C  
ATOM   3172  CZ  PHE A 587     -38.010  21.913  37.360  1.00 48.83           C  
ATOM   3173  N   PRO A 588     -38.956  25.251  30.765  1.00 48.94           N  
ATOM   3174  CA  PRO A 588     -38.627  25.881  29.516  1.00 49.17           C  
ATOM   3175  C   PRO A 588     -38.657  27.377  29.655  1.00 49.61           C  
ATOM   3176  O   PRO A 588     -38.082  28.060  28.818  1.00 49.83           O  
ATOM   3177  CB  PRO A 588     -39.715  25.381  28.564  1.00 48.74           C  
ATOM   3178  CG  PRO A 588     -40.862  25.035  29.428  1.00 48.75           C  
ATOM   3179  CD  PRO A 588     -40.372  24.845  30.834  1.00 49.02           C  
ATOM   3180  N   ASP A 589     -39.292  27.881  30.714  1.00 50.56           N  
ATOM   3181  CA  ASP A 589     -39.508  29.333  30.865  1.00 51.25           C  
ATOM   3182  C   ASP A 589     -38.200  30.098  31.037  1.00 51.25           C  
ATOM   3183  O   ASP A 589     -37.443  29.826  31.968  1.00 51.21           O  
ATOM   3184  CB  ASP A 589     -40.462  29.639  32.015  1.00 51.46           C  
ATOM   3185  CG  ASP A 589     -40.778  31.121  32.122  1.00 53.06           C  
ATOM   3186  OD1 ASP A 589     -41.809  31.553  31.558  1.00 55.20           O  
ATOM   3187  OD2 ASP A 589     -39.986  31.863  32.746  1.00 54.43           O  
ATOM   3188  N   CYS A 590     -37.943  31.049  30.137  1.00 51.44           N  
ATOM   3189  CA  CYS A 590     -36.627  31.704  30.065  1.00 52.13           C  
ATOM   3190  C   CYS A 590     -36.336  32.647  31.216  1.00 51.45           C  
ATOM   3191  O   CYS A 590     -35.190  33.000  31.434  1.00 51.76           O  
ATOM   3192  CB  CYS A 590     -36.417  32.432  28.739  1.00 52.19           C  
ATOM   3193  SG  CYS A 590     -37.483  33.869  28.561  1.00 57.20           S  
ATOM   3194  N   TYR A 591     -37.365  33.057  31.948  1.00 51.18           N  
ATOM   3195  CA  TYR A 591     -37.154  33.824  33.175  1.00 50.84           C  
ATOM   3196  C   TYR A 591     -36.590  32.907  34.258  1.00 50.34           C  
ATOM   3197  O   TYR A 591     -35.843  33.347  35.141  1.00 50.39           O  
ATOM   3198  CB  TYR A 591     -38.452  34.481  33.660  1.00 50.94           C  
ATOM   3199  CG  TYR A 591     -38.821  35.759  32.947  1.00 51.54           C  
ATOM   3200  CD1 TYR A 591     -38.044  36.908  33.095  1.00 52.16           C  
ATOM   3201  CD2 TYR A 591     -39.966  35.832  32.132  1.00 53.05           C  
ATOM   3202  CE1 TYR A 591     -38.383  38.101  32.442  1.00 53.13           C  
ATOM   3203  CE2 TYR A 591     -40.319  37.033  31.466  1.00 52.56           C  
ATOM   3204  CZ  TYR A 591     -39.520  38.160  31.639  1.00 52.82           C  
ATOM   3205  OH  TYR A 591     -39.830  39.345  31.017  1.00 52.72           O  
ATOM   3206  N   VAL A 592     -36.969  31.634  34.183  1.00 49.72           N  
ATOM   3207  CA  VAL A 592     -36.416  30.594  35.046  1.00 49.10           C  
ATOM   3208  C   VAL A 592     -34.985  30.291  34.602  1.00 48.79           C  
ATOM   3209  O   VAL A 592     -34.079  30.211  35.428  1.00 48.53           O  
ATOM   3210  CB  VAL A 592     -37.287  29.313  35.002  1.00 49.06           C  
ATOM   3211  CG1 VAL A 592     -36.556  28.124  35.606  1.00 48.43           C  
ATOM   3212  CG2 VAL A 592     -38.625  29.556  35.695  1.00 48.87           C  
ATOM   3213  N   GLY A 593     -34.797  30.144  33.287  1.00 48.49           N  
ATOM   3214  CA  GLY A 593     -33.474  29.906  32.695  1.00 47.70           C  
ATOM   3215  C   GLY A 593     -32.466  30.963  33.098  1.00 46.97           C  
ATOM   3216  O   GLY A 593     -31.372  30.637  33.566  1.00 47.06           O  
ATOM   3217  N   SER A 594     -32.858  32.226  32.922  1.00 46.26           N  
ATOM   3218  CA  SER A 594     -32.098  33.384  33.375  1.00 45.78           C  
ATOM   3219  C   SER A 594     -31.725  33.296  34.854  1.00 45.32           C  
ATOM   3220  O   SER A 594     -30.613  33.646  35.245  1.00 45.41           O  
ATOM   3221  CB  SER A 594     -32.907  34.654  33.129  1.00 45.79           C  
ATOM   3222  OG  SER A 594     -32.070  35.793  33.170  1.00 45.88           O  
ATOM   3223  N   PHE A 595     -32.657  32.820  35.670  1.00 44.69           N  
ATOM   3224  CA  PHE A 595     -32.397  32.617  37.082  1.00 44.25           C  
ATOM   3225  C   PHE A 595     -31.403  31.495  37.285  1.00 44.12           C  
ATOM   3226  O   PHE A 595     -30.545  31.578  38.155  1.00 44.56           O  
ATOM   3227  CB  PHE A 595     -33.688  32.284  37.822  1.00 44.09           C  
ATOM   3228  CG  PHE A 595     -33.485  31.966  39.267  1.00 44.20           C  
ATOM   3229  CD1 PHE A 595     -33.605  32.955  40.228  1.00 43.93           C  
ATOM   3230  CD2 PHE A 595     -33.158  30.674  39.672  1.00 44.83           C  
ATOM   3231  CE1 PHE A 595     -33.414  32.664  41.569  1.00 44.38           C  
ATOM   3232  CE2 PHE A 595     -32.959  30.376  41.016  1.00 44.57           C  
ATOM   3233  CZ  PHE A 595     -33.087  31.373  41.963  1.00 44.37           C  
ATOM   3234  N   ALA A 596     -31.541  30.430  36.496  1.00 44.08           N  
ATOM   3235  CA  ALA A 596     -30.711  29.235  36.642  1.00 43.47           C  
ATOM   3236  C   ALA A 596     -29.282  29.573  36.254  1.00 43.51           C  
ATOM   3237  O   ALA A 596     -28.332  29.212  36.974  1.00 43.02           O  
ATOM   3238  CB  ALA A 596     -31.254  28.104  35.807  1.00 43.20           C  
ATOM   3239  N   ILE A 597     -29.137  30.295  35.135  1.00 43.32           N  
ATOM   3240  CA  ILE A 597     -27.831  30.810  34.736  1.00 43.37           C  
ATOM   3241  C   ILE A 597     -27.296  31.735  35.825  1.00 43.57           C  
ATOM   3242  O   ILE A 597     -26.133  31.633  36.206  1.00 43.66           O  
ATOM   3243  CB  ILE A 597     -27.851  31.550  33.375  1.00 43.55           C  
ATOM   3244  CG1 ILE A 597     -28.339  30.643  32.233  1.00 42.60           C  
ATOM   3245  CG2 ILE A 597     -26.463  32.115  33.050  1.00 43.41           C  
ATOM   3246  CD1 ILE A 597     -27.398  29.563  31.835  1.00 41.27           C  
ATOM   3247  N   LYS A 598     -28.155  32.615  36.337  1.00 43.96           N  
ATOM   3248  CA  LYS A 598     -27.785  33.504  37.431  1.00 44.08           C  
ATOM   3249  C   LYS A 598     -27.170  32.713  38.582  1.00 44.17           C  
ATOM   3250  O   LYS A 598     -26.131  33.122  39.122  1.00 44.34           O  
ATOM   3251  CB  LYS A 598     -28.984  34.330  37.907  1.00 44.17           C  
ATOM   3252  CG  LYS A 598     -28.622  35.405  38.928  1.00 45.14           C  
ATOM   3253  CD  LYS A 598     -29.481  36.658  38.784  1.00 46.36           C  
ATOM   3254  CE  LYS A 598     -30.715  36.622  39.686  1.00 48.05           C  
ATOM   3255  NZ  LYS A 598     -30.414  36.957  41.113  1.00 48.28           N  
ATOM   3256  N   SER A 599     -27.781  31.576  38.930  1.00 44.05           N  
ATOM   3257  CA  SER A 599     -27.286  30.739  40.041  1.00 44.50           C  
ATOM   3258  C   SER A 599     -26.047  29.943  39.681  1.00 44.29           C  
ATOM   3259  O   SER A 599     -25.237  29.633  40.542  1.00 44.09           O  
ATOM   3260  CB  SER A 599     -28.376  29.807  40.597  1.00 44.68           C  
ATOM   3261  OG  SER A 599     -29.101  30.453  41.644  1.00 45.42           O  
ATOM   3262  N   LEU A 600     -25.906  29.648  38.394  1.00 44.57           N  
ATOM   3263  CA  LEU A 600     -24.801  28.856  37.872  1.00 44.74           C  
ATOM   3264  C   LEU A 600     -23.467  29.586  37.749  1.00 44.47           C  
ATOM   3265  O   LEU A 600     -22.438  28.949  37.559  1.00 44.80           O  
ATOM   3266  CB  LEU A 600     -25.176  28.319  36.488  1.00 45.40           C  
ATOM   3267  CG  LEU A 600     -25.875  26.966  36.345  1.00 46.26           C  
ATOM   3268  CD1 LEU A 600     -26.373  26.810  34.918  1.00 46.80           C  
ATOM   3269  CD2 LEU A 600     -24.940  25.827  36.725  1.00 45.85           C  
ATOM   3270  N   ARG A 601     -23.476  30.908  37.820  1.00 43.85           N  
ATOM   3271  CA  ARG A 601     -22.262  31.680  37.580  1.00 43.72           C  
ATOM   3272  C   ARG A 601     -21.164  31.440  38.600  1.00 43.16           C  
ATOM   3273  O   ARG A 601     -19.991  31.607  38.297  1.00 43.29           O  
ATOM   3274  CB  ARG A 601     -22.584  33.174  37.521  1.00 44.25           C  
ATOM   3275  CG  ARG A 601     -23.517  33.506  36.406  1.00 45.65           C  
ATOM   3276  CD  ARG A 601     -23.789  34.971  36.291  1.00 48.84           C  
ATOM   3277  NE  ARG A 601     -24.934  35.166  35.400  1.00 51.36           N  
ATOM   3278  CZ  ARG A 601     -24.866  35.220  34.069  1.00 51.58           C  
ATOM   3279  NH1 ARG A 601     -23.702  35.113  33.433  1.00 52.20           N  
ATOM   3280  NH2 ARG A 601     -25.976  35.383  33.370  1.00 51.92           N  
ATOM   3281  N   LYS A 602     -21.536  31.061  39.814  1.00 42.62           N  
ATOM   3282  CA  LYS A 602     -20.533  30.827  40.840  1.00 42.30           C  
ATOM   3283  C   LYS A 602     -19.831  29.474  40.628  1.00 42.00           C  
ATOM   3284  O   LYS A 602     -19.061  29.029  41.482  1.00 42.43           O  
ATOM   3285  CB  LYS A 602     -21.133  30.950  42.256  1.00 42.25           C  
ATOM   3286  CG  LYS A 602     -22.223  29.918  42.539  1.00 41.80           C  
ATOM   3287  CD  LYS A 602     -22.742  29.966  43.950  1.00 38.02           C  
ATOM   3288  CE  LYS A 602     -24.017  29.159  44.036  1.00 36.06           C  
ATOM   3289  NZ  LYS A 602     -25.113  29.865  43.323  1.00 35.01           N  
ATOM   3290  N   LEU A 603     -20.107  28.821  39.499  1.00 41.47           N  
ATOM   3291  CA  LEU A 603     -19.374  27.625  39.114  1.00 40.92           C  
ATOM   3292  C   LEU A 603     -17.894  27.976  39.006  1.00 40.41           C  
ATOM   3293  O   LEU A 603     -17.517  29.009  38.431  1.00 39.98           O  
ATOM   3294  CB  LEU A 603     -19.840  27.071  37.768  1.00 41.12           C  
ATOM   3295  CG  LEU A 603     -21.030  26.125  37.514  1.00 42.45           C  
ATOM   3296  CD1 LEU A 603     -21.114  25.877  36.023  1.00 42.59           C  
ATOM   3297  CD2 LEU A 603     -20.972  24.771  38.214  1.00 43.69           C  
ATOM   3298  N   THR A 604     -17.070  27.116  39.591  1.00 39.54           N  
ATOM   3299  CA  THR A 604     -15.642  27.154  39.386  1.00 38.95           C  
ATOM   3300  C   THR A 604     -15.413  26.626  37.968  1.00 38.68           C  
ATOM   3301  O   THR A 604     -16.254  25.883  37.442  1.00 38.98           O  
ATOM   3302  CB  THR A 604     -14.935  26.259  40.410  1.00 39.02           C  
ATOM   3303  OG1 THR A 604     -14.998  24.891  39.974  1.00 39.15           O  
ATOM   3304  CG2 THR A 604     -15.601  26.401  41.784  1.00 37.75           C  
ATOM   3305  N   ASP A 605     -14.307  27.013  37.336  1.00 37.90           N  
ATOM   3306  CA  ASP A 605     -14.042  26.515  35.995  1.00 37.38           C  
ATOM   3307  C   ASP A 605     -13.956  24.988  35.993  1.00 37.22           C  
ATOM   3308  O   ASP A 605     -14.512  24.345  35.099  1.00 37.44           O  
ATOM   3309  CB  ASP A 605     -12.821  27.190  35.364  1.00 37.10           C  
ATOM   3310  CG  ASP A 605     -13.098  28.654  34.953  1.00 37.68           C  
ATOM   3311  OD1 ASP A 605     -14.288  29.019  34.765  1.00 36.43           O  
ATOM   3312  OD2 ASP A 605     -12.125  29.440  34.808  1.00 36.21           O  
ATOM   3313  N   ASP A 606     -13.311  24.418  37.017  1.00 36.69           N  
ATOM   3314  CA  ASP A 606     -13.239  22.970  37.215  1.00 36.15           C  
ATOM   3315  C   ASP A 606     -14.613  22.312  37.189  1.00 36.15           C  
ATOM   3316  O   ASP A 606     -14.822  21.312  36.499  1.00 35.98           O  
ATOM   3317  CB  ASP A 606     -12.577  22.635  38.557  1.00 36.36           C  
ATOM   3318  CG  ASP A 606     -11.071  22.798  38.539  1.00 35.69           C  
ATOM   3319  OD1 ASP A 606     -10.468  22.752  37.451  1.00 34.21           O  
ATOM   3320  OD2 ASP A 606     -10.493  22.973  39.636  1.00 35.91           O  
ATOM   3321  N   GLU A 607     -15.549  22.861  37.955  1.00 35.81           N  
ATOM   3322  CA  GLU A 607     -16.897  22.337  37.931  1.00 36.15           C  
ATOM   3323  C   GLU A 607     -17.466  22.515  36.551  1.00 36.00           C  
ATOM   3324  O   GLU A 607     -18.064  21.601  35.978  1.00 36.10           O  
ATOM   3325  CB  GLU A 607     -17.776  23.060  38.923  1.00 36.19           C  
ATOM   3326  CG  GLU A 607     -17.515  22.634  40.334  1.00 38.73           C  
ATOM   3327  CD  GLU A 607     -18.298  23.445  41.326  1.00 43.16           C  
ATOM   3328  OE1 GLU A 607     -18.345  24.695  41.172  1.00 44.51           O  
ATOM   3329  OE2 GLU A 607     -18.870  22.830  42.262  1.00 45.64           O  
ATOM   3330  N   LEU A 608     -17.264  23.705  36.012  1.00 35.81           N  
ATOM   3331  CA  LEU A 608     -17.782  24.019  34.713  1.00 35.84           C  
ATOM   3332  C   LEU A 608     -17.298  22.972  33.706  1.00 36.25           C  
ATOM   3333  O   LEU A 608     -18.092  22.388  32.967  1.00 36.15           O  
ATOM   3334  CB  LEU A 608     -17.362  25.432  34.321  1.00 35.58           C  
ATOM   3335  CG  LEU A 608     -17.711  25.846  32.892  1.00 35.26           C  
ATOM   3336  CD1 LEU A 608     -19.213  25.712  32.668  1.00 35.30           C  
ATOM   3337  CD2 LEU A 608     -17.239  27.260  32.612  1.00 34.13           C  
ATOM   3338  N   PHE A 609     -15.994  22.732  33.693  1.00 36.47           N  
ATOM   3339  CA  PHE A 609     -15.418  21.741  32.812  1.00 36.84           C  
ATOM   3340  C   PHE A 609     -16.066  20.363  33.035  1.00 36.76           C  
ATOM   3341  O   PHE A 609     -16.337  19.618  32.086  1.00 36.64           O  
ATOM   3342  CB  PHE A 609     -13.904  21.683  33.019  1.00 36.84           C  
ATOM   3343  CG  PHE A 609     -13.243  20.584  32.255  1.00 39.23           C  
ATOM   3344  CD1 PHE A 609     -13.234  20.601  30.855  1.00 41.26           C  
ATOM   3345  CD2 PHE A 609     -12.655  19.506  32.922  1.00 40.81           C  
ATOM   3346  CE1 PHE A 609     -12.639  19.555  30.123  1.00 42.91           C  
ATOM   3347  CE2 PHE A 609     -12.040  18.459  32.199  1.00 42.38           C  
ATOM   3348  CZ  PHE A 609     -12.029  18.486  30.793  1.00 42.16           C  
ATOM   3349  N   GLN A 610     -16.330  20.051  34.303  1.00 36.83           N  
ATOM   3350  CA  GLN A 610     -16.839  18.742  34.714  1.00 36.52           C  
ATOM   3351  C   GLN A 610     -18.282  18.479  34.212  1.00 35.60           C  
ATOM   3352  O   GLN A 610     -18.736  17.322  34.185  1.00 35.89           O  
ATOM   3353  CB  GLN A 610     -16.717  18.622  36.248  1.00 37.12           C  
ATOM   3354  CG  GLN A 610     -17.076  17.266  36.877  1.00 40.22           C  
ATOM   3355  CD  GLN A 610     -16.173  16.129  36.398  1.00 45.66           C  
ATOM   3356  OE1 GLN A 610     -14.993  16.052  36.773  1.00 46.51           O  
ATOM   3357  NE2 GLN A 610     -16.726  15.238  35.555  1.00 46.35           N  
ATOM   3358  N   TYR A 611     -18.991  19.538  33.812  1.00 33.65           N  
ATOM   3359  CA  TYR A 611     -20.396  19.421  33.437  1.00 32.28           C  
ATOM   3360  C   TYR A 611     -20.630  19.876  32.006  1.00 31.81           C  
ATOM   3361  O   TYR A 611     -21.743  19.801  31.488  1.00 31.74           O  
ATOM   3362  CB  TYR A 611     -21.297  20.236  34.383  1.00 31.98           C  
ATOM   3363  CG  TYR A 611     -21.133  19.965  35.859  1.00 31.17           C  
ATOM   3364  CD1 TYR A 611     -20.878  18.683  36.328  1.00 29.99           C  
ATOM   3365  CD2 TYR A 611     -21.270  20.996  36.796  1.00 31.17           C  
ATOM   3366  CE1 TYR A 611     -20.736  18.434  37.674  1.00 31.12           C  
ATOM   3367  CE2 TYR A 611     -21.135  20.751  38.172  1.00 29.63           C  
ATOM   3368  CZ  TYR A 611     -20.871  19.468  38.598  1.00 30.05           C  
ATOM   3369  OH  TYR A 611     -20.730  19.181  39.939  1.00 29.04           O  
ATOM   3370  N   LEU A 612     -19.565  20.344  31.368  1.00 31.87           N  
ATOM   3371  CA  LEU A 612     -19.631  20.989  30.047  1.00 31.51           C  
ATOM   3372  C   LEU A 612     -20.374  20.125  29.018  1.00 31.53           C  
ATOM   3373  O   LEU A 612     -21.204  20.606  28.258  1.00 31.21           O  
ATOM   3374  CB  LEU A 612     -18.223  21.367  29.584  1.00 30.94           C  
ATOM   3375  CG  LEU A 612     -18.075  22.150  28.279  1.00 32.54           C  
ATOM   3376  CD1 LEU A 612     -18.977  23.398  28.245  1.00 32.24           C  
ATOM   3377  CD2 LEU A 612     -16.606  22.519  28.005  1.00 31.46           C  
ATOM   3378  N   LEU A 613     -20.115  18.827  29.034  1.00 31.93           N  
ATOM   3379  CA  LEU A 613     -20.832  17.938  28.154  1.00 31.90           C  
ATOM   3380  C   LEU A 613     -22.304  18.223  28.272  1.00 32.04           C  
ATOM   3381  O   LEU A 613     -22.964  18.472  27.270  1.00 32.29           O  
ATOM   3382  CB  LEU A 613     -20.540  16.481  28.498  1.00 32.06           C  
ATOM   3383  CG  LEU A 613     -21.177  15.396  27.624  1.00 32.41           C  
ATOM   3384  CD1 LEU A 613     -21.179  15.800  26.161  1.00 33.07           C  
ATOM   3385  CD2 LEU A 613     -20.449  14.064  27.803  1.00 33.65           C  
ATOM   3386  N   GLN A 614     -22.811  18.198  29.506  1.00 32.44           N  
ATOM   3387  CA  GLN A 614     -24.247  18.351  29.767  1.00 32.32           C  
ATOM   3388  C   GLN A 614     -24.775  19.737  29.383  1.00 32.26           C  
ATOM   3389  O   GLN A 614     -25.824  19.860  28.762  1.00 31.80           O  
ATOM   3390  CB  GLN A 614     -24.563  18.031  31.228  1.00 32.44           C  
ATOM   3391  CG  GLN A 614     -24.541  16.540  31.572  1.00 32.93           C  
ATOM   3392  CD  GLN A 614     -23.141  15.998  31.708  1.00 34.40           C  
ATOM   3393  OE1 GLN A 614     -22.253  16.638  32.283  1.00 35.07           O  
ATOM   3394  NE2 GLN A 614     -22.924  14.817  31.163  1.00 35.60           N  
ATOM   3395  N   LEU A 615     -24.035  20.785  29.720  1.00 32.44           N  
ATOM   3396  CA  LEU A 615     -24.487  22.116  29.349  1.00 32.85           C  
ATOM   3397  C   LEU A 615     -24.646  22.286  27.830  1.00 33.09           C  
ATOM   3398  O   LEU A 615     -25.581  22.934  27.368  1.00 33.53           O  
ATOM   3399  CB  LEU A 615     -23.597  23.184  29.971  1.00 32.91           C  
ATOM   3400  CG  LEU A 615     -23.641  23.130  31.506  1.00 33.81           C  
ATOM   3401  CD1 LEU A 615     -22.640  24.085  32.119  1.00 33.82           C  
ATOM   3402  CD2 LEU A 615     -25.037  23.433  32.027  1.00 33.92           C  
ATOM   3403  N   VAL A 616     -23.756  21.679  27.056  1.00 33.05           N  
ATOM   3404  CA  VAL A 616     -23.869  21.701  25.616  1.00 32.95           C  
ATOM   3405  C   VAL A 616     -25.169  21.070  25.169  1.00 33.29           C  
ATOM   3406  O   VAL A 616     -25.830  21.615  24.301  1.00 33.96           O  
ATOM   3407  CB  VAL A 616     -22.699  20.973  24.955  1.00 33.11           C  
ATOM   3408  CG1 VAL A 616     -22.925  20.840  23.446  1.00 32.87           C  
ATOM   3409  CG2 VAL A 616     -21.388  21.710  25.243  1.00 33.73           C  
ATOM   3410  N   GLN A 617     -25.541  19.931  25.751  1.00 33.64           N  
ATOM   3411  CA  GLN A 617     -26.762  19.222  25.350  1.00 34.27           C  
ATOM   3412  C   GLN A 617     -28.016  20.064  25.500  1.00 34.92           C  
ATOM   3413  O   GLN A 617     -28.949  19.960  24.705  1.00 35.48           O  
ATOM   3414  CB  GLN A 617     -26.927  17.940  26.151  1.00 34.46           C  
ATOM   3415  CG  GLN A 617     -25.827  16.920  25.880  1.00 35.60           C  
ATOM   3416  CD  GLN A 617     -25.640  16.673  24.397  1.00 35.35           C  
ATOM   3417  OE1 GLN A 617     -24.595  16.963  23.856  1.00 38.61           O  
ATOM   3418  NE2 GLN A 617     -26.670  16.198  23.731  1.00 34.22           N  
ATOM   3419  N   VAL A 618     -28.012  20.904  26.532  1.00 35.31           N  
ATOM   3420  CA  VAL A 618     -29.109  21.771  26.884  1.00 34.70           C  
ATOM   3421  C   VAL A 618     -29.267  22.846  25.832  1.00 35.30           C  
ATOM   3422  O   VAL A 618     -30.375  23.370  25.646  1.00 36.24           O  
ATOM   3423  CB  VAL A 618     -28.894  22.351  28.320  1.00 34.77           C  
ATOM   3424  CG1 VAL A 618     -29.497  23.752  28.499  1.00 33.80           C  
ATOM   3425  CG2 VAL A 618     -29.454  21.399  29.348  1.00 34.14           C  
ATOM   3426  N   LEU A 619     -28.190  23.168  25.115  1.00 35.29           N  
ATOM   3427  CA  LEU A 619     -28.310  24.104  23.985  1.00 35.63           C  
ATOM   3428  C   LEU A 619     -29.287  23.576  22.932  1.00 36.42           C  
ATOM   3429  O   LEU A 619     -29.967  24.348  22.262  1.00 36.47           O  
ATOM   3430  CB  LEU A 619     -26.963  24.407  23.343  1.00 34.93           C  
ATOM   3431  CG  LEU A 619     -25.919  25.175  24.148  1.00 34.49           C  
ATOM   3432  CD1 LEU A 619     -24.589  25.090  23.447  1.00 31.44           C  
ATOM   3433  CD2 LEU A 619     -26.317  26.635  24.366  1.00 34.12           C  
ATOM   3434  N   LYS A 620     -29.348  22.254  22.806  1.00 37.28           N  
ATOM   3435  CA  LYS A 620     -30.307  21.583  21.939  1.00 37.99           C  
ATOM   3436  C   LYS A 620     -31.766  21.833  22.306  1.00 38.84           C  
ATOM   3437  O   LYS A 620     -32.644  21.605  21.492  1.00 39.27           O  
ATOM   3438  CB  LYS A 620     -30.035  20.084  21.943  1.00 37.69           C  
ATOM   3439  CG  LYS A 620     -28.864  19.685  21.059  1.00 37.59           C  
ATOM   3440  CD  LYS A 620     -28.380  18.304  21.405  1.00 37.72           C  
ATOM   3441  CE  LYS A 620     -27.306  17.854  20.464  1.00 39.73           C  
ATOM   3442  NZ  LYS A 620     -26.409  16.838  21.090  1.00 42.71           N  
ATOM   3443  N   TYR A 621     -32.019  22.288  23.526  1.00 39.84           N  
ATOM   3444  CA  TYR A 621     -33.379  22.499  24.034  1.00 41.29           C  
ATOM   3445  C   TYR A 621     -33.880  23.924  23.788  1.00 40.98           C  
ATOM   3446  O   TYR A 621     -35.078  24.183  23.805  1.00 40.22           O  
ATOM   3447  CB  TYR A 621     -33.378  22.314  25.562  1.00 42.38           C  
ATOM   3448  CG  TYR A 621     -33.338  20.898  26.093  1.00 45.88           C  
ATOM   3449  CD1 TYR A 621     -33.813  19.825  25.333  1.00 47.87           C  
ATOM   3450  CD2 TYR A 621     -32.872  20.642  27.400  1.00 50.20           C  
ATOM   3451  CE1 TYR A 621     -33.805  18.528  25.841  1.00 51.14           C  
ATOM   3452  CE2 TYR A 621     -32.854  19.342  27.926  1.00 51.89           C  
ATOM   3453  CZ  TYR A 621     -33.329  18.288  27.137  1.00 53.19           C  
ATOM   3454  OH  TYR A 621     -33.318  16.988  27.623  1.00 56.16           O  
ATOM   3455  N   GLU A 622     -32.922  24.842  23.644  1.00 41.40           N  
ATOM   3456  CA  GLU A 622     -33.136  26.278  23.651  1.00 41.48           C  
ATOM   3457  C   GLU A 622     -34.109  26.663  22.571  1.00 41.64           C  
ATOM   3458  O   GLU A 622     -33.941  26.289  21.415  1.00 41.93           O  
ATOM   3459  CB  GLU A 622     -31.819  26.999  23.390  1.00 41.66           C  
ATOM   3460  CG  GLU A 622     -30.764  26.760  24.421  1.00 43.30           C  
ATOM   3461  CD  GLU A 622     -31.154  27.337  25.753  1.00 47.63           C  
ATOM   3462  OE1 GLU A 622     -31.404  28.565  25.822  1.00 47.09           O  
ATOM   3463  OE2 GLU A 622     -31.225  26.557  26.736  1.00 50.28           O  
ATOM   3464  N   SER A 623     -35.113  27.436  22.941  1.00 41.58           N  
ATOM   3465  CA  SER A 623     -36.153  27.793  22.002  1.00 41.78           C  
ATOM   3466  C   SER A 623     -35.738  28.806  20.918  1.00 41.71           C  
ATOM   3467  O   SER A 623     -36.418  28.933  19.881  1.00 41.15           O  
ATOM   3468  CB  SER A 623     -37.386  28.267  22.766  1.00 41.79           C  
ATOM   3469  OG  SER A 623     -38.079  27.149  23.293  1.00 42.38           O  
ATOM   3470  N   TYR A 624     -34.636  29.521  21.167  1.00 41.62           N  
ATOM   3471  CA  TYR A 624     -34.172  30.601  20.290  1.00 41.55           C  
ATOM   3472  C   TYR A 624     -32.667  30.556  20.188  1.00 41.93           C  
ATOM   3473  O   TYR A 624     -32.019  29.898  20.999  1.00 42.31           O  
ATOM   3474  CB  TYR A 624     -34.648  31.959  20.821  1.00 41.08           C  
ATOM   3475  CG  TYR A 624     -36.156  32.078  20.799  1.00 41.42           C  
ATOM   3476  CD1 TYR A 624     -36.854  32.181  19.578  1.00 41.03           C  
ATOM   3477  CD2 TYR A 624     -36.898  32.039  21.982  1.00 40.80           C  
ATOM   3478  CE1 TYR A 624     -38.256  32.267  19.536  1.00 40.90           C  
ATOM   3479  CE2 TYR A 624     -38.302  32.119  21.955  1.00 41.63           C  
ATOM   3480  CZ  TYR A 624     -38.973  32.238  20.724  1.00 41.73           C  
ATOM   3481  OH  TYR A 624     -40.350  32.324  20.691  1.00 41.45           O  
ATOM   3482  N   LEU A 625     -32.094  31.240  19.203  1.00 42.26           N  
ATOM   3483  CA  LEU A 625     -30.631  31.241  19.081  1.00 42.48           C  
ATOM   3484  C   LEU A 625     -29.966  32.083  20.169  1.00 42.67           C  
ATOM   3485  O   LEU A 625     -29.237  31.548  20.983  1.00 42.60           O  
ATOM   3486  CB  LEU A 625     -30.164  31.614  17.668  1.00 41.96           C  
ATOM   3487  CG  LEU A 625     -30.794  30.738  16.567  1.00 42.57           C  
ATOM   3488  CD1 LEU A 625     -30.391  31.213  15.167  1.00 42.78           C  
ATOM   3489  CD2 LEU A 625     -30.507  29.236  16.738  1.00 41.07           C  
ATOM   3490  N   ASP A 626     -30.226  33.385  20.203  1.00 43.37           N  
ATOM   3491  CA  ASP A 626     -29.646  34.225  21.248  1.00 43.90           C  
ATOM   3492  C   ASP A 626     -30.300  33.894  22.579  1.00 44.38           C  
ATOM   3493  O   ASP A 626     -31.479  34.180  22.781  1.00 44.49           O  
ATOM   3494  CB  ASP A 626     -29.795  35.720  20.940  1.00 43.71           C  
ATOM   3495  CG  ASP A 626     -28.894  36.597  21.812  1.00 44.02           C  
ATOM   3496  OD1 ASP A 626     -28.121  36.057  22.630  1.00 45.52           O  
ATOM   3497  OD2 ASP A 626     -28.941  37.838  21.681  1.00 44.60           O  
ATOM   3498  N   CYS A 627     -29.526  33.288  23.478  1.00 44.68           N  
ATOM   3499  CA  CYS A 627     -30.017  32.941  24.797  1.00 45.18           C  
ATOM   3500  C   CYS A 627     -28.901  32.971  25.843  1.00 44.91           C  
ATOM   3501  O   CYS A 627     -27.724  33.116  25.503  1.00 44.95           O  
ATOM   3502  CB  CYS A 627     -30.723  31.593  24.754  1.00 45.25           C  
ATOM   3503  SG  CYS A 627     -29.619  30.300  24.233  1.00 49.21           S  
ATOM   3504  N   GLU A 628     -29.285  32.851  27.114  1.00 44.81           N  
ATOM   3505  CA  GLU A 628     -28.376  33.082  28.235  1.00 44.81           C  
ATOM   3506  C   GLU A 628     -27.298  32.013  28.323  1.00 44.61           C  
ATOM   3507  O   GLU A 628     -26.115  32.314  28.542  1.00 44.89           O  
ATOM   3508  CB  GLU A 628     -29.151  33.085  29.536  1.00 44.96           C  
ATOM   3509  CG  GLU A 628     -30.256  34.086  29.565  1.00 46.90           C  
ATOM   3510  CD  GLU A 628     -29.806  35.409  30.126  1.00 49.23           C  
ATOM   3511  OE1 GLU A 628     -28.855  35.413  30.952  1.00 48.21           O  
ATOM   3512  OE2 GLU A 628     -30.421  36.441  29.750  1.00 50.61           O  
ATOM   3513  N   LEU A 629     -27.709  30.761  28.162  1.00 43.67           N  
ATOM   3514  CA  LEU A 629     -26.768  29.668  28.225  1.00 42.76           C  
ATOM   3515  C   LEU A 629     -25.669  29.901  27.210  1.00 42.37           C  
ATOM   3516  O   LEU A 629     -24.479  29.712  27.530  1.00 42.70           O  
ATOM   3517  CB  LEU A 629     -27.449  28.316  27.983  1.00 42.67           C  
ATOM   3518  CG  LEU A 629     -26.545  27.105  28.237  1.00 42.91           C  
ATOM   3519  CD1 LEU A 629     -25.811  27.213  29.575  1.00 42.08           C  
ATOM   3520  CD2 LEU A 629     -27.310  25.809  28.150  1.00 42.60           C  
ATOM   3521  N   THR A 630     -26.068  30.334  26.006  1.00 40.99           N  
ATOM   3522  CA  THR A 630     -25.130  30.524  24.918  1.00 39.78           C  
ATOM   3523  C   THR A 630     -24.208  31.632  25.347  1.00 39.26           C  
ATOM   3524  O   THR A 630     -22.985  31.503  25.239  1.00 39.10           O  
ATOM   3525  CB  THR A 630     -25.813  30.896  23.590  1.00 39.85           C  
ATOM   3526  OG1 THR A 630     -26.776  29.900  23.237  1.00 39.94           O  
ATOM   3527  CG2 THR A 630     -24.795  30.991  22.480  1.00 39.18           C  
ATOM   3528  N   LYS A 631     -24.797  32.699  25.879  1.00 38.39           N  
ATOM   3529  CA  LYS A 631     -24.031  33.871  26.261  1.00 38.16           C  
ATOM   3530  C   LYS A 631     -23.006  33.493  27.331  1.00 37.53           C  
ATOM   3531  O   LYS A 631     -21.843  33.902  27.278  1.00 37.54           O  
ATOM   3532  CB  LYS A 631     -24.983  34.990  26.710  1.00 38.76           C  
ATOM   3533  CG  LYS A 631     -24.340  36.151  27.477  1.00 40.45           C  
ATOM   3534  CD  LYS A 631     -23.509  37.061  26.604  1.00 42.81           C  
ATOM   3535  CE  LYS A 631     -24.252  38.342  26.230  1.00 46.66           C  
ATOM   3536  NZ  LYS A 631     -25.323  38.092  25.202  1.00 49.35           N  
ATOM   3537  N   PHE A 632     -23.440  32.658  28.268  1.00 36.83           N  
ATOM   3538  CA  PHE A 632     -22.612  32.201  29.375  1.00 35.98           C  
ATOM   3539  C   PHE A 632     -21.479  31.247  28.953  1.00 35.63           C  
ATOM   3540  O   PHE A 632     -20.313  31.452  29.320  1.00 35.69           O  
ATOM   3541  CB  PHE A 632     -23.528  31.545  30.395  1.00 36.19           C  
ATOM   3542  CG  PHE A 632     -22.824  30.896  31.541  1.00 35.66           C  
ATOM   3543  CD1 PHE A 632     -22.303  31.655  32.566  1.00 36.61           C  
ATOM   3544  CD2 PHE A 632     -22.730  29.516  31.612  1.00 34.80           C  
ATOM   3545  CE1 PHE A 632     -21.659  31.044  33.652  1.00 37.29           C  
ATOM   3546  CE2 PHE A 632     -22.112  28.905  32.682  1.00 36.45           C  
ATOM   3547  CZ  PHE A 632     -21.569  29.675  33.711  1.00 36.79           C  
ATOM   3548  N   LEU A 633     -21.812  30.204  28.195  1.00 34.69           N  
ATOM   3549  CA  LEU A 633     -20.789  29.270  27.722  1.00 33.91           C  
ATOM   3550  C   LEU A 633     -19.693  29.983  26.929  1.00 33.48           C  
ATOM   3551  O   LEU A 633     -18.505  29.689  27.096  1.00 33.59           O  
ATOM   3552  CB  LEU A 633     -21.408  28.136  26.893  1.00 33.86           C  
ATOM   3553  CG  LEU A 633     -22.320  27.114  27.605  1.00 34.11           C  
ATOM   3554  CD1 LEU A 633     -22.951  26.173  26.591  1.00 33.38           C  
ATOM   3555  CD2 LEU A 633     -21.585  26.326  28.662  1.00 32.38           C  
ATOM   3556  N   LEU A 634     -20.094  30.935  26.085  1.00 32.80           N  
ATOM   3557  CA  LEU A 634     -19.158  31.659  25.235  1.00 31.84           C  
ATOM   3558  C   LEU A 634     -18.225  32.506  26.088  1.00 31.49           C  
ATOM   3559  O   LEU A 634     -16.998  32.470  25.905  1.00 31.09           O  
ATOM   3560  CB  LEU A 634     -19.927  32.525  24.245  1.00 31.80           C  
ATOM   3561  CG  LEU A 634     -19.693  32.376  22.739  1.00 31.68           C  
ATOM   3562  CD1 LEU A 634     -19.079  31.050  22.390  1.00 32.42           C  
ATOM   3563  CD2 LEU A 634     -21.020  32.536  21.986  1.00 31.36           C  
ATOM   3564  N   GLY A 635     -18.821  33.236  27.038  1.00 31.09           N  
ATOM   3565  CA  GLY A 635     -18.085  34.104  27.966  1.00 30.48           C  
ATOM   3566  C   GLY A 635     -17.074  33.355  28.820  1.00 30.31           C  
ATOM   3567  O   GLY A 635     -15.936  33.796  29.004  1.00 29.66           O  
ATOM   3568  N   ARG A 636     -17.482  32.201  29.338  1.00 30.77           N  
ATOM   3569  CA  ARG A 636     -16.571  31.381  30.146  1.00 30.96           C  
ATOM   3570  C   ARG A 636     -15.508  30.724  29.273  1.00 30.96           C  
ATOM   3571  O   ARG A 636     -14.336  30.734  29.638  1.00 31.51           O  
ATOM   3572  CB  ARG A 636     -17.341  30.372  30.995  1.00 30.66           C  
ATOM   3573  CG  ARG A 636     -18.125  31.027  32.126  1.00 31.48           C  
ATOM   3574  CD  ARG A 636     -17.184  31.631  33.189  1.00 31.16           C  
ATOM   3575  NE  ARG A 636     -16.609  30.575  34.019  1.00 32.74           N  
ATOM   3576  CZ  ARG A 636     -17.152  30.122  35.148  1.00 33.87           C  
ATOM   3577  NH1 ARG A 636     -18.276  30.657  35.616  1.00 33.71           N  
ATOM   3578  NH2 ARG A 636     -16.563  29.133  35.813  1.00 34.59           N  
ATOM   3579  N   ALA A 637     -15.909  30.207  28.111  1.00 30.51           N  
ATOM   3580  CA  ALA A 637     -14.965  29.675  27.129  1.00 30.60           C  
ATOM   3581  C   ALA A 637     -13.935  30.721  26.686  1.00 30.69           C  
ATOM   3582  O   ALA A 637     -12.792  30.391  26.339  1.00 30.53           O  
ATOM   3583  CB  ALA A 637     -15.716  29.147  25.916  1.00 31.00           C  
ATOM   3584  N   LEU A 638     -14.345  31.987  26.675  1.00 30.35           N  
ATOM   3585  CA  LEU A 638     -13.423  33.041  26.298  1.00 29.91           C  
ATOM   3586  C   LEU A 638     -12.450  33.429  27.420  1.00 29.85           C  
ATOM   3587  O   LEU A 638     -11.356  33.907  27.145  1.00 29.61           O  
ATOM   3588  CB  LEU A 638     -14.164  34.240  25.717  1.00 29.49           C  
ATOM   3589  CG  LEU A 638     -14.596  34.021  24.262  1.00 29.38           C  
ATOM   3590  CD1 LEU A 638     -15.461  35.176  23.799  1.00 29.65           C  
ATOM   3591  CD2 LEU A 638     -13.439  33.795  23.309  1.00 25.96           C  
ATOM   3592  N   ALA A 639     -12.840  33.196  28.672  1.00 30.03           N  
ATOM   3593  CA  ALA A 639     -11.995  33.516  29.829  1.00 29.76           C  
ATOM   3594  C   ALA A 639     -11.081  32.335  30.167  1.00 30.07           C  
ATOM   3595  O   ALA A 639     -10.145  32.461  30.961  1.00 30.33           O  
ATOM   3596  CB  ALA A 639     -12.845  33.884  31.019  1.00 29.23           C  
ATOM   3597  N   ASN A 640     -11.339  31.184  29.551  1.00 30.15           N  
ATOM   3598  CA  ASN A 640     -10.567  29.992  29.858  1.00 29.88           C  
ATOM   3599  C   ASN A 640     -10.280  29.177  28.618  1.00 30.11           C  
ATOM   3600  O   ASN A 640     -11.197  28.654  28.012  1.00 30.48           O  
ATOM   3601  CB  ASN A 640     -11.321  29.163  30.877  1.00 29.58           C  
ATOM   3602  CG  ASN A 640     -10.506  28.037  31.403  1.00 29.31           C  
ATOM   3603  OD1 ASN A 640     -10.008  27.203  30.630  1.00 27.87           O  
ATOM   3604  ND2 ASN A 640     -10.354  27.985  32.733  1.00 27.69           N  
ATOM   3605  N   ARG A 641      -9.016  29.061  28.233  1.00 30.34           N  
ATOM   3606  CA  ARG A 641      -8.720  28.418  26.966  1.00 30.85           C  
ATOM   3607  C   ARG A 641      -9.039  26.932  26.979  1.00 31.34           C  
ATOM   3608  O   ARG A 641      -9.401  26.372  25.931  1.00 31.43           O  
ATOM   3609  CB  ARG A 641      -7.288  28.674  26.490  1.00 31.12           C  
ATOM   3610  CG  ARG A 641      -7.135  28.603  24.949  1.00 31.79           C  
ATOM   3611  CD  ARG A 641      -5.700  28.757  24.525  1.00 35.53           C  
ATOM   3612  NE  ARG A 641      -4.823  27.992  25.415  1.00 39.55           N  
ATOM   3613  CZ  ARG A 641      -4.243  26.827  25.107  1.00 41.43           C  
ATOM   3614  NH1 ARG A 641      -4.413  26.287  23.892  1.00 40.64           N  
ATOM   3615  NH2 ARG A 641      -3.474  26.211  26.017  1.00 40.63           N  
ATOM   3616  N   LYS A 642      -8.926  26.302  28.155  1.00 31.39           N  
ATOM   3617  CA  LYS A 642      -9.288  24.898  28.309  1.00 31.36           C  
ATOM   3618  C   LYS A 642     -10.783  24.698  28.045  1.00 31.30           C  
ATOM   3619  O   LYS A 642     -11.158  23.744  27.357  1.00 31.74           O  
ATOM   3620  CB  LYS A 642      -8.889  24.349  29.687  1.00 31.78           C  
ATOM   3621  CG  LYS A 642      -9.456  22.926  29.982  1.00 33.14           C  
ATOM   3622  CD  LYS A 642      -8.491  22.084  30.798  1.00 34.40           C  
ATOM   3623  CE  LYS A 642      -9.058  21.653  32.139  1.00 37.35           C  
ATOM   3624  NZ  LYS A 642      -9.208  20.161  32.199  1.00 38.41           N  
ATOM   3625  N   ILE A 643     -11.626  25.599  28.572  1.00 30.71           N  
ATOM   3626  CA  ILE A 643     -13.073  25.516  28.381  1.00 29.99           C  
ATOM   3627  C   ILE A 643     -13.385  25.805  26.936  1.00 29.95           C  
ATOM   3628  O   ILE A 643     -14.224  25.122  26.310  1.00 29.97           O  
ATOM   3629  CB  ILE A 643     -13.830  26.509  29.251  1.00 30.25           C  
ATOM   3630  CG1 ILE A 643     -13.530  26.280  30.744  1.00 30.96           C  
ATOM   3631  CG2 ILE A 643     -15.330  26.393  28.994  1.00 30.58           C  
ATOM   3632  CD1 ILE A 643     -14.185  25.010  31.353  1.00 31.42           C  
ATOM   3633  N   GLY A 644     -12.687  26.809  26.396  1.00 29.75           N  
ATOM   3634  CA  GLY A 644     -12.777  27.160  24.978  1.00 28.87           C  
ATOM   3635  C   GLY A 644     -12.495  25.961  24.084  1.00 28.78           C  
ATOM   3636  O   GLY A 644     -13.201  25.705  23.098  1.00 28.58           O  
ATOM   3637  N   HIS A 645     -11.465  25.212  24.451  1.00 28.25           N  
ATOM   3638  CA  HIS A 645     -11.027  24.098  23.670  1.00 27.67           C  
ATOM   3639  C   HIS A 645     -12.134  23.043  23.580  1.00 27.74           C  
ATOM   3640  O   HIS A 645     -12.579  22.676  22.483  1.00 28.10           O  
ATOM   3641  CB  HIS A 645      -9.766  23.525  24.293  1.00 27.61           C  
ATOM   3642  CG  HIS A 645      -9.384  22.200  23.738  1.00 28.46           C  
ATOM   3643  ND1 HIS A 645      -8.697  22.065  22.551  1.00 30.22           N  
ATOM   3644  CD2 HIS A 645      -9.637  20.946  24.175  1.00 29.12           C  
ATOM   3645  CE1 HIS A 645      -8.524  20.782  22.289  1.00 29.91           C  
ATOM   3646  NE2 HIS A 645      -9.090  20.083  23.258  1.00 31.19           N  
ATOM   3647  N   PHE A 646     -12.606  22.577  24.724  1.00 27.21           N  
ATOM   3648  CA  PHE A 646     -13.572  21.491  24.723  1.00 26.99           C  
ATOM   3649  C   PHE A 646     -14.934  21.913  24.176  1.00 27.44           C  
ATOM   3650  O   PHE A 646     -15.568  21.153  23.416  1.00 27.85           O  
ATOM   3651  CB  PHE A 646     -13.657  20.836  26.114  1.00 26.90           C  
ATOM   3652  CG  PHE A 646     -12.406  20.089  26.483  1.00 24.89           C  
ATOM   3653  CD1 PHE A 646     -12.175  18.809  25.988  1.00 24.34           C  
ATOM   3654  CD2 PHE A 646     -11.413  20.695  27.236  1.00 23.44           C  
ATOM   3655  CE1 PHE A 646     -10.997  18.135  26.279  1.00 21.91           C  
ATOM   3656  CE2 PHE A 646     -10.230  20.020  27.539  1.00 21.14           C  
ATOM   3657  CZ  PHE A 646     -10.034  18.740  27.062  1.00 20.75           C  
ATOM   3658  N   LEU A 647     -15.388  23.122  24.525  1.00 27.25           N  
ATOM   3659  CA  LEU A 647     -16.649  23.610  23.958  1.00 26.65           C  
ATOM   3660  C   LEU A 647     -16.628  23.449  22.443  1.00 26.43           C  
ATOM   3661  O   LEU A 647     -17.528  22.855  21.855  1.00 26.12           O  
ATOM   3662  CB  LEU A 647     -16.877  25.071  24.307  1.00 26.80           C  
ATOM   3663  CG  LEU A 647     -18.105  25.718  23.644  1.00 26.67           C  
ATOM   3664  CD1 LEU A 647     -19.363  25.031  24.160  1.00 26.76           C  
ATOM   3665  CD2 LEU A 647     -18.170  27.230  23.862  1.00 25.37           C  
ATOM   3666  N   PHE A 648     -15.577  23.976  21.824  1.00 26.48           N  
ATOM   3667  CA  PHE A 648     -15.430  23.873  20.396  1.00 26.79           C  
ATOM   3668  C   PHE A 648     -15.652  22.426  19.940  1.00 27.34           C  
ATOM   3669  O   PHE A 648     -16.504  22.177  19.075  1.00 27.47           O  
ATOM   3670  CB  PHE A 648     -14.076  24.396  19.921  1.00 26.27           C  
ATOM   3671  CG  PHE A 648     -13.811  24.107  18.481  1.00 25.92           C  
ATOM   3672  CD1 PHE A 648     -14.383  24.892  17.486  1.00 25.12           C  
ATOM   3673  CD2 PHE A 648     -13.016  23.016  18.111  1.00 26.98           C  
ATOM   3674  CE1 PHE A 648     -14.160  24.622  16.131  1.00 24.68           C  
ATOM   3675  CE2 PHE A 648     -12.775  22.735  16.761  1.00 27.14           C  
ATOM   3676  CZ  PHE A 648     -13.363  23.542  15.765  1.00 26.93           C  
ATOM   3677  N   TRP A 649     -14.906  21.483  20.527  1.00 26.83           N  
ATOM   3678  CA  TRP A 649     -14.989  20.106  20.076  1.00 26.71           C  
ATOM   3679  C   TRP A 649     -16.364  19.497  20.320  1.00 27.08           C  
ATOM   3680  O   TRP A 649     -16.903  18.802  19.463  1.00 26.90           O  
ATOM   3681  CB  TRP A 649     -13.841  19.251  20.627  1.00 26.45           C  
ATOM   3682  CG  TRP A 649     -12.565  19.513  19.852  1.00 26.55           C  
ATOM   3683  CD1 TRP A 649     -11.389  20.008  20.346  1.00 26.53           C  
ATOM   3684  CD2 TRP A 649     -12.359  19.327  18.438  1.00 24.78           C  
ATOM   3685  NE1 TRP A 649     -10.470  20.125  19.336  1.00 27.07           N  
ATOM   3686  CE2 TRP A 649     -11.046  19.731  18.154  1.00 25.46           C  
ATOM   3687  CE3 TRP A 649     -13.162  18.848  17.388  1.00 24.39           C  
ATOM   3688  CZ2 TRP A 649     -10.510  19.677  16.857  1.00 24.73           C  
ATOM   3689  CZ3 TRP A 649     -12.640  18.800  16.114  1.00 21.90           C  
ATOM   3690  CH2 TRP A 649     -11.314  19.206  15.859  1.00 22.51           C  
ATOM   3691  N   HIS A 650     -16.949  19.781  21.472  1.00 27.40           N  
ATOM   3692  CA  HIS A 650     -18.281  19.310  21.694  1.00 28.32           C  
ATOM   3693  C   HIS A 650     -19.166  19.766  20.537  1.00 28.83           C  
ATOM   3694  O   HIS A 650     -19.945  18.964  19.996  1.00 29.33           O  
ATOM   3695  CB  HIS A 650     -18.793  19.756  23.057  1.00 28.28           C  
ATOM   3696  CG  HIS A 650     -18.247  18.937  24.188  1.00 29.92           C  
ATOM   3697  ND1 HIS A 650     -17.360  17.899  23.998  1.00 31.60           N  
ATOM   3698  CD2 HIS A 650     -18.501  18.969  25.518  1.00 31.78           C  
ATOM   3699  CE1 HIS A 650     -17.076  17.339  25.159  1.00 31.77           C  
ATOM   3700  NE2 HIS A 650     -17.754  17.973  26.099  1.00 32.93           N  
ATOM   3701  N   LEU A 651     -18.997  21.027  20.128  1.00 28.18           N  
ATOM   3702  CA  LEU A 651     -19.777  21.581  19.051  1.00 28.22           C  
ATOM   3703  C   LEU A 651     -19.316  21.079  17.685  1.00 28.52           C  
ATOM   3704  O   LEU A 651     -20.098  20.595  16.893  1.00 29.39           O  
ATOM   3705  CB  LEU A 651     -19.717  23.108  19.090  1.00 28.40           C  
ATOM   3706  CG  LEU A 651     -20.128  23.858  20.362  1.00 27.11           C  
ATOM   3707  CD1 LEU A 651     -19.815  25.288  20.161  1.00 24.62           C  
ATOM   3708  CD2 LEU A 651     -21.604  23.699  20.702  1.00 27.84           C  
ATOM   3709  N   ARG A 652     -18.038  21.199  17.391  1.00 28.65           N  
ATOM   3710  CA  ARG A 652     -17.531  20.698  16.139  1.00 27.70           C  
ATOM   3711  C   ARG A 652     -17.913  19.246  15.882  1.00 27.47           C  
ATOM   3712  O   ARG A 652     -18.036  18.858  14.724  1.00 27.75           O  
ATOM   3713  CB  ARG A 652     -16.004  20.866  16.066  1.00 27.58           C  
ATOM   3714  CG  ARG A 652     -15.405  20.517  14.660  1.00 26.27           C  
ATOM   3715  CD  ARG A 652     -16.203  21.191  13.543  1.00 22.79           C  
ATOM   3716  NE  ARG A 652     -15.730  20.879  12.210  1.00 17.44           N  
ATOM   3717  CZ  ARG A 652     -16.245  19.950  11.409  1.00 15.83           C  
ATOM   3718  NH1 ARG A 652     -17.261  19.195  11.798  1.00 12.32           N  
ATOM   3719  NH2 ARG A 652     -15.708  19.768  10.206  1.00 13.62           N  
ATOM   3720  N   SER A 653     -18.092  18.455  16.940  1.00 26.99           N  
ATOM   3721  CA  SER A 653     -18.312  17.002  16.804  1.00 27.28           C  
ATOM   3722  C   SER A 653     -19.685  16.618  16.282  1.00 27.42           C  
ATOM   3723  O   SER A 653     -19.880  15.498  15.829  1.00 27.50           O  
ATOM   3724  CB  SER A 653     -18.105  16.285  18.142  1.00 27.60           C  
ATOM   3725  OG  SER A 653     -19.075  16.711  19.090  1.00 27.95           O  
ATOM   3726  N   GLU A 654     -20.637  17.537  16.360  1.00 28.05           N  
ATOM   3727  CA  GLU A 654     -22.018  17.266  15.940  1.00 29.11           C  
ATOM   3728  C   GLU A 654     -22.503  17.965  14.657  1.00 29.04           C  
ATOM   3729  O   GLU A 654     -23.696  17.942  14.366  1.00 29.35           O  
ATOM   3730  CB  GLU A 654     -22.987  17.619  17.067  1.00 29.27           C  
ATOM   3731  CG  GLU A 654     -22.520  17.244  18.445  1.00 31.41           C  
ATOM   3732  CD  GLU A 654     -23.648  16.697  19.289  1.00 35.16           C  
ATOM   3733  OE1 GLU A 654     -23.848  17.140  20.477  1.00 35.95           O  
ATOM   3734  OE2 GLU A 654     -24.317  15.795  18.742  1.00 35.48           O  
ATOM   3735  N   MET A 655     -21.604  18.578  13.890  1.00 29.12           N  
ATOM   3736  CA  MET A 655     -22.013  19.344  12.698  1.00 28.60           C  
ATOM   3737  C   MET A 655     -22.647  18.492  11.628  1.00 29.07           C  
ATOM   3738  O   MET A 655     -23.303  19.014  10.748  1.00 30.19           O  
ATOM   3739  CB  MET A 655     -20.864  20.167  12.124  1.00 27.61           C  
ATOM   3740  CG  MET A 655     -20.468  21.345  12.989  1.00 27.06           C  
ATOM   3741  SD  MET A 655     -21.754  22.644  13.164  1.00 26.89           S  
ATOM   3742  CE  MET A 655     -21.744  23.290  11.467  1.00 26.69           C  
ATOM   3743  N   HIS A 656     -22.491  17.177  11.723  1.00 29.81           N  
ATOM   3744  CA  HIS A 656     -23.099  16.241  10.762  1.00 29.76           C  
ATOM   3745  C   HIS A 656     -24.600  16.048  11.040  1.00 29.94           C  
ATOM   3746  O   HIS A 656     -25.320  15.470  10.219  1.00 29.93           O  
ATOM   3747  CB  HIS A 656     -22.341  14.904  10.781  1.00 29.70           C  
ATOM   3748  CG  HIS A 656     -22.406  14.187  12.099  1.00 31.23           C  
ATOM   3749  ND1 HIS A 656     -21.864  14.705  13.261  1.00 32.77           N  
ATOM   3750  CD2 HIS A 656     -22.956  12.999  12.440  1.00 29.52           C  
ATOM   3751  CE1 HIS A 656     -22.080  13.868  14.259  1.00 29.79           C  
ATOM   3752  NE2 HIS A 656     -22.741  12.826  13.786  1.00 30.24           N  
ATOM   3753  N   VAL A 657     -25.060  16.570  12.183  1.00 30.14           N  
ATOM   3754  CA  VAL A 657     -26.444  16.421  12.666  1.00 30.56           C  
ATOM   3755  C   VAL A 657     -27.314  17.639  12.307  1.00 31.13           C  
ATOM   3756  O   VAL A 657     -27.202  18.683  12.938  1.00 31.20           O  
ATOM   3757  CB  VAL A 657     -26.464  16.220  14.203  1.00 30.50           C  
ATOM   3758  CG1 VAL A 657     -27.865  15.946  14.729  1.00 30.77           C  
ATOM   3759  CG2 VAL A 657     -25.545  15.095  14.599  1.00 31.16           C  
ATOM   3760  N   PRO A 658     -28.227  17.496  11.321  1.00 31.89           N  
ATOM   3761  CA  PRO A 658     -28.837  18.687  10.678  1.00 31.74           C  
ATOM   3762  C   PRO A 658     -29.622  19.574  11.637  1.00 31.27           C  
ATOM   3763  O   PRO A 658     -29.628  20.801  11.484  1.00 31.03           O  
ATOM   3764  CB  PRO A 658     -29.771  18.077   9.613  1.00 32.26           C  
ATOM   3765  CG  PRO A 658     -29.363  16.573   9.527  1.00 31.95           C  
ATOM   3766  CD  PRO A 658     -28.903  16.249  10.908  1.00 31.90           C  
ATOM   3767  N   SER A 659     -30.251  18.965  12.637  1.00 30.61           N  
ATOM   3768  CA  SER A 659     -31.013  19.747  13.615  1.00 30.17           C  
ATOM   3769  C   SER A 659     -30.181  20.712  14.488  1.00 29.85           C  
ATOM   3770  O   SER A 659     -30.734  21.660  15.037  1.00 30.34           O  
ATOM   3771  CB  SER A 659     -31.876  18.844  14.486  1.00 29.53           C  
ATOM   3772  OG  SER A 659     -31.069  18.153  15.419  1.00 30.80           O  
ATOM   3773  N   VAL A 660     -28.874  20.483  14.617  1.00 29.35           N  
ATOM   3774  CA  VAL A 660     -28.014  21.354  15.451  1.00 29.12           C  
ATOM   3775  C   VAL A 660     -26.934  22.099  14.655  1.00 28.35           C  
ATOM   3776  O   VAL A 660     -26.334  23.068  15.147  1.00 27.76           O  
ATOM   3777  CB  VAL A 660     -27.355  20.596  16.663  1.00 29.72           C  
ATOM   3778  CG1 VAL A 660     -28.423  19.957  17.567  1.00 29.06           C  
ATOM   3779  CG2 VAL A 660     -26.332  19.553  16.183  1.00 30.15           C  
ATOM   3780  N   ALA A 661     -26.708  21.655  13.420  1.00 27.79           N  
ATOM   3781  CA  ALA A 661     -25.722  22.281  12.550  1.00 27.44           C  
ATOM   3782  C   ALA A 661     -25.760  23.828  12.654  1.00 27.56           C  
ATOM   3783  O   ALA A 661     -24.783  24.437  13.114  1.00 28.09           O  
ATOM   3784  CB  ALA A 661     -25.882  21.812  11.157  1.00 26.68           C  
ATOM   3785  N   LEU A 662     -26.877  24.462  12.301  1.00 27.07           N  
ATOM   3786  CA  LEU A 662     -26.925  25.924  12.327  1.00 26.62           C  
ATOM   3787  C   LEU A 662     -26.559  26.527  13.703  1.00 27.15           C  
ATOM   3788  O   LEU A 662     -25.627  27.351  13.807  1.00 25.74           O  
ATOM   3789  CB  LEU A 662     -28.276  26.442  11.843  1.00 25.92           C  
ATOM   3790  CG  LEU A 662     -28.450  27.968  11.919  1.00 24.78           C  
ATOM   3791  CD1 LEU A 662     -27.518  28.722  10.940  1.00 20.53           C  
ATOM   3792  CD2 LEU A 662     -29.942  28.355  11.716  1.00 23.61           C  
ATOM   3793  N   ARG A 663     -27.270  26.101  14.751  1.00 27.95           N  
ATOM   3794  CA  ARG A 663     -27.001  26.639  16.078  1.00 28.93           C  
ATOM   3795  C   ARG A 663     -25.521  26.523  16.380  1.00 29.61           C  
ATOM   3796  O   ARG A 663     -24.841  27.549  16.570  1.00 30.27           O  
ATOM   3797  CB  ARG A 663     -27.805  25.937  17.156  1.00 29.21           C  
ATOM   3798  CG  ARG A 663     -27.492  26.443  18.555  1.00 30.95           C  
ATOM   3799  CD  ARG A 663     -28.291  25.714  19.603  1.00 33.07           C  
ATOM   3800  NE  ARG A 663     -29.733  25.833  19.377  1.00 35.56           N  
ATOM   3801  CZ  ARG A 663     -30.481  26.848  19.807  1.00 36.65           C  
ATOM   3802  NH1 ARG A 663     -29.935  27.865  20.471  1.00 36.82           N  
ATOM   3803  NH2 ARG A 663     -31.780  26.854  19.561  1.00 37.19           N  
ATOM   3804  N   PHE A 664     -25.025  25.278  16.406  1.00 29.71           N  
ATOM   3805  CA  PHE A 664     -23.630  24.989  16.761  1.00 29.22           C  
ATOM   3806  C   PHE A 664     -22.633  25.810  15.944  1.00 29.06           C  
ATOM   3807  O   PHE A 664     -21.797  26.510  16.527  1.00 28.72           O  
ATOM   3808  CB  PHE A 664     -23.343  23.484  16.659  1.00 29.33           C  
ATOM   3809  CG  PHE A 664     -23.882  22.684  17.812  1.00 29.92           C  
ATOM   3810  CD1 PHE A 664     -24.789  23.250  18.727  1.00 30.78           C  
ATOM   3811  CD2 PHE A 664     -23.505  21.365  17.984  1.00 30.94           C  
ATOM   3812  CE1 PHE A 664     -25.289  22.522  19.793  1.00 28.55           C  
ATOM   3813  CE2 PHE A 664     -24.018  20.611  19.047  1.00 30.83           C  
ATOM   3814  CZ  PHE A 664     -24.907  21.198  19.949  1.00 30.91           C  
ATOM   3815  N   GLY A 665     -22.749  25.734  14.608  1.00 28.91           N  
ATOM   3816  CA  GLY A 665     -21.951  26.540  13.687  1.00 28.42           C  
ATOM   3817  C   GLY A 665     -21.895  28.019  14.055  1.00 28.74           C  
ATOM   3818  O   GLY A 665     -20.823  28.606  14.092  1.00 28.76           O  
ATOM   3819  N   LEU A 666     -23.046  28.620  14.353  1.00 29.27           N  
ATOM   3820  CA  LEU A 666     -23.106  30.044  14.730  1.00 29.73           C  
ATOM   3821  C   LEU A 666     -22.307  30.369  15.992  1.00 30.70           C  
ATOM   3822  O   LEU A 666     -21.677  31.435  16.063  1.00 31.08           O  
ATOM   3823  CB  LEU A 666     -24.552  30.513  14.916  1.00 29.25           C  
ATOM   3824  CG  LEU A 666     -25.499  30.545  13.709  1.00 28.94           C  
ATOM   3825  CD1 LEU A 666     -26.941  30.779  14.140  1.00 28.19           C  
ATOM   3826  CD2 LEU A 666     -25.079  31.567  12.657  1.00 27.41           C  
ATOM   3827  N   ILE A 667     -22.351  29.454  16.977  1.00 31.18           N  
ATOM   3828  CA  ILE A 667     -21.548  29.544  18.203  1.00 31.36           C  
ATOM   3829  C   ILE A 667     -20.036  29.446  17.938  1.00 31.34           C  
ATOM   3830  O   ILE A 667     -19.248  30.260  18.444  1.00 30.99           O  
ATOM   3831  CB  ILE A 667     -21.971  28.471  19.265  1.00 31.78           C  
ATOM   3832  CG1 ILE A 667     -23.348  28.789  19.850  1.00 32.00           C  
ATOM   3833  CG2 ILE A 667     -20.983  28.430  20.413  1.00 31.27           C  
ATOM   3834  CD1 ILE A 667     -23.889  27.696  20.763  1.00 32.61           C  
ATOM   3835  N   MET A 668     -19.629  28.443  17.166  1.00 31.40           N  
ATOM   3836  CA  MET A 668     -18.220  28.298  16.844  1.00 31.92           C  
ATOM   3837  C   MET A 668     -17.681  29.571  16.136  1.00 31.99           C  
ATOM   3838  O   MET A 668     -16.619  30.086  16.514  1.00 32.13           O  
ATOM   3839  CB  MET A 668     -17.977  27.030  16.020  1.00 32.30           C  
ATOM   3840  CG  MET A 668     -18.026  25.718  16.805  1.00 33.53           C  
ATOM   3841  SD  MET A 668     -17.581  24.296  15.769  1.00 38.02           S  
ATOM   3842  CE  MET A 668     -19.115  23.948  14.926  1.00 36.36           C  
ATOM   3843  N   GLU A 669     -18.416  30.089  15.141  1.00 31.18           N  
ATOM   3844  CA  GLU A 669     -18.042  31.367  14.499  1.00 30.84           C  
ATOM   3845  C   GLU A 669     -17.900  32.528  15.497  1.00 30.25           C  
ATOM   3846  O   GLU A 669     -16.984  33.335  15.399  1.00 30.02           O  
ATOM   3847  CB  GLU A 669     -19.035  31.788  13.398  1.00 30.90           C  
ATOM   3848  CG  GLU A 669     -18.587  33.067  12.699  1.00 30.25           C  
ATOM   3849  CD  GLU A 669     -19.670  33.732  11.881  1.00 32.78           C  
ATOM   3850  OE1 GLU A 669     -20.857  33.333  11.987  1.00 32.50           O  
ATOM   3851  OE2 GLU A 669     -19.322  34.678  11.128  1.00 33.74           O  
ATOM   3852  N   ALA A 670     -18.832  32.623  16.433  1.00 29.69           N  
ATOM   3853  CA  ALA A 670     -18.746  33.641  17.466  1.00 29.55           C  
ATOM   3854  C   ALA A 670     -17.422  33.535  18.224  1.00 29.42           C  
ATOM   3855  O   ALA A 670     -16.725  34.544  18.383  1.00 29.38           O  
ATOM   3856  CB  ALA A 670     -19.933  33.539  18.421  1.00 29.73           C  
ATOM   3857  N   TYR A 671     -17.079  32.305  18.644  1.00 28.85           N  
ATOM   3858  CA  TYR A 671     -15.898  32.013  19.467  1.00 28.07           C  
ATOM   3859  C   TYR A 671     -14.586  32.400  18.797  1.00 27.79           C  
ATOM   3860  O   TYR A 671     -13.675  32.918  19.450  1.00 26.60           O  
ATOM   3861  CB  TYR A 671     -15.871  30.525  19.875  1.00 27.96           C  
ATOM   3862  CG  TYR A 671     -14.651  30.138  20.679  1.00 27.21           C  
ATOM   3863  CD1 TYR A 671     -14.551  30.474  22.033  1.00 28.34           C  
ATOM   3864  CD2 TYR A 671     -13.593  29.454  20.093  1.00 26.85           C  
ATOM   3865  CE1 TYR A 671     -13.424  30.141  22.795  1.00 27.17           C  
ATOM   3866  CE2 TYR A 671     -12.445  29.107  20.858  1.00 27.68           C  
ATOM   3867  CZ  TYR A 671     -12.385  29.464  22.200  1.00 26.68           C  
ATOM   3868  OH  TYR A 671     -11.289  29.152  22.943  1.00 26.62           O  
ATOM   3869  N   CYS A 672     -14.513  32.120  17.500  1.00 28.22           N  
ATOM   3870  CA  CYS A 672     -13.366  32.434  16.694  1.00 29.07           C  
ATOM   3871  C   CYS A 672     -13.194  33.923  16.565  1.00 29.95           C  
ATOM   3872  O   CYS A 672     -12.063  34.406  16.612  1.00 30.29           O  
ATOM   3873  CB  CYS A 672     -13.543  31.860  15.315  1.00 29.51           C  
ATOM   3874  SG  CYS A 672     -13.532  30.092  15.287  1.00 29.44           S  
ATOM   3875  N   ARG A 673     -14.308  34.646  16.398  1.00 30.52           N  
ATOM   3876  CA  ARG A 673     -14.295  36.103  16.428  1.00 31.44           C  
ATOM   3877  C   ARG A 673     -13.674  36.555  17.732  1.00 32.04           C  
ATOM   3878  O   ARG A 673     -13.138  37.657  17.842  1.00 32.71           O  
ATOM   3879  CB  ARG A 673     -15.716  36.683  16.315  1.00 31.89           C  
ATOM   3880  CG  ARG A 673     -16.443  36.416  15.002  1.00 32.18           C  
ATOM   3881  CD  ARG A 673     -15.754  37.017  13.800  1.00 33.42           C  
ATOM   3882  NE  ARG A 673     -16.301  36.394  12.606  1.00 37.45           N  
ATOM   3883  CZ  ARG A 673     -15.865  36.573  11.362  1.00 38.58           C  
ATOM   3884  NH1 ARG A 673     -14.857  37.383  11.100  1.00 39.90           N  
ATOM   3885  NH2 ARG A 673     -16.455  35.932  10.369  1.00 39.42           N  
ATOM   3886  N   GLY A 674     -13.758  35.687  18.729  1.00 32.82           N  
ATOM   3887  CA  GLY A 674     -13.221  35.969  20.044  1.00 33.53           C  
ATOM   3888  C   GLY A 674     -11.840  35.412  20.297  1.00 33.85           C  
ATOM   3889  O   GLY A 674     -11.305  35.581  21.395  1.00 33.72           O  
ATOM   3890  N   SER A 675     -11.254  34.746  19.302  1.00 34.34           N  
ATOM   3891  CA  SER A 675      -9.957  34.113  19.522  1.00 34.98           C  
ATOM   3892  C   SER A 675      -9.226  33.668  18.275  1.00 34.77           C  
ATOM   3893  O   SER A 675      -9.025  32.483  18.054  1.00 35.37           O  
ATOM   3894  CB  SER A 675     -10.070  32.939  20.504  1.00 34.72           C  
ATOM   3895  OG  SER A 675      -8.778  32.689  21.027  1.00 36.91           O  
ATOM   3896  N   THR A 676      -8.788  34.637  17.492  1.00 34.88           N  
ATOM   3897  CA  THR A 676      -8.024  34.391  16.276  1.00 34.88           C  
ATOM   3898  C   THR A 676      -6.872  33.401  16.443  1.00 35.21           C  
ATOM   3899  O   THR A 676      -6.740  32.469  15.660  1.00 35.75           O  
ATOM   3900  CB  THR A 676      -7.534  35.727  15.710  1.00 34.89           C  
ATOM   3901  OG1 THR A 676      -8.685  36.527  15.407  1.00 35.33           O  
ATOM   3902  CG2 THR A 676      -6.689  35.545  14.462  1.00 33.47           C  
ATOM   3903  N   HIS A 677      -6.045  33.574  17.463  1.00 35.51           N  
ATOM   3904  CA  HIS A 677      -4.954  32.624  17.678  1.00 35.71           C  
ATOM   3905  C   HIS A 677      -5.449  31.197  18.003  1.00 36.08           C  
ATOM   3906  O   HIS A 677      -4.911  30.192  17.474  1.00 36.62           O  
ATOM   3907  CB  HIS A 677      -3.998  33.105  18.763  1.00 35.34           C  
ATOM   3908  CG  HIS A 677      -2.800  32.227  18.928  1.00 35.71           C  
ATOM   3909  ND1 HIS A 677      -2.778  31.148  19.795  1.00 34.55           N  
ATOM   3910  CD2 HIS A 677      -1.586  32.254  18.324  1.00 35.27           C  
ATOM   3911  CE1 HIS A 677      -1.597  30.555  19.721  1.00 33.68           C  
ATOM   3912  NE2 HIS A 677      -0.857  31.204  18.837  1.00 34.90           N  
ATOM   3913  N   HIS A 678      -6.464  31.086  18.856  1.00 35.30           N  
ATOM   3914  CA  HIS A 678      -6.872  29.753  19.240  1.00 34.98           C  
ATOM   3915  C   HIS A 678      -7.461  29.009  18.051  1.00 35.10           C  
ATOM   3916  O   HIS A 678      -7.349  27.779  17.971  1.00 34.80           O  
ATOM   3917  CB  HIS A 678      -7.808  29.749  20.444  1.00 34.37           C  
ATOM   3918  CG  HIS A 678      -8.042  28.384  21.006  1.00 34.39           C  
ATOM   3919  ND1 HIS A 678      -9.175  28.054  21.718  1.00 34.64           N  
ATOM   3920  CD2 HIS A 678      -7.294  27.255  20.942  1.00 33.38           C  
ATOM   3921  CE1 HIS A 678      -9.107  26.785  22.082  1.00 33.55           C  
ATOM   3922  NE2 HIS A 678      -7.979  26.276  21.616  1.00 33.24           N  
ATOM   3923  N   MET A 679      -8.050  29.755  17.115  1.00 35.49           N  
ATOM   3924  CA  MET A 679      -8.629  29.126  15.927  1.00 36.17           C  
ATOM   3925  C   MET A 679      -7.569  28.541  14.994  1.00 35.82           C  
ATOM   3926  O   MET A 679      -7.773  27.483  14.389  1.00 35.80           O  
ATOM   3927  CB  MET A 679      -9.684  29.989  15.208  1.00 36.49           C  
ATOM   3928  CG  MET A 679      -9.192  31.166  14.436  1.00 38.68           C  
ATOM   3929  SD  MET A 679     -10.023  31.365  12.829  1.00 41.78           S  
ATOM   3930  CE  MET A 679     -10.069  33.140  12.764  1.00 40.88           C  
ATOM   3931  N   LYS A 680      -6.420  29.205  14.931  1.00 35.53           N  
ATOM   3932  CA  LYS A 680      -5.254  28.639  14.252  1.00 35.33           C  
ATOM   3933  C   LYS A 680      -4.823  27.308  14.880  1.00 34.67           C  
ATOM   3934  O   LYS A 680      -4.592  26.327  14.182  1.00 34.90           O  
ATOM   3935  CB  LYS A 680      -4.097  29.642  14.266  1.00 35.58           C  
ATOM   3936  CG  LYS A 680      -3.921  30.388  12.943  1.00 36.85           C  
ATOM   3937  CD  LYS A 680      -3.418  31.802  13.181  1.00 40.04           C  
ATOM   3938  CE  LYS A 680      -4.567  32.820  13.108  1.00 41.68           C  
ATOM   3939  NZ  LYS A 680      -4.679  33.466  11.734  1.00 43.92           N  
ATOM   3940  N   VAL A 681      -4.721  27.300  16.207  1.00 34.07           N  
ATOM   3941  CA  VAL A 681      -4.302  26.145  16.979  1.00 32.69           C  
ATOM   3942  C   VAL A 681      -5.234  25.005  16.685  1.00 32.58           C  
ATOM   3943  O   VAL A 681      -4.791  23.907  16.389  1.00 32.86           O  
ATOM   3944  CB  VAL A 681      -4.342  26.473  18.473  1.00 32.80           C  
ATOM   3945  CG1 VAL A 681      -4.305  25.222  19.306  1.00 30.68           C  
ATOM   3946  CG2 VAL A 681      -3.211  27.395  18.815  1.00 31.45           C  
ATOM   3947  N   LEU A 682      -6.529  25.295  16.739  1.00 32.25           N  
ATOM   3948  CA  LEU A 682      -7.575  24.336  16.400  1.00 31.85           C  
ATOM   3949  C   LEU A 682      -7.557  23.820  14.946  1.00 32.36           C  
ATOM   3950  O   LEU A 682      -7.841  22.651  14.719  1.00 32.87           O  
ATOM   3951  CB  LEU A 682      -8.937  24.923  16.761  1.00 31.57           C  
ATOM   3952  CG  LEU A 682      -9.139  25.307  18.252  1.00 31.00           C  
ATOM   3953  CD1 LEU A 682     -10.451  26.042  18.445  1.00 28.79           C  
ATOM   3954  CD2 LEU A 682      -9.052  24.088  19.212  1.00 29.29           C  
ATOM   3955  N   MET A 683      -7.221  24.666  13.964  1.00 32.51           N  
ATOM   3956  CA  MET A 683      -7.163  24.229  12.560  1.00 32.15           C  
ATOM   3957  C   MET A 683      -6.077  23.202  12.410  1.00 31.36           C  
ATOM   3958  O   MET A 683      -6.220  22.192  11.722  1.00 31.50           O  
ATOM   3959  CB  MET A 683      -6.853  25.387  11.619  1.00 32.53           C  
ATOM   3960  CG  MET A 683      -8.002  26.325  11.345  1.00 34.67           C  
ATOM   3961  SD  MET A 683      -7.504  27.586  10.140  1.00 42.39           S  
ATOM   3962  CE  MET A 683      -7.611  26.644   8.605  1.00 43.51           C  
ATOM   3963  N   LYS A 684      -4.971  23.471  13.073  1.00 30.45           N  
ATOM   3964  CA  LYS A 684      -3.899  22.512  13.130  1.00 29.73           C  
ATOM   3965  C   LYS A 684      -4.520  21.149  13.558  1.00 28.99           C  
ATOM   3966  O   LYS A 684      -4.374  20.143  12.861  1.00 28.68           O  
ATOM   3967  CB  LYS A 684      -2.827  23.040  14.081  1.00 28.99           C  
ATOM   3968  CG  LYS A 684      -1.528  22.294  14.073  1.00 30.24           C  
ATOM   3969  CD  LYS A 684      -0.979  22.003  12.679  1.00 30.67           C  
ATOM   3970  CE  LYS A 684       0.383  21.303  12.807  1.00 30.23           C  
ATOM   3971  NZ  LYS A 684       0.465  20.014  12.047  1.00 29.61           N  
ATOM   3972  N   GLN A 685      -5.279  21.153  14.649  1.00 27.74           N  
ATOM   3973  CA  GLN A 685      -5.942  19.958  15.100  1.00 27.52           C  
ATOM   3974  C   GLN A 685      -6.852  19.294  14.070  1.00 27.48           C  
ATOM   3975  O   GLN A 685      -6.769  18.092  13.862  1.00 27.24           O  
ATOM   3976  CB  GLN A 685      -6.701  20.244  16.379  1.00 27.39           C  
ATOM   3977  CG  GLN A 685      -5.827  20.150  17.597  1.00 28.36           C  
ATOM   3978  CD  GLN A 685      -6.343  20.981  18.715  1.00 30.73           C  
ATOM   3979  OE1 GLN A 685      -7.421  20.717  19.257  1.00 34.84           O  
ATOM   3980  NE2 GLN A 685      -5.599  22.018  19.065  1.00 30.35           N  
ATOM   3981  N   GLY A 686      -7.720  20.069  13.434  1.00 27.59           N  
ATOM   3982  CA  GLY A 686      -8.646  19.528  12.453  1.00 27.60           C  
ATOM   3983  C   GLY A 686      -7.936  19.073  11.200  1.00 27.85           C  
ATOM   3984  O   GLY A 686      -8.414  18.179  10.512  1.00 27.70           O  
ATOM   3985  N   GLU A 687      -6.794  19.690  10.896  1.00 28.31           N  
ATOM   3986  CA  GLU A 687      -5.971  19.228   9.773  1.00 29.23           C  
ATOM   3987  C   GLU A 687      -5.403  17.845  10.084  1.00 28.77           C  
ATOM   3988  O   GLU A 687      -5.455  16.961   9.249  1.00 29.37           O  
ATOM   3989  CB  GLU A 687      -4.876  20.231   9.371  1.00 29.27           C  
ATOM   3990  CG  GLU A 687      -5.417  21.542   8.739  1.00 32.54           C  
ATOM   3991  CD  GLU A 687      -4.399  22.743   8.792  1.00 39.43           C  
ATOM   3992  OE1 GLU A 687      -3.232  22.579   9.257  1.00 42.41           O  
ATOM   3993  OE2 GLU A 687      -4.759  23.867   8.351  1.00 40.37           O  
ATOM   3994  N   ALA A 688      -4.913  17.639  11.301  1.00 28.43           N  
ATOM   3995  CA  ALA A 688      -4.412  16.328  11.698  1.00 27.83           C  
ATOM   3996  C   ALA A 688      -5.526  15.276  11.636  1.00 27.87           C  
ATOM   3997  O   ALA A 688      -5.297  14.116  11.267  1.00 27.49           O  
ATOM   3998  CB  ALA A 688      -3.832  16.405  13.076  1.00 27.49           C  
ATOM   3999  N   LEU A 689      -6.742  15.691  11.970  1.00 27.95           N  
ATOM   4000  CA  LEU A 689      -7.839  14.733  12.050  1.00 28.46           C  
ATOM   4001  C   LEU A 689      -8.283  14.325  10.683  1.00 28.01           C  
ATOM   4002  O   LEU A 689      -8.707  13.189  10.495  1.00 28.05           O  
ATOM   4003  CB  LEU A 689      -9.028  15.260  12.853  1.00 28.09           C  
ATOM   4004  CG  LEU A 689      -8.821  15.246  14.364  1.00 28.65           C  
ATOM   4005  CD1 LEU A 689      -9.952  16.081  15.034  1.00 28.43           C  
ATOM   4006  CD2 LEU A 689      -8.672  13.817  14.977  1.00 25.88           C  
ATOM   4007  N   SER A 690      -8.173  15.262   9.742  1.00 27.64           N  
ATOM   4008  CA  SER A 690      -8.535  15.009   8.353  1.00 27.40           C  
ATOM   4009  C   SER A 690      -7.620  13.935   7.747  1.00 27.62           C  
ATOM   4010  O   SER A 690      -8.113  12.964   7.163  1.00 27.41           O  
ATOM   4011  CB  SER A 690      -8.486  16.305   7.553  1.00 26.91           C  
ATOM   4012  OG  SER A 690      -8.881  16.080   6.222  1.00 27.32           O  
ATOM   4013  N   LYS A 691      -6.305  14.113   7.926  1.00 27.75           N  
ATOM   4014  CA  LYS A 691      -5.276  13.130   7.542  1.00 28.74           C  
ATOM   4015  C   LYS A 691      -5.464  11.734   8.144  1.00 29.17           C  
ATOM   4016  O   LYS A 691      -5.426  10.718   7.439  1.00 29.60           O  
ATOM   4017  CB  LYS A 691      -3.883  13.637   7.922  1.00 28.58           C  
ATOM   4018  CG  LYS A 691      -3.312  14.689   6.981  1.00 29.19           C  
ATOM   4019  CD  LYS A 691      -2.959  14.137   5.626  1.00 30.11           C  
ATOM   4020  CE  LYS A 691      -2.616  15.247   4.661  1.00 32.35           C  
ATOM   4021  NZ  LYS A 691      -3.798  16.094   4.329  1.00 34.59           N  
ATOM   4022  N   LEU A 692      -5.658  11.693   9.454  1.00 29.13           N  
ATOM   4023  CA  LEU A 692      -6.003  10.460  10.121  1.00 28.98           C  
ATOM   4024  C   LEU A 692      -7.179   9.760   9.463  1.00 29.12           C  
ATOM   4025  O   LEU A 692      -7.113   8.560   9.195  1.00 29.97           O  
ATOM   4026  CB  LEU A 692      -6.270  10.720  11.598  1.00 28.99           C  
ATOM   4027  CG  LEU A 692      -4.982  11.076  12.339  1.00 27.90           C  
ATOM   4028  CD1 LEU A 692      -5.299  11.486  13.746  1.00 26.90           C  
ATOM   4029  CD2 LEU A 692      -4.034   9.890  12.332  1.00 27.47           C  
ATOM   4030  N   LYS A 693      -8.245  10.497   9.185  1.00 28.54           N  
ATOM   4031  CA  LYS A 693      -9.356   9.928   8.444  1.00 28.76           C  
ATOM   4032  C   LYS A 693      -8.884   9.299   7.115  1.00 28.76           C  
ATOM   4033  O   LYS A 693      -9.331   8.206   6.728  1.00 28.97           O  
ATOM   4034  CB  LYS A 693     -10.412  11.008   8.156  1.00 29.06           C  
ATOM   4035  CG  LYS A 693     -11.568  10.581   7.233  1.00 29.01           C  
ATOM   4036  CD  LYS A 693     -12.453   9.525   7.885  1.00 31.87           C  
ATOM   4037  CE  LYS A 693     -13.664   9.143   7.013  1.00 33.81           C  
ATOM   4038  NZ  LYS A 693     -13.299   8.551   5.687  1.00 34.11           N  
ATOM   4039  N   ALA A 694      -8.003   9.991   6.407  1.00 27.83           N  
ATOM   4040  CA  ALA A 694      -7.628   9.497   5.114  1.00 28.37           C  
ATOM   4041  C   ALA A 694      -6.768   8.263   5.321  1.00 28.75           C  
ATOM   4042  O   ALA A 694      -6.859   7.298   4.567  1.00 28.60           O  
ATOM   4043  CB  ALA A 694      -6.892  10.550   4.318  1.00 28.30           C  
ATOM   4044  N   LEU A 695      -5.955   8.294   6.373  1.00 29.11           N  
ATOM   4045  CA  LEU A 695      -5.066   7.198   6.671  1.00 28.99           C  
ATOM   4046  C   LEU A 695      -5.880   5.975   7.100  1.00 29.38           C  
ATOM   4047  O   LEU A 695      -5.626   4.865   6.660  1.00 29.11           O  
ATOM   4048  CB  LEU A 695      -4.084   7.621   7.749  1.00 28.54           C  
ATOM   4049  CG  LEU A 695      -3.007   6.606   8.123  1.00 28.46           C  
ATOM   4050  CD1 LEU A 695      -2.275   6.084   6.914  1.00 28.22           C  
ATOM   4051  CD2 LEU A 695      -2.046   7.267   9.084  1.00 28.39           C  
ATOM   4052  N   ASN A 696      -6.883   6.196   7.937  1.00 29.91           N  
ATOM   4053  CA  ASN A 696      -7.650   5.098   8.446  1.00 30.38           C  
ATOM   4054  C   ASN A 696      -8.408   4.400   7.307  1.00 30.76           C  
ATOM   4055  O   ASN A 696      -8.463   3.152   7.244  1.00 30.39           O  
ATOM   4056  CB  ASN A 696      -8.576   5.573   9.555  1.00 30.33           C  
ATOM   4057  CG  ASN A 696      -9.056   4.437  10.425  1.00 30.96           C  
ATOM   4058  OD1 ASN A 696      -9.011   3.261  10.023  1.00 30.52           O  
ATOM   4059  ND2 ASN A 696      -9.521   4.770  11.630  1.00 31.96           N  
ATOM   4060  N   ASP A 697      -8.946   5.218   6.395  1.00 30.76           N  
ATOM   4061  CA  ASP A 697      -9.595   4.742   5.153  1.00 30.53           C  
ATOM   4062  C   ASP A 697      -8.730   3.827   4.315  1.00 30.18           C  
ATOM   4063  O   ASP A 697      -9.197   2.806   3.813  1.00 29.91           O  
ATOM   4064  CB  ASP A 697      -9.981   5.922   4.292  1.00 30.09           C  
ATOM   4065  CG  ASP A 697     -11.371   6.381   4.547  1.00 30.96           C  
ATOM   4066  OD1 ASP A 697     -12.018   5.920   5.512  1.00 28.67           O  
ATOM   4067  OD2 ASP A 697     -11.825   7.231   3.760  1.00 34.94           O  
ATOM   4068  N   PHE A 698      -7.474   4.221   4.145  1.00 30.32           N  
ATOM   4069  CA  PHE A 698      -6.525   3.392   3.448  1.00 31.10           C  
ATOM   4070  C   PHE A 698      -6.346   2.069   4.195  1.00 30.88           C  
ATOM   4071  O   PHE A 698      -6.400   0.995   3.588  1.00 30.40           O  
ATOM   4072  CB  PHE A 698      -5.188   4.103   3.265  1.00 31.30           C  
ATOM   4073  CG  PHE A 698      -4.104   3.192   2.782  1.00 33.66           C  
ATOM   4074  CD1 PHE A 698      -3.837   3.076   1.416  1.00 33.88           C  
ATOM   4075  CD2 PHE A 698      -3.364   2.402   3.700  1.00 34.39           C  
ATOM   4076  CE1 PHE A 698      -2.827   2.202   0.962  1.00 35.56           C  
ATOM   4077  CE2 PHE A 698      -2.354   1.518   3.253  1.00 33.48           C  
ATOM   4078  CZ  PHE A 698      -2.087   1.422   1.890  1.00 34.11           C  
ATOM   4079  N   VAL A 699      -6.172   2.174   5.513  1.00 30.84           N  
ATOM   4080  CA  VAL A 699      -6.020   1.025   6.409  1.00 30.81           C  
ATOM   4081  C   VAL A 699      -7.165  -0.003   6.299  1.00 31.16           C  
ATOM   4082  O   VAL A 699      -6.921  -1.207   6.303  1.00 31.24           O  
ATOM   4083  CB  VAL A 699      -5.801   1.495   7.881  1.00 30.41           C  
ATOM   4084  CG1 VAL A 699      -6.005   0.363   8.878  1.00 29.81           C  
ATOM   4085  CG2 VAL A 699      -4.422   2.056   8.034  1.00 29.04           C  
ATOM   4086  N   LYS A 700      -8.400   0.473   6.181  1.00 31.52           N  
ATOM   4087  CA  LYS A 700      -9.566  -0.405   6.093  1.00 31.76           C  
ATOM   4088  C   LYS A 700      -9.546  -1.250   4.836  1.00 32.54           C  
ATOM   4089  O   LYS A 700      -9.754  -2.460   4.889  1.00 33.11           O  
ATOM   4090  CB  LYS A 700     -10.854   0.407   6.142  1.00 31.29           C  
ATOM   4091  CG  LYS A 700     -11.238   0.818   7.536  1.00 31.63           C  
ATOM   4092  CD  LYS A 700     -12.204   1.979   7.532  1.00 31.88           C  
ATOM   4093  CE  LYS A 700     -12.703   2.226   8.932  1.00 34.29           C  
ATOM   4094  NZ  LYS A 700     -12.762   3.692   9.264  1.00 38.62           N  
ATOM   4095  N   VAL A 701      -9.304  -0.612   3.702  1.00 33.25           N  
ATOM   4096  CA  VAL A 701      -9.268  -1.323   2.439  1.00 33.80           C  
ATOM   4097  C   VAL A 701      -8.102  -2.318   2.437  1.00 34.14           C  
ATOM   4098  O   VAL A 701      -8.308  -3.527   2.309  1.00 34.48           O  
ATOM   4099  CB  VAL A 701      -9.169  -0.333   1.261  1.00 34.01           C  
ATOM   4100  CG1 VAL A 701      -8.886  -1.069  -0.030  1.00 34.30           C  
ATOM   4101  CG2 VAL A 701     -10.447   0.521   1.152  1.00 33.63           C  
ATOM   4102  N   SER A 702      -6.891  -1.795   2.616  1.00 34.52           N  
ATOM   4103  CA  SER A 702      -5.669  -2.581   2.611  1.00 35.05           C  
ATOM   4104  C   SER A 702      -5.756  -3.831   3.511  1.00 35.77           C  
ATOM   4105  O   SER A 702      -5.388  -4.938   3.100  1.00 35.56           O  
ATOM   4106  CB  SER A 702      -4.487  -1.694   3.011  1.00 34.67           C  
ATOM   4107  OG  SER A 702      -3.331  -2.466   3.279  1.00 34.77           O  
ATOM   4108  N   SER A 703      -6.275  -3.648   4.719  1.00 36.28           N  
ATOM   4109  CA  SER A 703      -6.281  -4.706   5.711  1.00 37.40           C  
ATOM   4110  C   SER A 703      -7.135  -5.899   5.303  1.00 38.51           C  
ATOM   4111  O   SER A 703      -7.036  -6.970   5.886  1.00 38.54           O  
ATOM   4112  CB  SER A 703      -6.727  -4.163   7.074  1.00 37.08           C  
ATOM   4113  OG  SER A 703      -8.023  -3.598   7.020  1.00 36.35           O  
ATOM   4114  N   GLN A 704      -7.979  -5.717   4.301  1.00 40.07           N  
ATOM   4115  CA  GLN A 704      -8.739  -6.849   3.777  1.00 41.53           C  
ATOM   4116  C   GLN A 704      -7.994  -7.672   2.718  1.00 41.58           C  
ATOM   4117  O   GLN A 704      -8.301  -8.839   2.534  1.00 41.84           O  
ATOM   4118  CB  GLN A 704     -10.078  -6.392   3.229  1.00 41.95           C  
ATOM   4119  CG  GLN A 704     -11.021  -5.866   4.288  1.00 43.73           C  
ATOM   4120  CD  GLN A 704     -12.122  -5.030   3.659  1.00 47.51           C  
ATOM   4121  OE1 GLN A 704     -12.078  -3.795   3.712  1.00 48.82           O  
ATOM   4122  NE2 GLN A 704     -13.095  -5.696   3.017  1.00 47.64           N  
ATOM   4123  N   LYS A 705      -7.025  -7.065   2.035  1.00 41.65           N  
ATOM   4124  CA  LYS A 705      -6.278  -7.753   0.979  1.00 41.74           C  
ATOM   4125  C   LYS A 705      -4.998  -8.438   1.445  1.00 41.35           C  
ATOM   4126  O   LYS A 705      -4.534  -9.395   0.818  1.00 42.11           O  
ATOM   4127  CB  LYS A 705      -5.909  -6.788  -0.148  1.00 41.90           C  
ATOM   4128  CG  LYS A 705      -7.077  -6.328  -0.978  1.00 43.55           C  
ATOM   4129  CD  LYS A 705      -7.451  -4.877  -0.673  1.00 46.07           C  
ATOM   4130  CE  LYS A 705      -8.937  -4.615  -0.946  1.00 47.90           C  
ATOM   4131  NZ  LYS A 705      -9.436  -5.242  -2.218  1.00 49.22           N  
ATOM   4132  N   THR A 706      -4.425  -7.949   2.532  1.00 40.62           N  
ATOM   4133  CA  THR A 706      -3.047  -8.271   2.867  1.00 39.81           C  
ATOM   4134  C   THR A 706      -2.843  -8.540   4.366  1.00 39.43           C  
ATOM   4135  O   THR A 706      -3.757  -8.352   5.169  1.00 39.23           O  
ATOM   4136  CB  THR A 706      -2.100  -7.156   2.359  1.00 39.74           C  
ATOM   4137  OG1 THR A 706      -0.764  -7.442   2.763  1.00 39.99           O  
ATOM   4138  CG2 THR A 706      -2.495  -5.799   2.931  1.00 39.85           C  
ATOM   4139  N   THR A 707      -1.644  -8.991   4.726  1.00 39.08           N  
ATOM   4140  CA  THR A 707      -1.312  -9.329   6.113  1.00 39.01           C  
ATOM   4141  C   THR A 707      -0.868  -8.094   6.896  1.00 38.33           C  
ATOM   4142  O   THR A 707      -0.296  -7.152   6.322  1.00 38.74           O  
ATOM   4143  CB  THR A 707      -0.230 -10.436   6.192  1.00 39.30           C  
ATOM   4144  OG1 THR A 707       1.002  -9.957   5.630  1.00 40.81           O  
ATOM   4145  CG2 THR A 707      -0.683 -11.663   5.426  1.00 38.96           C  
ATOM   4146  N   LYS A 708      -1.139  -8.102   8.202  1.00 37.18           N  
ATOM   4147  CA  LYS A 708      -0.899  -6.931   9.055  1.00 35.89           C  
ATOM   4148  C   LYS A 708       0.493  -6.306   8.878  1.00 35.36           C  
ATOM   4149  O   LYS A 708       0.581  -5.097   8.673  1.00 34.90           O  
ATOM   4150  CB  LYS A 708      -1.195  -7.251  10.528  1.00 35.79           C  
ATOM   4151  CG  LYS A 708      -0.938  -6.116  11.508  1.00 34.97           C  
ATOM   4152  CD  LYS A 708      -1.892  -6.234  12.665  1.00 35.61           C  
ATOM   4153  CE  LYS A 708      -1.999  -4.955  13.474  1.00 35.55           C  
ATOM   4154  NZ  LYS A 708      -2.922  -5.190  14.621  1.00 34.74           N  
ATOM   4155  N   PRO A 709       1.584  -7.116   8.924  1.00 35.03           N  
ATOM   4156  CA  PRO A 709       2.884  -6.421   8.860  1.00 34.92           C  
ATOM   4157  C   PRO A 709       3.015  -5.575   7.594  1.00 34.98           C  
ATOM   4158  O   PRO A 709       3.631  -4.510   7.627  1.00 35.45           O  
ATOM   4159  CB  PRO A 709       3.911  -7.558   8.881  1.00 34.48           C  
ATOM   4160  CG  PRO A 709       3.172  -8.752   9.376  1.00 34.22           C  
ATOM   4161  CD  PRO A 709       1.748  -8.582   8.975  1.00 34.73           C  
ATOM   4162  N   GLN A 710       2.396  -6.031   6.510  1.00 34.85           N  
ATOM   4163  CA  GLN A 710       2.438  -5.318   5.234  1.00 35.02           C  
ATOM   4164  C   GLN A 710       1.665  -3.994   5.218  1.00 34.58           C  
ATOM   4165  O   GLN A 710       2.101  -3.014   4.611  1.00 34.09           O  
ATOM   4166  CB  GLN A 710       1.935  -6.231   4.105  1.00 34.98           C  
ATOM   4167  CG  GLN A 710       3.016  -7.036   3.439  1.00 35.29           C  
ATOM   4168  CD  GLN A 710       2.468  -8.234   2.682  1.00 37.55           C  
ATOM   4169  OE1 GLN A 710       1.425  -8.782   3.040  1.00 39.46           O  
ATOM   4170  NE2 GLN A 710       3.181  -8.656   1.639  1.00 37.07           N  
ATOM   4171  N   THR A 711       0.500  -3.993   5.853  1.00 34.50           N
[truncated: 205,174 more chars]
