# Supplementary material for: Predictive classification models and targets identification for betulin derivatives as Leishmania donovani inhibitors
Source: J Cheminform. 2018 Aug 17;10:40. doi: 10.1186/s13321-018-0291-x (PMC6097978; doi:10.1186/s13321-018-0291-x)
Supplement: Supplementary file 5 — Additional file 5. Zip file with all potential protein target structures protein data bank files. [file 13321_2018_291_MOESM5_ESM.zip › 2x00.pdb]

HEADER    RECEPTOR                                04-DEC-09   2X00              
TITLE     CRYSTAL STRUCTURE OF A-ACHBP IN COMPLEX WITH GYMNODIMINE A            
COMPND    MOL_ID: 1;                                                            
COMPND   2 MOLECULE: SOLUBLE ACETYLCHOLINE RECEPTOR;                            
COMPND   3 CHAIN: A, B, C, E;                                                   
COMPND   4 FRAGMENT: RESIDUES 18-236;                                           
COMPND   5 ENGINEERED: YES;                                                     
COMPND   6 MOL_ID: 2;                                                           
COMPND   7 MOLECULE: SOLUBLE ACETYLCHOLINE RECEPTOR;                            
COMPND   8 CHAIN: D;                                                            
COMPND   9 FRAGMENT: RESIDUES 18-236;                                           
COMPND  10 ENGINEERED: YES                                                      
SOURCE    MOL_ID: 1;                                                            
SOURCE   2 ORGANISM_SCIENTIFIC: APLYSIA CALIFORNICA;                            
SOURCE   3 ORGANISM_COMMON: CALIFORNIA SEA HARE;                                
SOURCE   4 ORGANISM_TAXID: 6500;                                                
SOURCE   5 CELL_LINE: SENSORY CELL;                                             
SOURCE   6 EXPRESSION_SYSTEM: HOMO SAPIENS;                                     
SOURCE   7 EXPRESSION_SYSTEM_TAXID: 9606;                                       
SOURCE   8 EXPRESSION_SYSTEM_VARIANT: GNT1-;                                    
SOURCE   9 EXPRESSION_SYSTEM_CELL_LINE: HEK293S;                                
SOURCE  10 MOL_ID: 2;                                                           
SOURCE  11 ORGANISM_SCIENTIFIC: APLYSIA CALIFORNICA;                            
SOURCE  12 ORGANISM_COMMON: CALIFORNIA SEA HARE;                                
SOURCE  13 ORGANISM_TAXID: 6500;                                                
SOURCE  14 CELL_LINE: SENSORY CELL;                                             
SOURCE  15 EXPRESSION_SYSTEM: HOMO SAPIENS;                                     
SOURCE  16 EXPRESSION_SYSTEM_TAXID: 9606;                                       
SOURCE  17 EXPRESSION_SYSTEM_VARIANT: GNT1-;                                    
SOURCE  18 EXPRESSION_SYSTEM_CELL_LINE: HEK293S                                 
KEYWDS    RECEPTOR, PHYCOTOXIN, TOXIN, ACETYLCHOLINE BINDING PROTEIN            
EXPDTA    X-RAY DIFFRACTION                                                     
AUTHOR    Y.BOURNE,Z.RADIC,R.ARAOZ,T.T.TALLEY,E.BENOIT,D.SERVENT,               
AUTHOR   2 P.TAYLOR,J.MOLGO,P.MARCHOT                                           
REVDAT   3   14-APR-10 2X00    1       JRNL                                     
REVDAT   2   23-MAR-10 2X00    1       JRNL   REMARK                            
REVDAT   1   02-MAR-10 2X00    0                                                
JRNL        AUTH   Y.BOURNE,Z.RADIC,R.ARAOZ,T.T.TALLEY,E.BENOIT,                
JRNL        AUTH 2 D.SERVENT,P.TAYLOR,J.MOLGO,P.MARCHOT                         
JRNL        TITL   STRUCTURAL DETERMINANTS IN PHYCOTOXINS AND ACHBP             
JRNL        TITL 2 CONFERRING HIGH AFFINITY BINDING AND NICOTINIC               
JRNL        TITL 3 ACHR ANTAGONISM.                                             
JRNL        REF    PROC.NATL.ACAD.SCI.USA        V. 107  6076 2010              
JRNL        REFN                   ISSN 0027-8424                               
JRNL        PMID   20224036                                                     
JRNL        DOI    10.1073/PNAS.0912372107                                      
REMARK   2                                                                      
REMARK   2 RESOLUTION.    2.40 ANGSTROMS.                                       
REMARK   3                                                                      
REMARK   3 REFINEMENT.                                                          
REMARK   3   PROGRAM     : REFMAC 5.5.0102                                      
REMARK   3   AUTHORS     : MURSHUDOV,VAGIN,DODSON                               
REMARK   3                                                                      
REMARK   3    REFINEMENT TARGET : MAXIMUM LIKELIHOOD                            
REMARK   3                                                                      
REMARK   3  DATA USED IN REFINEMENT.                                            
REMARK   3   RESOLUTION RANGE HIGH (ANGSTROMS) : 2.40                           
REMARK   3   RESOLUTION RANGE LOW  (ANGSTROMS) : 15.00                          
REMARK   3   DATA CUTOFF            (SIGMA(F)) : NONE                           
REMARK   3   COMPLETENESS FOR RANGE        (%) : 100.00                         
REMARK   3   NUMBER OF REFLECTIONS             : 45448                          
REMARK   3                                                                      
REMARK   3  FIT TO DATA USED IN REFINEMENT.                                     
REMARK   3   CROSS-VALIDATION METHOD          : THROUGHOUT                      
REMARK   3   FREE R VALUE TEST SET SELECTION  : RANDOM                          
REMARK   3   R VALUE     (WORKING + TEST SET) : 0.18305                         
REMARK   3   R VALUE            (WORKING SET) : 0.18034                         
REMARK   3   FREE R VALUE                     : 0.23503                         
REMARK   3   FREE R VALUE TEST SET SIZE   (%) :  5.0                            
REMARK   3   FREE R VALUE TEST SET COUNT      : 2391                            
REMARK   3                                                                      
REMARK   3  FIT IN THE HIGHEST RESOLUTION BIN.                                  
REMARK   3   TOTAL NUMBER OF BINS USED           : 20                           
REMARK   3   BIN RESOLUTION RANGE HIGH       (A) : 2.400                        
REMARK   3   BIN RESOLUTION RANGE LOW        (A) : 2.461                        
REMARK   3   REFLECTION IN BIN     (WORKING SET) : 3218                         
REMARK   3   BIN COMPLETENESS (WORKING+TEST) (%) : 100.00                       
REMARK   3   BIN R VALUE           (WORKING SET) : 0.220                        
REMARK   3   BIN FREE R VALUE SET COUNT          : 169                          
REMARK   3   BIN FREE R VALUE                    : 0.319                        
REMARK   3                                                                      
REMARK   3  NUMBER OF NON-HYDROGEN ATOMS USED IN REFINEMENT.                    
REMARK   3   PROTEIN ATOMS            : 8591                                    
REMARK   3   NUCLEIC ACID ATOMS       : 0                                       
REMARK   3   HETEROGEN ATOMS          : 185                                     
REMARK   3   SOLVENT ATOMS            : 392                                     
REMARK   3                                                                      
REMARK   3  B VALUES.                                                           
REMARK   3   FROM WILSON PLOT           (A**2) : 36.4                           
REMARK   3   MEAN B VALUE      (OVERALL, A**2) : 40.629                         
REMARK   3   OVERALL ANISOTROPIC B VALUE.                                       
REMARK   3    B11 (A**2) : -0.91                                                
REMARK   3    B22 (A**2) : -1.87                                                
REMARK   3    B33 (A**2) : 2.78                                                 
REMARK   3    B12 (A**2) : 0.00                                                 
REMARK   3    B13 (A**2) : 0.00                                                 
REMARK   3    B23 (A**2) : -0.00                                                
REMARK   3                                                                      
REMARK   3  ESTIMATED OVERALL COORDINATE ERROR.                                 
REMARK   3   ESU BASED ON R VALUE                            (A): 0.450         
REMARK   3   ESU BASED ON FREE R VALUE                       (A): 0.258         
REMARK   3   ESU BASED ON MAXIMUM LIKELIHOOD                 (A): 0.190         
REMARK   3   ESU FOR B VALUES BASED ON MAXIMUM LIKELIHOOD (A**2): 17.178        
REMARK   3                                                                      
REMARK   3  CORRELATION COEFFICIENTS.                                           
REMARK   3   CORRELATION COEFFICIENT FO-FC      : 0.949                         
REMARK   3   CORRELATION COEFFICIENT FO-FC FREE : 0.914                         
REMARK   3                                                                      
REMARK   3  RMS DEVIATIONS FROM IDEAL VALUES        COUNT    RMS    WEIGHT      
REMARK   3   BOND LENGTHS REFINED ATOMS        (A):  9021 ; 0.008 ; 0.022       
REMARK   3   BOND LENGTHS OTHERS               (A):  NULL ;  NULL ;  NULL       
REMARK   3   BOND ANGLES REFINED ATOMS   (DEGREES): 12344 ; 1.242 ; 1.976       
REMARK   3   BOND ANGLES OTHERS          (DEGREES):  NULL ;  NULL ;  NULL       
REMARK   3   TORSION ANGLES, PERIOD 1    (DEGREES):  1087 ; 6.317 ; 5.000       
REMARK   3   TORSION ANGLES, PERIOD 2    (DEGREES):   427 ;36.370 ;24.356       
REMARK   3   TORSION ANGLES, PERIOD 3    (DEGREES):  1442 ;14.695 ;15.000       
REMARK   3   TORSION ANGLES, PERIOD 4    (DEGREES):    55 ;19.315 ;15.000       
REMARK   3   CHIRAL-CENTER RESTRAINTS       (A**3):  1376 ; 0.077 ; 0.200       
REMARK   3   GENERAL PLANES REFINED ATOMS      (A):  6935 ; 0.004 ; 0.021       
REMARK   3   GENERAL PLANES OTHERS             (A):  NULL ;  NULL ;  NULL       
REMARK   3   NON-BONDED CONTACTS REFINED ATOMS (A):  NULL ;  NULL ;  NULL       
REMARK   3   NON-BONDED CONTACTS OTHERS        (A):  NULL ;  NULL ;  NULL       
REMARK   3   NON-BONDED TORSION REFINED ATOMS  (A):  NULL ;  NULL ;  NULL       
REMARK   3   NON-BONDED TORSION OTHERS         (A):  NULL ;  NULL ;  NULL       
REMARK   3   H-BOND (X...Y) REFINED ATOMS      (A):  NULL ;  NULL ;  NULL       
REMARK   3   H-BOND (X...Y) OTHERS             (A):  NULL ;  NULL ;  NULL       
REMARK   3   POTENTIAL METAL-ION REFINED ATOMS (A):  NULL ;  NULL ;  NULL       
REMARK   3   POTENTIAL METAL-ION OTHERS        (A):  NULL ;  NULL ;  NULL       
REMARK   3   SYMMETRY VDW REFINED ATOMS        (A):  NULL ;  NULL ;  NULL       
REMARK   3   SYMMETRY VDW OTHERS               (A):  NULL ;  NULL ;  NULL       
REMARK   3   SYMMETRY H-BOND REFINED ATOMS     (A):  NULL ;  NULL ;  NULL       
REMARK   3   SYMMETRY H-BOND OTHERS            (A):  NULL ;  NULL ;  NULL       
REMARK   3   SYMMETRY METAL-ION REFINED ATOMS  (A):  NULL ;  NULL ;  NULL       
REMARK   3   SYMMETRY METAL-ION OTHERS         (A):  NULL ;  NULL ;  NULL       
REMARK   3                                                                      
REMARK   3  ISOTROPIC THERMAL FACTOR RESTRAINTS.     COUNT   RMS    WEIGHT      
REMARK   3   MAIN-CHAIN BOND REFINED ATOMS  (A**2):  5394 ; 0.416 ; 1.500       
REMARK   3   MAIN-CHAIN BOND OTHER ATOMS    (A**2):  NULL ;  NULL ;  NULL       
REMARK   3   MAIN-CHAIN ANGLE REFINED ATOMS (A**2):  8821 ; 0.815 ; 2.000       
REMARK   3   SIDE-CHAIN BOND REFINED ATOMS  (A**2):  3627 ; 1.235 ; 3.000       
REMARK   3   SIDE-CHAIN ANGLE REFINED ATOMS (A**2):  3512 ; 2.057 ; 4.500       
REMARK   3                                                                      
REMARK   3  ANISOTROPIC THERMAL FACTOR RESTRAINTS.   COUNT   RMS    WEIGHT      
REMARK   3   RIGID-BOND RESTRAINTS          (A**2):  NULL ;  NULL ;  NULL       
REMARK   3   SPHERICITY; FREE ATOMS         (A**2):  NULL ;  NULL ;  NULL       
REMARK   3   SPHERICITY; BONDED ATOMS       (A**2):  NULL ;  NULL ;  NULL       
REMARK   3                                                                      
REMARK   3  NCS RESTRAINTS STATISTICS                                           
REMARK   3   NUMBER OF DIFFERENT NCS GROUPS : NULL                              
REMARK   3                                                                      
REMARK   3  TLS DETAILS                                                         
REMARK   3   NUMBER OF TLS GROUPS  : 5                                          
REMARK   3                                                                      
REMARK   3   TLS GROUP :     1                                                  
REMARK   3    NUMBER OF COMPONENTS GROUP :    1                                 
REMARK   3    COMPONENTS        C SSSEQI   TO  C SSSEQI                         
REMARK   3    RESIDUE RANGE :   A    -7        A   208                          
REMARK   3    ORIGIN FOR THE GROUP (A):  18.2745  14.4042   0.8308              
REMARK   3    T TENSOR                                                          
REMARK   3      T11:   0.0188 T22:   0.0321                                     
REMARK   3      T33:   0.0294 T12:  -0.0106                                     
REMARK   3      T13:   0.0016 T23:  -0.0204                                     
REMARK   3    L TENSOR                                                          
REMARK   3      L11:   1.0489 L22:   1.2433                                     
REMARK   3      L33:   1.0383 L12:  -0.1325                                     
REMARK   3      L13:   0.2378 L23:  -0.1468                                     
REMARK   3    S TENSOR                                                          
REMARK   3      S11:  -0.0554 S12:  -0.0869 S13:   0.0738                       
REMARK   3      S21:   0.0870 S22:   0.0040 S23:  -0.1110                       
REMARK   3      S31:  -0.0047 S32:   0.0145 S33:   0.0513                       
REMARK   3                                                                      
REMARK   3   TLS GROUP :     2                                                  
REMARK   3    NUMBER OF COMPONENTS GROUP :    1                                 
REMARK   3    COMPONENTS        C SSSEQI   TO  C SSSEQI                         
REMARK   3    RESIDUE RANGE :   B    -5        B   209                          
REMARK   3    ORIGIN FOR THE GROUP (A):  21.2177 -11.8182   4.5929              
REMARK   3    T TENSOR                                                          
REMARK   3      T11:   0.0154 T22:   0.0300                                     
REMARK   3      T33:   0.0795 T12:   0.0183                                     
REMARK   3      T13:  -0.0102 T23:   0.0009                                     
REMARK   3    L TENSOR                                                          
REMARK   3      L11:   1.0425 L22:   1.0592                                     
REMARK   3      L33:   1.5678 L12:   0.1482                                     
REMARK   3      L13:  -0.1169 L23:  -0.2827                                     
REMARK   3    S TENSOR                                                          
REMARK   3      S11:  -0.0370 S12:  -0.0633 S13:  -0.1142                       
REMARK   3      S21:   0.0488 S22:  -0.0141 S23:  -0.2593                       
REMARK   3      S31:   0.0180 S32:   0.0677 S33:   0.0511                       
REMARK   3                                                                      
REMARK   3   TLS GROUP :     3                                                  
REMARK   3    NUMBER OF COMPONENTS GROUP :    1                                 
REMARK   3    COMPONENTS        C SSSEQI   TO  C SSSEQI                         
REMARK   3    RESIDUE RANGE :   C    -5        C   207                          
REMARK   3    ORIGIN FOR THE GROUP (A):  -2.6738 -22.6666   3.6510              
REMARK   3    T TENSOR                                                          
REMARK   3      T11:   0.0324 T22:   0.0159                                     
REMARK   3      T33:   0.0433 T12:   0.0046                                     
REMARK   3      T13:   0.0132 T23:   0.0099                                     
REMARK   3    L TENSOR                                                          
REMARK   3      L11:   1.4231 L22:   0.9935                                     
REMARK   3      L33:   1.1426 L12:  -0.1735                                     
REMARK   3      L13:  -0.0347 L23:   0.0734                                     
REMARK   3    S TENSOR                                                          
REMARK   3      S11:  -0.0164 S12:  -0.1373 S13:  -0.1569                       
REMARK   3      S21:   0.0758 S22:   0.0254 S23:   0.0654                       
REMARK   3      S31:   0.0307 S32:  -0.0089 S33:  -0.0091                       
REMARK   3                                                                      
REMARK   3   TLS GROUP :     4                                                  
REMARK   3    NUMBER OF COMPONENTS GROUP :    1                                 
REMARK   3    COMPONENTS        C SSSEQI   TO  C SSSEQI                         
REMARK   3    RESIDUE RANGE :   D    -3        D   208                          
REMARK   3    ORIGIN FOR THE GROUP (A): -20.6730  -3.5411  -1.0940              
REMARK   3    T TENSOR                                                          
REMARK   3      T11:   0.0069 T22:   0.0223                                     
REMARK   3      T33:   0.0349 T12:   0.0056                                     
REMARK   3      T13:   0.0074 T23:  -0.0139                                     
REMARK   3    L TENSOR                                                          
REMARK   3      L11:   1.2538 L22:   1.6317                                     
REMARK   3      L33:   1.1920 L12:  -0.0694                                     
REMARK   3      L13:   0.0413 L23:   0.0029                                     
REMARK   3    S TENSOR                                                          
REMARK   3      S11:  -0.0483 S12:  -0.1254 S13:   0.0481                       
REMARK   3      S21:   0.0758 S22:   0.0139 S23:   0.1877                       
REMARK   3      S31:  -0.0430 S32:  -0.0599 S33:   0.0344                       
REMARK   3                                                                      
REMARK   3   TLS GROUP :     5                                                  
REMARK   3    NUMBER OF COMPONENTS GROUP :    1                                 
REMARK   3    COMPONENTS        C SSSEQI   TO  C SSSEQI                         
REMARK   3    RESIDUE RANGE :   E    -3        E   208                          
REMARK   3    ORIGIN FOR THE GROUP (A):  -7.9704  19.8316  -3.2689              
REMARK   3    T TENSOR                                                          
REMARK   3      T11:   0.0255 T22:   0.0059                                     
REMARK   3      T33:   0.0505 T12:   0.0036                                     
REMARK   3      T13:   0.0040 T23:  -0.0122                                     
REMARK   3    L TENSOR                                                          
REMARK   3      L11:   1.1788 L22:   1.2449                                     
REMARK   3      L33:   0.8741 L12:  -0.0912                                     
REMARK   3      L13:   0.1004 L23:   0.2975                                     
REMARK   3    S TENSOR                                                          
REMARK   3      S11:  -0.0269 S12:  -0.0713 S13:   0.2086                       
REMARK   3      S21:   0.0795 S22:   0.0249 S23:   0.0911                       
REMARK   3      S31:   0.0217 S32:  -0.0045 S33:   0.0020                       
REMARK   3                                                                      
REMARK   3  BULK SOLVENT MODELLING.                                             
REMARK   3   METHOD USED : BABINET MODEL WITH MASK                              
REMARK   3   PARAMETERS FOR MASK CALCULATION                                    
REMARK   3   VDW PROBE RADIUS   : 1.20                                          
REMARK   3   ION PROBE RADIUS   : 0.80                                          
REMARK   3   SHRINKAGE RADIUS   : 0.80                                          
REMARK   3                                                                      
REMARK   3  OTHER REFINEMENT REMARKS: HYDROGENS HAVE BEEN ADDED IN THE          
REMARK   3   RIDING POSITIONS. ATOM RECORD CONTAINS SUM OF TLS AND              
REMARK   3   RESIDUAL B FACTORS.                                                
REMARK   4                                                                      
REMARK   4 2X00 COMPLIES WITH FORMAT V. 3.20, 01-DEC-08                         
REMARK 100                                                                      
REMARK 100 THIS ENTRY HAS BEEN PROCESSED BY PDBE ON 04-DEC-09.                  
REMARK 100 THE PDBE ID CODE IS EBI-41950.                                       
REMARK 200                                                                      
REMARK 200 EXPERIMENTAL DETAILS                                                 
REMARK 200  EXPERIMENT TYPE                : X-RAY DIFFRACTION                  
REMARK 200  DATE OF DATA COLLECTION        : 05-NOV-07                          
REMARK 200  TEMPERATURE           (KELVIN) : 100                                
REMARK 200  PH                             : 7.5                                
REMARK 200  NUMBER OF CRYSTALS USED        : 1                                  
REMARK 200                                                                      
REMARK 200  SYNCHROTRON              (Y/N) : Y                                  
REMARK 200  RADIATION SOURCE               : ESRF                               
REMARK 200  BEAMLINE                       : ID23-1                             
REMARK 200  X-RAY GENERATOR MODEL          : NULL                               
REMARK 200  MONOCHROMATIC OR LAUE    (M/L) : M                                  
REMARK 200  WAVELENGTH OR RANGE        (A) : 0.979                              
REMARK 200  MONOCHROMATOR                  : NULL                               
REMARK 200  OPTICS                         : NULL                               
REMARK 200                                                                      
REMARK 200  DETECTOR TYPE                  : CCD                                
REMARK 200  DETECTOR MANUFACTURER          : ADSC                               
REMARK 200  INTENSITY-INTEGRATION SOFTWARE : XDS                                
REMARK 200  DATA SCALING SOFTWARE          : SCALA                              
REMARK 200                                                                      
REMARK 200  NUMBER OF UNIQUE REFLECTIONS   : 47713                              
REMARK 200  RESOLUTION RANGE HIGH      (A) : 2.40                               
REMARK 200  RESOLUTION RANGE LOW       (A) : 15.00                              
REMARK 200  REJECTION CRITERIA  (SIGMA(I)) : 2.0                                
REMARK 200                                                                      
REMARK 200 OVERALL.                                                             
REMARK 200  COMPLETENESS FOR RANGE     (%) : 99.2                               
REMARK 200  DATA REDUNDANCY                : 5.2                                
REMARK 200  R MERGE                    (I) : 0.10                               
REMARK 200  R SYM                      (I) : NULL                               
REMARK 200  <I/SIGMA(I)> FOR THE DATA SET  : 14.40                              
REMARK 200                                                                      
REMARK 200 IN THE HIGHEST RESOLUTION SHELL.                                     
REMARK 200  HIGHEST RESOLUTION SHELL, RANGE HIGH (A) : 2.40                     
REMARK 200  HIGHEST RESOLUTION SHELL, RANGE LOW  (A) : 2.50                     
REMARK 200  COMPLETENESS FOR SHELL     (%) : 96.6                               
REMARK 200  DATA REDUNDANCY IN SHELL       : 5.2                                
REMARK 200  R MERGE FOR SHELL          (I) : 0.47                               
REMARK 200  R SYM FOR SHELL            (I) : NULL                               
REMARK 200  <I/SIGMA(I)> FOR SHELL         : 3.90                               
REMARK 200                                                                      
REMARK 200 DIFFRACTION PROTOCOL: SINGLE WAVELENGTH                              
REMARK 200 METHOD USED TO DETERMINE THE STRUCTURE: MOLECULAR REPLACEMENT        
REMARK 200 SOFTWARE USED: MOLREP                                                
REMARK 200 STARTING MODEL: PDB ENTRY 2BYR                                       
REMARK 200                                                                      
REMARK 200 REMARK: NONE                                                         
REMARK 280                                                                      
REMARK 280 CRYSTAL                                                              
REMARK 280 SOLVENT CONTENT, VS   (%): 51                                        
REMARK 280 MATTHEWS COEFFICIENT, VM (ANGSTROMS**3/DA): 2.5                      
REMARK 280                                                                      
REMARK 280 CRYSTALLIZATION CONDITIONS: 27-30% PEG-400, 0.1 M HEPES, PH          
REMARK 280  7.5-7.7, 0.2 M MGCL2                                                
REMARK 290                                                                      
REMARK 290 CRYSTALLOGRAPHIC SYMMETRY                                            
REMARK 290 SYMMETRY OPERATORS FOR SPACE GROUP: P 21 21 21                       
REMARK 290                                                                      
REMARK 290      SYMOP   SYMMETRY                                                
REMARK 290     NNNMMM   OPERATOR                                                
REMARK 290       1555   X,Y,Z                                                   
REMARK 290       2555   -X+1/2,-Y,Z+1/2                                         
REMARK 290       3555   -X,Y+1/2,-Z+1/2                                         
REMARK 290       4555   X+1/2,-Y+1/2,-Z                                         
REMARK 290                                                                      
REMARK 290     WHERE NNN -> OPERATOR NUMBER                                     
REMARK 290           MMM -> TRANSLATION VECTOR                                  
REMARK 290                                                                      
REMARK 290 CRYSTALLOGRAPHIC SYMMETRY TRANSFORMATIONS                            
REMARK 290 THE FOLLOWING TRANSFORMATIONS OPERATE ON THE ATOM/HETATM             
REMARK 290 RECORDS IN THIS ENTRY TO PRODUCE CRYSTALLOGRAPHICALLY                
REMARK 290 RELATED MOLECULES.                                                   
REMARK 290   SMTRY1   1  1.000000  0.000000  0.000000        0.00000            
REMARK 290   SMTRY2   1  0.000000  1.000000  0.000000        0.00000            
REMARK 290   SMTRY3   1  0.000000  0.000000  1.000000        0.00000            
REMARK 290   SMTRY1   2 -1.000000  0.000000  0.000000       37.21500            
REMARK 290   SMTRY2   2  0.000000 -1.000000  0.000000        0.00000            
REMARK 290   SMTRY3   2  0.000000  0.000000  1.000000       65.27000            
REMARK 290   SMTRY1   3 -1.000000  0.000000  0.000000        0.00000            
REMARK 290   SMTRY2   3  0.000000  1.000000  0.000000       62.16000            
REMARK 290   SMTRY3   3  0.000000  0.000000 -1.000000       65.27000            
REMARK 290   SMTRY1   4  1.000000  0.000000  0.000000       37.21500            
REMARK 290   SMTRY2   4  0.000000 -1.000000  0.000000       62.16000            
REMARK 290   SMTRY3   4  0.000000  0.000000 -1.000000        0.00000            
REMARK 290                                                                      
REMARK 290 REMARK: NULL                                                         
REMARK 300                                                                      
REMARK 300 BIOMOLECULE: 1                                                       
REMARK 300 SEE REMARK 350 FOR THE AUTHOR PROVIDED AND/OR PROGRAM                
REMARK 300 GENERATED ASSEMBLY INFORMATION FOR THE STRUCTURE IN                  
REMARK 300 THIS ENTRY.  THE REMARK MAY ALSO PROVIDE INFORMATION ON              
REMARK 300 BURIED SURFACE AREA.                                                 
REMARK 350                                                                      
REMARK 350 COORDINATES FOR A COMPLETE MULTIMER REPRESENTING THE KNOWN           
REMARK 350 BIOLOGICALLY SIGNIFICANT OLIGOMERIZATION STATE OF THE                
REMARK 350 MOLECULE CAN BE GENERATED BY APPLYING BIOMT TRANSFORMATIONS          
REMARK 350 GIVEN BELOW. BOTH NON-CRYSTALLOGRAPHIC AND                           
REMARK 350 CRYSTALLOGRAPHIC OPERATIONS ARE GIVEN.                               
REMARK 350                                                                      
REMARK 350 BIOMOLECULE: 1                                                       
REMARK 350 AUTHOR DETERMINED BIOLOGICAL UNIT: PENTAMERIC                        
REMARK 350 SOFTWARE DETERMINED QUATERNARY STRUCTURE: PENTAMERIC                 
REMARK 350 SOFTWARE USED: PISA                                                  
REMARK 350 TOTAL BURIED SURFACE AREA: 14470 ANGSTROM**2                         
REMARK 350 SURFACE AREA OF THE COMPLEX: 44830 ANGSTROM**2                       
REMARK 350 CHANGE IN SOLVENT FREE ENERGY: -69.8 KCAL/MOL                        
REMARK 350 APPLY THE FOLLOWING TO CHAINS: A, B, C, D, E                         
REMARK 350   BIOMT1   1  1.000000  0.000000  0.000000        0.00000            
REMARK 350   BIOMT2   1  0.000000  1.000000  0.000000        0.00000            
REMARK 350   BIOMT3   1  0.000000  0.000000  1.000000        0.00000            
REMARK 465                                                                      
REMARK 465 MISSING RESIDUES                                                     
REMARK 465 THE FOLLOWING RESIDUES WERE NOT LOCATED IN THE                       
REMARK 465 EXPERIMENT. (M=MODEL NUMBER; RES=RESIDUE NAME; C=CHAIN               
REMARK 465 IDENTIFIER; SSSEQ=SEQUENCE NUMBER; I=INSERTION CODE.)                
REMARK 465                                                                      
REMARK 465   M RES C SSSEQI                                                     
REMARK 465     ASP A    -8                                                      
REMARK 465     ALA A   209                                                      
REMARK 465     GLY A   210                                                      
REMARK 465     ASN A   211                                                      
REMARK 465     GLY A   212                                                      
REMARK 465     PHE A   213                                                      
REMARK 465     PHE A   214                                                      
REMARK 465     ARG A   215                                                      
REMARK 465     ASN A   216                                                      
REMARK 465     LEU A   217                                                      
REMARK 465     PHE A   218                                                      
REMARK 465     ASP A   219                                                      
REMARK 465     ASP B    -8                                                      
REMARK 465     TYR B    -7                                                      
REMARK 465     LYS B    -6                                                      
REMARK 465     GLY B   210                                                      
REMARK 465     ASN B   211                                                      
REMARK 465     GLY B   212                                                      
REMARK 465     PHE B   213                                                      
REMARK 465     PHE B   214                                                      
REMARK 465     ARG B   215                                                      
REMARK 465     ASN B   216                                                      
REMARK 465     LEU B   217                                                      
REMARK 465     PHE B   218                                                      
REMARK 465     ASP B   219                                                      
REMARK 465     ASP C    -8                                                      
REMARK 465     TYR C    -7                                                      
REMARK 465     LYS C    -6                                                      
REMARK 465     ARG C   208                                                      
REMARK 465     ALA C   209                                                      
REMARK 465     GLY C   210                                                      
REMARK 465     ASN C   211                                                      
REMARK 465     GLY C   212                                                      
REMARK 465     PHE C   213                                                      
REMARK 465     PHE C   214                                                      
REMARK 465     ARG C   215                                                      
REMARK 465     ASN C   216                                                      
REMARK 465     LEU C   217                                                      
REMARK 465     PHE C   218                                                      
REMARK 465     ASP C   219                                                      
REMARK 465     ASP D    -7                                                      
REMARK 465     TYR D    -6                                                      
REMARK 465     LYS D    -5                                                      
REMARK 465     ASP D    -4                                                      
REMARK 465     ALA D   209                                                      
REMARK 465     GLY D   210                                                      
REMARK 465     ASN D   211                                                      
REMARK 465     GLY D   212                                                      
REMARK 465     PHE D   213                                                      
REMARK 465     PHE D   214                                                      
REMARK 465     ARG D   215                                                      
REMARK 465     ASN D   216                                                      
REMARK 465     LEU D   217                                                      
REMARK 465     PHE D   218                                                      
REMARK 465     ASP D   219                                                      
REMARK 465     ASP E    -8                                                      
REMARK 465     TYR E    -7                                                      
REMARK 465     LYS E    -6                                                      
REMARK 465     ASP E    -5                                                      
REMARK 465     ASP E    -4                                                      
REMARK 465     ALA E   209                                                      
REMARK 465     GLY E   210                                                      
REMARK 465     ASN E   211                                                      
REMARK 465     GLY E   212                                                      
REMARK 465     PHE E   213                                                      
REMARK 465     PHE E   214                                                      
REMARK 465     ARG E   215                                                      
REMARK 465     ASN E   216                                                      
REMARK 465     LEU E   217                                                      
REMARK 465     PHE E   218                                                      
REMARK 465     ASP E   219                                                      
REMARK 470                                                                      
REMARK 470 MISSING ATOM                                                         
REMARK 470 THE FOLLOWING RESIDUES HAVE MISSING ATOMS (M=MODEL NUMBER;           
REMARK 470 RES=RESIDUE NAME; C=CHAIN IDENTIFIER; SSEQ=SEQUENCE NUMBER;          
REMARK 470 I=INSERTION CODE):                                                   
REMARK 470   M RES CSSEQI  ATOMS                                                
REMARK 470     LYS A  -6    CG   CD   CE   NZ                                   
REMARK 470     ASP C  -5    CG   OD1  OD2                                       
REMARK 470     ASP C  -4    CG   OD1  OD2                                       
REMARK 470     ASP C  -3    CG   OD1  OD2                                       
REMARK 470     ASP C  -2    CG   OD1  OD2                                       
REMARK 480                                                                      
REMARK 480 ZERO OCCUPANCY ATOM                                                  
REMARK 480 THE FOLLOWING RESIDUES HAVE ATOMS MODELED WITH ZERO                  
REMARK 480 OCCUPANCY. THE LOCATION AND PROPERTIES OF THESE ATOMS                
REMARK 480 MAY NOT BE RELIABLE. (M=MODEL NUMBER; RES=RESIDUE NAME;              
REMARK 480 C=CHAIN IDENTIFIER; SSEQ=SEQUENCE NUMBER; I=INSERTION CODE):         
REMARK 480   M RES CSSEQI  ATOMS                                                
REMARK 480     ARG B  97    CZ                                                  
REMARK 500                                                                      
REMARK 500 GEOMETRY AND STEREOCHEMISTRY                                         
REMARK 500 SUBTOPIC: COVALENT BOND LENGTHS                                      
REMARK 500                                                                      
REMARK 500 THE STEREOCHEMICAL PARAMETERS OF THE FOLLOWING RESIDUES              
REMARK 500 HAVE VALUES WHICH DEVIATE FROM EXPECTED VALUES BY MORE               
REMARK 500 THAN 6*RMSD (M=MODEL NUMBER; RES=RESIDUE NAME; C=CHAIN               
REMARK 500 IDENTIFIER; SSEQ=SEQUENCE NUMBER; I=INSERTION CODE).                 
REMARK 500                                                                      
REMARK 500 STANDARD TABLE:                                                      
REMARK 500 FORMAT: (10X,I3,1X,2(A3,1X,A1,I4,A1,1X,A4,3X),1X,F6.3)               
REMARK 500                                                                      
REMARK 500 EXPECTED VALUES PROTEIN: ENGH AND HUBER, 1999                        
REMARK 500 EXPECTED VALUES NUCLEIC ACID: CLOWNEY ET AL 1996                     
REMARK 500                                                                      
REMARK 500  M RES CSSEQI ATM1   RES CSSEQI ATM2   DEVIATION                     
REMARK 500    ARG B  97   NE    ARG B  97   CZ     -0.351                       
REMARK 500    ARG B  97   CZ    ARG B  97   NH2    -0.161                       
REMARK 500                                                                      
REMARK 500 REMARK: NULL                                                         
REMARK 500                                                                      
REMARK 500 GEOMETRY AND STEREOCHEMISTRY                                         
REMARK 500 SUBTOPIC: COVALENT BOND ANGLES                                       
REMARK 500                                                                      
REMARK 500 THE STEREOCHEMICAL PARAMETERS OF THE FOLLOWING RESIDUES              
REMARK 500 HAVE VALUES WHICH DEVIATE FROM EXPECTED VALUES BY MORE               
REMARK 500 THAN 6*RMSD (M=MODEL NUMBER; RES=RESIDUE NAME; C=CHAIN               
REMARK 500 IDENTIFIER; SSEQ=SEQUENCE NUMBER; I=INSERTION CODE).                 
REMARK 500                                                                      
REMARK 500 STANDARD TABLE:                                                      
REMARK 500 FORMAT: (10X,I3,1X,A3,1X,A1,I4,A1,3(1X,A4,2X),12X,F5.1)              
REMARK 500                                                                      
REMARK 500 EXPECTED VALUES PROTEIN: ENGH AND HUBER, 1999                        
REMARK 500 EXPECTED VALUES NUCLEIC ACID: CLOWNEY ET AL 1996                     
REMARK 500                                                                      
REMARK 500  M RES CSSEQI ATM1   ATM2   ATM3                                     
REMARK 500    ARG B  97   CD  -  NE  -  CZ  ANGL. DEV. =  38.2 DEGREES          
REMARK 500    ARG B  97   NH1 -  CZ  -  NH2 ANGL. DEV. =   8.6 DEGREES          
REMARK 500    ARG B  97   NE  -  CZ  -  NH1 ANGL. DEV. = -35.0 DEGREES          
REMARK 500    ARG B  97   NE  -  CZ  -  NH2 ANGL. DEV. =  25.6 DEGREES          
REMARK 500                                                                      
REMARK 500 REMARK: NULL                                                         
REMARK 500                                                                      
REMARK 500 GEOMETRY AND STEREOCHEMISTRY                                         
REMARK 500 SUBTOPIC: TORSION ANGLES                                             
REMARK 500                                                                      
REMARK 500 TORSION ANGLES OUTSIDE THE EXPECTED RAMACHANDRAN REGIONS:            
REMARK 500 (M=MODEL NUMBER; RES=RESIDUE NAME; C=CHAIN IDENTIFIER;               
REMARK 500 SSEQ=SEQUENCE NUMBER; I=INSERTION CODE).                             
REMARK 500                                                                      
REMARK 500 STANDARD TABLE:                                                      
REMARK 500 FORMAT:(10X,I3,1X,A3,1X,A1,I4,A1,4X,F7.2,3X,F7.2)                    
REMARK 500                                                                      
REMARK 500 EXPECTED VALUES: GJ KLEYWEGT AND TA JONES (1996). PHI/PSI-           
REMARK 500 CHOLOGY: RAMACHANDRAN REVISITED. STRUCTURE 4, 1395 - 1400            
REMARK 500                                                                      
REMARK 500  M RES CSSEQI        PSI       PHI                                   
REMARK 500    LYS A  -6       21.80    -72.05                                   
REMARK 500    ASP A  -5      -95.89    -74.43                                   
REMARK 500    ASP A  -4       15.26    -69.79                                   
REMARK 500    ASN A  15      -42.05   -134.73                                   
REMARK 500    ASP A  89       45.58    -91.21                                   
REMARK 500    ASP A 133       42.49    -92.60                                   
REMARK 500    ASP B  -4       88.06    -63.86                                   
REMARK 500    ASP B  -2       -2.15    -59.10                                   
REMARK 500    HIS B   1      -79.78    112.01                                   
REMARK 500    ASP B  89       48.91    -93.46                                   
REMARK 500    ARG C  16      -63.72   -152.42                                   
REMARK 500    TYR C  72       52.61   -144.99                                   
REMARK 500    ASP C  89       44.83    -90.30                                   
REMARK 500    GLU C 153      -55.73   -122.32                                   
REMARK 500    ARG D  16     -163.69   -103.09                                   
REMARK 500    SER D  17       72.16   -156.40                                   
REMARK 500    ASP D  77      134.30   -176.34                                   
REMARK 500    ASP D  89       48.83    -89.82                                   
REMARK 500    ASN E  15     -122.74    -96.58                                   
REMARK 500    ARG E  16      -57.85     17.85                                   
REMARK 500    ASP E  89       48.45    -88.01                                   
REMARK 500    CYS E 190      -32.94   -161.61                                   
REMARK 500                                                                      
REMARK 500 REMARK: NULL                                                         
REMARK 500                                                                      
REMARK 500 GEOMETRY AND STEREOCHEMISTRY                                         
REMARK 500 SUBTOPIC: NON-CIS, NON-TRANS                                         
REMARK 500                                                                      
REMARK 500 THE FOLLOWING PEPTIDE BONDS DEVIATE SIGNIFICANTLY FROM BOTH          
REMARK 500 CIS AND TRANS CONFORMATION.  CIS BONDS, IF ANY, ARE LISTED           
REMARK 500 ON CISPEP RECORDS.  TRANS IS DEFINED AS 180 +/- 30 AND               
REMARK 500 CIS IS DEFINED AS 0 +/- 30 DEGREES.                                  
REMARK 500                                 MODEL     OMEGA                      
REMARK 500 THR D   76     ASP D   77                 -148.54                    
REMARK 500                                                                      
REMARK 500 REMARK: NULL                                                         
REMARK 500                                                                      
REMARK 500 GEOMETRY AND STEREOCHEMISTRY                                         
REMARK 500 SUBTOPIC: CHIRAL CENTERS                                             
REMARK 500                                                                      
REMARK 500 UNEXPECTED CONFIGURATION OF THE FOLLOWING CHIRAL                     
REMARK 500 CENTER(S) USING IMPROPER CA--C--CB--N CHIRALITY                      
REMARK 500 FOR AMINO ACIDS AND C1'--O4'--N1(N9)--C2' FOR                        
REMARK 500 NUCLEIC ACIDS OR EQUIVALENT ANGLE                                    
REMARK 500 M=MODEL NUMBER; RES=RESIDUE NAME; C=CHAIN                            
REMARK 500 IDENTIFIER; SSEQ=SEQUENCE NUMBER; I=INSERTION CODE                   
REMARK 500                                                                      
REMARK 500 STANDARD TABLE:                                                      
REMARK 500 FORMAT: (10X,I3,1X,A3,1X,A1,I4,A1,6X,F5.1,6X,A1,10X,A1,3X,A16)       
REMARK 500                                                                      
REMARK 500  M RES CSSEQI    IMPROPER   EXPECTED   FOUND DETAILS                 
REMARK 500    LEU B   0        24.4      L          L   OUTSIDE RANGE           
REMARK 500                                                                      
REMARK 500 REMARK: NULL                                                         
REMARK 800                                                                      
REMARK 800 SITE                                                                 
REMARK 800 SITE_IDENTIFIER: AC1                                                 
REMARK 800 EVIDENCE_CODE: SOFTWARE                                              
REMARK 800 SITE_DESCRIPTION: BINDING SITE FOR RESIDUE GYN A 301                 
REMARK 800                                                                      
REMARK 800 SITE_IDENTIFIER: AC2                                                 
REMARK 800 EVIDENCE_CODE: SOFTWARE                                              
REMARK 800 SITE_DESCRIPTION: BINDING SITE FOR RESIDUE GYN B 301                 
REMARK 800                                                                      
REMARK 800 SITE_IDENTIFIER: AC3                                                 
REMARK 800 EVIDENCE_CODE: SOFTWARE                                              
REMARK 800 SITE_DESCRIPTION: BINDING SITE FOR RESIDUE GYN C 301                 
REMARK 800                                                                      
REMARK 800 SITE_IDENTIFIER: AC4                                                 
REMARK 800 EVIDENCE_CODE: SOFTWARE                                              
REMARK 800 SITE_DESCRIPTION: BINDING SITE FOR RESIDUE GYN D 301                 
REMARK 800                                                                      
REMARK 800 SITE_IDENTIFIER: AC5                                                 
REMARK 800 EVIDENCE_CODE: SOFTWARE                                              
REMARK 800 SITE_DESCRIPTION: BINDING SITE FOR RESIDUE GYN E 301                 
REMARK 900                                                                      
REMARK 900 RELATED ENTRIES                                                      
REMARK 900 RELATED ID: 2WN9   RELATED DB: PDB                                   
REMARK 900  CRYSTAL STRUCTURE OF APLYSIA ACHBP IN                               
REMARK 900  COMPLEX WITH 4-0H-DMXBA                                             
REMARK 900 RELATED ID: 2W8F   RELATED DB: PDB                                   
REMARK 900  APLYSIA CALIFORNICA ACHBP BOUND TO IN SILICO                        
REMARK 900   COMPOUND 31                                                        
REMARK 900 RELATED ID: 2BYP   RELATED DB: PDB                                   
REMARK 900  CRYSTAL STRUCTURE OF APLYSIA CALIFORNICA ACHBP                      
REMARK 900   IN COMPLEX WITH ALPHA-CONOTOXIN IMI                                
REMARK 900 RELATED ID: 2C9T   RELATED DB: PDB                                   
REMARK 900  CRYSTAL STRUCTURE OF ACETYLCHOLINE BINDING                          
REMARK 900  PROTEIN (ACHBP) FROM APLYSIA CALIFORNICA IN                         
REMARK 900  COMPLEX WITH ALPHA-CONOTOXIN IMI                                    
REMARK 900 RELATED ID: 2BYQ   RELATED DB: PDB                                   
REMARK 900  CRYSTAL STRUCTURE OF APLYSIA CALIFORNICA ACHBP                      
REMARK 900   IN COMPLEX WITH EPIBATIDINE                                        
REMARK 900 RELATED ID: 2W8G   RELATED DB: PDB                                   
REMARK 900  APLYSIA CALIFORNICA ACHBP BOUND TO IN SILICO                        
REMARK 900   COMPOUND 35                                                        
REMARK 900 RELATED ID: 2UZ6   RELATED DB: PDB                                   
REMARK 900  ACHBP-TARGETED A-CONOTOXIN CORRELATES DISTINCT                      
REMARK 900   BINDING ORIENTATIONS WITH NACHR SUBTYPE                            
REMARK 900  SELECTIVITY.                                                        
REMARK 900 RELATED ID: 2WNL   RELATED DB: PDB                                   
REMARK 900  CRYSTAL STRUCTURE OF APLYSIA ACHBP IN                               
REMARK 900  COMPLEX WITH ANABASEINE                                             
REMARK 900 RELATED ID: 2BR7   RELATED DB: PDB                                   
REMARK 900  CRYSTAL STRUCTURE OF ACETYLCHOLINE-BINDING                          
REMARK 900  PROTEIN (ACHBP) FROM APLYSIA CALIFORNICA IN                         
REMARK 900  COMPLEX WITH HEPES                                                  
REMARK 900 RELATED ID: 2BR8   RELATED DB: PDB                                   
REMARK 900  CRYSTAL STRUCTURE OF ACETYLCHOLINE-BINDING                          
REMARK 900  PROTEIN (ACHBP) FROM APLYSIA CALIFORNICA IN                         
REMARK 900  COMPLEX WITH AN ALPHA-CONOTOXIN PNIA VARIANT                        
REMARK 900 RELATED ID: 2BYR   RELATED DB: PDB                                   
REMARK 900  CRYSTAL STRUCTURE OF ACHBP FROM APLYSIA                             
REMARK 900  CALIFORNICA IN COMPLEX WITH METHYLLYCACONITINE                      
REMARK 900 RELATED ID: 2BYN   RELATED DB: PDB                                   
REMARK 900  CRYSTAL STRUCTURE OF APO ACHBP FROM APLYSIA                         
REMARK 900   CALIFORNICA                                                        
REMARK 900 RELATED ID: 2BYS   RELATED DB: PDB                                   
REMARK 900  CRYSTAL STRUCTURE OF ACHBP FROM APLYSIA                             
REMARK 900  CALIFORNICA IN COMPLEX WITH LOBELINE                                
REMARK 900 RELATED ID: 2WNJ   RELATED DB: PDB                                   
REMARK 900  CRYSTAL STRUCTURE OF APLYSIA ACHBP IN                               
REMARK 900  COMPLEX WITH DMXBA                                                  
REMARK 900 RELATED ID: 2W8E   RELATED DB: PDB                                   
REMARK 900  APLYSIA CALIFORNICA ACHBP IN APO STATE                              
REMARK 900 RELATED ID: 2WZY   RELATED DB: PDB                                   
REMARK 900  CRYSTAL STRUCTURE OF A-ACHBP IN COMPLEX                             
REMARK 900  WITH 13-DESMETHYL SPIROLIDE C                                       
REMARK 900 RELATED ID: 2WNC   RELATED DB: PDB                                   
REMARK 900  CRYSTAL STRUCTURE OF APLYSIA ACHBP IN                               
REMARK 900  COMPLEX WITH TROPISETRON                                            
REMARK 999                                                                      
REMARK 999 SEQUENCE                                                             
REMARK 999 FLAG EPITOPE DYKDDDDKL AT N-TER OF EACH SUBUNIT                      
DBREF  2X00 A   -8     0  PDB    2X00     2X00            -8      0             
DBREF  2X00 A    1   219  UNP    Q8WSF8   Q8WSF8_APLCA    18    236             
DBREF  2X00 B   -8     0  PDB    2X00     2X00            -8      0             
DBREF  2X00 B    1   219  UNP    Q8WSF8   Q8WSF8_APLCA    18    236             
DBREF  2X00 C   -8     0  PDB    2X00     2X00            -8      0             
DBREF  2X00 C    1   219  UNP    Q8WSF8   Q8WSF8_APLCA    18    236             
DBREF  2X00 D   -7     0  PDB    2X00     2X00            -7      0             
DBREF  2X00 D    1   219  UNP    Q8WSF8   Q8WSF8_APLCA    18    236             
DBREF  2X00 E   -8     0  PDB    2X00     2X00            -8      0             
DBREF  2X00 E    1   219  UNP    Q8WSF8   Q8WSF8_APLCA    18    236             
SEQRES   1 A  228  ASP TYR LYS ASP ASP ASP ASP LYS LEU HIS SER GLN ALA          
SEQRES   2 A  228  ASN LEU MET ARG LEU LYS SER ASP LEU PHE ASN ARG SER          
SEQRES   3 A  228  PRO MET TYR PRO GLY PRO THR LYS ASP ASP PRO LEU THR          
SEQRES   4 A  228  VAL THR LEU GLY PHE THR LEU GLN ASP ILE VAL LYS ALA          
SEQRES   5 A  228  ASP SER SER THR ASN GLU VAL ASP LEU VAL TYR TYR GLU          
SEQRES   6 A  228  GLN GLN ARG TRP LYS LEU ASN SER LEU MET TRP ASP PRO          
SEQRES   7 A  228  ASN GLU TYR GLY ASN ILE THR ASP PHE ARG THR SER ALA          
SEQRES   8 A  228  ALA ASP ILE TRP THR PRO ASP ILE THR ALA TYR SER SER          
SEQRES   9 A  228  THR ARG PRO VAL GLN VAL LEU SER PRO GLN ILE ALA VAL          
SEQRES  10 A  228  VAL THR HIS ASP GLY SER VAL MET PHE ILE PRO ALA GLN          
SEQRES  11 A  228  ARG LEU SER PHE MET CYS ASP PRO THR GLY VAL ASP SER          
SEQRES  12 A  228  GLU GLU GLY ALA THR CYS ALA VAL LYS PHE GLY SER TRP          
SEQRES  13 A  228  VAL TYR SER GLY PHE GLU ILE ASP LEU LYS THR ASP THR          
SEQRES  14 A  228  ASP GLN VAL ASP LEU SER SER TYR TYR ALA SER SER LYS          
SEQRES  15 A  228  TYR GLU ILE LEU SER ALA THR GLN THR ARG GLN VAL GLN          
SEQRES  16 A  228  HIS TYR SER CYS CYS PRO GLU PRO TYR ILE ASP VAL ASN          
SEQRES  17 A  228  LEU VAL VAL LYS PHE ARG GLU ARG ARG ALA GLY ASN GLY          
SEQRES  18 A  228  PHE PHE ARG ASN LEU PHE ASP                                  
SEQRES   1 B  228  ASP TYR LYS ASP ASP ASP ASP LYS LEU HIS SER GLN ALA          
SEQRES   2 B  228  ASN LEU MET ARG LEU LYS SER ASP LEU PHE ASN ARG SER          
SEQRES   3 B  228  PRO MET TYR PRO GLY PRO THR LYS ASP ASP PRO LEU THR          
SEQRES   4 B  228  VAL THR LEU GLY PHE THR LEU GLN ASP ILE VAL LYS ALA          
SEQRES   5 B  228  ASP SER SER THR ASN GLU VAL ASP LEU VAL TYR TYR GLU          
SEQRES   6 B  228  GLN GLN ARG TRP LYS LEU ASN SER LEU MET TRP ASP PRO          
SEQRES   7 B  228  ASN GLU TYR GLY ASN ILE THR ASP PHE ARG THR SER ALA          
SEQRES   8 B  228  ALA ASP ILE TRP THR PRO ASP ILE THR ALA TYR SER SER          
SEQRES   9 B  228  THR ARG PRO VAL GLN VAL LEU SER PRO GLN ILE ALA VAL          
SEQRES  10 B  228  VAL THR HIS ASP GLY SER VAL MET PHE ILE PRO ALA GLN          
SEQRES  11 B  228  ARG LEU SER PHE MET CYS ASP PRO THR GLY VAL ASP SER          
SEQRES  12 B  228  GLU GLU GLY ALA THR CYS ALA VAL LYS PHE GLY SER TRP          
SEQRES  13 B  228  VAL TYR SER GLY PHE GLU ILE ASP LEU LYS THR ASP THR          
SEQRES  14 B  228  ASP GLN VAL ASP LEU SER SER TYR TYR ALA SER SER LYS          
SEQRES  15 B  228  TYR GLU ILE LEU SER ALA THR GLN THR ARG GLN VAL GLN          
SEQRES  16 B  228  HIS TYR SER CYS CYS PRO GLU PRO TYR ILE ASP VAL ASN          
SEQRES  17 B  228  LEU VAL VAL LYS PHE ARG GLU ARG ARG ALA GLY ASN GLY          
SEQRES  18 B  228  PHE PHE ARG ASN LEU PHE ASP                                  
SEQRES   1 C  228  ASP TYR LYS ASP ASP ASP ASP LYS LEU HIS SER GLN ALA          
SEQRES   2 C  228  ASN LEU MET ARG LEU LYS SER ASP LEU PHE ASN ARG SER          
SEQRES   3 C  228  PRO MET TYR PRO GLY PRO THR LYS ASP ASP PRO LEU THR          
SEQRES   4 C  228  VAL THR LEU GLY PHE THR LEU GLN ASP ILE VAL LYS ALA          
SEQRES   5 C  228  ASP SER SER THR ASN GLU VAL ASP LEU VAL TYR TYR GLU          
SEQRES   6 C  228  GLN GLN ARG TRP LYS LEU ASN SER LEU MET TRP ASP PRO          
SEQRES   7 C  228  ASN GLU TYR GLY ASN ILE THR ASP PHE ARG THR SER ALA          
SEQRES   8 C  228  ALA ASP ILE TRP THR PRO ASP ILE THR ALA TYR SER SER          
SEQRES   9 C  228  THR ARG PRO VAL GLN VAL LEU SER PRO GLN ILE ALA VAL          
SEQRES  10 C  228  VAL THR HIS ASP GLY SER VAL MET PHE ILE PRO ALA GLN          
SEQRES  11 C  228  ARG LEU SER PHE MET CYS ASP PRO THR GLY VAL ASP SER          
SEQRES  12 C  228  GLU GLU GLY ALA THR CYS ALA VAL LYS PHE GLY SER TRP          
SEQRES  13 C  228  VAL TYR SER GLY PHE GLU ILE ASP LEU LYS THR ASP THR          
SEQRES  14 C  228  ASP GLN VAL ASP LEU SER SER TYR TYR ALA SER SER LYS          
SEQRES  15 C  228  TYR GLU ILE LEU SER ALA THR GLN THR ARG GLN VAL GLN          
SEQRES  16 C  228  HIS TYR SER CYS CYS PRO GLU PRO TYR ILE ASP VAL ASN          
SEQRES  17 C  228  LEU VAL VAL LYS PHE ARG GLU ARG ARG ALA GLY ASN GLY          
SEQRES  18 C  228  PHE PHE ARG ASN LEU PHE ASP                                  
SEQRES   1 D  227  ASP TYR LYS ASP ASP ASP ASP LEU HIS SER GLN ALA ASN          
SEQRES   2 D  227  LEU MET ARG LEU LYS SER ASP LEU PHE ASN ARG SER PRO          
SEQRES   3 D  227  MET TYR PRO GLY PRO THR LYS ASP ASP PRO LEU THR VAL          
SEQRES   4 D  227  THR LEU GLY PHE THR LEU GLN ASP ILE VAL LYS ALA ASP          
SEQRES   5 D  227  SER SER THR ASN GLU VAL ASP LEU VAL TYR TYR GLU GLN          
SEQRES   6 D  227  GLN ARG TRP LYS LEU ASN SER LEU MET TRP ASP PRO ASN          
SEQRES   7 D  227  GLU TYR GLY ASN ILE THR ASP PHE ARG THR SER ALA ALA          
SEQRES   8 D  227  ASP ILE TRP THR PRO ASP ILE THR ALA TYR SER SER THR          
SEQRES   9 D  227  ARG PRO VAL GLN VAL LEU SER PRO GLN ILE ALA VAL VAL          
SEQRES  10 D  227  THR HIS ASP GLY SER VAL MET PHE ILE PRO ALA GLN ARG          
SEQRES  11 D  227  LEU SER PHE MET CYS ASP PRO THR GLY VAL ASP SER GLU          
SEQRES  12 D  227  GLU GLY ALA THR CYS ALA VAL LYS PHE GLY SER TRP VAL          
SEQRES  13 D  227  TYR SER GLY PHE GLU ILE ASP LEU LYS THR ASP THR ASP          
SEQRES  14 D  227  GLN VAL ASP LEU SER SER TYR TYR ALA SER SER LYS TYR          
SEQRES  15 D  227  GLU ILE LEU SER ALA THR GLN THR ARG GLN VAL GLN HIS          
SEQRES  16 D  227  TYR SER CYS CYS PRO GLU PRO TYR ILE ASP VAL ASN LEU          
SEQRES  17 D  227  VAL VAL LYS PHE ARG GLU ARG ARG ALA GLY ASN GLY PHE          
SEQRES  18 D  227  PHE ARG ASN LEU PHE ASP                                      
SEQRES   1 E  228  ASP TYR LYS ASP ASP ASP ASP LYS LEU HIS SER GLN ALA          
SEQRES   2 E  228  ASN LEU MET ARG LEU LYS SER ASP LEU PHE ASN ARG SER          
SEQRES   3 E  228  PRO MET TYR PRO GLY PRO THR LYS ASP ASP PRO LEU THR          
SEQRES   4 E  228  VAL THR LEU GLY PHE THR LEU GLN ASP ILE VAL LYS ALA          
SEQRES   5 E  228  ASP SER SER THR ASN GLU VAL ASP LEU VAL TYR TYR GLU          
SEQRES   6 E  228  GLN GLN ARG TRP LYS LEU ASN SER LEU MET TRP ASP PRO          
SEQRES   7 E  228  ASN GLU TYR GLY ASN ILE THR ASP PHE ARG THR SER ALA          
SEQRES   8 E  228  ALA ASP ILE TRP THR PRO ASP ILE THR ALA TYR SER SER          
SEQRES   9 E  228  THR ARG PRO VAL GLN VAL LEU SER PRO GLN ILE ALA VAL          
SEQRES  10 E  228  VAL THR HIS ASP GLY SER VAL MET PHE ILE PRO ALA GLN          
SEQRES  11 E  228  ARG LEU SER PHE MET CYS ASP PRO THR GLY VAL ASP SER          
SEQRES  12 E  228  GLU GLU GLY ALA THR CYS ALA VAL LYS PHE GLY SER TRP          
SEQRES  13 E  228  VAL TYR SER GLY PHE GLU ILE ASP LEU LYS THR ASP THR          
SEQRES  14 E  228  ASP GLN VAL ASP LEU SER SER TYR TYR ALA SER SER LYS          
SEQRES  15 E  228  TYR GLU ILE LEU SER ALA THR GLN THR ARG GLN VAL GLN          
SEQRES  16 E  228  HIS TYR SER CYS CYS PRO GLU PRO TYR ILE ASP VAL ASN          
SEQRES  17 E  228  LEU VAL VAL LYS PHE ARG GLU ARG ARG ALA GLY ASN GLY          
SEQRES  18 E  228  PHE PHE ARG ASN LEU PHE ASP                                  
HET    GYN  A 301      37                                                       
HET    GYN  B 301      37                                                       
HET    GYN  C 301      37                                                       
HET    GYN  D 301      37                                                       
HET    GYN  E 301      37                                                       
HETNAM     GYN GYMNODIMINE A                                                    
FORMUL   6  GYN    5(C32 H47 N O4)                                              
FORMUL   7  HOH   *392(H2 O)                                                    
HELIX    1   1 ASP A   -5  ASN A   15  1                                  21    
HELIX    2   2 ASP A   68  GLY A   73  5                                   6    
HELIX    3   3 ALA A   83  ILE A   85  5                                   3    
HELIX    4   4 HIS B    1  ASN B   15  1                                  15    
HELIX    5   5 ASP B   68  GLY B   73  5                                   6    
HELIX    6   6 ALA B   83  ILE B   85  5                                   3    
HELIX    7   7 ASP C   -4  PHE C   14  1                                  19    
HELIX    8   8 ASN C   63  MET C   66  5                                   4    
HELIX    9   9 ASP C   68  TYR C   72  5                                   5    
HELIX   10  10 ASP D   -3  ASN D   15  1                                  19    
HELIX   11  11 ASP D   68  GLY D   73  5                                   6    
HELIX   12  12 ALA D   83  ILE D   85  5                                   3    
HELIX   13  13 ASP E   -3  ASN E   15  1                                  19    
HELIX   14  14 ASP E   68  GLY E   73  5                                   6    
HELIX   15  15 ALA E   83  ILE E   85  5                                   3    
SHEET    1  AA 6 ASP A  77  SER A  81  0                                        
SHEET    2  AA 6 ILE A 106  THR A 110 -1  O  ALA A 107   N  THR A  80           
SHEET    3  AA 6 ASP A 112  PHE A 117 -1  N  GLY A 113   O  THR A 110           
SHEET    4  AA 6 GLU A  49  MET A  66 -1  O  GLN A  58   N  PHE A 117           
SHEET    5  AA 6 ALA A 120  MET A 126  1  O  GLN A 121   N  TYR A  54           
SHEET    6  AA 6 GLN A 100  VAL A 101  1  O  GLN A 100   N  ARG A 122           
SHEET    1  AB 6 ASP A  77  SER A  81  0                                        
SHEET    2  AB 6 ILE A 106  THR A 110 -1  O  ALA A 107   N  THR A  80           
SHEET    3  AB 6 ASP A 112  PHE A 117 -1  N  GLY A 113   O  THR A 110           
SHEET    4  AB 6 GLU A  49  MET A  66 -1  O  GLN A  58   N  PHE A 117           
SHEET    5  AB 6 LEU A  29  ASP A  44 -1  O  THR A  32   N  ARG A  59           
SHEET    6  AB 6 ILE A 154  LYS A 157  1  O  ASP A 155   N  VAL A  31           
SHEET    1  AC 4 ILE A  90  ALA A  92  0                                        
SHEET    2  AC 4 ALA A 138  SER A 146 -1  O  GLY A 145   N  THR A  91           
SHEET    3  AC 4 TYR A 195  GLU A 206 -1  O  VAL A 198   N  PHE A 144           
SHEET    4  AC 4 TYR A 174  GLN A 186 -1  O  GLU A 175   N  ARG A 205           
SHEET    1  BA 6 ASP B  77  SER B  81  0                                        
SHEET    2  BA 6 ILE B 106  THR B 110 -1  O  ALA B 107   N  THR B  80           
SHEET    3  BA 6 ASP B 112  PHE B 117 -1  N  GLY B 113   O  THR B 110           
SHEET    4  BA 6 GLU B  49  MET B  66 -1  O  GLN B  58   N  PHE B 117           
SHEET    5  BA 6 ALA B 120  MET B 126  1  O  GLN B 121   N  TYR B  54           
SHEET    6  BA 6 GLN B 100  VAL B 101  1  O  GLN B 100   N  ARG B 122           
SHEET    1  BB 6 ASP B  77  SER B  81  0                                        
SHEET    2  BB 6 ILE B 106  THR B 110 -1  O  ALA B 107   N  THR B  80           
SHEET    3  BB 6 ASP B 112  PHE B 117 -1  N  GLY B 113   O  THR B 110           
SHEET    4  BB 6 GLU B  49  MET B  66 -1  O  GLN B  58   N  PHE B 117           
SHEET    5  BB 6 LEU B  29  ASP B  44 -1  O  THR B  32   N  ARG B  59           
SHEET    6  BB 6 ILE B 154  LYS B 157  1  O  ASP B 155   N  VAL B  31           
SHEET    1  BC 4 ILE B  90  ALA B  92  0                                        
SHEET    2  BC 4 ALA B 138  SER B 146 -1  O  GLY B 145   N  THR B  91           
SHEET    3  BC 4 CYS B 191  GLU B 206 -1  O  ILE B 196   N  SER B 146           
SHEET    4  BC 4 TYR B 174  TYR B 188 -1  O  GLU B 175   N  ARG B 205           
SHEET    1  CA 6 ASP C  77  SER C  81  0                                        
SHEET    2  CA 6 ILE C 106  THR C 110 -1  O  ALA C 107   N  THR C  80           
SHEET    3  CA 6 SER C 114  PHE C 117 -1  O  SER C 114   N  THR C 110           
SHEET    4  CA 6 GLU C  49  LYS C  61 -1  O  GLN C  58   N  PHE C 117           
SHEET    5  CA 6 ALA C 120  MET C 126  1  O  GLN C 121   N  TYR C  54           
SHEET    6  CA 6 GLN C 100  VAL C 101  1  O  GLN C 100   N  ARG C 122           
SHEET    1  CB 6 ASP C  77  SER C  81  0                                        
SHEET    2  CB 6 ILE C 106  THR C 110 -1  O  ALA C 107   N  THR C  80           
SHEET    3  CB 6 SER C 114  PHE C 117 -1  O  SER C 114   N  THR C 110           
SHEET    4  CB 6 GLU C  49  LYS C  61 -1  O  GLN C  58   N  PHE C 117           
SHEET    5  CB 6 LEU C  29  ASP C  44 -1  O  THR C  32   N  ARG C  59           
SHEET    6  CB 6 ILE C 154  LYS C 157  1  O  ASP C 155   N  VAL C  31           
SHEET    1  CC 4 ILE C  90  ALA C  92  0                                        
SHEET    2  CC 4 ALA C 138  SER C 146 -1  O  GLY C 145   N  THR C  91           
SHEET    3  CC 4 TYR C 195  GLU C 206 -1  O  ILE C 196   N  SER C 146           
SHEET    4  CC 4 TYR C 174  GLN C 186 -1  O  GLU C 175   N  ARG C 205           
SHEET    1  DA 6 ASP D  77  SER D  81  0                                        
SHEET    2  DA 6 ILE D 106  THR D 110 -1  O  ALA D 107   N  THR D  80           
SHEET    3  DA 6 ASP D 112  PHE D 117 -1  N  GLY D 113   O  THR D 110           
SHEET    4  DA 6 GLU D  49  MET D  66 -1  O  GLN D  58   N  PHE D 117           
SHEET    5  DA 6 ALA D 120  MET D 126  1  O  GLN D 121   N  TYR D  54           
SHEET    6  DA 6 GLN D 100  VAL D 101  1  O  GLN D 100   N  ARG D 122           
SHEET    1  DB 6 ASP D  77  SER D  81  0                                        
SHEET    2  DB 6 ILE D 106  THR D 110 -1  O  ALA D 107   N  THR D  80           
SHEET    3  DB 6 ASP D 112  PHE D 117 -1  N  GLY D 113   O  THR D 110           
SHEET    4  DB 6 GLU D  49  MET D  66 -1  O  GLN D  58   N  PHE D 117           
SHEET    5  DB 6 LEU D  29  ASP D  44 -1  O  THR D  32   N  ARG D  59           
SHEET    6  DB 6 ILE D 154  LYS D 157  1  O  ASP D 155   N  VAL D  31           
SHEET    1  DC 4 ILE D  90  ALA D  92  0                                        
SHEET    2  DC 4 ALA D 138  SER D 146 -1  O  GLY D 145   N  THR D  91           
SHEET    3  DC 4 TYR D 195  GLU D 206 -1  O  ILE D 196   N  SER D 146           
SHEET    4  DC 4 TYR D 174  GLN D 186 -1  O  GLU D 175   N  ARG D 205           
SHEET    1  EA 6 ASP E  77  SER E  81  0                                        
SHEET    2  EA 6 ILE E 106  THR E 110 -1  O  ALA E 107   N  THR E  80           
SHEET    3  EA 6 ASP E 112  PHE E 117 -1  N  GLY E 113   O  THR E 110           
SHEET    4  EA 6 GLU E  49  MET E  66 -1  O  GLN E  58   N  PHE E 117           
SHEET    5  EA 6 ALA E 120  MET E 126  1  O  GLN E 121   N  TYR E  54           
SHEET    6  EA 6 GLN E 100  VAL E 101  1  O  GLN E 100   N  ARG E 122           
SHEET    1  EB 6 ASP E  77  SER E  81  0                                        
SHEET    2  EB 6 ILE E 106  THR E 110 -1  O  ALA E 107   N  THR E  80           
SHEET    3  EB 6 ASP E 112  PHE E 117 -1  N  GLY E 113   O  THR E 110           
SHEET    4  EB 6 GLU E  49  MET E  66 -1  O  GLN E  58   N  PHE E 117           
SHEET    5  EB 6 LEU E  29  ASP E  44 -1  O  THR E  30   N  LYS E  61           
SHEET    6  EB 6 ILE E 154  LYS E 157  1  O  ASP E 155   N  VAL E  31           
SHEET    1  EC 4 ILE E  90  ALA E  92  0                                        
SHEET    2  EC 4 ALA E 138  SER E 146 -1  O  GLY E 145   N  THR E  91           
SHEET    3  EC 4 TYR E 195  GLU E 206 -1  O  ILE E 196   N  SER E 146           
SHEET    4  EC 4 TYR E 174  GLN E 186 -1  O  GLU E 175   N  ARG E 205           
SSBOND   1 CYS A  127    CYS A  140                          1555   1555  2.02  
SSBOND   2 CYS A  190    CYS A  191                          1555   1555  2.04  
SSBOND   3 CYS B  127    CYS B  140                          1555   1555  2.02  
SSBOND   4 CYS B  190    CYS B  191                          1555   1555  2.04  
SSBOND   5 CYS C  127    CYS C  140                          1555   1555  2.00  
SSBOND   6 CYS C  190    CYS C  191                          1555   1555  2.05  
SSBOND   7 CYS D  127    CYS D  140                          1555   1555  2.01  
SSBOND   8 CYS D  190    CYS D  191                          1555   1555  2.06  
SSBOND   9 CYS E  127    CYS E  140                          1555   1555  2.01  
SSBOND  10 CYS E  190    CYS E  191                          1555   1555  2.05  
CISPEP   1 LEU B    0    HIS B    1          0         8.35                     
CISPEP   2 ARG D   16    SER D   17          0         1.70                     
CISPEP   3 SER D   17    PRO D   18          0       -11.48                     
SITE     1 AC1 13 TYR A  93  LYS A 143  SER A 146  TRP A 147                    
SITE     2 AC1 13 TYR A 188  CYS A 190  TYR A 195  HOH A2087                    
SITE     3 AC1 13 HOH A2088  HOH A2089  GLN E  38  TYR E  55                    
SITE     4 AC1 13 ILE E 118                                                     
SITE     1 AC2 12 TYR A  55  ILE A 118  SER A 167  TYR B  93                    
SITE     2 AC2 12 LYS B 143  SER B 146  TRP B 147  GLN B 186                    
SITE     3 AC2 12 TYR B 188  TYR B 195  HOH B2071  HOH B2072                    
SITE     1 AC3 12 GLN B  38  TYR B  55  VAL B 108  ILE B 118                    
SITE     2 AC3 12 TYR C  93  LYS C 143  TRP C 147  VAL C 148                    
SITE     3 AC3 12 TYR C 188  CYS C 190  CYS C 191  TYR C 195                    
SITE     1 AC4 15 GLN C  38  TYR C  55  VAL C 108  ILE C 118                    
SITE     2 AC4 15 HOH C2016  TYR D  93  LYS D 143  SER D 146                    
SITE     3 AC4 15 TRP D 147  VAL D 148  TYR D 188  CYS D 190                    
SITE     4 AC4 15 TYR D 195  HOH D2079  HOH D2080                               
SITE     1 AC5 11 GLN D  38  TYR D  55  VAL D 108  ILE D 118                    
SITE     2 AC5 11 TYR E  93  LYS E 143  SER E 146  TRP E 147                    
SITE     3 AC5 11 TYR E 188  TYR E 195  HOH E2079                               
CRYST1   74.430  124.320  130.540  90.00  90.00  90.00 P 21 21 21   16          
ORIGX1      1.000000  0.000000  0.000000        0.00000                         
ORIGX2      0.000000  1.000000  0.000000        0.00000                         
ORIGX3      0.000000  0.000000  1.000000        0.00000                         
SCALE1      0.013435  0.000000  0.000000        0.00000                         
SCALE2      0.000000  0.008044  0.000000        0.00000                         
SCALE3      0.000000  0.000000  0.007660        0.00000                         
ATOM      1  N   TYR A  -7      37.054  -8.445  34.887  1.00 88.57           N  
ATOM      2  CA  TYR A  -7      35.736  -8.656  34.212  1.00 86.96           C  
ATOM      3  C   TYR A  -7      35.282  -7.418  33.436  1.00 85.43           C  
ATOM      4  O   TYR A  -7      34.128  -7.332  33.011  1.00 84.16           O  
ATOM      5  CB  TYR A  -7      34.668  -9.075  35.230  1.00 87.56           C  
ATOM      6  CG  TYR A  -7      34.604 -10.564  35.490  1.00 87.64           C  
ATOM      7  CD1 TYR A  -7      33.848 -11.401  34.666  1.00 85.38           C  
ATOM      8  CD2 TYR A  -7      35.289 -11.137  36.567  1.00 88.64           C  
ATOM      9  CE1 TYR A  -7      33.779 -12.771  34.899  1.00 86.02           C  
ATOM     10  CE2 TYR A  -7      35.225 -12.510  36.813  1.00 88.91           C  
ATOM     11  CZ  TYR A  -7      34.469 -13.320  35.974  1.00 87.93           C  
ATOM     12  OH  TYR A  -7      34.397 -14.675  36.201  1.00 88.05           O  
ATOM     13  N   LYS A  -6      36.202  -6.475  33.241  1.00 85.76           N  
ATOM     14  CA  LYS A  -6      35.923  -5.232  32.516  1.00 84.62           C  
ATOM     15  C   LYS A  -6      35.756  -5.426  31.000  1.00 83.11           C  
ATOM     16  O   LYS A  -6      35.914  -4.477  30.226  1.00 81.97           O  
ATOM     17  CB  LYS A  -6      37.001  -4.181  32.821  1.00 85.17           C  
ATOM     18  N   ASP A  -5      35.434  -6.651  30.583  1.00 83.48           N  
ATOM     19  CA  ASP A  -5      35.125  -6.937  29.179  1.00 82.11           C  
ATOM     20  C   ASP A  -5      33.740  -6.400  28.828  1.00 80.55           C  
ATOM     21  O   ASP A  -5      33.590  -5.215  28.531  1.00 79.55           O  
ATOM     22  CB  ASP A  -5      35.268  -8.444  28.853  1.00 83.00           C  
ATOM     23  CG  ASP A  -5      34.434  -9.355  29.773  1.00 84.60           C  
ATOM     24  OD1 ASP A  -5      34.717 -10.577  29.809  1.00 86.35           O  
ATOM     25  OD2 ASP A  -5      33.500  -8.869  30.452  1.00 85.34           O  
ATOM     26  N   ASP A  -4      32.734  -7.271  28.895  1.00 80.55           N  
ATOM     27  CA  ASP A  -4      31.336  -6.908  28.676  1.00 79.38           C  
ATOM     28  C   ASP A  -4      30.794  -6.038  29.825  1.00 79.55           C  
ATOM     29  O   ASP A  -4      29.583  -5.864  29.972  1.00 79.17           O  
ATOM     30  CB  ASP A  -4      30.488  -8.179  28.494  1.00 79.74           C  
ATOM     31  CG  ASP A  -4      29.146  -7.912  27.815  1.00 78.83           C  
ATOM     32  OD1 ASP A  -4      28.364  -8.872  27.655  1.00 79.88           O  
ATOM     33  OD2 ASP A  -4      28.862  -6.754  27.441  1.00 78.52           O  
ATOM     34  N   ASP A  -3      31.703  -5.498  30.635  1.00 79.95           N  
ATOM     35  CA  ASP A  -3      31.350  -4.524  31.658  1.00 79.94           C  
ATOM     36  C   ASP A  -3      31.426  -3.106  31.085  1.00 78.20           C  
ATOM     37  O   ASP A  -3      30.607  -2.246  31.416  1.00 77.81           O  
ATOM     38  CB  ASP A  -3      32.273  -4.667  32.862  1.00 81.94           C  
ATOM     39  CG  ASP A  -3      31.623  -4.220  34.146  1.00 83.32           C  
ATOM     40  OD1 ASP A  -3      31.465  -5.068  35.051  1.00 85.21           O  
ATOM     41  OD2 ASP A  -3      31.266  -3.027  34.253  1.00 82.99           O  
ATOM     42  N   ASP A  -2      32.425  -2.873  30.233  1.00 77.01           N  
ATOM     43  CA  ASP A  -2      32.508  -1.655  29.436  1.00 75.12           C  
ATOM     44  C   ASP A  -2      31.421  -1.666  28.367  1.00 72.89           C  
ATOM     45  O   ASP A  -2      30.795  -0.638  28.111  1.00 72.06           O  
ATOM     46  CB  ASP A  -2      33.885  -1.520  28.775  1.00 75.20           C  
ATOM     47  CG  ASP A  -2      34.894  -0.788  29.649  1.00 76.95           C  
ATOM     48  OD1 ASP A  -2      35.665   0.028  29.095  1.00 77.08           O  
ATOM     49  OD2 ASP A  -2      34.922  -1.021  30.880  1.00 78.54           O  
ATOM     50  N   LYS A  -1      31.201  -2.829  27.755  1.00 71.84           N  
ATOM     51  CA  LYS A  -1      30.178  -2.987  26.721  1.00 69.82           C  
ATOM     52  C   LYS A  -1      28.773  -2.741  27.269  1.00 69.17           C  
ATOM     53  O   LYS A  -1      27.975  -2.051  26.640  1.00 67.83           O  
ATOM     54  CB  LYS A  -1      30.265  -4.367  26.063  1.00 69.88           C  
ATOM     55  CG  LYS A  -1      31.498  -4.572  25.195  1.00 70.44           C  
ATOM     56  CD  LYS A  -1      31.515  -5.960  24.566  1.00 71.94           C  
ATOM     57  CE  LYS A  -1      32.800  -6.193  23.773  1.00 72.74           C  
ATOM     58  NZ  LYS A  -1      32.937  -7.613  23.338  1.00 73.47           N  
ATOM     59  N   LEU A   0      28.486  -3.298  28.445  1.00 69.91           N  
ATOM     60  CA  LEU A   0      27.215  -3.055  29.131  1.00 69.49           C  
ATOM     61  C   LEU A   0      26.995  -1.578  29.450  1.00 68.55           C  
ATOM     62  O   LEU A   0      25.889  -1.069  29.284  1.00 67.85           O  
ATOM     63  CB  LEU A   0      27.118  -3.889  30.414  1.00 71.39           C  
ATOM     64  CG  LEU A   0      26.119  -5.051  30.501  1.00 72.05           C  
ATOM     65  CD1 LEU A   0      26.382  -6.150  29.470  1.00 71.38           C  
ATOM     66  CD2 LEU A   0      26.111  -5.632  31.923  1.00 74.10           C  
ATOM     67  N   HIS A   1      28.052  -0.905  29.904  1.00 68.43           N  
ATOM     68  CA  HIS A   1      28.000   0.519  30.249  1.00 67.67           C  
ATOM     69  C   HIS A   1      27.780   1.382  29.006  1.00 65.09           C  
ATOM     70  O   HIS A   1      27.112   2.414  29.071  1.00 64.45           O  
ATOM     71  CB  HIS A   1      29.287   0.936  30.977  1.00 69.11           C  
ATOM     72  CG  HIS A   1      29.195   2.254  31.689  1.00 70.80           C  
ATOM     73  ND1 HIS A   1      29.694   3.428  31.159  1.00 70.73           N  
ATOM     74  CD2 HIS A   1      28.685   2.580  32.903  1.00 72.91           C  
ATOM     75  CE1 HIS A   1      29.482   4.419  32.007  1.00 71.43           C  
ATOM     76  NE2 HIS A   1      28.870   3.932  33.073  1.00 73.00           N  
ATOM     77  N   SER A   2      28.333   0.950  27.875  1.00 63.19           N  
ATOM     78  CA  SER A   2      28.214   1.707  26.634  1.00 60.98           C  
ATOM     79  C   SER A   2      26.823   1.554  26.009  1.00 59.30           C  
ATOM     80  O   SER A   2      26.284   2.505  25.442  1.00 58.13           O  
ATOM     81  CB  SER A   2      29.324   1.329  25.644  1.00 60.47           C  
ATOM     82  OG  SER A   2      28.915   0.301  24.760  1.00 60.33           O  
ATOM     83  N   GLN A   3      26.252   0.355  26.121  1.00 58.87           N  
ATOM     84  CA  GLN A   3      24.888   0.096  25.661  1.00 57.60           C  
ATOM     85  C   GLN A   3      23.877   0.839  26.524  1.00 57.64           C  
ATOM     86  O   GLN A   3      22.930   1.436  26.005  1.00 56.35           O  
ATOM     87  CB  GLN A   3      24.584  -1.404  25.650  1.00 57.98           C  
ATOM     88  CG  GLN A   3      25.109  -2.136  24.416  1.00 57.30           C  
ATOM     89  CD  GLN A   3      24.998  -3.650  24.529  1.00 58.82           C  
ATOM     90  OE1 GLN A   3      24.433  -4.178  25.490  1.00 60.45           O  
ATOM     91  NE2 GLN A   3      25.545  -4.357  23.546  1.00 58.07           N  
ATOM     92  N   ALA A   4      24.100   0.804  27.838  1.00 58.79           N  
ATOM     93  CA  ALA A   4      23.249   1.500  28.798  1.00 59.38           C  
ATOM     94  C   ALA A   4      23.280   3.015  28.593  1.00 58.72           C  
ATOM     95  O   ALA A   4      22.246   3.676  28.722  1.00 58.64           O  
ATOM     96  CB  ALA A   4      23.634   1.137  30.227  1.00 61.08           C  
ATOM     97  N   ASN A   5      24.456   3.552  28.264  1.00 58.21           N  
ATOM     98  CA  ASN A   5      24.598   4.977  27.967  1.00 57.58           C  
ATOM     99  C   ASN A   5      23.846   5.391  26.708  1.00 56.21           C  
ATOM    100  O   ASN A   5      23.162   6.415  26.698  1.00 55.93           O  
ATOM    101  CB  ASN A   5      26.074   5.376  27.847  1.00 57.56           C  
ATOM    102  CG  ASN A   5      26.741   5.586  29.197  1.00 58.79           C  
ATOM    103  OD1 ASN A   5      26.145   6.132  30.129  1.00 58.75           O  
ATOM    104  ND2 ASN A   5      27.992   5.161  29.302  1.00 58.32           N  
ATOM    105  N   LEU A   6      23.983   4.595  25.650  1.00 55.48           N  
ATOM    106  CA  LEU A   6      23.300   4.862  24.389  1.00 54.40           C  
ATOM    107  C   LEU A   6      21.787   4.928  24.593  1.00 54.85           C  
ATOM    108  O   LEU A   6      21.136   5.886  24.166  1.00 54.04           O  
ATOM    109  CB  LEU A   6      23.672   3.809  23.339  1.00 53.38           C  
ATOM    110  CG  LEU A   6      23.094   3.938  21.929  1.00 51.97           C  
ATOM    111  CD1 LEU A   6      23.128   5.375  21.420  1.00 50.85           C  
ATOM    112  CD2 LEU A   6      23.821   2.999  20.964  1.00 51.24           C  
ATOM    113  N   MET A   7      21.245   3.918  25.269  1.00 56.34           N  
ATOM    114  CA  MET A   7      19.823   3.876  25.591  1.00 57.29           C  
ATOM    115  C   MET A   7      19.403   4.995  26.545  1.00 57.81           C  
ATOM    116  O   MET A   7      18.279   5.496  26.450  1.00 57.88           O  
ATOM    117  CB  MET A   7      19.416   2.496  26.119  1.00 58.54           C  
ATOM    118  CG  MET A   7      19.278   1.452  25.001  1.00 60.00           C  
ATOM    119  SD  MET A   7      18.562  -0.129  25.523  1.00 67.26           S  
ATOM    120  CE  MET A   7      19.830  -0.767  26.629  1.00 67.68           C  
ATOM    121  N   ARG A   8      20.307   5.405  27.435  1.00 58.32           N  
ATOM    122  CA  ARG A   8      20.051   6.543  28.317  1.00 58.88           C  
ATOM    123  C   ARG A   8      19.957   7.841  27.513  1.00 57.91           C  
ATOM    124  O   ARG A   8      19.096   8.679  27.774  1.00 58.17           O  
ATOM    125  CB  ARG A   8      21.126   6.650  29.408  1.00 60.06           C  
ATOM    126  CG  ARG A   8      20.872   7.733  30.462  1.00 60.38           C  
ATOM    127  CD  ARG A   8      21.829   7.617  31.670  1.00 60.94           C  
ATOM    128  NE  ARG A   8      23.253   7.601  31.296  1.00 59.42           N  
ATOM    129  CZ  ARG A   8      24.045   8.679  31.187  1.00 58.68           C  
ATOM    130  NH1 ARG A   8      23.576   9.905  31.419  1.00 58.09           N  
ATOM    131  NH2 ARG A   8      25.318   8.526  30.837  1.00 57.84           N  
ATOM    132  N   LEU A   9      20.842   7.987  26.532  1.00 56.86           N  
ATOM    133  CA  LEU A   9      20.897   9.173  25.686  1.00 55.96           C  
ATOM    134  C   LEU A   9      19.653   9.335  24.805  1.00 55.17           C  
ATOM    135  O   LEU A   9      19.033  10.402  24.786  1.00 55.10           O  
ATOM    136  CB  LEU A   9      22.168   9.148  24.829  1.00 55.02           C  
ATOM    137  CG  LEU A   9      22.396  10.252  23.791  1.00 53.98           C  
ATOM    138  CD1 LEU A   9      22.435  11.640  24.437  1.00 54.33           C  
ATOM    139  CD2 LEU A   9      23.672   9.969  22.995  1.00 52.58           C  
ATOM    140  N   LYS A  10      19.296   8.276  24.082  1.00 54.67           N  
ATOM    141  CA  LYS A  10      18.108   8.279  23.233  1.00 54.06           C  
ATOM    142  C   LYS A  10      16.844   8.566  24.041  1.00 55.31           C  
ATOM    143  O   LYS A  10      15.962   9.286  23.590  1.00 55.09           O  
ATOM    144  CB  LYS A  10      17.994   6.960  22.472  1.00 53.13           C  
ATOM    145  CG  LYS A  10      19.109   6.775  21.453  1.00 52.08           C  
ATOM    146  CD  LYS A  10      19.215   5.352  20.946  1.00 52.19           C  
ATOM    147  CE  LYS A  10      18.447   5.140  19.660  1.00 51.06           C  
ATOM    148  NZ  LYS A  10      18.887   3.889  18.995  1.00 50.63           N  
ATOM    149  N   SER A  11      16.782   8.017  25.249  1.00 57.36           N  
ATOM    150  CA  SER A  11      15.663   8.235  26.160  1.00 59.07           C  
ATOM    151  C   SER A  11      15.591   9.694  26.608  1.00 59.94           C  
ATOM    152  O   SER A  11      14.507  10.271  26.663  1.00 60.16           O  
ATOM    153  CB  SER A  11      15.790   7.314  27.373  1.00 60.43           C  
ATOM    154  OG  SER A  11      14.519   7.041  27.920  1.00 62.04           O  
ATOM    155  N   ASP A  12      16.748  10.282  26.910  1.00 60.80           N  
ATOM    156  CA  ASP A  12      16.845  11.690  27.309  1.00 62.02           C  
ATOM    157  C   ASP A  12      16.502  12.663  26.184  1.00 61.22           C  
ATOM    158  O   ASP A  12      16.075  13.790  26.445  1.00 61.63           O  
ATOM    159  CB  ASP A  12      18.240  12.008  27.851  1.00 62.69           C  
ATOM    160  CG  ASP A  12      18.363  11.750  29.341  1.00 64.90           C  
ATOM    161  OD1 ASP A  12      17.329  11.519  30.005  1.00 66.51           O  
ATOM    162  OD2 ASP A  12      19.501  11.787  29.854  1.00 65.95           O  
ATOM    163  N   LEU A  13      16.692  12.229  24.941  1.00 60.38           N  
ATOM    164  CA  LEU A  13      16.374  13.061  23.783  1.00 59.74           C  
ATOM    165  C   LEU A  13      14.921  12.913  23.319  1.00 60.03           C  
ATOM    166  O   LEU A  13      14.292  13.900  22.949  1.00 59.81           O  
ATOM    167  CB  LEU A  13      17.337  12.785  22.618  1.00 58.18           C  
ATOM    168  CG  LEU A  13      18.821  13.152  22.746  1.00 57.74           C  
ATOM    169  CD1 LEU A  13      19.593  12.589  21.563  1.00 55.71           C  
ATOM    170  CD2 LEU A  13      19.056  14.651  22.867  1.00 56.51           C  
ATOM    171  N   PHE A  14      14.397  11.689  23.354  1.00 60.95           N  
ATOM    172  CA  PHE A  14      13.090  11.387  22.761  1.00 61.69           C  
ATOM    173  C   PHE A  14      11.948  11.146  23.757  1.00 63.71           C  
ATOM    174  O   PHE A  14      10.829  10.823  23.346  1.00 63.69           O  
ATOM    175  CB  PHE A  14      13.204  10.197  21.798  1.00 60.60           C  
ATOM    176  CG  PHE A  14      14.209  10.398  20.694  1.00 60.11           C  
ATOM    177  CD1 PHE A  14      15.328   9.574  20.595  1.00 59.57           C  
ATOM    178  CD2 PHE A  14      14.037  11.412  19.746  1.00 59.68           C  
ATOM    179  CE1 PHE A  14      16.261   9.754  19.576  1.00 58.54           C  
ATOM    180  CE2 PHE A  14      14.969  11.600  18.726  1.00 58.55           C  
ATOM    181  CZ  PHE A  14      16.082  10.768  18.642  1.00 57.61           C  
ATOM    182  N   ASN A  15      12.227  11.295  25.053  1.00 66.01           N  
ATOM    183  CA  ASN A  15      11.207  11.121  26.097  1.00 68.24           C  
ATOM    184  C   ASN A  15      11.224  12.216  27.162  1.00 69.77           C  
ATOM    185  O   ASN A  15      10.170  12.698  27.577  1.00 70.66           O  
ATOM    186  CB  ASN A  15      11.308   9.735  26.754  1.00 69.15           C  
ATOM    187  CG  ASN A  15      10.793   8.615  25.855  1.00 69.47           C  
ATOM    188  OD1 ASN A  15      11.340   7.511  25.849  1.00 70.57           O  
ATOM    189  ND2 ASN A  15       9.737   8.895  25.093  1.00 69.85           N  
ATOM    190  N   ARG A  16      12.422  12.607  27.594  1.00 70.46           N  
ATOM    191  CA  ARG A  16      12.582  13.653  28.607  1.00 72.16           C  
ATOM    192  C   ARG A  16      12.439  15.061  28.019  1.00 71.77           C  
ATOM    193  O   ARG A  16      12.435  16.049  28.761  1.00 72.80           O  
ATOM    194  CB  ARG A  16      13.931  13.511  29.338  1.00 72.96           C  
ATOM    195  CG  ARG A  16      14.043  12.307  30.293  1.00 74.65           C  
ATOM    196  CD  ARG A  16      13.304  12.537  31.615  1.00 77.05           C  
ATOM    197  NE  ARG A  16      13.457  11.415  32.547  1.00 78.79           N  
ATOM    198  CZ  ARG A  16      14.163  11.454  33.678  1.00 80.49           C  
ATOM    199  NH1 ARG A  16      14.792  12.566  34.047  1.00 80.79           N  
ATOM    200  NH2 ARG A  16      14.235  10.380  34.456  1.00 81.21           N  
ATOM    201  N   SER A  17      12.320  15.142  26.692  1.00 70.48           N  
ATOM    202  CA  SER A  17      12.169  16.422  25.993  1.00 70.03           C  
ATOM    203  C   SER A  17      11.013  16.404  24.981  1.00 69.11           C  
ATOM    204  O   SER A  17      10.893  15.456  24.199  1.00 68.38           O  
ATOM    205  CB  SER A  17      13.482  16.819  25.316  1.00 69.26           C  
ATOM    206  OG  SER A  17      14.447  17.208  26.280  1.00 70.47           O  
ATOM    207  N   PRO A  18      10.163  17.456  24.994  1.00 69.37           N  
ATOM    208  CA  PRO A  18       8.939  17.540  24.172  1.00 68.52           C  
ATOM    209  C   PRO A  18       9.195  17.435  22.665  1.00 66.29           C  
ATOM    210  O   PRO A  18      10.232  17.898  22.184  1.00 65.88           O  
ATOM    211  CB  PRO A  18       8.368  18.925  24.522  1.00 69.56           C  
ATOM    212  CG  PRO A  18       9.528  19.699  25.082  1.00 70.25           C  
ATOM    213  CD  PRO A  18      10.359  18.677  25.804  1.00 70.65           C  
ATOM    214  N   MET A  19       8.252  16.832  21.940  1.00 64.82           N  
ATOM    215  CA  MET A  19       8.396  16.575  20.495  0.50 62.38           C  
ATOM    216  C   MET A  19       8.648  17.846  19.669  1.00 60.87           C  
ATOM    217  O   MET A  19       7.915  18.836  19.796  1.00 61.57           O  
ATOM    218  CB  MET A  19       7.171  15.818  19.960  0.50 62.35           C  
ATOM    219  CG  MET A  19       7.269  15.393  18.496  0.50 61.26           C  
ATOM    220  SD  MET A  19       6.062  14.124  18.070  0.50 62.34           S  
ATOM    221  CE  MET A  19       6.234  14.057  16.286  0.50 60.34           C  
ATOM    222  N   TYR A  20       9.688  17.801  18.833  1.00 58.35           N  
ATOM    223  CA  TYR A  20      10.101  18.941  18.005  1.00 56.23           C  
ATOM    224  C   TYR A  20       8.993  19.341  17.033  1.00 54.86           C  
ATOM    225  O   TYR A  20       8.555  18.526  16.219  1.00 54.13           O  
ATOM    226  CB  TYR A  20      11.408  18.628  17.264  1.00 55.07           C  
ATOM    227  CG  TYR A  20      11.913  19.710  16.323  1.00 53.31           C  
ATOM    228  CD1 TYR A  20      12.391  20.931  16.810  1.00 53.28           C  
ATOM    229  CD2 TYR A  20      11.940  19.499  14.947  1.00 50.30           C  
ATOM    230  CE1 TYR A  20      12.861  21.920  15.940  1.00 51.08           C  
ATOM    231  CE2 TYR A  20      12.408  20.473  14.077  1.00 49.00           C  
ATOM    232  CZ  TYR A  20      12.867  21.676  14.575  1.00 49.72           C  
ATOM    233  OH  TYR A  20      13.327  22.633  13.703  1.00 49.78           O  
ATOM    234  N   PRO A  21       8.535  20.604  17.126  1.00 54.42           N  
ATOM    235  CA  PRO A  21       7.369  21.057  16.375  1.00 53.50           C  
ATOM    236  C   PRO A  21       7.704  21.548  14.969  1.00 51.61           C  
ATOM    237  O   PRO A  21       6.833  22.075  14.279  1.00 51.61           O  
ATOM    238  CB  PRO A  21       6.842  22.208  17.233  1.00 54.80           C  
ATOM    239  CG  PRO A  21       8.058  22.768  17.911  1.00 55.52           C  
ATOM    240  CD  PRO A  21       9.110  21.687  17.950  1.00 55.10           C  
ATOM    241  N   GLY A  22       8.953  21.370  14.552  1.00 49.87           N  
ATOM    242  CA  GLY A  22       9.405  21.882  13.266  1.00 47.94           C  
ATOM    243  C   GLY A  22       9.959  23.292  13.371  1.00 47.42           C  
ATOM    244  O   GLY A  22       9.796  23.944  14.399  1.00 48.26           O  
ATOM    245  N   PRO A  23      10.621  23.771  12.301  1.00 46.17           N  
ATOM    246  CA  PRO A  23      11.188  25.114  12.272  1.00 46.33           C  
ATOM    247  C   PRO A  23      10.132  26.217  12.218  1.00 46.72           C  
ATOM    248  O   PRO A  23       9.027  26.003  11.718  1.00 46.69           O  
ATOM    249  CB  PRO A  23      12.021  25.113  10.985  1.00 45.29           C  
ATOM    250  CG  PRO A  23      11.411  24.085  10.146  1.00 44.36           C  
ATOM    251  CD  PRO A  23      10.951  23.020  11.079  1.00 44.83           C  
ATOM    252  N   THR A  24      10.487  27.387  12.735  1.00 47.14           N  
ATOM    253  CA  THR A  24       9.626  28.560  12.681  1.00 47.62           C  
ATOM    254  C   THR A  24      10.426  29.742  12.136  1.00 47.79           C  
ATOM    255  O   THR A  24      11.626  29.620  11.905  1.00 46.89           O  
ATOM    256  CB  THR A  24       9.063  28.908  14.076  1.00 48.91           C  
ATOM    257  OG1 THR A  24      10.142  29.065  15.009  1.00 49.09           O  
ATOM    258  CG2 THR A  24       8.126  27.816  14.569  1.00 48.38           C  
ATOM    259  N   LYS A  25       9.763  30.878  11.923  1.00 48.61           N  
ATOM    260  CA  LYS A  25      10.444  32.096  11.475  1.00 49.41           C  
ATOM    261  C   LYS A  25      11.438  32.608  12.513  1.00 50.09           C  
ATOM    262  O   LYS A  25      12.407  33.277  12.165  1.00 50.12           O  
ATOM    263  CB  LYS A  25       9.444  33.204  11.146  1.00 50.41           C  
ATOM    264  CG  LYS A  25       8.762  33.046   9.806  1.00 51.19           C  
ATOM    265  CD  LYS A  25       8.263  34.398   9.298  1.00 54.92           C  
ATOM    266  CE  LYS A  25       7.121  34.232   8.307  1.00 55.51           C  
ATOM    267  NZ  LYS A  25       5.799  34.149   9.001  1.00 56.91           N  
ATOM    268  N   ASP A  26      11.186  32.294  13.782  1.00 50.78           N  
ATOM    269  CA  ASP A  26      12.102  32.660  14.861  1.00 51.85           C  
ATOM    270  C   ASP A  26      13.098  31.549  15.187  1.00 51.03           C  
ATOM    271  O   ASP A  26      14.125  31.805  15.816  1.00 52.07           O  
ATOM    272  CB  ASP A  26      11.341  33.120  16.113  1.00 53.43           C  
ATOM    273  CG  ASP A  26      10.764  34.535  15.967  1.00 55.53           C  
ATOM    274  OD1 ASP A  26      11.175  35.276  15.039  1.00 55.99           O  
ATOM    275  OD2 ASP A  26       9.898  34.914  16.786  1.00 57.56           O  
ATOM    276  N   ASP A  27      12.807  30.325  14.749  1.00 49.37           N  
ATOM    277  CA  ASP A  27      13.772  29.227  14.871  1.00 48.43           C  
ATOM    278  C   ASP A  27      13.968  28.477  13.544  1.00 45.81           C  
ATOM    279  O   ASP A  27      13.605  27.309  13.437  1.00 44.67           O  
ATOM    280  CB  ASP A  27      13.371  28.260  15.997  1.00 49.29           C  
ATOM    281  CG  ASP A  27      14.513  27.339  16.413  1.00 51.50           C  
ATOM    282  OD1 ASP A  27      15.696  27.717  16.212  1.00 53.10           O  
ATOM    283  OD2 ASP A  27      14.229  26.231  16.934  1.00 54.59           O  
ATOM    284  N   PRO A  28      14.560  29.149  12.539  1.00 44.61           N  
ATOM    285  CA  PRO A  28      14.614  28.574  11.202  1.00 42.97           C  
ATOM    286  C   PRO A  28      15.724  27.545  11.064  1.00 42.12           C  
ATOM    287  O   PRO A  28      16.609  27.449  11.921  1.00 42.44           O  
ATOM    288  CB  PRO A  28      14.887  29.782  10.307  1.00 42.72           C  
ATOM    289  CG  PRO A  28      15.664  30.718  11.172  1.00 44.59           C  
ATOM    290  CD  PRO A  28      15.290  30.430  12.615  1.00 45.56           C  
ATOM    291  N   LEU A  29      15.669  26.794   9.974  1.00 40.49           N  
ATOM    292  CA  LEU A  29      16.559  25.681   9.768  1.00 39.67           C  
ATOM    293  C   LEU A  29      17.225  25.807   8.402  1.00 38.42           C  
ATOM    294  O   LEU A  29      16.599  26.267   7.445  1.00 38.19           O  
ATOM    295  CB  LEU A  29      15.751  24.381   9.851  1.00 39.21           C  
ATOM    296  CG  LEU A  29      16.532  23.074   9.966  1.00 40.28           C  
ATOM    297  CD1 LEU A  29      17.230  22.981  11.323  1.00 41.59           C  
ATOM    298  CD2 LEU A  29      15.611  21.895   9.756  1.00 40.89           C  
ATOM    299  N   THR A  30      18.489  25.402   8.325  1.00 37.51           N  
ATOM    300  CA  THR A  30      19.201  25.298   7.058  1.00 36.72           C  
ATOM    301  C   THR A  30      19.437  23.834   6.697  1.00 35.49           C  
ATOM    302  O   THR A  30      20.176  23.122   7.375  1.00 35.51           O  
ATOM    303  CB  THR A  30      20.551  26.039   7.084  1.00 37.32           C  
ATOM    304  OG1 THR A  30      20.321  27.419   7.361  1.00 39.30           O  
ATOM    305  CG2 THR A  30      21.252  25.926   5.724  1.00 37.48           C  
ATOM    306  N   VAL A  31      18.796  23.395   5.625  1.00 34.25           N  
ATOM    307  CA  VAL A  31      19.007  22.058   5.109  1.00 33.23           C  
ATOM    308  C   VAL A  31      20.023  22.145   3.975  1.00 32.81           C  
ATOM    309  O   VAL A  31      19.846  22.917   3.028  1.00 32.50           O  
ATOM    310  CB  VAL A  31      17.681  21.398   4.641  1.00 32.78           C  
ATOM    311  CG1 VAL A  31      17.947  20.028   4.007  1.00 31.58           C  
ATOM    312  CG2 VAL A  31      16.712  21.260   5.814  1.00 32.24           C  
ATOM    313  N   THR A  32      21.103  21.382   4.098  1.00 32.55           N  
ATOM    314  CA  THR A  32      22.087  21.308   3.036  1.00 32.72           C  
ATOM    315  C   THR A  32      21.793  20.094   2.178  1.00 32.42           C  
ATOM    316  O   THR A  32      21.683  18.975   2.685  1.00 32.82           O  
ATOM    317  CB  THR A  32      23.518  21.238   3.568  1.00 33.09           C  
ATOM    318  OG1 THR A  32      23.752  22.355   4.432  1.00 33.27           O  
ATOM    319  CG2 THR A  32      24.515  21.278   2.401  1.00 32.42           C  
ATOM    320  N   LEU A  33      21.670  20.330   0.880  1.00 32.30           N  
ATOM    321  CA  LEU A  33      21.214  19.319  -0.063  1.00 32.05           C  
ATOM    322  C   LEU A  33      22.264  19.084  -1.139  1.00 31.81           C  
ATOM    323  O   LEU A  33      22.760  20.041  -1.747  1.00 32.18           O  
ATOM    324  CB  LEU A  33      19.935  19.810  -0.726  1.00 31.86           C  
ATOM    325  CG  LEU A  33      18.883  18.799  -1.133  1.00 33.61           C  
ATOM    326  CD1 LEU A  33      18.013  18.457   0.087  1.00 34.47           C  
ATOM    327  CD2 LEU A  33      18.042  19.398  -2.241  1.00 34.48           C  
ATOM    328  N   GLY A  34      22.601  17.817  -1.365  1.00 31.17           N  
ATOM    329  CA  GLY A  34      23.482  17.443  -2.463  1.00 31.16           C  
ATOM    330  C   GLY A  34      23.093  16.113  -3.085  1.00 30.96           C  
ATOM    331  O   GLY A  34      22.657  15.200  -2.384  1.00 30.87           O  
ATOM    332  N   PHE A  35      23.273  15.997  -4.399  1.00 30.55           N  
ATOM    333  CA  PHE A  35      22.891  14.797  -5.119  1.00 29.93           C  
ATOM    334  C   PHE A  35      24.073  13.987  -5.609  1.00 30.45           C  
ATOM    335  O   PHE A  35      25.084  14.544  -6.056  1.00 30.80           O  
ATOM    336  CB  PHE A  35      21.997  15.154  -6.299  1.00 29.78           C  
ATOM    337  CG  PHE A  35      20.676  15.722  -5.892  1.00 29.71           C  
ATOM    338  CD1 PHE A  35      19.615  14.881  -5.570  1.00 30.09           C  
ATOM    339  CD2 PHE A  35      20.494  17.094  -5.811  1.00 29.72           C  
ATOM    340  CE1 PHE A  35      18.385  15.403  -5.187  1.00 30.19           C  
ATOM    341  CE2 PHE A  35      19.275  17.626  -5.420  1.00 30.85           C  
ATOM    342  CZ  PHE A  35      18.215  16.781  -5.115  1.00 30.50           C  
ATOM    343  N   THR A  36      23.922  12.666  -5.521  1.00 29.63           N  
ATOM    344  CA  THR A  36      24.854  11.722  -6.097  1.00 29.76           C  
ATOM    345  C   THR A  36      24.092  10.939  -7.166  1.00 29.88           C  
ATOM    346  O   THR A  36      23.259  10.090  -6.845  1.00 29.96           O  
ATOM    347  CB  THR A  36      25.414  10.771  -5.011  1.00 29.89           C  
ATOM    348  OG1 THR A  36      26.092  11.541  -4.014  1.00 29.31           O  
ATOM    349  CG2 THR A  36      26.374   9.756  -5.604  1.00 29.58           C  
ATOM    350  N   LEU A  37      24.359  11.235  -8.435  1.00 30.00           N  
ATOM    351  CA  LEU A  37      23.624  10.598  -9.518  1.00 29.94           C  
ATOM    352  C   LEU A  37      24.235   9.240  -9.848  1.00 30.78           C  
ATOM    353  O   LEU A  37      25.407   9.155 -10.233  1.00 31.29           O  
ATOM    354  CB  LEU A  37      23.563  11.502 -10.757  1.00 30.05           C  
ATOM    355  CG  LEU A  37      22.809  11.008 -12.000  1.00 29.67           C  
ATOM    356  CD1 LEU A  37      21.363  10.625 -11.684  1.00 27.96           C  
ATOM    357  CD2 LEU A  37      22.846  12.080 -13.073  1.00 29.45           C  
ATOM    358  N   GLN A  38      23.429   8.186  -9.698  1.00 30.55           N  
ATOM    359  CA  GLN A  38      23.904   6.820  -9.892  1.00 31.02           C  
ATOM    360  C   GLN A  38      23.536   6.249 -11.263  1.00 30.83           C  
ATOM    361  O   GLN A  38      24.354   5.582 -11.897  1.00 31.11           O  
ATOM    362  CB  GLN A  38      23.415   5.894  -8.753  1.00 31.10           C  
ATOM    363  CG  GLN A  38      24.165   4.557  -8.694  1.00 33.01           C  
ATOM    364  CD  GLN A  38      23.757   3.668  -7.513  1.00 34.83           C  
ATOM    365  OE1 GLN A  38      22.609   3.691  -7.070  1.00 35.59           O  
ATOM    366  NE2 GLN A  38      24.702   2.876  -7.010  1.00 33.79           N  
ATOM    367  N   ASP A  39      22.314   6.510 -11.718  1.00 30.36           N  
ATOM    368  CA  ASP A  39      21.838   5.932 -12.975  1.00 30.83           C  
ATOM    369  C   ASP A  39      20.643   6.664 -13.555  1.00 30.72           C  
ATOM    370  O   ASP A  39      19.751   7.110 -12.833  1.00 30.50           O  
ATOM    371  CB  ASP A  39      21.454   4.468 -12.767  1.00 31.31           C  
ATOM    372  CG  ASP A  39      21.382   3.677 -14.066  1.00 32.64           C  
ATOM    373  OD1 ASP A  39      21.914   4.134 -15.102  1.00 32.90           O  
ATOM    374  OD2 ASP A  39      20.796   2.576 -14.036  1.00 33.72           O  
ATOM    375  N   ILE A  40      20.651   6.798 -14.870  1.00 31.41           N  
ATOM    376  CA  ILE A  40      19.447   7.087 -15.617  1.00 31.61           C  
ATOM    377  C   ILE A  40      19.034   5.740 -16.173  1.00 32.65           C  
ATOM    378  O   ILE A  40      19.672   5.204 -17.093  1.00 33.23           O  
ATOM    379  CB  ILE A  40      19.696   8.090 -16.759  1.00 32.20           C  
ATOM    380  CG1 ILE A  40      20.174   9.429 -16.187  1.00 31.40           C  
ATOM    381  CG2 ILE A  40      18.448   8.226 -17.638  1.00 32.06           C  
ATOM    382  CD1 ILE A  40      20.246  10.546 -17.194  1.00 32.29           C  
ATOM    383  N   VAL A  41      17.981   5.183 -15.587  1.00 32.63           N  
ATOM    384  CA  VAL A  41      17.551   3.839 -15.918  1.00 33.43           C  
ATOM    385  C   VAL A  41      16.847   3.819 -17.268  1.00 34.30           C  
ATOM    386  O   VAL A  41      17.116   2.952 -18.108  1.00 35.27           O  
ATOM    387  CB  VAL A  41      16.608   3.270 -14.840  1.00 32.78           C  
ATOM    388  CG1 VAL A  41      16.187   1.864 -15.191  1.00 33.62           C  
ATOM    389  CG2 VAL A  41      17.276   3.281 -13.498  1.00 32.64           C  
ATOM    390  N   LYS A  42      15.951   4.780 -17.467  1.00 34.30           N  
ATOM    391  CA  LYS A  42      15.008   4.743 -18.580  1.00 35.07           C  
ATOM    392  C   LYS A  42      14.617   6.149 -19.024  1.00 34.67           C  
ATOM    393  O   LYS A  42      14.478   7.055 -18.208  1.00 33.86           O  
ATOM    394  CB  LYS A  42      13.750   3.971 -18.163  1.00 35.26           C  
ATOM    395  CG  LYS A  42      12.748   3.760 -19.283  1.00 37.37           C  
ATOM    396  CD  LYS A  42      11.328   3.566 -18.760  1.00 39.47           C  
ATOM    397  CE  LYS A  42      11.075   2.162 -18.254  1.00 40.19           C  
ATOM    398  NZ  LYS A  42       9.613   1.874 -18.236  1.00 42.32           N  
ATOM    399  N   ALA A  43      14.453   6.311 -20.333  1.00 35.37           N  
ATOM    400  CA  ALA A  43      13.961   7.541 -20.926  1.00 34.94           C  
ATOM    401  C   ALA A  43      12.811   7.188 -21.873  1.00 35.69           C  
ATOM    402  O   ALA A  43      13.035   6.705 -22.988  1.00 36.94           O  
ATOM    403  CB  ALA A  43      15.082   8.240 -21.660  1.00 35.14           C  
ATOM    404  N   ASP A  44      11.584   7.399 -21.414  1.00 35.12           N  
ATOM    405  CA  ASP A  44      10.390   6.989 -22.158  1.00 36.08           C  
ATOM    406  C   ASP A  44       9.884   8.156 -22.995  1.00 36.08           C  
ATOM    407  O   ASP A  44       9.324   9.105 -22.457  1.00 35.96           O  
ATOM    408  CB  ASP A  44       9.307   6.515 -21.188  1.00 35.84           C  
ATOM    409  CG  ASP A  44       8.110   5.880 -21.881  1.00 38.21           C  
ATOM    410  OD1 ASP A  44       7.833   6.158 -23.072  1.00 40.13           O  
ATOM    411  OD2 ASP A  44       7.413   5.099 -21.204  1.00 40.99           O  
ATOM    412  N   SER A  45      10.086   8.079 -24.309  1.00 36.51           N  
ATOM    413  CA  SER A  45       9.734   9.179 -25.213  1.00 36.50           C  
ATOM    414  C   SER A  45       8.269   9.147 -25.633  1.00 36.72           C  
ATOM    415  O   SER A  45       7.788  10.072 -26.295  1.00 36.96           O  
ATOM    416  CB  SER A  45      10.635   9.179 -26.453  1.00 37.59           C  
ATOM    417  OG  SER A  45      10.388   8.035 -27.253  1.00 38.20           O  
ATOM    418  N   SER A  46       7.562   8.084 -25.251  1.00 36.44           N  
ATOM    419  CA  SER A  46       6.125   7.984 -25.530  1.00 36.83           C  
ATOM    420  C   SER A  46       5.273   8.650 -24.437  1.00 35.33           C  
ATOM    421  O   SER A  46       4.099   8.923 -24.650  1.00 35.64           O  
ATOM    422  CB  SER A  46       5.695   6.525 -25.762  1.00 37.57           C  
ATOM    423  OG  SER A  46       5.644   5.806 -24.539  1.00 38.83           O  
ATOM    424  N   THR A  47       5.866   8.913 -23.273  1.00 33.71           N  
ATOM    425  CA  THR A  47       5.151   9.640 -22.213  1.00 32.47           C  
ATOM    426  C   THR A  47       5.919  10.861 -21.720  1.00 31.70           C  
ATOM    427  O   THR A  47       5.391  11.634 -20.927  1.00 30.92           O  
ATOM    428  CB  THR A  47       4.793   8.751 -20.984  1.00 31.89           C  
ATOM    429  OG1 THR A  47       5.988   8.231 -20.382  1.00 31.18           O  
ATOM    430  CG2 THR A  47       3.854   7.612 -21.364  1.00 31.61           C  
ATOM    431  N   ASN A  48       7.150  11.028 -22.213  1.00 31.62           N  
ATOM    432  CA  ASN A  48       8.112  11.998 -21.685  1.00 30.93           C  
ATOM    433  C   ASN A  48       8.306  11.909 -20.156  1.00 30.30           C  
ATOM    434  O   ASN A  48       8.119  12.880 -19.411  1.00 29.92           O  
ATOM    435  CB  ASN A  48       7.826  13.427 -22.183  1.00 30.88           C  
ATOM    436  CG  ASN A  48       8.193  13.619 -23.651  1.00 31.90           C  
ATOM    437  OD1 ASN A  48       8.823  12.751 -24.254  1.00 32.87           O  
ATOM    438  ND2 ASN A  48       7.799  14.754 -24.231  1.00 29.83           N  
ATOM    439  N   GLU A  49       8.679  10.715 -19.711  1.00 30.33           N  
ATOM    440  CA  GLU A  49       9.108  10.486 -18.345  1.00 29.97           C  
ATOM    441  C   GLU A  49      10.499   9.866 -18.386  1.00 30.33           C  
ATOM    442  O   GLU A  49      10.773   8.979 -19.205  1.00 30.39           O  
ATOM    443  CB  GLU A  49       8.174   9.520 -17.626  1.00 29.75           C  
ATOM    444  CG  GLU A  49       6.759  10.003 -17.385  1.00 31.20           C  
ATOM    445  CD  GLU A  49       5.824   8.846 -17.028  1.00 33.64           C  
ATOM    446  OE1 GLU A  49       5.654   7.923 -17.869  1.00 33.03           O  
ATOM    447  OE2 GLU A  49       5.268   8.853 -15.901  1.00 33.75           O  
ATOM    448  N   VAL A  50      11.373  10.328 -17.493  1.00 30.14           N  
ATOM    449  CA  VAL A  50      12.694   9.733 -17.344  1.00 30.37           C  
ATOM    450  C   VAL A  50      12.842   9.245 -15.906  1.00 29.73           C  
ATOM    451  O   VAL A  50      12.340   9.880 -14.974  1.00 29.33           O  
ATOM    452  CB  VAL A  50      13.807  10.714 -17.788  1.00 30.64           C  
ATOM    453  CG1 VAL A  50      15.178  10.277 -17.317  1.00 31.14           C  
ATOM    454  CG2 VAL A  50      13.813  10.829 -19.310  1.00 32.76           C  
ATOM    455  N   ASP A  51      13.483   8.091 -15.741  1.00 29.90           N  
ATOM    456  CA  ASP A  51      13.690   7.507 -14.423  1.00 30.09           C  
ATOM    457  C   ASP A  51      15.135   7.663 -14.013  1.00 30.14           C  
ATOM    458  O   ASP A  51      16.056   7.261 -14.740  1.00 30.47           O  
ATOM    459  CB  ASP A  51      13.311   6.025 -14.391  1.00 30.63           C  
ATOM    460  CG  ASP A  51      11.841   5.778 -14.670  1.00 31.68           C  
ATOM    461  OD1 ASP A  51      11.095   6.734 -14.981  1.00 30.98           O  
ATOM    462  OD2 ASP A  51      11.433   4.597 -14.595  1.00 34.12           O  
ATOM    463  N   LEU A  52      15.320   8.259 -12.845  1.00 29.56           N  
ATOM    464  CA  LEU A  52      16.634   8.492 -12.293  1.00 29.79           C  
ATOM    465  C   LEU A  52      16.801   7.665 -11.028  1.00 29.27           C  
ATOM    466  O   LEU A  52      15.838   7.463 -10.290  1.00 29.08           O  
ATOM    467  CB  LEU A  52      16.777   9.976 -11.939  1.00 29.72           C  
ATOM    468  CG  LEU A  52      17.560  10.928 -12.842  1.00 31.62           C  
ATOM    469  CD1 LEU A  52      17.206  10.818 -14.319  1.00 32.79           C  
ATOM    470  CD2 LEU A  52      17.379  12.354 -12.329  1.00 33.76           C  
ATOM    471  N   VAL A  53      18.022   7.193 -10.787  1.00 28.86           N  
ATOM    472  CA  VAL A  53      18.402   6.670  -9.483  1.00 28.07           C  
ATOM    473  C   VAL A  53      19.567   7.503  -8.927  1.00 28.06           C  
ATOM    474  O   VAL A  53      20.565   7.730  -9.625  1.00 28.49           O  
ATOM    475  CB  VAL A  53      18.761   5.169  -9.545  1.00 28.56           C  
ATOM    476  CG1 VAL A  53      19.194   4.650  -8.161  1.00 27.41           C  
ATOM    477  CG2 VAL A  53      17.582   4.357 -10.077  1.00 27.87           C  
ATOM    478  N   TYR A  54      19.429   7.949  -7.677  1.00 27.79           N  
ATOM    479  CA  TYR A  54      20.396   8.846  -7.025  1.00 28.52           C  
ATOM    480  C   TYR A  54      20.345   8.708  -5.506  1.00 28.71           C  
ATOM    481  O   TYR A  54      19.359   8.215  -4.956  1.00 29.04           O  
ATOM    482  CB  TYR A  54      20.119  10.313  -7.395  1.00 28.14           C  
ATOM    483  CG  TYR A  54      18.701  10.738  -7.101  1.00 28.24           C  
ATOM    484  CD1 TYR A  54      18.339  11.230  -5.841  1.00 29.59           C  
ATOM    485  CD2 TYR A  54      17.712  10.633  -8.072  1.00 28.55           C  
ATOM    486  CE1 TYR A  54      17.020  11.606  -5.568  1.00 28.10           C  
ATOM    487  CE2 TYR A  54      16.398  11.000  -7.811  1.00 27.23           C  
ATOM    488  CZ  TYR A  54      16.059  11.487  -6.566  1.00 28.02           C  
ATOM    489  OH  TYR A  54      14.752  11.847  -6.322  1.00 28.45           O  
ATOM    490  N   TYR A  55      21.394   9.166  -4.826  1.00 29.05           N  
ATOM    491  CA  TYR A  55      21.327   9.350  -3.375  1.00 28.76           C  
ATOM    492  C   TYR A  55      21.136  10.834  -3.117  1.00 28.57           C  
ATOM    493  O   TYR A  55      21.832  11.669  -3.704  1.00 28.38           O  
ATOM    494  CB  TYR A  55      22.603   8.884  -2.660  1.00 29.31           C  
ATOM    495  CG  TYR A  55      23.156   7.527  -3.052  1.00 29.33           C  
ATOM    496  CD1 TYR A  55      22.331   6.520  -3.556  1.00 29.74           C  
ATOM    497  CD2 TYR A  55      24.506   7.242  -2.875  1.00 29.41           C  
ATOM    498  CE1 TYR A  55      22.839   5.264  -3.894  1.00 29.39           C  
ATOM    499  CE2 TYR A  55      25.027   5.988  -3.211  1.00 31.12           C  
ATOM    500  CZ  TYR A  55      24.188   5.005  -3.716  1.00 30.24           C  
ATOM    501  OH  TYR A  55      24.701   3.779  -4.054  1.00 29.91           O  
ATOM    502  N   GLU A  56      20.201  11.160  -2.230  1.00 28.56           N  
ATOM    503  CA  GLU A  56      19.902  12.546  -1.899  1.00 28.77           C  
ATOM    504  C   GLU A  56      20.424  12.868  -0.502  1.00 28.84           C  
ATOM    505  O   GLU A  56      19.787  12.538   0.497  1.00 28.88           O  
ATOM    506  CB  GLU A  56      18.387  12.799  -2.000  1.00 28.56           C  
ATOM    507  CG  GLU A  56      17.978  14.244  -1.721  1.00 30.54           C  
ATOM    508  CD  GLU A  56      16.477  14.453  -1.653  1.00 34.08           C  
ATOM    509  OE1 GLU A  56      15.729  13.876  -2.474  1.00 36.42           O  
ATOM    510  OE2 GLU A  56      16.039  15.223  -0.774  1.00 36.38           O  
ATOM    511  N   GLN A  57      21.590  13.502  -0.433  1.00 29.46           N  
ATOM    512  CA  GLN A  57      22.185  13.862   0.853  1.00 30.29           C  
ATOM    513  C   GLN A  57      21.480  15.054   1.488  1.00 30.09           C  
ATOM    514  O   GLN A  57      21.365  16.125   0.884  1.00 30.41           O  
ATOM    515  CB  GLN A  57      23.694  14.124   0.730  1.00 30.94           C  
ATOM    516  CG  GLN A  57      24.420  14.190   2.099  1.00 33.82           C  
ATOM    517  CD  GLN A  57      25.937  14.311   1.987  1.00 36.95           C  
ATOM    518  OE1 GLN A  57      26.456  15.339   1.571  1.00 38.87           O  
ATOM    519  NE2 GLN A  57      26.650  13.265   2.381  1.00 39.52           N  
ATOM    520  N   GLN A  58      21.001  14.857   2.710  1.00 30.17           N  
ATOM    521  CA  GLN A  58      20.349  15.921   3.475  1.00 30.13           C  
ATOM    522  C   GLN A  58      21.039  16.039   4.813  1.00 30.40           C  
ATOM    523  O   GLN A  58      21.286  15.035   5.483  1.00 30.65           O  
ATOM    524  CB  GLN A  58      18.867  15.610   3.704  1.00 30.10           C  
ATOM    525  CG  GLN A  58      18.062  15.303   2.446  1.00 30.34           C  
ATOM    526  CD  GLN A  58      16.617  14.952   2.759  1.00 32.53           C  
ATOM    527  OE1 GLN A  58      16.249  14.728   3.920  1.00 32.77           O  
ATOM    528  NE2 GLN A  58      15.784  14.920   1.728  1.00 31.44           N  
ATOM    529  N  AARG A  59      21.351  17.270   5.200  0.50 30.90           N  
ATOM    530  CA AARG A  59      21.981  17.539   6.488  0.50 31.48           C  
ATOM    531  C  AARG A  59      21.370  18.785   7.114  0.50 31.80           C  
ATOM    532  O  AARG A  59      21.124  19.774   6.422  0.50 31.71           O  
ATOM    533  CB AARG A  59      23.486  17.737   6.317  0.50 31.79           C  
ATOM    534  CG AARG A  59      24.268  17.683   7.621  0.50 33.09           C  
ATOM    535  CD AARG A  59      25.322  18.766   7.675  0.50 34.61           C  
ATOM    536  NE AARG A  59      24.729  20.076   7.939  0.50 35.52           N  
ATOM    537  CZ AARG A  59      24.949  20.789   9.039  0.50 36.17           C  
ATOM    538  NH1AARG A  59      25.761  20.323   9.978  0.50 36.29           N  
ATOM    539  NH2AARG A  59      24.364  21.970   9.197  0.50 35.62           N  
ATOM    540  N  BARG A  59      21.371  17.263   5.208  0.50 30.83           N  
ATOM    541  CA BARG A  59      21.958  17.487   6.529  0.50 31.31           C  
ATOM    542  C  BARG A  59      21.527  18.804   7.157  0.50 31.78           C  
ATOM    543  O  BARG A  59      21.559  19.853   6.513  0.50 31.81           O  
ATOM    544  CB BARG A  59      23.484  17.351   6.500  0.50 31.51           C  
ATOM    545  CG BARG A  59      24.187  18.154   5.430  0.50 31.57           C  
ATOM    546  CD BARG A  59      25.671  17.810   5.396  0.50 31.43           C  
ATOM    547  NE BARG A  59      26.462  18.720   4.567  0.50 31.97           N  
ATOM    548  CZ BARG A  59      26.920  19.897   4.980  0.50 32.53           C  
ATOM    549  NH1BARG A  59      26.648  20.326   6.205  0.50 32.91           N  
ATOM    550  NH2BARG A  59      27.646  20.652   4.169  0.50 32.99           N  
ATOM    551  N   TRP A  60      21.120  18.729   8.421  1.00 32.28           N  
ATOM    552  CA  TRP A  60      20.627  19.891   9.168  1.00 32.85           C  
ATOM    553  C   TRP A  60      21.075  19.791  10.625  1.00 34.54           C  
ATOM    554  O   TRP A  60      21.665  18.786  11.026  1.00 34.74           O  
ATOM    555  CB  TRP A  60      19.100  20.021   9.049  1.00 31.87           C  
ATOM    556  CG  TRP A  60      18.327  18.882   9.656  1.00 30.05           C  
ATOM    557  CD1 TRP A  60      17.776  18.837  10.912  1.00 29.20           C  
ATOM    558  CD2 TRP A  60      18.011  17.634   9.037  1.00 27.98           C  
ATOM    559  NE1 TRP A  60      17.141  17.638  11.109  1.00 28.70           N  
ATOM    560  CE2 TRP A  60      17.277  16.874   9.980  1.00 28.43           C  
ATOM    561  CE3 TRP A  60      18.286  17.073   7.782  1.00 27.22           C  
ATOM    562  CZ2 TRP A  60      16.803  15.590   9.700  1.00 28.08           C  
ATOM    563  CZ3 TRP A  60      17.824  15.792   7.504  1.00 27.29           C  
ATOM    564  CH2 TRP A  60      17.087  15.065   8.458  1.00 28.03           C  
ATOM    565  N   LYS A  61      20.790  20.822  11.414  1.00 36.16           N  
ATOM    566  CA  LYS A  61      21.305  20.902  12.776  1.00 38.44           C  
ATOM    567  C   LYS A  61      20.233  21.423  13.740  1.00 39.63           C  
ATOM    568  O   LYS A  61      19.583  22.432  13.462  1.00 40.08           O  
ATOM    569  CB  LYS A  61      22.538  21.819  12.806  1.00 39.06           C  
ATOM    570  CG  LYS A  61      23.496  21.572  13.967  1.00 41.54           C  
ATOM    571  CD  LYS A  61      24.559  22.676  14.044  1.00 44.85           C  
ATOM    572  CE  LYS A  61      25.823  22.199  14.778  1.00 46.80           C  
ATOM    573  NZ  LYS A  61      26.577  23.316  15.442  1.00 48.73           N  
ATOM    574  N   LEU A  62      20.054  20.736  14.868  1.00 40.70           N  
ATOM    575  CA  LEU A  62      19.067  21.143  15.874  1.00 42.00           C  
ATOM    576  C   LEU A  62      19.663  21.164  17.278  1.00 43.46           C  
ATOM    577  O   LEU A  62      20.337  20.206  17.685  1.00 43.60           O  
ATOM    578  CB  LEU A  62      17.848  20.213  15.872  1.00 41.40           C  
ATOM    579  CG  LEU A  62      17.035  19.916  14.612  1.00 40.96           C  
ATOM    580  CD1 LEU A  62      15.959  18.886  14.933  1.00 40.36           C  
ATOM    581  CD2 LEU A  62      16.404  21.169  14.020  1.00 41.13           C  
ATOM    582  N   ASN A  63      19.399  22.248  18.011  1.00 44.79           N  
ATOM    583  CA  ASN A  63      19.806  22.371  19.414  1.00 46.70           C  
ATOM    584  C   ASN A  63      19.207  21.274  20.276  1.00 46.85           C  
ATOM    585  O   ASN A  63      19.874  20.745  21.161  1.00 47.81           O  
ATOM    586  CB  ASN A  63      19.407  23.736  20.001  1.00 48.08           C  
ATOM    587  CG  ASN A  63      20.128  24.902  19.339  1.00 49.31           C  
ATOM    588  OD1 ASN A  63      21.167  24.730  18.701  1.00 50.78           O  
ATOM    589  ND2 ASN A  63      19.575  26.102  19.497  1.00 51.41           N  
ATOM    590  N   SER A  64      17.946  20.935  20.011  1.00 46.27           N  
ATOM    591  CA  SER A  64      17.249  19.893  20.764  1.00 46.44           C  
ATOM    592  C   SER A  64      17.874  18.496  20.607  1.00 45.73           C  
ATOM    593  O   SER A  64      17.499  17.572  21.327  1.00 46.29           O  
ATOM    594  CB  SER A  64      15.762  19.869  20.399  1.00 46.01           C  
ATOM    595  OG  SER A  64      15.590  19.680  19.009  1.00 45.01           O  
ATOM    596  N   LEU A  65      18.824  18.352  19.684  1.00 44.57           N  
ATOM    597  CA  LEU A  65      19.521  17.076  19.475  1.00 44.11           C  
ATOM    598  C   LEU A  65      20.990  17.107  19.897  1.00 44.55           C  
ATOM    599  O   LEU A  65      21.720  16.142  19.675  1.00 44.11           O  
ATOM    600  CB  LEU A  65      19.407  16.614  18.012  1.00 42.67           C  
ATOM    601  CG  LEU A  65      18.039  16.145  17.517  1.00 42.19           C  
ATOM    602  CD1 LEU A  65      18.121  15.720  16.049  1.00 40.64           C  
ATOM    603  CD2 LEU A  65      17.494  15.003  18.391  1.00 42.81           C  
ATOM    604  N   MET A  66      21.419  18.216  20.492  1.00 45.55           N  
ATOM    605  CA  MET A  66      22.781  18.339  21.013  1.00 46.81           C  
ATOM    606  C   MET A  66      22.936  17.599  22.340  1.00 47.76           C  
ATOM    607  O   MET A  66      21.971  17.432  23.088  1.00 48.03           O  
ATOM    608  CB  MET A  66      23.175  19.806  21.200  1.00 47.54           C  
ATOM    609  CG  MET A  66      23.193  20.619  19.923  1.00 48.40           C  
ATOM    610  SD  MET A  66      23.761  22.322  20.147  1.00 54.59           S  
ATOM    611  CE  MET A  66      25.478  22.083  20.633  1.00 53.74           C  
ATOM    612  N   TRP A  67      24.150  17.138  22.612  1.00 48.14           N  
ATOM    613  CA  TRP A  67      24.472  16.594  23.925  1.00 50.08           C  
ATOM    614  C   TRP A  67      25.962  16.736  24.219  1.00 50.97           C  
ATOM    615  O   TRP A  67      26.767  16.959  23.316  1.00 50.37           O  
ATOM    616  CB  TRP A  67      23.996  15.129  24.075  1.00 49.81           C  
ATOM    617  CG  TRP A  67      24.808  14.106  23.314  1.00 48.82           C  
ATOM    618  CD1 TRP A  67      25.931  13.462  23.751  1.00 49.27           C  
ATOM    619  CD2 TRP A  67      24.544  13.602  21.999  1.00 47.34           C  
ATOM    620  NE1 TRP A  67      26.392  12.605  22.787  1.00 48.43           N  
ATOM    621  CE2 TRP A  67      25.559  12.664  21.702  1.00 47.19           C  
ATOM    622  CE3 TRP A  67      23.552  13.856  21.040  1.00 45.97           C  
ATOM    623  CZ2 TRP A  67      25.613  11.972  20.482  1.00 46.04           C  
ATOM    624  CZ3 TRP A  67      23.608  13.178  19.825  1.00 45.20           C  
ATOM    625  CH2 TRP A  67      24.634  12.242  19.558  1.00 44.93           C  
ATOM    626  N   ASP A  68      26.312  16.626  25.493  1.00 52.76           N  
ATOM    627  CA  ASP A  68      27.699  16.599  25.909  1.00 54.09           C  
ATOM    628  C   ASP A  68      28.115  15.129  25.958  1.00 54.34           C  
ATOM    629  O   ASP A  68      27.519  14.345  26.697  1.00 54.82           O  
ATOM    630  CB  ASP A  68      27.841  17.285  27.275  1.00 55.83           C  
ATOM    631  CG  ASP A  68      29.246  17.204  27.842  1.00 57.13           C  
ATOM    632  OD1 ASP A  68      30.221  17.079  27.072  1.00 57.55           O  
ATOM    633  OD2 ASP A  68      29.373  17.269  29.078  1.00 59.39           O  
ATOM    634  N   PRO A  69      29.114  14.741  25.143  1.00 54.30           N  
ATOM    635  CA  PRO A  69      29.572  13.345  25.106  1.00 54.69           C  
ATOM    636  C   PRO A  69      30.101  12.831  26.451  1.00 56.75           C  
ATOM    637  O   PRO A  69      30.064  11.623  26.697  1.00 56.98           O  
ATOM    638  CB  PRO A  69      30.691  13.371  24.060  1.00 54.08           C  
ATOM    639  CG  PRO A  69      30.349  14.516  23.179  1.00 52.82           C  
ATOM    640  CD  PRO A  69      29.756  15.549  24.090  1.00 53.68           C  
ATOM    641  N   ASN A  70      30.577  13.743  27.303  1.00 58.41           N  
ATOM    642  CA  ASN A  70      31.095  13.395  28.630  1.00 60.38           C  
ATOM    643  C   ASN A  70      30.036  12.849  29.574  1.00 60.98           C  
ATOM    644  O   ASN A  70      30.323  11.977  30.395  1.00 62.12           O  
ATOM    645  CB  ASN A  70      31.784  14.596  29.282  1.00 61.87           C  
ATOM    646  CG  ASN A  70      33.292  14.553  29.139  1.00 63.17           C  
ATOM    647  OD1 ASN A  70      34.019  14.499  30.137  1.00 65.98           O  
ATOM    648  ND2 ASN A  70      33.774  14.567  27.898  1.00 62.52           N  
ATOM    649  N   GLU A  71      28.816  13.365  29.456  1.00 60.34           N  
ATOM    650  CA  GLU A  71      27.700  12.886  30.269  1.00 60.65           C  
ATOM    651  C   GLU A  71      27.172  11.531  29.773  1.00 59.28           C  
ATOM    652  O   GLU A  71      26.332  10.917  30.432  1.00 59.65           O  
ATOM    653  CB  GLU A  71      26.565  13.924  30.314  1.00 60.67           C  
ATOM    654  CG  GLU A  71      26.959  15.313  30.850  1.00 63.05           C  
ATOM    655  CD  GLU A  71      27.221  15.359  32.359  1.00 67.21           C  
ATOM    656  OE1 GLU A  71      26.874  14.398  33.086  1.00 68.46           O  
ATOM    657  OE2 GLU A  71      27.779  16.381  32.825  1.00 69.39           O  
ATOM    658  N   TYR A  72      27.671  11.065  28.623  1.00 57.52           N  
ATOM    659  CA  TYR A  72      27.197   9.805  28.029  1.00 56.17           C  
ATOM    660  C   TYR A  72      28.309   8.850  27.544  1.00 55.97           C  
ATOM    661  O   TYR A  72      28.174   8.206  26.504  1.00 54.89           O  
ATOM    662  CB  TYR A  72      26.187  10.092  26.901  1.00 54.36           C  
ATOM    663  CG  TYR A  72      24.960  10.861  27.346  1.00 53.06           C  
ATOM    664  CD1 TYR A  72      23.837  10.196  27.844  1.00 52.29           C  
ATOM    665  CD2 TYR A  72      24.924  12.253  27.269  1.00 52.20           C  
ATOM    666  CE1 TYR A  72      22.712  10.899  28.262  1.00 51.88           C  
ATOM    667  CE2 TYR A  72      23.801  12.966  27.679  1.00 51.72           C  
ATOM    668  CZ  TYR A  72      22.701  12.283  28.173  1.00 51.84           C  
ATOM    669  OH  TYR A  72      21.594  12.988  28.583  1.00 52.17           O  
ATOM    670  N   GLY A  73      29.400   8.763  28.304  1.00 57.19           N  
ATOM    671  CA  GLY A  73      30.491   7.825  28.010  1.00 57.06           C  
ATOM    672  C   GLY A  73      31.130   7.966  26.638  1.00 55.81           C  
ATOM    673  O   GLY A  73      31.383   6.969  25.955  1.00 55.42           O  
ATOM    674  N   ASN A  74      31.381   9.208  26.235  1.00 55.24           N  
ATOM    675  CA  ASN A  74      32.076   9.529  24.975  1.00 54.15           C  
ATOM    676  C   ASN A  74      31.362   9.237  23.648  1.00 52.09           C  
ATOM    677  O   ASN A  74      31.958   9.381  22.574  1.00 51.39           O  
ATOM    678  CB  ASN A  74      33.510   8.980  24.975  1.00 55.03           C  
ATOM    679  CG  ASN A  74      34.446   9.826  25.816  1.00 57.21           C  
ATOM    680  OD1 ASN A  74      34.115  10.959  26.176  1.00 58.04           O  
ATOM    681  ND2 ASN A  74      35.622   9.282  26.136  1.00 58.82           N  
ATOM    682  N   ILE A  75      30.097   8.831  23.719  1.00 51.06           N  
ATOM    683  CA  ILE A  75      29.296   8.650  22.514  1.00 49.32           C  
ATOM    684  C   ILE A  75      29.229   9.987  21.776  1.00 48.40           C  
ATOM    685  O   ILE A  75      28.862  11.015  22.356  1.00 48.52           O  
ATOM    686  CB  ILE A  75      27.878   8.107  22.819  1.00 49.07           C  
ATOM    687  CG1 ILE A  75      27.969   6.711  23.443  1.00 49.76           C  
ATOM    688  CG2 ILE A  75      27.023   8.066  21.541  1.00 47.83           C  
ATOM    689  CD1 ILE A  75      26.712   6.255  24.151  1.00 49.60           C  
ATOM    690  N   THR A  76      29.626   9.957  20.507  1.00 47.26           N  
ATOM    691  CA  THR A  76      29.680  11.148  19.672  1.00 46.59           C  
ATOM    692  C   THR A  76      28.556  11.159  18.643  1.00 45.31           C  
ATOM    693  O   THR A  76      28.199  12.214  18.127  1.00 44.82           O  
ATOM    694  CB  THR A  76      31.021  11.260  18.924  1.00 46.63           C  
ATOM    695  OG1 THR A  76      31.260  10.053  18.193  1.00 46.19           O  
ATOM    696  CG2 THR A  76      32.173  11.513  19.886  1.00 47.69           C  
ATOM    697  N   ASP A  77      28.012   9.983  18.342  1.00 45.14           N  
ATOM    698  CA  ASP A  77      26.931   9.848  17.359  1.00 44.37           C  
ATOM    699  C   ASP A  77      26.176   8.538  17.508  1.00 43.65           C  
ATOM    700  O   ASP A  77      26.710   7.570  18.035  1.00 44.60           O  
ATOM    701  CB  ASP A  77      27.472   9.976  15.929  1.00 44.21           C  
ATOM    702  CG  ASP A  77      28.777   9.233  15.731  1.00 47.02           C  
ATOM    703  OD1 ASP A  77      29.800   9.899  15.430  1.00 49.89           O  
ATOM    704  OD2 ASP A  77      28.782   7.991  15.890  1.00 49.37           O  
ATOM    705  N   PHE A  78      24.931   8.517  17.048  1.00 42.31           N  
ATOM    706  CA  PHE A  78      24.130   7.288  17.044  1.00 41.79           C  
ATOM    707  C   PHE A  78      23.278   7.155  15.776  1.00 40.54           C  
ATOM    708  O   PHE A  78      23.075   8.134  15.054  1.00 39.68           O  
ATOM    709  CB  PHE A  78      23.268   7.172  18.318  1.00 42.24           C  
ATOM    710  CG  PHE A  78      22.213   8.239  18.456  1.00 41.64           C  
ATOM    711  CD1 PHE A  78      20.942   8.058  17.915  1.00 41.23           C  
ATOM    712  CD2 PHE A  78      22.482   9.419  19.144  1.00 41.62           C  
ATOM    713  CE1 PHE A  78      19.951   9.041  18.054  1.00 40.42           C  
ATOM    714  CE2 PHE A  78      21.506  10.408  19.284  1.00 40.85           C  
ATOM    715  CZ  PHE A  78      20.236  10.218  18.737  1.00 40.38           C  
ATOM    716  N   ARG A  79      22.797   5.945  15.502  1.00 40.36           N  
ATOM    717  CA  ARG A  79      21.920   5.717  14.350  1.00 39.63           C  
ATOM    718  C   ARG A  79      20.493   5.572  14.829  1.00 39.87           C  
ATOM    719  O   ARG A  79      20.245   5.035  15.911  1.00 40.79           O  
ATOM    720  CB  ARG A  79      22.311   4.470  13.541  1.00 39.42           C  
ATOM    721  CG  ARG A  79      23.816   4.193  13.358  1.00 39.90           C  
ATOM    722  CD  ARG A  79      24.626   5.413  13.053  1.00 39.84           C  
ATOM    723  NE  ARG A  79      25.706   5.159  12.102  1.00 40.56           N  
ATOM    724  CZ  ARG A  79      26.974   5.517  12.278  1.00 40.48           C  
ATOM    725  NH1 ARG A  79      27.863   5.249  11.331  1.00 39.85           N  
ATOM    726  NH2 ARG A  79      27.352   6.138  13.393  1.00 40.53           N  
ATOM    727  N   THR A  80      19.550   6.055  14.028  1.00 39.27           N  
ATOM    728  CA  THR A  80      18.146   5.959  14.400  1.00 39.55           C  
ATOM    729  C   THR A  80      17.224   5.913  13.192  1.00 38.71           C  
ATOM    730  O   THR A  80      17.532   6.488  12.139  1.00 37.96           O  
ATOM    731  CB  THR A  80      17.734   7.112  15.349  1.00 39.95           C  
ATOM    732  OG1 THR A  80      16.453   6.824  15.923  1.00 42.05           O  
ATOM    733  CG2 THR A  80      17.683   8.453  14.621  1.00 39.35           C  
ATOM    734  N   SER A  81      16.094   5.231  13.356  1.00 38.89           N  
ATOM    735  CA  SER A  81      15.046   5.224  12.345  1.00 38.74           C  
ATOM    736  C   SER A  81      14.617   6.663  12.062  1.00 38.56           C  
ATOM    737  O   SER A  81      14.420   7.448  12.983  1.00 38.82           O  
ATOM    738  CB  SER A  81      13.849   4.382  12.810  1.00 39.29           C  
ATOM    739  OG  SER A  81      12.647   4.796  12.185  1.00 38.66           O  
ATOM    740  N   ALA A  82      14.500   6.997  10.782  1.00 38.32           N  
ATOM    741  CA  ALA A  82      14.106   8.335  10.346  1.00 38.64           C  
ATOM    742  C   ALA A  82      12.740   8.739  10.895  1.00 39.31           C  
ATOM    743  O   ALA A  82      12.456   9.925  11.040  1.00 39.73           O  
ATOM    744  CB  ALA A  82      14.112   8.418   8.824  1.00 37.67           C  
ATOM    745  N   ALA A  83      11.913   7.745  11.212  1.00 39.99           N  
ATOM    746  CA  ALA A  83      10.571   7.974  11.750  1.00 40.78           C  
ATOM    747  C   ALA A  83      10.561   8.490  13.194  1.00 41.64           C  
ATOM    748  O   ALA A  83       9.572   9.073  13.639  1.00 42.44           O  
ATOM    749  CB  ALA A  83       9.728   6.703  11.627  1.00 41.04           C  
ATOM    750  N   ASP A  84      11.655   8.278  13.918  1.00 41.75           N  
ATOM    751  CA  ASP A  84      11.757   8.718  15.316  1.00 42.58           C  
ATOM    752  C   ASP A  84      12.236  10.170  15.435  1.00 41.90           C  
ATOM    753  O   ASP A  84      12.344  10.710  16.535  1.00 42.33           O  
ATOM    754  CB  ASP A  84      12.682   7.780  16.110  1.00 43.40           C  
ATOM    755  CG  ASP A  84      12.156   6.340  16.174  1.00 45.21           C  
ATOM    756  OD1 ASP A  84      10.955   6.110  15.880  1.00 45.57           O  
ATOM    757  OD2 ASP A  84      12.952   5.435  16.521  1.00 46.71           O  
ATOM    758  N   ILE A  85      12.530  10.792  14.296  1.00 40.33           N  
ATOM    759  CA  ILE A  85      12.984  12.181  14.267  1.00 39.37           C  
ATOM    760  C   ILE A  85      12.223  12.972  13.214  1.00 38.30           C  
ATOM    761  O   ILE A  85      11.664  12.398  12.273  1.00 38.11           O  
ATOM    762  CB  ILE A  85      14.514  12.296  13.992  1.00 39.37           C  
ATOM    763  CG1 ILE A  85      14.899  11.544  12.709  1.00 38.45           C  
ATOM    764  CG2 ILE A  85      15.329  11.809  15.203  1.00 39.25           C  
ATOM    765  CD1 ILE A  85      16.290  11.874  12.175  1.00 39.76           C  
ATOM    766  N   TRP A  86      12.191  14.290  13.386  1.00 37.65           N  
ATOM    767  CA  TRP A  86      11.706  15.189  12.353  1.00 36.00           C  
ATOM    768  C   TRP A  86      12.677  15.182  11.168  1.00 34.71           C  
ATOM    769  O   TRP A  86      13.887  15.219  11.352  1.00 34.74           O  
ATOM    770  CB  TRP A  86      11.565  16.603  12.912  1.00 36.15           C  
ATOM    771  CG  TRP A  86      11.036  17.579  11.909  1.00 35.38           C  
ATOM    772  CD1 TRP A  86       9.733  17.907  11.695  1.00 34.32           C  
ATOM    773  CD2 TRP A  86      11.802  18.340  10.964  1.00 34.38           C  
ATOM    774  NE1 TRP A  86       9.633  18.830  10.683  1.00 32.74           N  
ATOM    775  CE2 TRP A  86      10.887  19.115  10.215  1.00 33.39           C  
ATOM    776  CE3 TRP A  86      13.172  18.448  10.684  1.00 33.25           C  
ATOM    777  CZ2 TRP A  86      11.296  19.987   9.205  1.00 32.16           C  
ATOM    778  CZ3 TRP A  86      13.575  19.305   9.677  1.00 32.60           C  
ATOM    779  CH2 TRP A  86      12.638  20.069   8.953  1.00 32.37           C  
ATOM    780  N   THR A  87      12.135  15.118   9.958  1.00 33.75           N  
ATOM    781  CA  THR A  87      12.921  15.211   8.728  1.00 32.98           C  
ATOM    782  C   THR A  87      12.270  16.225   7.783  1.00 32.58           C  
ATOM    783  O   THR A  87      11.053  16.376   7.788  1.00 32.54           O  
ATOM    784  CB  THR A  87      13.017  13.852   7.999  1.00 32.38           C  
ATOM    785  OG1 THR A  87      11.704  13.301   7.854  1.00 33.65           O  
ATOM    786  CG2 THR A  87      13.900  12.878   8.757  1.00 31.91           C  
ATOM    787  N   PRO A  88      13.074  16.933   6.970  1.00 32.24           N  
ATOM    788  CA  PRO A  88      12.456  17.948   6.111  1.00 32.22           C  
ATOM    789  C   PRO A  88      11.641  17.346   4.968  1.00 31.60           C  
ATOM    790  O   PRO A  88      11.913  16.233   4.527  1.00 31.52           O  
ATOM    791  CB  PRO A  88      13.655  18.740   5.581  1.00 31.96           C  
ATOM    792  CG  PRO A  88      14.789  17.793   5.645  1.00 31.61           C  
ATOM    793  CD  PRO A  88      14.542  16.930   6.848  1.00 32.01           C  
ATOM    794  N   ASP A  89      10.659  18.098   4.494  1.00 31.61           N  
ATOM    795  CA  ASP A  89       9.727  17.626   3.477  1.00 31.61           C  
ATOM    796  C   ASP A  89      10.203  17.950   2.052  1.00 30.67           C  
ATOM    797  O   ASP A  89       9.424  18.424   1.219  1.00 30.64           O  
ATOM    798  CB  ASP A  89       8.355  18.263   3.724  1.00 32.39           C  
ATOM    799  CG  ASP A  89       8.365  19.770   3.496  1.00 34.32           C  
ATOM    800  OD1 ASP A  89       9.383  20.425   3.819  1.00 34.78           O  
ATOM    801  OD2 ASP A  89       7.359  20.294   2.976  1.00 36.83           O  
ATOM    802  N   ILE A  90      11.478  17.696   1.781  1.00 29.96           N  
ATOM    803  CA  ILE A  90      12.055  17.954   0.464  1.00 29.49           C  
ATOM    804  C   ILE A  90      11.379  17.054  -0.586  1.00 28.95           C  
ATOM    805  O   ILE A  90      11.326  15.830  -0.442  1.00 28.53           O  
ATOM    806  CB  ILE A  90      13.603  17.759   0.462  1.00 29.36           C  
ATOM    807  CG1 ILE A  90      14.278  18.529   1.626  1.00 30.47           C  
ATOM    808  CG2 ILE A  90      14.204  18.121  -0.892  1.00 28.89           C  
ATOM    809  CD1 ILE A  90      13.943  20.024   1.735  1.00 31.09           C  
ATOM    810  N   THR A  91      10.858  17.686  -1.627  1.00 28.53           N  
ATOM    811  CA  THR A  91      10.026  17.027  -2.617  1.00 28.36           C  
ATOM    812  C   THR A  91      10.485  17.471  -4.001  1.00 27.97           C  
ATOM    813  O   THR A  91      10.848  18.634  -4.200  1.00 28.41           O  
ATOM    814  CB  THR A  91       8.555  17.490  -2.445  1.00 29.10           C  
ATOM    815  OG1 THR A  91       8.223  17.565  -1.052  1.00 29.92           O  
ATOM    816  CG2 THR A  91       7.585  16.584  -3.165  1.00 28.28           C  
ATOM    817  N   ALA A  92      10.473  16.534  -4.943  1.00 27.52           N  
ATOM    818  CA  ALA A  92      10.605  16.819  -6.370  1.00 27.17           C  
ATOM    819  C   ALA A  92       9.327  17.508  -6.839  1.00 27.41           C  
ATOM    820  O   ALA A  92       8.226  17.084  -6.494  1.00 27.51           O  
ATOM    821  CB  ALA A  92      10.810  15.519  -7.139  1.00 26.79           C  
ATOM    822  N   TYR A  93       9.470  18.570  -7.625  1.00 27.46           N  
ATOM    823  CA  TYR A  93       8.321  19.389  -8.011  1.00 27.37           C  
ATOM    824  C   TYR A  93       7.622  18.907  -9.267  1.00 27.49           C  
ATOM    825  O   TYR A  93       6.515  19.350  -9.575  1.00 27.64           O  
ATOM    826  CB  TYR A  93       8.739  20.849  -8.195  1.00 27.80           C  
ATOM    827  CG  TYR A  93       9.022  21.603  -6.908  1.00 27.55           C  
ATOM    828  CD1 TYR A  93       8.703  21.056  -5.674  1.00 27.23           C  
ATOM    829  CD2 TYR A  93       9.581  22.881  -6.938  1.00 27.77           C  
ATOM    830  CE1 TYR A  93       8.948  21.743  -4.500  1.00 28.97           C  
ATOM    831  CE2 TYR A  93       9.824  23.583  -5.766  1.00 28.77           C  
ATOM    832  CZ  TYR A  93       9.502  23.001  -4.549  1.00 29.40           C  
ATOM    833  OH  TYR A  93       9.725  23.671  -3.370  1.00 32.34           O  
ATOM    834  N   SER A  94       8.260  17.999  -9.996  1.00 27.07           N  
ATOM    835  CA  SER A  94       7.692  17.531 -11.250  1.00 27.15           C  
ATOM    836  C   SER A  94       7.805  16.023 -11.438  1.00 26.90           C  
ATOM    837  O   SER A  94       7.934  15.533 -12.568  1.00 27.00           O  
ATOM    838  CB  SER A  94       8.312  18.285 -12.433  1.00 27.39           C  
ATOM    839  OG  SER A  94       9.721  18.206 -12.394  1.00 26.71           O  
ATOM    840  N   SER A  95       7.746  15.291 -10.331  1.00 26.51           N  
ATOM    841  CA  SER A  95       7.646  13.838 -10.386  1.00 26.66           C  
ATOM    842  C   SER A  95       6.296  13.458 -10.996  1.00 27.27           C  
ATOM    843  O   SER A  95       5.314  14.215 -10.869  1.00 27.70           O  
ATOM    844  CB  SER A  95       7.753  13.253  -8.986  1.00 26.45           C  
ATOM    845  OG  SER A  95       6.509  13.364  -8.316  1.00 27.81           O  
ATOM    846  N   THR A  96       6.242  12.296 -11.646  1.00 27.32           N  
ATOM    847  CA  THR A  96       4.998  11.805 -12.253  1.00 28.15           C  
ATOM    848  C   THR A  96       4.482  10.538 -11.570  1.00 28.43           C  
ATOM    849  O   THR A  96       3.430  10.001 -11.938  1.00 29.27           O  
ATOM    850  CB  THR A  96       5.175  11.541 -13.762  1.00 28.50           C  
ATOM    851  OG1 THR A  96       6.189  10.547 -13.959  1.00 29.28           O  
ATOM    852  CG2 THR A  96       5.597  12.810 -14.476  1.00 27.85           C  
ATOM    853  N   ARG A  97       5.237  10.069 -10.580  1.00 28.19           N  
ATOM    854  CA  ARG A  97       4.941   8.863  -9.817  1.00 28.69           C  
ATOM    855  C   ARG A  97       5.546   9.059  -8.436  1.00 27.88           C  
ATOM    856  O   ARG A  97       6.519   9.794  -8.299  1.00 27.23           O  
ATOM    857  CB  ARG A  97       5.566   7.631 -10.480  1.00 29.24           C  
ATOM    858  CG  ARG A  97       4.788   7.102 -11.663  1.00 33.40           C  
ATOM    859  CD  ARG A  97       5.269   5.731 -12.110  1.00 39.10           C  
ATOM    860  NE  ARG A  97       6.326   5.829 -13.115  1.00 42.49           N  
ATOM    861  CZ  ARG A  97       6.110   5.911 -14.427  1.00 44.65           C  
ATOM    862  NH1 ARG A  97       4.871   5.913 -14.911  1.00 46.73           N  
ATOM    863  NH2 ARG A  97       7.137   5.990 -15.257  1.00 45.17           N  
ATOM    864  N   PRO A  98       4.966   8.422  -7.398  1.00 28.08           N  
ATOM    865  CA  PRO A  98       5.573   8.594  -6.070  1.00 27.97           C  
ATOM    866  C   PRO A  98       7.009   8.070  -6.062  1.00 28.11           C  
ATOM    867  O   PRO A  98       7.289   7.029  -6.651  1.00 27.99           O  
ATOM    868  CB  PRO A  98       4.694   7.731  -5.152  1.00 28.05           C  
ATOM    869  CG  PRO A  98       3.396   7.573  -5.887  1.00 28.85           C  
ATOM    870  CD  PRO A  98       3.748   7.588  -7.358  1.00 28.15           C  
ATOM    871  N   VAL A  99       7.903   8.797  -5.403  1.00 28.24           N  
ATOM    872  CA  VAL A  99       9.279   8.378  -5.280  1.00 28.79           C  
ATOM    873  C   VAL A  99       9.313   7.008  -4.605  1.00 29.28           C  
ATOM    874  O   VAL A  99       8.464   6.694  -3.761  1.00 29.56           O  
ATOM    875  CB  VAL A  99      10.126   9.392  -4.476  1.00 28.77           C  
ATOM    876  CG1 VAL A  99      11.589   9.039  -4.571  1.00 29.53           C  
ATOM    877  CG2 VAL A  99       9.942  10.791  -5.024  1.00 29.80           C  
ATOM    878  N   GLN A 100      10.271   6.187  -5.022  1.00 29.20           N  
ATOM    879  CA  GLN A 100      10.487   4.878  -4.423  1.00 29.59           C  
ATOM    880  C   GLN A 100      11.817   4.894  -3.676  1.00 29.25           C  
ATOM    881  O   GLN A 100      12.862   5.198  -4.237  1.00 29.33           O  
ATOM    882  CB  GLN A 100      10.489   3.797  -5.497  1.00 29.78           C  
ATOM    883  CG  GLN A 100       9.157   3.621  -6.199  1.00 31.07           C  
ATOM    884  CD  GLN A 100       9.226   2.553  -7.265  1.00 32.80           C  
ATOM    885  OE1 GLN A 100       9.699   2.799  -8.376  1.00 33.29           O  
ATOM    886  NE2 GLN A 100       8.764   1.350  -6.930  1.00 32.50           N  
ATOM    887  N   VAL A 101      11.751   4.585  -2.396  1.00 29.59           N  
ATOM    888  CA  VAL A 101      12.913   4.552  -1.520  1.00 29.20           C  
ATOM    889  C   VAL A 101      13.650   3.220  -1.669  1.00 29.03           C  
ATOM    890  O   VAL A 101      13.054   2.150  -1.535  1.00 29.22           O  
ATOM    891  CB  VAL A 101      12.461   4.749  -0.054  1.00 29.37           C  
ATOM    892  CG1 VAL A 101      13.629   4.546   0.915  1.00 30.07           C  
ATOM    893  CG2 VAL A 101      11.835   6.138   0.114  1.00 29.37           C  
ATOM    894  N   LEU A 102      14.948   3.294  -1.929  1.00 28.77           N  
ATOM    895  CA  LEU A 102      15.767   2.090  -2.155  1.00 28.87           C  
ATOM    896  C   LEU A 102      16.598   1.672  -0.950  1.00 29.17           C  
ATOM    897  O   LEU A 102      17.098   0.550  -0.909  1.00 29.74           O  
ATOM    898  CB  LEU A 102      16.706   2.312  -3.339  1.00 28.57           C  
ATOM    899  CG  LEU A 102      16.065   2.878  -4.602  1.00 28.09           C  
ATOM    900  CD1 LEU A 102      17.126   3.075  -5.679  1.00 28.09           C  
ATOM    901  CD2 LEU A 102      14.990   1.939  -5.071  1.00 27.35           C  
ATOM    902  N   SER A 103      16.753   2.580   0.010  1.00 29.03           N  
ATOM    903  CA  SER A 103      17.619   2.368   1.165  1.00 30.00           C  
ATOM    904  C   SER A 103      16.813   2.318   2.478  1.00 30.63           C  
ATOM    905  O   SER A 103      15.669   2.773   2.513  1.00 30.37           O  
ATOM    906  CB  SER A 103      18.704   3.458   1.222  1.00 29.84           C  
ATOM    907  OG  SER A 103      18.157   4.771   1.241  1.00 29.62           O  
ATOM    908  N   PRO A 104      17.392   1.728   3.548  1.00 31.40           N  
ATOM    909  CA  PRO A 104      16.756   1.690   4.875  1.00 32.14           C  
ATOM    910  C   PRO A 104      16.608   3.112   5.413  1.00 32.30           C  
ATOM    911  O   PRO A 104      17.543   3.912   5.291  1.00 32.67           O  
ATOM    912  CB  PRO A 104      17.766   0.921   5.726  1.00 32.71           C  
ATOM    913  CG  PRO A 104      18.602   0.175   4.744  1.00 33.23           C  
ATOM    914  CD  PRO A 104      18.692   1.044   3.548  1.00 31.50           C  
ATOM    915  N   GLN A 105      15.454   3.443   5.986  1.00 32.28           N  
ATOM    916  CA  GLN A 105      15.204   4.845   6.355  1.00 31.90           C  
ATOM    917  C   GLN A 105      15.803   5.175   7.722  1.00 31.62           C  
ATOM    918  O   GLN A 105      15.092   5.288   8.722  1.00 31.83           O  
ATOM    919  CB  GLN A 105      13.709   5.196   6.264  1.00 32.09           C  
ATOM    920  CG  GLN A 105      13.141   5.267   4.828  1.00 33.70           C  
ATOM    921  CD  GLN A 105      13.813   6.350   3.960  1.00 36.99           C  
ATOM    922  OE1 GLN A 105      15.005   6.254   3.643  1.00 37.95           O  
ATOM    923  NE2 GLN A 105      13.041   7.378   3.566  1.00 36.11           N  
ATOM    924  N   ILE A 106      17.127   5.304   7.745  1.00 30.90           N  
ATOM    925  CA  ILE A 106      17.883   5.513   8.986  1.00 30.98           C  
ATOM    926  C   ILE A 106      18.781   6.746   8.861  1.00 30.69           C  
ATOM    927  O   ILE A 106      19.435   6.952   7.829  1.00 30.06           O  
ATOM    928  CB  ILE A 106      18.737   4.263   9.368  1.00 31.59           C  
ATOM    929  CG1 ILE A 106      17.857   3.005   9.455  1.00 32.08           C  
ATOM    930  CG2 ILE A 106      19.501   4.480  10.701  1.00 31.14           C  
ATOM    931  CD1 ILE A 106      18.625   1.693   9.440  1.00 32.32           C  
ATOM    932  N   ALA A 107      18.798   7.566   9.910  1.00 30.80           N  
ATOM    933  CA  ALA A 107      19.638   8.758   9.943  1.00 30.60           C  
ATOM    934  C   ALA A 107      20.749   8.619  10.978  1.00 31.28           C  
ATOM    935  O   ALA A 107      20.705   7.737  11.847  1.00 31.80           O  
ATOM    936  CB  ALA A 107      18.796   9.994  10.217  1.00 30.36           C  
ATOM    937  N   VAL A 108      21.755   9.480  10.875  1.00 31.14           N  
ATOM    938  CA  VAL A 108      22.831   9.498  11.857  1.00 31.87           C  
ATOM    939  C   VAL A 108      22.829  10.859  12.545  1.00 32.30           C  
ATOM    940  O   VAL A 108      22.880  11.902  11.879  1.00 32.16           O  
ATOM    941  CB  VAL A 108      24.215   9.212  11.217  1.00 31.89           C  
ATOM    942  CG1 VAL A 108      25.289   9.168  12.288  1.00 33.02           C  
ATOM    943  CG2 VAL A 108      24.190   7.898  10.429  1.00 31.69           C  
ATOM    944  N   VAL A 109      22.741  10.843  13.871  1.00 32.61           N  
ATOM    945  CA  VAL A 109      22.725  12.061  14.658  1.00 33.15           C  
ATOM    946  C   VAL A 109      24.052  12.212  15.401  1.00 34.55           C  
ATOM    947  O   VAL A 109      24.495  11.289  16.086  1.00 35.45           O  
ATOM    948  CB  VAL A 109      21.540  12.072  15.664  1.00 33.57           C  
ATOM    949  CG1 VAL A 109      21.463  13.415  16.410  1.00 33.07           C  
ATOM    950  CG2 VAL A 109      20.223  11.767  14.957  1.00 31.83           C  
ATOM    951  N   THR A 110      24.680  13.373  15.252  1.00 35.32           N  
ATOM    952  CA  THR A 110      25.948  13.682  15.919  1.00 36.80           C  
ATOM    953  C   THR A 110      25.726  14.614  17.114  1.00 38.23           C  
ATOM    954  O   THR A 110      24.748  15.374  17.149  1.00 37.89           O  
ATOM    955  CB  THR A 110      26.966  14.294  14.921  1.00 36.65           C  
ATOM    956  OG1 THR A 110      27.331  13.309  13.941  1.00 36.28           O  
ATOM    957  CG2 THR A 110      28.233  14.758  15.637  1.00 37.54           C  
ATOM    958  N   HIS A 111      26.647  14.558  18.079  1.00 39.91           N  
ATOM    959  CA  HIS A 111      26.534  15.293  19.351  1.00 41.62           C  
ATOM    960  C   HIS A 111      26.360  16.803  19.232  1.00 41.85           C  
ATOM    961  O   HIS A 111      25.849  17.427  20.147  1.00 42.93           O  
ATOM    962  CB  HIS A 111      27.707  14.963  20.284  1.00 42.78           C  
ATOM    963  CG  HIS A 111      29.013  15.552  19.851  1.00 44.29           C  
ATOM    964  ND1 HIS A 111      29.467  16.771  20.311  1.00 45.15           N  
ATOM    965  CD2 HIS A 111      29.963  15.089  19.003  1.00 44.71           C  
ATOM    966  CE1 HIS A 111      30.639  17.036  19.761  1.00 46.21           C  
ATOM    967  NE2 HIS A 111      30.967  16.029  18.969  1.00 46.57           N  
ATOM    968  N   ASP A 112      26.781  17.388  18.116  1.00 41.71           N  
ATOM    969  CA  ASP A 112      26.586  18.823  17.885  1.00 42.46           C  
ATOM    970  C   ASP A 112      25.150  19.137  17.469  1.00 41.63           C  
ATOM    971  O   ASP A 112      24.817  20.286  17.193  1.00 42.04           O  
ATOM    972  CB  ASP A 112      27.559  19.344  16.816  1.00 42.50           C  
ATOM    973  CG  ASP A 112      27.387  18.648  15.470  1.00 42.89           C  
ATOM    974  OD1 ASP A 112      26.532  17.747  15.363  1.00 43.11           O  
ATOM    975  OD2 ASP A 112      28.112  18.996  14.512  1.00 45.07           O  
ATOM    976  N   GLY A 113      24.314  18.104  17.409  1.00 40.95           N  
ATOM    977  CA  GLY A 113      22.927  18.242  16.980  1.00 39.88           C  
ATOM    978  C   GLY A 113      22.719  18.078  15.482  1.00 38.39           C  
ATOM    979  O   GLY A 113      21.593  18.174  15.000  1.00 37.68           O  
ATOM    980  N   SER A 114      23.789  17.832  14.736  1.00 37.67           N  
ATOM    981  CA  SER A 114      23.627  17.640  13.302  1.00 36.84           C  
ATOM    982  C   SER A 114      23.165  16.233  12.920  1.00 36.21           C  
ATOM    983  O   SER A 114      23.479  15.241  13.589  1.00 36.43           O  
ATOM    984  CB  SER A 114      24.859  18.086  12.505  1.00 36.51           C  
ATOM    985  OG  SER A 114      26.041  17.513  13.004  1.00 38.21           O  
ATOM    986  N   VAL A 115      22.395  16.175  11.839  1.00 35.37           N  
ATOM    987  CA  VAL A 115      21.762  14.953  11.389  1.00 34.80           C  
ATOM    988  C   VAL A 115      22.183  14.743   9.959  1.00 34.30           C  
ATOM    989  O   VAL A 115      22.136  15.672   9.163  1.00 33.98           O  
ATOM    990  CB  VAL A 115      20.210  15.062  11.419  1.00 34.71           C  
ATOM    991  CG1 VAL A 115      19.547  13.778  10.876  1.00 33.92           C  
ATOM    992  CG2 VAL A 115      19.712  15.388  12.811  1.00 34.65           C  
ATOM    993  N   MET A 116      22.600  13.517   9.656  1.00 34.37           N  
ATOM    994  CA  MET A 116      22.915  13.084   8.311  1.00 34.07           C  
ATOM    995  C   MET A 116      21.872  12.073   7.861  1.00 32.91           C  
ATOM    996  O   MET A 116      21.620  11.079   8.540  1.00 33.02           O  
ATOM    997  CB  MET A 116      24.292  12.434   8.273  1.00 34.98           C  
ATOM    998  CG  MET A 116      25.356  13.302   7.675  1.00 38.59           C  
ATOM    999  SD  MET A 116      25.205  13.398   5.879  1.00 44.29           S  
ATOM   1000  CE  MET A 116      26.730  14.290   5.529  1.00 43.68           C  
ATOM   1001  N   PHE A 117      21.267  12.343   6.715  1.00 31.61           N  
ATOM   1002  CA  PHE A 117      20.216  11.494   6.185  1.00 30.59           C  
ATOM   1003  C   PHE A 117      20.392  11.437   4.679  1.00 29.70           C  
ATOM   1004  O   PHE A 117      20.363  12.476   4.011  1.00 29.19           O  
ATOM   1005  CB  PHE A 117      18.844  12.049   6.591  1.00 30.24           C  
ATOM   1006  CG  PHE A 117      17.682  11.203   6.152  1.00 30.07           C  
ATOM   1007  CD1 PHE A 117      17.640   9.834   6.439  1.00 29.92           C  
ATOM   1008  CD2 PHE A 117      16.618  11.780   5.455  1.00 29.48           C  
ATOM   1009  CE1 PHE A 117      16.558   9.057   6.026  1.00 30.24           C  
ATOM   1010  CE2 PHE A 117      15.527  11.014   5.043  1.00 29.20           C  
ATOM   1011  CZ  PHE A 117      15.494   9.652   5.326  1.00 29.94           C  
ATOM   1012  N   ILE A 118      20.636  10.230   4.157  1.00 29.19           N  
ATOM   1013  CA  ILE A 118      20.949  10.049   2.724  1.00 28.61           C  
ATOM   1014  C   ILE A 118      20.113   8.921   2.090  1.00 28.07           C  
ATOM   1015  O   ILE A 118      20.615   7.820   1.875  1.00 28.25           O  
ATOM   1016  CB  ILE A 118      22.482   9.810   2.472  1.00 28.87           C  
ATOM   1017  CG1 ILE A 118      23.346  10.743   3.326  1.00 29.14           C  
ATOM   1018  CG2 ILE A 118      22.838   9.974   0.983  1.00 29.26           C  
ATOM   1019  CD1 ILE A 118      24.848  10.642   3.063  1.00 28.68           C  
ATOM   1020  N   PRO A 119      18.827   9.189   1.803  1.00 27.60           N  
ATOM   1021  CA  PRO A 119      18.022   8.177   1.123  1.00 27.62           C  
ATOM   1022  C   PRO A 119      18.373   8.012  -0.360  1.00 27.56           C  
ATOM   1023  O   PRO A 119      18.521   9.004  -1.092  1.00 27.21           O  
ATOM   1024  CB  PRO A 119      16.592   8.714   1.254  1.00 27.07           C  
ATOM   1025  CG  PRO A 119      16.764  10.196   1.418  1.00 27.45           C  
ATOM   1026  CD  PRO A 119      18.006  10.330   2.247  1.00 27.61           C  
ATOM   1027  N   ALA A 120      18.493   6.753  -0.774  1.00 27.56           N  
ATOM   1028  CA  ALA A 120      18.587   6.373  -2.176  1.00 27.46           C  
ATOM   1029  C   ALA A 120      17.178   6.302  -2.746  1.00 27.10           C  
ATOM   1030  O   ALA A 120      16.281   5.740  -2.124  1.00 27.32           O  
ATOM   1031  CB  ALA A 120      19.268   5.029  -2.305  1.00 27.51           C  
ATOM   1032  N   GLN A 121      16.979   6.870  -3.927  1.00 26.97           N  
ATOM   1033  CA  GLN A 121      15.641   6.973  -4.488  1.00 27.35           C  
ATOM   1034  C   GLN A 121      15.611   6.615  -5.976  1.00 27.51           C  
ATOM   1035  O   GLN A 121      16.590   6.846  -6.699  1.00 27.67           O  
ATOM   1036  CB  GLN A 121      15.097   8.393  -4.269  1.00 27.48           C  
ATOM   1037  CG  GLN A 121      14.977   8.817  -2.781  1.00 29.19           C  
ATOM   1038  CD  GLN A 121      14.241  10.118  -2.591  1.00 32.45           C  
ATOM   1039  OE1 GLN A 121      14.315  11.028  -3.424  1.00 35.72           O  
ATOM   1040  NE2 GLN A 121      13.513  10.217  -1.497  1.00 34.02           N  
ATOM   1041  N   ARG A 122      14.501   6.030  -6.424  1.00 27.21           N  
ATOM   1042  CA  ARG A 122      14.171   6.038  -7.841  1.00 26.57           C  
ATOM   1043  C   ARG A 122      13.062   7.061  -8.067  1.00 26.60           C  
ATOM   1044  O   ARG A 122      12.058   7.079  -7.357  1.00 26.54           O  
ATOM   1045  CB  ARG A 122      13.738   4.660  -8.353  1.00 26.93           C  
ATOM   1046  CG  ARG A 122      13.671   4.569  -9.899  1.00 26.11           C  
ATOM   1047  CD  ARG A 122      12.703   3.501 -10.359  1.00 25.57           C  
ATOM   1048  NE  ARG A 122      12.530   3.439 -11.821  1.00 25.42           N  
ATOM   1049  CZ  ARG A 122      13.040   2.491 -12.606  1.00 24.38           C  
ATOM   1050  NH1 ARG A 122      13.773   1.515 -12.094  1.00 23.26           N  
ATOM   1051  NH2 ARG A 122      12.809   2.507 -13.911  1.00 25.56           N  
ATOM   1052  N   LEU A 123      13.250   7.897  -9.080  1.00 26.97           N  
ATOM   1053  CA  LEU A 123      12.326   8.978  -9.382  1.00 27.27           C  
ATOM   1054  C   LEU A 123      11.930   8.986 -10.860  1.00 27.39           C  
ATOM   1055  O   LEU A 123      12.792   8.952 -11.742  1.00 28.20           O  
ATOM   1056  CB  LEU A 123      12.964  10.323  -8.994  1.00 26.71           C  
ATOM   1057  CG  LEU A 123      12.203  11.609  -9.329  1.00 27.51           C  
ATOM   1058  CD1 LEU A 123      11.004  11.771  -8.412  1.00 26.69           C  
ATOM   1059  CD2 LEU A 123      13.121  12.826  -9.232  1.00 27.80           C  
ATOM   1060  N   SER A 124      10.630   9.025 -11.123  1.00 27.48           N  
ATOM   1061  CA  SER A 124      10.114   9.316 -12.462  1.00 27.92           C  
ATOM   1062  C   SER A 124       9.695  10.778 -12.504  1.00 27.92           C  
ATOM   1063  O   SER A 124       8.879  11.211 -11.691  1.00 28.04           O  
ATOM   1064  CB  SER A 124       8.901   8.450 -12.779  1.00 28.07           C  
ATOM   1065  OG  SER A 124       9.286   7.144 -13.154  1.00 29.24           O  
ATOM   1066  N   PHE A 125      10.243  11.539 -13.441  1.00 27.93           N  
ATOM   1067  CA  PHE A 125       9.927  12.959 -13.522  1.00 28.31           C  
ATOM   1068  C   PHE A 125       9.749  13.405 -14.981  1.00 29.07           C  
ATOM   1069  O   PHE A 125      10.147  12.689 -15.916  1.00 29.01           O  
ATOM   1070  CB  PHE A 125      10.985  13.797 -12.771  1.00 27.77           C  
ATOM   1071  CG  PHE A 125      12.307  13.889 -13.476  1.00 28.74           C  
ATOM   1072  CD1 PHE A 125      12.646  15.023 -14.202  1.00 29.82           C  
ATOM   1073  CD2 PHE A 125      13.219  12.844 -13.416  1.00 30.82           C  
ATOM   1074  CE1 PHE A 125      13.879  15.119 -14.862  1.00 30.40           C  
ATOM   1075  CE2 PHE A 125      14.448  12.930 -14.081  1.00 31.89           C  
ATOM   1076  CZ  PHE A 125      14.775  14.072 -14.809  1.00 30.85           C  
ATOM   1077  N   MET A 126       9.145  14.578 -15.164  1.00 29.41           N  
ATOM   1078  CA  MET A 126       8.811  15.089 -16.497  1.00 30.89           C  
ATOM   1079  C   MET A 126      10.054  15.494 -17.280  1.00 31.66           C  
ATOM   1080  O   MET A 126      10.771  16.424 -16.902  1.00 31.62           O  
ATOM   1081  CB  MET A 126       7.830  16.257 -16.402  1.00 30.52           C  
ATOM   1082  CG  MET A 126       6.588  15.909 -15.637  1.00 30.62           C  
ATOM   1083  SD  MET A 126       5.568  17.319 -15.188  1.00 31.64           S  
ATOM   1084  CE  MET A 126       4.625  16.569 -13.862  1.00 31.87           C  
ATOM   1085  N   CYS A 127      10.298  14.787 -18.375  1.00 32.99           N  
ATOM   1086  CA  CYS A 127      11.502  14.991 -19.157  1.00 34.93           C  
ATOM   1087  C   CYS A 127      11.317  14.538 -20.608  1.00 36.20           C  
ATOM   1088  O   CYS A 127      10.972  13.377 -20.862  1.00 36.73           O  
ATOM   1089  CB  CYS A 127      12.667  14.255 -18.499  1.00 34.50           C  
ATOM   1090  SG  CYS A 127      14.059  13.963 -19.588  1.00 38.28           S  
ATOM   1091  N   ASP A 128      11.539  15.464 -21.545  1.00 36.93           N  
ATOM   1092  CA  ASP A 128      11.494  15.188 -22.981  1.00 38.00           C  
ATOM   1093  C   ASP A 128      12.902  14.796 -23.441  1.00 38.77           C  
ATOM   1094  O   ASP A 128      13.805  15.636 -23.479  1.00 38.95           O  
ATOM   1095  CB  ASP A 128      10.979  16.431 -23.730  1.00 38.62           C  
ATOM   1096  CG  ASP A 128      10.957  16.271 -25.262  1.00 39.98           C  
ATOM   1097  OD1 ASP A 128      11.152  15.154 -25.803  1.00 40.44           O  
ATOM   1098  OD2 ASP A 128      10.738  17.298 -25.933  1.00 40.05           O  
ATOM   1099  N   PRO A 129      13.095  13.513 -23.795  1.00 39.34           N  
ATOM   1100  CA  PRO A 129      14.430  13.016 -24.119  1.00 39.96           C  
ATOM   1101  C   PRO A 129      14.829  13.161 -25.601  1.00 41.41           C  
ATOM   1102  O   PRO A 129      15.808  12.552 -26.032  1.00 42.28           O  
ATOM   1103  CB  PRO A 129      14.343  11.534 -23.729  1.00 39.58           C  
ATOM   1104  CG  PRO A 129      12.881  11.187 -23.847  1.00 39.21           C  
ATOM   1105  CD  PRO A 129      12.079  12.456 -23.937  1.00 39.20           C  
ATOM   1106  N   THR A 130      14.081  13.945 -26.372  1.00 42.06           N  
ATOM   1107  CA  THR A 130      14.478  14.264 -27.745  1.00 43.40           C  
ATOM   1108  C   THR A 130      15.894  14.841 -27.718  1.00 43.48           C  
ATOM   1109  O   THR A 130      16.190  15.737 -26.930  1.00 42.81           O  
ATOM   1110  CB  THR A 130      13.502  15.270 -28.415  1.00 43.87           C  
ATOM   1111  OG1 THR A 130      12.179  14.725 -28.409  1.00 43.68           O  
ATOM   1112  CG2 THR A 130      13.916  15.569 -29.863  1.00 45.15           C  
ATOM   1113  N   GLY A 131      16.764  14.296 -28.560  1.00 44.43           N  
ATOM   1114  CA  GLY A 131      18.167  14.678 -28.566  1.00 44.88           C  
ATOM   1115  C   GLY A 131      19.070  13.663 -27.888  1.00 44.72           C  
ATOM   1116  O   GLY A 131      20.283  13.703 -28.060  1.00 45.40           O  
ATOM   1117  N   VAL A 132      18.485  12.743 -27.121  1.00 43.94           N  
ATOM   1118  CA  VAL A 132      19.265  11.719 -26.427  1.00 43.54           C  
ATOM   1119  C   VAL A 132      20.173  10.934 -27.389  1.00 44.93           C  
ATOM   1120  O   VAL A 132      21.250  10.470 -27.000  1.00 44.93           O  
ATOM   1121  CB  VAL A 132      18.362  10.769 -25.598  1.00 42.79           C  
ATOM   1122  CG1 VAL A 132      17.749   9.663 -26.468  1.00 42.83           C  
ATOM   1123  CG2 VAL A 132      19.134  10.189 -24.447  1.00 41.78           C  
ATOM   1124  N   ASP A 133      19.738  10.814 -28.642  1.00 45.82           N  
ATOM   1125  CA  ASP A 133      20.511  10.127 -29.674  1.00 47.28           C  
ATOM   1126  C   ASP A 133      21.412  11.085 -30.471  1.00 48.08           C  
ATOM   1127  O   ASP A 133      21.510  10.985 -31.696  1.00 49.30           O  
ATOM   1128  CB  ASP A 133      19.578   9.327 -30.604  1.00 48.31           C  
ATOM   1129  CG  ASP A 133      18.553  10.202 -31.338  1.00 49.00           C  
ATOM   1130  OD1 ASP A 133      18.277  11.347 -30.906  1.00 48.49           O  
ATOM   1131  OD2 ASP A 133      18.012   9.725 -32.358  1.00 50.98           O  
ATOM   1132  N   SER A 134      22.065  12.008 -29.760  1.00 47.41           N  
ATOM   1133  CA  SER A 134      22.954  13.002 -30.377  1.00 48.10           C  
ATOM   1134  C   SER A 134      24.189  13.264 -29.509  1.00 47.74           C  
ATOM   1135  O   SER A 134      24.235  12.842 -28.346  1.00 46.13           O  
ATOM   1136  CB  SER A 134      22.200  14.312 -30.625  1.00 48.07           C  
ATOM   1137  OG  SER A 134      22.245  15.160 -29.486  1.00 46.58           O  
ATOM   1138  N   GLU A 135      25.179  13.966 -30.070  1.00 48.56           N  
ATOM   1139  CA  GLU A 135      26.412  14.271 -29.329  1.00 48.55           C  
ATOM   1140  C   GLU A 135      26.158  15.151 -28.106  1.00 46.93           C  
ATOM   1141  O   GLU A 135      26.624  14.837 -27.019  1.00 46.15           O  
ATOM   1142  CB  GLU A 135      27.485  14.907 -30.221  1.00 50.26           C  
ATOM   1143  CG  GLU A 135      28.869  14.954 -29.566  1.00 51.40           C  
ATOM   1144  CD  GLU A 135      29.814  15.942 -30.229  1.00 55.13           C  
ATOM   1145  OE1 GLU A 135      30.077  15.806 -31.443  1.00 56.94           O  
ATOM   1146  OE2 GLU A 135      30.305  16.854 -29.527  1.00 56.12           O  
ATOM   1147  N   GLU A 136      25.430  16.249 -28.288  1.00 46.63           N  
ATOM   1148  CA  GLU A 136      25.088  17.131 -27.172  1.00 45.78           C  
ATOM   1149  C   GLU A 136      23.976  16.561 -26.264  1.00 44.05           C  
ATOM   1150  O   GLU A 136      23.731  17.075 -25.173  1.00 42.89           O  
ATOM   1151  CB  GLU A 136      24.770  18.553 -27.661  1.00 46.26           C  
ATOM   1152  CG  GLU A 136      25.945  19.521 -27.502  1.00 48.85           C  
ATOM   1153  CD  GLU A 136      25.884  20.732 -28.445  1.00 53.60           C  
ATOM   1154  OE1 GLU A 136      24.829  21.412 -28.496  1.00 54.78           O  
ATOM   1155  OE2 GLU A 136      26.905  21.012 -29.125  1.00 54.41           O  
ATOM   1156  N   GLY A 137      23.330  15.488 -26.722  1.00 43.86           N  
ATOM   1157  CA  GLY A 137      22.361  14.745 -25.928  1.00 42.25           C  
ATOM   1158  C   GLY A 137      21.059  15.479 -25.679  1.00 41.57           C  
ATOM   1159  O   GLY A 137      20.692  16.400 -26.424  1.00 42.13           O  
ATOM   1160  N   ALA A 138      20.358  15.054 -24.631  1.00 39.86           N  
ATOM   1161  CA  ALA A 138      19.132  15.697 -24.189  1.00 38.99           C  
ATOM   1162  C   ALA A 138      19.369  16.377 -22.857  1.00 37.94           C  
ATOM   1163  O   ALA A 138      20.252  15.979 -22.089  1.00 37.82           O  
ATOM   1164  CB  ALA A 138      18.009  14.677 -24.062  1.00 38.84           C  
ATOM   1165  N   THR A 139      18.581  17.405 -22.582  1.00 37.35           N  
ATOM   1166  CA  THR A 139      18.701  18.130 -21.329  1.00 36.62           C  
ATOM   1167  C   THR A 139      17.373  18.031 -20.603  1.00 35.81           C  
ATOM   1168  O   THR A 139      16.318  18.303 -21.172  1.00 36.08           O  
ATOM   1169  CB  THR A 139      19.075  19.615 -21.557  1.00 37.16           C  
ATOM   1170  OG1 THR A 139      20.284  19.697 -22.324  1.00 38.49           O  
ATOM   1171  CG2 THR A 139      19.268  20.351 -20.223  1.00 36.14           C  
ATOM   1172  N   CYS A 140      17.431  17.612 -19.349  1.00 35.00           N  
ATOM   1173  CA  CYS A 140      16.262  17.648 -18.492  1.00 34.21           C  
ATOM   1174  C   CYS A 140      16.590  18.221 -17.114  1.00 33.05           C  
ATOM   1175  O   CYS A 140      17.757  18.319 -16.720  1.00 32.72           O  
ATOM   1176  CB  CYS A 140      15.627  16.264 -18.412  1.00 34.47           C  
ATOM   1177  SG  CYS A 140      14.754  15.820 -19.971  1.00 37.11           S  
ATOM   1178  N   ALA A 141      15.546  18.613 -16.393  1.00 31.87           N  
ATOM   1179  CA  ALA A 141      15.701  19.323 -15.138  1.00 30.36           C  
ATOM   1180  C   ALA A 141      14.533  19.007 -14.229  1.00 29.34           C  
ATOM   1181  O   ALA A 141      13.404  18.784 -14.690  1.00 29.11           O  
ATOM   1182  CB  ALA A 141      15.794  20.839 -15.384  1.00 30.54           C  
ATOM   1183  N   VAL A 142      14.812  18.993 -12.934  1.00 28.17           N  
ATOM   1184  CA  VAL A 142      13.781  18.809 -11.926  1.00 27.22           C  
ATOM   1185  C   VAL A 142      14.182  19.570 -10.665  1.00 26.69           C  
ATOM   1186  O   VAL A 142      15.307  19.457 -10.196  1.00 26.17           O  
ATOM   1187  CB  VAL A 142      13.495  17.297 -11.647  1.00 26.86           C  
ATOM   1188  CG1 VAL A 142      14.791  16.514 -11.442  1.00 26.14           C  
ATOM   1189  CG2 VAL A 142      12.500  17.116 -10.460  1.00 26.12           C  
ATOM   1190  N   LYS A 143      13.254  20.369 -10.152  1.00 26.85           N  
ATOM   1191  CA  LYS A 143      13.488  21.169  -8.957  1.00 26.69           C  
ATOM   1192  C   LYS A 143      13.095  20.397  -7.690  1.00 26.46           C  
ATOM   1193  O   LYS A 143      12.093  19.650  -7.667  1.00 26.58           O  
ATOM   1194  CB  LYS A 143      12.714  22.488  -9.038  1.00 26.87           C  
ATOM   1195  CG  LYS A 143      13.208  23.506 -10.077  1.00 27.61           C  
ATOM   1196  CD  LYS A 143      12.052  24.431 -10.441  1.00 29.79           C  
ATOM   1197  CE  LYS A 143      12.457  25.763 -11.063  1.00 32.25           C  
ATOM   1198  NZ  LYS A 143      12.949  25.648 -12.466  1.00 35.49           N  
ATOM   1199  N   PHE A 144      13.883  20.596  -6.637  1.00 25.87           N  
ATOM   1200  CA  PHE A 144      13.624  19.996  -5.332  1.00 25.27           C  
ATOM   1201  C   PHE A 144      13.496  21.087  -4.274  1.00 25.51           C  
ATOM   1202  O   PHE A 144      14.325  21.998  -4.194  1.00 25.35           O  
ATOM   1203  CB  PHE A 144      14.766  19.074  -4.926  1.00 24.89           C  
ATOM   1204  CG  PHE A 144      14.859  17.814  -5.733  1.00 24.75           C  
ATOM   1205  CD1 PHE A 144      14.237  16.647  -5.295  1.00 22.93           C  
ATOM   1206  CD2 PHE A 144      15.621  17.775  -6.909  1.00 24.32           C  
ATOM   1207  CE1 PHE A 144      14.352  15.450  -6.032  1.00 24.59           C  
ATOM   1208  CE2 PHE A 144      15.741  16.591  -7.650  1.00 24.66           C  
ATOM   1209  CZ  PHE A 144      15.103  15.426  -7.216  1.00 23.90           C  
ATOM   1210  N   GLY A 145      12.461  20.987  -3.449  1.00 25.42           N  
ATOM   1211  CA  GLY A 145      12.279  21.966  -2.398  1.00 25.41           C  
ATOM   1212  C   GLY A 145      11.308  21.496  -1.351  1.00 25.55           C  
ATOM   1213  O   GLY A 145      10.701  20.431  -1.479  1.00 25.39           O  
ATOM   1214  N   SER A 146      11.183  22.289  -0.296  1.00 25.87           N  
ATOM   1215  CA  SER A 146      10.187  22.040   0.718  1.00 26.26           C  
ATOM   1216  C   SER A 146       8.804  22.219   0.089  1.00 26.28           C  
ATOM   1217  O   SER A 146       8.607  23.112  -0.754  1.00 26.61           O  
ATOM   1218  CB  SER A 146      10.383  23.000   1.876  1.00 26.52           C  
ATOM   1219  OG  SER A 146       9.478  22.692   2.908  1.00 28.50           O  
ATOM   1220  N   TRP A 147       7.859  21.354   0.457  1.00 25.77           N  
ATOM   1221  CA  TRP A 147       6.509  21.456  -0.101  1.00 25.38           C  
ATOM   1222  C   TRP A 147       5.704  22.551   0.608  1.00 26.21           C  
ATOM   1223  O   TRP A 147       4.974  23.301  -0.038  1.00 26.51           O  
ATOM   1224  CB  TRP A 147       5.781  20.103  -0.067  1.00 25.13           C  
ATOM   1225  CG  TRP A 147       4.484  20.063  -0.865  1.00 24.44           C  
ATOM   1226  CD1 TRP A 147       3.214  20.029  -0.357  1.00 24.87           C  
ATOM   1227  CD2 TRP A 147       4.340  20.049  -2.299  1.00 22.27           C  
ATOM   1228  NE1 TRP A 147       2.286  19.998  -1.380  1.00 24.43           N  
ATOM   1229  CE2 TRP A 147       2.948  20.019  -2.581  1.00 23.80           C  
ATOM   1230  CE3 TRP A 147       5.245  20.080  -3.367  1.00 20.64           C  
ATOM   1231  CZ2 TRP A 147       2.442  20.009  -3.890  1.00 22.35           C  
ATOM   1232  CZ3 TRP A 147       4.745  20.059  -4.672  1.00 21.48           C  
ATOM   1233  CH2 TRP A 147       3.353  20.022  -4.921  1.00 22.56           C  
ATOM   1234  N   VAL A 148       5.863  22.662   1.924  1.00 26.18           N  
ATOM   1235  CA  VAL A 148       4.994  23.531   2.730  1.00 27.29           C  
ATOM   1236  C   VAL A 148       5.686  24.709   3.445  1.00 28.20           C  
ATOM   1237  O   VAL A 148       4.999  25.594   3.951  1.00 29.02           O  
ATOM   1238  CB  VAL A 148       4.206  22.718   3.776  1.00 27.56           C  
ATOM   1239  CG1 VAL A 148       3.266  21.726   3.085  1.00 27.87           C  
ATOM   1240  CG2 VAL A 148       5.158  21.995   4.728  1.00 26.22           C  
ATOM   1241  N   TYR A 149       7.021  24.712   3.474  1.00 27.96           N  
ATOM   1242  CA  TYR A 149       7.806  25.714   4.190  1.00 29.14           C  
ATOM   1243  C   TYR A 149       8.518  26.697   3.259  1.00 29.52           C  
ATOM   1244  O   TYR A 149       9.101  26.306   2.248  1.00 29.34           O  
ATOM   1245  CB  TYR A 149       8.873  25.037   5.040  1.00 28.93           C  
ATOM   1246  CG  TYR A 149       8.416  24.316   6.294  1.00 30.09           C  
ATOM   1247  CD1 TYR A 149       8.031  25.018   7.428  1.00 31.47           C  
ATOM   1248  CD2 TYR A 149       8.432  22.923   6.365  1.00 31.52           C  
ATOM   1249  CE1 TYR A 149       7.651  24.355   8.600  1.00 32.64           C  
ATOM   1250  CE2 TYR A 149       8.043  22.248   7.531  1.00 31.74           C  
ATOM   1251  CZ  TYR A 149       7.663  22.970   8.638  1.00 32.63           C  
ATOM   1252  OH  TYR A 149       7.282  22.309   9.778  1.00 33.22           O  
ATOM   1253  N   SER A 150       8.495  27.976   3.618  1.00 30.51           N  
ATOM   1254  CA  SER A 150       9.222  28.988   2.854  1.00 30.61           C  
ATOM   1255  C   SER A 150      10.670  29.050   3.327  1.00 30.52           C  
ATOM   1256  O   SER A 150      11.026  28.427   4.330  1.00 30.17           O  
ATOM   1257  CB  SER A 150       8.556  30.362   2.994  1.00 31.42           C  
ATOM   1258  OG  SER A 150       8.864  30.948   4.240  1.00 31.75           O  
ATOM   1259  N   GLY A 151      11.487  29.807   2.597  1.00 30.69           N  
ATOM   1260  CA  GLY A 151      12.898  29.996   2.918  1.00 31.31           C  
ATOM   1261  C   GLY A 151      13.145  30.684   4.247  1.00 32.54           C  
ATOM   1262  O   GLY A 151      14.239  30.583   4.796  1.00 33.02           O  
ATOM   1263  N   PHE A 152      12.134  31.382   4.764  1.00 33.33           N  
ATOM   1264  CA  PHE A 152      12.192  31.934   6.112  1.00 34.76           C  
ATOM   1265  C   PHE A 152      12.086  30.868   7.222  1.00 34.60           C  
ATOM   1266  O   PHE A 152      12.483  31.120   8.358  1.00 35.32           O  
ATOM   1267  CB  PHE A 152      11.138  33.041   6.312  1.00 35.74           C  
ATOM   1268  CG  PHE A 152      11.487  34.369   5.654  1.00 37.00           C  
ATOM   1269  CD1 PHE A 152      12.781  34.642   5.204  1.00 37.49           C  
ATOM   1270  CD2 PHE A 152      10.517  35.364   5.524  1.00 38.54           C  
ATOM   1271  CE1 PHE A 152      13.099  35.879   4.612  1.00 38.21           C  
ATOM   1272  CE2 PHE A 152      10.819  36.606   4.934  1.00 39.44           C  
ATOM   1273  CZ  PHE A 152      12.118  36.858   4.475  1.00 39.74           C  
ATOM   1274  N   GLU A 153      11.553  29.690   6.904  1.00 34.05           N  
ATOM   1275  CA  GLU A 153      11.514  28.576   7.870  1.00 34.70           C  
ATOM   1276  C   GLU A 153      12.549  27.492   7.568  1.00 33.84           C  
ATOM   1277  O   GLU A 153      13.265  27.058   8.459  1.00 33.49           O  
ATOM   1278  CB  GLU A 153      10.121  27.946   7.978  1.00 34.83           C  
ATOM   1279  CG  GLU A 153       9.030  28.899   8.448  1.00 36.37           C  
ATOM   1280  CD  GLU A 153       8.302  29.592   7.302  1.00 38.13           C  
ATOM   1281  OE1 GLU A 153       8.132  28.990   6.218  1.00 35.81           O  
ATOM   1282  OE2 GLU A 153       7.879  30.752   7.497  1.00 41.88           O  
ATOM   1283  N   ILE A 154      12.600  27.039   6.317  1.00 33.98           N  
ATOM   1284  CA  ILE A 154      13.646  26.109   5.881  1.00 33.77           C  
ATOM   1285  C   ILE A 154      14.468  26.748   4.778  1.00 34.59           C  
ATOM   1286  O   ILE A 154      13.990  26.945   3.658  1.00 34.53           O  
ATOM   1287  CB  ILE A 154      13.105  24.730   5.406  1.00 32.64           C  
ATOM   1288  CG1 ILE A 154      12.488  23.952   6.571  1.00 31.87           C  
ATOM   1289  CG2 ILE A 154      14.240  23.900   4.773  1.00 31.49           C  
ATOM   1290  CD1 ILE A 154      11.843  22.650   6.172  1.00 30.08           C  
ATOM   1291  N   ASP A 155      15.702  27.096   5.108  1.00 36.03           N  
ATOM   1292  CA  ASP A 155      16.618  27.572   4.091  1.00 37.16           C  
ATOM   1293  C   ASP A 155      17.312  26.376   3.457  1.00 36.69           C  
ATOM   1294  O   ASP A 155      17.608  25.385   4.114  1.00 36.79           O  
ATOM   1295  CB  ASP A 155      17.629  28.581   4.642  1.00 37.76           C  
ATOM   1296  CG  ASP A 155      18.458  29.242   3.533  1.00 39.62           C  
ATOM   1297  OD1 ASP A 155      18.004  29.271   2.357  1.00 38.74           O  
ATOM   1298  OD2 ASP A 155      19.573  29.731   3.840  1.00 41.85           O  
ATOM   1299  N   LEU A 156      17.557  26.482   2.167  1.00 37.04           N  
ATOM   1300  CA  LEU A 156      18.088  25.381   1.407  1.00 37.15           C  
ATOM   1301  C   LEU A 156      19.436  25.829   0.889  1.00 38.01           C  
ATOM   1302  O   LEU A 156      19.615  26.992   0.513  1.00 38.86           O  
ATOM   1303  CB  LEU A 156      17.128  25.044   0.269  1.00 36.43           C  
ATOM   1304  CG  LEU A 156      16.759  23.592  -0.024  1.00 36.24           C  
ATOM   1305  CD1 LEU A 156      16.158  22.911   1.192  1.00 37.11           C  
ATOM   1306  CD2 LEU A 156      15.784  23.543  -1.191  1.00 35.23           C  
ATOM   1307  N   LYS A 157      20.389  24.909   0.890  1.00 38.26           N  
ATOM   1308  CA  LYS A 157      21.767  25.237   0.570  1.00 39.16           C  
ATOM   1309  C   LYS A 157      22.437  24.075  -0.170  1.00 38.59           C  
ATOM   1310  O   LYS A 157      22.025  22.917  -0.032  1.00 37.89           O  
ATOM   1311  CB  LYS A 157      22.516  25.564   1.871  1.00 39.90           C  
ATOM   1312  CG  LYS A 157      23.888  26.181   1.676  1.00 42.83           C  
ATOM   1313  CD  LYS A 157      24.329  26.962   2.900  1.00 46.11           C  
ATOM   1314  CE  LYS A 157      25.528  27.842   2.570  1.00 48.29           C  
ATOM   1315  NZ  LYS A 157      26.799  27.073   2.402  1.00 49.69           N  
ATOM   1316  N   THR A 158      23.454  24.399  -0.969  1.00 38.76           N  
ATOM   1317  CA  THR A 158      24.347  23.399  -1.546  1.00 38.76           C  
ATOM   1318  C   THR A 158      25.783  23.684  -1.093  1.00 39.41           C  
ATOM   1319  O   THR A 158      26.137  24.837  -0.840  1.00 40.00           O  
ATOM   1320  CB  THR A 158      24.320  23.422  -3.089  1.00 38.69           C  
ATOM   1321  OG1 THR A 158      24.840  24.675  -3.547  1.00 40.59           O  
ATOM   1322  CG2 THR A 158      22.918  23.227  -3.630  1.00 37.45           C  
ATOM   1323  N   ASP A 159      26.604  22.642  -0.983  1.00 39.12           N  
ATOM   1324  CA  ASP A 159      28.050  22.829  -0.803  1.00 39.88           C  
ATOM   1325  C   ASP A 159      28.722  23.175  -2.122  1.00 39.46           C  
ATOM   1326  O   ASP A 159      29.724  23.864  -2.148  1.00 40.28           O  
ATOM   1327  CB  ASP A 159      28.703  21.569  -0.227  1.00 40.20           C  
ATOM   1328  CG  ASP A 159      28.319  21.325   1.213  1.00 41.58           C  
ATOM   1329  OD1 ASP A 159      28.194  22.311   1.973  1.00 41.85           O  
ATOM   1330  OD2 ASP A 159      28.139  20.143   1.585  1.00 44.42           O  
ATOM   1331  N   THR A 160      28.153  22.681  -3.216  1.00 38.42           N  
ATOM   1332  CA  THR A 160      28.731  22.825  -4.543  1.00 38.04           C  
ATOM   1333  C   THR A 160      27.611  22.748  -5.565  1.00 37.21           C  
ATOM   1334  O   THR A 160      26.562  22.168  -5.285  1.00 36.16           O  
ATOM   1335  CB  THR A 160      29.771  21.704  -4.836  1.00 38.28           C  
ATOM   1336  OG1 THR A 160      30.090  21.698  -6.234  1.00 38.74           O  
ATOM   1337  CG2 THR A 160      29.235  20.316  -4.439  1.00 36.36           C  
ATOM   1338  N   ASP A 161      27.825  23.320  -6.745  1.00 37.37           N  
ATOM   1339  CA  ASP A 161      26.839  23.173  -7.811  1.00 37.78           C  
ATOM   1340  C   ASP A 161      27.073  21.930  -8.695  1.00 37.23           C  
ATOM   1341  O   ASP A 161      26.266  21.623  -9.570  1.00 37.29           O  
ATOM   1342  CB  ASP A 161      26.692  24.466  -8.631  1.00 38.81           C  
ATOM   1343  CG  ASP A 161      27.721  24.590  -9.730  1.00 41.83           C  
ATOM   1344  OD1 ASP A 161      27.369  25.151 -10.794  1.00 44.98           O  
ATOM   1345  OD2 ASP A 161      28.880  24.142  -9.539  1.00 46.01           O  
ATOM   1346  N   GLN A 162      28.166  21.218  -8.450  1.00 37.11           N  
ATOM   1347  CA  GLN A 162      28.487  20.015  -9.214  1.00 37.10           C  
ATOM   1348  C   GLN A 162      27.857  18.783  -8.578  1.00 35.22           C  
ATOM   1349  O   GLN A 162      28.128  18.470  -7.421  1.00 34.90           O  
ATOM   1350  CB  GLN A 162      30.013  19.821  -9.332  1.00 38.04           C  
ATOM   1351  CG  GLN A 162      30.736  20.963 -10.062  1.00 41.32           C  
ATOM   1352  CD  GLN A 162      30.304  21.105 -11.524  1.00 43.92           C  
ATOM   1353  OE1 GLN A 162      30.204  20.113 -12.254  1.00 44.24           O  
ATOM   1354  NE2 GLN A 162      30.038  22.341 -11.949  1.00 44.47           N  
ATOM   1355  N   VAL A 163      27.019  18.090  -9.342  1.00 33.96           N  
ATOM   1356  CA  VAL A 163      26.460  16.807  -8.908  1.00 32.44           C  
ATOM   1357  C   VAL A 163      27.585  15.772  -8.816  1.00 32.82           C  
ATOM   1358  O   VAL A 163      28.488  15.744  -9.661  1.00 33.40           O  
ATOM   1359  CB  VAL A 163      25.333  16.331  -9.857  1.00 31.94           C  
ATOM   1360  CG1 VAL A 163      24.929  14.869  -9.581  1.00 30.74           C  
ATOM   1361  CG2 VAL A 163      24.130  17.256  -9.748  1.00 29.86           C  
ATOM   1362  N   ASP A 164      27.548  14.962  -7.766  1.00 32.22           N  
ATOM   1363  CA  ASP A 164      28.519  13.896  -7.580  1.00 33.19           C  
ATOM   1364  C   ASP A 164      28.242  12.773  -8.595  1.00 32.74           C  
ATOM   1365  O   ASP A 164      27.248  12.066  -8.480  1.00 32.17           O  
ATOM   1366  CB  ASP A 164      28.428  13.381  -6.141  1.00 33.14           C  
ATOM   1367  CG  ASP A 164      29.663  12.610  -5.694  1.00 36.51           C  
ATOM   1368  OD1 ASP A 164      30.422  12.078  -6.535  1.00 38.73           O  
ATOM   1369  OD2 ASP A 164      29.867  12.515  -4.463  1.00 40.66           O  
ATOM   1370  N   LEU A 165      29.114  12.635  -9.593  1.00 33.33           N  
ATOM   1371  CA  LEU A 165      29.010  11.558 -10.599  1.00 33.27           C  
ATOM   1372  C   LEU A 165      30.083  10.481 -10.416  1.00 33.85           C  
ATOM   1373  O   LEU A 165      30.312   9.672 -11.316  1.00 34.46           O  
ATOM   1374  CB  LEU A 165      29.095  12.120 -12.029  1.00 33.56           C  
ATOM   1375  CG  LEU A 165      28.182  13.265 -12.490  1.00 32.62           C  
ATOM   1376  CD1 LEU A 165      28.676  13.846 -13.805  1.00 31.39           C  
ATOM   1377  CD2 LEU A 165      26.735  12.801 -12.617  1.00 31.31           C  
ATOM   1378  N   SER A 166      30.741  10.466  -9.257  1.00 33.98           N  
ATOM   1379  CA  SER A 166      31.809   9.488  -8.999  1.00 34.87           C  
ATOM   1380  C   SER A 166      31.288   8.055  -8.808  1.00 34.90           C  
ATOM   1381  O   SER A 166      32.067   7.099  -8.885  1.00 35.98           O  
ATOM   1382  CB  SER A 166      32.662   9.913  -7.804  1.00 35.09           C  
ATOM   1383  OG  SER A 166      31.891   9.901  -6.614  1.00 35.05           O  
ATOM   1384  N   SER A 167      29.984   7.910  -8.564  1.00 33.85           N  
ATOM   1385  CA  SER A 167      29.348   6.587  -8.502  1.00 33.56           C  
ATOM   1386  C   SER A 167      28.388   6.304  -9.674  1.00 33.14           C  
ATOM   1387  O   SER A 167      27.636   5.330  -9.623  1.00 32.88           O  
ATOM   1388  CB  SER A 167      28.596   6.406  -7.173  1.00 33.10           C  
ATOM   1389  OG  SER A 167      29.495   6.322  -6.078  1.00 34.30           O  
ATOM   1390  N   TYR A 168      28.405   7.138 -10.720  1.00 32.59           N  
ATOM   1391  CA  TYR A 168      27.528   6.905 -11.871  1.00 31.97           C  
ATOM   1392  C   TYR A 168      27.839   5.561 -12.547  1.00 32.73           C  
ATOM   1393  O   TYR A 168      28.999   5.230 -12.798  1.00 32.91           O  
ATOM   1394  CB  TYR A 168      27.572   8.059 -12.899  1.00 32.04           C  
ATOM   1395  CG  TYR A 168      26.454   7.939 -13.907  1.00 30.43           C  
ATOM   1396  CD1 TYR A 168      25.158   8.362 -13.591  1.00 28.87           C  
ATOM   1397  CD2 TYR A 168      26.671   7.353 -15.153  1.00 29.37           C  
ATOM   1398  CE1 TYR A 168      24.108   8.216 -14.503  1.00 27.18           C  
ATOM   1399  CE2 TYR A 168      25.629   7.211 -16.075  1.00 28.45           C  
ATOM   1400  CZ  TYR A 168      24.353   7.642 -15.739  1.00 28.12           C  
ATOM   1401  OH  TYR A 168      23.319   7.494 -16.641  1.00 29.30           O  
ATOM   1402  N   TYR A 169      26.786   4.799 -12.835  1.00 32.77           N  
ATOM   1403  CA  TYR A 169      26.922   3.448 -13.381  1.00 33.18           C  
ATOM   1404  C   TYR A 169      27.524   3.485 -14.788  1.00 34.41           C  
ATOM   1405  O   TYR A 169      26.931   4.029 -15.720  1.00 34.58           O  
ATOM   1406  CB  TYR A 169      25.575   2.711 -13.343  1.00 32.66           C  
ATOM   1407  CG  TYR A 169      25.575   1.355 -14.016  1.00 32.83           C  
ATOM   1408  CD1 TYR A 169      26.592   0.416 -13.758  1.00 33.49           C  
ATOM   1409  CD2 TYR A 169      24.555   0.999 -14.895  1.00 31.48           C  
ATOM   1410  CE1 TYR A 169      26.595  -0.825 -14.385  1.00 33.74           C  
ATOM   1411  CE2 TYR A 169      24.541  -0.245 -15.522  1.00 32.75           C  
ATOM   1412  CZ  TYR A 169      25.563  -1.143 -15.266  1.00 34.42           C  
ATOM   1413  OH  TYR A 169      25.550  -2.361 -15.882  1.00 36.08           O  
ATOM   1414  N   ALA A 170      28.711   2.897 -14.918  1.00 35.28           N  
ATOM   1415  CA  ALA A 170      29.537   3.040 -16.115  1.00 36.33           C  
ATOM   1416  C   ALA A 170      29.008   2.246 -17.312  1.00 36.87           C  
ATOM   1417  O   ALA A 170      29.395   2.504 -18.458  1.00 37.55           O  
ATOM   1418  CB  ALA A 170      30.989   2.653 -15.803  1.00 37.25           C  
ATOM   1419  N   SER A 171      28.129   1.282 -17.049  1.00 36.11           N  
ATOM   1420  CA  SER A 171      27.511   0.523 -18.132  1.00 36.08           C  
ATOM   1421  C   SER A 171      26.040   0.890 -18.330  1.00 34.95           C  
ATOM   1422  O   SER A 171      25.270   0.118 -18.908  1.00 34.79           O  
ATOM   1423  CB  SER A 171      27.682  -0.970 -17.905  1.00 36.67           C  
ATOM   1424  OG  SER A 171      29.023  -1.343 -18.116  1.00 37.79           O  
ATOM   1425  N   SER A 172      25.660   2.076 -17.858  1.00 33.50           N  
ATOM   1426  CA  SER A 172      24.317   2.591 -18.071  1.00 33.10           C  
ATOM   1427  C   SER A 172      23.987   2.696 -19.562  1.00 34.24           C  
ATOM   1428  O   SER A 172      24.887   2.809 -20.408  1.00 35.52           O  
ATOM   1429  CB  SER A 172      24.173   3.957 -17.395  1.00 32.16           C  
ATOM   1430  OG  SER A 172      22.881   4.490 -17.584  1.00 30.87           O  
ATOM   1431  N   LYS A 173      22.702   2.652 -19.900  1.00 34.29           N  
ATOM   1432  CA  LYS A 173      22.302   2.896 -21.290  1.00 35.17           C  
ATOM   1433  C   LYS A 173      22.597   4.338 -21.659  1.00 35.32           C  
ATOM   1434  O   LYS A 173      22.742   4.660 -22.828  1.00 36.26           O  
ATOM   1435  CB  LYS A 173      20.820   2.596 -21.509  1.00 34.99           C  
ATOM   1436  CG  LYS A 173      20.432   1.113 -21.384  1.00 35.94           C  
ATOM   1437  CD  LYS A 173      20.982   0.249 -22.528  1.00 37.33           C  
ATOM   1438  CE  LYS A 173      20.367   0.621 -23.878  1.00 38.42           C  
ATOM   1439  NZ  LYS A 173      20.611  -0.433 -24.896  1.00 39.61           N  
ATOM   1440  N   TYR A 174      22.703   5.204 -20.650  1.00 34.77           N  
ATOM   1441  CA  TYR A 174      22.911   6.627 -20.886  1.00 34.95           C  
ATOM   1442  C   TYR A 174      24.185   7.134 -20.225  1.00 35.32           C  
ATOM   1443  O   TYR A 174      24.476   6.780 -19.086  1.00 35.13           O  
ATOM   1444  CB  TYR A 174      21.682   7.417 -20.414  1.00 33.67           C  
ATOM   1445  CG  TYR A 174      20.408   6.954 -21.083  1.00 33.26           C  
ATOM   1446  CD1 TYR A 174      20.079   7.384 -22.368  1.00 33.53           C  
ATOM   1447  CD2 TYR A 174      19.543   6.060 -20.445  1.00 32.24           C  
ATOM   1448  CE1 TYR A 174      18.912   6.952 -22.995  1.00 33.46           C  
ATOM   1449  CE2 TYR A 174      18.379   5.625 -21.064  1.00 32.18           C  
ATOM   1450  CZ  TYR A 174      18.071   6.075 -22.341  1.00 33.13           C  
ATOM   1451  OH  TYR A 174      16.921   5.646 -22.972  1.00 34.15           O  
ATOM   1452  N   GLU A 175      24.959   7.944 -20.939  1.00 36.45           N  
ATOM   1453  CA  GLU A 175      26.139   8.553 -20.317  1.00 37.27           C  
ATOM   1454  C   GLU A 175      25.898  10.010 -19.974  1.00 36.66           C  
ATOM   1455  O   GLU A 175      25.165  10.712 -20.684  1.00 36.49           O  
ATOM   1456  CB  GLU A 175      27.412   8.356 -21.147  1.00 38.70           C  
ATOM   1457  CG  GLU A 175      27.482   9.135 -22.444  1.00 42.24           C  
ATOM   1458  CD  GLU A 175      28.569   8.616 -23.371  1.00 46.08           C  
ATOM   1459  OE1 GLU A 175      29.436   7.832 -22.921  1.00 48.56           O  
ATOM   1460  OE2 GLU A 175      28.551   8.987 -24.559  1.00 48.31           O  
ATOM   1461  N   ILE A 176      26.488  10.453 -18.865  1.00 36.29           N  
ATOM   1462  CA  ILE A 176      26.262  11.814 -18.387  1.00 35.97           C  
ATOM   1463  C   ILE A 176      27.239  12.758 -19.037  1.00 36.47           C  
ATOM   1464  O   ILE A 176      28.440  12.521 -19.021  1.00 37.40           O  
ATOM   1465  CB  ILE A 176      26.354  11.942 -16.835  1.00 35.37           C  
ATOM   1466  CG1 ILE A 176      25.355  11.015 -16.161  1.00 34.96           C  
ATOM   1467  CG2 ILE A 176      26.081  13.388 -16.389  1.00 34.84           C  
ATOM   1468  CD1 ILE A 176      23.945  11.110 -16.745  1.00 36.76           C  
ATOM   1469  N   LEU A 177      26.713  13.827 -19.616  1.00 36.45           N  
ATOM   1470  CA  LEU A 177      27.551  14.872 -20.179  1.00 37.16           C  
ATOM   1471  C   LEU A 177      27.790  15.942 -19.125  1.00 36.78           C  
ATOM   1472  O   LEU A 177      28.907  16.404 -18.961  1.00 37.72           O  
ATOM   1473  CB  LEU A 177      26.924  15.445 -21.452  1.00 37.64           C  
ATOM   1474  CG  LEU A 177      26.667  14.403 -22.550  1.00 38.13           C  
ATOM   1475  CD1 LEU A 177      25.916  15.017 -23.713  1.00 38.11           C  
ATOM   1476  CD2 LEU A 177      27.983  13.763 -23.037  1.00 38.86           C  
ATOM   1477  N   SER A 178      26.734  16.323 -18.409  1.00 35.81           N  
ATOM   1478  CA  SER A 178      26.854  17.162 -17.221  1.00 35.10           C  
ATOM   1479  C   SER A 178      25.639  17.045 -16.316  1.00 33.72           C  
ATOM   1480  O   SER A 178      24.550  16.645 -16.744  1.00 33.07           O  
ATOM   1481  CB  SER A 178      27.116  18.635 -17.577  1.00 36.17           C  
ATOM   1482  OG  SER A 178      25.971  19.265 -18.116  1.00 37.07           O  
ATOM   1483  N   ALA A 179      25.849  17.400 -15.053  1.00 32.82           N  
ATOM   1484  CA  ALA A 179      24.814  17.346 -14.034  1.00 31.39           C  
ATOM   1485  C   ALA A 179      25.146  18.416 -12.997  1.00 31.25           C  
ATOM   1486  O   ALA A 179      26.216  18.392 -12.374  1.00 31.17           O  
ATOM   1487  CB  ALA A 179      24.753  15.954 -13.399  1.00 30.49           C  
ATOM   1488  N   THR A 180      24.234  19.370 -12.845  1.00 30.85           N  
ATOM   1489  CA  THR A 180      24.411  20.464 -11.905  1.00 30.52           C  
ATOM   1490  C   THR A 180      23.211  20.544 -10.959  1.00 29.83           C  
ATOM   1491  O   THR A 180      22.121  20.064 -11.284  1.00 29.48           O  
ATOM   1492  CB  THR A 180      24.603  21.820 -12.627  1.00 31.09           C  
ATOM   1493  OG1 THR A 180      23.523  22.035 -13.538  1.00 31.01           O  
ATOM   1494  CG2 THR A 180      25.914  21.856 -13.400  1.00 31.80           C  
ATOM   1495  N   GLN A 181      23.433  21.151  -9.796  1.00 29.46           N  
ATOM   1496  CA  GLN A 181      22.404  21.379  -8.777  1.00 29.02           C  
ATOM   1497  C   GLN A 181      22.528  22.841  -8.343  1.00 29.67           C  
ATOM   1498  O   GLN A 181      23.526  23.228  -7.738  1.00 30.36           O  
ATOM   1499  CB  GLN A 181      22.626  20.444  -7.583  1.00 28.32           C  
ATOM   1500  CG  GLN A 181      24.094  20.260  -7.221  1.00 28.10           C  
ATOM   1501  CD  GLN A 181      24.323  19.231  -6.150  1.00 29.23           C  
ATOM   1502  OE1 GLN A 181      23.626  18.210  -6.087  1.00 29.90           O  
ATOM   1503  NE2 GLN A 181      25.315  19.481  -5.294  1.00 29.02           N  
ATOM   1504  N   THR A 182      21.537  23.652  -8.690  1.00 29.83           N  
ATOM   1505  CA  THR A 182      21.638  25.106  -8.541  1.00 30.40           C  
ATOM   1506  C   THR A 182      20.492  25.620  -7.687  1.00 30.10           C  
ATOM   1507  O   THR A 182      19.323  25.318  -7.943  1.00 29.60           O  
ATOM   1508  CB  THR A 182      21.624  25.809  -9.924  1.00 31.00           C  
ATOM   1509  OG1 THR A 182      22.584  25.184 -10.783  1.00 31.86           O  
ATOM   1510  CG2 THR A 182      21.965  27.303  -9.804  1.00 32.36           C  
ATOM   1511  N   ARG A 183      20.839  26.390  -6.669  1.00 30.61           N  
ATOM   1512  CA  ARG A 183      19.860  26.992  -5.769  1.00 30.85           C  
ATOM   1513  C   ARG A 183      19.140  28.155  -6.458  1.00 31.75           C  
ATOM   1514  O   ARG A 183      19.783  29.009  -7.076  1.00 32.38           O  
ATOM   1515  CB  ARG A 183      20.568  27.474  -4.505  1.00 30.90           C  
ATOM   1516  CG  ARG A 183      19.658  27.936  -3.387  1.00 30.03           C  
ATOM   1517  CD  ARG A 183      20.495  28.596  -2.309  1.00 29.03           C  
ATOM   1518  NE  ARG A 183      19.689  29.072  -1.192  1.00 29.72           N  
ATOM   1519  CZ  ARG A 183      19.009  30.216  -1.169  1.00 29.79           C  
ATOM   1520  NH1 ARG A 183      19.005  31.050  -2.209  1.00 29.28           N  
ATOM   1521  NH2 ARG A 183      18.329  30.526  -0.085  1.00 31.82           N  
ATOM   1522  N   GLN A 184      17.811  28.172  -6.355  1.00 31.92           N  
ATOM   1523  CA  GLN A 184      16.984  29.222  -6.970  1.00 33.09           C  
ATOM   1524  C   GLN A 184      16.017  29.860  -5.980  1.00 33.63           C  
ATOM   1525  O   GLN A 184      15.519  29.189  -5.070  1.00 33.11           O  
ATOM   1526  CB  GLN A 184      16.188  28.663  -8.150  1.00 32.87           C  
ATOM   1527  CG  GLN A 184      17.047  28.101  -9.275  1.00 33.50           C  
ATOM   1528  CD  GLN A 184      16.232  27.426 -10.358  1.00 35.50           C  
ATOM   1529  OE1 GLN A 184      15.326  26.639 -10.072  1.00 35.95           O  
ATOM   1530  NE2 GLN A 184      16.562  27.713 -11.612  1.00 35.75           N  
ATOM   1531  N   VAL A 185      15.750  31.154  -6.171  1.00 34.68           N  
ATOM   1532  CA  VAL A 185      14.820  31.898  -5.320  1.00 35.45           C  
ATOM   1533  C   VAL A 185      13.728  32.509  -6.174  1.00 36.06           C  
ATOM   1534  O   VAL A 185      14.001  33.005  -7.269  1.00 36.41           O  
ATOM   1535  CB  VAL A 185      15.496  33.098  -4.632  1.00 36.55           C  
ATOM   1536  CG1 VAL A 185      14.789  33.437  -3.328  1.00 36.50           C  
ATOM   1537  CG2 VAL A 185      16.966  32.845  -4.408  1.00 37.63           C  
ATOM   1538  N   GLN A 186      12.502  32.511  -5.658  1.00 36.49           N  
ATOM   1539  CA  GLN A 186      11.409  33.277  -6.267  1.00 37.67           C  
ATOM   1540  C   GLN A 186      10.354  33.693  -5.242  1.00 37.79           C  
ATOM   1541  O   GLN A 186      10.380  33.263  -4.091  1.00 36.98           O  
ATOM   1542  CB  GLN A 186      10.765  32.499  -7.420  1.00 37.25           C  
ATOM   1543  CG  GLN A 186      10.163  31.182  -6.986  1.00 38.82           C  
ATOM   1544  CD  GLN A 186       9.922  30.240  -8.136  1.00 41.41           C  
ATOM   1545  OE1 GLN A 186       9.192  30.558  -9.079  1.00 43.84           O  
ATOM   1546  NE2 GLN A 186      10.531  29.062  -8.065  1.00 41.95           N  
ATOM   1547  N   HIS A 187       9.426  34.536  -5.682  1.00 39.01           N  
ATOM   1548  CA  HIS A 187       8.297  34.950  -4.858  1.00 39.93           C  
ATOM   1549  C   HIS A 187       6.986  34.606  -5.532  1.00 40.07           C  
ATOM   1550  O   HIS A 187       6.906  34.568  -6.755  1.00 40.18           O  
ATOM   1551  CB  HIS A 187       8.384  36.443  -4.552  1.00 40.96           C  
ATOM   1552  CG  HIS A 187       9.576  36.807  -3.725  1.00 41.56           C  
ATOM   1553  ND1 HIS A 187       9.581  36.723  -2.348  1.00 42.10           N  
ATOM   1554  CD2 HIS A 187      10.815  37.225  -4.081  1.00 42.22           C  
ATOM   1555  CE1 HIS A 187      10.764  37.097  -1.890  1.00 42.90           C  
ATOM   1556  NE2 HIS A 187      11.532  37.402  -2.921  1.00 43.45           N  
ATOM   1557  N   TYR A 188       5.972  34.321  -4.722  1.00 40.68           N  
ATOM   1558  CA  TYR A 188       4.624  34.058  -5.222  1.00 41.46           C  
ATOM   1559  C   TYR A 188       3.680  35.136  -4.731  1.00 43.25           C  
ATOM   1560  O   TYR A 188       3.941  35.787  -3.716  1.00 43.76           O  
ATOM   1561  CB  TYR A 188       4.127  32.671  -4.778  1.00 40.44           C  
ATOM   1562  CG  TYR A 188       4.950  31.524  -5.316  1.00 38.35           C  
ATOM   1563  CD1 TYR A 188       4.842  31.119  -6.650  1.00 37.12           C  
ATOM   1564  CD2 TYR A 188       5.845  30.843  -4.491  1.00 36.65           C  
ATOM   1565  CE1 TYR A 188       5.612  30.056  -7.144  1.00 36.44           C  
ATOM   1566  CE2 TYR A 188       6.609  29.785  -4.971  1.00 35.08           C  
ATOM   1567  CZ  TYR A 188       6.490  29.398  -6.292  1.00 35.89           C  
ATOM   1568  OH  TYR A 188       7.262  28.360  -6.749  1.00 36.69           O  
ATOM   1569  N   SER A 189       2.574  35.318  -5.444  1.00 44.83           N  
ATOM   1570  CA  SER A 189       1.607  36.366  -5.096  1.00 47.14           C  
ATOM   1571  C   SER A 189       0.940  36.153  -3.727  1.00 47.59           C  
ATOM   1572  O   SER A 189       0.594  37.122  -3.057  1.00 48.92           O  
ATOM   1573  CB  SER A 189       0.560  36.530  -6.200  1.00 47.52           C  
ATOM   1574  OG  SER A 189      -0.052  35.285  -6.484  1.00 48.19           O  
ATOM   1575  N   CYS A 190       0.787  34.896  -3.316  1.00 47.32           N  
ATOM   1576  CA  CYS A 190       0.227  34.549  -2.003  1.00 48.25           C  
ATOM   1577  C   CYS A 190       0.967  35.193  -0.836  1.00 48.59           C  
ATOM   1578  O   CYS A 190       0.360  35.568   0.166  1.00 49.53           O  
ATOM   1579  CB  CYS A 190       0.256  33.026  -1.780  1.00 47.38           C  
ATOM   1580  SG  CYS A 190       1.923  32.293  -1.435  1.00 48.53           S  
ATOM   1581  N   CYS A 191       2.286  35.295  -0.964  1.00 47.81           N  
ATOM   1582  CA  CYS A 191       3.140  35.373   0.210  1.00 47.65           C  
ATOM   1583  C   CYS A 191       4.307  36.353   0.044  1.00 46.86           C  
ATOM   1584  O   CYS A 191       4.788  36.556  -1.071  1.00 46.80           O  
ATOM   1585  CB  CYS A 191       3.645  33.956   0.538  1.00 46.65           C  
ATOM   1586  SG  CYS A 191       2.318  32.663   0.535  1.00 49.21           S  
ATOM   1587  N   PRO A 192       4.758  36.972   1.152  1.00 46.68           N  
ATOM   1588  CA  PRO A 192       5.941  37.844   1.106  1.00 46.23           C  
ATOM   1589  C   PRO A 192       7.263  37.067   1.222  1.00 44.49           C  
ATOM   1590  O   PRO A 192       8.329  37.612   0.921  1.00 44.64           O  
ATOM   1591  CB  PRO A 192       5.751  38.737   2.331  1.00 47.24           C  
ATOM   1592  CG  PRO A 192       5.050  37.860   3.313  1.00 47.30           C  
ATOM   1593  CD  PRO A 192       4.137  36.967   2.495  1.00 47.30           C  
ATOM   1594  N   GLU A 193       7.183  35.809   1.649  1.00 42.63           N  
ATOM   1595  CA  GLU A 193       8.365  34.984   1.897  1.00 41.10           C  
ATOM   1596  C   GLU A 193       9.018  34.466   0.612  1.00 39.27           C  
ATOM   1597  O   GLU A 193       8.326  34.113  -0.337  1.00 39.00           O  
ATOM   1598  CB  GLU A 193       8.016  33.788   2.789  1.00 40.73           C  
ATOM   1599  CG  GLU A 193       7.663  34.119   4.225  1.00 42.23           C  
ATOM   1600  CD  GLU A 193       6.178  34.334   4.435  1.00 44.39           C  
ATOM   1601  OE1 GLU A 193       5.380  34.039   3.516  1.00 44.77           O  
ATOM   1602  OE2 GLU A 193       5.807  34.805   5.529  1.00 47.21           O  
ATOM   1603  N   PRO A 194      10.360  34.413   0.585  1.00 38.06           N  
ATOM   1604  CA  PRO A 194      11.039  33.770  -0.535  1.00 36.71           C  
ATOM   1605  C   PRO A 194      10.824  32.258  -0.494  1.00 35.36           C  
ATOM   1606  O   PRO A 194      10.763  31.671   0.596  1.00 35.37           O  
ATOM   1607  CB  PRO A 194      12.520  34.090  -0.276  1.00 37.07           C  
ATOM   1608  CG  PRO A 194      12.610  34.289   1.203  1.00 37.20           C  
ATOM   1609  CD  PRO A 194      11.312  34.968   1.565  1.00 38.16           C  
ATOM   1610  N   TYR A 195      10.705  31.652  -1.671  1.00 34.03           N  
ATOM   1611  CA  TYR A 195      10.611  30.209  -1.812  1.00 32.65           C  
ATOM   1612  C   TYR A 195      11.812  29.669  -2.571  1.00 31.81           C  
ATOM   1613  O   TYR A 195      12.196  30.203  -3.625  1.00 31.85           O  
ATOM   1614  CB  TYR A 195       9.286  29.807  -2.461  1.00 32.77           C  
ATOM   1615  CG  TYR A 195       8.159  29.853  -1.462  1.00 33.95           C  
ATOM   1616  CD1 TYR A 195       7.762  28.705  -0.788  1.00 33.77           C  
ATOM   1617  CD2 TYR A 195       7.520  31.057  -1.157  1.00 36.42           C  
ATOM   1618  CE1 TYR A 195       6.745  28.737   0.157  1.00 35.31           C  
ATOM   1619  CE2 TYR A 195       6.497  31.104  -0.207  1.00 38.70           C  
ATOM   1620  CZ  TYR A 195       6.120  29.934   0.443  1.00 37.17           C  
ATOM   1621  OH  TYR A 195       5.122  29.967   1.370  1.00 38.61           O  
ATOM   1622  N   ILE A 196      12.409  28.624  -2.003  1.00 30.66           N  
ATOM   1623  CA  ILE A 196      13.718  28.139  -2.418  1.00 30.02           C  
ATOM   1624  C   ILE A 196      13.619  26.727  -2.942  1.00 29.30           C  
ATOM   1625  O   ILE A 196      12.818  25.924  -2.459  1.00 28.79           O  
ATOM   1626  CB  ILE A 196      14.755  28.125  -1.244  1.00 30.32           C  
ATOM   1627  CG1 ILE A 196      14.636  29.368  -0.341  1.00 30.35           C  
ATOM   1628  CG2 ILE A 196      16.177  27.964  -1.785  1.00 30.18           C  
ATOM   1629  CD1 ILE A 196      14.811  30.702  -1.054  1.00 29.82           C  
ATOM   1630  N   ASP A 197      14.456  26.432  -3.927  1.00 29.04           N  
ATOM   1631  CA  ASP A 197      14.542  25.107  -4.495  1.00 28.61           C  
ATOM   1632  C   ASP A 197      15.943  24.893  -5.060  1.00 28.49           C  
ATOM   1633  O   ASP A 197      16.707  25.853  -5.247  1.00 28.65           O  
ATOM   1634  CB  ASP A 197      13.492  24.939  -5.599  1.00 28.97           C  
ATOM   1635  CG  ASP A 197      13.873  25.655  -6.867  1.00 29.26           C  
ATOM   1636  OD1 ASP A 197      14.785  25.180  -7.568  1.00 31.12           O  
ATOM   1637  OD2 ASP A 197      13.270  26.694  -7.161  1.00 31.17           O  
ATOM   1638  N   VAL A 198      16.267  23.627  -5.318  1.00 27.97           N  
ATOM   1639  CA  VAL A 198      17.501  23.252  -5.972  1.00 27.64           C  
ATOM   1640  C   VAL A 198      17.126  22.570  -7.279  1.00 27.95           C  
ATOM   1641  O   VAL A 198      16.443  21.537  -7.294  1.00 27.56           O  
ATOM   1642  CB  VAL A 198      18.378  22.334  -5.092  1.00 27.29           C  
ATOM   1643  CG1 VAL A 198      19.566  21.774  -5.892  1.00 26.03           C  
ATOM   1644  CG2 VAL A 198      18.861  23.078  -3.841  1.00 27.71           C  
ATOM   1645  N   ASN A 199      17.577  23.165  -8.378  1.00 28.42           N  
ATOM   1646  CA  ASN A 199      17.296  22.662  -9.707  1.00 28.43           C  
ATOM   1647  C   ASN A 199      18.385  21.676 -10.141  1.00 28.68           C  
ATOM   1648  O   ASN A 199      19.542  22.055 -10.357  1.00 29.21           O  
ATOM   1649  CB  ASN A 199      17.191  23.846 -10.672  1.00 28.64           C  
ATOM   1650  CG  ASN A 199      16.631  23.466 -12.040  1.00 28.71           C  
ATOM   1651  OD1 ASN A 199      16.895  24.160 -13.014  1.00 29.78           O  
ATOM   1652  ND2 ASN A 199      15.850  22.391 -12.116  1.00 25.97           N  
ATOM   1653  N   LEU A 200      18.010  20.403 -10.222  1.00 28.63           N  
ATOM   1654  CA  LEU A 200      18.884  19.364 -10.757  1.00 29.00           C  
ATOM   1655  C   LEU A 200      18.744  19.334 -12.276  1.00 29.36           C  
ATOM   1656  O   LEU A 200      17.717  18.919 -12.797  1.00 28.84           O  
ATOM   1657  CB  LEU A 200      18.526  17.995 -10.158  1.00 28.72           C  
ATOM   1658  CG  LEU A 200      19.227  16.724 -10.669  1.00 29.25           C  
ATOM   1659  CD1 LEU A 200      20.700  16.724 -10.324  1.00 28.92           C  
ATOM   1660  CD2 LEU A 200      18.564  15.476 -10.095  1.00 29.70           C  
ATOM   1661  N   VAL A 201      19.777  19.798 -12.971  1.00 30.22           N  
ATOM   1662  CA  VAL A 201      19.786  19.823 -14.431  1.00 31.00           C  
ATOM   1663  C   VAL A 201      20.725  18.730 -14.916  1.00 31.68           C  
ATOM   1664  O   VAL A 201      21.912  18.715 -14.554  1.00 32.32           O  
ATOM   1665  CB  VAL A 201      20.250  21.198 -14.993  1.00 31.52           C  
ATOM   1666  CG1 VAL A 201      20.239  21.187 -16.513  1.00 32.31           C  
ATOM   1667  CG2 VAL A 201      19.365  22.331 -14.481  1.00 31.14           C  
ATOM   1668  N   VAL A 202      20.194  17.816 -15.723  1.00 31.86           N  
ATOM   1669  CA  VAL A 202      20.970  16.681 -16.228  1.00 32.61           C  
ATOM   1670  C   VAL A 202      21.020  16.661 -17.768  1.00 33.36           C  
ATOM   1671  O   VAL A 202      19.988  16.759 -18.449  1.00 33.02           O  
ATOM   1672  CB  VAL A 202      20.448  15.332 -15.677  1.00 31.87           C  
ATOM   1673  CG1 VAL A 202      21.238  14.181 -16.251  1.00 34.15           C  
ATOM   1674  CG2 VAL A 202      20.575  15.301 -14.175  1.00 32.76           C  
ATOM   1675  N   LYS A 203      22.240  16.532 -18.290  1.00 33.90           N  
ATOM   1676  CA  LYS A 203      22.504  16.496 -19.717  1.00 34.96           C  
ATOM   1677  C   LYS A 203      23.057  15.108 -20.027  1.00 34.61           C  
ATOM   1678  O   LYS A 203      24.051  14.687 -19.433  1.00 34.24           O  
ATOM   1679  CB  LYS A 203      23.513  17.588 -20.082  1.00 36.03           C  
ATOM   1680  CG  LYS A 203      23.416  18.083 -21.514  1.00 40.23           C  
ATOM   1681  CD  LYS A 203      24.015  19.495 -21.675  1.00 45.63           C  
ATOM   1682  CE  LYS A 203      23.415  20.484 -20.644  1.00 47.04           C  
ATOM   1683  NZ  LYS A 203      23.337  21.883 -21.173  1.00 49.16           N  
ATOM   1684  N   PHE A 204      22.399  14.387 -20.932  1.00 34.19           N  
ATOM   1685  CA  PHE A 204      22.697  12.970 -21.125  1.00 34.31           C  
ATOM   1686  C   PHE A 204      22.436  12.487 -22.550  1.00 35.67           C  
ATOM   1687  O   PHE A 204      21.621  13.054 -23.273  1.00 36.05           O  
ATOM   1688  CB  PHE A 204      21.907  12.116 -20.121  1.00 33.11           C  
ATOM   1689  CG  PHE A 204      20.415  12.194 -20.290  1.00 32.00           C  
ATOM   1690  CD1 PHE A 204      19.708  11.111 -20.810  1.00 31.77           C  
ATOM   1691  CD2 PHE A 204      19.710  13.344 -19.924  1.00 30.92           C  
ATOM   1692  CE1 PHE A 204      18.317  11.170 -20.975  1.00 31.08           C  
ATOM   1693  CE2 PHE A 204      18.319  13.420 -20.094  1.00 30.52           C  
ATOM   1694  CZ  PHE A 204      17.621  12.327 -20.619  1.00 30.22           C  
ATOM   1695  N   ARG A 205      23.132  11.428 -22.942  1.00 36.74           N  
ATOM   1696  CA  ARG A 205      22.944  10.834 -24.261  1.00 38.62           C  
ATOM   1697  C   ARG A 205      23.043   9.318 -24.205  1.00 39.43           C  
ATOM   1698  O   ARG A 205      23.590   8.759 -23.259  1.00 39.27           O  
ATOM   1699  CB  ARG A 205      23.956  11.398 -25.266  1.00 39.44           C  
ATOM   1700  CG  ARG A 205      25.375  10.937 -25.042  1.00 38.99           C  
ATOM   1701  CD  ARG A 205      26.331  11.586 -26.006  1.00 39.05           C  
ATOM   1702  NE  ARG A 205      27.676  11.096 -25.756  1.00 39.22           N  
ATOM   1703  CZ  ARG A 205      28.793  11.731 -26.084  1.00 40.40           C  
ATOM   1704  NH1 ARG A 205      29.958  11.171 -25.804  1.00 39.57           N  
ATOM   1705  NH2 ARG A 205      28.751  12.914 -26.690  1.00 41.66           N  
ATOM   1706  N   GLU A 206      22.514   8.661 -25.227  1.00 41.37           N  
ATOM   1707  CA  GLU A 206      22.649   7.219 -25.356  1.00 43.26           C  
ATOM   1708  C   GLU A 206      24.117   6.832 -25.455  1.00 44.95           C  
ATOM   1709  O   GLU A 206      24.853   7.364 -26.290  1.00 45.94           O  
ATOM   1710  CB  GLU A 206      21.887   6.721 -26.578  1.00 43.95           C  
ATOM   1711  CG  GLU A 206      20.388   6.678 -26.398  1.00 44.40           C  
ATOM   1712  CD  GLU A 206      19.668   6.120 -27.610  1.00 47.22           C  
ATOM   1713  OE1 GLU A 206      20.345   5.663 -28.554  1.00 50.02           O  
ATOM   1714  OE2 GLU A 206      18.420   6.131 -27.621  1.00 47.67           O  
ATOM   1715  N   ARG A 207      24.539   5.928 -24.578  1.00 46.04           N  
ATOM   1716  CA  ARG A 207      25.895   5.392 -24.592  1.00 48.50           C  
ATOM   1717  C   ARG A 207      26.015   4.344 -25.688  1.00 50.65           C  
ATOM   1718  O   ARG A 207      25.195   3.433 -25.783  1.00 51.02           O  
ATOM   1719  CB  ARG A 207      26.240   4.796 -23.227  1.00 47.92           C  
ATOM   1720  CG  ARG A 207      27.555   4.015 -23.146  1.00 50.72           C  
ATOM   1721  CD  ARG A 207      27.690   3.384 -21.758  1.00 53.36           C  
ATOM   1722  NE  ARG A 207      28.017   1.956 -21.818  1.00 58.19           N  
ATOM   1723  CZ  ARG A 207      27.152   0.978 -22.106  1.00 60.16           C  
ATOM   1724  NH1 ARG A 207      25.878   1.241 -22.384  1.00 60.26           N  
ATOM   1725  NH2 ARG A 207      27.569  -0.283 -22.126  1.00 61.74           N  
ATOM   1726  N   ARG A 208      27.036   4.486 -26.524  1.00 53.01           N  
ATOM   1727  CA  ARG A 208      27.263   3.546 -27.621  1.00 55.56           C  
ATOM   1728  C   ARG A 208      28.753   3.360 -27.875  1.00 56.72           C  
ATOM   1729  O   ARG A 208      29.496   4.337 -27.960  1.00 57.20           O  
ATOM   1730  CB  ARG A 208      26.572   4.029 -28.903  1.00 56.49           C  
ATOM   1731  CG  ARG A 208      25.143   4.557 -28.706  1.00 57.09           C  
ATOM   1732  CD  ARG A 208      24.343   4.536 -30.000  1.00 59.73           C  
ATOM   1733  NE  ARG A 208      25.215   4.395 -31.160  1.00 62.78           N  
ATOM   1734  CZ  ARG A 208      24.801   4.383 -32.423  1.00 64.77           C  
ATOM   1735  NH1 ARG A 208      23.511   4.532 -32.718  1.00 64.52           N  
ATOM   1736  NH2 ARG A 208      25.692   4.230 -33.394  1.00 66.37           N  
TER    1737      ARG A 208                                                      
ATOM   1738  N   ASP B  -5      -2.634 -37.444  31.069  1.00 91.02           N  
ATOM   1739  CA  ASP B  -5      -1.683 -37.014  32.136  1.00 91.02           C  
ATOM   1740  C   ASP B  -5      -0.640 -36.032  31.600  1.00 88.91           C  
ATOM   1741  O   ASP B  -5      -0.439 -34.959  32.175  1.00 88.30           O  
ATOM   1742  CB  ASP B  -5      -1.004 -38.241  32.774  1.00 92.58           C  
ATOM   1743  CG  ASP B  -5       0.071 -37.867  33.799  1.00 92.80           C  
ATOM   1744  OD1 ASP B  -5       1.100 -37.265  33.404  1.00 91.24           O  
ATOM   1745  OD2 ASP B  -5      -0.107 -38.200  34.995  1.00 94.06           O  
ATOM   1746  N   ASP B  -4       0.012 -36.407  30.500  1.00 87.89           N  
ATOM   1747  CA  ASP B  -4       1.150 -35.649  29.969  1.00 85.92           C  
ATOM   1748  C   ASP B  -4       0.814 -34.222  29.496  1.00 84.17           C  
ATOM   1749  O   ASP B  -4       0.488 -33.982  28.323  1.00 83.17           O  
ATOM   1750  CB  ASP B  -4       1.930 -36.452  28.903  1.00 85.61           C  
ATOM   1751  CG  ASP B  -4       1.025 -37.174  27.910  1.00 85.88           C  
ATOM   1752  OD1 ASP B  -4       0.211 -36.511  27.233  1.00 84.86           O  
ATOM   1753  OD2 ASP B  -4       1.151 -38.412  27.790  1.00 86.91           O  
ATOM   1754  N   ASP B  -3       0.889 -33.288  30.445  1.00 83.70           N  
ATOM   1755  CA  ASP B  -3       0.807 -31.850  30.155  1.00 81.69           C  
ATOM   1756  C   ASP B  -3       2.037 -31.076  30.641  1.00 80.35           C  
ATOM   1757  O   ASP B  -3       1.967 -29.876  30.921  1.00 79.58           O  
ATOM   1758  CB  ASP B  -3      -0.499 -31.233  30.677  1.00 82.36           C  
ATOM   1759  CG  ASP B  -3      -1.439 -30.826  29.551  1.00 81.77           C  
ATOM   1760  OD1 ASP B  -3      -0.945 -30.401  28.483  1.00 80.01           O  
ATOM   1761  OD2 ASP B  -3      -2.672 -30.923  29.736  1.00 83.26           O  
ATOM   1762  N   ASP B  -2       3.164 -31.779  30.729  1.00 79.82           N  
ATOM   1763  CA  ASP B  -2       4.479 -31.144  30.803  1.00 78.28           C  
ATOM   1764  C   ASP B  -2       4.653 -30.295  29.546  1.00 75.69           C  
ATOM   1765  O   ASP B  -2       5.650 -29.597  29.367  1.00 74.63           O  
ATOM   1766  CB  ASP B  -2       5.575 -32.208  30.908  1.00 79.16           C  
ATOM   1767  CG  ASP B  -2       5.200 -33.507  30.207  1.00 80.04           C  
ATOM   1768  OD1 ASP B  -2       4.835 -33.464  29.007  1.00 79.17           O  
ATOM   1769  OD2 ASP B  -2       5.270 -34.569  30.866  1.00 81.57           O  
ATOM   1770  N   LYS B  -1       3.627 -30.374  28.702  1.00 74.50           N  
ATOM   1771  CA  LYS B  -1       3.465 -29.635  27.462  1.00 72.12           C  
ATOM   1772  C   LYS B  -1       2.895 -28.234  27.713  1.00 70.90           C  
ATOM   1773  O   LYS B  -1       2.856 -27.402  26.801  1.00 69.62           O  
ATOM   1774  CB  LYS B  -1       2.478 -30.418  26.591  1.00 72.55           C  
ATOM   1775  CG  LYS B  -1       2.620 -30.256  25.092  1.00 71.45           C  
ATOM   1776  CD  LYS B  -1       1.750 -31.276  24.354  1.00 72.45           C  
ATOM   1777  CE  LYS B  -1       2.399 -32.667  24.284  1.00 73.41           C  
ATOM   1778  NZ  LYS B  -1       3.404 -32.791  23.185  1.00 72.39           N  
ATOM   1779  N   LEU B   0       2.465 -27.976  28.950  1.00 70.89           N  
ATOM   1780  CA  LEU B   0       1.662 -26.786  29.278  1.00 69.68           C  
ATOM   1781  C   LEU B   0       2.278 -25.372  29.170  1.00 67.52           C  
ATOM   1782  O   LEU B   0       1.641 -24.533  28.535  1.00 67.12           O  
ATOM   1783  CB  LEU B   0       0.892 -26.950  30.605  1.00 71.46           C  
ATOM   1784  CG  LEU B   0      -0.073 -25.831  31.038  1.00 72.04           C  
ATOM   1785  CD1 LEU B   0      -1.185 -25.571  30.004  1.00 71.61           C  
ATOM   1786  CD2 LEU B   0      -0.667 -26.121  32.421  1.00 73.90           C  
ATOM   1787  N   HIS B   1       3.442 -25.020  29.734  1.00 65.88           N  
ATOM   1788  CA  HIS B   1       4.524 -25.771  30.428  1.00 65.08           C  
ATOM   1789  C   HIS B   1       5.788 -25.747  29.562  1.00 62.51           C  
ATOM   1790  O   HIS B   1       6.688 -24.941  29.797  1.00 61.96           O  
ATOM   1791  CB  HIS B   1       4.182 -27.167  30.937  1.00 66.63           C  
ATOM   1792  CG  HIS B   1       4.921 -27.539  32.186  1.00 68.81           C  
ATOM   1793  ND1 HIS B   1       4.281 -27.824  33.375  1.00 71.27           N  
ATOM   1794  CD2 HIS B   1       6.248 -27.641  32.440  1.00 69.49           C  
ATOM   1795  CE1 HIS B   1       5.180 -28.106  34.302  1.00 72.39           C  
ATOM   1796  NE2 HIS B   1       6.382 -28.000  33.762  1.00 71.64           N  
ATOM   1797  N   SER B   2       5.837 -26.606  28.551  1.00 60.27           N  
ATOM   1798  CA  SER B   2       6.773 -26.437  27.448  1.00 57.04           C  
ATOM   1799  C   SER B   2       6.514 -25.061  26.807  1.00 54.52           C  
ATOM   1800  O   SER B   2       7.450 -24.322  26.487  1.00 52.89           O  
ATOM   1801  CB  SER B   2       6.569 -27.560  26.437  1.00 57.05           C  
ATOM   1802  OG  SER B   2       7.544 -27.530  25.423  1.00 56.08           O  
ATOM   1803  N   GLN B   3       5.231 -24.722  26.661  1.00 53.03           N  
ATOM   1804  CA  GLN B   3       4.794 -23.403  26.193  1.00 50.70           C  
ATOM   1805  C   GLN B   3       5.101 -22.310  27.218  1.00 49.41           C  
ATOM   1806  O   GLN B   3       5.528 -21.212  26.852  1.00 48.28           O  
ATOM   1807  CB  GLN B   3       3.292 -23.398  25.895  1.00 51.21           C  
ATOM   1808  CG  GLN B   3       2.829 -24.380  24.836  1.00 52.56           C  
ATOM   1809  CD  GLN B   3       1.382 -24.135  24.402  1.00 55.90           C  
ATOM   1810  OE1 GLN B   3       0.839 -23.034  24.571  1.00 56.90           O  
ATOM   1811  NE2 GLN B   3       0.756 -25.161  23.827  1.00 56.88           N  
ATOM   1812  N   ALA B   4       4.866 -22.612  28.495  1.00 48.89           N  
ATOM   1813  CA  ALA B   4       5.217 -21.702  29.587  1.00 47.99           C  
ATOM   1814  C   ALA B   4       6.706 -21.347  29.573  1.00 46.31           C  
ATOM   1815  O   ALA B   4       7.058 -20.176  29.668  1.00 45.89           O  
ATOM   1816  CB  ALA B   4       4.811 -22.281  30.944  1.00 49.26           C  
ATOM   1817  N   ASN B   5       7.566 -22.355  29.438  1.00 45.01           N  
ATOM   1818  CA  ASN B   5       9.009 -22.137  29.370  1.00 43.73           C  
ATOM   1819  C   ASN B   5       9.434 -21.169  28.264  1.00 41.89           C  
ATOM   1820  O   ASN B   5      10.309 -20.340  28.486  1.00 41.28           O  
ATOM   1821  CB  ASN B   5       9.750 -23.461  29.210  1.00 44.00           C  
ATOM   1822  CG  ASN B   5       9.818 -24.253  30.496  1.00 45.25           C  
ATOM   1823  OD1 ASN B   5       9.834 -23.692  31.590  1.00 46.72           O  
ATOM   1824  ND2 ASN B   5       9.872 -25.572  30.369  1.00 45.39           N  
ATOM   1825  N   LEU B   6       8.797 -21.272  27.094  1.00 40.79           N  
ATOM   1826  CA  LEU B   6       9.114 -20.427  25.937  1.00 39.61           C  
ATOM   1827  C   LEU B   6       8.596 -18.989  26.081  1.00 39.67           C  
ATOM   1828  O   LEU B   6       9.304 -18.040  25.731  1.00 38.84           O  
ATOM   1829  CB  LEU B   6       8.624 -21.061  24.621  1.00 38.73           C  
ATOM   1830  CG  LEU B   6       8.963 -20.321  23.312  1.00 36.95           C  
ATOM   1831  CD1 LEU B   6      10.476 -20.122  23.133  1.00 35.52           C  
ATOM   1832  CD2 LEU B   6       8.377 -21.032  22.101  1.00 35.51           C  
ATOM   1833  N   MET B   7       7.367 -18.833  26.580  1.00 40.63           N  
ATOM   1834  C   MET B   7       7.647 -16.818  27.939  1.00 41.24           C  
ATOM   1835  O   MET B   7       7.928 -15.625  27.846  1.00 41.01           O  
ATOM   1836  CA AMET B   7       6.806 -17.514  26.875  0.50 40.74           C  
ATOM   1837  CB AMET B   7       5.352 -17.633  27.339  0.50 41.59           C  
ATOM   1838  CG AMET B   7       4.409 -18.138  26.263  0.50 42.11           C  
ATOM   1839  SD AMET B   7       2.699 -18.289  26.798  0.50 44.95           S  
ATOM   1840  CE AMET B   7       2.848 -19.428  28.172  0.50 45.46           C  
ATOM   1841  CA BMET B   7       6.831 -17.499  26.844  0.50 40.78           C  
ATOM   1842  CB BMET B   7       5.340 -17.531  27.198  0.50 41.59           C  
ATOM   1843  CG BMET B   7       4.398 -17.451  25.989  0.50 42.13           C  
ATOM   1844  SD BMET B   7       4.809 -16.157  24.784  0.50 43.27           S  
ATOM   1845  CE BMET B   7       5.002 -14.738  25.871  0.50 43.62           C  
ATOM   1846  N   ARG B   8       8.054 -17.579  28.951  1.00 41.77           N  
ATOM   1847  CA  ARG B   8       8.930 -17.046  29.993  1.00 42.24           C  
ATOM   1848  C   ARG B   8      10.277 -16.598  29.391  1.00 41.18           C  
ATOM   1849  O   ARG B   8      10.748 -15.501  29.670  1.00 40.75           O  
ATOM   1850  CB  ARG B   8       9.113 -18.066  31.114  1.00 43.18           C  
ATOM   1851  CG  ARG B   8       9.958 -17.595  32.289  1.00 44.67           C  
ATOM   1852  CD  ARG B   8       9.859 -18.554  33.470  1.00 45.04           C  
ATOM   1853  NE  ARG B   8      10.130 -19.944  33.100  1.00 45.86           N  
ATOM   1854  CZ  ARG B   8      11.337 -20.513  33.105  1.00 47.12           C  
ATOM   1855  NH1 ARG B   8      12.418 -19.823  33.466  1.00 47.83           N  
ATOM   1856  NH2 ARG B   8      11.465 -21.786  32.750  1.00 46.64           N  
ATOM   1857  N   LEU B   9      10.861 -17.429  28.532  1.00 40.47           N  
ATOM   1858  CA  LEU B   9      12.119 -17.086  27.881  1.00 39.89           C  
ATOM   1859  C   LEU B   9      12.017 -15.802  27.042  1.00 39.24           C  
ATOM   1860  O   LEU B   9      12.781 -14.861  27.259  1.00 39.08           O  
ATOM   1861  CB  LEU B   9      12.650 -18.259  27.044  1.00 39.20           C  
ATOM   1862  CG  LEU B   9      13.909 -18.022  26.196  1.00 38.59           C  
ATOM   1863  CD1 LEU B   9      15.119 -17.687  27.063  1.00 37.90           C  
ATOM   1864  CD2 LEU B   9      14.200 -19.231  25.311  1.00 38.48           C  
ATOM   1865  N   LYS B  10      11.076 -15.769  26.098  1.00 39.06           N  
ATOM   1866  CA  LYS B  10      10.851 -14.585  25.268  1.00 38.82           C  
ATOM   1867  C   LYS B  10      10.538 -13.377  26.142  1.00 39.59           C  
ATOM   1868  O   LYS B  10      11.115 -12.308  25.953  1.00 39.84           O  
ATOM   1869  CB  LYS B  10       9.737 -14.829  24.243  1.00 38.30           C  
ATOM   1870  CG  LYS B  10      10.102 -15.874  23.182  1.00 38.66           C  
ATOM   1871  CD  LYS B  10       9.041 -16.014  22.106  1.00 39.41           C  
ATOM   1872  CE  LYS B  10       9.169 -14.927  21.048  1.00 40.78           C  
ATOM   1873  NZ  LYS B  10       8.251 -15.166  19.888  1.00 42.83           N  
ATOM   1874  N   SER B  11       9.651 -13.554  27.116  1.00 40.57           N  
ATOM   1875  CA  SER B  11       9.365 -12.496  28.081  1.00 42.06           C  
ATOM   1876  C   SER B  11      10.638 -12.018  28.810  1.00 42.81           C  
ATOM   1877  O   SER B  11      10.863 -10.815  28.920  1.00 42.99           O  
ATOM   1878  CB  SER B  11       8.297 -12.942  29.082  1.00 42.98           C  
ATOM   1879  OG  SER B  11       7.721 -11.829  29.734  1.00 44.58           O  
ATOM   1880  N   ASP B  12      11.471 -12.949  29.276  1.00 43.60           N  
ATOM   1881  CA  ASP B  12      12.731 -12.596  29.959  1.00 44.97           C  
ATOM   1882  C   ASP B  12      13.714 -11.832  29.066  1.00 44.81           C  
ATOM   1883  O   ASP B  12      14.399 -10.918  29.529  1.00 44.95           O  
ATOM   1884  CB  ASP B  12      13.418 -13.835  30.546  1.00 45.17           C  
ATOM   1885  CG  ASP B  12      12.725 -14.359  31.802  1.00 46.51           C  
ATOM   1886  OD1 ASP B  12      11.824 -13.676  32.333  1.00 46.36           O  
ATOM   1887  OD2 ASP B  12      13.082 -15.469  32.256  1.00 46.98           O  
ATOM   1888  N   LEU B  13      13.767 -12.207  27.790  1.00 44.73           N  
ATOM   1889  CA  LEU B  13      14.666 -11.567  26.837  1.00 44.99           C  
ATOM   1890  C   LEU B  13      14.137 -10.224  26.335  1.00 45.77           C  
ATOM   1891  O   LEU B  13      14.916  -9.293  26.129  1.00 45.99           O  
ATOM   1892  CB  LEU B  13      14.974 -12.498  25.659  1.00 43.79           C  
ATOM   1893  CG  LEU B  13      15.749 -13.794  25.944  1.00 44.20           C  
ATOM   1894  CD1 LEU B  13      15.901 -14.599  24.675  1.00 41.69           C  
ATOM   1895  CD2 LEU B  13      17.123 -13.537  26.594  1.00 43.05           C  
ATOM   1896  N   PHE B  14      12.823 -10.113  26.154  1.00 46.98           N  
ATOM   1897  CA  PHE B  14      12.247  -8.893  25.579  1.00 48.23           C  
ATOM   1898  C   PHE B  14      11.628  -7.895  26.574  1.00 50.01           C  
ATOM   1899  O   PHE B  14      11.515  -6.709  26.262  1.00 50.16           O  
ATOM   1900  CB  PHE B  14      11.262  -9.231  24.452  1.00 47.57           C  
ATOM   1901  CG  PHE B  14      11.829 -10.161  23.408  1.00 48.22           C  
ATOM   1902  CD1 PHE B  14      11.130 -11.301  23.022  1.00 49.13           C  
ATOM   1903  CD2 PHE B  14      13.069  -9.904  22.819  1.00 49.11           C  
ATOM   1904  CE1 PHE B  14      11.653 -12.170  22.059  1.00 49.86           C  
ATOM   1905  CE2 PHE B  14      13.603 -10.767  21.860  1.00 49.78           C  
ATOM   1906  CZ  PHE B  14      12.893 -11.904  21.480  1.00 49.88           C  
ATOM   1907  N   ASN B  15      11.242  -8.363  27.764  1.00 51.91           N  
ATOM   1908  CA  ASN B  15      10.612  -7.491  28.765  1.00 53.63           C  
ATOM   1909  C   ASN B  15      11.493  -7.211  29.976  1.00 55.36           C  
ATOM   1910  O   ASN B  15      11.507  -6.092  30.474  1.00 56.36           O  
ATOM   1911  CB  ASN B  15       9.267  -8.057  29.243  1.00 54.12           C  
ATOM   1912  CG  ASN B  15       8.269  -8.267  28.111  1.00 53.83           C  
ATOM   1913  OD1 ASN B  15       8.193  -7.477  27.166  1.00 53.30           O  
ATOM   1914  ND2 ASN B  15       7.484  -9.337  28.213  1.00 54.06           N  
ATOM   1915  N   ARG B  16      12.222  -8.220  30.453  1.00 56.09           N  
ATOM   1916  CA  ARG B  16      12.967  -8.089  31.708  1.00 57.87           C  
ATOM   1917  C   ARG B  16      14.460  -7.755  31.570  1.00 58.61           C  
ATOM   1918  O   ARG B  16      15.098  -7.346  32.543  1.00 60.05           O  
ATOM   1919  CB  ARG B  16      12.742  -9.313  32.604  1.00 58.41           C  
ATOM   1920  CG  ARG B  16      11.409  -9.270  33.332  1.00 58.45           C  
ATOM   1921  CD  ARG B  16      11.194 -10.434  34.285  1.00 58.54           C  
ATOM   1922  NE  ARG B  16      10.403  -9.992  35.437  1.00 60.70           N  
ATOM   1923  CZ  ARG B  16       9.098 -10.200  35.593  1.00 60.72           C  
ATOM   1924  NH1 ARG B  16       8.403 -10.874  34.687  1.00 59.70           N  
ATOM   1925  NH2 ARG B  16       8.486  -9.741  36.671  1.00 62.38           N  
ATOM   1926  N   SER B  17      15.005  -7.905  30.367  1.00 58.22           N  
ATOM   1927  CA  SER B  17      16.382  -7.500  30.080  1.00 58.86           C  
ATOM   1928  C   SER B  17      16.394  -6.325  29.102  1.00 58.49           C  
ATOM   1929  O   SER B  17      15.506  -6.228  28.244  1.00 57.76           O  
ATOM   1930  CB  SER B  17      17.182  -8.670  29.502  1.00 58.31           C  
ATOM   1931  OG  SER B  17      17.277  -9.730  30.440  1.00 59.81           O  
ATOM   1932  N   PRO B  18      17.386  -5.418  29.239  1.00 59.21           N  
ATOM   1933  CA  PRO B  18      17.538  -4.310  28.296  1.00 58.85           C  
ATOM   1934  C   PRO B  18      17.807  -4.801  26.881  1.00 57.58           C  
ATOM   1935  O   PRO B  18      18.709  -5.614  26.661  1.00 57.47           O  
ATOM   1936  CB  PRO B  18      18.758  -3.553  28.835  1.00 59.88           C  
ATOM   1937  CG  PRO B  18      18.776  -3.865  30.290  1.00 61.09           C  
ATOM   1938  CD  PRO B  18      18.310  -5.289  30.384  1.00 60.60           C  
ATOM   1939  N   MET B  19      17.012  -4.310  25.935  1.00 56.83           N  
ATOM   1940  CA  MET B  19      17.168  -4.672  24.530  1.00 55.61           C  
ATOM   1941  C   MET B  19      18.401  -4.003  23.906  1.00 54.52           C  
ATOM   1942  O   MET B  19      18.756  -2.873  24.254  1.00 55.31           O  
ATOM   1943  CB  MET B  19      15.909  -4.302  23.742  1.00 55.43           C  
ATOM   1944  CG  MET B  19      15.440  -5.404  22.802  1.00 56.94           C  
ATOM   1945  SD  MET B  19      14.413  -6.633  23.645  1.00 61.87           S  
ATOM   1946  CE  MET B  19      12.806  -5.835  23.492  1.00 61.35           C  
ATOM   1947  N   TYR B  20      19.046  -4.728  22.995  1.00 52.42           N  
ATOM   1948  CA  TYR B  20      20.188  -4.248  22.210  1.00 50.69           C  
ATOM   1949  C   TYR B  20      19.842  -2.959  21.443  1.00 49.81           C  
ATOM   1950  O   TYR B  20      18.856  -2.931  20.701  1.00 49.17           O  
ATOM   1951  CB  TYR B  20      20.592  -5.366  21.245  1.00 49.60           C  
ATOM   1952  CG  TYR B  20      21.821  -5.134  20.399  1.00 48.27           C  
ATOM   1953  CD1 TYR B  20      23.075  -4.982  20.986  1.00 47.35           C  
ATOM   1954  CD2 TYR B  20      21.736  -5.112  19.005  1.00 45.83           C  
ATOM   1955  CE1 TYR B  20      24.201  -4.780  20.217  1.00 46.23           C  
ATOM   1956  CE2 TYR B  20      22.868  -4.924  18.221  1.00 44.05           C  
ATOM   1957  CZ  TYR B  20      24.095  -4.755  18.837  1.00 44.61           C  
ATOM   1958  OH  TYR B  20      25.228  -4.567  18.087  1.00 43.32           O  
ATOM   1959  N   PRO B  21      20.637  -1.884  21.638  1.00 49.61           N  
ATOM   1960  CA  PRO B  21      20.410  -0.583  20.990  1.00 49.01           C  
ATOM   1961  C   PRO B  21      21.074  -0.446  19.619  1.00 47.77           C  
ATOM   1962  O   PRO B  21      21.046   0.638  19.019  1.00 47.30           O  
ATOM   1963  CB  PRO B  21      21.069   0.399  21.960  1.00 50.17           C  
ATOM   1964  CG  PRO B  21      22.185  -0.363  22.556  1.00 50.73           C  
ATOM   1965  CD  PRO B  21      21.770  -1.823  22.583  1.00 50.76           C  
ATOM   1966  N   GLY B  22      21.676  -1.535  19.145  1.00 46.63           N  
ATOM   1967  CA  GLY B  22      22.445  -1.512  17.911  1.00 45.60           C  
ATOM   1968  C   GLY B  22      23.936  -1.441  18.195  1.00 46.00           C  
ATOM   1969  O   GLY B  22      24.339  -1.095  19.309  1.00 46.63           O  
ATOM   1970  N   PRO B  23      24.762  -1.788  17.189  1.00 45.53           N  
ATOM   1971  CA  PRO B  23      26.218  -1.774  17.283  1.00 46.38           C  
ATOM   1972  C   PRO B  23      26.767  -0.373  17.391  1.00 47.23           C  
ATOM   1973  O   PRO B  23      26.159   0.567  16.884  1.00 47.00           O  
ATOM   1974  CB  PRO B  23      26.664  -2.394  15.951  1.00 45.85           C  
ATOM   1975  CG  PRO B  23      25.505  -2.225  15.037  1.00 44.54           C  
ATOM   1976  CD  PRO B  23      24.309  -2.361  15.910  1.00 44.37           C  
ATOM   1977  N   THR B  24      27.926  -0.255  18.029  1.00 48.43           N  
ATOM   1978  CA  THR B  24      28.582   1.035  18.240  1.00 49.75           C  
ATOM   1979  C   THR B  24      30.118   0.889  18.239  1.00 50.61           C  
ATOM   1980  O   THR B  24      30.631  -0.231  18.318  1.00 50.51           O  
ATOM   1981  CB  THR B  24      28.057   1.710  19.539  1.00 50.51           C  
ATOM   1982  OG1 THR B  24      28.405   3.094  19.533  1.00 53.27           O  
ATOM   1983  CG2 THR B  24      28.625   1.050  20.784  1.00 50.94           C  
ATOM   1984  N   LYS B  25      30.834   2.014  18.133  1.00 51.55           N  
ATOM   1985  CA  LYS B  25      32.307   2.051  18.152  1.00 52.62           C  
ATOM   1986  C   LYS B  25      32.914   1.123  19.205  1.00 53.12           C  
ATOM   1987  O   LYS B  25      33.823   0.342  18.921  1.00 53.30           O  
ATOM   1988  CB  LYS B  25      32.811   3.471  18.439  1.00 54.22           C  
ATOM   1989  CG  LYS B  25      32.767   4.454  17.283  1.00 55.44           C  
ATOM   1990  CD  LYS B  25      33.718   5.634  17.553  1.00 59.09           C  
ATOM   1991  CE  LYS B  25      33.381   6.867  16.699  1.00 60.35           C  
ATOM   1992  NZ  LYS B  25      33.455   6.615  15.222  1.00 60.20           N  
ATOM   1993  N   ASP B  26      32.401   1.231  20.425  1.00 53.19           N  
ATOM   1994  CA  ASP B  26      32.954   0.524  21.570  1.00 54.09           C  
ATOM   1995  C   ASP B  26      32.371  -0.871  21.689  1.00 52.48           C  
ATOM   1996  O   ASP B  26      32.869  -1.694  22.450  1.00 52.97           O  
ATOM   1997  CB  ASP B  26      32.689   1.326  22.850  1.00 55.69           C  
ATOM   1998  CG  ASP B  26      32.852   2.822  22.638  1.00 57.38           C  
ATOM   1999  OD1 ASP B  26      31.983   3.431  21.966  1.00 58.04           O  
ATOM   2000  OD2 ASP B  26      33.856   3.379  23.124  1.00 59.53           O  
ATOM   2001  N   ASP B  27      31.316  -1.131  20.923  1.00 50.48           N  
ATOM   2002  CA  ASP B  27      30.652  -2.422  20.948  1.00 48.89           C  
ATOM   2003  C   ASP B  27      30.324  -2.914  19.537  1.00 46.51           C  
ATOM   2004  O   ASP B  27      29.152  -3.099  19.208  1.00 45.52           O  
ATOM   2005  CB  ASP B  27      29.386  -2.322  21.798  1.00 49.12           C  
ATOM   2006  CG  ASP B  27      28.724  -3.655  22.014  1.00 49.34           C  
ATOM   2007  OD1 ASP B  27      27.509  -3.757  21.746  1.00 50.91           O  
ATOM   2008  OD2 ASP B  27      29.417  -4.602  22.435  1.00 51.12           O  
ATOM   2009  N   PRO B  28      31.358  -3.146  18.701  1.00 45.84           N  
ATOM   2010  CA  PRO B  28      31.084  -3.490  17.302  1.00 43.96           C  
ATOM   2011  C   PRO B  28      30.536  -4.903  17.146  1.00 42.69           C  
ATOM   2012  O   PRO B  28      30.747  -5.757  18.019  1.00 43.19           O  
ATOM   2013  CB  PRO B  28      32.455  -3.364  16.631  1.00 44.60           C  
ATOM   2014  CG  PRO B  28      33.435  -3.644  17.718  1.00 45.86           C  
ATOM   2015  CD  PRO B  28      32.802  -3.192  19.008  1.00 46.82           C  
ATOM   2016  N   LEU B  29      29.830  -5.131  16.043  1.00 40.91           N  
ATOM   2017  CA  LEU B  29      29.202  -6.419  15.767  1.00 39.67           C  
ATOM   2018  C   LEU B  29      29.773  -7.060  14.506  1.00 38.92           C  
ATOM   2019  O   LEU B  29      30.062  -6.374  13.522  1.00 38.74           O  
ATOM   2020  CB  LEU B  29      27.686  -6.238  15.618  1.00 38.70           C  
ATOM   2021  CG  LEU B  29      26.800  -7.481  15.483  1.00 38.19           C  
ATOM   2022  CD1 LEU B  29      26.879  -8.345  16.747  1.00 39.04           C  
ATOM   2023  CD2 LEU B  29      25.363  -7.096  15.182  1.00 36.10           C  
ATOM   2024  N   THR B  30      29.939  -8.376  14.543  1.00 38.45           N  
ATOM   2025  CA  THR B  30      30.273  -9.136  13.342  1.00 37.72           C  
ATOM   2026  C   THR B  30      29.004  -9.694  12.705  1.00 36.15           C  
ATOM   2027  O   THR B  30      28.262 -10.434  13.346  1.00 35.96           O  
ATOM   2028  CB  THR B  30      31.249 -10.282  13.653  1.00 38.50           C  
ATOM   2029  OG1 THR B  30      32.484  -9.729  14.106  1.00 40.69           O  
ATOM   2030  CG2 THR B  30      31.516 -11.122  12.413  1.00 38.44           C  
ATOM   2031  N   VAL B  31      28.755  -9.312  11.454  1.00 34.95           N  
ATOM   2032  CA  VAL B  31      27.650  -9.850  10.674  1.00 33.35           C  
ATOM   2033  C   VAL B  31      28.237 -10.663   9.524  1.00 33.79           C  
ATOM   2034  O   VAL B  31      29.049 -10.168   8.736  1.00 34.06           O  
ATOM   2035  CB  VAL B  31      26.716  -8.724  10.145  1.00 33.01           C  
ATOM   2036  CG1 VAL B  31      25.628  -9.268   9.215  1.00 30.54           C  
ATOM   2037  CG2 VAL B  31      26.092  -7.941  11.310  1.00 32.61           C  
ATOM   2038  N   THR B  32      27.841 -11.927   9.455  1.00 33.82           N  
ATOM   2039  CA  THR B  32      28.259 -12.815   8.390  1.00 34.21           C  
ATOM   2040  C   THR B  32      27.171 -12.880   7.325  1.00 33.62           C  
ATOM   2041  O   THR B  32      25.996 -13.148   7.623  1.00 33.15           O  
ATOM   2042  CB  THR B  32      28.566 -14.214   8.930  1.00 34.73           C  
ATOM   2043  OG1 THR B  32      29.609 -14.119   9.907  1.00 35.69           O  
ATOM   2044  CG2 THR B  32      29.023 -15.138   7.812  1.00 35.23           C  
ATOM   2045  N   LEU B  33      27.572 -12.625   6.086  1.00 33.36           N  
ATOM   2046  CA  LEU B  33      26.638 -12.551   4.976  1.00 32.86           C  
ATOM   2047  C   LEU B  33      26.999 -13.611   3.956  1.00 33.34           C  
ATOM   2048  O   LEU B  33      28.191 -13.826   3.678  1.00 34.42           O  
ATOM   2049  CB  LEU B  33      26.691 -11.156   4.349  1.00 32.73           C  
ATOM   2050  CG  LEU B  33      25.709 -10.781   3.235  1.00 33.04           C  
ATOM   2051  CD1 LEU B  33      24.296 -10.610   3.787  1.00 32.78           C  
ATOM   2052  CD2 LEU B  33      26.170  -9.522   2.542  1.00 32.01           C  
ATOM   2053  N   GLY B  34      25.977 -14.286   3.426  1.00 32.68           N  
ATOM   2054  CA  GLY B  34      26.147 -15.320   2.395  1.00 32.79           C  
ATOM   2055  C   GLY B  34      24.962 -15.360   1.447  1.00 32.36           C  
ATOM   2056  O   GLY B  34      23.846 -15.013   1.834  1.00 31.76           O  
ATOM   2057  N   PHE B  35      25.191 -15.784   0.207  1.00 32.75           N  
ATOM   2058  CA  PHE B  35      24.130 -15.776  -0.796  1.00 32.95           C  
ATOM   2059  C   PHE B  35      23.812 -17.139  -1.381  1.00 33.81           C  
ATOM   2060  O   PHE B  35      24.709 -17.941  -1.645  1.00 34.90           O  
ATOM   2061  CB  PHE B  35      24.448 -14.783  -1.921  1.00 32.68           C  
ATOM   2062  CG  PHE B  35      24.375 -13.356  -1.483  1.00 32.86           C  
ATOM   2063  CD1 PHE B  35      23.166 -12.669  -1.513  1.00 32.00           C  
ATOM   2064  CD2 PHE B  35      25.506 -12.708  -0.996  1.00 32.84           C  
ATOM   2065  CE1 PHE B  35      23.088 -11.362  -1.081  1.00 31.11           C  
ATOM   2066  CE2 PHE B  35      25.434 -11.407  -0.565  1.00 32.63           C  
ATOM   2067  CZ  PHE B  35      24.223 -10.732  -0.606  1.00 32.42           C  
ATOM   2068  N   THR B  36      22.518 -17.381  -1.581  1.00 33.67           N  
ATOM   2069  CA  THR B  36      22.044 -18.557  -2.291  1.00 34.10           C  
ATOM   2070  C   THR B  36      21.258 -18.069  -3.496  1.00 33.45           C  
ATOM   2071  O   THR B  36      20.149 -17.558  -3.346  1.00 33.35           O  
ATOM   2072  CB  THR B  36      21.162 -19.433  -1.378  1.00 34.28           C  
ATOM   2073  OG1 THR B  36      21.914 -19.799  -0.219  1.00 35.42           O  
ATOM   2074  CG2 THR B  36      20.696 -20.704  -2.094  1.00 35.12           C  
ATOM   2075  N   LEU B  37      21.845 -18.192  -4.682  1.00 33.20           N  
ATOM   2076  CA  LEU B  37      21.193 -17.729  -5.900  1.00 32.79           C  
ATOM   2077  C   LEU B  37      20.131 -18.720  -6.396  1.00 32.82           C  
ATOM   2078  O   LEU B  37      20.416 -19.899  -6.616  1.00 33.18           O  
ATOM   2079  CB  LEU B  37      22.221 -17.414  -6.989  1.00 33.05           C  
ATOM   2080  CG  LEU B  37      21.714 -16.709  -8.252  1.00 33.62           C  
ATOM   2081  CD1 LEU B  37      20.960 -15.402  -7.933  1.00 32.16           C  
ATOM   2082  CD2 LEU B  37      22.859 -16.453  -9.248  1.00 34.42           C  
ATOM   2083  N   GLN B  38      18.906 -18.232  -6.559  1.00 32.26           N  
ATOM   2084  CA  GLN B  38      17.799 -19.092  -6.960  1.00 33.17           C  
ATOM   2085  C   GLN B  38      17.520 -18.986  -8.456  1.00 33.10           C  
ATOM   2086  O   GLN B  38      17.373 -19.996  -9.131  1.00 33.94           O  
ATOM   2087  CB  GLN B  38      16.524 -18.835  -6.119  1.00 32.96           C  
ATOM   2088  CG  GLN B  38      15.865 -20.148  -5.629  1.00 36.50           C  
ATOM   2089  CD  GLN B  38      14.396 -20.023  -5.194  1.00 39.12           C  
ATOM   2090  OE1 GLN B  38      13.980 -19.039  -4.574  1.00 39.49           O  
ATOM   2091  NE2 GLN B  38      13.615 -21.050  -5.503  1.00 40.97           N  
ATOM   2092  N   ASP B  39      17.485 -17.768  -8.985  1.00 32.45           N  
ATOM   2093  CA  ASP B  39      17.057 -17.578 -10.369  1.00 32.42           C  
ATOM   2094  C   ASP B  39      17.478 -16.211 -10.874  1.00 32.20           C  
ATOM   2095  O   ASP B  39      17.466 -15.230 -10.126  1.00 32.10           O  
ATOM   2096  CB  ASP B  39      15.531 -17.704 -10.451  1.00 32.09           C  
ATOM   2097  CG  ASP B  39      15.021 -17.971 -11.854  1.00 32.03           C  
ATOM   2098  OD1 ASP B  39      15.822 -18.094 -12.794  1.00 31.29           O  
ATOM   2099  OD2 ASP B  39      13.788 -18.064 -12.017  1.00 33.23           O  
ATOM   2100  N   ILE B  40      17.873 -16.153 -12.137  1.00 32.63           N  
ATOM   2101  CA  ILE B  40      17.921 -14.885 -12.831  1.00 32.54           C  
ATOM   2102  C   ILE B  40      16.647 -14.856 -13.640  1.00 33.27           C  
ATOM   2103  O   ILE B  40      16.501 -15.588 -14.618  1.00 34.32           O  
ATOM   2104  CB  ILE B  40      19.174 -14.720 -13.718  1.00 33.12           C  
ATOM   2105  CG1 ILE B  40      20.432 -14.749 -12.834  1.00 32.31           C  
ATOM   2106  CG2 ILE B  40      19.064 -13.424 -14.562  1.00 32.03           C  
ATOM   2107  CD1 ILE B  40      21.747 -14.643 -13.562  1.00 31.47           C  
ATOM   2108  N   VAL B  41      15.715 -14.022 -13.199  1.00 33.30           N  
ATOM   2109  CA  VAL B  41      14.369 -13.993 -13.755  1.00 34.07           C  
ATOM   2110  C   VAL B  41      14.351 -13.349 -15.136  1.00 35.14           C  
ATOM   2111  O   VAL B  41      13.719 -13.866 -16.060  1.00 36.23           O  
ATOM   2112  CB  VAL B  41      13.375 -13.258 -12.805  1.00 33.29           C  
ATOM   2113  CG1 VAL B  41      12.006 -13.136 -13.443  1.00 33.66           C  
ATOM   2114  CG2 VAL B  41      13.256 -13.994 -11.480  1.00 32.56           C  
ATOM   2115  N   LYS B  42      15.072 -12.240 -15.266  1.00 35.69           N  
ATOM   2116  CA  LYS B  42      14.893 -11.313 -16.371  1.00 36.65           C  
ATOM   2117  C   LYS B  42      16.147 -10.457 -16.567  1.00 36.50           C  
ATOM   2118  O   LYS B  42      16.748  -9.991 -15.602  1.00 35.76           O  
ATOM   2119  CB  LYS B  42      13.701 -10.414 -16.037  1.00 36.85           C  
ATOM   2120  CG  LYS B  42      13.172  -9.533 -17.159  1.00 39.03           C  
ATOM   2121  CD  LYS B  42      12.001  -8.702 -16.624  1.00 41.33           C  
ATOM   2122  CE  LYS B  42      11.410  -7.834 -17.717  1.00 44.88           C  
ATOM   2123  NZ  LYS B  42      10.697  -6.677 -17.121  1.00 46.91           N  
ATOM   2124  N   ALA B  43      16.531 -10.264 -17.824  1.00 37.39           N  
ATOM   2125  CA  ALA B  43      17.662  -9.421 -18.189  1.00 37.70           C  
ATOM   2126  C   ALA B  43      17.200  -8.395 -19.219  1.00 38.33           C  
ATOM   2127  O   ALA B  43      17.047  -8.723 -20.394  1.00 39.82           O  
ATOM   2128  CB  ALA B  43      18.789 -10.267 -18.750  1.00 37.77           C  
ATOM   2129  N   ASP B  44      16.979  -7.163 -18.776  1.00 37.36           N  
ATOM   2130  CA  ASP B  44      16.422  -6.125 -19.632  1.00 37.82           C  
ATOM   2131  C   ASP B  44      17.510  -5.264 -20.291  1.00 38.21           C  
ATOM   2132  O   ASP B  44      18.178  -4.471 -19.616  1.00 37.61           O  
ATOM   2133  CB  ASP B  44      15.467  -5.246 -18.825  1.00 37.06           C  
ATOM   2134  CG  ASP B  44      14.564  -4.399 -19.700  1.00 38.66           C  
ATOM   2135  OD1 ASP B  44      14.963  -4.015 -20.825  1.00 38.16           O  
ATOM   2136  OD2 ASP B  44      13.437  -4.102 -19.243  1.00 41.76           O  
ATOM   2137  N   SER B  45      17.655  -5.403 -21.609  1.00 38.69           N  
ATOM   2138  CA  SER B  45      18.744  -4.739 -22.340  1.00 39.28           C  
ATOM   2139  C   SER B  45      18.399  -3.321 -22.809  1.00 39.40           C  
ATOM   2140  O   SER B  45      19.250  -2.623 -23.369  1.00 39.91           O  
ATOM   2141  CB  SER B  45      19.193  -5.593 -23.529  1.00 40.23           C  
ATOM   2142  OG  SER B  45      18.182  -5.641 -24.519  1.00 41.90           O  
ATOM   2143  N   SER B  46      17.154  -2.903 -22.597  1.00 38.80           N  
ATOM   2144  CA  SER B  46      16.753  -1.547 -22.949  1.00 39.25           C  
ATOM   2145  C   SER B  46      16.897  -0.569 -21.768  1.00 37.88           C  
ATOM   2146  O   SER B  46      16.923   0.644 -21.963  1.00 38.55           O  
ATOM   2147  CB  SER B  46      15.337  -1.533 -23.523  1.00 39.62           C  
ATOM   2148  OG  SER B  46      14.400  -1.991 -22.567  1.00 41.63           O  
ATOM   2149  N   THR B  47      17.000  -1.102 -20.551  1.00 36.00           N  
ATOM   2150  CA  THR B  47      17.201  -0.272 -19.358  1.00 34.74           C  
ATOM   2151  C   THR B  47      18.470  -0.661 -18.582  1.00 33.69           C  
ATOM   2152  O   THR B  47      18.839   0.003 -17.619  1.00 32.91           O  
ATOM   2153  CB  THR B  47      15.995  -0.341 -18.392  1.00 34.08           C  
ATOM   2154  OG1 THR B  47      15.722  -1.704 -18.064  1.00 34.17           O  
ATOM   2155  CG2 THR B  47      14.741   0.292 -19.001  1.00 34.68           C  
ATOM   2156  N   ASN B  48      19.134  -1.726 -19.028  1.00 33.22           N  
ATOM   2157  CA  ASN B  48      20.266  -2.320 -18.317  1.00 32.51           C  
ATOM   2158  C   ASN B  48      19.950  -2.645 -16.850  1.00 31.38           C  
ATOM   2159  O   ASN B  48      20.650  -2.214 -15.921  1.00 30.73           O  
ATOM   2160  CB  ASN B  48      21.562  -1.508 -18.516  1.00 32.90           C  
ATOM   2161  CG  ASN B  48      22.240  -1.809 -19.852  1.00 34.63           C  
ATOM   2162  OD1 ASN B  48      21.772  -2.652 -20.627  1.00 34.63           O  
ATOM   2163  ND2 ASN B  48      23.349  -1.128 -20.125  1.00 34.46           N  
ATOM   2164  N   GLU B  49      18.876  -3.418 -16.670  1.00 31.24           N  
ATOM   2165  CA  GLU B  49      18.450  -3.935 -15.367  1.00 30.79           C  
ATOM   2166  C   GLU B  49      18.357  -5.454 -15.457  1.00 30.92           C  
ATOM   2167  O   GLU B  49      17.956  -5.993 -16.487  1.00 31.34           O  
ATOM   2168  CB  GLU B  49      17.073  -3.384 -14.969  1.00 30.62           C  
ATOM   2169  CG  GLU B  49      17.030  -1.945 -14.463  1.00 31.39           C  
ATOM   2170  CD  GLU B  49      15.595  -1.401 -14.423  1.00 34.19           C  
ATOM   2171  OE1 GLU B  49      14.927  -1.410 -15.486  1.00 34.34           O  
ATOM   2172  OE2 GLU B  49      15.134  -0.953 -13.341  1.00 32.90           O  
ATOM   2173  N   VAL B  50      18.745  -6.136 -14.386  1.00 30.60           N  
ATOM   2174  CA  VAL B  50      18.575  -7.575 -14.278  1.00 31.21           C  
ATOM   2175  C   VAL B  50      17.846  -7.890 -12.971  1.00 30.73           C  
ATOM   2176  O   VAL B  50      18.070  -7.229 -11.953  1.00 30.34           O  
ATOM   2177  CB  VAL B  50      19.925  -8.338 -14.409  1.00 31.59           C  
ATOM   2178  CG1 VAL B  50      19.831  -9.765 -13.882  1.00 31.37           C  
ATOM   2179  CG2 VAL B  50      20.348  -8.391 -15.868  1.00 34.09           C  
ATOM   2180  N   ASP B  51      16.959  -8.880 -13.014  1.00 30.88           N  
ATOM   2181  CA  ASP B  51      16.217  -9.291 -11.828  1.00 30.94           C  
ATOM   2182  C   ASP B  51      16.683 -10.640 -11.300  1.00 31.15           C  
ATOM   2183  O   ASP B  51      16.707 -11.647 -12.041  1.00 31.45           O  
ATOM   2184  CB  ASP B  51      14.718  -9.308 -12.104  1.00 31.30           C  
ATOM   2185  CG  ASP B  51      14.172  -7.943 -12.497  1.00 32.50           C  
ATOM   2186  OD1 ASP B  51      14.937  -6.955 -12.575  1.00 34.74           O  
ATOM   2187  OD2 ASP B  51      12.962  -7.857 -12.743  1.00 34.55           O  
ATOM   2188  N   LEU B  52      17.067 -10.641 -10.023  1.00 30.42           N  
ATOM   2189  CA  LEU B  52      17.569 -11.830  -9.343  1.00 30.66           C  
ATOM   2190  C   LEU B  52      16.639 -12.217  -8.208  1.00 29.99           C  
ATOM   2191  O   LEU B  52      16.061 -11.346  -7.552  1.00 29.53           O  
ATOM   2192  CB  LEU B  52      18.948 -11.546  -8.738  1.00 30.89           C  
ATOM   2193  CG  LEU B  52      20.220 -12.083  -9.394  1.00 33.29           C  
ATOM   2194  CD1 LEU B  52      20.366 -11.656 -10.847  1.00 34.65           C  
ATOM   2195  CD2 LEU B  52      21.436 -11.664  -8.572  1.00 35.63           C  
ATOM   2196  N   VAL B  53      16.503 -13.521  -7.985  1.00 29.75           N  
ATOM   2197  CA  VAL B  53      15.907 -14.048  -6.764  1.00 28.96           C  
ATOM   2198  C   VAL B  53      16.976 -14.860  -6.033  1.00 29.58           C  
ATOM   2199  O   VAL B  53      17.585 -15.774  -6.598  1.00 30.42           O  
ATOM   2200  CB  VAL B  53      14.640 -14.911  -7.028  1.00 29.09           C  
ATOM   2201  CG1 VAL B  53      14.044 -15.422  -5.712  1.00 26.92           C  
ATOM   2202  CG2 VAL B  53      13.598 -14.124  -7.814  1.00 28.17           C  
ATOM   2203  N   TYR B  54      17.215 -14.501  -4.783  1.00 29.28           N  
ATOM   2204  CA  TYR B  54      18.249 -15.131  -3.979  1.00 29.74           C  
ATOM   2205  C   TYR B  54      17.755 -15.168  -2.546  1.00 29.37           C  
ATOM   2206  O   TYR B  54      16.787 -14.483  -2.196  1.00 28.72           O  
ATOM   2207  CB  TYR B  54      19.568 -14.339  -4.069  1.00 29.87           C  
ATOM   2208  CG  TYR B  54      19.407 -12.884  -3.673  1.00 29.63           C  
ATOM   2209  CD1 TYR B  54      19.378 -12.503  -2.323  1.00 29.50           C  
ATOM   2210  CD2 TYR B  54      19.249 -11.897  -4.639  1.00 29.31           C  
ATOM   2211  CE1 TYR B  54      19.197 -11.174  -1.953  1.00 29.04           C  
ATOM   2212  CE2 TYR B  54      19.072 -10.553  -4.280  1.00 29.29           C  
ATOM   2213  CZ  TYR B  54      19.044 -10.200  -2.940  1.00 30.23           C  
ATOM   2214  OH  TYR B  54      18.872  -8.877  -2.585  1.00 28.99           O  
ATOM   2215  N   TYR B  55      18.400 -16.009  -1.743  1.00 30.11           N  
ATOM   2216  CA  TYR B  55      18.234 -16.022  -0.297  1.00 29.99           C  
ATOM   2217  C   TYR B  55      19.474 -15.358   0.267  1.00 30.57           C  
ATOM   2218  O   TYR B  55      20.592 -15.705  -0.118  1.00 30.72           O  
ATOM   2219  CB  TYR B  55      18.150 -17.444   0.254  1.00 30.12           C  
ATOM   2220  CG  TYR B  55      17.035 -18.334  -0.279  1.00 30.77           C  
ATOM   2221  CD1 TYR B  55      15.948 -17.814  -0.987  1.00 30.76           C  
ATOM   2222  CD2 TYR B  55      17.062 -19.708  -0.040  1.00 30.87           C  
ATOM   2223  CE1 TYR B  55      14.932 -18.650  -1.465  1.00 31.77           C  
ATOM   2224  CE2 TYR B  55      16.061 -20.543  -0.501  1.00 32.40           C  
ATOM   2225  CZ  TYR B  55      14.995 -20.017  -1.214  1.00 33.35           C  
ATOM   2226  OH  TYR B  55      13.993 -20.871  -1.654  1.00 34.00           O  
ATOM   2227  N   GLU B  56      19.279 -14.416   1.187  1.00 31.07           N  
ATOM   2228  CA  GLU B  56      20.384 -13.692   1.789  1.00 31.85           C  
ATOM   2229  C   GLU B  56      20.617 -14.104   3.250  1.00 32.31           C  
ATOM   2230  O   GLU B  56      19.949 -13.603   4.166  1.00 31.87           O  
ATOM   2231  CB  GLU B  56      20.098 -12.202   1.692  1.00 31.90           C  
ATOM   2232  CG  GLU B  56      21.221 -11.311   2.159  1.00 33.89           C  
ATOM   2233  CD  GLU B  56      20.894  -9.843   1.991  1.00 36.85           C  
ATOM   2234  OE1 GLU B  56      20.379  -9.449   0.919  1.00 38.48           O  
ATOM   2235  OE2 GLU B  56      21.163  -9.074   2.930  1.00 39.80           O  
ATOM   2236  N   GLN B  57      21.574 -15.003   3.472  1.00 33.05           N  
ATOM   2237  CA  GLN B  57      21.857 -15.461   4.830  1.00 33.64           C  
ATOM   2238  C   GLN B  57      22.566 -14.384   5.635  1.00 33.40           C  
ATOM   2239  O   GLN B  57      23.600 -13.869   5.216  1.00 33.34           O  
ATOM   2240  CB  GLN B  57      22.655 -16.780   4.849  1.00 34.42           C  
ATOM   2241  CG  GLN B  57      22.520 -17.502   6.189  1.00 36.80           C  
ATOM   2242  CD  GLN B  57      23.355 -18.772   6.319  1.00 40.86           C  
ATOM   2243  OE1 GLN B  57      24.546 -18.718   6.648  1.00 42.23           O  
ATOM   2244  NE2 GLN B  57      22.720 -19.924   6.112  1.00 39.93           N  
ATOM   2245  N   GLN B  58      21.987 -14.035   6.781  1.00 33.41           N  
ATOM   2246  CA  GLN B  58      22.599 -13.073   7.698  1.00 34.01           C  
ATOM   2247  C   GLN B  58      22.740 -13.733   9.056  1.00 34.69           C  
ATOM   2248  O   GLN B  58      21.814 -14.393   9.523  1.00 34.56           O  
ATOM   2249  CB  GLN B  58      21.749 -11.813   7.839  1.00 33.47           C  
ATOM   2250  CG  GLN B  58      21.322 -11.153   6.526  1.00 34.19           C  
ATOM   2251  CD  GLN B  58      20.558  -9.865   6.748  1.00 35.74           C  
ATOM   2252  OE1 GLN B  58      19.965  -9.646   7.804  1.00 37.68           O  
ATOM   2253  NE2 GLN B  58      20.580  -8.999   5.759  1.00 37.33           N  
ATOM   2254  N   ARG B  59      23.897 -13.548   9.688  1.00 35.73           N  
ATOM   2255  CA  ARG B  59      24.163 -14.139  11.000  1.00 36.55           C  
ATOM   2256  C   ARG B  59      24.993 -13.223  11.891  1.00 36.47           C  
ATOM   2257  O   ARG B  59      26.017 -12.689  11.474  1.00 36.94           O  
ATOM   2258  CB  ARG B  59      24.839 -15.506  10.847  1.00 37.35           C  
ATOM   2259  CG  ARG B  59      25.322 -16.129  12.158  1.00 40.99           C  
ATOM   2260  CD  ARG B  59      25.968 -17.512  11.948  1.00 46.99           C  
ATOM   2261  NE  ARG B  59      27.131 -17.476  11.047  1.00 50.62           N  
ATOM   2262  CZ  ARG B  59      28.394 -17.317  11.446  1.00 52.65           C  
ATOM   2263  NH1 ARG B  59      28.676 -17.179  12.735  1.00 54.73           N  
ATOM   2264  NH2 ARG B  59      29.379 -17.302  10.557  1.00 53.20           N  
ATOM   2265  N   TRP B  60      24.538 -13.047  13.124  1.00 36.17           N  
ATOM   2266  CA  TRP B  60      25.282 -12.305  14.135  1.00 36.34           C  
ATOM   2267  C   TRP B  60      25.013 -12.889  15.525  1.00 37.05           C  
ATOM   2268  O   TRP B  60      24.130 -13.736  15.694  1.00 36.39           O  
ATOM   2269  CB  TRP B  60      24.944 -10.806  14.086  1.00 35.56           C  
ATOM   2270  CG  TRP B  60      23.499 -10.495  14.323  1.00 33.97           C  
ATOM   2271  CD1 TRP B  60      22.938 -10.042  15.490  1.00 33.81           C  
ATOM   2272  CD2 TRP B  60      22.424 -10.610  13.381  1.00 31.63           C  
ATOM   2273  NE1 TRP B  60      21.585  -9.867  15.328  1.00 32.82           N  
ATOM   2274  CE2 TRP B  60      21.240 -10.212  14.048  1.00 31.18           C  
ATOM   2275  CE3 TRP B  60      22.344 -11.017  12.038  1.00 30.42           C  
ATOM   2276  CZ2 TRP B  60      19.989 -10.205  13.420  1.00 30.50           C  
ATOM   2277  CZ3 TRP B  60      21.098 -11.011  11.410  1.00 28.94           C  
ATOM   2278  CH2 TRP B  60      19.936 -10.610  12.105  1.00 29.77           C  
ATOM   2279  N   LYS B  61      25.774 -12.424  16.513  1.00 38.02           N  
ATOM   2280  CA  LYS B  61      25.689 -12.952  17.870  1.00 38.94           C  
ATOM   2281  C   LYS B  61      25.665 -11.848  18.939  1.00 39.09           C  
ATOM   2282  O   LYS B  61      26.537 -10.990  18.977  1.00 39.45           O  
ATOM   2283  CB  LYS B  61      26.844 -13.929  18.108  1.00 39.86           C  
ATOM   2284  CG  LYS B  61      26.927 -14.501  19.512  1.00 42.07           C  
ATOM   2285  CD  LYS B  61      28.018 -15.568  19.599  1.00 46.00           C  
ATOM   2286  CE  LYS B  61      28.414 -15.824  21.042  1.00 49.29           C  
ATOM   2287  NZ  LYS B  61      29.515 -16.817  21.157  1.00 52.59           N  
ATOM   2288  N   LEU B  62      24.657 -11.883  19.805  1.00 38.97           N  
ATOM   2289  CA  LEU B  62      24.564 -10.938  20.920  1.00 39.17           C  
ATOM   2290  C   LEU B  62      24.595 -11.633  22.275  1.00 39.91           C  
ATOM   2291  O   LEU B  62      23.949 -12.664  22.468  1.00 39.69           O  
ATOM   2292  CB  LEU B  62      23.290 -10.091  20.810  1.00 38.41           C  
ATOM   2293  CG  LEU B  62      23.041  -9.373  19.475  1.00 37.96           C  
ATOM   2294  CD1 LEU B  62      21.661  -8.701  19.458  1.00 36.17           C  
ATOM   2295  CD2 LEU B  62      24.169  -8.377  19.171  1.00 37.71           C  
ATOM   2296  N   ASN B  63      25.333 -11.052  23.217  1.00 40.82           N  
ATOM   2297  CA  ASN B  63      25.326 -11.521  24.598  1.00 41.79           C  
ATOM   2298  C   ASN B  63      23.940 -11.401  25.241  1.00 41.36           C  
ATOM   2299  O   ASN B  63      23.588 -12.177  26.130  1.00 41.84           O  
ATOM   2300  CB  ASN B  63      26.352 -10.750  25.440  1.00 43.20           C  
ATOM   2301  CG  ASN B  63      27.803 -11.063  25.054  1.00 44.66           C  
ATOM   2302  OD1 ASN B  63      28.104 -12.102  24.467  1.00 45.33           O  
ATOM   2303  ND2 ASN B  63      28.707 -10.155  25.398  1.00 45.94           N  
ATOM   2304  N   SER B  64      23.157 -10.432  24.780  1.00 40.18           N  
ATOM   2305  CA  SER B  64      21.874 -10.128  25.404  1.00 40.09           C  
ATOM   2306  C   SER B  64      20.763 -11.088  24.982  1.00 39.28           C  
ATOM   2307  O   SER B  64      19.659 -11.024  25.515  1.00 39.38           O  
ATOM   2308  CB  SER B  64      21.474  -8.672  25.135  1.00 39.67           C  
ATOM   2309  OG  SER B  64      21.378  -8.412  23.746  1.00 38.26           O  
ATOM   2310  N   LEU B  65      21.063 -11.975  24.033  1.00 38.65           N  
ATOM   2311  CA  LEU B  65      20.107 -12.993  23.583  1.00 37.96           C  
ATOM   2312  C   LEU B  65      20.539 -14.414  23.965  1.00 38.63           C  
ATOM   2313  O   LEU B  65      19.953 -15.398  23.491  1.00 38.22           O  
ATOM   2314  CB  LEU B  65      19.847 -12.877  22.074  1.00 36.53           C  
ATOM   2315  CG  LEU B  65      19.081 -11.641  21.584  1.00 36.24           C  
ATOM   2316  CD1 LEU B  65      19.102 -11.563  20.060  1.00 35.58           C  
ATOM   2317  CD2 LEU B  65      17.640 -11.624  22.085  1.00 35.19           C  
ATOM   2318  N   MET B  66      21.565 -14.501  24.816  1.00 39.56           N  
ATOM   2319  CA  MET B  66      22.020 -15.760  25.416  1.00 40.68           C  
ATOM   2320  C   MET B  66      21.133 -16.175  26.585  1.00 40.88           C  
ATOM   2321  O   MET B  66      20.665 -15.333  27.363  1.00 41.12           O  
ATOM   2322  CB  MET B  66      23.448 -15.620  25.961  1.00 42.17           C  
ATOM   2323  CG  MET B  66      24.548 -15.497  24.918  1.00 44.08           C  
ATOM   2324  SD  MET B  66      26.178 -15.224  25.661  1.00 49.94           S  
ATOM   2325  CE  MET B  66      26.429 -16.777  26.536  1.00 50.64           C  
ATOM   2326  N   TRP B  67      20.922 -17.481  26.711  1.00 40.53           N  
ATOM   2327  CA  TRP B  67      20.275 -18.047  27.892  1.00 40.81           C  
ATOM   2328  C   TRP B  67      20.847 -19.423  28.191  1.00 41.84           C  
ATOM   2329  O   TRP B  67      21.528 -20.015  27.354  1.00 41.50           O  
ATOM   2330  CB  TRP B  67      18.754 -18.122  27.718  1.00 39.76           C  
ATOM   2331  CG  TRP B  67      18.277 -19.158  26.718  1.00 37.34           C  
ATOM   2332  CD1 TRP B  67      17.943 -20.459  26.977  1.00 35.96           C  
ATOM   2333  CD2 TRP B  67      18.068 -18.963  25.314  1.00 33.98           C  
ATOM   2334  NE1 TRP B  67      17.547 -21.086  25.819  1.00 34.74           N  
ATOM   2335  CE2 TRP B  67      17.613 -20.191  24.783  1.00 33.92           C  
ATOM   2336  CE3 TRP B  67      18.233 -17.875  24.451  1.00 32.43           C  
ATOM   2337  CZ2 TRP B  67      17.310 -20.358  23.420  1.00 33.21           C  
ATOM   2338  CZ3 TRP B  67      17.923 -18.041  23.086  1.00 32.07           C  
ATOM   2339  CH2 TRP B  67      17.472 -19.272  22.592  1.00 30.63           C  
ATOM   2340  N   ASP B  68      20.566 -19.915  29.392  1.00 43.29           N  
ATOM   2341  CA  ASP B  68      20.963 -21.253  29.813  1.00 44.55           C  
ATOM   2342  C   ASP B  68      19.762 -22.185  29.603  1.00 44.44           C  
ATOM   2343  O   ASP B  68      18.751 -22.050  30.288  1.00 44.65           O  
ATOM   2344  CB  ASP B  68      21.422 -21.221  31.278  1.00 45.77           C  
ATOM   2345  CG  ASP B  68      21.862 -22.591  31.809  1.00 47.60           C  
ATOM   2346  OD1 ASP B  68      21.595 -23.624  31.156  1.00 48.21           O  
ATOM   2347  OD2 ASP B  68      22.476 -22.633  32.902  1.00 47.77           O  
ATOM   2348  N   PRO B  69      19.867 -23.121  28.639  1.00 44.38           N  
ATOM   2349  CA  PRO B  69      18.793 -24.073  28.311  1.00 44.53           C  
ATOM   2350  C   PRO B  69      18.237 -24.849  29.512  1.00 46.08           C  
ATOM   2351  O   PRO B  69      17.048 -25.187  29.533  1.00 45.72           O  
ATOM   2352  CB  PRO B  69      19.468 -25.028  27.319  1.00 44.32           C  
ATOM   2353  CG  PRO B  69      20.479 -24.182  26.638  1.00 43.53           C  
ATOM   2354  CD  PRO B  69      20.996 -23.234  27.694  1.00 44.02           C  
ATOM   2355  N   ASN B  70      19.089 -25.120  30.496  1.00 47.81           N  
ATOM   2356  CA  ASN B  70      18.669 -25.797  31.723  1.00 49.88           C  
ATOM   2357  C   ASN B  70      17.652 -24.995  32.529  1.00 49.96           C  
ATOM   2358  O   ASN B  70      16.826 -25.570  33.238  1.00 50.62           O  
ATOM   2359  CB  ASN B  70      19.879 -26.140  32.600  1.00 51.61           C  
ATOM   2360  CG  ASN B  70      20.517 -27.471  32.229  1.00 53.51           C  
ATOM   2361  OD1 ASN B  70      20.952 -27.678  31.092  1.00 53.80           O  
ATOM   2362  ND2 ASN B  70      20.583 -28.380  33.197  1.00 56.11           N  
ATOM   2363  N   GLU B  71      17.709 -23.670  32.402  1.00 49.21           N  
ATOM   2364  CA  GLU B  71      16.821 -22.782  33.152  1.00 49.57           C  
ATOM   2365  C   GLU B  71      15.429 -22.637  32.506  1.00 48.62           C  
ATOM   2366  O   GLU B  71      14.509 -22.071  33.109  1.00 48.89           O  
ATOM   2367  CB  GLU B  71      17.478 -21.412  33.345  1.00 49.16           C  
ATOM   2368  CG  GLU B  71      18.718 -21.428  34.235  1.00 51.57           C  
ATOM   2369  CD  GLU B  71      18.406 -21.691  35.708  1.00 54.91           C  
ATOM   2370  OE1 GLU B  71      17.315 -21.283  36.171  1.00 56.43           O  
ATOM   2371  OE2 GLU B  71      19.257 -22.295  36.408  1.00 55.90           O  
ATOM   2372  N   TYR B  72      15.283 -23.166  31.292  1.00 47.44           N  
ATOM   2373  CA  TYR B  72      14.064 -22.994  30.504  1.00 46.50           C  
ATOM   2374  C   TYR B  72      13.564 -24.298  29.867  1.00 46.71           C  
ATOM   2375  O   TYR B  72      13.082 -24.297  28.728  1.00 45.53           O  
ATOM   2376  CB  TYR B  72      14.284 -21.934  29.418  1.00 44.76           C  
ATOM   2377  CG  TYR B  72      14.573 -20.547  29.950  1.00 44.27           C  
ATOM   2378  CD1 TYR B  72      13.530 -19.660  30.250  1.00 43.76           C  
ATOM   2379  CD2 TYR B  72      15.882 -20.114  30.150  1.00 42.67           C  
ATOM   2380  CE1 TYR B  72      13.789 -18.376  30.740  1.00 42.48           C  
ATOM   2381  CE2 TYR B  72      16.147 -18.838  30.638  1.00 42.31           C  
ATOM   2382  CZ  TYR B  72      15.098 -17.975  30.929  1.00 42.38           C  
ATOM   2383  OH  TYR B  72      15.360 -16.710  31.411  1.00 43.13           O  
ATOM   2384  N   GLY B  73      13.681 -25.401  30.607  1.00 48.14           N  
ATOM   2385  CA  GLY B  73      13.187 -26.708  30.159  1.00 48.67           C  
ATOM   2386  C   GLY B  73      13.863 -27.236  28.906  1.00 48.25           C  
ATOM   2387  O   GLY B  73      13.210 -27.818  28.045  1.00 47.73           O  
ATOM   2388  N   ASN B  74      15.173 -27.015  28.806  1.00 48.58           N  
ATOM   2389  CA  ASN B  74      15.996 -27.493  27.679  1.00 48.71           C  
ATOM   2390  C   ASN B  74      15.761 -26.880  26.286  1.00 47.38           C  
ATOM   2391  O   ASN B  74      16.209 -27.445  25.280  1.00 47.22           O  
ATOM   2392  CB  ASN B  74      16.009 -29.026  27.626  1.00 49.73           C  
ATOM   2393  CG  ASN B  74      16.790 -29.618  28.761  1.00 51.39           C  
ATOM   2394  OD1 ASN B  74      17.862 -29.123  29.103  1.00 51.88           O  
ATOM   2395  ND2 ASN B  74      16.257 -30.670  29.369  1.00 53.72           N  
ATOM   2396  N   ILE B  75      15.089 -25.729  26.229  1.00 46.70           N  
ATOM   2397  CA  ILE B  75      14.849 -25.042  24.957  1.00 45.35           C  
ATOM   2398  C   ILE B  75      16.161 -24.447  24.479  1.00 45.25           C  
ATOM   2399  O   ILE B  75      16.780 -23.647  25.189  1.00 45.73           O  
ATOM   2400  CB  ILE B  75      13.770 -23.941  25.085  1.00 44.64           C  
ATOM   2401  CG1 ILE B  75      12.386 -24.574  25.270  1.00 44.85           C  
ATOM   2402  CG2 ILE B  75      13.779 -23.023  23.868  1.00 42.58           C  
ATOM   2403  CD1 ILE B  75      11.318 -23.601  25.778  1.00 44.36           C  
ATOM   2404  N   THR B  76      16.585 -24.858  23.285  1.00 45.07           N  
ATOM   2405  CA  THR B  76      17.881 -24.453  22.725  1.00 45.17           C  
ATOM   2406  C   THR B  76      17.758 -23.339  21.686  1.00 44.07           C  
ATOM   2407  O   THR B  76      18.743 -22.675  21.360  1.00 43.41           O  
ATOM   2408  CB  THR B  76      18.634 -25.649  22.088  1.00 45.70           C  
ATOM   2409  OG1 THR B  76      17.787 -26.297  21.133  1.00 45.22           O  
ATOM   2410  CG2 THR B  76      19.061 -26.649  23.154  1.00 47.20           C  
ATOM   2411  N   ASP B  77      16.548 -23.138  21.174  1.00 43.98           N  
ATOM   2412  CA  ASP B  77      16.301 -22.104  20.173  1.00 43.60           C  
ATOM   2413  C   ASP B  77      14.832 -21.736  20.063  1.00 42.99           C  
ATOM   2414  O   ASP B  77      13.958 -22.482  20.508  1.00 43.91           O  
ATOM   2415  CB  ASP B  77      16.845 -22.525  18.803  1.00 43.54           C  
ATOM   2416  CG  ASP B  77      16.443 -23.926  18.422  1.00 46.33           C  
ATOM   2417  OD1 ASP B  77      15.544 -24.050  17.571  1.00 49.41           O  
ATOM   2418  OD2 ASP B  77      17.010 -24.902  18.975  1.00 49.37           O  
ATOM   2419  N   PHE B  78      14.565 -20.570  19.486  1.00 41.76           N  
ATOM   2420  CA  PHE B  78      13.198 -20.146  19.228  1.00 41.26           C  
ATOM   2421  C   PHE B  78      13.116 -19.251  17.996  1.00 40.25           C  
ATOM   2422  O   PHE B  78      14.116 -18.664  17.586  1.00 39.86           O  
ATOM   2423  CB  PHE B  78      12.574 -19.473  20.461  1.00 41.40           C  
ATOM   2424  CG  PHE B  78      13.151 -18.124  20.789  1.00 40.48           C  
ATOM   2425  CD1 PHE B  78      12.609 -16.965  20.238  1.00 38.67           C  
ATOM   2426  CD2 PHE B  78      14.220 -18.010  21.667  1.00 39.65           C  
ATOM   2427  CE1 PHE B  78      13.140 -15.724  20.545  1.00 38.11           C  
ATOM   2428  CE2 PHE B  78      14.751 -16.773  21.982  1.00 39.21           C  
ATOM   2429  CZ  PHE B  78      14.212 -15.630  21.427  1.00 38.42           C  
ATOM   2430  N   ARG B  79      11.930 -19.176  17.397  1.00 40.11           N  
ATOM   2431  CA  ARG B  79      11.714 -18.292  16.257  1.00 39.61           C  
ATOM   2432  C   ARG B  79      10.990 -17.054  16.751  1.00 39.49           C  
ATOM   2433  O   ARG B  79      10.215 -17.122  17.695  1.00 40.05           O  
ATOM   2434  CB  ARG B  79      10.905 -18.940  15.120  1.00 39.36           C  
ATOM   2435  CG  ARG B  79      11.076 -20.434  14.843  1.00 40.93           C  
ATOM   2436  CD  ARG B  79      12.467 -20.988  15.014  1.00 44.11           C  
ATOM   2437  NE  ARG B  79      12.665 -22.198  14.219  1.00 46.14           N  
ATOM   2438  CZ  ARG B  79      13.583 -23.132  14.467  1.00 48.04           C  
ATOM   2439  NH1 ARG B  79      13.693 -24.178  13.658  1.00 49.86           N  
ATOM   2440  NH2 ARG B  79      14.382 -23.034  15.520  1.00 48.60           N  
ATOM   2441  N   THR B  80      11.251 -15.926  16.106  1.00 39.22           N  
ATOM   2442  CA  THR B  80      10.680 -14.658  16.514  1.00 39.62           C  
ATOM   2443  C   THR B  80      10.642 -13.694  15.326  1.00 39.20           C  
ATOM   2444  O   THR B  80      11.564 -13.672  14.499  1.00 38.90           O  
ATOM   2445  CB  THR B  80      11.473 -14.059  17.711  1.00 40.03           C  
ATOM   2446  OG1 THR B  80      10.698 -13.045  18.357  1.00 41.87           O  
ATOM   2447  CG2 THR B  80      12.829 -13.491  17.275  1.00 39.83           C  
ATOM   2448  N   SER B  81       9.569 -12.914  15.238  1.00 39.37           N  
ATOM   2449  CA  SER B  81       9.422 -11.900  14.200  1.00 39.30           C  
ATOM   2450  C   SER B  81      10.661 -11.011  14.120  1.00 39.43           C  
ATOM   2451  O   SER B  81      11.168 -10.563  15.147  1.00 39.84           O  
ATOM   2452  CB  SER B  81       8.187 -11.042  14.485  1.00 39.60           C  
ATOM   2453  OG  SER B  81       8.254  -9.799  13.805  1.00 39.72           O  
ATOM   2454  N   ALA B  82      11.142 -10.754  12.903  1.00 39.21           N  
ATOM   2455  CA  ALA B  82      12.315  -9.895  12.704  1.00 39.38           C  
ATOM   2456  C   ALA B  82      12.091  -8.440  13.138  1.00 39.98           C  
ATOM   2457  O   ALA B  82      13.057  -7.708  13.382  1.00 40.49           O  
ATOM   2458  CB  ALA B  82      12.797  -9.956  11.259  1.00 38.84           C  
ATOM   2459  N   ALA B  83      10.830  -8.023  13.237  1.00 40.25           N  
ATOM   2460  CA  ALA B  83      10.501  -6.692  13.755  1.00 41.12           C  
ATOM   2461  C   ALA B  83      10.773  -6.549  15.268  1.00 41.90           C  
ATOM   2462  O   ALA B  83      10.929  -5.433  15.771  1.00 42.25           O  
ATOM   2463  CB  ALA B  83       9.043  -6.326  13.429  1.00 41.19           C  
ATOM   2464  N   ASP B  84      10.833  -7.684  15.967  1.00 42.20           N  
ATOM   2465  CA  ASP B  84      11.020  -7.741  17.423  1.00 42.87           C  
ATOM   2466  C   ASP B  84      12.448  -7.472  17.855  1.00 42.26           C  
ATOM   2467  O   ASP B  84      12.695  -7.066  18.991  1.00 43.50           O  
ATOM   2468  CB  ASP B  84      10.645  -9.131  17.953  1.00 43.51           C  
ATOM   2469  CG  ASP B  84       9.164  -9.294  18.197  1.00 45.51           C  
ATOM   2470  OD1 ASP B  84       8.399  -8.329  17.959  1.00 48.04           O  
ATOM   2471  OD2 ASP B  84       8.770 -10.400  18.630  1.00 47.41           O  
ATOM   2472  N   ILE B  85      13.392  -7.750  16.967  1.00 40.46           N  
ATOM   2473  CA  ILE B  85      14.803  -7.631  17.303  1.00 39.01           C  
ATOM   2474  C   ILE B  85      15.478  -6.584  16.434  1.00 37.77           C  
ATOM   2475  O   ILE B  85      14.896  -6.099  15.469  1.00 36.92           O  
ATOM   2476  CB  ILE B  85      15.540  -8.993  17.167  1.00 38.84           C  
ATOM   2477  CG1 ILE B  85      15.290  -9.622  15.790  1.00 37.22           C  
ATOM   2478  CG2 ILE B  85      15.121  -9.951  18.280  1.00 39.60           C  
ATOM   2479  CD1 ILE B  85      16.198 -10.790  15.485  1.00 35.52           C  
ATOM   2480  N   TRP B  86      16.705  -6.228  16.792  1.00 37.35           N  
ATOM   2481  CA  TRP B  86      17.547  -5.454  15.899  1.00 36.29           C  
ATOM   2482  C   TRP B  86      17.978  -6.363  14.752  1.00 35.22           C  
ATOM   2483  O   TRP B  86      18.249  -7.539  14.961  1.00 34.98           O  
ATOM   2484  CB  TRP B  86      18.776  -4.919  16.637  1.00 36.65           C  
ATOM   2485  CG  TRP B  86      19.702  -4.160  15.734  1.00 35.59           C  
ATOM   2486  CD1 TRP B  86      19.686  -2.820  15.484  1.00 34.76           C  
ATOM   2487  CD2 TRP B  86      20.770  -4.706  14.948  1.00 33.73           C  
ATOM   2488  NE1 TRP B  86      20.676  -2.496  14.586  1.00 35.42           N  
ATOM   2489  CE2 TRP B  86      21.360  -3.634  14.245  1.00 33.80           C  
ATOM   2490  CE3 TRP B  86      21.285  -5.998  14.773  1.00 32.81           C  
ATOM   2491  CZ2 TRP B  86      22.439  -3.810  13.375  1.00 33.68           C  
ATOM   2492  CZ3 TRP B  86      22.359  -6.178  13.916  1.00 33.69           C  
ATOM   2493  CH2 TRP B  86      22.927  -5.086  13.224  1.00 34.19           C  
ATOM   2494  N   THR B  87      18.015  -5.808  13.547  1.00 34.52           N  
ATOM   2495  CA  THR B  87      18.522  -6.493  12.363  1.00 34.32           C  
ATOM   2496  C   THR B  87      19.428  -5.541  11.580  1.00 33.86           C  
ATOM   2497  O   THR B  87      19.240  -4.325  11.644  1.00 33.89           O  
ATOM   2498  CB  THR B  87      17.382  -6.971  11.433  1.00 33.99           C  
ATOM   2499  OG1 THR B  87      16.541  -5.857  11.093  1.00 35.33           O  
ATOM   2500  CG2 THR B  87      16.557  -8.087  12.098  1.00 34.16           C  
ATOM   2501  N   PRO B  88      20.410  -6.091  10.843  1.00 33.52           N  
ATOM   2502  CA  PRO B  88      21.338  -5.278  10.052  1.00 33.79           C  
ATOM   2503  C   PRO B  88      20.659  -4.621   8.853  1.00 33.12           C  
ATOM   2504  O   PRO B  88      19.745  -5.200   8.265  1.00 32.56           O  
ATOM   2505  CB  PRO B  88      22.388  -6.298   9.563  1.00 33.69           C  
ATOM   2506  CG  PRO B  88      22.122  -7.562  10.342  1.00 33.78           C  
ATOM   2507  CD  PRO B  88      20.679  -7.529  10.680  1.00 33.25           C  
ATOM   2508  N   ASP B  89      21.124  -3.428   8.497  1.00 33.19           N  
ATOM   2509  CA  ASP B  89      20.573  -2.662   7.381  1.00 32.81           C  
ATOM   2510  C   ASP B  89      21.362  -2.947   6.089  1.00 32.78           C  
ATOM   2511  O   ASP B  89      21.784  -2.026   5.381  1.00 33.23           O  
ATOM   2512  CB  ASP B  89      20.630  -1.172   7.722  1.00 33.08           C  
ATOM   2513  CG  ASP B  89      22.067  -0.665   7.883  1.00 34.38           C  
ATOM   2514  OD1 ASP B  89      22.904  -1.387   8.472  1.00 35.81           O  
ATOM   2515  OD2 ASP B  89      22.378   0.438   7.394  1.00 35.23           O  
ATOM   2516  N   ILE B  90      21.580  -4.221   5.784  1.00 32.62           N  
ATOM   2517  CA  ILE B  90      22.354  -4.571   4.591  1.00 32.65           C  
ATOM   2518  C   ILE B  90      21.529  -4.256   3.350  1.00 32.02           C  
ATOM   2519  O   ILE B  90      20.402  -4.728   3.191  1.00 31.60           O  
ATOM   2520  CB  ILE B  90      22.831  -6.056   4.556  1.00 32.90           C  
ATOM   2521  CG1 ILE B  90      23.265  -6.561   5.948  1.00 33.60           C  
ATOM   2522  CG2 ILE B  90      23.942  -6.247   3.488  1.00 33.53           C  
ATOM   2523  CD1 ILE B  90      24.633  -6.096   6.436  1.00 34.60           C  
ATOM   2524  N   THR B  91      22.116  -3.453   2.473  1.00 32.03           N  
ATOM   2525  CA  THR B  91      21.428  -2.922   1.310  1.00 31.22           C  
ATOM   2526  C   THR B  91      22.245  -3.192   0.063  1.00 30.98           C  
ATOM   2527  O   THR B  91      23.481  -3.119   0.106  1.00 31.49           O  
ATOM   2528  CB  THR B  91      21.326  -1.399   1.452  1.00 31.61           C  
ATOM   2529  OG1 THR B  91      21.125  -1.074   2.833  1.00 32.11           O  
ATOM   2530  CG2 THR B  91      20.194  -0.839   0.606  1.00 31.32           C  
ATOM   2531  N   ALA B  92      21.575  -3.492  -1.048  1.00 29.91           N  
ATOM   2532  CA  ALA B  92      22.249  -3.447  -2.341  1.00 29.70           C  
ATOM   2533  C   ALA B  92      22.584  -1.984  -2.632  1.00 30.06           C  
ATOM   2534  O   ALA B  92      21.767  -1.090  -2.367  1.00 29.84           O  
ATOM   2535  CB  ALA B  92      21.387  -4.032  -3.437  1.00 29.19           C  
ATOM   2536  N   TYR B  93      23.793  -1.747  -3.143  1.00 30.31           N  
ATOM   2537  CA  TYR B  93      24.263  -0.394  -3.439  1.00 30.60           C  
ATOM   2538  C   TYR B  93      23.775   0.119  -4.794  1.00 30.45           C  
ATOM   2539  O   TYR B  93      23.751   1.330  -5.026  1.00 30.46           O  
ATOM   2540  CB  TYR B  93      25.800  -0.313  -3.390  1.00 31.35           C  
ATOM   2541  CG  TYR B  93      26.438  -0.380  -2.010  1.00 31.31           C  
ATOM   2542  CD1 TYR B  93      25.672  -0.343  -0.843  1.00 30.70           C  
ATOM   2543  CD2 TYR B  93      27.826  -0.443  -1.883  1.00 32.93           C  
ATOM   2544  CE1 TYR B  93      26.276  -0.400   0.412  1.00 32.54           C  
ATOM   2545  CE2 TYR B  93      28.441  -0.489  -0.644  1.00 33.64           C  
ATOM   2546  CZ  TYR B  93      27.665  -0.469   0.501  1.00 34.49           C  
ATOM   2547  OH  TYR B  93      28.292  -0.515   1.728  1.00 36.42           O  
ATOM   2548  N   SER B  94      23.384  -0.800  -5.680  1.00 29.87           N  
ATOM   2549  CA  SER B  94      23.004  -0.430  -7.044  1.00 29.63           C  
ATOM   2550  C   SER B  94      21.656  -1.001  -7.495  1.00 29.44           C  
ATOM   2551  O   SER B  94      21.464  -1.279  -8.697  1.00 29.47           O  
ATOM   2552  CB  SER B  94      24.118  -0.811  -8.033  1.00 30.34           C  
ATOM   2553  OG  SER B  94      24.445  -2.190  -7.931  1.00 29.75           O  
ATOM   2554  N   SER B  95      20.722  -1.171  -6.552  1.00 28.40           N  
ATOM   2555  CA  SER B  95      19.348  -1.529  -6.923  1.00 28.19           C  
ATOM   2556  C   SER B  95      18.672  -0.382  -7.698  1.00 28.48           C  
ATOM   2557  O   SER B  95      19.042   0.782  -7.542  1.00 28.75           O  
ATOM   2558  CB  SER B  95      18.510  -1.936  -5.702  1.00 27.45           C  
ATOM   2559  OG  SER B  95      18.126  -0.817  -4.930  1.00 27.85           O  
ATOM   2560  N   THR B  96      17.695  -0.721  -8.535  1.00 28.44           N  
ATOM   2561  CA  THR B  96      16.946   0.278  -9.308  1.00 28.71           C  
ATOM   2562  C   THR B  96      15.469   0.320  -8.922  1.00 28.68           C  
ATOM   2563  O   THR B  96      14.713   1.153  -9.444  1.00 29.21           O  
ATOM   2564  CB  THR B  96      17.057   0.029 -10.829  1.00 28.91           C  
ATOM   2565  OG1 THR B  96      16.627  -1.299 -11.127  1.00 28.42           O  
ATOM   2566  CG2 THR B  96      18.483   0.214 -11.304  1.00 28.89           C  
ATOM   2567  N   ARG B  97      15.081  -0.616  -8.045  1.00 27.97           N  
ATOM   2568  C   ARG B  97      13.870  -1.169  -6.033  1.00 27.21           C  
ATOM   2569  O   ARG B  97      14.833  -1.867  -5.704  1.00 26.60           O  
ATOM   2570  CA AARG B  97      13.729  -0.706  -7.482  0.50 27.92           C  
ATOM   2571  CB AARG B  97      12.865  -1.726  -8.242  0.50 28.08           C  
ATOM   2572  CG AARG B  97      12.510  -1.374  -9.688  0.50 29.55           C  
ATOM   2573  CD AARG B  97      11.263  -0.502  -9.791  0.50 30.54           C  
ATOM   2574  NE AARG B  97      10.876  -0.273 -11.182  0.50 30.79           N  
ATOM   2575  CZ AARG B  97      10.434   0.087 -11.973  0.00 42.06           C  
ATOM   2576  NH1AARG B  97       9.990   0.966 -11.198  0.50 15.06           N  
ATOM   2577  NH2AARG B  97      10.348   0.044 -13.134  0.50 19.53           N  
ATOM   2578  CA BARG B  97      13.733  -0.708  -7.477  0.50 27.69           C  
ATOM   2579  CB BARG B  97      12.883  -1.730  -8.240  0.50 27.69           C  
ATOM   2580  CG BARG B  97      12.225  -1.201  -9.496  0.50 28.21           C  
ATOM   2581  CD BARG B  97      11.965  -2.317 -10.503  0.50 26.56           C  
ATOM   2582  NE BARG B  97      11.603  -1.763 -11.803  0.50 27.52           N  
ATOM   2583  CZ BARG B  97      11.904  -2.326 -12.972  0.50 27.61           C  
ATOM   2584  NH1BARG B  97      12.578  -3.465 -13.004  0.50 25.93           N  
ATOM   2585  NH2BARG B  97      11.532  -1.746 -14.109  0.50 27.03           N  
ATOM   2586  N   PRO B  98      12.911  -0.791  -5.155  1.00 27.15           N  
ATOM   2587  CA  PRO B  98      13.017  -1.317  -3.789  1.00 26.84           C  
ATOM   2588  C   PRO B  98      12.970  -2.848  -3.786  1.00 26.91           C  
ATOM   2589  O   PRO B  98      12.111  -3.431  -4.452  1.00 26.87           O  
ATOM   2590  CB  PRO B  98      11.756  -0.783  -3.101  1.00 26.49           C  
ATOM   2591  CG  PRO B  98      11.321   0.360  -3.926  1.00 27.73           C  
ATOM   2592  CD  PRO B  98      11.702   0.032  -5.329  1.00 27.32           C  
ATOM   2593  N   VAL B  99      13.890  -3.477  -3.055  1.00 27.41           N  
ATOM   2594  CA  VAL B  99      13.885  -4.933  -2.842  1.00 28.03           C  
ATOM   2595  C   VAL B  99      12.500  -5.410  -2.429  1.00 28.05           C  
ATOM   2596  O   VAL B  99      11.788  -4.726  -1.691  1.00 28.48           O  
ATOM   2597  CB  VAL B  99      14.857  -5.386  -1.706  1.00 27.79           C  
ATOM   2598  CG1 VAL B  99      15.141  -6.858  -1.825  1.00 27.83           C  
ATOM   2599  CG2 VAL B  99      16.152  -4.646  -1.781  1.00 29.83           C  
ATOM   2600  N   GLN B 100      12.129  -6.584  -2.918  1.00 28.09           N  
ATOM   2601  CA  GLN B 100      10.880  -7.203  -2.543  1.00 28.22           C  
ATOM   2602  C   GLN B 100      11.179  -8.477  -1.767  1.00 28.23           C  
ATOM   2603  O   GLN B 100      11.907  -9.358  -2.241  1.00 28.36           O  
ATOM   2604  CB  GLN B 100      10.045  -7.485  -3.789  1.00 28.39           C  
ATOM   2605  CG  GLN B 100       9.549  -6.226  -4.453  1.00 28.67           C  
ATOM   2606  CD  GLN B 100       8.797  -6.501  -5.721  1.00 29.58           C  
ATOM   2607  OE1 GLN B 100       9.386  -6.731  -6.779  1.00 29.13           O  
ATOM   2608  NE2 GLN B 100       7.479  -6.462  -5.632  1.00 30.38           N  
ATOM   2609  N   VAL B 101      10.640  -8.541  -0.557  1.00 28.21           N  
ATOM   2610  CA  VAL B 101      10.783  -9.694   0.314  1.00 28.11           C  
ATOM   2611  C   VAL B 101       9.750 -10.753  -0.072  1.00 27.99           C  
ATOM   2612  O   VAL B 101       8.584 -10.450  -0.303  1.00 28.25           O  
ATOM   2613  CB  VAL B 101      10.608  -9.295   1.786  1.00 28.43           C  
ATOM   2614  CG1 VAL B 101      10.868 -10.495   2.711  1.00 29.36           C  
ATOM   2615  CG2 VAL B 101      11.553  -8.126   2.135  1.00 28.80           C  
ATOM   2616  N   LEU B 102      10.199 -11.995  -0.158  1.00 27.98           N  
ATOM   2617  CA  LEU B 102       9.359 -13.105  -0.585  1.00 27.84           C  
ATOM   2618  C   LEU B 102       9.084 -14.079   0.552  1.00 28.13           C  
ATOM   2619  O   LEU B 102       8.291 -14.997   0.398  1.00 28.78           O  
ATOM   2620  CB  LEU B 102      10.046 -13.848  -1.731  1.00 27.99           C  
ATOM   2621  CG  LEU B 102      10.595 -12.994  -2.887  1.00 28.09           C  
ATOM   2622  CD1 LEU B 102      11.300 -13.833  -3.960  1.00 26.75           C  
ATOM   2623  CD2 LEU B 102       9.476 -12.195  -3.505  1.00 26.52           C  
ATOM   2624  N   SER B 103       9.768 -13.904   1.680  1.00 27.94           N  
ATOM   2625  CA  SER B 103       9.654 -14.840   2.790  1.00 28.70           C  
ATOM   2626  C   SER B 103       9.121 -14.141   4.048  1.00 29.19           C  
ATOM   2627  O   SER B 103       9.232 -12.924   4.170  1.00 29.22           O  
ATOM   2628  CB  SER B 103      11.011 -15.519   3.064  1.00 28.57           C  
ATOM   2629  OG  SER B 103      12.033 -14.583   3.378  1.00 27.35           O  
ATOM   2630  N   PRO B 104       8.519 -14.899   4.979  1.00 29.84           N  
ATOM   2631  CA  PRO B 104       8.058 -14.195   6.176  1.00 30.58           C  
ATOM   2632  C   PRO B 104       9.242 -13.700   7.000  1.00 31.07           C  
ATOM   2633  O   PRO B 104      10.286 -14.377   7.091  1.00 31.30           O  
ATOM   2634  CB  PRO B 104       7.247 -15.255   6.938  1.00 30.90           C  
ATOM   2635  CG  PRO B 104       7.617 -16.539   6.343  1.00 30.96           C  
ATOM   2636  CD  PRO B 104       8.043 -16.288   4.934  1.00 29.98           C  
ATOM   2637  N   GLN B 105       9.091 -12.512   7.565  1.00 31.63           N  
ATOM   2638  CA  GLN B 105      10.195 -11.856   8.252  1.00 31.84           C  
ATOM   2639  C   GLN B 105      10.365 -12.399   9.669  1.00 32.14           C  
ATOM   2640  O   GLN B 105       9.942 -11.778  10.651  1.00 32.73           O  
ATOM   2641  CB  GLN B 105      10.000 -10.343   8.215  1.00 32.09           C  
ATOM   2642  CG  GLN B 105      10.099  -9.754   6.785  1.00 33.35           C  
ATOM   2643  CD  GLN B 105      11.533  -9.789   6.216  1.00 37.05           C  
ATOM   2644  OE1 GLN B 105      12.212  -8.753   6.140  1.00 35.68           O  
ATOM   2645  NE2 GLN B 105      12.002 -10.994   5.828  1.00 37.36           N  
ATOM   2646  N   ILE B 106      10.975 -13.581   9.753  1.00 31.77           N  
ATOM   2647  CA  ILE B 106      11.143 -14.306  11.015  1.00 32.03           C  
ATOM   2648  C   ILE B 106      12.577 -14.791  11.133  1.00 31.83           C  
ATOM   2649  O   ILE B 106      13.153 -15.333  10.168  1.00 32.39           O  
ATOM   2650  CB  ILE B 106      10.177 -15.527  11.154  1.00 32.38           C  
ATOM   2651  CG1 ILE B 106       8.712 -15.083  11.107  1.00 32.54           C  
ATOM   2652  CG2 ILE B 106      10.427 -16.279  12.476  1.00 33.27           C  
ATOM   2653  CD1 ILE B 106       7.710 -16.238  10.981  1.00 32.58           C  
ATOM   2654  N   ALA B 107      13.145 -14.582  12.315  1.00 31.14           N  
ATOM   2655  CA  ALA B 107      14.496 -15.001  12.622  1.00 30.88           C  
ATOM   2656  C   ALA B 107      14.520 -16.204  13.584  1.00 31.55           C  
ATOM   2657  O   ALA B 107      13.543 -16.492  14.292  1.00 31.16           O  
ATOM   2658  CB  ALA B 107      15.293 -13.827  13.196  1.00 30.44           C  
ATOM   2659  N   VAL B 108      15.644 -16.911  13.588  1.00 32.04           N  
ATOM   2660  CA  VAL B 108      15.846 -18.014  14.516  1.00 33.13           C  
ATOM   2661  C   VAL B 108      16.963 -17.632  15.477  1.00 33.70           C  
ATOM   2662  O   VAL B 108      18.056 -17.263  15.043  1.00 34.12           O  
ATOM   2663  CB  VAL B 108      16.141 -19.329  13.764  1.00 33.16           C  
ATOM   2664  CG1 VAL B 108      16.358 -20.468  14.729  1.00 33.68           C  
ATOM   2665  CG2 VAL B 108      14.984 -19.649  12.812  1.00 33.13           C  
ATOM   2666  N   VAL B 109      16.668 -17.679  16.774  1.00 34.27           N  
ATOM   2667  CA  VAL B 109      17.650 -17.348  17.808  1.00 34.80           C  
ATOM   2668  C   VAL B 109      18.020 -18.603  18.594  1.00 36.12           C  
ATOM   2669  O   VAL B 109      17.142 -19.323  19.057  1.00 36.24           O  
ATOM   2670  CB  VAL B 109      17.114 -16.260  18.785  1.00 35.17           C  
ATOM   2671  CG1 VAL B 109      18.217 -15.808  19.774  1.00 34.98           C  
ATOM   2672  CG2 VAL B 109      16.573 -15.055  18.008  1.00 33.49           C  
ATOM   2673  N   THR B 110      19.319 -18.871  18.726  1.00 37.08           N  
ATOM   2674  CA  THR B 110      19.781 -20.015  19.515  1.00 38.41           C  
ATOM   2675  C   THR B 110      20.418 -19.563  20.829  1.00 39.15           C  
ATOM   2676  O   THR B 110      20.751 -18.382  20.996  1.00 39.07           O  
ATOM   2677  CB  THR B 110      20.710 -20.969  18.720  1.00 38.78           C  
ATOM   2678  OG1 THR B 110      21.911 -20.287  18.345  1.00 40.54           O  
ATOM   2679  CG2 THR B 110      20.017 -21.472  17.469  1.00 38.05           C  
ATOM   2680  N   HIS B 111      20.565 -20.506  21.757  1.00 40.03           N  
ATOM   2681  CA  HIS B 111      20.892 -20.208  23.158  1.00 41.18           C  
ATOM   2682  C   HIS B 111      22.230 -19.504  23.404  1.00 41.74           C  
ATOM   2683  O   HIS B 111      22.458 -18.966  24.493  1.00 42.27           O  
ATOM   2684  CB  HIS B 111      20.794 -21.487  24.009  1.00 42.23           C  
ATOM   2685  CG  HIS B 111      21.835 -22.517  23.686  1.00 42.83           C  
ATOM   2686  ND1 HIS B 111      23.005 -22.644  24.407  1.00 43.81           N  
ATOM   2687  CD2 HIS B 111      21.884 -23.465  22.720  1.00 42.61           C  
ATOM   2688  CE1 HIS B 111      23.728 -23.627  23.900  1.00 44.51           C  
ATOM   2689  NE2 HIS B 111      23.069 -24.144  22.878  1.00 44.83           N  
ATOM   2690  N   ASP B 112      23.100 -19.515  22.396  1.00 41.81           N  
ATOM   2691  CA  ASP B 112      24.421 -18.892  22.479  1.00 42.89           C  
ATOM   2692  C   ASP B 112      24.391 -17.415  22.067  1.00 42.33           C  
ATOM   2693  O   ASP B 112      25.429 -16.750  22.046  1.00 43.09           O  
ATOM   2694  CB  ASP B 112      25.426 -19.659  21.615  1.00 42.98           C  
ATOM   2695  CG  ASP B 112      25.070 -19.625  20.139  1.00 43.75           C  
ATOM   2696  OD1 ASP B 112      25.956 -19.331  19.311  1.00 45.17           O  
ATOM   2697  OD2 ASP B 112      23.890 -19.866  19.800  1.00 45.13           O  
ATOM   2698  N   GLY B 113      23.206 -16.910  21.731  1.00 41.48           N  
ATOM   2699  CA  GLY B 113      23.040 -15.516  21.340  1.00 40.67           C  
ATOM   2700  C   GLY B 113      23.072 -15.327  19.839  1.00 39.89           C  
ATOM   2701  O   GLY B 113      23.031 -14.195  19.351  1.00 39.63           O  
ATOM   2702  N   SER B 114      23.147 -16.442  19.116  1.00 39.64           N  
ATOM   2703  CA  SER B 114      23.127 -16.456  17.650  1.00 38.89           C  
ATOM   2704  C   SER B 114      21.777 -16.088  17.075  1.00 37.65           C  
ATOM   2705  O   SER B 114      20.744 -16.564  17.540  1.00 37.53           O  
ATOM   2706  CB  SER B 114      23.476 -17.850  17.114  1.00 39.09           C  
ATOM   2707  OG  SER B 114      24.852 -17.976  16.892  1.00 40.69           O  
ATOM   2708  N   VAL B 115      21.802 -15.265  16.034  1.00 36.77           N  
ATOM   2709  CA  VAL B 115      20.613 -14.988  15.261  1.00 36.04           C  
ATOM   2710  C   VAL B 115      20.898 -15.383  13.821  1.00 36.02           C  
ATOM   2711  O   VAL B 115      21.902 -14.964  13.234  1.00 36.05           O  
ATOM   2712  CB  VAL B 115      20.186 -13.499  15.329  1.00 35.82           C  
ATOM   2713  CG1 VAL B 115      18.845 -13.301  14.630  1.00 34.79           C  
ATOM   2714  CG2 VAL B 115      20.105 -13.007  16.779  1.00 35.56           C  
ATOM   2715  N   MET B 116      20.024 -16.225  13.277  1.00 35.79           N  
ATOM   2716  CA  MET B 116      20.029 -16.554  11.862  1.00 35.55           C  
ATOM   2717  C   MET B 116      18.810 -15.870  11.250  1.00 34.12           C  
ATOM   2718  O   MET B 116      17.701 -15.979  11.778  1.00 34.07           O  
ATOM   2719  CB  MET B 116      19.968 -18.073  11.680  1.00 36.72           C  
ATOM   2720  CG  MET B 116      19.914 -18.552  10.235  1.00 39.45           C  
ATOM   2721  SD  MET B 116      21.532 -18.558   9.436  1.00 48.38           S  
ATOM   2722  CE  MET B 116      22.405 -19.753  10.470  1.00 47.89           C  
ATOM   2723  N   PHE B 117      19.026 -15.127  10.169  1.00 32.95           N  
ATOM   2724  CA  PHE B 117      17.942 -14.430   9.472  1.00 31.75           C  
ATOM   2725  C   PHE B 117      18.173 -14.541   7.970  1.00 31.16           C  
ATOM   2726  O   PHE B 117      19.190 -14.050   7.463  1.00 31.29           O  
ATOM   2727  CB  PHE B 117      17.863 -12.954   9.918  1.00 31.28           C  
ATOM   2728  CG  PHE B 117      16.776 -12.159   9.221  1.00 30.83           C  
ATOM   2729  CD1 PHE B 117      15.462 -12.633   9.164  1.00 29.86           C  
ATOM   2730  CD2 PHE B 117      17.063 -10.927   8.633  1.00 30.80           C  
ATOM   2731  CE1 PHE B 117      14.455 -11.893   8.514  1.00 30.07           C  
ATOM   2732  CE2 PHE B 117      16.056 -10.179   7.974  1.00 29.36           C  
ATOM   2733  CZ  PHE B 117      14.757 -10.662   7.923  1.00 28.80           C  
ATOM   2734  N   ILE B 118      17.250 -15.200   7.268  1.00 30.46           N  
ATOM   2735  CA  ILE B 118      17.451 -15.547   5.847  1.00 30.20           C  
ATOM   2736  C   ILE B 118      16.276 -15.094   4.969  1.00 29.36           C  
ATOM   2737  O   ILE B 118      15.429 -15.901   4.582  1.00 29.50           O  
ATOM   2738  CB  ILE B 118      17.739 -17.072   5.639  1.00 30.76           C  
ATOM   2739  CG1 ILE B 118      18.810 -17.580   6.629  1.00 31.88           C  
ATOM   2740  CG2 ILE B 118      18.184 -17.360   4.197  1.00 31.49           C  
ATOM   2741  CD1 ILE B 118      19.138 -19.080   6.516  1.00 29.71           C  
ATOM   2742  N   PRO B 119      16.208 -13.790   4.665  1.00 28.64           N  
ATOM   2743  CA  PRO B 119      15.135 -13.336   3.785  1.00 28.15           C  
ATOM   2744  C   PRO B 119      15.373 -13.746   2.341  1.00 27.72           C  
ATOM   2745  O   PRO B 119      16.477 -13.598   1.829  1.00 27.48           O  
ATOM   2746  CB  PRO B 119      15.180 -11.814   3.936  1.00 27.95           C  
ATOM   2747  CG  PRO B 119      16.589 -11.526   4.346  1.00 28.10           C  
ATOM   2748  CD  PRO B 119      16.980 -12.666   5.220  1.00 28.54           C  
ATOM   2749  N   ALA B 120      14.344 -14.311   1.717  1.00 27.55           N  
ATOM   2750  CA  ALA B 120      14.315 -14.493   0.270  1.00 27.25           C  
ATOM   2751  C   ALA B 120      13.945 -13.142  -0.355  1.00 27.11           C  
ATOM   2752  O   ALA B 120      13.030 -12.468   0.121  1.00 26.94           O  
ATOM   2753  CB  ALA B 120      13.297 -15.556  -0.103  1.00 27.05           C  
ATOM   2754  N   GLN B 121      14.648 -12.732  -1.406  1.00 27.35           N  
ATOM   2755  CA  GLN B 121      14.413 -11.399  -1.986  1.00 27.70           C  
ATOM   2756  C   GLN B 121      14.381 -11.443  -3.511  1.00 27.66           C  
ATOM   2757  O   GLN B 121      15.073 -12.242  -4.123  1.00 28.35           O  
ATOM   2758  CB  GLN B 121      15.471 -10.386  -1.480  1.00 27.86           C  
ATOM   2759  CG  GLN B 121      15.565 -10.255   0.079  1.00 29.96           C  
ATOM   2760  CD  GLN B 121      16.542  -9.169   0.599  1.00 33.37           C  
ATOM   2761  OE1 GLN B 121      16.243  -8.478   1.573  1.00 35.92           O  
ATOM   2762  NE2 GLN B 121      17.692  -9.020  -0.046  1.00 35.05           N  
ATOM   2763  N   ARG B 122      13.548 -10.615  -4.133  1.00 27.91           N  
ATOM   2764  CA  ARG B 122      13.705 -10.338  -5.567  1.00 27.69           C  
ATOM   2765  C   ARG B 122      14.285  -8.946  -5.714  1.00 27.87           C  
ATOM   2766  O   ARG B 122      13.725  -7.983  -5.201  1.00 27.53           O  
ATOM   2767  CB  ARG B 122      12.390 -10.411  -6.327  1.00 27.94           C  
ATOM   2768  CG  ARG B 122      12.564 -10.137  -7.819  1.00 28.02           C  
ATOM   2769  CD  ARG B 122      11.265  -9.837  -8.494  1.00 27.73           C  
ATOM   2770  NE  ARG B 122      11.435  -9.467  -9.901  1.00 28.16           N  
ATOM   2771  CZ  ARG B 122      10.910 -10.134 -10.927  1.00 27.26           C  
ATOM   2772  NH1 ARG B 122      10.176 -11.224 -10.720  1.00 23.88           N  
ATOM   2773  NH2 ARG B 122      11.119  -9.702 -12.168  1.00 26.69           N  
ATOM   2774  N   LEU B 123      15.398  -8.857  -6.433  1.00 28.65           N  
ATOM   2775  CA  LEU B 123      16.135  -7.614  -6.600  1.00 28.95           C  
ATOM   2776  C   LEU B 123      16.343  -7.275  -8.074  1.00 29.49           C  
ATOM   2777  O   LEU B 123      16.866  -8.103  -8.834  1.00 30.49           O  
ATOM   2778  CB  LEU B 123      17.497  -7.741  -5.906  1.00 28.98           C  
ATOM   2779  CG  LEU B 123      18.523  -6.604  -5.990  1.00 30.54           C  
ATOM   2780  CD1 LEU B 123      18.243  -5.574  -4.920  1.00 31.79           C  
ATOM   2781  CD2 LEU B 123      19.953  -7.138  -5.836  1.00 31.42           C  
ATOM   2782  N   SER B 124      15.929  -6.066  -8.465  1.00 29.35           N  
ATOM   2783  CA  SER B 124      16.357  -5.438  -9.716  1.00 29.70           C  
ATOM   2784  C   SER B 124      17.594  -4.568  -9.458  1.00 29.66           C  
ATOM   2785  O   SER B 124      17.576  -3.707  -8.575  1.00 29.21           O  
ATOM   2786  CB  SER B 124      15.248  -4.550 -10.295  1.00 30.07           C  
ATOM   2787  OG  SER B 124      14.183  -5.301 -10.841  1.00 29.82           O  
ATOM   2788  N   PHE B 125      18.660  -4.792 -10.226  1.00 29.83           N  
ATOM   2789  CA  PHE B 125      19.887  -3.995 -10.094  1.00 29.91           C  
ATOM   2790  C   PHE B 125      20.512  -3.629 -11.439  1.00 30.44           C  
ATOM   2791  O   PHE B 125      20.076  -4.097 -12.489  1.00 30.07           O  
ATOM   2792  CB  PHE B 125      20.909  -4.675  -9.165  1.00 30.03           C  
ATOM   2793  CG  PHE B 125      21.538  -5.918  -9.736  1.00 30.97           C  
ATOM   2794  CD1 PHE B 125      22.835  -5.880 -10.258  1.00 32.10           C  
ATOM   2795  CD2 PHE B 125      20.846  -7.132  -9.739  1.00 32.03           C  
ATOM   2796  CE1 PHE B 125      23.439  -7.029 -10.783  1.00 32.04           C  
ATOM   2797  CE2 PHE B 125      21.436  -8.297 -10.266  1.00 33.05           C  
ATOM   2798  CZ  PHE B 125      22.737  -8.243 -10.787  1.00 33.30           C  
ATOM   2799  N   MET B 126      21.524  -2.769 -11.386  1.00 31.23           N  
ATOM   2800  CA  MET B 126      22.199  -2.255 -12.582  1.00 32.53           C  
ATOM   2801  C   MET B 126      23.137  -3.283 -13.202  1.00 33.20           C  
ATOM   2802  O   MET B 126      24.098  -3.724 -12.578  1.00 33.21           O  
ATOM   2803  CB  MET B 126      22.957  -0.969 -12.262  1.00 32.70           C  
ATOM   2804  CG  MET B 126      22.062   0.143 -11.760  1.00 32.30           C  
ATOM   2805  SD  MET B 126      22.997   1.494 -11.020  1.00 33.04           S  
ATOM   2806  CE  MET B 126      21.731   2.188  -9.954  1.00 30.56           C  
ATOM   2807  N   CYS B 127      22.845  -3.647 -14.441  1.00 34.28           N  
ATOM   2808  CA  CYS B 127      23.528  -4.738 -15.105  1.00 35.73           C  
ATOM   2809  C   CYS B 127      23.352  -4.644 -16.613  1.00 36.45           C  
ATOM   2810  O   CYS B 127      22.237  -4.618 -17.115  1.00 36.28           O  
ATOM   2811  CB  CYS B 127      22.986  -6.080 -14.607  1.00 35.61           C  
ATOM   2812  SG  CYS B 127      23.471  -7.509 -15.639  1.00 38.92           S  
ATOM   2813  N   ASP B 128      24.470  -4.606 -17.320  1.00 37.76           N  
ATOM   2814  CA  ASP B 128      24.501  -4.606 -18.774  1.00 39.19           C  
ATOM   2815  C   ASP B 128      24.640  -6.057 -19.255  1.00 39.97           C  
ATOM   2816  O   ASP B 128      25.715  -6.643 -19.131  1.00 40.44           O  
ATOM   2817  CB  ASP B 128      25.679  -3.743 -19.246  1.00 40.05           C  
ATOM   2818  CG  ASP B 128      25.940  -3.839 -20.734  1.00 41.06           C  
ATOM   2819  OD1 ASP B 128      25.067  -4.277 -21.505  1.00 41.64           O  
ATOM   2820  OD2 ASP B 128      27.045  -3.447 -21.140  1.00 44.08           O  
ATOM   2821  N   PRO B 129      23.552  -6.638 -19.811  1.00 40.27           N  
ATOM   2822  CA  PRO B 129      23.553  -8.043 -20.221  1.00 40.71           C  
ATOM   2823  C   PRO B 129      24.123  -8.302 -21.633  1.00 42.20           C  
ATOM   2824  O   PRO B 129      23.802  -9.325 -22.250  1.00 42.78           O  
ATOM   2825  CB  PRO B 129      22.068  -8.400 -20.183  1.00 40.06           C  
ATOM   2826  CG  PRO B 129      21.390  -7.125 -20.633  1.00 40.49           C  
ATOM   2827  CD  PRO B 129      22.253  -5.990 -20.097  1.00 40.10           C  
ATOM   2828  N   THR B 130      24.959  -7.402 -22.142  1.00 42.83           N  
ATOM   2829  CA  THR B 130      25.600  -7.634 -23.434  1.00 44.42           C  
ATOM   2830  C   THR B 130      26.452  -8.916 -23.393  1.00 45.03           C  
ATOM   2831  O   THR B 130      27.238  -9.130 -22.464  1.00 44.50           O  
ATOM   2832  CB  THR B 130      26.434  -6.413 -23.881  1.00 45.31           C  
ATOM   2833  OG1 THR B 130      25.612  -5.244 -23.820  1.00 45.27           O  
ATOM   2834  CG2 THR B 130      26.949  -6.582 -25.313  1.00 46.28           C  
ATOM   2835  N   GLY B 131      26.262  -9.772 -24.396  1.00 46.00           N  
ATOM   2836  CA  GLY B 131      26.975 -11.043 -24.486  1.00 46.74           C  
ATOM   2837  C   GLY B 131      26.240 -12.227 -23.880  1.00 46.22           C  
ATOM   2838  O   GLY B 131      26.737 -13.356 -23.917  1.00 46.82           O  
ATOM   2839  N   VAL B 132      25.056 -11.978 -23.326  1.00 45.23           N  
ATOM   2840  CA  VAL B 132      24.268 -13.027 -22.685  1.00 44.90           C  
ATOM   2841  C   VAL B 132      23.861 -14.113 -23.696  1.00 46.46           C  
ATOM   2842  O   VAL B 132      23.664 -15.278 -23.334  1.00 46.27           O  
ATOM   2843  CB  VAL B 132      23.045 -12.436 -21.905  1.00 43.59           C  
ATOM   2844  CG1 VAL B 132      21.903 -12.054 -22.840  1.00 43.19           C  
ATOM   2845  CG2 VAL B 132      22.569 -13.400 -20.824  1.00 42.79           C  
ATOM   2846  N   ASP B 133      23.781 -13.721 -24.965  1.00 48.12           N  
ATOM   2847  CA  ASP B 133      23.443 -14.634 -26.054  1.00 50.05           C  
ATOM   2848  C   ASP B 133      24.676 -15.298 -26.669  1.00 51.47           C  
ATOM   2849  O   ASP B 133      24.652 -15.701 -27.828  1.00 53.34           O  
ATOM   2850  CB  ASP B 133      22.642 -13.892 -27.132  1.00 50.79           C  
ATOM   2851  CG  ASP B 133      23.400 -12.711 -27.721  1.00 52.20           C  
ATOM   2852  OD1 ASP B 133      23.771 -11.782 -26.971  1.00 52.05           O  
ATOM   2853  OD2 ASP B 133      23.620 -12.709 -28.948  1.00 55.72           O  
ATOM   2854  N   SER B 134      25.745 -15.419 -25.890  1.00 51.42           N  
ATOM   2855  CA  SER B 134      26.998 -15.986 -26.375  1.00 53.02           C  
ATOM   2856  C   SER B 134      27.618 -16.937 -25.355  1.00 53.10           C  
ATOM   2857  O   SER B 134      27.173 -17.003 -24.208  1.00 51.88           O  
ATOM   2858  CB  SER B 134      27.991 -14.871 -26.720  1.00 53.30           C  
ATOM   2859  OG  SER B 134      28.528 -14.282 -25.545  1.00 52.73           O  
ATOM   2860  N   GLU B 135      28.659 -17.650 -25.783  1.00 54.81           N  
ATOM   2861  CA  GLU B 135      29.351 -18.637 -24.949  1.00 55.27           C  
ATOM   2862  C   GLU B 135      30.045 -18.036 -23.721  1.00 54.19           C  
ATOM   2863  O   GLU B 135      30.018 -18.632 -22.636  1.00 53.70           O  
ATOM   2864  CB  GLU B 135      30.348 -19.452 -25.787  1.00 57.29           C  
ATOM   2865  CG  GLU B 135      31.009 -20.583 -25.013  1.00 59.11           C  
ATOM   2866  CD  GLU B 135      31.551 -21.679 -25.904  1.00 62.86           C  
ATOM   2867  OE1 GLU B 135      30.947 -22.774 -25.909  1.00 64.53           O  
ATOM   2868  OE2 GLU B 135      32.573 -21.455 -26.591  1.00 64.23           O  
ATOM   2869  N   GLU B 136      30.659 -16.865 -23.893  1.00 53.87           N  
ATOM   2870  CA  GLU B 136      31.342 -16.189 -22.791  1.00 52.99           C  
ATOM   2871  C   GLU B 136      30.339 -15.706 -21.757  1.00 50.91           C  
ATOM   2872  O   GLU B 136      30.626 -15.703 -20.567  1.00 50.44           O  
ATOM   2873  CB  GLU B 136      32.199 -15.010 -23.281  1.00 53.70           C  
ATOM   2874  CG  GLU B 136      33.285 -15.347 -24.323  1.00 57.04           C  
ATOM   2875  CD  GLU B 136      34.229 -16.476 -23.902  1.00 59.84           C  
ATOM   2876  OE1 GLU B 136      34.252 -16.846 -22.702  1.00 60.07           O  
ATOM   2877  OE2 GLU B 136      34.956 -16.993 -24.782  1.00 61.18           O  
ATOM   2878  N   GLY B 137      29.158 -15.311 -22.221  1.00 49.97           N  
ATOM   2879  CA  GLY B 137      28.115 -14.808 -21.343  1.00 47.80           C  
ATOM   2880  C   GLY B 137      28.294 -13.337 -21.028  1.00 46.78           C  
ATOM   2881  O   GLY B 137      29.134 -12.654 -21.621  1.00 47.34           O  
ATOM   2882  N   ALA B 138      27.485 -12.850 -20.096  1.00 45.10           N  
ATOM   2883  CA  ALA B 138      27.595 -11.488 -19.598  1.00 44.26           C  
ATOM   2884  C   ALA B 138      28.026 -11.537 -18.136  1.00 43.34           C  
ATOM   2885  O   ALA B 138      27.799 -12.535 -17.450  1.00 43.03           O  
ATOM   2886  CB  ALA B 138      26.265 -10.767 -19.745  1.00 43.43           C  
ATOM   2887  N   THR B 139      28.664 -10.470 -17.670  1.00 43.13           N  
ATOM   2888  CA  THR B 139      29.113 -10.386 -16.283  1.00 42.51           C  
ATOM   2889  C   THR B 139      28.482  -9.178 -15.606  1.00 41.61           C  
ATOM   2890  O   THR B 139      28.555  -8.058 -16.102  1.00 41.87           O  
ATOM   2891  CB  THR B 139      30.653 -10.294 -16.173  1.00 43.37           C  
ATOM   2892  OG1 THR B 139      31.257 -11.357 -16.918  1.00 45.13           O  
ATOM   2893  CG2 THR B 139      31.105 -10.399 -14.725  1.00 42.39           C  
ATOM   2894  N   CYS B 140      27.851  -9.415 -14.468  1.00 40.73           N  
ATOM   2895  CA  CYS B 140      27.324  -8.324 -13.670  1.00 40.12           C  
ATOM   2896  C   CYS B 140      27.666  -8.465 -12.193  1.00 38.88           C  
ATOM   2897  O   CYS B 140      27.991  -9.551 -11.712  1.00 39.13           O  
ATOM   2898  CB  CYS B 140      25.819  -8.172 -13.896  1.00 39.69           C  
ATOM   2899  SG  CYS B 140      25.482  -7.454 -15.522  1.00 43.18           S  
ATOM   2900  N   ALA B 141      27.601  -7.351 -11.484  1.00 37.55           N  
ATOM   2901  CA  ALA B 141      28.004  -7.318 -10.098  1.00 36.37           C  
ATOM   2902  C   ALA B 141      27.149  -6.332  -9.324  1.00 34.92           C  
ATOM   2903  O   ALA B 141      26.659  -5.345  -9.877  1.00 34.80           O  
ATOM   2904  CB  ALA B 141      29.489  -6.965  -9.985  1.00 37.07           C  
ATOM   2905  N   VAL B 142      26.963  -6.625  -8.041  1.00 33.43           N  
ATOM   2906  CA  VAL B 142      26.191  -5.778  -7.151  1.00 31.67           C  
ATOM   2907  C   VAL B 142      26.729  -5.924  -5.729  1.00 31.27           C  
ATOM   2908  O   VAL B 142      27.003  -7.029  -5.265  1.00 31.31           O  
ATOM   2909  CB  VAL B 142      24.666  -6.078  -7.235  1.00 30.85           C  
ATOM   2910  CG1 VAL B 142      24.358  -7.560  -6.948  1.00 30.03           C  
ATOM   2911  CG2 VAL B 142      23.867  -5.143  -6.316  1.00 29.55           C  
ATOM   2912  N   LYS B 143      26.898  -4.792  -5.060  1.00 30.69           N  
ATOM   2913  CA  LYS B 143      27.453  -4.754  -3.718  1.00 30.17           C  
ATOM   2914  C   LYS B 143      26.361  -4.675  -2.652  1.00 29.36           C  
ATOM   2915  O   LYS B 143      25.315  -4.026  -2.838  1.00 28.64           O  
ATOM   2916  CB  LYS B 143      28.401  -3.559  -3.582  1.00 30.70           C  
ATOM   2917  CG  LYS B 143      29.689  -3.699  -4.389  1.00 31.78           C  
ATOM   2918  CD  LYS B 143      30.403  -2.363  -4.580  1.00 32.10           C  
ATOM   2919  CE  LYS B 143      31.705  -2.550  -5.352  1.00 33.60           C  
ATOM   2920  NZ  LYS B 143      32.375  -1.248  -5.612  1.00 35.68           N  
ATOM   2921  N   PHE B 144      26.627  -5.337  -1.532  1.00 28.85           N  
ATOM   2922  CA  PHE B 144      25.754  -5.310  -0.375  1.00 28.07           C  
ATOM   2923  C   PHE B 144      26.560  -4.845   0.820  1.00 28.53           C  
ATOM   2924  O   PHE B 144      27.613  -5.408   1.122  1.00 29.10           O  
ATOM   2925  CB  PHE B 144      25.199  -6.707  -0.091  1.00 27.74           C  
ATOM   2926  CG  PHE B 144      24.282  -7.228  -1.152  1.00 27.20           C  
ATOM   2927  CD1 PHE B 144      22.909  -7.078  -1.030  1.00 25.95           C  
ATOM   2928  CD2 PHE B 144      24.792  -7.880  -2.276  1.00 27.00           C  
ATOM   2929  CE1 PHE B 144      22.044  -7.567  -2.024  1.00 26.96           C  
ATOM   2930  CE2 PHE B 144      23.944  -8.376  -3.265  1.00 27.35           C  
ATOM   2931  CZ  PHE B 144      22.567  -8.223  -3.139  1.00 27.13           C  
ATOM   2932  N   GLY B 145      26.072  -3.823   1.506  1.00 28.27           N  
ATOM   2933  CA  GLY B 145      26.710  -3.372   2.733  1.00 28.62           C  
ATOM   2934  C   GLY B 145      25.733  -2.644   3.627  1.00 28.51           C  
ATOM   2935  O   GLY B 145      24.592  -2.390   3.232  1.00 28.32           O  
ATOM   2936  N   SER B 146      26.172  -2.317   4.841  1.00 28.88           N  
ATOM   2937  CA  SER B 146      25.384  -1.472   5.720  1.00 28.88           C  
ATOM   2938  C   SER B 146      25.208  -0.100   5.082  1.00 28.93           C  
ATOM   2939  O   SER B 146      26.164   0.486   4.586  1.00 30.33           O  
ATOM   2940  CB  SER B 146      26.055  -1.323   7.080  1.00 29.30           C  
ATOM   2941  OG  SER B 146      25.245  -0.522   7.927  1.00 30.13           O  
ATOM   2942  N   TRP B 147      23.986   0.406   5.081  1.00 28.48           N  
ATOM   2943  CA  TRP B 147      23.726   1.745   4.549  1.00 28.46           C  
ATOM   2944  C   TRP B 147      24.283   2.842   5.466  1.00 29.20           C  
ATOM   2945  O   TRP B 147      24.769   3.855   4.981  1.00 29.87           O  
ATOM   2946  CB  TRP B 147      22.220   1.946   4.319  1.00 27.75           C  
ATOM   2947  CG  TRP B 147      21.889   3.193   3.582  1.00 27.55           C  
ATOM   2948  CD1 TRP B 147      21.336   4.334   4.096  1.00 26.95           C  
ATOM   2949  CD2 TRP B 147      22.109   3.445   2.188  1.00 27.58           C  
ATOM   2950  NE1 TRP B 147      21.182   5.275   3.103  1.00 26.72           N  
ATOM   2951  CE2 TRP B 147      21.653   4.760   1.923  1.00 27.06           C  
ATOM   2952  CE3 TRP B 147      22.646   2.689   1.136  1.00 26.41           C  
ATOM   2953  CZ2 TRP B 147      21.722   5.334   0.651  1.00 26.68           C  
ATOM   2954  CZ3 TRP B 147      22.708   3.261  -0.129  1.00 26.39           C  
ATOM   2955  CH2 TRP B 147      22.250   4.574  -0.357  1.00 26.39           C  
ATOM   2956  N   VAL B 148      24.228   2.633   6.781  1.00 29.36           N  
ATOM   2957  CA  VAL B 148      24.552   3.707   7.745  1.00 30.41           C  
ATOM   2958  C   VAL B 148      25.748   3.455   8.671  1.00 31.50           C  
ATOM   2959  O   VAL B 148      26.232   4.384   9.308  1.00 32.43           O  
ATOM   2960  CB  VAL B 148      23.319   4.110   8.637  1.00 30.31           C  
ATOM   2961  CG1 VAL B 148      22.189   4.692   7.792  1.00 29.83           C  
ATOM   2962  CG2 VAL B 148      22.833   2.936   9.496  1.00 28.48           C  
ATOM   2963  N   TYR B 149      26.199   2.204   8.757  1.00 31.88           N  
ATOM   2964  CA  TYR B 149      27.286   1.825   9.661  1.00 33.58           C  
ATOM   2965  C   TYR B 149      28.606   1.628   8.937  1.00 34.46           C  
ATOM   2966  O   TYR B 149      28.660   0.969   7.899  1.00 34.38           O  
ATOM   2967  CB  TYR B 149      26.962   0.517  10.375  1.00 33.12           C  
ATOM   2968  CG  TYR B 149      25.833   0.580  11.368  1.00 33.28           C  
ATOM   2969  CD1 TYR B 149      25.998   1.215  12.597  1.00 34.31           C  
ATOM   2970  CD2 TYR B 149      24.611  -0.028  11.098  1.00 32.87           C  
ATOM   2971  CE1 TYR B 149      24.981   1.252  13.521  1.00 34.94           C  
ATOM   2972  CE2 TYR B 149      23.579   0.010  12.022  1.00 33.99           C  
ATOM   2973  CZ  TYR B 149      23.773   0.653  13.230  1.00 34.96           C  
ATOM   2974  OH  TYR B 149      22.759   0.706  14.153  1.00 36.95           O  
ATOM   2975  N   SER B 150      29.674   2.175   9.506  1.00 35.99           N  
ATOM   2976  CA  SER B 150      31.014   1.937   8.996  1.00 37.05           C  
ATOM   2977  C   SER B 150      31.551   0.610   9.524  1.00 37.20           C  
ATOM   2978  O   SER B 150      30.890  -0.071  10.300  1.00 36.47           O  
ATOM   2979  CB  SER B 150      31.951   3.073   9.408  1.00 38.58           C  
ATOM   2980  OG  SER B 150      32.550   2.788  10.658  1.00 39.71           O  
ATOM   2981  N   GLY B 151      32.764   0.263   9.105  1.00 38.39           N  
ATOM   2982  CA  GLY B 151      33.433  -0.951   9.558  1.00 39.28           C  
ATOM   2983  C   GLY B 151      33.863  -0.913  11.013  1.00 40.62           C  
ATOM   2984  O   GLY B 151      34.254  -1.938  11.557  1.00 41.37           O  
ATOM   2985  N   PHE B 152      33.798   0.262  11.638  1.00 41.61           N  
ATOM   2986  CA  PHE B 152      34.040   0.395  13.081  1.00 43.21           C  
ATOM   2987  C   PHE B 152      32.849  -0.047  13.937  1.00 42.77           C  
ATOM   2988  O   PHE B 152      32.996  -0.241  15.146  1.00 43.78           O  
ATOM   2989  CB  PHE B 152      34.403   1.835  13.458  1.00 44.23           C  
ATOM   2990  CG  PHE B 152      35.713   2.311  12.899  1.00 46.38           C  
ATOM   2991  CD1 PHE B 152      36.769   1.426  12.674  1.00 47.68           C  
ATOM   2992  CD2 PHE B 152      35.908   3.668  12.632  1.00 48.54           C  
ATOM   2993  CE1 PHE B 152      37.992   1.881  12.167  1.00 49.52           C  
ATOM   2994  CE2 PHE B 152      37.134   4.136  12.129  1.00 49.70           C  
ATOM   2995  CZ  PHE B 152      38.174   3.242  11.897  1.00 49.68           C  
ATOM   2996  N   GLU B 153      31.673  -0.177  13.322  1.00 41.65           N  
ATOM   2997  CA  GLU B 153      30.473  -0.622  14.030  1.00 41.23           C  
ATOM   2998  C   GLU B 153      30.047  -2.014  13.569  1.00 40.44           C  
ATOM   2999  O   GLU B 153      29.721  -2.863  14.393  1.00 39.98           O  
ATOM   3000  CB  GLU B 153      29.308   0.368  13.857  1.00 40.87           C  
ATOM   3001  CG  GLU B 153      29.464   1.706  14.567  1.00 41.86           C  
ATOM   3002  CD  GLU B 153      30.054   2.787  13.678  1.00 43.43           C  
ATOM   3003  OE1 GLU B 153      29.778   2.806  12.462  1.00 42.09           O  
ATOM   3004  OE2 GLU B 153      30.804   3.635  14.201  1.00 47.30           O  
ATOM   3005  N   ILE B 154      30.028  -2.236  12.255  1.00 40.22           N  
ATOM   3006  CA  ILE B 154      29.737  -3.566  11.720  1.00 40.32           C  
ATOM   3007  C   ILE B 154      30.921  -4.153  10.947  1.00 41.28           C  
ATOM   3008  O   ILE B 154      31.389  -3.576   9.971  1.00 41.42           O  
ATOM   3009  CB  ILE B 154      28.432  -3.598  10.872  1.00 39.23           C  
ATOM   3010  CG1 ILE B 154      27.202  -3.397  11.774  1.00 39.15           C  
ATOM   3011  CG2 ILE B 154      28.321  -4.917  10.073  1.00 38.38           C  
ATOM   3012  CD1 ILE B 154      25.848  -3.393  11.037  1.00 37.79           C  
ATOM   3013  N   ASP B 155      31.419  -5.295  11.411  1.00 42.60           N  
ATOM   3014  CA  ASP B 155      32.405  -6.035  10.649  1.00 43.70           C  
ATOM   3015  C   ASP B 155      31.655  -7.041   9.788  1.00 42.93           C  
ATOM   3016  O   ASP B 155      31.149  -8.053  10.270  1.00 42.79           O  
ATOM   3017  CB  ASP B 155      33.421  -6.728  11.559  1.00 45.08           C  
ATOM   3018  CG  ASP B 155      34.646  -7.237  10.794  1.00 47.47           C  
ATOM   3019  OD1 ASP B 155      34.938  -6.727   9.681  1.00 48.85           O  
ATOM   3020  OD2 ASP B 155      35.326  -8.149  11.313  1.00 50.09           O  
ATOM   3021  N   LEU B 156      31.567  -6.735   8.504  1.00 42.72           N  
ATOM   3022  CA  LEU B 156      30.881  -7.591   7.575  1.00 41.99           C  
ATOM   3023  C   LEU B 156      31.822  -8.707   7.143  1.00 42.74           C  
ATOM   3024  O   LEU B 156      32.998  -8.469   6.872  1.00 43.29           O  
ATOM   3025  CB  LEU B 156      30.389  -6.773   6.387  1.00 41.27           C  
ATOM   3026  CG  LEU B 156      29.315  -7.384   5.497  1.00 40.26           C  
ATOM   3027  CD1 LEU B 156      28.016  -7.643   6.290  1.00 39.80           C  
ATOM   3028  CD2 LEU B 156      29.066  -6.463   4.310  1.00 38.79           C  
ATOM   3029  N   LYS B 157      31.284  -9.922   7.084  1.00 42.79           N  
ATOM   3030  CA  LYS B 157      32.084 -11.121   6.862  1.00 43.90           C  
ATOM   3031  C   LYS B 157      31.371 -12.115   5.941  1.00 43.18           C  
ATOM   3032  O   LYS B 157      30.141 -12.093   5.829  1.00 42.35           O  
ATOM   3033  CB  LYS B 157      32.374 -11.772   8.215  1.00 44.58           C  
ATOM   3034  CG  LYS B 157      33.672 -12.545   8.286  1.00 47.89           C  
ATOM   3035  CD  LYS B 157      34.458 -12.215   9.565  1.00 51.28           C  
ATOM   3036  CE  LYS B 157      35.317 -10.950   9.377  1.00 53.54           C  
ATOM   3037  NZ  LYS B 157      36.269 -10.699  10.514  1.00 54.42           N  
ATOM   3038  N   THR B 158      32.152 -12.969   5.277  1.00 43.71           N  
ATOM   3039  CA  THR B 158      31.621 -14.134   4.566  1.00 43.43           C  
ATOM   3040  C   THR B 158      32.208 -15.430   5.133  1.00 44.38           C  
ATOM   3041  O   THR B 158      33.336 -15.439   5.634  1.00 45.33           O  
ATOM   3042  CB  THR B 158      31.937 -14.097   3.058  1.00 43.29           C  
ATOM   3043  OG1 THR B 158      33.348 -13.962   2.873  1.00 44.72           O  
ATOM   3044  CG2 THR B 158      31.224 -12.943   2.362  1.00 43.01           C  
ATOM   3045  N   ASP B 159      31.437 -16.514   5.041  1.00 43.96           N  
ATOM   3046  CA  ASP B 159      31.920 -17.866   5.348  1.00 44.74           C  
ATOM   3047  C   ASP B 159      32.808 -18.407   4.237  1.00 45.36           C  
ATOM   3048  O   ASP B 159      33.721 -19.198   4.493  1.00 46.75           O  
ATOM   3049  CB  ASP B 159      30.738 -18.829   5.544  1.00 44.28           C  
ATOM   3050  CG  ASP B 159      30.123 -18.727   6.918  1.00 44.31           C  
ATOM   3051  OD1 ASP B 159      30.870 -18.446   7.879  1.00 45.57           O  
ATOM   3052  OD2 ASP B 159      28.896 -18.935   7.045  1.00 44.73           O  
ATOM   3053  N   THR B 160      32.522 -17.977   3.009  1.00 44.43           N  
ATOM   3054  CA  THR B 160      33.162 -18.492   1.798  1.00 44.87           C  
ATOM   3055  C   THR B 160      33.019 -17.478   0.669  1.00 44.41           C  
ATOM   3056  O   THR B 160      32.159 -16.589   0.731  1.00 43.31           O  
ATOM   3057  CB  THR B 160      32.529 -19.837   1.340  1.00 44.83           C  
ATOM   3058  OG1 THR B 160      32.978 -20.152   0.020  1.00 45.81           O  
ATOM   3059  CG2 THR B 160      30.995 -19.760   1.304  1.00 43.86           C  
ATOM   3060  N   ASP B 161      33.832 -17.620  -0.375  1.00 45.12           N  
ATOM   3061  CA  ASP B 161      33.682 -16.760  -1.549  1.00 45.31           C  
ATOM   3062  C   ASP B 161      32.806 -17.373  -2.646  1.00 44.71           C  
ATOM   3063  O   ASP B 161      32.501 -16.723  -3.644  1.00 44.48           O  
ATOM   3064  CB  ASP B 161      35.042 -16.321  -2.102  1.00 46.84           C  
ATOM   3065  CG  ASP B 161      35.932 -17.493  -2.470  1.00 50.27           C  
ATOM   3066  OD1 ASP B 161      36.043 -18.454  -1.667  1.00 53.15           O  
ATOM   3067  OD2 ASP B 161      36.529 -17.448  -3.566  1.00 53.37           O  
ATOM   3068  N   GLN B 162      32.386 -18.617  -2.465  1.00 44.70           N  
ATOM   3069  CA  GLN B 162      31.544 -19.251  -3.477  1.00 44.56           C  
ATOM   3070  C   GLN B 162      30.063 -19.088  -3.137  1.00 42.71           C  
ATOM   3071  O   GLN B 162      29.609 -19.475  -2.055  1.00 42.51           O  
ATOM   3072  CB  GLN B 162      31.919 -20.724  -3.683  1.00 45.70           C  
ATOM   3073  CG  GLN B 162      33.381 -20.951  -4.073  1.00 48.88           C  
ATOM   3074  CD  GLN B 162      33.748 -20.351  -5.431  1.00 51.69           C  
ATOM   3075  OE1 GLN B 162      33.136 -20.673  -6.453  1.00 52.64           O  
ATOM   3076  NE2 GLN B 162      34.761 -19.480  -5.443  1.00 52.48           N  
ATOM   3077  N   VAL B 163      29.325 -18.487  -4.064  1.00 41.27           N  
ATOM   3078  CA  VAL B 163      27.883 -18.342  -3.934  1.00 39.48           C  
ATOM   3079  C   VAL B 163      27.258 -19.732  -3.989  1.00 39.13           C  
ATOM   3080  O   VAL B 163      27.672 -20.566  -4.786  1.00 39.77           O  
ATOM   3081  CB  VAL B 163      27.324 -17.407  -5.042  1.00 39.24           C  
ATOM   3082  CG1 VAL B 163      25.780 -17.405  -5.082  1.00 37.96           C  
ATOM   3083  CG2 VAL B 163      27.870 -15.992  -4.855  1.00 38.38           C  
ATOM   3084  N   ASP B 164      26.297 -19.987  -3.106  1.00 37.91           N  
ATOM   3085  CA  ASP B 164      25.567 -21.252  -3.094  1.00 37.79           C  
ATOM   3086  C   ASP B 164      24.653 -21.356  -4.328  1.00 37.26           C  
ATOM   3087  O   ASP B 164      23.701 -20.599  -4.472  1.00 35.97           O  
ATOM   3088  CB  ASP B 164      24.753 -21.369  -1.803  1.00 37.31           C  
ATOM   3089  CG  ASP B 164      24.217 -22.774  -1.557  1.00 38.76           C  
ATOM   3090  OD1 ASP B 164      24.104 -23.587  -2.502  1.00 40.39           O  
ATOM   3091  OD2 ASP B 164      23.890 -23.068  -0.392  1.00 40.58           O  
ATOM   3092  N   LEU B 165      24.961 -22.298  -5.214  1.00 37.81           N  
ATOM   3093  CA  LEU B 165      24.161 -22.524  -6.421  1.00 37.61           C  
ATOM   3094  C   LEU B 165      23.406 -23.857  -6.378  1.00 38.17           C  
ATOM   3095  O   LEU B 165      22.769 -24.255  -7.367  1.00 38.42           O  
ATOM   3096  CB  LEU B 165      25.049 -22.473  -7.666  1.00 38.14           C  
ATOM   3097  CG  LEU B 165      25.755 -21.157  -8.000  1.00 37.66           C  
ATOM   3098  CD1 LEU B 165      26.651 -21.363  -9.211  1.00 38.25           C  
ATOM   3099  CD2 LEU B 165      24.746 -20.048  -8.262  1.00 35.87           C  
ATOM   3100  N   SER B 166      23.475 -24.545  -5.239  1.00 37.99           N  
ATOM   3101  CA  SER B 166      22.921 -25.898  -5.137  1.00 38.84           C  
ATOM   3102  C   SER B 166      21.392 -25.930  -5.236  1.00 38.14           C  
ATOM   3103  O   SER B 166      20.810 -26.992  -5.393  1.00 38.92           O  
ATOM   3104  CB  SER B 166      23.396 -26.597  -3.856  1.00 39.36           C  
ATOM   3105  OG  SER B 166      22.826 -25.999  -2.697  1.00 39.79           O  
ATOM   3106  N   SER B 167      20.732 -24.780  -5.137  1.00 36.91           N  
ATOM   3107  CA  SER B 167      19.311 -24.760  -5.480  1.00 36.73           C  
ATOM   3108  C   SER B 167      18.954 -23.720  -6.538  1.00 35.64           C  
ATOM   3109  O   SER B 167      17.853 -23.177  -6.540  1.00 35.28           O  
ATOM   3110  CB  SER B 167      18.408 -24.668  -4.241  1.00 35.81           C  
ATOM   3111  OG  SER B 167      18.679 -23.493  -3.535  1.00 36.73           O  
ATOM   3112  N   TYR B 168      19.883 -23.465  -7.453  1.00 35.52           N  
ATOM   3113  CA  TYR B 168      19.575 -22.620  -8.598  1.00 34.91           C  
ATOM   3114  C   TYR B 168      18.553 -23.326  -9.485  1.00 35.18           C  
ATOM   3115  O   TYR B 168      18.729 -24.497  -9.830  1.00 35.98           O  
ATOM   3116  CB  TYR B 168      20.833 -22.271  -9.403  1.00 35.36           C  
ATOM   3117  CG  TYR B 168      20.563 -21.239 -10.475  1.00 34.78           C  
ATOM   3118  CD1 TYR B 168      20.507 -19.885 -10.160  1.00 33.54           C  
ATOM   3119  CD2 TYR B 168      20.329 -21.620 -11.791  1.00 34.19           C  
ATOM   3120  CE1 TYR B 168      20.236 -18.935 -11.133  1.00 33.14           C  
ATOM   3121  CE2 TYR B 168      20.064 -20.679 -12.770  1.00 34.78           C  
ATOM   3122  CZ  TYR B 168      20.021 -19.335 -12.435  1.00 33.73           C  
ATOM   3123  OH  TYR B 168      19.759 -18.391 -13.403  1.00 33.59           O  
ATOM   3124  N   TYR B 169      17.482 -22.611  -9.822  1.00 34.05           N  
ATOM   3125  CA  TYR B 169      16.441 -23.109 -10.715  1.00 34.34           C  
ATOM   3126  C   TYR B 169      17.012 -23.682 -12.023  1.00 35.44           C  
ATOM   3127  O   TYR B 169      17.590 -22.961 -12.830  1.00 35.77           O  
ATOM   3128  CB  TYR B 169      15.406 -22.008 -10.999  1.00 33.49           C  
ATOM   3129  CG  TYR B 169      14.255 -22.454 -11.886  1.00 33.24           C  
ATOM   3130  CD1 TYR B 169      13.607 -23.675 -11.668  1.00 31.86           C  
ATOM   3131  CD2 TYR B 169      13.804 -21.645 -12.928  1.00 32.60           C  
ATOM   3132  CE1 TYR B 169      12.555 -24.086 -12.481  1.00 33.28           C  
ATOM   3133  CE2 TYR B 169      12.741 -22.046 -13.752  1.00 33.12           C  
ATOM   3134  CZ  TYR B 169      12.130 -23.262 -13.522  1.00 33.63           C  
ATOM   3135  OH  TYR B 169      11.097 -23.658 -14.330  1.00 34.97           O  
ATOM   3136  N   ALA B 170      16.822 -24.983 -12.219  1.00 36.54           N  
ATOM   3137  CA  ALA B 170      17.424 -25.719 -13.336  1.00 37.52           C  
ATOM   3138  C   ALA B 170      16.792 -25.414 -14.695  1.00 38.01           C  
ATOM   3139  O   ALA B 170      17.412 -25.629 -15.725  1.00 38.62           O  
ATOM   3140  CB  ALA B 170      17.374 -27.204 -13.056  1.00 38.55           C  
ATOM   3141  N   SER B 171      15.556 -24.921 -14.696  1.00 37.78           N  
ATOM   3142  CA  SER B 171      14.886 -24.562 -15.943  1.00 38.22           C  
ATOM   3143  C   SER B 171      14.822 -23.050 -16.178  1.00 37.37           C  
ATOM   3144  O   SER B 171      14.029 -22.572 -16.996  1.00 37.78           O  
ATOM   3145  CB  SER B 171      13.499 -25.194 -16.008  1.00 38.67           C  
ATOM   3146  OG  SER B 171      13.600 -26.597 -16.123  1.00 39.96           O  
ATOM   3147  N   SER B 172      15.674 -22.308 -15.473  1.00 36.17           N  
ATOM   3148  CA  SER B 172      15.838 -20.875 -15.698  1.00 35.43           C  
ATOM   3149  C   SER B 172      16.176 -20.550 -17.145  1.00 36.63           C  
ATOM   3150  O   SER B 172      16.736 -21.386 -17.866  1.00 37.59           O  
ATOM   3151  CB  SER B 172      16.936 -20.324 -14.795  1.00 34.55           C  
ATOM   3152  OG  SER B 172      17.168 -18.962 -15.073  1.00 33.07           O  
ATOM   3153  N   LYS B 173      15.825 -19.332 -17.560  1.00 36.58           N  
ATOM   3154  CA  LYS B 173      16.173 -18.814 -18.892  1.00 37.63           C  
ATOM   3155  C   LYS B 173      17.674 -18.573 -19.009  1.00 38.05           C  
ATOM   3156  O   LYS B 173      18.216 -18.584 -20.114  1.00 38.74           O  
ATOM   3157  CB  LYS B 173      15.426 -17.511 -19.197  1.00 36.84           C  
ATOM   3158  CG  LYS B 173      13.912 -17.666 -19.350  1.00 37.65           C  
ATOM   3159  CD  LYS B 173      13.519 -18.447 -20.599  1.00 40.57           C  
ATOM   3160  CE  LYS B 173      13.654 -17.595 -21.866  1.00 41.64           C  
ATOM   3161  NZ  LYS B 173      13.156 -18.328 -23.066  1.00 43.37           N  
ATOM   3162  N   TYR B 174      18.331 -18.357 -17.867  1.00 37.51           N  
ATOM   3163  CA  TYR B 174      19.779 -18.158 -17.824  1.00 38.28           C  
ATOM   3164  C   TYR B 174      20.472 -19.204 -16.956  1.00 39.03           C  
ATOM   3165  O   TYR B 174      20.009 -19.533 -15.859  1.00 38.36           O  
ATOM   3166  CB  TYR B 174      20.125 -16.740 -17.354  1.00 36.92           C  
ATOM   3167  CG  TYR B 174      19.337 -15.685 -18.088  1.00 37.36           C  
ATOM   3168  CD1 TYR B 174      19.789 -15.169 -19.301  1.00 38.38           C  
ATOM   3169  CD2 TYR B 174      18.115 -15.223 -17.588  1.00 36.72           C  
ATOM   3170  CE1 TYR B 174      19.052 -14.206 -19.996  1.00 39.38           C  
ATOM   3171  CE2 TYR B 174      17.373 -14.265 -18.271  1.00 37.61           C  
ATOM   3172  CZ  TYR B 174      17.846 -13.763 -19.477  1.00 39.22           C  
ATOM   3173  OH  TYR B 174      17.117 -12.812 -20.160  1.00 40.59           O  
ATOM   3174  N   GLU B 175      21.573 -19.743 -17.465  1.00 40.86           N  
ATOM   3175  CA  GLU B 175      22.421 -20.600 -16.659  1.00 42.16           C  
ATOM   3176  C   GLU B 175      23.555 -19.797 -16.038  1.00 41.89           C  
ATOM   3177  O   GLU B 175      23.919 -18.733 -16.543  1.00 41.86           O  
ATOM   3178  CB  GLU B 175      22.958 -21.773 -17.475  1.00 44.01           C  
ATOM   3179  CG  GLU B 175      24.026 -21.446 -18.513  1.00 46.11           C  
ATOM   3180  CD  GLU B 175      24.205 -22.585 -19.513  1.00 49.64           C  
ATOM   3181  OE1 GLU B 175      23.378 -23.523 -19.493  1.00 50.36           O  
ATOM   3182  OE2 GLU B 175      25.161 -22.544 -20.322  1.00 51.70           O  
ATOM   3183  N   ILE B 176      24.095 -20.308 -14.936  1.00 42.09           N  
ATOM   3184  CA  ILE B 176      25.186 -19.646 -14.226  1.00 41.95           C  
ATOM   3185  C   ILE B 176      26.508 -20.268 -14.630  1.00 43.23           C  
ATOM   3186  O   ILE B 176      26.669 -21.486 -14.570  1.00 44.35           O  
ATOM   3187  CB  ILE B 176      25.020 -19.750 -12.690  1.00 41.16           C  
ATOM   3188  CG1 ILE B 176      23.645 -19.235 -12.250  1.00 39.99           C  
ATOM   3189  CG2 ILE B 176      26.147 -19.000 -11.967  1.00 41.19           C  
ATOM   3190  CD1 ILE B 176      23.335 -17.803 -12.694  1.00 39.61           C  
ATOM   3191  N   LEU B 177      27.441 -19.428 -15.062  1.00 43.42           N  
ATOM   3192  CA  LEU B 177      28.794 -19.876 -15.366  1.00 44.47           C  
ATOM   3193  C   LEU B 177      29.643 -19.796 -14.100  1.00 44.10           C  
ATOM   3194  O   LEU B 177      30.414 -20.712 -13.802  1.00 45.13           O  
ATOM   3195  CB  LEU B 177      29.400 -19.042 -16.500  1.00 45.09           C  
ATOM   3196  CG  LEU B 177      28.747 -19.194 -17.881  1.00 45.91           C  
ATOM   3197  CD1 LEU B 177      29.148 -18.052 -18.787  1.00 46.66           C  
ATOM   3198  CD2 LEU B 177      29.092 -20.531 -18.535  1.00 47.86           C  
ATOM   3199  N   SER B 178      29.488 -18.697 -13.360  1.00 42.56           N  
ATOM   3200  CA  SER B 178      30.083 -18.551 -12.031  1.00 41.74           C  
ATOM   3201  C   SER B 178      29.389 -17.464 -11.208  1.00 40.09           C  
ATOM   3202  O   SER B 178      28.760 -16.546 -11.751  1.00 39.07           O  
ATOM   3203  CB  SER B 178      31.602 -18.299 -12.107  1.00 42.79           C  
ATOM   3204  OG  SER B 178      31.907 -16.957 -12.446  1.00 42.42           O  
ATOM   3205  N   ALA B 179      29.506 -17.593  -9.892  1.00 39.20           N  
ATOM   3206  CA  ALA B 179      28.968 -16.621  -8.968  1.00 38.17           C  
ATOM   3207  C   ALA B 179      29.847 -16.577  -7.728  1.00 38.18           C  
ATOM   3208  O   ALA B 179      29.988 -17.577  -7.025  1.00 38.61           O  
ATOM   3209  CB  ALA B 179      27.524 -16.957  -8.605  1.00 37.15           C  
ATOM   3210  N   THR B 180      30.436 -15.413  -7.468  1.00 37.82           N  
ATOM   3211  CA  THR B 180      31.346 -15.247  -6.342  1.00 37.71           C  
ATOM   3212  C   THR B 180      30.844 -14.142  -5.426  1.00 36.58           C  
ATOM   3213  O   THR B 180      30.161 -13.224  -5.873  1.00 35.53           O  
ATOM   3214  CB  THR B 180      32.792 -14.924  -6.809  1.00 38.94           C  
ATOM   3215  OG1 THR B 180      32.771 -13.804  -7.702  1.00 39.69           O  
ATOM   3216  CG2 THR B 180      33.415 -16.110  -7.532  1.00 39.66           C  
ATOM   3217  N   GLN B 181      31.182 -14.259  -4.142  1.00 36.72           N  
ATOM   3218  CA  GLN B 181      30.875 -13.254  -3.125  1.00 36.24           C  
ATOM   3219  C   GLN B 181      32.144 -12.816  -2.399  1.00 37.10           C  
ATOM   3220  O   GLN B 181      32.736 -13.585  -1.643  1.00 38.25           O  
ATOM   3221  CB  GLN B 181      29.819 -13.769  -2.137  1.00 35.16           C  
ATOM   3222  CG  GLN B 181      30.061 -15.176  -1.590  1.00 35.92           C  
ATOM   3223  CD  GLN B 181      28.870 -15.706  -0.801  1.00 34.58           C  
ATOM   3224  OE1 GLN B 181      27.718 -15.479  -1.167  1.00 34.03           O  
ATOM   3225  NE2 GLN B 181      29.145 -16.414   0.281  1.00 34.93           N  
ATOM   3226  N   THR B 182      32.561 -11.577  -2.629  1.00 37.33           N  
ATOM   3227  CA  THR B 182      33.858 -11.110  -2.137  1.00 38.17           C  
ATOM   3228  C   THR B 182      33.742  -9.907  -1.220  1.00 37.74           C  
ATOM   3229  O   THR B 182      33.109  -8.906  -1.577  1.00 37.13           O  
ATOM   3230  CB  THR B 182      34.796 -10.743  -3.314  1.00 39.12           C  
ATOM   3231  OG1 THR B 182      34.851 -11.840  -4.230  1.00 39.80           O  
ATOM   3232  CG2 THR B 182      36.202 -10.412  -2.821  1.00 40.07           C  
ATOM   3233  N   ARG B 183      34.378 -10.007  -0.051  1.00 38.12           N  
ATOM   3234  CA  ARG B 183      34.447  -8.905   0.906  1.00 37.89           C  
ATOM   3235  C   ARG B 183      35.383  -7.822   0.394  1.00 38.94           C  
ATOM   3236  O   ARG B 183      36.490  -8.105  -0.050  1.00 39.67           O  
ATOM   3237  CB  ARG B 183      34.909  -9.403   2.275  1.00 38.04           C  
ATOM   3238  CG  ARG B 183      35.052  -8.320   3.336  1.00 37.55           C  
ATOM   3239  CD  ARG B 183      35.470  -8.936   4.669  1.00 35.98           C  
ATOM   3240  NE  ARG B 183      35.573  -7.949   5.737  1.00 34.64           N  
ATOM   3241  CZ  ARG B 183      36.670  -7.245   6.016  1.00 36.02           C  
ATOM   3242  NH1 ARG B 183      37.778  -7.397   5.299  1.00 36.72           N  
ATOM   3243  NH2 ARG B 183      36.656  -6.377   7.016  1.00 36.52           N  
ATOM   3244  N   GLN B 184      34.916  -6.581   0.447  1.00 39.10           N  
ATOM   3245  CA  GLN B 184      35.692  -5.439  -0.005  1.00 40.49           C  
ATOM   3246  C   GLN B 184      35.688  -4.368   1.067  1.00 40.87           C  
ATOM   3247  O   GLN B 184      34.660  -4.106   1.692  1.00 40.15           O  
ATOM   3248  CB  GLN B 184      35.111  -4.863  -1.300  1.00 40.05           C  
ATOM   3249  CG  GLN B 184      35.255  -5.764  -2.506  1.00 41.12           C  
ATOM   3250  CD  GLN B 184      34.556  -5.210  -3.735  1.00 42.76           C  
ATOM   3251  OE1 GLN B 184      33.424  -4.729  -3.655  1.00 43.73           O  
ATOM   3252  NE2 GLN B 184      35.220  -5.293  -4.885  1.00 43.08           N  
ATOM   3253  N   VAL B 185      36.848  -3.760   1.272  1.00 42.55           N  
ATOM   3254  CA  VAL B 185      36.989  -2.628   2.173  1.00 43.49           C  
ATOM   3255  C   VAL B 185      37.238  -1.386   1.325  1.00 44.67           C  
ATOM   3256  O   VAL B 185      38.151  -1.358   0.504  1.00 45.29           O  
ATOM   3257  CB  VAL B 185      38.155  -2.820   3.179  1.00 44.54           C  
ATOM   3258  CG1 VAL B 185      38.149  -1.706   4.227  1.00 44.19           C  
ATOM   3259  CG2 VAL B 185      38.069  -4.185   3.852  1.00 43.54           C  
ATOM   3260  N   GLN B 186      36.401  -0.373   1.525  1.00 45.30           N  
ATOM   3261  CA  GLN B 186      36.469   0.870   0.772  1.00 46.83           C  
ATOM   3262  C   GLN B 186      36.659   2.052   1.698  1.00 47.88           C  
ATOM   3263  O   GLN B 186      36.136   2.073   2.810  1.00 47.99           O  
ATOM   3264  CB  GLN B 186      35.198   1.055  -0.067  1.00 45.92           C  
ATOM   3265  CG  GLN B 186      35.319   0.464  -1.464  1.00 48.10           C  
ATOM   3266  CD  GLN B 186      34.032  -0.128  -1.996  1.00 49.67           C  
ATOM   3267  OE1 GLN B 186      34.021  -1.263  -2.484  1.00 50.89           O  
ATOM   3268  NE2 GLN B 186      32.939   0.633  -1.919  1.00 50.54           N  
ATOM   3269  N   HIS B 187      37.423   3.030   1.228  1.00 49.41           N  
ATOM   3270  CA  HIS B 187      37.551   4.311   1.898  1.00 50.55           C  
ATOM   3271  C   HIS B 187      37.094   5.392   0.942  1.00 50.62           C  
ATOM   3272  O   HIS B 187      37.314   5.301  -0.265  1.00 50.88           O  
ATOM   3273  CB  HIS B 187      38.990   4.552   2.360  1.00 52.22           C  
ATOM   3274  CG  HIS B 187      39.463   3.554   3.370  1.00 52.91           C  
ATOM   3275  ND1 HIS B 187      39.936   2.308   3.017  1.00 52.99           N  
ATOM   3276  CD2 HIS B 187      39.512   3.607   4.722  1.00 53.55           C  
ATOM   3277  CE1 HIS B 187      40.263   1.640   4.108  1.00 53.48           C  
ATOM   3278  NE2 HIS B 187      40.015   2.405   5.157  1.00 53.65           N  
ATOM   3279  N   TYR B 188      36.428   6.400   1.487  1.00 50.73           N  
ATOM   3280  CA  TYR B 188      35.946   7.508   0.691  1.00 50.93           C  
ATOM   3281  C   TYR B 188      36.726   8.753   1.081  1.00 53.18           C  
ATOM   3282  O   TYR B 188      36.902   9.033   2.268  1.00 53.60           O  
ATOM   3283  CB  TYR B 188      34.431   7.690   0.869  1.00 49.22           C  
ATOM   3284  CG  TYR B 188      33.635   6.470   0.454  1.00 46.34           C  
ATOM   3285  CD1 TYR B 188      33.400   6.184  -0.895  1.00 44.30           C  
ATOM   3286  CD2 TYR B 188      33.130   5.593   1.410  1.00 43.51           C  
ATOM   3287  CE1 TYR B 188      32.684   5.056  -1.272  1.00 41.35           C  
ATOM   3288  CE2 TYR B 188      32.413   4.471   1.044  1.00 40.72           C  
ATOM   3289  CZ  TYR B 188      32.197   4.203  -0.295  1.00 40.49           C  
ATOM   3290  OH  TYR B 188      31.482   3.076  -0.647  1.00 38.85           O  
ATOM   3291  N   SER B 189      37.216   9.467   0.069  1.00 54.93           N  
ATOM   3292  CA  SER B 189      37.939  10.733   0.231  1.00 57.61           C  
ATOM   3293  C   SER B 189      37.285  11.640   1.277  1.00 58.22           C  
ATOM   3294  O   SER B 189      37.969  12.310   2.050  1.00 59.71           O  
ATOM   3295  CB  SER B 189      38.008  11.449  -1.113  1.00 57.99           C  
ATOM   3296  OG  SER B 189      38.944  12.507  -1.064  1.00 61.81           O  
ATOM   3297  N   CYS B 190      35.954  11.639   1.271  1.00 57.80           N  
ATOM   3298  CA  CYS B 190      35.091  12.217   2.309  1.00 58.48           C  
ATOM   3299  C   CYS B 190      35.595  12.061   3.750  1.00 58.92           C  
ATOM   3300  O   CYS B 190      35.690  13.034   4.495  1.00 59.98           O  
ATOM   3301  CB  CYS B 190      33.693  11.562   2.205  1.00 57.05           C  
ATOM   3302  SG  CYS B 190      32.744  11.448   3.767  1.00 58.63           S  
ATOM   3303  N   CYS B 191      35.901  10.826   4.134  1.00 58.27           N  
ATOM   3304  CA  CYS B 191      35.903  10.452   5.545  1.00 58.56           C  
ATOM   3305  C   CYS B 191      36.894   9.326   5.890  1.00 57.98           C  
ATOM   3306  O   CYS B 191      37.168   8.463   5.056  1.00 57.65           O  
ATOM   3307  CB  CYS B 191      34.462  10.112   5.981  1.00 57.30           C  
ATOM   3308  SG  CYS B 191      33.288   9.672   4.619  1.00 59.06           S  
ATOM   3309  N   PRO B 192      37.435   9.333   7.127  1.00 58.21           N  
ATOM   3310  CA  PRO B 192      38.482   8.383   7.545  1.00 58.00           C  
ATOM   3311  C   PRO B 192      38.040   6.935   7.819  1.00 56.08           C  
ATOM   3312  O   PRO B 192      38.884   6.034   7.808  1.00 56.36           O  
ATOM   3313  CB  PRO B 192      39.018   9.008   8.837  1.00 59.60           C  
ATOM   3314  CG  PRO B 192      37.875   9.794   9.380  1.00 59.50           C  
ATOM   3315  CD  PRO B 192      37.151  10.331   8.177  1.00 58.96           C  
ATOM   3316  N   GLU B 193      36.749   6.718   8.075  1.00 53.93           N  
ATOM   3317  CA  GLU B 193      36.225   5.384   8.411  1.00 51.81           C  
ATOM   3318  C   GLU B 193      36.175   4.463   7.190  1.00 49.54           C  
ATOM   3319  O   GLU B 193      35.872   4.913   6.085  1.00 49.21           O  
ATOM   3320  CB  GLU B 193      34.811   5.464   9.018  1.00 51.30           C  
ATOM   3321  CG  GLU B 193      34.626   6.449  10.169  1.00 53.88           C  
ATOM   3322  CD  GLU B 193      34.416   7.870   9.678  1.00 57.02           C  
ATOM   3323  OE1 GLU B 193      34.024   8.041   8.501  1.00 56.72           O  
ATOM   3324  OE2 GLU B 193      34.647   8.812  10.466  1.00 59.80           O  
ATOM   3325  N   PRO B 194      36.459   3.164   7.389  1.00 47.89           N  
ATOM   3326  CA  PRO B 194      36.285   2.217   6.293  1.00 45.78           C  
ATOM   3327  C   PRO B 194      34.832   1.752   6.167  1.00 43.09           C  
ATOM   3328  O   PRO B 194      34.104   1.708   7.165  1.00 42.27           O  
ATOM   3329  CB  PRO B 194      37.188   1.052   6.701  1.00 46.24           C  
ATOM   3330  CG  PRO B 194      37.165   1.073   8.197  1.00 47.27           C  
ATOM   3331  CD  PRO B 194      37.056   2.529   8.583  1.00 48.50           C  
ATOM   3332  N   TYR B 195      34.420   1.427   4.943  1.00 41.10           N  
ATOM   3333  CA  TYR B 195      33.094   0.846   4.690  1.00 38.85           C  
ATOM   3334  C   TYR B 195      33.214  -0.527   4.036  1.00 37.93           C  
ATOM   3335  O   TYR B 195      33.893  -0.690   3.025  1.00 38.21           O  
ATOM   3336  CB  TYR B 195      32.196   1.814   3.900  1.00 37.92           C  
ATOM   3337  CG  TYR B 195      31.859   3.025   4.737  1.00 37.99           C  
ATOM   3338  CD1 TYR B 195      30.666   3.098   5.460  1.00 36.00           C  
ATOM   3339  CD2 TYR B 195      32.769   4.074   4.865  1.00 38.12           C  
ATOM   3340  CE1 TYR B 195      30.389   4.202   6.271  1.00 35.75           C  
ATOM   3341  CE2 TYR B 195      32.498   5.160   5.661  1.00 37.93           C  
ATOM   3342  CZ  TYR B 195      31.307   5.226   6.357  1.00 36.79           C  
ATOM   3343  OH  TYR B 195      31.066   6.331   7.145  1.00 38.42           O  
ATOM   3344  N   ILE B 196      32.576  -1.515   4.650  1.00 36.82           N  
ATOM   3345  CA  ILE B 196      32.717  -2.900   4.225  1.00 36.28           C  
ATOM   3346  C   ILE B 196      31.519  -3.300   3.365  1.00 35.05           C  
ATOM   3347  O   ILE B 196      30.384  -2.930   3.669  1.00 34.44           O  
ATOM   3348  CB  ILE B 196      32.805  -3.871   5.438  1.00 36.23           C  
ATOM   3349  CG1 ILE B 196      33.509  -3.229   6.649  1.00 36.97           C  
ATOM   3350  CG2 ILE B 196      33.421  -5.202   5.018  1.00 36.76           C  
ATOM   3351  CD1 ILE B 196      35.035  -3.143   6.588  1.00 38.50           C  
ATOM   3352  N   ASP B 197      31.773  -4.048   2.294  1.00 34.60           N  
ATOM   3353  CA  ASP B 197      30.690  -4.604   1.476  1.00 33.50           C  
ATOM   3354  C   ASP B 197      30.995  -6.013   0.968  1.00 33.24           C  
ATOM   3355  O   ASP B 197      32.136  -6.468   1.025  1.00 33.65           O  
ATOM   3356  CB  ASP B 197      30.367  -3.677   0.302  1.00 33.45           C  
ATOM   3357  CG  ASP B 197      31.476  -3.629  -0.730  1.00 34.29           C  
ATOM   3358  OD1 ASP B 197      31.689  -4.636  -1.442  1.00 34.43           O  
ATOM   3359  OD2 ASP B 197      32.123  -2.572  -0.843  1.00 35.45           O  
ATOM   3360  N   VAL B 198      29.967  -6.695   0.467  1.00 32.48           N  
ATOM   3361  CA  VAL B 198      30.161  -7.971  -0.215  1.00 32.53           C  
ATOM   3362  C   VAL B 198      29.741  -7.861  -1.677  1.00 32.67           C  
ATOM   3363  O   VAL B 198      28.562  -7.634  -1.983  1.00 32.37           O  
ATOM   3364  CB  VAL B 198      29.423  -9.151   0.480  1.00 32.02           C  
ATOM   3365  CG1 VAL B 198      29.593 -10.436  -0.337  1.00 31.53           C  
ATOM   3366  CG2 VAL B 198      29.930  -9.354   1.919  1.00 31.16           C  
ATOM   3367  N   ASN B 199      30.711  -8.041  -2.570  1.00 33.45           N  
ATOM   3368  CA  ASN B 199      30.483  -7.952  -4.009  1.00 33.90           C  
ATOM   3369  C   ASN B 199      29.981  -9.266  -4.585  1.00 34.24           C  
ATOM   3370  O   ASN B 199      30.694 -10.279  -4.577  1.00 35.33           O  
ATOM   3371  CB  ASN B 199      31.765  -7.517  -4.731  1.00 34.88           C  
ATOM   3372  CG  ASN B 199      31.493  -6.937  -6.109  1.00 35.26           C  
ATOM   3373  OD1 ASN B 199      30.368  -6.519  -6.413  1.00 34.68           O  
ATOM   3374  ND2 ASN B 199      32.524  -6.910  -6.955  1.00 34.50           N  
ATOM   3375  N   LEU B 200      28.740  -9.258  -5.056  1.00 33.75           N  
ATOM   3376  CA  LEU B 200      28.179 -10.409  -5.746  1.00 33.46           C  
ATOM   3377  C   LEU B 200      28.439 -10.230  -7.242  1.00 34.14           C  
ATOM   3378  O   LEU B 200      27.928  -9.289  -7.853  1.00 33.87           O  
ATOM   3379  CB  LEU B 200      26.680 -10.545  -5.435  1.00 32.58           C  
ATOM   3380  CG  LEU B 200      25.806 -11.574  -6.170  1.00 31.80           C  
ATOM   3381  CD1 LEU B 200      26.169 -12.994  -5.808  1.00 31.38           C  
ATOM   3382  CD2 LEU B 200      24.353 -11.318  -5.865  1.00 31.03           C  
ATOM   3383  N   VAL B 201      29.263 -11.120  -7.800  1.00 34.81           N  
ATOM   3384  CA  VAL B 201      29.653 -11.103  -9.215  1.00 35.29           C  
ATOM   3385  C   VAL B 201      29.157 -12.384  -9.891  1.00 35.88           C  
ATOM   3386  O   VAL B 201      29.579 -13.497  -9.539  1.00 35.98           O  
ATOM   3387  CB  VAL B 201      31.204 -10.987  -9.400  1.00 36.36           C  
ATOM   3388  CG1 VAL B 201      31.596 -11.127 -10.868  1.00 36.72           C  
ATOM   3389  CG2 VAL B 201      31.732  -9.667  -8.843  1.00 35.38           C  
ATOM   3390  N   VAL B 202      28.260 -12.219 -10.860  1.00 35.89           N  
ATOM   3391  CA  VAL B 202      27.638 -13.350 -11.534  1.00 36.74           C  
ATOM   3392  C   VAL B 202      27.947 -13.316 -13.030  1.00 38.14           C  
ATOM   3393  O   VAL B 202      27.679 -12.317 -13.706  1.00 38.02           O  
ATOM   3394  CB  VAL B 202      26.092 -13.384 -11.311  1.00 35.85           C  
ATOM   3395  CG1 VAL B 202      25.474 -14.603 -11.978  1.00 37.04           C  
ATOM   3396  CG2 VAL B 202      25.746 -13.380  -9.825  1.00 35.13           C  
ATOM   3397  N   LYS B 203      28.538 -14.399 -13.535  1.00 39.60           N  
ATOM   3398  CA  LYS B 203      28.637 -14.611 -14.982  1.00 41.22           C  
ATOM   3399  C   LYS B 203      27.499 -15.534 -15.406  1.00 40.85           C  
ATOM   3400  O   LYS B 203      27.278 -16.586 -14.796  1.00 40.57           O  
ATOM   3401  CB  LYS B 203      29.992 -15.209 -15.382  1.00 42.61           C  
ATOM   3402  CG  LYS B 203      31.197 -14.315 -15.082  1.00 45.88           C  
ATOM   3403  CD  LYS B 203      32.461 -14.800 -15.819  1.00 51.47           C  
ATOM   3404  CE  LYS B 203      33.735 -14.111 -15.299  1.00 54.36           C  
ATOM   3405  NZ  LYS B 203      33.808 -12.638 -15.599  1.00 54.73           N  
ATOM   3406  N   PHE B 204      26.775 -15.140 -16.448  1.00 40.81           N  
ATOM   3407  CA  PHE B 204      25.601 -15.893 -16.873  1.00 41.01           C  
ATOM   3408  C   PHE B 204      25.348 -15.778 -18.369  1.00 42.24           C  
ATOM   3409  O   PHE B 204      25.801 -14.834 -19.004  1.00 42.22           O  
ATOM   3410  CB  PHE B 204      24.363 -15.466 -16.062  1.00 39.44           C  
ATOM   3411  CG  PHE B 204      23.921 -14.047 -16.306  1.00 38.51           C  
ATOM   3412  CD1 PHE B 204      22.811 -13.782 -17.100  1.00 38.96           C  
ATOM   3413  CD2 PHE B 204      24.605 -12.979 -15.737  1.00 37.32           C  
ATOM   3414  CE1 PHE B 204      22.392 -12.473 -17.334  1.00 39.22           C  
ATOM   3415  CE2 PHE B 204      24.200 -11.669 -15.962  1.00 37.44           C  
ATOM   3416  CZ  PHE B 204      23.090 -11.412 -16.761  1.00 38.73           C  
ATOM   3417  N   ARG B 205      24.627 -16.750 -18.924  1.00 43.64           N  
ATOM   3418  CA  ARG B 205      24.241 -16.724 -20.340  1.00 45.53           C  
ATOM   3419  C   ARG B 205      22.896 -17.395 -20.584  1.00 46.24           C  
ATOM   3420  O   ARG B 205      22.417 -18.182 -19.761  1.00 45.68           O  
ATOM   3421  CB  ARG B 205      25.312 -17.380 -21.217  1.00 46.90           C  
ATOM   3422  CG  ARG B 205      25.438 -18.874 -21.030  1.00 47.92           C  
ATOM   3423  CD  ARG B 205      26.389 -19.498 -22.039  1.00 50.52           C  
ATOM   3424  NE  ARG B 205      26.525 -20.928 -21.772  1.00 51.43           N  
ATOM   3425  CZ  ARG B 205      27.625 -21.640 -21.984  1.00 52.86           C  
ATOM   3426  NH1 ARG B 205      27.630 -22.928 -21.689  1.00 53.19           N  
ATOM   3427  NH2 ARG B 205      28.717 -21.071 -22.481  1.00 54.43           N  
ATOM   3428  N   GLU B 206      22.297 -17.089 -21.727  1.00 47.88           N  
ATOM   3429  CA  GLU B 206      21.056 -17.730 -22.131  1.00 49.74           C  
ATOM   3430  C   GLU B 206      21.227 -19.240 -22.182  1.00 51.49           C  
ATOM   3431  O   GLU B 206      22.244 -19.739 -22.667  1.00 52.26           O  
ATOM   3432  CB  GLU B 206      20.588 -17.191 -23.479  1.00 50.45           C  
ATOM   3433  CG  GLU B 206      19.979 -15.800 -23.366  1.00 51.09           C  
ATOM   3434  CD  GLU B 206      19.800 -15.108 -24.702  1.00 54.10           C  
ATOM   3435  OE1 GLU B 206      20.241 -15.666 -25.735  1.00 56.40           O  
ATOM   3436  OE2 GLU B 206      19.218 -13.999 -24.712  1.00 53.86           O  
ATOM   3437  N   ARG B 207      20.240 -19.956 -21.649  1.00 52.48           N  
ATOM   3438  CA  ARG B 207      20.253 -21.414 -21.654  1.00 54.74           C  
ATOM   3439  C   ARG B 207      20.003 -21.952 -23.061  1.00 57.03           C  
ATOM   3440  O   ARG B 207      19.332 -21.314 -23.878  1.00 57.13           O  
ATOM   3441  CB  ARG B 207      19.226 -21.970 -20.668  1.00 54.24           C  
ATOM   3442  CG  ARG B 207      19.603 -23.328 -20.092  1.00 55.60           C  
ATOM   3443  CD  ARG B 207      18.547 -23.856 -19.125  1.00 56.38           C  
ATOM   3444  NE  ARG B 207      18.646 -23.291 -17.773  1.00 55.78           N  
ATOM   3445  CZ  ARG B 207      19.467 -23.745 -16.825  1.00 56.23           C  
ATOM   3446  NH1 ARG B 207      19.476 -23.177 -15.621  1.00 54.02           N  
ATOM   3447  NH2 ARG B 207      20.281 -24.770 -17.076  1.00 57.55           N  
ATOM   3448  N   ARG B 208      20.569 -23.120 -23.342  1.00 59.36           N  
ATOM   3449  CA  ARG B 208      20.451 -23.737 -24.661  1.00 62.15           C  
ATOM   3450  C   ARG B 208      19.828 -25.132 -24.556  1.00 63.30           C  
ATOM   3451  O   ARG B 208      20.063 -26.004 -25.403  1.00 64.75           O  
ATOM   3452  CB  ARG B 208      21.826 -23.782 -25.340  1.00 63.66           C  
ATOM   3453  CG  ARG B 208      22.508 -22.414 -25.432  1.00 64.09           C  
ATOM   3454  CD  ARG B 208      23.996 -22.546 -25.697  1.00 66.99           C  
ATOM   3455  NE  ARG B 208      24.685 -21.258 -25.572  1.00 67.22           N  
ATOM   3456  CZ  ARG B 208      25.723 -20.885 -26.320  1.00 68.24           C  
ATOM   3457  NH1 ARG B 208      26.201 -21.691 -27.268  1.00 70.22           N  
ATOM   3458  NH2 ARG B 208      26.275 -19.697 -26.130  1.00 67.09           N  
ATOM   3459  N   ALA B 209      19.015 -25.316 -23.514  1.00 62.93           N  
ATOM   3460  CA  ALA B 209      18.387 -26.603 -23.204  1.00 64.04           C  
ATOM   3461  C   ALA B 209      17.093 -26.795 -23.987  1.00 64.95           C  
ATOM   3462  O   ALA B 209      17.126 -27.104 -25.180  1.00 66.77           O  
ATOM   3463  CB  ALA B 209      18.130 -26.725 -21.701  1.00 62.76           C  
TER    3464      ALA B 209                                                      
ATOM   3465  N   ASP C  -5     -37.237 -12.853  23.972  1.00 88.22           N  
ATOM   3466  CA  ASP C  -5     -37.013 -11.385  23.816  1.00 88.03           C  
ATOM   3467  C   ASP C  -5     -35.742 -11.083  23.020  1.00 85.77           C  
ATOM   3468  O   ASP C  -5     -34.881 -11.954  22.853  1.00 84.57           O  
ATOM   3469  CB  ASP C  -5     -36.969 -10.708  25.187  1.00 89.47           C  
ATOM   3470  N   ASP C  -4     -35.633  -9.847  22.533  1.00 85.36           N  
ATOM   3471  CA  ASP C  -4     -34.456  -9.400  21.776  1.00 83.35           C  
ATOM   3472  C   ASP C  -4     -33.214  -9.203  22.657  1.00 82.63           C  
ATOM   3473  O   ASP C  -4     -32.120  -8.942  22.149  1.00 81.12           O  
ATOM   3474  CB  ASP C  -4     -34.776  -8.122  21.002  1.00 83.45           C  
ATOM   3475  N   ASP C  -3     -33.396  -9.335  23.973  1.00 83.78           N  
ATOM   3476  CA  ASP C  -3     -32.313  -9.210  24.953  1.00 83.27           C  
ATOM   3477  C   ASP C  -3     -31.336 -10.384  24.877  1.00 81.67           C  
ATOM   3478  O   ASP C  -3     -30.159 -10.249  25.236  1.00 80.83           O  
ATOM   3479  CB  ASP C  -3     -32.885  -9.081  26.362  1.00 85.43           C  
ATOM   3480  N   ASP C  -2     -31.836 -11.531  24.413  1.00 81.12           N  
ATOM   3481  CA  ASP C  -2     -31.011 -12.715  24.160  1.00 79.43           C  
ATOM   3482  C   ASP C  -2     -29.890 -12.435  23.152  1.00 77.04           C  
ATOM   3483  O   ASP C  -2     -28.832 -13.067  23.206  1.00 76.12           O  
ATOM   3484  CB  ASP C  -2     -31.877 -13.877  23.688  1.00 79.78           C  
ATOM   3485  N   LYS C  -1     -30.130 -11.492  22.240  1.00 76.07           N  
ATOM   3486  CA  LYS C  -1     -29.105 -11.036  21.301  1.00 74.00           C  
ATOM   3487  C   LYS C  -1     -27.974 -10.306  22.029  1.00 73.23           C  
ATOM   3488  O   LYS C  -1     -26.800 -10.475  21.690  1.00 71.98           O  
ATOM   3489  CB  LYS C  -1     -29.708 -10.133  20.217  1.00 74.05           C  
ATOM   3490  CG  LYS C  -1     -30.479 -10.872  19.126  1.00 74.27           C  
ATOM   3491  CD  LYS C  -1     -31.271  -9.897  18.253  1.00 75.57           C  
ATOM   3492  CE  LYS C  -1     -32.121 -10.622  17.205  1.00 76.07           C  
ATOM   3493  NZ  LYS C  -1     -31.307 -11.103  16.043  1.00 74.83           N  
ATOM   3494  N   LEU C   0     -28.333  -9.508  23.033  1.00 73.86           N  
ATOM   3495  CA  LEU C   0     -27.353  -8.767  23.826  1.00 73.20           C  
ATOM   3496  C   LEU C   0     -26.508  -9.704  24.694  1.00 72.30           C  
ATOM   3497  O   LEU C   0     -25.328  -9.438  24.930  1.00 71.49           O  
ATOM   3498  CB  LEU C   0     -28.046  -7.701  24.688  1.00 75.16           C  
ATOM   3499  CG  LEU C   0     -27.213  -6.563  25.300  1.00 75.82           C  
ATOM   3500  CD1 LEU C   0     -26.681  -5.604  24.231  1.00 74.52           C  
ATOM   3501  CD2 LEU C   0     -28.028  -5.800  26.352  1.00 78.03           C  
ATOM   3502  N   HIS C   1     -27.117 -10.796  25.157  1.00 72.06           N  
ATOM   3503  CA  HIS C   1     -26.400 -11.828  25.914  1.00 71.21           C  
ATOM   3504  C   HIS C   1     -25.434 -12.636  25.049  1.00 68.48           C  
ATOM   3505  O   HIS C   1     -24.420 -13.131  25.541  1.00 67.95           O  
ATOM   3506  CB  HIS C   1     -27.375 -12.773  26.617  1.00 72.75           C  
ATOM   3507  CG  HIS C   1     -27.805 -12.297  27.967  1.00 75.42           C  
ATOM   3508  ND1 HIS C   1     -29.102 -11.919  28.244  1.00 77.21           N  
ATOM   3509  CD2 HIS C   1     -27.110 -12.134  29.118  1.00 76.85           C  
ATOM   3510  CE1 HIS C   1     -29.187 -11.546  29.509  1.00 79.26           C  
ATOM   3511  NE2 HIS C   1     -27.993 -11.667  30.062  1.00 79.28           N  
ATOM   3512  N   SER C   2     -25.767 -12.778  23.769  1.00 66.42           N  
ATOM   3513  CA  SER C   2     -24.909 -13.460  22.809  1.00 63.61           C  
ATOM   3514  C   SER C   2     -23.618 -12.668  22.594  1.00 61.65           C  
ATOM   3515  O   SER C   2     -22.528 -13.246  22.553  1.00 60.58           O  
ATOM   3516  CB  SER C   2     -25.655 -13.662  21.487  1.00 63.18           C  
ATOM   3517  OG  SER C   2     -24.859 -14.335  20.521  1.00 62.42           O  
ATOM   3518  N   GLN C   3     -23.751 -11.347  22.475  1.00 60.72           N  
ATOM   3519  CA  GLN C   3     -22.608 -10.449  22.289  1.00 58.82           C  
ATOM   3520  C   GLN C   3     -21.660 -10.451  23.488  1.00 58.46           C  
ATOM   3521  O   GLN C   3     -20.444 -10.554  23.320  1.00 57.06           O  
ATOM   3522  CB  GLN C   3     -23.084  -9.024  21.991  1.00 59.37           C  
ATOM   3523  CG  GLN C   3     -23.531  -8.808  20.551  1.00 58.98           C  
ATOM   3524  CD  GLN C   3     -24.312  -7.520  20.346  1.00 60.56           C  
ATOM   3525  OE1 GLN C   3     -24.324  -6.963  19.249  1.00 59.77           O  
ATOM   3526  NE2 GLN C   3     -24.979  -7.046  21.399  1.00 62.94           N  
ATOM   3527  N   ALA C   4     -22.226 -10.348  24.689  1.00 59.15           N  
ATOM   3528  CA  ALA C   4     -21.450 -10.373  25.929  1.00 59.31           C  
ATOM   3529  C   ALA C   4     -20.673 -11.681  26.111  1.00 58.23           C  
ATOM   3530  O   ALA C   4     -19.530 -11.670  26.571  1.00 57.90           O  
ATOM   3531  CB  ALA C   4     -22.352 -10.110  27.132  1.00 61.14           C  
ATOM   3532  N   ASN C   5     -21.295 -12.799  25.743  1.00 57.62           N  
ATOM   3533  CA  ASN C   5     -20.656 -14.106  25.839  1.00 56.99           C  
ATOM   3534  C   ASN C   5     -19.468 -14.261  24.888  1.00 55.05           C  
ATOM   3535  O   ASN C   5     -18.437 -14.808  25.276  1.00 54.82           O  
ATOM   3536  CB  ASN C   5     -21.672 -15.226  25.619  1.00 57.37           C  
ATOM   3537  CG  ASN C   5     -22.635 -15.380  26.782  1.00 60.08           C  
ATOM   3538  OD1 ASN C   5     -22.352 -14.962  27.908  1.00 61.81           O  
ATOM   3539  ND2 ASN C   5     -23.784 -15.988  26.512  1.00 61.39           N  
ATOM   3540  N   LEU C   6     -19.614 -13.778  23.654  1.00 53.71           N  
ATOM   3541  CA  LEU C   6     -18.507 -13.789  22.693  1.00 52.26           C  
ATOM   3542  C   LEU C   6     -17.357 -12.895  23.163  1.00 52.50           C  
ATOM   3543  O   LEU C   6     -16.194 -13.324  23.184  1.00 51.38           O  
ATOM   3544  CB  LEU C   6     -18.973 -13.380  21.292  1.00 50.82           C  
ATOM   3545  CG  LEU C   6     -17.936 -13.578  20.180  1.00 49.30           C  
ATOM   3546  CD1 LEU C   6     -17.371 -15.003  20.165  1.00 47.53           C  
ATOM   3547  CD2 LEU C   6     -18.506 -13.214  18.818  1.00 48.39           C  
ATOM   3548  N   MET C   7     -17.704 -11.669  23.565  1.00 54.07           N  
ATOM   3549  CA  MET C   7     -16.746 -10.688  24.085  1.00 54.95           C  
ATOM   3550  C   MET C   7     -15.944 -11.244  25.248  1.00 55.47           C  
ATOM   3551  O   MET C   7     -14.727 -11.069  25.301  1.00 55.12           O  
ATOM   3552  CB  MET C   7     -17.453  -9.407  24.520  1.00 56.46           C  
ATOM   3553  CG  MET C   7     -17.860  -8.500  23.378  1.00 57.79           C  
ATOM   3554  SD  MET C   7     -18.944  -7.183  23.976  1.00 64.73           S  
ATOM   3555  CE  MET C   7     -19.819  -6.762  22.468  1.00 61.91           C  
ATOM   3556  N   ARG C   8     -16.626 -11.920  26.168  1.00 56.60           N  
ATOM   3557  CA  ARG C   8     -15.957 -12.512  27.320  1.00 57.49           C  
ATOM   3558  C   ARG C   8     -15.078 -13.689  26.917  1.00 56.52           C  
ATOM   3559  O   ARG C   8     -13.990 -13.866  27.463  1.00 56.67           O  
ATOM   3560  CB  ARG C   8     -16.956 -12.931  28.399  1.00 58.97           C  
ATOM   3561  CG  ARG C   8     -16.300 -13.141  29.761  1.00 60.21           C  
ATOM   3562  CD  ARG C   8     -17.317 -13.578  30.832  1.00 61.24           C  
ATOM   3563  NE  ARG C   8     -17.768 -14.990  30.606  1.00 61.26           N  
ATOM   3564  CZ  ARG C   8     -18.910 -15.340  29.988  1.00 61.13           C  
ATOM   3565  NH1 ARG C   8     -19.735 -14.414  29.566  1.00 61.74           N  
ATOM   3566  NH2 ARG C   8     -19.228 -16.619  29.808  1.00 61.15           N  
ATOM   3567  N   LEU C   9     -15.551 -14.484  25.961  1.00 55.87           N  
ATOM   3568  CA  LEU C   9     -14.773 -15.611  25.452  1.00 55.24           C  
ATOM   3569  C   LEU C   9     -13.453 -15.139  24.842  1.00 54.41           C  
ATOM   3570  O   LEU C   9     -12.389 -15.631  25.207  1.00 54.23           O  
ATOM   3571  CB  LEU C   9     -15.589 -16.425  24.440  1.00 54.59           C  
ATOM   3572  CG  LEU C   9     -14.890 -17.557  23.669  1.00 52.85           C  
ATOM   3573  CD1 LEU C   9     -14.397 -18.640  24.619  1.00 53.05           C  
ATOM   3574  CD2 LEU C   9     -15.825 -18.145  22.627  1.00 51.23           C  
ATOM   3575  N   LYS C  10     -13.538 -14.180  23.923  1.00 54.33           N  
ATOM   3576  CA  LYS C  10     -12.362 -13.591  23.280  1.00 53.96           C  
ATOM   3577  C   LYS C  10     -11.413 -12.975  24.308  1.00 55.28           C  
ATOM   3578  O   LYS C  10     -10.196 -13.135  24.215  1.00 54.94           O  
ATOM   3579  CB  LYS C  10     -12.783 -12.531  22.261  1.00 53.08           C  
ATOM   3580  CG  LYS C  10     -13.352 -13.069  20.965  1.00 52.14           C  
ATOM   3581  CD  LYS C  10     -13.561 -11.915  20.003  1.00 52.81           C  
ATOM   3582  CE  LYS C  10     -13.338 -12.324  18.565  1.00 52.38           C  
ATOM   3583  NZ  LYS C  10     -12.537 -11.290  17.839  1.00 52.73           N  
ATOM   3584  N   SER C  11     -11.980 -12.277  25.287  1.00 57.36           N  
ATOM   3585  CA  SER C  11     -11.214 -11.679  26.375  1.00 59.30           C  
ATOM   3586  C   SER C  11     -10.471 -12.749  27.183  1.00 60.14           C  
ATOM   3587  O   SER C  11      -9.298 -12.584  27.507  1.00 60.10           O  
ATOM   3588  CB  SER C  11     -12.147 -10.869  27.284  1.00 60.89           C  
ATOM   3589  OG  SER C  11     -11.443  -9.850  27.971  1.00 62.34           O  
ATOM   3590  N   ASP C  12     -11.160 -13.848  27.486  1.00 61.41           N  
ATOM   3591  CA  ASP C  12     -10.583 -14.963  28.242  1.00 62.92           C  
ATOM   3592  C   ASP C  12      -9.444 -15.662  27.518  1.00 62.52           C  
ATOM   3593  O   ASP C  12      -8.520 -16.162  28.155  1.00 62.97           O  
ATOM   3594  CB  ASP C  12     -11.662 -15.988  28.601  1.00 63.52           C  
ATOM   3595  CG  ASP C  12     -12.511 -15.550  29.777  1.00 65.21           C  
ATOM   3596  OD1 ASP C  12     -12.469 -14.355  30.136  1.00 66.11           O  
ATOM   3597  OD2 ASP C  12     -13.220 -16.400  30.347  1.00 65.88           O  
ATOM   3598  N   LEU C  13      -9.520 -15.689  26.191  1.00 62.34           N  
ATOM   3599  CA  LEU C  13      -8.547 -16.387  25.360  1.00 62.31           C  
ATOM   3600  C   LEU C  13      -7.406 -15.486  24.896  1.00 62.60           C  
ATOM   3601  O   LEU C  13      -6.302 -15.970  24.642  1.00 62.43           O  
ATOM   3602  CB  LEU C  13      -9.238 -17.010  24.139  1.00 61.08           C  
ATOM   3603  CG  LEU C  13     -10.269 -18.121  24.354  1.00 61.42           C  
ATOM   3604  CD1 LEU C  13     -10.914 -18.487  23.034  1.00 59.54           C  
ATOM   3605  CD2 LEU C  13      -9.658 -19.356  25.017  1.00 61.82           C  
ATOM   3606  N   PHE C  14      -7.677 -14.188  24.761  1.00 63.87           N  
ATOM   3607  CA  PHE C  14      -6.668 -13.242  24.277  1.00 64.61           C  
ATOM   3608  C   PHE C  14      -6.141 -12.335  25.390  1.00 66.68           C  
ATOM   3609  O   PHE C  14      -4.935 -12.294  25.632  1.00 67.19           O  
ATOM   3610  CB  PHE C  14      -7.189 -12.382  23.111  1.00 63.65           C  
ATOM   3611  CG  PHE C  14      -7.734 -13.171  21.945  1.00 62.79           C  
ATOM   3612  CD1 PHE C  14      -7.083 -14.308  21.477  1.00 62.32           C  
ATOM   3613  CD2 PHE C  14      -8.888 -12.749  21.290  1.00 62.44           C  
ATOM   3614  CE1 PHE C  14      -7.587 -15.028  20.394  1.00 61.16           C  
ATOM   3615  CE2 PHE C  14      -9.398 -13.461  20.209  1.00 61.62           C  
ATOM   3616  CZ  PHE C  14      -8.746 -14.603  19.761  1.00 61.23           C  
ATOM   3617  N   ASN C  15      -7.049 -11.623  26.062  1.00 68.55           N  
ATOM   3618  CA  ASN C  15      -6.687 -10.593  27.043  1.00 70.62           C  
ATOM   3619  C   ASN C  15      -6.543 -11.110  28.476  1.00 72.46           C  
ATOM   3620  O   ASN C  15      -6.663 -10.341  29.430  1.00 73.91           O  
ATOM   3621  CB  ASN C  15      -7.710  -9.443  27.017  1.00 71.21           C  
ATOM   3622  CG  ASN C  15      -7.757  -8.712  25.679  1.00 71.02           C  
ATOM   3623  OD1 ASN C  15      -6.797  -8.728  24.899  1.00 70.71           O  
ATOM   3624  ND2 ASN C  15      -8.883  -8.058  25.413  1.00 71.65           N  
ATOM   3625  N   ARG C  16      -6.282 -12.405  28.629  1.00 72.86           N  
ATOM   3626  CA  ARG C  16      -6.180 -13.010  29.954  1.00 74.83           C  
ATOM   3627  C   ARG C  16      -5.262 -14.233  29.960  1.00 74.77           C  
ATOM   3628  O   ARG C  16      -4.218 -14.226  30.620  1.00 75.50           O  
ATOM   3629  CB  ARG C  16      -7.578 -13.364  30.492  1.00 75.80           C  
ATOM   3630  CG  ARG C  16      -7.617 -13.891  31.925  1.00 78.22           C  
ATOM   3631  CD  ARG C  16      -7.342 -12.792  32.955  1.00 80.74           C  
ATOM   3632  NE  ARG C  16      -6.957 -13.340  34.259  1.00 82.47           N  
ATOM   3633  CZ  ARG C  16      -5.741 -13.796  34.559  1.00 82.65           C  
ATOM   3634  NH1 ARG C  16      -4.768 -13.784  33.652  1.00 81.17           N  
ATOM   3635  NH2 ARG C  16      -5.498 -14.271  35.772  1.00 84.34           N  
ATOM   3636  N   SER C  17      -5.652 -15.273  29.223  1.00 74.06           N  
ATOM   3637  CA  SER C  17      -4.912 -16.534  29.208  1.00 73.96           C  
ATOM   3638  C   SER C  17      -3.575 -16.402  28.478  1.00 72.89           C  
ATOM   3639  O   SER C  17      -3.508 -15.754  27.424  1.00 71.81           O  
ATOM   3640  CB  SER C  17      -5.749 -17.651  28.578  1.00 73.38           C  
ATOM   3641  OG  SER C  17      -5.185 -18.924  28.853  1.00 74.09           O  
ATOM   3642  N   PRO C  18      -2.506 -16.999  29.049  1.00 73.23           N  
ATOM   3643  CA  PRO C  18      -1.195 -17.039  28.400  1.00 72.10           C  
ATOM   3644  C   PRO C  18      -1.339 -17.508  26.960  1.00 70.06           C  
ATOM   3645  O   PRO C  18      -1.947 -18.559  26.703  1.00 69.85           O  
ATOM   3646  CB  PRO C  18      -0.431 -18.070  29.233  1.00 73.21           C  
ATOM   3647  CG  PRO C  18      -1.003 -17.910  30.612  1.00 75.24           C  
ATOM   3648  CD  PRO C  18      -2.469 -17.601  30.399  1.00 74.91           C  
ATOM   3649  N   MET C  19      -0.808 -16.715  26.031  1.00 68.29           N  
ATOM   3650  CA  MET C  19      -1.046 -16.944  24.608  1.00 65.93           C  
ATOM   3651  C   MET C  19      -0.063 -17.955  23.988  1.00 64.22           C  
ATOM   3652  O   MET C  19       0.569 -18.730  24.714  1.00 64.99           O  
ATOM   3653  CB  MET C  19      -1.120 -15.611  23.840  1.00 65.69           C  
ATOM   3654  CG  MET C  19      -2.400 -14.811  24.156  1.00 67.34           C  
ATOM   3655  SD  MET C  19      -3.100 -13.840  22.791  1.00 68.86           S  
ATOM   3656  CE  MET C  19      -3.649 -15.138  21.673  1.00 67.16           C  
ATOM   3657  N   TYR C  20       0.055 -17.948  22.657  1.00 61.42           N  
ATOM   3658  CA  TYR C  20       0.806 -18.976  21.941  1.00 58.88           C  
ATOM   3659  C   TYR C  20       2.107 -18.460  21.329  1.00 57.59           C  
ATOM   3660  O   TYR C  20       2.078 -17.653  20.393  1.00 56.79           O  
ATOM   3661  CB  TYR C  20      -0.068 -19.618  20.862  1.00 57.73           C  
ATOM   3662  CG  TYR C  20       0.519 -20.864  20.233  1.00 55.95           C  
ATOM   3663  CD1 TYR C  20       0.767 -21.999  20.996  1.00 55.00           C  
ATOM   3664  CD2 TYR C  20       0.810 -20.909  18.871  1.00 54.27           C  
ATOM   3665  CE1 TYR C  20       1.298 -23.143  20.429  1.00 54.41           C  
ATOM   3666  CE2 TYR C  20       1.339 -22.058  18.286  1.00 53.25           C  
ATOM   3667  CZ  TYR C  20       1.581 -23.170  19.077  1.00 53.49           C  
ATOM   3668  OH  TYR C  20       2.098 -24.313  18.523  1.00 52.46           O  
ATOM   3669  N   PRO C  21       3.256 -18.951  21.841  1.00 57.03           N  
ATOM   3670  CA  PRO C  21       4.586 -18.563  21.371  1.00 55.91           C  
ATOM   3671  C   PRO C  21       5.047 -19.302  20.112  1.00 53.96           C  
ATOM   3672  O   PRO C  21       6.195 -19.146  19.704  1.00 53.77           O  
ATOM   3673  CB  PRO C  21       5.482 -18.956  22.545  1.00 57.19           C  
ATOM   3674  CG  PRO C  21       4.816 -20.146  23.126  1.00 57.94           C  
ATOM   3675  CD  PRO C  21       3.335 -19.901  22.969  1.00 58.12           C  
ATOM   3676  N   GLY C  22       4.170 -20.097  19.509  1.00 52.36           N  
ATOM   3677  CA  GLY C  22       4.553 -20.936  18.377  1.00 50.49           C  
ATOM   3678  C   GLY C  22       4.889 -22.338  18.853  1.00 50.32           C  
ATOM   3679  O   GLY C  22       5.017 -22.563  20.057  1.00 51.15           O  
ATOM   3680  N   PRO C  23       5.033 -23.292  17.914  1.00 49.25           N  
ATOM   3681  CA  PRO C  23       5.294 -24.683  18.287  1.00 49.49           C  
ATOM   3682  C   PRO C  23       6.699 -24.887  18.843  1.00 50.01           C  
ATOM   3683  O   PRO C  23       7.608 -24.117  18.522  1.00 49.67           O  
ATOM   3684  CB  PRO C  23       5.136 -25.434  16.964  1.00 48.61           C  
ATOM   3685  CG  PRO C  23       5.431 -24.416  15.920  1.00 47.85           C  
ATOM   3686  CD  PRO C  23       4.904 -23.130  16.455  1.00 47.95           C  
ATOM   3687  N   THR C  24       6.858 -25.905  19.687  1.00 50.51           N  
ATOM   3688  CA  THR C  24       8.182 -26.335  20.131  1.00 51.22           C  
ATOM   3689  C   THR C  24       8.438 -27.815  19.828  1.00 51.29           C  
ATOM   3690  O   THR C  24       7.550 -28.538  19.372  1.00 50.51           O  
ATOM   3691  CB  THR C  24       8.426 -26.049  21.636  1.00 52.56           C  
ATOM   3692  OG1 THR C  24       7.371 -26.620  22.424  1.00 53.57           O  
ATOM   3693  CG2 THR C  24       8.494 -24.555  21.888  1.00 52.31           C  
ATOM   3694  N   LYS C  25       9.666 -28.251  20.083  1.00 51.97           N  
ATOM   3695  CA  LYS C  25      10.061 -29.639  19.885  1.00 52.63           C  
ATOM   3696  C   LYS C  25       9.254 -30.578  20.790  1.00 53.19           C  
ATOM   3697  O   LYS C  25       8.917 -31.689  20.394  1.00 53.14           O  
ATOM   3698  CB  LYS C  25      11.562 -29.796  20.144  1.00 53.80           C  
ATOM   3699  CG  LYS C  25      12.321 -30.448  19.003  1.00 54.71           C  
ATOM   3700  CD  LYS C  25      13.821 -30.286  19.180  1.00 57.28           C  
ATOM   3701  CE  LYS C  25      14.584 -30.783  17.951  1.00 58.15           C  
ATOM   3702  NZ  LYS C  25      15.997 -31.163  18.290  1.00 59.85           N  
ATOM   3703  N   ASP C  26       8.934 -30.114  21.996  1.00 53.68           N  
ATOM   3704  CA  ASP C  26       8.136 -30.893  22.941  1.00 54.65           C  
ATOM   3705  C   ASP C  26       6.625 -30.681  22.792  1.00 53.69           C  
ATOM   3706  O   ASP C  26       5.834 -31.500  23.272  1.00 54.71           O  
ATOM   3707  CB  ASP C  26       8.577 -30.604  24.378  1.00 56.18           C  
ATOM   3708  CG  ASP C  26      10.004 -31.054  24.652  1.00 57.97           C  
ATOM   3709  OD1 ASP C  26      10.411 -32.117  24.131  1.00 58.35           O  
ATOM   3710  OD2 ASP C  26      10.721 -30.345  25.393  1.00 60.13           O  
ATOM   3711  N   ASP C  27       6.232 -29.584  22.144  1.00 51.63           N  
ATOM   3712  CA  ASP C  27       4.825 -29.313  21.845  1.00 50.35           C  
ATOM   3713  C   ASP C  27       4.657 -29.037  20.342  1.00 47.95           C  
ATOM   3714  O   ASP C  27       4.349 -27.905  19.943  1.00 46.88           O  
ATOM   3715  CB  ASP C  27       4.297 -28.143  22.695  1.00 50.88           C  
ATOM   3716  CG  ASP C  27       2.815 -27.808  22.411  1.00 51.38           C  
ATOM   3717  OD1 ASP C  27       1.982 -28.736  22.309  1.00 51.57           O  
ATOM   3718  OD2 ASP C  27       2.487 -26.604  22.292  1.00 52.21           O  
ATOM   3719  N   PRO C  28       4.870 -30.071  19.501  1.00 46.88           N  
ATOM   3720  CA  PRO C  28       4.837 -29.824  18.062  1.00 44.93           C  
ATOM   3721  C   PRO C  28       3.422 -29.628  17.523  1.00 43.55           C  
ATOM   3722  O   PRO C  28       2.438 -29.945  18.192  1.00 44.00           O  
ATOM   3723  CB  PRO C  28       5.497 -31.073  17.464  1.00 44.99           C  
ATOM   3724  CG  PRO C  28       5.282 -32.145  18.467  1.00 46.60           C  
ATOM   3725  CD  PRO C  28       5.131 -31.491  19.814  1.00 47.89           C  
ATOM   3726  N   LEU C  29       3.347 -29.105  16.311  1.00 41.88           N  
ATOM   3727  CA  LEU C  29       2.088 -28.781  15.689  1.00 40.70           C  
ATOM   3728  C   LEU C  29       2.001 -29.405  14.307  1.00 39.67           C  
ATOM   3729  O   LEU C  29       2.927 -29.290  13.511  1.00 39.59           O  
ATOM   3730  CB  LEU C  29       1.955 -27.261  15.588  1.00 39.84           C  
ATOM   3731  CG  LEU C  29       0.633 -26.700  15.092  1.00 38.82           C  
ATOM   3732  CD1 LEU C  29      -0.449 -26.914  16.130  1.00 39.47           C  
ATOM   3733  CD2 LEU C  29       0.816 -25.237  14.813  1.00 38.62           C  
ATOM   3734  N   THR C  30       0.885 -30.065  14.034  1.00 39.37           N  
ATOM   3735  CA  THR C  30       0.581 -30.556  12.696  1.00 38.37           C  
ATOM   3736  C   THR C  30      -0.358 -29.572  11.997  1.00 37.15           C  
ATOM   3737  O   THR C  30      -1.425 -29.239  12.529  1.00 37.03           O  
ATOM   3738  CB  THR C  30      -0.101 -31.941  12.754  1.00 39.30           C  
ATOM   3739  OG1 THR C  30       0.662 -32.816  13.598  1.00 40.34           O  
ATOM   3740  CG2 THR C  30      -0.218 -32.542  11.356  1.00 38.42           C  
ATOM   3741  N   VAL C  31       0.047 -29.106  10.817  1.00 35.88           N  
ATOM   3742  CA  VAL C  31      -0.783 -28.239   9.991  1.00 34.74           C  
ATOM   3743  C   VAL C  31      -1.303 -29.004   8.783  1.00 34.54           C  
ATOM   3744  O   VAL C  31      -0.516 -29.533   7.991  1.00 34.56           O  
ATOM   3745  CB  VAL C  31       0.012 -27.012   9.474  1.00 34.30           C  
ATOM   3746  CG1 VAL C  31      -0.757 -26.284   8.327  1.00 33.01           C  
ATOM   3747  CG2 VAL C  31       0.333 -26.060  10.612  1.00 34.41           C  
ATOM   3748  N   THR C  32      -2.620 -29.046   8.623  1.00 34.25           N  
ATOM   3749  CA  THR C  32      -3.207 -29.649   7.429  1.00 34.12           C  
ATOM   3750  C   THR C  32      -3.292 -28.628   6.294  1.00 33.29           C  
ATOM   3751  O   THR C  32      -3.787 -27.511   6.478  1.00 32.96           O  
ATOM   3752  CB  THR C  32      -4.577 -30.286   7.720  1.00 34.81           C  
ATOM   3753  OG1 THR C  32      -4.449 -31.172   8.835  1.00 35.43           O  
ATOM   3754  CG2 THR C  32      -5.086 -31.086   6.506  1.00 35.06           C  
ATOM   3755  N   LEU C  33      -2.802 -29.025   5.124  1.00 32.85           N  
ATOM   3756  CA  LEU C  33      -2.689 -28.137   3.977  1.00 32.10           C  
ATOM   3757  C   LEU C  33      -3.405 -28.744   2.785  1.00 32.02           C  
ATOM   3758  O   LEU C  33      -3.366 -29.957   2.581  1.00 32.90           O  
ATOM   3759  CB  LEU C  33      -1.217 -27.962   3.637  1.00 32.13           C  
ATOM   3760  CG  LEU C  33      -0.629 -26.604   3.279  1.00 33.32           C  
ATOM   3761  CD1 LEU C  33      -1.148 -25.485   4.199  1.00 34.56           C  
ATOM   3762  CD2 LEU C  33       0.896 -26.697   3.338  1.00 33.48           C  
ATOM   3763  N   GLY C  34      -4.060 -27.893   2.003  1.00 31.36           N  
ATOM   3764  CA  GLY C  34      -4.780 -28.303   0.809  1.00 30.85           C  
ATOM   3765  C   GLY C  34      -4.966 -27.107  -0.108  1.00 30.68           C  
ATOM   3766  O   GLY C  34      -5.291 -26.009   0.343  1.00 30.54           O  
ATOM   3767  N   PHE C  35      -4.753 -27.313  -1.401  1.00 30.53           N  
ATOM   3768  CA  PHE C  35      -4.895 -26.236  -2.373  1.00 30.04           C  
ATOM   3769  C   PHE C  35      -6.128 -26.435  -3.224  1.00 30.09           C  
ATOM   3770  O   PHE C  35      -6.489 -27.565  -3.566  1.00 30.56           O  
ATOM   3771  CB  PHE C  35      -3.647 -26.135  -3.263  1.00 30.22           C  
ATOM   3772  CG  PHE C  35      -2.401 -25.867  -2.495  1.00 29.67           C  
ATOM   3773  CD1 PHE C  35      -1.956 -24.560  -2.311  1.00 29.58           C  
ATOM   3774  CD2 PHE C  35      -1.698 -26.913  -1.905  1.00 30.49           C  
ATOM   3775  CE1 PHE C  35      -0.820 -24.297  -1.578  1.00 28.45           C  
ATOM   3776  CE2 PHE C  35      -0.556 -26.658  -1.161  1.00 30.71           C  
ATOM   3777  CZ  PHE C  35      -0.120 -25.340  -0.999  1.00 29.94           C  
ATOM   3778  N   THR C  36      -6.793 -25.326  -3.516  1.00 29.42           N  
ATOM   3779  CA  THR C  36      -7.885 -25.309  -4.461  1.00 29.64           C  
ATOM   3780  C   THR C  36      -7.385 -24.426  -5.582  1.00 29.15           C  
ATOM   3781  O   THR C  36      -7.224 -23.224  -5.390  1.00 29.26           O  
ATOM   3782  CB  THR C  36      -9.157 -24.709  -3.843  1.00 29.69           C  
ATOM   3783  OG1 THR C  36      -9.615 -25.554  -2.780  1.00 30.58           O  
ATOM   3784  CG2 THR C  36     -10.249 -24.599  -4.884  1.00 30.17           C  
ATOM   3785  N   LEU C  37      -7.106 -25.026  -6.732  1.00 28.65           N  
ATOM   3786  CA  LEU C  37      -6.592 -24.281  -7.856  1.00 28.82           C  
ATOM   3787  C   LEU C  37      -7.731 -23.635  -8.643  1.00 29.16           C  
ATOM   3788  O   LEU C  37      -8.587 -24.319  -9.196  1.00 29.92           O  
ATOM   3789  CB  LEU C  37      -5.720 -25.166  -8.762  1.00 29.16           C  
ATOM   3790  CG  LEU C  37      -4.985 -24.420  -9.885  1.00 28.72           C  
ATOM   3791  CD1 LEU C  37      -4.046 -23.364  -9.316  1.00 27.46           C  
ATOM   3792  CD2 LEU C  37      -4.226 -25.371 -10.807  1.00 28.01           C  
ATOM   3793  N   GLN C  38      -7.732 -22.310  -8.688  1.00 28.93           N  
ATOM   3794  CA  GLN C  38      -8.786 -21.598  -9.381  1.00 29.58           C  
ATOM   3795  C   GLN C  38      -8.446 -21.254 -10.832  1.00 29.91           C  
ATOM   3796  O   GLN C  38      -9.332 -21.269 -11.688  1.00 31.00           O  
ATOM   3797  CB  GLN C  38      -9.200 -20.350  -8.607  1.00 29.31           C  
ATOM   3798  CG  GLN C  38     -10.589 -19.863  -8.959  1.00 31.47           C  
ATOM   3799  CD  GLN C  38     -11.097 -18.771  -8.030  1.00 33.88           C  
ATOM   3800  OE1 GLN C  38     -10.322 -18.106  -7.334  1.00 35.49           O  
ATOM   3801  NE2 GLN C  38     -12.410 -18.576  -8.022  1.00 35.03           N  
ATOM   3802  N   ASP C  39      -7.183 -20.939 -11.114  1.00 29.47           N  
ATOM   3803  CA  ASP C  39      -6.823 -20.420 -12.426  1.00 29.76           C  
ATOM   3804  C   ASP C  39      -5.322 -20.361 -12.653  1.00 29.94           C  
ATOM   3805  O   ASP C  39      -4.550 -20.010 -11.738  1.00 29.75           O  
ATOM   3806  CB  ASP C  39      -7.393 -19.011 -12.586  1.00 29.89           C  
ATOM   3807  CG  ASP C  39      -7.467 -18.548 -14.038  1.00 30.17           C  
ATOM   3808  OD1 ASP C  39      -7.394 -19.389 -14.963  1.00 30.10           O  
ATOM   3809  OD2 ASP C  39      -7.626 -17.324 -14.242  1.00 29.31           O  
ATOM   3810  N   ILE C  40      -4.913 -20.701 -13.875  1.00 30.35           N  
ATOM   3811  CA  ILE C  40      -3.595 -20.322 -14.354  1.00 30.77           C  
ATOM   3812  C   ILE C  40      -3.809 -19.119 -15.272  1.00 31.74           C  
ATOM   3813  O   ILE C  40      -4.368 -19.236 -16.367  1.00 31.93           O  
ATOM   3814  CB  ILE C  40      -2.825 -21.475 -15.062  1.00 31.22           C  
ATOM   3815  CG1 ILE C  40      -2.629 -22.657 -14.104  1.00 30.50           C  
ATOM   3816  CG2 ILE C  40      -1.469 -20.960 -15.614  1.00 29.82           C  
ATOM   3817  CD1 ILE C  40      -1.862 -23.845 -14.713  1.00 31.30           C  
ATOM   3818  N   VAL C  41      -3.380 -17.957 -14.789  1.00 32.07           N  
ATOM   3819  CA  VAL C  41      -3.673 -16.696 -15.448  1.00 33.56           C  
ATOM   3820  C   VAL C  41      -2.706 -16.487 -16.596  1.00 34.65           C  
ATOM   3821  O   VAL C  41      -3.117 -16.226 -17.729  1.00 35.55           O  
ATOM   3822  CB  VAL C  41      -3.573 -15.505 -14.461  1.00 33.34           C  
ATOM   3823  CG1 VAL C  41      -3.636 -14.164 -15.208  1.00 34.64           C  
ATOM   3824  CG2 VAL C  41      -4.671 -15.593 -13.409  1.00 33.30           C  
ATOM   3825  N   LYS C  42      -1.423 -16.651 -16.286  1.00 34.91           N  
ATOM   3826  CA  LYS C  42      -0.332 -16.214 -17.143  1.00 35.72           C  
ATOM   3827  C   LYS C  42       0.798 -17.237 -17.090  1.00 35.48           C  
ATOM   3828  O   LYS C  42       1.183 -17.684 -16.016  1.00 34.84           O  
ATOM   3829  CB  LYS C  42       0.174 -14.864 -16.624  1.00 35.82           C  
ATOM   3830  CG  LYS C  42       0.953 -14.015 -17.594  1.00 37.23           C  
ATOM   3831  CD  LYS C  42       1.565 -12.842 -16.829  1.00 39.05           C  
ATOM   3832  CE  LYS C  42       1.556 -11.541 -17.631  1.00 41.50           C  
ATOM   3833  NZ  LYS C  42       2.148 -11.647 -19.003  1.00 43.02           N  
ATOM   3834  N   ALA C  43       1.303 -17.611 -18.259  1.00 36.43           N  
ATOM   3835  CA  ALA C  43       2.546 -18.352 -18.390  1.00 37.04           C  
ATOM   3836  C   ALA C  43       3.456 -17.496 -19.261  1.00 38.19           C  
ATOM   3837  O   ALA C  43       3.129 -17.217 -20.419  1.00 39.51           O  
ATOM   3838  CB  ALA C  43       2.306 -19.717 -19.032  1.00 37.10           C  
ATOM   3839  N   ASP C  44       4.574 -17.057 -18.691  1.00 38.00           N  
ATOM   3840  CA  ASP C  44       5.492 -16.141 -19.357  1.00 38.92           C  
ATOM   3841  C   ASP C  44       6.766 -16.885 -19.736  1.00 39.31           C  
ATOM   3842  O   ASP C  44       7.572 -17.237 -18.860  1.00 38.87           O  
ATOM   3843  CB  ASP C  44       5.820 -14.969 -18.428  1.00 38.68           C  
ATOM   3844  CG  ASP C  44       6.439 -13.792 -19.153  1.00 40.69           C  
ATOM   3845  OD1 ASP C  44       7.186 -13.985 -20.138  1.00 40.95           O  
ATOM   3846  OD2 ASP C  44       6.183 -12.648 -18.714  1.00 43.81           O  
ATOM   3847  N   SER C  45       6.943 -17.121 -21.040  1.00 39.91           N  
ATOM   3848  CA  SER C  45       8.074 -17.908 -21.545  1.00 40.03           C  
ATOM   3849  C   SER C  45       9.333 -17.069 -21.816  1.00 40.31           C  
ATOM   3850  O   SER C  45      10.396 -17.610 -22.137  1.00 40.56           O  
ATOM   3851  CB  SER C  45       7.668 -18.696 -22.793  1.00 40.87           C  
ATOM   3852  OG  SER C  45       7.432 -17.821 -23.884  1.00 42.04           O  
ATOM   3853  N   SER C  46       9.221 -15.752 -21.679  1.00 40.11           N  
ATOM   3854  CA  SER C  46      10.402 -14.894 -21.774  1.00 40.39           C  
ATOM   3855  C   SER C  46      11.133 -14.804 -20.433  1.00 39.15           C  
ATOM   3856  O   SER C  46      12.305 -14.438 -20.388  1.00 40.13           O  
ATOM   3857  CB  SER C  46      10.036 -13.503 -22.293  1.00 40.90           C  
ATOM   3858  OG  SER C  46       9.212 -12.824 -21.367  1.00 41.68           O  
ATOM   3859  N   THR C  47      10.447 -15.145 -19.343  1.00 37.45           N  
ATOM   3860  CA  THR C  47      11.043 -15.064 -18.004  1.00 36.39           C  
ATOM   3861  C   THR C  47      10.899 -16.373 -17.216  1.00 35.28           C  
ATOM   3862  O   THR C  47      11.471 -16.519 -16.131  1.00 34.67           O  
ATOM   3863  CB  THR C  47      10.431 -13.905 -17.160  1.00 36.01           C  
ATOM   3864  OG1 THR C  47       9.042 -14.160 -16.938  1.00 35.67           O  
ATOM   3865  CG2 THR C  47      10.587 -12.549 -17.844  1.00 36.22           C  
ATOM   3866  N   ASN C  48      10.133 -17.314 -17.766  1.00 34.63           N  
ATOM   3867  CA  ASN C  48       9.827 -18.585 -17.103  1.00 33.38           C  
ATOM   3868  C   ASN C  48       9.140 -18.416 -15.738  1.00 32.31           C  
ATOM   3869  O   ASN C  48       9.517 -19.039 -14.735  1.00 31.39           O  
ATOM   3870  CB  ASN C  48      11.058 -19.508 -17.051  1.00 33.41           C  
ATOM   3871  CG  ASN C  48      11.321 -20.213 -18.382  1.00 34.38           C  
ATOM   3872  OD1 ASN C  48      10.561 -20.070 -19.343  1.00 34.33           O  
ATOM   3873  ND2 ASN C  48      12.399 -20.978 -18.438  1.00 33.77           N  
ATOM   3874  N   GLU C  49       8.134 -17.545 -15.728  1.00 32.18           N  
ATOM   3875  CA  GLU C  49       7.250 -17.344 -14.578  1.00 31.55           C  
ATOM   3876  C   GLU C  49       5.844 -17.745 -14.976  1.00 31.27           C  
ATOM   3877  O   GLU C  49       5.412 -17.486 -16.098  1.00 31.67           O  
ATOM   3878  CB  GLU C  49       7.236 -15.874 -14.121  1.00 31.67           C  
ATOM   3879  CG  GLU C  49       8.553 -15.344 -13.561  1.00 32.65           C  
ATOM   3880  CD  GLU C  49       8.554 -13.829 -13.417  1.00 34.46           C  
ATOM   3881  OE1 GLU C  49       8.514 -13.113 -14.447  1.00 35.53           O  
ATOM   3882  OE2 GLU C  49       8.612 -13.346 -12.268  1.00 34.64           O  
ATOM   3883  N   VAL C  50       5.131 -18.369 -14.048  1.00 30.80           N  
ATOM   3884  CA  VAL C  50       3.721 -18.699 -14.242  1.00 30.59           C  
ATOM   3885  C   VAL C  50       2.930 -18.127 -13.076  1.00 29.81           C  
ATOM   3886  O   VAL C  50       3.391 -18.185 -11.936  1.00 29.52           O  
ATOM   3887  CB  VAL C  50       3.506 -20.233 -14.422  1.00 30.77           C  
ATOM   3888  CG1 VAL C  50       2.037 -20.633 -14.271  1.00 30.02           C  
ATOM   3889  CG2 VAL C  50       4.010 -20.652 -15.782  1.00 32.22           C  
ATOM   3890  N   ASP C  51       1.767 -17.544 -13.375  1.00 29.42           N  
ATOM   3891  CA  ASP C  51       0.912 -16.942 -12.358  1.00 28.85           C  
ATOM   3892  C   ASP C  51      -0.292 -17.834 -12.033  1.00 28.40           C  
ATOM   3893  O   ASP C  51      -1.103 -18.139 -12.913  1.00 28.26           O  
ATOM   3894  CB  ASP C  51       0.423 -15.567 -12.815  1.00 29.58           C  
ATOM   3895  CG  ASP C  51       1.555 -14.542 -12.966  1.00 31.23           C  
ATOM   3896  OD1 ASP C  51       2.748 -14.881 -12.753  1.00 31.37           O  
ATOM   3897  OD2 ASP C  51       1.238 -13.379 -13.309  1.00 32.81           O  
ATOM   3898  N   LEU C  52      -0.394 -18.250 -10.770  1.00 27.35           N  
ATOM   3899  CA  LEU C  52      -1.517 -19.057 -10.304  1.00 27.31           C  
ATOM   3900  C   LEU C  52      -2.417 -18.277  -9.363  1.00 26.61           C  
ATOM   3901  O   LEU C  52      -1.939 -17.473  -8.569  1.00 26.15           O  
ATOM   3902  CB  LEU C  52      -1.040 -20.315  -9.559  1.00 27.39           C  
ATOM   3903  CG  LEU C  52      -0.003 -21.277 -10.148  1.00 28.50           C  
ATOM   3904  CD1 LEU C  52       0.255 -22.458  -9.172  1.00 28.56           C  
ATOM   3905  CD2 LEU C  52      -0.413 -21.794 -11.514  1.00 27.98           C  
ATOM   3906  N   VAL C  53      -3.720 -18.538  -9.450  1.00 26.28           N  
ATOM   3907  CA  VAL C  53      -4.672 -18.106  -8.424  1.00 25.54           C  
ATOM   3908  C   VAL C  53      -5.231 -19.369  -7.765  1.00 25.78           C  
ATOM   3909  O   VAL C  53      -5.721 -20.276  -8.455  1.00 26.22           O  
ATOM   3910  CB  VAL C  53      -5.838 -17.256  -9.012  1.00 25.92           C  
ATOM   3911  CG1 VAL C  53      -6.851 -16.879  -7.914  1.00 24.81           C  
ATOM   3912  CG2 VAL C  53      -5.309 -16.010  -9.728  1.00 24.26           C  
ATOM   3913  N   TYR C  54      -5.162 -19.422  -6.439  1.00 25.30           N  
ATOM   3914  CA  TYR C  54      -5.600 -20.596  -5.684  1.00 25.84           C  
ATOM   3915  C   TYR C  54      -6.063 -20.221  -4.268  1.00 25.94           C  
ATOM   3916  O   TYR C  54      -5.720 -19.148  -3.762  1.00 25.47           O  
ATOM   3917  CB  TYR C  54      -4.459 -21.632  -5.601  1.00 25.66           C  
ATOM   3918  CG  TYR C  54      -3.196 -21.090  -4.964  1.00 25.65           C  
ATOM   3919  CD1 TYR C  54      -3.059 -21.046  -3.580  1.00 25.15           C  
ATOM   3920  CD2 TYR C  54      -2.144 -20.606  -5.746  1.00 26.49           C  
ATOM   3921  CE1 TYR C  54      -1.913 -20.537  -2.987  1.00 26.27           C  
ATOM   3922  CE2 TYR C  54      -0.981 -20.094  -5.158  1.00 28.09           C  
ATOM   3923  CZ  TYR C  54      -0.878 -20.058  -3.772  1.00 28.23           C  
ATOM   3924  OH  TYR C  54       0.263 -19.566  -3.163  1.00 28.61           O  
ATOM   3925  N   TYR C  55      -6.836 -21.104  -3.639  1.00 26.64           N  
ATOM   3926  CA  TYR C  55      -7.100 -20.987  -2.203  1.00 27.56           C  
ATOM   3927  C   TYR C  55      -6.195 -21.963  -1.466  1.00 28.32           C  
ATOM   3928  O   TYR C  55      -6.099 -23.144  -1.834  1.00 28.44           O  
ATOM   3929  CB  TYR C  55      -8.560 -21.284  -1.836  1.00 27.67           C  
ATOM   3930  CG  TYR C  55      -9.639 -20.550  -2.606  1.00 28.52           C  
ATOM   3931  CD1 TYR C  55      -9.385 -19.344  -3.257  1.00 28.21           C  
ATOM   3932  CD2 TYR C  55     -10.942 -21.053  -2.641  1.00 30.06           C  
ATOM   3933  CE1 TYR C  55     -10.390 -18.674  -3.949  1.00 29.35           C  
ATOM   3934  CE2 TYR C  55     -11.958 -20.383  -3.326  1.00 30.53           C  
ATOM   3935  CZ  TYR C  55     -11.674 -19.200  -3.979  1.00 30.13           C  
ATOM   3936  OH  TYR C  55     -12.668 -18.547  -4.670  1.00 31.00           O  
ATOM   3937  N   GLU C  56      -5.525 -21.472  -0.431  1.00 29.03           N  
ATOM   3938  CA  GLU C  56      -4.647 -22.310   0.369  1.00 30.12           C  
ATOM   3939  C   GLU C  56      -5.322 -22.620   1.699  1.00 30.51           C  
ATOM   3940  O   GLU C  56      -5.364 -21.778   2.589  1.00 30.44           O  
ATOM   3941  CB  GLU C  56      -3.308 -21.609   0.588  1.00 30.08           C  
ATOM   3942  CG  GLU C  56      -2.288 -22.459   1.336  1.00 32.16           C  
ATOM   3943  CD  GLU C  56      -1.009 -21.691   1.654  1.00 36.07           C  
ATOM   3944  OE1 GLU C  56      -0.485 -20.975   0.762  1.00 38.45           O  
ATOM   3945  OE2 GLU C  56      -0.520 -21.812   2.795  1.00 36.55           O  
ATOM   3946  N   GLN C  57      -5.869 -23.819   1.828  1.00 31.15           N  
ATOM   3947  CA  GLN C  57      -6.565 -24.182   3.056  1.00 32.27           C  
ATOM   3948  C   GLN C  57      -5.572 -24.609   4.136  1.00 32.10           C  
ATOM   3949  O   GLN C  57      -4.733 -25.490   3.916  1.00 31.74           O  
ATOM   3950  CB  GLN C  57      -7.622 -25.262   2.787  1.00 33.25           C  
ATOM   3951  CG  GLN C  57      -8.412 -25.717   4.041  1.00 36.79           C  
ATOM   3952  CD  GLN C  57      -9.668 -26.524   3.696  1.00 40.79           C  
ATOM   3953  OE1 GLN C  57     -10.300 -26.304   2.651  1.00 43.16           O  
ATOM   3954  NE2 GLN C  57     -10.038 -27.449   4.576  1.00 40.59           N  
ATOM   3955  N   GLN C  58      -5.659 -23.952   5.293  1.00 32.44           N  
ATOM   3956  CA  GLN C  58      -4.794 -24.253   6.434  1.00 32.64           C  
ATOM   3957  C   GLN C  58      -5.637 -24.595   7.651  1.00 33.63           C  
ATOM   3958  O   GLN C  58      -6.627 -23.918   7.953  1.00 33.84           O  
ATOM   3959  CB  GLN C  58      -3.880 -23.073   6.765  1.00 32.20           C  
ATOM   3960  CG  GLN C  58      -3.031 -22.544   5.601  1.00 32.26           C  
ATOM   3961  CD  GLN C  58      -2.152 -21.353   5.990  1.00 32.73           C  
ATOM   3962  OE1 GLN C  58      -2.087 -20.955   7.155  1.00 33.14           O  
ATOM   3963  NE2 GLN C  58      -1.472 -20.785   5.010  1.00 33.55           N  
ATOM   3964  N   ARG C  59      -5.239 -25.641   8.364  1.00 34.54           N  
ATOM   3965  CA  ARG C  59      -5.958 -26.065   9.565  1.00 35.61           C  
ATOM   3966  C   ARG C  59      -4.962 -26.610  10.587  1.00 35.65           C  
ATOM   3967  O   ARG C  59      -4.074 -27.385  10.237  1.00 35.44           O  
ATOM   3968  CB  ARG C  59      -7.077 -27.059   9.185  1.00 36.00           C  
ATOM   3969  CG  ARG C  59      -7.445 -28.155  10.187  1.00 40.23           C  
ATOM   3970  CD  ARG C  59      -8.184 -27.643  11.413  1.00 45.75           C  
ATOM   3971  NE  ARG C  59      -8.749 -28.719  12.237  1.00 49.78           N  
ATOM   3972  CZ  ARG C  59      -8.043 -29.586  12.966  1.00 51.23           C  
ATOM   3973  NH1 ARG C  59      -8.674 -30.507  13.682  1.00 52.09           N  
ATOM   3974  NH2 ARG C  59      -6.714 -29.550  12.975  1.00 52.27           N  
ATOM   3975  N   TRP C  60      -5.096 -26.151  11.831  1.00 35.73           N  
ATOM   3976  CA  TRP C  60      -4.290 -26.618  12.959  1.00 36.56           C  
ATOM   3977  C   TRP C  60      -5.101 -26.541  14.268  1.00 37.96           C  
ATOM   3978  O   TRP C  60      -6.169 -25.927  14.304  1.00 38.30           O  
ATOM   3979  CB  TRP C  60      -2.986 -25.821  13.063  1.00 35.82           C  
ATOM   3980  CG  TRP C  60      -3.169 -24.365  13.398  1.00 34.61           C  
ATOM   3981  CD1 TRP C  60      -3.093 -23.790  14.644  1.00 34.41           C  
ATOM   3982  CD2 TRP C  60      -3.437 -23.295  12.479  1.00 31.60           C  
ATOM   3983  NE1 TRP C  60      -3.306 -22.435  14.550  1.00 33.00           N  
ATOM   3984  CE2 TRP C  60      -3.522 -22.106  13.236  1.00 31.31           C  
ATOM   3985  CE3 TRP C  60      -3.617 -23.228  11.091  1.00 30.02           C  
ATOM   3986  CZ2 TRP C  60      -3.783 -20.861  12.651  1.00 30.92           C  
ATOM   3987  CZ3 TRP C  60      -3.891 -21.996  10.511  1.00 29.58           C  
ATOM   3988  CH2 TRP C  60      -3.970 -20.826  11.291  1.00 29.96           C  
ATOM   3989  N   LYS C  61      -4.609 -27.160  15.336  1.00 39.13           N  
ATOM   3990  CA  LYS C  61      -5.362 -27.191  16.590  1.00 40.96           C  
ATOM   3991  C   LYS C  61      -4.501 -26.912  17.824  1.00 41.74           C  
ATOM   3992  O   LYS C  61      -3.459 -27.535  18.026  1.00 41.81           O  
ATOM   3993  CB  LYS C  61      -6.119 -28.520  16.724  1.00 41.99           C  
ATOM   3994  CG  LYS C  61      -6.953 -28.667  17.991  1.00 44.39           C  
ATOM   3995  CD  LYS C  61      -7.798 -29.933  17.930  1.00 47.48           C  
ATOM   3996  CE  LYS C  61      -8.040 -30.507  19.311  1.00 49.57           C  
ATOM   3997  NZ  LYS C  61      -9.301 -31.300  19.333  1.00 51.85           N  
ATOM   3998  N   LEU C  62      -4.964 -25.969  18.641  1.00 42.46           N  
ATOM   3999  CA  LEU C  62      -4.241 -25.524  19.826  1.00 43.40           C  
ATOM   4000  C   LEU C  62      -5.089 -25.699  21.080  1.00 44.94           C  
ATOM   4001  O   LEU C  62      -6.276 -25.357  21.092  1.00 44.85           O  
ATOM   4002  CB  LEU C  62      -3.833 -24.052  19.691  1.00 42.86           C  
ATOM   4003  CG  LEU C  62      -2.945 -23.585  18.533  1.00 41.71           C  
ATOM   4004  CD1 LEU C  62      -2.782 -22.074  18.578  1.00 41.63           C  
ATOM   4005  CD2 LEU C  62      -1.588 -24.260  18.554  1.00 40.84           C  
ATOM   4006  N   ASN C  63      -4.471 -26.227  22.136  1.00 46.34           N  
ATOM   4007  CA  ASN C  63      -5.150 -26.392  23.416  1.00 47.97           C  
ATOM   4008  C   ASN C  63      -5.486 -25.063  24.070  1.00 47.86           C  
ATOM   4009  O   ASN C  63      -6.468 -24.967  24.792  1.00 48.86           O  
ATOM   4010  CB  ASN C  63      -4.335 -27.269  24.372  1.00 49.54           C  
ATOM   4011  CG  ASN C  63      -4.509 -28.752  24.092  1.00 51.47           C  
ATOM   4012  OD1 ASN C  63      -4.082 -29.257  23.049  1.00 52.91           O  
ATOM   4013  ND2 ASN C  63      -5.135 -29.459  25.023  1.00 53.26           N  
ATOM   4014  N   SER C  64      -4.685 -24.036  23.797  1.00 47.05           N  
ATOM   4015  CA  SER C  64      -4.931 -22.701  24.355  1.00 47.41           C  
ATOM   4016  C   SER C  64      -6.069 -21.955  23.648  1.00 46.65           C  
ATOM   4017  O   SER C  64      -6.343 -20.799  23.961  1.00 46.73           O  
ATOM   4018  CB  SER C  64      -3.648 -21.861  24.355  1.00 46.92           C  
ATOM   4019  OG  SER C  64      -3.077 -21.803  23.066  1.00 46.37           O  
ATOM   4020  N   LEU C  65      -6.722 -22.620  22.696  1.00 45.91           N  
ATOM   4021  CA  LEU C  65      -7.900 -22.061  22.032  1.00 45.55           C  
ATOM   4022  C   LEU C  65      -9.177 -22.874  22.288  1.00 46.57           C  
ATOM   4023  O   LEU C  65     -10.245 -22.551  21.752  1.00 46.49           O  
ATOM   4024  CB  LEU C  65      -7.652 -21.885  20.529  1.00 43.77           C  
ATOM   4025  CG  LEU C  65      -6.602 -20.846  20.128  1.00 42.53           C  
ATOM   4026  CD1 LEU C  65      -6.327 -20.931  18.642  1.00 39.46           C  
ATOM   4027  CD2 LEU C  65      -7.004 -19.417  20.529  1.00 41.45           C  
ATOM   4028  N   MET C  66      -9.056 -23.915  23.111  1.00 47.67           N  
ATOM   4029  CA  MET C  66     -10.194 -24.730  23.530  1.00 49.05           C  
ATOM   4030  C   MET C  66     -11.078 -23.974  24.515  1.00 49.66           C  
ATOM   4031  O   MET C  66     -10.585 -23.208  25.344  1.00 50.24           O  
ATOM   4032  CB  MET C  66      -9.721 -26.007  24.233  1.00 50.58           C  
ATOM   4033  CG  MET C  66      -8.920 -26.979  23.395  1.00 51.84           C  
ATOM   4034  SD  MET C  66      -8.770 -28.577  24.239  1.00 58.65           S  
ATOM   4035  CE  MET C  66      -7.930 -29.510  22.958  1.00 57.23           C  
ATOM   4036  N   TRP C  67     -12.383 -24.207  24.435  1.00 49.64           N  
ATOM   4037  CA  TRP C  67     -13.297 -23.777  25.489  1.00 50.58           C  
ATOM   4038  C   TRP C  67     -14.493 -24.702  25.590  1.00 51.65           C  
ATOM   4039  O   TRP C  67     -14.811 -25.438  24.646  1.00 50.94           O  
ATOM   4040  CB  TRP C  67     -13.763 -22.325  25.288  1.00 49.96           C
[truncated: 432,541 more chars]
