# Supplementary material for: Predictive classification models and targets identification for betulin derivatives as Leishmania donovani inhibitors
Source: J Cheminform. 2018 Aug 17;10:40. doi: 10.1186/s13321-018-0291-x (PMC6097978; doi:10.1186/s13321-018-0291-x)
Supplement: Supplementary file 5 — Additional file 5. Zip file with all potential protein target structures protein data bank files. [file 13321_2018_291_MOESM5_ESM.zip › 2xa4.pdb]

HEADER    TRANSFERASE                             26-MAR-10   2XA4              
TITLE     INHIBITORS OF JAK2 KINASE DOMAIN                                      
COMPND    MOL_ID: 1;                                                            
COMPND   2 MOLECULE: TYROSINE-PROTEIN KINASE JAK2;                              
COMPND   3 CHAIN: A, B;                                                         
COMPND   4 FRAGMENT: KINASE DOMAIN RESIDUES 835-1132;                           
COMPND   5 SYNONYM: JANUS KINASE 2, JAK-2;                                      
COMPND   6 EC: 2.7.1.112, 2.7.10.2;                                             
COMPND   7 ENGINEERED: YES;                                                     
COMPND   8 MUTATION: YES                                                        
SOURCE    MOL_ID: 1;                                                            
SOURCE   2 ORGANISM_SCIENTIFIC: HOMO SAPIENS;                                   
SOURCE   3 ORGANISM_COMMON: HUMAN;                                              
SOURCE   4 ORGANISM_TAXID: 9606;                                                
SOURCE   5 EXPRESSION_SYSTEM: ESCHERICHIA COLI BL21(DE3);                       
SOURCE   6 EXPRESSION_SYSTEM_TAXID: 469008;                                     
SOURCE   7 EXPRESSION_SYSTEM_VARIANT: STAR;                                     
SOURCE   8 EXPRESSION_SYSTEM_VECTOR_TYPE: PLASMID;                              
SOURCE   9 EXPRESSION_SYSTEM_PLASMID: PT7 3.3                                   
KEYWDS    KINASE, MEMBRANE, TRANSFERASE, ATP-BINDING, PROTO-ONCOGENE,           
KEYWDS   2 PHOSPHOPROTEIN                                                       
EXPDTA    X-RAY DIFFRACTION                                                     
AUTHOR    J.READ,I.GREEN,H.POLLARD,T.HOWARD,R.MOTT                              
REVDAT   4   07-MAR-18 2XA4    1       SOURCE                                   
REVDAT   3   01-APR-15 2XA4    1       JRNL                                     
REVDAT   2   12-OCT-11 2XA4    1       JRNL   REMARK VERSN                      
REVDAT   1   15-DEC-10 2XA4    0                                                
JRNL        AUTH   S.IOANNIDIS,M.L.LAMB,T.WANG,L.ALMEIDA,M.H.BLOCK,A.M.DAVIES,  
JRNL        AUTH 2 B.PENG,M.SU,H.ZHANG,E.HOFFMANN,C.RIVARD,I.GREEN,T.HOWARD,    
JRNL        AUTH 3 H.POLLARD,J.READ,M.ALIMZHANOV,G.BEBERNITZ,K.BELL,M.YE,       
JRNL        AUTH 4 D.HUSZAR,M.ZINDA                                             
JRNL        TITL   DISCOVERY OF 5-CHLORO-N2-[(1S)-1-(5-FLUOROPYRIMIDIN-2-YL)    
JRNL        TITL 2 ETHYL]-N4-(5-METHYL-1H-PYRAZOL-3-YL)PYRIMIDINE-2,4-DIAMINE   
JRNL        TITL 3 (AZD1480) AS A NOVEL INHIBITOR OF THE JAK/STAT PATHWAY       
JRNL        REF    J.MED.CHEM.                   V.  54   262 2011              
JRNL        REFN                   ISSN 0022-2623                               
JRNL        PMID   21138246                                                     
JRNL        DOI    10.1021/JM1011319                                            
REMARK   2                                                                      
REMARK   2 RESOLUTION.    2.04 ANGSTROMS.                                       
REMARK   3                                                                      
REMARK   3 REFINEMENT.                                                          
REMARK   3   PROGRAM     : REFMAC 5.5.0102                                      
REMARK   3   AUTHORS     : MURSHUDOV,VAGIN,DODSON                               
REMARK   3                                                                      
REMARK   3    REFINEMENT TARGET : MAXIMUM LIKELIHOOD                            
REMARK   3                                                                      
REMARK   3  DATA USED IN REFINEMENT.                                            
REMARK   3   RESOLUTION RANGE HIGH (ANGSTROMS) : 2.04                           
REMARK   3   RESOLUTION RANGE LOW  (ANGSTROMS) : 33.33                          
REMARK   3   DATA CUTOFF            (SIGMA(F)) : NULL                           
REMARK   3   COMPLETENESS FOR RANGE        (%) : 93.3                           
REMARK   3   NUMBER OF REFLECTIONS             : 41003                          
REMARK   3                                                                      
REMARK   3  FIT TO DATA USED IN REFINEMENT.                                     
REMARK   3   CROSS-VALIDATION METHOD          : THROUGHOUT                      
REMARK   3   FREE R VALUE TEST SET SELECTION  : RANDOM                          
REMARK   3   R VALUE     (WORKING + TEST SET) : 0.200                           
REMARK   3   R VALUE            (WORKING SET) : 0.197                           
REMARK   3   FREE R VALUE                     : 0.245                           
REMARK   3   FREE R VALUE TEST SET SIZE   (%) : 5.100                           
REMARK   3   FREE R VALUE TEST SET COUNT      : 2192                            
REMARK   3                                                                      
REMARK   3  FIT IN THE HIGHEST RESOLUTION BIN.                                  
REMARK   3   TOTAL NUMBER OF BINS USED           : 20                           
REMARK   3   BIN RESOLUTION RANGE HIGH       (A) : 2.04                         
REMARK   3   BIN RESOLUTION RANGE LOW        (A) : 2.09                         
REMARK   3   REFLECTION IN BIN     (WORKING SET) : 2842                         
REMARK   3   BIN COMPLETENESS (WORKING+TEST) (%) : 87.14                        
REMARK   3   BIN R VALUE           (WORKING SET) : 0.2690                       
REMARK   3   BIN FREE R VALUE SET COUNT          : 161                          
REMARK   3   BIN FREE R VALUE                    : 0.2900                       
REMARK   3                                                                      
REMARK   3  NUMBER OF NON-HYDROGEN ATOMS USED IN REFINEMENT.                    
REMARK   3   PROTEIN ATOMS            : 4511                                    
REMARK   3   NUCLEIC ACID ATOMS       : 0                                       
REMARK   3   HETEROGEN ATOMS          : 48                                      
REMARK   3   SOLVENT ATOMS            : 308                                     
REMARK   3                                                                      
REMARK   3  B VALUES.                                                           
REMARK   3   FROM WILSON PLOT           (A**2) : 22.82                          
REMARK   3   MEAN B VALUE      (OVERALL, A**2) : 26.23                          
REMARK   3   OVERALL ANISOTROPIC B VALUE.                                       
REMARK   3    B11 (A**2) : 2.34000                                              
REMARK   3    B22 (A**2) : 0.02000                                              
REMARK   3    B33 (A**2) : -2.07000                                             
REMARK   3    B12 (A**2) : 0.00000                                              
REMARK   3    B13 (A**2) : 1.16000                                              
REMARK   3    B23 (A**2) : 0.00000                                              
REMARK   3                                                                      
REMARK   3  ESTIMATED OVERALL COORDINATE ERROR.                                 
REMARK   3   ESU BASED ON R VALUE                            (A): 0.199         
REMARK   3   ESU BASED ON FREE R VALUE                       (A): 0.179         
REMARK   3   ESU BASED ON MAXIMUM LIKELIHOOD                 (A): 0.131         
REMARK   3   ESU FOR B VALUES BASED ON MAXIMUM LIKELIHOOD (A**2): 10.588        
REMARK   3                                                                      
REMARK   3 CORRELATION COEFFICIENTS.                                            
REMARK   3   CORRELATION COEFFICIENT FO-FC      : 0.948                         
REMARK   3   CORRELATION COEFFICIENT FO-FC FREE : 0.916                         
REMARK   3                                                                      
REMARK   3  RMS DEVIATIONS FROM IDEAL VALUES        COUNT    RMS    WEIGHT      
REMARK   3   BOND LENGTHS REFINED ATOMS        (A):  4658 ; 0.010 ; 0.022       
REMARK   3   BOND LENGTHS OTHERS               (A):  3201 ; 0.001 ; 0.020       
REMARK   3   BOND ANGLES REFINED ATOMS   (DEGREES):  6288 ; 1.342 ; 1.983       
REMARK   3   BOND ANGLES OTHERS          (DEGREES):  7772 ; 0.856 ; 3.000       
REMARK   3   TORSION ANGLES, PERIOD 1    (DEGREES):   547 ; 5.927 ; 5.000       
REMARK   3   TORSION ANGLES, PERIOD 2    (DEGREES):   227 ;38.009 ;24.053       
REMARK   3   TORSION ANGLES, PERIOD 3    (DEGREES):   833 ;16.019 ;15.000       
REMARK   3   TORSION ANGLES, PERIOD 4    (DEGREES):    32 ;15.890 ;15.000       
REMARK   3   CHIRAL-CENTER RESTRAINTS       (A**3):   670 ; 0.073 ; 0.200       
REMARK   3   GENERAL PLANES REFINED ATOMS      (A):  5147 ; 0.005 ; 0.021       
REMARK   3   GENERAL PLANES OTHERS             (A):   951 ; 0.001 ; 0.020       
REMARK   3   NON-BONDED CONTACTS REFINED ATOMS (A):  NULL ;  NULL ;  NULL       
REMARK   3   NON-BONDED CONTACTS OTHERS        (A):  NULL ;  NULL ;  NULL       
REMARK   3   NON-BONDED TORSION REFINED ATOMS  (A):  NULL ;  NULL ;  NULL       
REMARK   3   NON-BONDED TORSION OTHERS         (A):  NULL ;  NULL ;  NULL       
REMARK   3   H-BOND (X...Y) REFINED ATOMS      (A):  NULL ;  NULL ;  NULL       
REMARK   3   H-BOND (X...Y) OTHERS             (A):  NULL ;  NULL ;  NULL       
REMARK   3   POTENTIAL METAL-ION REFINED ATOMS (A):  NULL ;  NULL ;  NULL       
REMARK   3   POTENTIAL METAL-ION OTHERS        (A):  NULL ;  NULL ;  NULL       
REMARK   3   SYMMETRY VDW REFINED ATOMS        (A):  NULL ;  NULL ;  NULL       
REMARK   3   SYMMETRY VDW OTHERS               (A):  NULL ;  NULL ;  NULL       
REMARK   3   SYMMETRY H-BOND REFINED ATOMS     (A):  NULL ;  NULL ;  NULL       
REMARK   3   SYMMETRY H-BOND OTHERS            (A):  NULL ;  NULL ;  NULL       
REMARK   3   SYMMETRY METAL-ION REFINED ATOMS  (A):  NULL ;  NULL ;  NULL       
REMARK   3   SYMMETRY METAL-ION OTHERS         (A):  NULL ;  NULL ;  NULL       
REMARK   3                                                                      
REMARK   3  ISOTROPIC THERMAL FACTOR RESTRAINTS.     COUNT   RMS    WEIGHT      
REMARK   3   MAIN-CHAIN BOND REFINED ATOMS  (A**2):  2761 ; 0.700 ; 1.500       
REMARK   3   MAIN-CHAIN BOND OTHER ATOMS    (A**2):  1116 ; 0.122 ; 1.500       
REMARK   3   MAIN-CHAIN ANGLE REFINED ATOMS (A**2):  4446 ; 1.322 ; 2.000       
REMARK   3   MAIN-CHAIN ANGLE OTHER ATOMS   (A**2):  NULL ;  NULL ;  NULL       
REMARK   3   SIDE-CHAIN BOND REFINED ATOMS  (A**2):  1897 ; 1.767 ; 3.000       
REMARK   3   SIDE-CHAIN BOND OTHER ATOMS    (A**2):  NULL ;  NULL ;  NULL       
REMARK   3   SIDE-CHAIN ANGLE REFINED ATOMS (A**2):  1842 ; 2.926 ; 4.500       
REMARK   3   SIDE-CHAIN ANGLE OTHER ATOMS   (A**2):  NULL ;  NULL ;  NULL       
REMARK   3   LONG RANGE B REFINED ATOMS     (A**2):  NULL ;  NULL ;  NULL       
REMARK   3   LONG RANGE B OTHER ATOMS       (A**2):  NULL ;  NULL ;  NULL       
REMARK   3                                                                      
REMARK   3 ANISOTROPIC THERMAL FACTOR RESTRAINTS.    COUNT   RMS   WEIGHT       
REMARK   3   RIGID-BOND RESTRAINTS          (A**2):  NULL ;  NULL ;  NULL       
REMARK   3   SPHERICITY; FREE ATOMS         (A**2):  NULL ;  NULL ;  NULL       
REMARK   3   SPHERICITY; BONDED ATOMS       (A**2):  NULL ;  NULL ;  NULL       
REMARK   3                                                                      
REMARK   3  NCS RESTRAINTS STATISTICS                                           
REMARK   3   NUMBER OF DIFFERENT NCS GROUPS : NULL                              
REMARK   3                                                                      
REMARK   3  TLS DETAILS                                                         
REMARK   3   NUMBER OF TLS GROUPS  : 2                                          
REMARK   3                                                                      
REMARK   3   TLS GROUP : 1                                                      
REMARK   3    NUMBER OF COMPONENTS GROUP : 1                                    
REMARK   3    COMPONENTS        C SSSEQI   TO  C SSSEQI                         
REMARK   3    RESIDUE RANGE :   A   843        A  1130                          
REMARK   3    ORIGIN FOR THE GROUP (A):   6.0106  12.8647  21.4735              
REMARK   3    T TENSOR                                                          
REMARK   3      T11:   0.0351 T22:   0.0354                                     
REMARK   3      T33:   0.0324 T12:   0.0200                                     
REMARK   3      T13:   0.0141 T23:   0.0324                                     
REMARK   3    L TENSOR                                                          
REMARK   3      L11:   0.7183 L22:   2.2606                                     
REMARK   3      L33:   1.1483 L12:   0.1309                                     
REMARK   3      L13:  -0.0862 L23:  -0.1333                                     
REMARK   3    S TENSOR                                                          
REMARK   3      S11:   0.0453 S12:   0.0429 S13:   0.0078                       
REMARK   3      S21:  -0.2474 S22:  -0.1848 S23:  -0.1732                       
REMARK   3      S31:  -0.0511 S32:   0.1084 S33:   0.1395                       
REMARK   3                                                                      
REMARK   3   TLS GROUP : 2                                                      
REMARK   3    NUMBER OF COMPONENTS GROUP : 1                                    
REMARK   3    COMPONENTS        C SSSEQI   TO  C SSSEQI                         
REMARK   3    RESIDUE RANGE :   B   843        B  1131                          
REMARK   3    ORIGIN FOR THE GROUP (A):  23.6035 -12.3978  46.1857              
REMARK   3    T TENSOR                                                          
REMARK   3      T11:   0.0277 T22:   0.0600                                     
REMARK   3      T33:   0.0485 T12:  -0.0161                                     
REMARK   3      T13:  -0.0057 T23:   0.0167                                     
REMARK   3    L TENSOR                                                          
REMARK   3      L11:   1.0577 L22:   0.9402                                     
REMARK   3      L33:   1.0481 L12:   0.1446                                     
REMARK   3      L13:  -0.2506 L23:   0.3754                                     
REMARK   3    S TENSOR                                                          
REMARK   3      S11:  -0.0961 S12:  -0.0330 S13:  -0.0511                       
REMARK   3      S21:  -0.0215 S22:  -0.0153 S23:   0.0744                       
REMARK   3      S31:   0.1112 S32:  -0.0763 S33:   0.1113                       
REMARK   3                                                                      
REMARK   3  BULK SOLVENT MODELLING.                                             
REMARK   3   METHOD USED : BABINET MODEL WITH MASK                              
REMARK   3   PARAMETERS FOR MASK CALCULATION                                    
REMARK   3   VDW PROBE RADIUS   : 1.40                                          
REMARK   3   ION PROBE RADIUS   : 0.80                                          
REMARK   3   SHRINKAGE RADIUS   : 0.80                                          
REMARK   3                                                                      
REMARK   3  OTHER REFINEMENT REMARKS: HYDROGENS HAVE BEEN ADDED IN THE RIDING   
REMARK   3  POSITIONS.U VALUES RESIDUAL ONLY. ATOM RECORD CONTAINS RESIDUAL     
REMARK   3  B FACTORS ONLY                                                      
REMARK   4                                                                      
REMARK   4 2XA4 COMPLIES WITH FORMAT V. 3.30, 13-JUL-11                         
REMARK 100                                                                      
REMARK 100 THIS ENTRY HAS BEEN PROCESSED BY PDBE ON 26-MAR-10.                  
REMARK 100 THE DEPOSITION ID IS D_1290043425.                                   
REMARK 200                                                                      
REMARK 200 EXPERIMENTAL DETAILS                                                 
REMARK 200  EXPERIMENT TYPE                : X-RAY DIFFRACTION                  
REMARK 200  DATE OF DATA COLLECTION        : 07-MAR-07                          
REMARK 200  TEMPERATURE           (KELVIN) : 100                                
REMARK 200  PH                             : 6                                  
REMARK 200  NUMBER OF CRYSTALS USED        : 1                                  
REMARK 200                                                                      
REMARK 200  SYNCHROTRON              (Y/N) : Y                                  
REMARK 200  RADIATION SOURCE               : ESRF                               
REMARK 200  BEAMLINE                       : ID23-2                             
REMARK 200  X-RAY GENERATOR MODEL          : NULL                               
REMARK 200  MONOCHROMATIC OR LAUE    (M/L) : M                                  
REMARK 200  WAVELENGTH OR RANGE        (A) : 0.873                              
REMARK 200  MONOCHROMATOR                  : SI111                              
REMARK 200  OPTICS                         : MIRRORS                            
REMARK 200                                                                      
REMARK 200  DETECTOR TYPE                  : CCD                                
REMARK 200  DETECTOR MANUFACTURER          : ADSC CCD                           
REMARK 200  INTENSITY-INTEGRATION SOFTWARE : MOSFLM                             
REMARK 200  DATA SCALING SOFTWARE          : SCALA                              
REMARK 200                                                                      
REMARK 200  NUMBER OF UNIQUE REFLECTIONS   : 43209                              
REMARK 200  RESOLUTION RANGE HIGH      (A) : 1.800                              
REMARK 200  RESOLUTION RANGE LOW       (A) : 33.330                             
REMARK 200  REJECTION CRITERIA  (SIGMA(I)) : 2.000                              
REMARK 200                                                                      
REMARK 200 OVERALL.                                                             
REMARK 200  COMPLETENESS FOR RANGE     (%) : 93.4                               
REMARK 200  DATA REDUNDANCY                : 3.040                              
REMARK 200  R MERGE                    (I) : 0.07000                            
REMARK 200  R SYM                      (I) : NULL                               
REMARK 200  <I/SIGMA(I)> FOR THE DATA SET  : 8.0200                             
REMARK 200                                                                      
REMARK 200 IN THE HIGHEST RESOLUTION SHELL.                                     
REMARK 200  HIGHEST RESOLUTION SHELL, RANGE HIGH (A) : 2.04                     
REMARK 200  HIGHEST RESOLUTION SHELL, RANGE LOW  (A) : 2.09                     
REMARK 200  COMPLETENESS FOR SHELL     (%) : 87.2                               
REMARK 200  DATA REDUNDANCY IN SHELL       : 2.92                               
REMARK 200  R MERGE FOR SHELL          (I) : 0.40000                            
REMARK 200  R SYM FOR SHELL            (I) : NULL                               
REMARK 200  <I/SIGMA(I)> FOR SHELL         : 1.860                              
REMARK 200                                                                      
REMARK 200 DIFFRACTION PROTOCOL: SINGLE WAVELENGTH                              
REMARK 200 METHOD USED TO DETERMINE THE STRUCTURE: MOLECULAR REPLACEMENT        
REMARK 200 SOFTWARE USED: AMORE                                                 
REMARK 200 STARTING MODEL: NULL                                                 
REMARK 200                                                                      
REMARK 200 REMARK: NONE                                                         
REMARK 280                                                                      
REMARK 280 CRYSTAL                                                              
REMARK 280 SOLVENT CONTENT, VS   (%): 55.66                                     
REMARK 280 MATTHEWS COEFFICIENT, VM (ANGSTROMS**3/DA): 2.77                     
REMARK 280                                                                      
REMARK 280 CRYSTALLIZATION CONDITIONS: HANGING DROP 20 DEG C. 1.5UL PROTEIN     
REMARK 280  PLUS 1UL WELL PROTEIN: 8.7MG/ML IN 20MM TRIS/HCL PH 8.5, 100MM      
REMARK 280  NACL, 1MM DTT WELL: 28% W/V PEG3350, 200MM AMMONIUM ACETATE,        
REMARK 280  100MM SODIUM CITRATE PH 6.0                                         
REMARK 290                                                                      
REMARK 290 CRYSTALLOGRAPHIC SYMMETRY                                            
REMARK 290 SYMMETRY OPERATORS FOR SPACE GROUP: C 1 2 1                          
REMARK 290                                                                      
REMARK 290      SYMOP   SYMMETRY                                                
REMARK 290     NNNMMM   OPERATOR                                                
REMARK 290       1555   X,Y,Z                                                   
REMARK 290       2555   -X,Y,-Z                                                 
REMARK 290       3555   X+1/2,Y+1/2,Z                                           
REMARK 290       4555   -X+1/2,Y+1/2,-Z                                         
REMARK 290                                                                      
REMARK 290     WHERE NNN -> OPERATOR NUMBER                                     
REMARK 290           MMM -> TRANSLATION VECTOR                                  
REMARK 290                                                                      
REMARK 290 CRYSTALLOGRAPHIC SYMMETRY TRANSFORMATIONS                            
REMARK 290 THE FOLLOWING TRANSFORMATIONS OPERATE ON THE ATOM/HETATM             
REMARK 290 RECORDS IN THIS ENTRY TO PRODUCE CRYSTALLOGRAPHICALLY                
REMARK 290 RELATED MOLECULES.                                                   
REMARK 290   SMTRY1   1  1.000000  0.000000  0.000000        0.00000            
REMARK 290   SMTRY2   1  0.000000  1.000000  0.000000        0.00000            
REMARK 290   SMTRY3   1  0.000000  0.000000  1.000000        0.00000            
REMARK 290   SMTRY1   2 -1.000000  0.000000  0.000000        0.00000            
REMARK 290   SMTRY2   2  0.000000  1.000000  0.000000        0.00000            
REMARK 290   SMTRY3   2  0.000000  0.000000 -1.000000        0.00000            
REMARK 290   SMTRY1   3  1.000000  0.000000  0.000000       21.92700            
REMARK 290   SMTRY2   3  0.000000  1.000000  0.000000       63.37050            
REMARK 290   SMTRY3   3  0.000000  0.000000  1.000000        0.00000            
REMARK 290   SMTRY1   4 -1.000000  0.000000  0.000000       21.92700            
REMARK 290   SMTRY2   4  0.000000  1.000000  0.000000       63.37050            
REMARK 290   SMTRY3   4  0.000000  0.000000 -1.000000        0.00000            
REMARK 290                                                                      
REMARK 290 REMARK: NULL                                                         
REMARK 300                                                                      
REMARK 300 BIOMOLECULE: 1, 2                                                    
REMARK 300 SEE REMARK 350 FOR THE AUTHOR PROVIDED AND/OR PROGRAM                
REMARK 300 GENERATED ASSEMBLY INFORMATION FOR THE STRUCTURE IN                  
REMARK 300 THIS ENTRY. THE REMARK MAY ALSO PROVIDE INFORMATION ON               
REMARK 300 BURIED SURFACE AREA.                                                 
REMARK 350                                                                      
REMARK 350 COORDINATES FOR A COMPLETE MULTIMER REPRESENTING THE KNOWN           
REMARK 350 BIOLOGICALLY SIGNIFICANT OLIGOMERIZATION STATE OF THE                
REMARK 350 MOLECULE CAN BE GENERATED BY APPLYING BIOMT TRANSFORMATIONS          
REMARK 350 GIVEN BELOW.  BOTH NON-CRYSTALLOGRAPHIC AND                          
REMARK 350 CRYSTALLOGRAPHIC OPERATIONS ARE GIVEN.                               
REMARK 350                                                                      
REMARK 350 BIOMOLECULE: 1                                                       
REMARK 350 AUTHOR DETERMINED BIOLOGICAL UNIT: MONOMERIC                         
REMARK 350 SOFTWARE DETERMINED QUATERNARY STRUCTURE: MONOMERIC                  
REMARK 350 SOFTWARE USED: PISA                                                  
REMARK 350 APPLY THE FOLLOWING TO CHAINS: A                                     
REMARK 350   BIOMT1   1  1.000000  0.000000  0.000000        0.00000            
REMARK 350   BIOMT2   1  0.000000  1.000000  0.000000        0.00000            
REMARK 350   BIOMT3   1  0.000000  0.000000  1.000000        0.00000            
REMARK 350                                                                      
REMARK 350 BIOMOLECULE: 2                                                       
REMARK 350 SOFTWARE DETERMINED QUATERNARY STRUCTURE: MONOMERIC                  
REMARK 350 SOFTWARE USED: PISA                                                  
REMARK 350 APPLY THE FOLLOWING TO CHAINS: B                                     
REMARK 350   BIOMT1   1  1.000000  0.000000  0.000000        0.00000            
REMARK 350   BIOMT2   1  0.000000  1.000000  0.000000        0.00000            
REMARK 350   BIOMT3   1  0.000000  0.000000  1.000000        0.00000            
REMARK 400                                                                      
REMARK 400 COMPOUND                                                             
REMARK 400 ENGINEERED RESIDUE IN CHAIN A, LYS 943 TO ALA                        
REMARK 400 ENGINEERED RESIDUE IN CHAIN A, LYS 945 TO ALA                        
REMARK 400 ENGINEERED RESIDUE IN CHAIN B, LYS 943 TO ALA                        
REMARK 400 ENGINEERED RESIDUE IN CHAIN B, LYS 945 TO ALA                        
REMARK 465                                                                      
REMARK 465 MISSING RESIDUES                                                     
REMARK 465 THE FOLLOWING RESIDUES WERE NOT LOCATED IN THE                       
REMARK 465 EXPERIMENT. (M=MODEL NUMBER; RES=RESIDUE NAME; C=CHAIN               
REMARK 465 IDENTIFIER; SSSEQ=SEQUENCE NUMBER; I=INSERTION CODE.)                
REMARK 465                                                                      
REMARK 465   M RES C SSSEQI                                                     
REMARK 465     ALA A   835                                                      
REMARK 465     PHE A   836                                                      
REMARK 465     GLU A   837                                                      
REMARK 465     ASP A   838                                                      
REMARK 465     ARG A   839                                                      
REMARK 465     ASP A   840                                                      
REMARK 465     PRO A   841                                                      
REMARK 465     THR A   842                                                      
REMARK 465     GLY A   858                                                      
REMARK 465     ASN A   859                                                      
REMARK 465     ALA A   920                                                      
REMARK 465     GLY A   921                                                      
REMARK 465     ARG A   922                                                      
REMARK 465     ARG A   923                                                      
REMARK 465     LYS A  1011                                                      
REMARK 465     GLU A  1012                                                      
REMARK 465     PRO A  1013                                                      
REMARK 465     GLY A  1014                                                      
REMARK 465     ALA A  1131                                                      
REMARK 465     GLY A  1132                                                      
REMARK 465     ALA B   835                                                      
REMARK 465     PHE B   836                                                      
REMARK 465     GLU B   837                                                      
REMARK 465     ASP B   838                                                      
REMARK 465     ARG B   839                                                      
REMARK 465     ASP B   840                                                      
REMARK 465     PRO B   841                                                      
REMARK 465     THR B   842                                                      
REMARK 465     HIS B   886                                                      
REMARK 465     SER B   887                                                      
REMARK 465     THR B   888                                                      
REMARK 465     GLU B   889                                                      
REMARK 465     GLU B   890                                                      
REMARK 465     TYR B   918                                                      
REMARK 465     SER B   919                                                      
REMARK 465     ALA B   920                                                      
REMARK 465     GLY B   921                                                      
REMARK 465     ARG B   922                                                      
REMARK 465     ARG B   923                                                      
REMARK 465     PRO B  1013                                                      
REMARK 465     GLY B  1132                                                      
REMARK 470                                                                      
REMARK 470 MISSING ATOM                                                         
REMARK 470 THE FOLLOWING RESIDUES HAVE MISSING ATOMS (M=MODEL NUMBER;           
REMARK 470 RES=RESIDUE NAME; C=CHAIN IDENTIFIER; SSEQ=SEQUENCE NUMBER;          
REMARK 470 I=INSERTION CODE):                                                   
REMARK 470   M RES CSSEQI  ATOMS                                                
REMARK 470     PHE A 860    CG   CD1  CD2  CE1  CE2  CZ                         
REMARK 470     GLN A 872    CG   CD   OE1  NE2                                  
REMARK 470     GLN A 885    CG   CD   OE1  NE2                                  
REMARK 470     HIS A 886    CG   ND1  CD2  CE1  NE2                             
REMARK 470     GLU A 889    CG   CD   OE1  OE2                                  
REMARK 470     GLU A 890    CG   CD   OE1  OE2                                  
REMARK 470     GLN A1003    CG   CD   OE1  NE2                                  
REMARK 470     GLU A1052    CG   CD   OE1  OE2                                  
REMARK 470     LYS A1053    CG   CD   CE   NZ                                   
REMARK 470     PHE A1076    CG   CD1  CD2  CE1  CE2  CZ                         
REMARK 470     LYS A1083    CD   CE   NZ                                        
REMARK 470     ASN A1111    CG   OD1  ND2                                       
REMARK 470     LEU A1121    CG   CD1  CD2                                       
REMARK 470     GLU B 846    CG   CD   OE1  OE2                                  
REMARK 470     ARG B 847    CG   CD   NE   CZ   NH1  NH2                        
REMARK 470     LYS B 850    CG   CD   CE   NZ                                   
REMARK 470     GLN B 872    CG   CD   OE1  NE2                                  
REMARK 470     LEU B 884    CG   CD1  CD2                                       
REMARK 470     GLN B 885    CG   CD   OE1  NE2                                  
REMARK 470     ARG B 947    CG   CD   NE   CZ   NH1  NH2                        
REMARK 470     GLU B1012    CG   CD   OE1  OE2                                  
REMARK 470     GLU B1015    CG   CD   OE1  OE2                                  
REMARK 470     LYS B1053    CG   CD   CE   NZ                                   
REMARK 500                                                                      
REMARK 500 GEOMETRY AND STEREOCHEMISTRY                                         
REMARK 500 SUBTOPIC: TORSION ANGLES                                             
REMARK 500                                                                      
REMARK 500 TORSION ANGLES OUTSIDE THE EXPECTED RAMACHANDRAN REGIONS:            
REMARK 500 (M=MODEL NUMBER; RES=RESIDUE NAME; C=CHAIN IDENTIFIER;               
REMARK 500 SSEQ=SEQUENCE NUMBER; I=INSERTION CODE).                             
REMARK 500                                                                      
REMARK 500 STANDARD TABLE:                                                      
REMARK 500 FORMAT:(10X,I3,1X,A3,1X,A1,I4,A1,4X,F7.2,3X,F7.2)                    
REMARK 500                                                                      
REMARK 500 EXPECTED VALUES: GJ KLEYWEGT AND TA JONES (1996). PHI/PSI-           
REMARK 500 CHOLOGY: RAMACHANDRAN REVISITED. STRUCTURE 4, 1395 - 1400            
REMARK 500                                                                      
REMARK 500  M RES CSSEQI        PSI       PHI                                   
REMARK 500    GLN A 872       11.32     56.44                                   
REMARK 500    ASP A 873     -150.22    -76.54                                   
REMARK 500    HIS A 886       81.01     60.66                                   
REMARK 500    ARG A 975       -2.24     73.36                                   
REMARK 500    ASP A 976       35.92   -148.28                                   
REMARK 500    ALA A 978      149.84   -175.57                                   
REMARK 500    TRP A1106       45.05    -92.36                                   
REMARK 500    PRO B 870      -70.73    -59.12                                   
REMARK 500    LEU B 871       94.73    -67.35                                   
REMARK 500    GLN B 872       50.50    -56.37                                   
REMARK 500    ASP B 873     -144.49    -83.86                                   
REMARK 500    ARG B 975      -13.10     74.17                                   
REMARK 500    SER B1054        0.80     88.59                                   
REMARK 500    TRP B1106       36.32    -87.25                                   
REMARK 500                                                                      
REMARK 500 REMARK: NULL                                                         
REMARK 800                                                                      
REMARK 800 SITE                                                                 
REMARK 800 SITE_IDENTIFIER: AC1                                                 
REMARK 800 EVIDENCE_CODE: SOFTWARE                                              
REMARK 800 SITE_DESCRIPTION: BINDING SITE FOR RESIDUE AZ5 A 2131                
REMARK 800                                                                      
REMARK 800 SITE_IDENTIFIER: AC2                                                 
REMARK 800 EVIDENCE_CODE: SOFTWARE                                              
REMARK 800 SITE_DESCRIPTION: BINDING SITE FOR RESIDUE AZ5 B 2132                
REMARK 900                                                                      
REMARK 900 RELATED ENTRIES                                                      
REMARK 900 RELATED ID: 2W1I   RELATED DB: PDB                                   
REMARK 900 STRUCTURE DETERMINATION OF AURORA KINASE IN COMPLEX WITH INHIBITOR   
REMARK 900 RELATED ID: 2B7A   RELATED DB: PDB                                   
REMARK 900 THE STRUCTURAL BASIS OF JANUS KINASE 2 INHIBITION BY APOTENT AND     
REMARK 900 SPECIFIC PAN-JANUS KINASE INHIBITOR                                  
REMARK 999                                                                      
REMARK 999 SEQUENCE                                                             
REMARK 999 K943 AND K945A DOUBLE MUTANT                                         
DBREF  2XA4 A  835  1132  UNP    O60674   JAK2_HUMAN     835   1132             
DBREF  2XA4 B  835  1132  UNP    O60674   JAK2_HUMAN     835   1132             
SEQADV 2XA4 ALA A  943  UNP  O60674    LYS   943 ENGINEERED MUTATION            
SEQADV 2XA4 ALA A  945  UNP  O60674    LYS   945 ENGINEERED MUTATION            
SEQADV 2XA4 ALA B  943  UNP  O60674    LYS   943 ENGINEERED MUTATION            
SEQADV 2XA4 ALA B  945  UNP  O60674    LYS   945 ENGINEERED MUTATION            
SEQRES   1 A  298  ALA PHE GLU ASP ARG ASP PRO THR GLN PHE GLU GLU ARG          
SEQRES   2 A  298  HIS LEU LYS PHE LEU GLN GLN LEU GLY LYS GLY ASN PHE          
SEQRES   3 A  298  GLY SER VAL GLU MET CYS ARG TYR ASP PRO LEU GLN ASP          
SEQRES   4 A  298  ASN THR GLY GLU VAL VAL ALA VAL LYS LYS LEU GLN HIS          
SEQRES   5 A  298  SER THR GLU GLU HIS LEU ARG ASP PHE GLU ARG GLU ILE          
SEQRES   6 A  298  GLU ILE LEU LYS SER LEU GLN HIS ASP ASN ILE VAL LYS          
SEQRES   7 A  298  TYR LYS GLY VAL CYS TYR SER ALA GLY ARG ARG ASN LEU          
SEQRES   8 A  298  LYS LEU ILE MET GLU TYR LEU PRO TYR GLY SER LEU ARG          
SEQRES   9 A  298  ASP TYR LEU GLN ALA HIS ALA GLU ARG ILE ASP HIS ILE          
SEQRES  10 A  298  LYS LEU LEU GLN TYR THR SER GLN ILE CYS LYS GLY MET          
SEQRES  11 A  298  GLU TYR LEU GLY THR LYS ARG TYR ILE HIS ARG ASP LEU          
SEQRES  12 A  298  ALA THR ARG ASN ILE LEU VAL GLU ASN GLU ASN ARG VAL          
SEQRES  13 A  298  LYS ILE GLY ASP PHE GLY LEU THR LYS VAL LEU PRO GLN          
SEQRES  14 A  298  ASP LYS GLU PTR PTR LYS VAL LYS GLU PRO GLY GLU SER          
SEQRES  15 A  298  PRO ILE PHE TRP TYR ALA PRO GLU SER LEU THR GLU SER          
SEQRES  16 A  298  LYS PHE SER VAL ALA SER ASP VAL TRP SER PHE GLY VAL          
SEQRES  17 A  298  VAL LEU TYR GLU LEU PHE THR TYR ILE GLU LYS SER LYS          
SEQRES  18 A  298  SER PRO PRO ALA GLU PHE MET ARG MET ILE GLY ASN ASP          
SEQRES  19 A  298  LYS GLN GLY GLN MET ILE VAL PHE HIS LEU ILE GLU LEU          
SEQRES  20 A  298  LEU LYS ASN ASN GLY ARG LEU PRO ARG PRO ASP GLY CYS          
SEQRES  21 A  298  PRO ASP GLU ILE TYR MET ILE MET THR GLU CYS TRP ASN          
SEQRES  22 A  298  ASN ASN VAL ASN GLN ARG PRO SER PHE ARG ASP LEU ALA          
SEQRES  23 A  298  LEU ARG VAL ASP GLN ILE ARG ASP ASN MET ALA GLY              
SEQRES   1 B  298  ALA PHE GLU ASP ARG ASP PRO THR GLN PHE GLU GLU ARG          
SEQRES   2 B  298  HIS LEU LYS PHE LEU GLN GLN LEU GLY LYS GLY ASN PHE          
SEQRES   3 B  298  GLY SER VAL GLU MET CYS ARG TYR ASP PRO LEU GLN ASP          
SEQRES   4 B  298  ASN THR GLY GLU VAL VAL ALA VAL LYS LYS LEU GLN HIS          
SEQRES   5 B  298  SER THR GLU GLU HIS LEU ARG ASP PHE GLU ARG GLU ILE          
SEQRES   6 B  298  GLU ILE LEU LYS SER LEU GLN HIS ASP ASN ILE VAL LYS          
SEQRES   7 B  298  TYR LYS GLY VAL CYS TYR SER ALA GLY ARG ARG ASN LEU          
SEQRES   8 B  298  LYS LEU ILE MET GLU TYR LEU PRO TYR GLY SER LEU ARG          
SEQRES   9 B  298  ASP TYR LEU GLN ALA HIS ALA GLU ARG ILE ASP HIS ILE          
SEQRES  10 B  298  LYS LEU LEU GLN TYR THR SER GLN ILE CYS LYS GLY MET          
SEQRES  11 B  298  GLU TYR LEU GLY THR LYS ARG TYR ILE HIS ARG ASP LEU          
SEQRES  12 B  298  ALA THR ARG ASN ILE LEU VAL GLU ASN GLU ASN ARG VAL          
SEQRES  13 B  298  LYS ILE GLY ASP PHE GLY LEU THR LYS VAL LEU PRO GLN          
SEQRES  14 B  298  ASP LYS GLU PTR PTR LYS VAL LYS GLU PRO GLY GLU SER          
SEQRES  15 B  298  PRO ILE PHE TRP TYR ALA PRO GLU SER LEU THR GLU SER          
SEQRES  16 B  298  LYS PHE SER VAL ALA SER ASP VAL TRP SER PHE GLY VAL          
SEQRES  17 B  298  VAL LEU TYR GLU LEU PHE THR TYR ILE GLU LYS SER LYS          
SEQRES  18 B  298  SER PRO PRO ALA GLU PHE MET ARG MET ILE GLY ASN ASP          
SEQRES  19 B  298  LYS GLN GLY GLN MET ILE VAL PHE HIS LEU ILE GLU LEU          
SEQRES  20 B  298  LEU LYS ASN ASN GLY ARG LEU PRO ARG PRO ASP GLY CYS          
SEQRES  21 B  298  PRO ASP GLU ILE TYR MET ILE MET THR GLU CYS TRP ASN          
SEQRES  22 B  298  ASN ASN VAL ASN GLN ARG PRO SER PHE ARG ASP LEU ALA          
SEQRES  23 B  298  LEU ARG VAL ASP GLN ILE ARG ASP ASN MET ALA GLY              
MODRES 2XA4 PTR A 1007  TYR  O-PHOSPHOTYROSINE                                  
MODRES 2XA4 PTR A 1008  TYR  O-PHOSPHOTYROSINE                                  
MODRES 2XA4 PTR B 1007  TYR  O-PHOSPHOTYROSINE                                  
MODRES 2XA4 PTR B 1008  TYR  O-PHOSPHOTYROSINE                                  
HET    PTR  A1007      16                                                       
HET    PTR  A1008      16                                                       
HET    PTR  B1007      16                                                       
HET    PTR  B1008      16                                                       
HET    AZ5  A2131      24                                                       
HET    AZ5  B2132      24                                                       
HETNAM     PTR O-PHOSPHOTYROSINE                                                
HETNAM     AZ5 5-CHLORO-N2-[(1S)-1-(5-FLUOROPYRIMIDIN-2-YL)ETHYL]-N4-           
HETNAM   2 AZ5  (5-METHYL-1H-PYRAZOL-3-YL)PYRIMIDINE-2,4-DIAMINE                
HETSYN     PTR PHOSPHONOTYROSINE                                                
FORMUL   1  PTR    4(C9 H12 N O6 P)                                             
FORMUL   3  AZ5    2(C14 H14 CL F N8)                                           
FORMUL   5  HOH   *308(H2 O)                                                    
HELIX    1   1 GLU A  845  ARG A  847  5                                   3    
HELIX    2   2 THR A  888  SER A  904  1                                  17    
HELIX    3   3 SER A  936  ALA A  945  1                                  10    
HELIX    4   4 GLU A  946  ILE A  948  5                                   3    
HELIX    5   5 ASP A  949  LYS A  970  1                                  22    
HELIX    6   6 ALA A  978  ARG A  980  5                                   3    
HELIX    7   7 PRO A 1017  TYR A 1021  5                                   5    
HELIX    8   8 ALA A 1022  SER A 1029  1                                   8    
HELIX    9   9 SER A 1032  TYR A 1050  1                                  19    
HELIX   10  10 GLU A 1052  LYS A 1055  5                                   4    
HELIX   11  11 SER A 1056  GLY A 1066  1                                  11    
HELIX   12  12 GLN A 1072  ASN A 1084  1                                  13    
HELIX   13  13 PRO A 1095  TRP A 1106  1                                  12    
HELIX   14  14 ASN A 1109  ARG A 1113  5                                   5    
HELIX   15  15 SER A 1115  MET A 1130  1                                  16    
HELIX   16  16 GLU B  845  ARG B  847  5                                   3    
HELIX   17  17 HIS B  891  SER B  904  1                                  14    
HELIX   18  18 SER B  936  ALA B  945  1                                  10    
HELIX   19  19 GLU B  946  ILE B  948  5                                   3    
HELIX   20  20 ASP B  949  LYS B  970  1                                  22    
HELIX   21  21 ALA B  978  ARG B  980  5                                   3    
HELIX   22  22 PRO B 1017  TYR B 1021  5                                   5    
HELIX   23  23 ALA B 1022  SER B 1029  1                                   8    
HELIX   24  24 SER B 1032  THR B 1049  1                                  18    
HELIX   25  25 SER B 1056  GLY B 1066  1                                  11    
HELIX   26  26 GLN B 1070  GLN B 1072  5                                   3    
HELIX   27  27 MET B 1073  ASN B 1084  1                                  12    
HELIX   28  28 PRO B 1095  TRP B 1106  1                                  12    
HELIX   29  29 ASN B 1109  ARG B 1113  5                                   5    
HELIX   30  30 SER B 1115  ALA B 1131  1                                  17    
SHEET    1  AA 5 LEU A 849  GLY A 856  0                                        
SHEET    2  AA 5 GLY A 861  TYR A 868 -1  O  VAL A 863   N  LEU A 855           
SHEET    3  AA 5 VAL A 878  LEU A 884 -1  O  VAL A 879   N  CYS A 866           
SHEET    4  AA 5 LYS A 926  GLU A 930 -1  O  LEU A 927   N  LYS A 882           
SHEET    5  AA 5 TYR A 913  CYS A 917 -1  N  LYS A 914   O  ILE A 928           
SHEET    1  AB 2 TYR A 972  ILE A 973  0                                        
SHEET    2  AB 2 LYS A 999  VAL A1000 -1  O  LYS A 999   N  ILE A 973           
SHEET    1  AC 2 ILE A 982  ASN A 986  0                                        
SHEET    2  AC 2 ARG A 989  ILE A 992 -1  O  ARG A 989   N  GLU A 985           
SHEET    1  AD 2 PTR A1008  LYS A1009  0                                        
SHEET    2  AD 2 LYS A1030  PHE A1031 -1  O  PHE A1031   N  PTR A1008           
SHEET    1  BA 5 LEU B 849  GLY B 856  0                                        
SHEET    2  BA 5 SER B 862  TYR B 868 -1  O  VAL B 863   N  LEU B 855           
SHEET    3  BA 5 VAL B 878  LYS B 883 -1  O  VAL B 879   N  CYS B 866           
SHEET    4  BA 5 LYS B 926  GLU B 930 -1  O  LEU B 927   N  LYS B 882           
SHEET    5  BA 5 TYR B 913  CYS B 917 -1  N  LYS B 914   O  ILE B 928           
SHEET    1  BB 2 TYR B 972  ILE B 973  0                                        
SHEET    2  BB 2 LYS B 999  VAL B1000 -1  O  LYS B 999   N  ILE B 973           
SHEET    1  BC 2 ILE B 982  ASN B 986  0                                        
SHEET    2  BC 2 ARG B 989  ILE B 992 -1  O  ARG B 989   N  GLU B 985           
SHEET    1  BD 2 PTR B1008  LYS B1009  0                                        
SHEET    2  BD 2 LYS B1030  PHE B1031 -1  O  PHE B1031   N  PTR B1008           
LINK         C   GLU A1006                 N   PTR A1007     1555   1555  1.33  
LINK         C   PTR A1007                 N   PTR A1008     1555   1555  1.33  
LINK         C   PTR A1008                 N   LYS A1009     1555   1555  1.33  
LINK         C   GLU B1006                 N   PTR B1007     1555   1555  1.32  
LINK         C   PTR B1007                 N   PTR B1008     1555   1555  1.31  
LINK         C   PTR B1008                 N   LYS B1009     1555   1555  1.33  
SITE     1 AC1 15 LEU A 855  VAL A 863  ALA A 880  MET A 929                    
SITE     2 AC1 15 GLU A 930  TYR A 931  LEU A 932  GLY A 935                    
SITE     3 AC1 15 ARG A 980  ASN A 981  LEU A 983  GLY A 993                    
SITE     4 AC1 15 HOH A2126  HOH A2127  HOH A2128                               
SITE     1 AC2 12 LEU B 855  ALA B 880  MET B 929  GLU B 930                    
SITE     2 AC2 12 TYR B 931  LEU B 932  GLY B 935  ARG B 980                    
SITE     3 AC2 12 ASN B 981  LEU B 983  GLY B 993  HOH B2180                    
CRYST1   43.854  126.741  134.342  90.00  97.04  90.00 C 1 2 1       8          
ORIGX1      1.000000  0.000000  0.000000        0.00000                         
ORIGX2      0.000000  1.000000  0.000000        0.00000                         
ORIGX3      0.000000  0.000000  1.000000        0.00000                         
SCALE1      0.022803  0.000000  0.002816        0.00000                         
SCALE2      0.000000  0.007890  0.000000        0.00000                         
SCALE3      0.000000  0.000000  0.007500        0.00000                         
ATOM      1  N   GLN A 843      12.578 -12.207  20.540  1.00 53.92           N  
ATOM      2  CA  GLN A 843      12.473 -13.669  20.821  1.00 53.61           C  
ATOM      3  C   GLN A 843      11.244 -14.005  21.682  1.00 53.13           C  
ATOM      4  O   GLN A 843      11.316 -14.800  22.628  1.00 52.89           O  
ATOM      5  CB  GLN A 843      13.756 -14.167  21.492  1.00 53.98           C  
ATOM      6  CG  GLN A 843      15.010 -14.038  20.615  1.00 54.85           C  
ATOM      7  CD  GLN A 843      16.196 -14.848  21.126  1.00 55.67           C  
ATOM      8  OE1 GLN A 843      17.341 -14.406  21.032  1.00 56.35           O  
ATOM      9  NE2 GLN A 843      15.927 -16.043  21.657  1.00 56.46           N  
ATOM     10  N   PHE A 844      10.118 -13.387  21.338  1.00 52.38           N  
ATOM     11  CA  PHE A 844       8.839 -13.668  21.971  1.00 51.83           C  
ATOM     12  C   PHE A 844       8.024 -14.525  21.005  1.00 51.58           C  
ATOM     13  O   PHE A 844       7.960 -14.209  19.815  1.00 51.75           O  
ATOM     14  CB  PHE A 844       8.099 -12.359  22.282  1.00 51.51           C  
ATOM     15  CG  PHE A 844       8.678 -11.597  23.444  1.00 50.68           C  
ATOM     16  CD1 PHE A 844       9.902 -10.944  23.329  1.00 49.41           C  
ATOM     17  CD2 PHE A 844       8.004 -11.538  24.662  1.00 49.65           C  
ATOM     18  CE1 PHE A 844      10.444 -10.244  24.410  1.00 48.40           C  
ATOM     19  CE2 PHE A 844       8.541 -10.843  25.746  1.00 48.65           C  
ATOM     20  CZ  PHE A 844       9.761 -10.196  25.618  1.00 48.16           C  
ATOM     21  N   GLU A 845       7.406 -15.592  21.514  1.00 50.95           N  
ATOM     22  CA  GLU A 845       6.582 -16.484  20.695  1.00 50.47           C  
ATOM     23  C   GLU A 845       5.152 -15.973  20.633  1.00 49.85           C  
ATOM     24  O   GLU A 845       4.546 -15.703  21.676  1.00 49.87           O  
ATOM     25  CB  GLU A 845       6.548 -17.883  21.299  1.00 50.66           C  
ATOM     26  CG  GLU A 845       7.894 -18.539  21.500  1.00 51.19           C  
ATOM     27  CD  GLU A 845       8.242 -19.481  20.370  1.00 52.88           C  
ATOM     28  OE1 GLU A 845       8.129 -20.710  20.582  1.00 54.03           O  
ATOM     29  OE2 GLU A 845       8.610 -18.994  19.271  1.00 53.19           O  
ATOM     30  N   GLU A 846       4.605 -15.871  19.423  1.00 49.06           N  
ATOM     31  CA  GLU A 846       3.278 -15.286  19.215  1.00 48.81           C  
ATOM     32  C   GLU A 846       2.172 -16.023  19.988  1.00 47.97           C  
ATOM     33  O   GLU A 846       1.233 -15.400  20.488  1.00 48.06           O  
ATOM     34  CB  GLU A 846       2.934 -15.234  17.721  1.00 48.94           C  
ATOM     35  CG  GLU A 846       1.657 -14.447  17.421  1.00 50.45           C  
ATOM     36  CD  GLU A 846       1.539 -14.018  15.961  1.00 53.03           C  
ATOM     37  OE1 GLU A 846       0.542 -14.405  15.308  1.00 54.68           O  
ATOM     38  OE2 GLU A 846       2.433 -13.289  15.464  1.00 54.20           O  
ATOM     39  N   ARG A 847       2.292 -17.342  20.094  1.00 46.83           N  
ATOM     40  CA  ARG A 847       1.283 -18.146  20.790  1.00 46.18           C  
ATOM     41  C   ARG A 847       1.268 -17.937  22.307  1.00 44.88           C  
ATOM     42  O   ARG A 847       0.297 -18.301  22.962  1.00 44.93           O  
ATOM     43  CB  ARG A 847       1.443 -19.633  20.463  1.00 46.21           C  
ATOM     44  CG  ARG A 847       2.734 -20.259  20.955  1.00 47.33           C  
ATOM     45  CD  ARG A 847       3.159 -21.438  20.078  1.00 49.25           C  
ATOM     46  NE  ARG A 847       4.593 -21.690  20.200  1.00 51.03           N  
ATOM     47  CZ  ARG A 847       5.162 -22.430  21.150  1.00 53.04           C  
ATOM     48  NH1 ARG A 847       4.427 -23.026  22.087  1.00 54.15           N  
ATOM     49  NH2 ARG A 847       6.483 -22.580  21.165  1.00 53.42           N  
ATOM     50  N   HIS A 848       2.334 -17.354  22.855  1.00 43.42           N  
ATOM     51  CA  HIS A 848       2.396 -17.025  24.286  1.00 42.14           C  
ATOM     52  C   HIS A 848       1.905 -15.609  24.640  1.00 40.35           C  
ATOM     53  O   HIS A 848       1.850 -15.281  25.822  1.00 39.74           O  
ATOM     54  CB  HIS A 848       3.820 -17.208  24.812  1.00 42.20           C  
ATOM     55  CG  HIS A 848       4.308 -18.617  24.743  1.00 42.86           C  
ATOM     56  ND1 HIS A 848       3.546 -19.687  25.158  1.00 43.39           N  
ATOM     57  CD2 HIS A 848       5.490 -19.133  24.326  1.00 42.93           C  
ATOM     58  CE1 HIS A 848       4.232 -20.804  24.986  1.00 43.99           C  
ATOM     59  NE2 HIS A 848       5.414 -20.494  24.481  1.00 43.62           N  
ATOM     60  N   LEU A 849       1.563 -14.785  23.639  1.00 38.60           N  
ATOM     61  CA  LEU A 849       0.987 -13.441  23.882  1.00 37.30           C  
ATOM     62  C   LEU A 849      -0.521 -13.556  23.936  1.00 36.52           C  
ATOM     63  O   LEU A 849      -1.178 -13.782  22.915  1.00 36.86           O  
ATOM     64  CB  LEU A 849       1.345 -12.440  22.788  1.00 36.77           C  
ATOM     65  CG  LEU A 849       2.802 -11.997  22.676  1.00 37.01           C  
ATOM     66  CD1 LEU A 849       3.033 -11.458  21.281  1.00 35.30           C  
ATOM     67  CD2 LEU A 849       3.189 -10.962  23.755  1.00 33.79           C  
ATOM     68  N   LYS A 850      -1.065 -13.402  25.132  1.00 35.23           N  
ATOM     69  CA  LYS A 850      -2.495 -13.495  25.349  1.00 34.48           C  
ATOM     70  C   LYS A 850      -3.098 -12.098  25.331  1.00 32.68           C  
ATOM     71  O   LYS A 850      -2.686 -11.226  26.085  1.00 32.61           O  
ATOM     72  CB  LYS A 850      -2.780 -14.192  26.689  1.00 34.96           C  
ATOM     73  CG  LYS A 850      -2.107 -15.558  26.834  1.00 37.57           C  
ATOM     74  CD  LYS A 850      -2.564 -16.577  25.774  1.00 39.60           C  
ATOM     75  CE  LYS A 850      -1.529 -17.691  25.589  1.00 41.27           C  
ATOM     76  NZ  LYS A 850      -0.950 -18.168  26.891  1.00 43.00           N  
ATOM     77  N   PHE A 851      -4.081 -11.914  24.466  1.00 30.71           N  
ATOM     78  CA  PHE A 851      -4.728 -10.637  24.266  1.00 29.14           C  
ATOM     79  C   PHE A 851      -5.603 -10.224  25.458  1.00 27.95           C  
ATOM     80  O   PHE A 851      -6.483 -10.989  25.883  1.00 27.48           O  
ATOM     81  CB  PHE A 851      -5.585 -10.713  23.000  1.00 28.87           C  
ATOM     82  CG  PHE A 851      -6.467  -9.536  22.811  1.00 27.94           C  
ATOM     83  CD1 PHE A 851      -5.959  -8.358  22.293  1.00 26.57           C  
ATOM     84  CD2 PHE A 851      -7.806  -9.592  23.165  1.00 26.26           C  
ATOM     85  CE1 PHE A 851      -6.763  -7.267  22.122  1.00 25.80           C  
ATOM     86  CE2 PHE A 851      -8.615  -8.500  22.987  1.00 25.81           C  
ATOM     87  CZ  PHE A 851      -8.093  -7.335  22.468  1.00 25.82           C  
ATOM     88  N   LEU A 852      -5.376  -9.013  25.967  1.00 26.28           N  
ATOM     89  CA  LEU A 852      -6.206  -8.426  27.031  1.00 25.71           C  
ATOM     90  C   LEU A 852      -7.129  -7.321  26.509  1.00 25.43           C  
ATOM     91  O   LEU A 852      -8.340  -7.365  26.733  1.00 25.24           O  
ATOM     92  CB  LEU A 852      -5.330  -7.896  28.181  1.00 25.00           C  
ATOM     93  CG  LEU A 852      -4.382  -8.948  28.770  1.00 24.55           C  
ATOM     94  CD1 LEU A 852      -3.352  -8.371  29.724  1.00 21.74           C  
ATOM     95  CD2 LEU A 852      -5.181 -10.056  29.443  1.00 25.44           C  
ATOM     96  N   GLN A 853      -6.571  -6.327  25.826  1.00 25.24           N  
ATOM     97  CA  GLN A 853      -7.393  -5.268  25.236  1.00 25.84           C  
ATOM     98  C   GLN A 853      -6.615  -4.440  24.226  1.00 27.23           C  
ATOM     99  O   GLN A 853      -5.383  -4.460  24.211  1.00 26.83           O  
ATOM    100  CB  GLN A 853      -7.943  -4.327  26.312  1.00 25.80           C  
ATOM    101  CG  GLN A 853      -6.906  -3.492  27.017  1.00 23.64           C  
ATOM    102  CD  GLN A 853      -7.521  -2.445  27.911  1.00 24.93           C  
ATOM    103  OE1 GLN A 853      -7.941  -2.740  29.041  1.00 24.19           O  
ATOM    104  NE2 GLN A 853      -7.600  -1.202  27.409  1.00 23.95           N  
ATOM    105  N   GLN A 854      -7.350  -3.685  23.413  1.00 28.63           N  
ATOM    106  CA  GLN A 854      -6.733  -2.719  22.518  1.00 30.21           C  
ATOM    107  C   GLN A 854      -6.271  -1.512  23.316  1.00 30.74           C  
ATOM    108  O   GLN A 854      -6.884  -1.132  24.314  1.00 30.67           O  
ATOM    109  CB  GLN A 854      -7.708  -2.287  21.424  1.00 30.72           C  
ATOM    110  CG  GLN A 854      -8.023  -3.377  20.409  1.00 32.87           C  
ATOM    111  CD  GLN A 854      -6.802  -3.781  19.585  1.00 36.28           C  
ATOM    112  OE1 GLN A 854      -5.880  -2.977  19.382  1.00 38.02           O  
ATOM    113  NE2 GLN A 854      -6.778  -5.038  19.126  1.00 35.41           N  
ATOM    114  N   LEU A 855      -5.185  -0.904  22.882  1.00 31.68           N  
ATOM    115  CA  LEU A 855      -4.747   0.333  23.508  1.00 32.65           C  
ATOM    116  C   LEU A 855      -4.963   1.562  22.635  1.00 34.43           C  
ATOM    117  O   LEU A 855      -5.212   2.646  23.151  1.00 34.59           O  
ATOM    118  CB  LEU A 855      -3.297   0.208  23.951  1.00 32.32           C  
ATOM    119  CG  LEU A 855      -3.075  -0.763  25.106  1.00 30.86           C  
ATOM    120  CD1 LEU A 855      -1.573  -0.849  25.441  1.00 30.10           C  
ATOM    121  CD2 LEU A 855      -3.868  -0.291  26.297  1.00 29.62           C  
ATOM    122  N   GLY A 856      -4.893   1.397  21.324  1.00 36.70           N  
ATOM    123  CA  GLY A 856      -5.141   2.504  20.413  1.00 38.66           C  
ATOM    124  C   GLY A 856      -4.582   2.260  19.021  1.00 40.44           C  
ATOM    125  O   GLY A 856      -4.006   1.203  18.749  1.00 40.68           O  
ATOM    126  N   LYS A 857      -4.774   3.252  18.151  1.00 42.48           N  
ATOM    127  CA  LYS A 857      -4.343   3.200  16.749  1.00 44.04           C  
ATOM    128  C   LYS A 857      -3.074   4.039  16.536  1.00 44.49           C  
ATOM    129  O   LYS A 857      -2.452   4.501  17.503  1.00 45.62           O  
ATOM    130  CB  LYS A 857      -5.467   3.712  15.831  1.00 44.37           C  
ATOM    131  CG  LYS A 857      -6.567   2.679  15.545  1.00 45.82           C  
ATOM    132  CD  LYS A 857      -6.131   1.690  14.467  1.00 47.02           C  
ATOM    133  CE  LYS A 857      -7.083   0.510  14.376  1.00 47.99           C  
ATOM    134  NZ  LYS A 857      -6.843  -0.490  15.459  1.00 48.10           N  
ATOM    135  N   PHE A 860      -0.503   4.419  11.401  1.00 47.20           N  
ATOM    136  CA  PHE A 860       0.287   3.397  10.719  1.00 46.85           C  
ATOM    137  C   PHE A 860       0.141   2.001  11.335  1.00 46.61           C  
ATOM    138  O   PHE A 860       0.592   1.009  10.755  1.00 47.04           O  
ATOM    139  CB  PHE A 860       1.764   3.798  10.734  1.00 47.16           C  
ATOM    140  N   GLY A 861      -0.471   1.912  12.511  1.00 45.96           N  
ATOM    141  CA  GLY A 861      -0.573   0.626  13.202  1.00 45.09           C  
ATOM    142  C   GLY A 861      -1.314   0.715  14.522  1.00 44.31           C  
ATOM    143  O   GLY A 861      -1.475   1.794  15.082  1.00 44.65           O  
ATOM    144  N   SER A 862      -1.742  -0.441  15.022  1.00 43.04           N  
ATOM    145  CA  SER A 862      -2.464  -0.543  16.280  1.00 41.54           C  
ATOM    146  C   SER A 862      -1.559  -0.995  17.439  1.00 40.47           C  
ATOM    147  O   SER A 862      -0.523  -1.662  17.235  1.00 39.28           O  
ATOM    148  CB  SER A 862      -3.607  -1.540  16.108  1.00 41.69           C  
ATOM    149  OG  SER A 862      -3.105  -2.804  15.716  1.00 42.58           O  
ATOM    150  N   VAL A 863      -1.962  -0.624  18.655  1.00 38.64           N  
ATOM    151  CA  VAL A 863      -1.290  -1.089  19.869  1.00 37.39           C  
ATOM    152  C   VAL A 863      -2.250  -1.910  20.748  1.00 36.14           C  
ATOM    153  O   VAL A 863      -3.405  -1.521  20.956  1.00 34.67           O  
ATOM    154  CB  VAL A 863      -0.701   0.065  20.682  1.00 37.39           C  
ATOM    155  CG1 VAL A 863       0.166  -0.482  21.823  1.00 36.71           C  
ATOM    156  CG2 VAL A 863       0.124   1.003  19.772  1.00 38.09           C  
ATOM    157  N   GLU A 864      -1.749  -3.047  21.239  1.00 34.52           N  
ATOM    158  CA  GLU A 864      -2.504  -3.953  22.103  1.00 33.79           C  
ATOM    159  C   GLU A 864      -1.796  -4.223  23.427  1.00 32.58           C  
ATOM    160  O   GLU A 864      -0.561  -4.165  23.518  1.00 32.22           O  
ATOM    161  CB  GLU A 864      -2.720  -5.286  21.393  1.00 34.12           C  
ATOM    162  CG  GLU A 864      -3.832  -5.252  20.396  1.00 36.20           C  
ATOM    163  CD  GLU A 864      -3.924  -6.520  19.571  1.00 38.24           C  
ATOM    164  OE1 GLU A 864      -3.248  -7.526  19.899  1.00 40.65           O  
ATOM    165  OE2 GLU A 864      -4.687  -6.507  18.590  1.00 40.06           O  
ATOM    166  N   MET A 865      -2.597  -4.514  24.450  1.00 31.15           N  
ATOM    167  CA  MET A 865      -2.093  -4.949  25.737  1.00 30.54           C  
ATOM    168  C   MET A 865      -2.230  -6.470  25.782  1.00 30.39           C  
ATOM    169  O   MET A 865      -3.304  -7.025  25.519  1.00 30.16           O  
ATOM    170  CB  MET A 865      -2.885  -4.303  26.886  1.00 30.47           C  
ATOM    171  CG  MET A 865      -2.357  -4.665  28.307  1.00 29.09           C  
ATOM    172  SD  MET A 865      -3.579  -4.517  29.646  1.00 27.48           S  
ATOM    173  CE  MET A 865      -4.177  -2.828  29.409  1.00 23.69           C  
ATOM    174  N   CYS A 866      -1.140  -7.139  26.110  1.00 30.55           N  
ATOM    175  CA  CYS A 866      -1.116  -8.599  26.155  1.00 31.34           C  
ATOM    176  C   CYS A 866      -0.352  -9.066  27.377  1.00 31.42           C  
ATOM    177  O   CYS A 866       0.438  -8.322  27.948  1.00 31.20           O  
ATOM    178  CB  CYS A 866      -0.425  -9.172  24.915  1.00 31.15           C  
ATOM    179  SG  CYS A 866      -1.153  -8.698  23.348  1.00 33.60           S  
ATOM    180  N   ARG A 867      -0.607 -10.299  27.777  1.00 32.34           N  
ATOM    181  CA  ARG A 867       0.176 -10.944  28.804  1.00 33.76           C  
ATOM    182  C   ARG A 867       1.076 -11.963  28.109  1.00 34.50           C  
ATOM    183  O   ARG A 867       0.598 -12.828  27.390  1.00 34.00           O  
ATOM    184  CB  ARG A 867      -0.751 -11.617  29.829  1.00 33.86           C  
ATOM    185  CG  ARG A 867      -0.036 -12.288  31.003  1.00 35.93           C  
ATOM    186  CD  ARG A 867      -1.010 -12.738  32.124  1.00 36.94           C  
ATOM    187  NE  ARG A 867      -1.004 -11.824  33.272  1.00 37.99           N  
ATOM    188  CZ  ARG A 867      -1.973 -10.963  33.609  1.00 41.36           C  
ATOM    189  NH1 ARG A 867      -3.099 -10.844  32.896  1.00 42.38           N  
ATOM    190  NH2 ARG A 867      -1.818 -10.194  34.688  1.00 41.67           N  
ATOM    191  N   TYR A 868       2.381 -11.838  28.302  1.00 35.94           N  
ATOM    192  CA  TYR A 868       3.296 -12.884  27.881  1.00 37.11           C  
ATOM    193  C   TYR A 868       3.346 -13.977  28.951  1.00 37.95           C  
ATOM    194  O   TYR A 868       3.867 -13.764  30.049  1.00 37.16           O  
ATOM    195  CB  TYR A 868       4.687 -12.329  27.611  1.00 37.45           C  
ATOM    196  CG  TYR A 868       5.576 -13.310  26.878  1.00 38.23           C  
ATOM    197  CD1 TYR A 868       5.245 -13.759  25.602  1.00 38.66           C  
ATOM    198  CD2 TYR A 868       6.760 -13.776  27.450  1.00 39.02           C  
ATOM    199  CE1 TYR A 868       6.072 -14.650  24.924  1.00 38.98           C  
ATOM    200  CE2 TYR A 868       7.590 -14.666  26.773  1.00 38.52           C  
ATOM    201  CZ  TYR A 868       7.241 -15.101  25.519  1.00 38.82           C  
ATOM    202  OH  TYR A 868       8.066 -15.986  24.848  1.00 41.13           O  
ATOM    203  N   ASP A 869       2.807 -15.145  28.599  1.00 39.24           N  
ATOM    204  CA  ASP A 869       2.591 -16.254  29.524  1.00 40.98           C  
ATOM    205  C   ASP A 869       3.234 -17.525  28.926  1.00 41.75           C  
ATOM    206  O   ASP A 869       2.533 -18.452  28.521  1.00 41.59           O  
ATOM    207  CB  ASP A 869       1.081 -16.427  29.729  1.00 41.36           C  
ATOM    208  CG  ASP A 869       0.719 -17.333  30.900  1.00 43.69           C  
ATOM    209  OD1 ASP A 869       1.610 -17.820  31.638  1.00 47.77           O  
ATOM    210  OD2 ASP A 869      -0.498 -17.551  31.087  1.00 46.10           O  
ATOM    211  N   PRO A 870       4.579 -17.555  28.865  1.00 42.96           N  
ATOM    212  CA  PRO A 870       5.320 -18.607  28.149  1.00 43.73           C  
ATOM    213  C   PRO A 870       5.152 -19.996  28.736  1.00 44.41           C  
ATOM    214  O   PRO A 870       5.250 -20.979  28.009  1.00 44.82           O  
ATOM    215  CB  PRO A 870       6.779 -18.156  28.270  1.00 43.58           C  
ATOM    216  CG  PRO A 870       6.814 -17.362  29.520  1.00 43.44           C  
ATOM    217  CD  PRO A 870       5.497 -16.637  29.562  1.00 42.98           C  
ATOM    218  N   LEU A 871       4.899 -20.073  30.039  1.00 45.15           N  
ATOM    219  CA  LEU A 871       4.670 -21.349  30.697  1.00 45.62           C  
ATOM    220  C   LEU A 871       3.214 -21.797  30.555  1.00 45.94           C  
ATOM    221  O   LEU A 871       2.853 -22.883  31.013  1.00 46.07           O  
ATOM    222  CB  LEU A 871       5.077 -21.273  32.175  1.00 45.78           C  
ATOM    223  CG  LEU A 871       6.574 -21.457  32.459  1.00 45.91           C  
ATOM    224  CD1 LEU A 871       7.417 -20.483  31.667  1.00 45.39           C  
ATOM    225  CD2 LEU A 871       6.848 -21.311  33.951  1.00 46.71           C  
ATOM    226  N   GLN A 872       2.377 -20.962  29.939  1.00 46.11           N  
ATOM    227  CA  GLN A 872       0.976 -21.300  29.679  1.00 46.41           C  
ATOM    228  C   GLN A 872       0.185 -21.675  30.937  1.00 46.62           C  
ATOM    229  O   GLN A 872      -0.929 -22.178  30.838  1.00 46.95           O  
ATOM    230  CB  GLN A 872       0.870 -22.421  28.635  1.00 46.45           C  
ATOM    231  N   ASP A 873       0.756 -21.436  32.116  1.00 46.70           N  
ATOM    232  CA  ASP A 873      -0.025 -21.409  33.352  1.00 46.61           C  
ATOM    233  C   ASP A 873      -0.739 -20.058  33.311  1.00 46.26           C  
ATOM    234  O   ASP A 873      -1.022 -19.571  32.220  1.00 46.39           O  
ATOM    235  CB  ASP A 873       0.875 -21.585  34.586  1.00 46.74           C  
ATOM    236  CG  ASP A 873       2.085 -20.664  34.578  1.00 47.52           C  
ATOM    237  OD1 ASP A 873       1.922 -19.432  34.439  1.00 49.17           O  
ATOM    238  OD2 ASP A 873       3.212 -21.184  34.720  1.00 48.37           O  
ATOM    239  N   ASN A 874      -1.037 -19.441  34.449  1.00 45.70           N  
ATOM    240  CA  ASN A 874      -1.562 -18.072  34.423  1.00 45.34           C  
ATOM    241  C   ASN A 874      -0.709 -17.176  35.305  1.00 44.33           C  
ATOM    242  O   ASN A 874      -1.060 -16.888  36.450  1.00 44.06           O  
ATOM    243  CB  ASN A 874      -3.046 -18.032  34.822  1.00 45.73           C  
ATOM    244  CG  ASN A 874      -3.629 -16.608  34.835  1.00 46.86           C  
ATOM    245  OD1 ASN A 874      -4.476 -16.306  35.669  1.00 49.90           O  
ATOM    246  ND2 ASN A 874      -3.182 -15.744  33.917  1.00 48.09           N  
ATOM    247  N   THR A 875       0.436 -16.786  34.747  1.00 43.15           N  
ATOM    248  CA  THR A 875       1.380 -15.838  35.354  1.00 42.20           C  
ATOM    249  C   THR A 875       2.084 -15.112  34.201  1.00 41.23           C  
ATOM    250  O   THR A 875       1.881 -15.446  33.035  1.00 41.38           O  
ATOM    251  CB  THR A 875       2.466 -16.556  36.217  1.00 42.26           C  
ATOM    252  OG1 THR A 875       3.327 -17.333  35.371  1.00 42.46           O  
ATOM    253  CG2 THR A 875       1.841 -17.483  37.261  1.00 41.85           C  
ATOM    254  N   GLY A 876       2.941 -14.155  34.512  1.00 39.96           N  
ATOM    255  CA  GLY A 876       3.712 -13.496  33.479  1.00 38.86           C  
ATOM    256  C   GLY A 876       3.261 -12.071  33.285  1.00 38.02           C  
ATOM    257  O   GLY A 876       2.126 -11.712  33.578  1.00 38.07           O  
ATOM    258  N   GLU A 877       4.162 -11.256  32.776  1.00 36.92           N  
ATOM    259  CA  GLU A 877       3.966  -9.839  32.810  1.00 36.36           C  
ATOM    260  C   GLU A 877       3.127  -9.365  31.646  1.00 34.64           C  
ATOM    261  O   GLU A 877       3.115  -9.966  30.576  1.00 34.43           O  
ATOM    262  CB  GLU A 877       5.307  -9.106  32.830  1.00 36.90           C  
ATOM    263  CG  GLU A 877       6.104  -9.220  31.561  1.00 38.63           C  
ATOM    264  CD  GLU A 877       7.373  -8.393  31.601  1.00 41.96           C  
ATOM    265  OE1 GLU A 877       8.352  -8.819  30.955  1.00 44.68           O  
ATOM    266  OE2 GLU A 877       7.399  -7.330  32.270  1.00 43.26           O  
ATOM    267  N   VAL A 878       2.430  -8.268  31.883  1.00 32.81           N  
ATOM    268  CA  VAL A 878       1.722  -7.558  30.843  1.00 31.44           C  
ATOM    269  C   VAL A 878       2.701  -6.679  30.065  1.00 30.45           C  
ATOM    270  O   VAL A 878       3.577  -6.057  30.650  1.00 29.78           O  
ATOM    271  CB  VAL A 878       0.612  -6.699  31.452  1.00 31.52           C  
ATOM    272  CG1 VAL A 878       0.015  -5.753  30.421  1.00 30.38           C  
ATOM    273  CG2 VAL A 878      -0.452  -7.616  32.073  1.00 31.22           C  
ATOM    274  N   VAL A 879       2.510  -6.632  28.747  1.00 29.66           N  
ATOM    275  CA  VAL A 879       3.369  -5.909  27.815  1.00 29.20           C  
ATOM    276  C   VAL A 879       2.546  -5.176  26.765  1.00 28.94           C  
ATOM    277  O   VAL A 879       1.374  -5.487  26.537  1.00 29.31           O  
ATOM    278  CB  VAL A 879       4.315  -6.895  27.089  1.00 29.29           C  
ATOM    279  CG1 VAL A 879       5.259  -7.567  28.093  1.00 28.64           C  
ATOM    280  CG2 VAL A 879       3.495  -7.945  26.314  1.00 27.94           C  
ATOM    281  N   ALA A 880       3.162  -4.197  26.120  1.00 29.18           N  
ATOM    282  CA  ALA A 880       2.520  -3.483  25.016  1.00 29.79           C  
ATOM    283  C   ALA A 880       3.052  -4.023  23.681  1.00 30.44           C  
ATOM    284  O   ALA A 880       4.243  -4.272  23.540  1.00 31.18           O  
ATOM    285  CB  ALA A 880       2.750  -2.000  25.130  1.00 29.15           C  
ATOM    286  N   VAL A 881       2.154  -4.190  22.717  1.00 30.96           N  
ATOM    287  CA  VAL A 881       2.456  -4.865  21.475  1.00 31.89           C  
ATOM    288  C   VAL A 881       2.028  -3.981  20.315  1.00 33.25           C  
ATOM    289  O   VAL A 881       0.832  -3.725  20.138  1.00 32.98           O  
ATOM    290  CB  VAL A 881       1.695  -6.205  21.381  1.00 32.00           C  
ATOM    291  CG1 VAL A 881       1.942  -6.874  20.025  1.00 32.44           C  
ATOM    292  CG2 VAL A 881       2.076  -7.121  22.538  1.00 31.32           C  
ATOM    293  N   LYS A 882       3.009  -3.512  19.543  1.00 34.68           N  
ATOM    294  CA  LYS A 882       2.770  -2.656  18.389  1.00 36.28           C  
ATOM    295  C   LYS A 882       2.943  -3.465  17.100  1.00 37.61           C  
ATOM    296  O   LYS A 882       3.941  -4.157  16.925  1.00 37.29           O  
ATOM    297  CB  LYS A 882       3.736  -1.455  18.406  1.00 36.31           C  
ATOM    298  CG  LYS A 882       3.516  -0.448  17.254  1.00 36.48           C  
ATOM    299  CD  LYS A 882       4.248   0.878  17.493  1.00 36.58           C  
ATOM    300  CE  LYS A 882       4.022   1.888  16.340  1.00 36.97           C  
ATOM    301  NZ  LYS A 882       4.897   3.105  16.430  1.00 34.78           N  
ATOM    302  N   LYS A 883       1.962  -3.387  16.207  1.00 39.73           N  
ATOM    303  CA  LYS A 883       2.082  -4.011  14.883  1.00 41.63           C  
ATOM    304  C   LYS A 883       1.551  -3.088  13.789  1.00 42.91           C  
ATOM    305  O   LYS A 883       0.855  -2.123  14.077  1.00 42.38           O  
ATOM    306  CB  LYS A 883       1.355  -5.356  14.852  1.00 41.92           C  
ATOM    307  CG  LYS A 883      -0.172  -5.273  14.836  1.00 43.22           C  
ATOM    308  CD  LYS A 883      -0.792  -6.648  15.109  1.00 45.32           C  
ATOM    309  CE  LYS A 883      -2.321  -6.589  15.213  1.00 46.83           C  
ATOM    310  NZ  LYS A 883      -2.856  -7.540  16.247  1.00 47.76           N  
ATOM    311  N   LEU A 884       1.899  -3.389  12.536  1.00 45.15           N  
ATOM    312  CA  LEU A 884       1.388  -2.642  11.373  1.00 46.70           C  
ATOM    313  C   LEU A 884       0.089  -3.280  10.890  1.00 47.84           C  
ATOM    314  O   LEU A 884      -0.031  -4.503  10.900  1.00 48.27           O  
ATOM    315  CB  LEU A 884       2.412  -2.654  10.230  1.00 46.81           C  
ATOM    316  CG  LEU A 884       3.853  -2.254  10.558  1.00 47.07           C  
ATOM    317  CD1 LEU A 884       4.755  -2.461   9.348  1.00 47.15           C  
ATOM    318  CD2 LEU A 884       3.929  -0.817  11.042  1.00 46.77           C  
ATOM    319  N   GLN A 885      -0.868  -2.456  10.464  1.00 49.51           N  
ATOM    320  CA  GLN A 885      -2.130  -2.940   9.878  1.00 50.88           C  
ATOM    321  C   GLN A 885      -2.092  -2.858   8.338  1.00 52.17           C  
ATOM    322  O   GLN A 885      -2.105  -1.763   7.769  1.00 52.51           O  
ATOM    323  CB  GLN A 885      -3.315  -2.127  10.418  1.00 51.19           C  
ATOM    324  N   HIS A 886      -2.059  -4.020   7.679  1.00 53.39           N  
ATOM    325  CA  HIS A 886      -1.890  -4.118   6.220  1.00 54.06           C  
ATOM    326  C   HIS A 886      -0.549  -3.494   5.824  1.00 54.63           C  
ATOM    327  O   HIS A 886      -0.487  -2.338   5.392  1.00 54.85           O  
ATOM    328  CB  HIS A 886      -3.056  -3.449   5.479  1.00 54.02           C  
ATOM    329  N   SER A 887       0.521  -4.270   5.986  1.00 55.02           N  
ATOM    330  CA  SER A 887       1.883  -3.744   5.876  1.00 55.39           C  
ATOM    331  C   SER A 887       2.408  -3.702   4.436  1.00 55.58           C  
ATOM    332  O   SER A 887       2.744  -4.737   3.854  1.00 55.70           O  
ATOM    333  CB  SER A 887       2.839  -4.554   6.767  1.00 55.51           C  
ATOM    334  OG  SER A 887       2.695  -5.950   6.568  1.00 55.86           O  
ATOM    335  N   THR A 888       2.480  -2.496   3.873  1.00 55.73           N  
ATOM    336  CA  THR A 888       3.114  -2.295   2.572  1.00 55.77           C  
ATOM    337  C   THR A 888       4.631  -2.410   2.752  1.00 55.58           C  
ATOM    338  O   THR A 888       5.143  -2.247   3.869  1.00 55.55           O  
ATOM    339  CB  THR A 888       2.739  -0.925   1.930  1.00 55.91           C  
ATOM    340  OG1 THR A 888       3.517   0.131   2.507  1.00 56.37           O  
ATOM    341  CG2 THR A 888       1.252  -0.617   2.110  1.00 55.99           C  
ATOM    342  N   GLU A 889       5.337  -2.696   1.655  1.00 55.14           N  
ATOM    343  CA  GLU A 889       6.786  -2.968   1.687  1.00 54.75           C  
ATOM    344  C   GLU A 889       7.612  -1.800   2.241  1.00 54.33           C  
ATOM    345  O   GLU A 889       8.650  -2.014   2.874  1.00 54.13           O  
ATOM    346  CB  GLU A 889       7.291  -3.348   0.289  1.00 54.60           C  
ATOM    347  N   GLU A 890       7.148  -0.575   1.998  1.00 53.91           N  
ATOM    348  CA  GLU A 890       7.795   0.626   2.532  1.00 53.64           C  
ATOM    349  C   GLU A 890       7.560   0.756   4.039  1.00 53.32           C  
ATOM    350  O   GLU A 890       8.465   1.133   4.788  1.00 53.38           O  
ATOM    351  CB  GLU A 890       7.279   1.880   1.821  1.00 53.54           C  
ATOM    352  N   HIS A 891       6.346   0.442   4.480  1.00 52.76           N  
ATOM    353  CA  HIS A 891       6.008   0.533   5.901  1.00 52.43           C  
ATOM    354  C   HIS A 891       6.812  -0.449   6.762  1.00 51.52           C  
ATOM    355  O   HIS A 891       7.250  -0.101   7.863  1.00 51.58           O  
ATOM    356  CB  HIS A 891       4.499   0.357   6.106  1.00 52.64           C  
ATOM    357  CG  HIS A 891       3.687   1.522   5.619  1.00 53.54           C  
ATOM    358  ND1 HIS A 891       2.397   1.388   5.145  1.00 55.01           N  
ATOM    359  CD2 HIS A 891       3.986   2.841   5.527  1.00 54.07           C  
ATOM    360  CE1 HIS A 891       1.933   2.577   4.797  1.00 55.04           C  
ATOM    361  NE2 HIS A 891       2.878   3.475   5.018  1.00 54.61           N  
ATOM    362  N   LEU A 892       7.037  -1.655   6.246  1.00 50.47           N  
ATOM    363  CA  LEU A 892       7.801  -2.672   6.974  1.00 49.60           C  
ATOM    364  C   LEU A 892       9.237  -2.197   7.209  1.00 48.86           C  
ATOM    365  O   LEU A 892       9.762  -2.294   8.322  1.00 48.90           O  
ATOM    366  CB  LEU A 892       7.826  -3.992   6.206  1.00 49.55           C  
ATOM    367  CG  LEU A 892       7.610  -5.309   6.955  1.00 50.00           C  
ATOM    368  CD1 LEU A 892       7.731  -5.156   8.481  1.00 50.55           C  
ATOM    369  CD2 LEU A 892       6.249  -5.895   6.579  1.00 50.42           C  
ATOM    370  N   ARG A 893       9.863  -1.681   6.153  1.00 47.55           N  
ATOM    371  CA  ARG A 893      11.225  -1.160   6.233  1.00 46.52           C  
ATOM    372  C   ARG A 893      11.318  -0.060   7.300  1.00 45.17           C  
ATOM    373  O   ARG A 893      12.226  -0.067   8.124  1.00 44.88           O  
ATOM    374  CB  ARG A 893      11.678  -0.635   4.855  1.00 46.79           C  
ATOM    375  CG  ARG A 893      13.192  -0.595   4.652  1.00 47.72           C  
ATOM    376  CD  ARG A 893      13.597  -0.031   3.279  1.00 49.42           C  
ATOM    377  NE  ARG A 893      13.409   1.425   3.196  1.00 50.87           N  
ATOM    378  CZ  ARG A 893      14.036   2.235   2.341  1.00 52.19           C  
ATOM    379  NH1 ARG A 893      14.909   1.763   1.447  1.00 52.86           N  
ATOM    380  NH2 ARG A 893      13.786   3.542   2.380  1.00 52.73           N  
ATOM    381  N   ASP A 894      10.374   0.873   7.295  1.00 43.84           N  
ATOM    382  CA  ASP A 894      10.347   1.929   8.312  1.00 43.33           C  
ATOM    383  C   ASP A 894      10.130   1.371   9.729  1.00 42.27           C  
ATOM    384  O   ASP A 894      10.737   1.848  10.686  1.00 42.14           O  
ATOM    385  CB  ASP A 894       9.270   2.972   7.998  1.00 43.31           C  
ATOM    386  CG  ASP A 894       9.655   3.896   6.856  1.00 44.52           C  
ATOM    387  OD1 ASP A 894      10.863   4.048   6.547  1.00 44.98           O  
ATOM    388  OD2 ASP A 894       8.730   4.487   6.259  1.00 46.68           O  
ATOM    389  N   PHE A 895       9.282   0.355   9.851  1.00 40.99           N  
ATOM    390  CA  PHE A 895       8.982  -0.238  11.151  1.00 40.20           C  
ATOM    391  C   PHE A 895      10.238  -0.927  11.692  1.00 39.59           C  
ATOM    392  O   PHE A 895      10.533  -0.830  12.888  1.00 38.50           O  
ATOM    393  CB  PHE A 895       7.794  -1.211  11.033  1.00 40.09           C  
ATOM    394  CG  PHE A 895       7.260  -1.721  12.362  1.00 40.38           C  
ATOM    395  CD1 PHE A 895       7.091  -0.868  13.454  1.00 40.15           C  
ATOM    396  CD2 PHE A 895       6.889  -3.054  12.506  1.00 39.30           C  
ATOM    397  CE1 PHE A 895       6.595  -1.351  14.672  1.00 40.00           C  
ATOM    398  CE2 PHE A 895       6.386  -3.530  13.716  1.00 40.30           C  
ATOM    399  CZ  PHE A 895       6.241  -2.673  14.799  1.00 39.44           C  
ATOM    400  N   GLU A 896      10.991  -1.581  10.801  1.00 38.92           N  
ATOM    401  CA  GLU A 896      12.249  -2.242  11.179  1.00 38.67           C  
ATOM    402  C   GLU A 896      13.308  -1.255  11.697  1.00 38.00           C  
ATOM    403  O   GLU A 896      14.071  -1.577  12.620  1.00 37.82           O  
ATOM    404  CB  GLU A 896      12.796  -3.102  10.021  1.00 39.26           C  
ATOM    405  CG  GLU A 896      12.306  -4.573  10.057  1.00 40.59           C  
ATOM    406  CD  GLU A 896      12.375  -5.315   8.706  1.00 43.50           C  
ATOM    407  OE1 GLU A 896      13.134  -4.911   7.780  1.00 43.84           O  
ATOM    408  OE2 GLU A 896      11.656  -6.338   8.584  1.00 45.20           O  
ATOM    409  N   ARG A 897      13.351  -0.055  11.121  1.00 36.99           N  
ATOM    410  CA  ARG A 897      14.239   0.995  11.629  1.00 36.59           C  
ATOM    411  C   ARG A 897      13.741   1.588  12.948  1.00 35.26           C  
ATOM    412  O   ARG A 897      14.547   1.945  13.811  1.00 34.95           O  
ATOM    413  CB  ARG A 897      14.432   2.100  10.600  1.00 37.00           C  
ATOM    414  CG  ARG A 897      15.596   1.837   9.674  1.00 39.71           C  
ATOM    415  CD  ARG A 897      15.681   2.907   8.632  1.00 43.88           C  
ATOM    416  NE  ARG A 897      14.782   2.611   7.521  1.00 47.68           N  
ATOM    417  CZ  ARG A 897      14.194   3.520   6.745  1.00 50.80           C  
ATOM    418  NH1 ARG A 897      14.392   4.827   6.932  1.00 52.19           N  
ATOM    419  NH2 ARG A 897      13.389   3.110   5.768  1.00 51.93           N  
ATOM    420  N   GLU A 898      12.423   1.685  13.104  1.00 34.19           N  
ATOM    421  CA  GLU A 898      11.813   2.116  14.369  1.00 33.49           C  
ATOM    422  C   GLU A 898      12.278   1.195  15.505  1.00 32.61           C  
ATOM    423  O   GLU A 898      12.740   1.658  16.539  1.00 32.22           O  
ATOM    424  CB  GLU A 898      10.280   2.130  14.245  1.00 33.71           C  
ATOM    425  CG  GLU A 898       9.526   2.430  15.550  1.00 35.13           C  
ATOM    426  CD  GLU A 898       7.998   2.433  15.400  1.00 37.09           C  
ATOM    427  OE1 GLU A 898       7.484   2.390  14.254  1.00 36.59           O  
ATOM    428  OE2 GLU A 898       7.309   2.502  16.449  1.00 37.95           O  
ATOM    429  N   ILE A 899      12.188  -0.109  15.280  1.00 32.30           N  
ATOM    430  CA  ILE A 899      12.633  -1.109  16.240  1.00 31.95           C  
ATOM    431  C   ILE A 899      14.106  -0.926  16.639  1.00 32.16           C  
ATOM    432  O   ILE A 899      14.423  -0.956  17.828  1.00 31.72           O  
ATOM    433  CB  ILE A 899      12.431  -2.529  15.691  1.00 32.06           C  
ATOM    434  CG1 ILE A 899      10.944  -2.824  15.485  1.00 32.29           C  
ATOM    435  CG2 ILE A 899      13.049  -3.579  16.631  1.00 30.96           C  
ATOM    436  CD1 ILE A 899      10.700  -4.125  14.733  1.00 32.98           C  
ATOM    437  N   GLU A 900      14.997  -0.719  15.661  1.00 32.45           N  
ATOM    438  CA  GLU A 900      16.430  -0.570  15.959  1.00 32.66           C  
ATOM    439  C   GLU A 900      16.724   0.744  16.681  1.00 32.15           C  
ATOM    440  O   GLU A 900      17.648   0.813  17.501  1.00 31.79           O  
ATOM    441  CB  GLU A 900      17.285  -0.672  14.688  1.00 33.43           C  
ATOM    442  CG  GLU A 900      17.280  -2.063  14.033  1.00 36.05           C  
ATOM    443  CD  GLU A 900      17.667  -3.185  14.993  1.00 40.20           C  
ATOM    444  OE1 GLU A 900      16.826  -4.082  15.243  1.00 42.38           O  
ATOM    445  OE2 GLU A 900      18.806  -3.165  15.516  1.00 42.76           O  
ATOM    446  N   ILE A 901      15.948   1.783  16.368  1.00 31.46           N  
ATOM    447  CA  ILE A 901      16.061   3.057  17.075  1.00 31.08           C  
ATOM    448  C   ILE A 901      15.679   2.844  18.537  1.00 30.75           C  
ATOM    449  O   ILE A 901      16.410   3.247  19.440  1.00 30.96           O  
ATOM    450  CB  ILE A 901      15.171   4.160  16.440  1.00 31.17           C  
ATOM    451  CG1 ILE A 901      15.798   4.667  15.137  1.00 31.42           C  
ATOM    452  CG2 ILE A 901      14.966   5.318  17.402  1.00 30.18           C  
ATOM    453  CD1 ILE A 901      14.815   5.382  14.236  1.00 31.79           C  
ATOM    454  N   LEU A 902      14.542   2.195  18.764  1.00 30.35           N  
ATOM    455  CA  LEU A 902      14.049   1.986  20.109  1.00 30.17           C  
ATOM    456  C   LEU A 902      14.955   1.056  20.906  1.00 29.84           C  
ATOM    457  O   LEU A 902      15.261   1.316  22.062  1.00 29.60           O  
ATOM    458  CB  LEU A 902      12.614   1.458  20.095  1.00 30.27           C  
ATOM    459  CG  LEU A 902      11.968   1.448  21.485  1.00 31.13           C  
ATOM    460  CD1 LEU A 902      11.931   2.883  22.041  1.00 30.72           C  
ATOM    461  CD2 LEU A 902      10.552   0.796  21.489  1.00 32.45           C  
ATOM    462  N   LYS A 903      15.396  -0.020  20.275  1.00 30.11           N  
ATOM    463  CA  LYS A 903      16.374  -0.928  20.880  1.00 30.16           C  
ATOM    464  C   LYS A 903      17.686  -0.229  21.283  1.00 29.89           C  
ATOM    465  O   LYS A 903      18.348  -0.641  22.249  1.00 29.67           O  
ATOM    466  CB  LYS A 903      16.648  -2.084  19.919  1.00 30.33           C  
ATOM    467  CG  LYS A 903      17.668  -3.071  20.410  1.00 32.04           C  
ATOM    468  CD  LYS A 903      17.865  -4.192  19.417  1.00 33.40           C  
ATOM    469  CE  LYS A 903      18.710  -5.293  20.020  1.00 34.19           C  
ATOM    470  NZ  LYS A 903      18.651  -6.518  19.182  1.00 36.86           N  
ATOM    471  N   SER A 904      18.058   0.823  20.556  1.00 29.69           N  
ATOM    472  CA  SER A 904      19.310   1.548  20.813  1.00 29.89           C  
ATOM    473  C   SER A 904      19.209   2.604  21.929  1.00 30.49           C  
ATOM    474  O   SER A 904      20.205   3.259  22.236  1.00 30.87           O  
ATOM    475  CB  SER A 904      19.785   2.239  19.534  1.00 29.92           C  
ATOM    476  OG  SER A 904      18.918   3.316  19.186  1.00 29.65           O  
ATOM    477  N   LEU A 905      18.026   2.786  22.526  1.00 30.70           N  
ATOM    478  CA  LEU A 905      17.838   3.821  23.549  1.00 31.08           C  
ATOM    479  C   LEU A 905      17.702   3.226  24.965  1.00 31.06           C  
ATOM    480  O   LEU A 905      16.886   2.336  25.201  1.00 31.54           O  
ATOM    481  CB  LEU A 905      16.629   4.707  23.193  1.00 30.97           C  
ATOM    482  CG  LEU A 905      16.766   5.529  21.892  1.00 31.45           C  
ATOM    483  CD1 LEU A 905      15.411   6.029  21.370  1.00 30.82           C  
ATOM    484  CD2 LEU A 905      17.738   6.721  22.028  1.00 30.54           C  
ATOM    485  N   GLN A 906      18.533   3.706  25.893  1.00 31.17           N  
ATOM    486  CA  GLN A 906      18.403   3.370  27.309  1.00 31.37           C  
ATOM    487  C   GLN A 906      18.405   4.665  28.104  1.00 30.78           C  
ATOM    488  O   GLN A 906      19.423   5.328  28.255  1.00 30.34           O  
ATOM    489  CB  GLN A 906      19.530   2.455  27.785  1.00 31.94           C  
ATOM    490  CG  GLN A 906      19.689   1.172  26.989  1.00 33.81           C  
ATOM    491  CD  GLN A 906      20.503   1.380  25.717  1.00 38.33           C  
ATOM    492  OE1 GLN A 906      21.600   1.985  25.736  1.00 38.44           O  
ATOM    493  NE2 GLN A 906      19.963   0.895  24.593  1.00 39.28           N  
ATOM    494  N   HIS A 907      17.233   5.044  28.576  1.00 30.37           N  
ATOM    495  CA  HIS A 907      17.088   6.278  29.299  1.00 30.05           C  
ATOM    496  C   HIS A 907      15.833   6.200  30.167  1.00 30.19           C  
ATOM    497  O   HIS A 907      14.823   5.620  29.775  1.00 29.28           O  
ATOM    498  CB  HIS A 907      17.023   7.465  28.322  1.00 29.60           C  
ATOM    499  CG  HIS A 907      17.120   8.793  28.995  1.00 29.44           C  
ATOM    500  ND1 HIS A 907      16.025   9.431  29.542  1.00 28.65           N  
ATOM    501  CD2 HIS A 907      18.186   9.590  29.240  1.00 27.72           C  
ATOM    502  CE1 HIS A 907      16.418  10.567  30.094  1.00 29.03           C  
ATOM    503  NE2 HIS A 907      17.724  10.686  29.926  1.00 28.00           N  
ATOM    504  N   ASP A 908      15.914   6.798  31.344  1.00 30.55           N  
ATOM    505  CA  ASP A 908      14.815   6.822  32.294  1.00 31.34           C  
ATOM    506  C   ASP A 908      13.504   7.413  31.732  1.00 31.19           C  
ATOM    507  O   ASP A 908      12.426   7.116  32.234  1.00 31.95           O  
ATOM    508  CB  ASP A 908      15.248   7.611  33.539  1.00 31.90           C  
ATOM    509  CG  ASP A 908      14.752   7.000  34.806  1.00 35.06           C  
ATOM    510  OD1 ASP A 908      14.514   5.769  34.813  1.00 40.22           O  
ATOM    511  OD2 ASP A 908      14.602   7.728  35.808  1.00 39.38           O  
ATOM    512  N   ASN A 909      13.585   8.238  30.692  1.00 30.83           N  
ATOM    513  CA  ASN A 909      12.402   8.902  30.159  1.00 30.52           C  
ATOM    514  C   ASN A 909      12.089   8.511  28.720  1.00 29.84           C  
ATOM    515  O   ASN A 909      11.479   9.287  27.951  1.00 29.63           O  
ATOM    516  CB  ASN A 909      12.577  10.401  30.297  1.00 30.52           C  
ATOM    517  CG  ASN A 909      12.752  10.820  31.730  1.00 31.39           C  
ATOM    518  OD1 ASN A 909      13.712  11.487  32.065  1.00 29.55           O  
ATOM    519  ND2 ASN A 909      11.818  10.417  32.593  1.00 32.21           N  
ATOM    520  N   ILE A 910      12.502   7.296  28.376  1.00 29.17           N  
ATOM    521  CA  ILE A 910      12.220   6.699  27.086  1.00 28.88           C  
ATOM    522  C   ILE A 910      11.702   5.304  27.339  1.00 29.18           C  
ATOM    523  O   ILE A 910      12.330   4.535  28.078  1.00 28.61           O  
ATOM    524  CB  ILE A 910      13.478   6.635  26.210  1.00 29.14           C  
ATOM    525  CG1 ILE A 910      13.860   8.054  25.763  1.00 29.48           C  
ATOM    526  CG2 ILE A 910      13.239   5.726  24.994  1.00 27.61           C  
ATOM    527  CD1 ILE A 910      15.150   8.123  25.015  1.00 32.80           C  
ATOM    528  N   VAL A 911      10.554   4.986  26.730  1.00 29.17           N  
ATOM    529  CA  VAL A 911       9.902   3.707  26.923  1.00 29.46           C  
ATOM    530  C   VAL A 911      10.871   2.569  26.594  1.00 30.52           C  
ATOM    531  O   VAL A 911      11.664   2.664  25.658  1.00 30.59           O  
ATOM    532  CB  VAL A 911       8.571   3.598  26.112  1.00 29.71           C  
ATOM    533  CG1 VAL A 911       8.811   3.616  24.605  1.00 29.03           C  
ATOM    534  CG2 VAL A 911       7.769   2.358  26.514  1.00 29.32           C  
ATOM    535  N   LYS A 912      10.796   1.505  27.383  1.00 30.81           N  
ATOM    536  CA  LYS A 912      11.740   0.400  27.308  1.00 32.07           C  
ATOM    537  C   LYS A 912      11.349  -0.618  26.233  1.00 32.09           C  
ATOM    538  O   LYS A 912      10.221  -1.139  26.228  1.00 32.16           O  
ATOM    539  CB  LYS A 912      11.828  -0.283  28.686  1.00 32.47           C  
ATOM    540  CG  LYS A 912      13.219  -0.601  29.178  1.00 35.17           C  
ATOM    541  CD  LYS A 912      13.286  -0.417  30.717  1.00 38.87           C  
ATOM    542  CE  LYS A 912      14.692  -0.654  31.260  1.00 40.23           C  
ATOM    543  NZ  LYS A 912      14.973   0.266  32.401  1.00 43.17           N  
ATOM    544  N   TYR A 913      12.292  -0.885  25.323  1.00 32.34           N  
ATOM    545  CA  TYR A 913      12.188  -1.974  24.338  1.00 32.48           C  
ATOM    546  C   TYR A 913      12.341  -3.326  25.052  1.00 32.76           C  
ATOM    547  O   TYR A 913      13.207  -3.465  25.900  1.00 32.30           O  
ATOM    548  CB  TYR A 913      13.282  -1.815  23.256  1.00 32.58           C  
ATOM    549  CG  TYR A 913      13.552  -3.056  22.428  1.00 32.64           C  
ATOM    550  CD1 TYR A 913      12.800  -3.325  21.293  1.00 32.85           C  
ATOM    551  CD2 TYR A 913      14.562  -3.960  22.780  1.00 32.45           C  
ATOM    552  CE1 TYR A 913      13.023  -4.457  20.522  1.00 33.50           C  
ATOM    553  CE2 TYR A 913      14.796  -5.113  22.007  1.00 33.58           C  
ATOM    554  CZ  TYR A 913      14.013  -5.343  20.876  1.00 33.37           C  
ATOM    555  OH  TYR A 913      14.191  -6.454  20.095  1.00 34.06           O  
ATOM    556  N   LYS A 914      11.526  -4.316  24.695  1.00 33.36           N  
ATOM    557  CA  LYS A 914      11.646  -5.663  25.293  1.00 34.48           C  
ATOM    558  C   LYS A 914      12.045  -6.742  24.297  1.00 34.89           C  
ATOM    559  O   LYS A 914      12.846  -7.617  24.619  1.00 35.21           O  
ATOM    560  CB  LYS A 914      10.348  -6.065  25.995  1.00 34.46           C  
ATOM    561  CG  LYS A 914      10.220  -5.461  27.378  1.00 36.28           C  
ATOM    562  CD  LYS A 914       9.020  -5.991  28.106  1.00 38.93           C  
ATOM    563  CE  LYS A 914       9.302  -7.352  28.694  1.00 41.08           C  
ATOM    564  NZ  LYS A 914       9.936  -7.246  30.051  1.00 43.56           N  
ATOM    565  N   GLY A 915      11.471  -6.692  23.100  1.00 35.73           N  
ATOM    566  CA  GLY A 915      11.759  -7.681  22.078  1.00 36.18           C  
ATOM    567  C   GLY A 915      10.878  -7.544  20.854  1.00 37.06           C  
ATOM    568  O   GLY A 915      10.108  -6.592  20.718  1.00 36.46           O  
ATOM    569  N   VAL A 916      11.004  -8.514  19.958  1.00 38.49           N  
ATOM    570  CA  VAL A 916      10.201  -8.571  18.743  1.00 39.62           C  
ATOM    571  C   VAL A 916       9.574  -9.948  18.628  1.00 41.73           C  
ATOM    572  O   VAL A 916       9.964 -10.880  19.344  1.00 41.58           O  
ATOM    573  CB  VAL A 916      11.051  -8.276  17.494  1.00 39.29           C  
ATOM    574  CG1 VAL A 916      11.587  -6.869  17.561  1.00 38.62           C  
ATOM    575  CG2 VAL A 916      12.199  -9.285  17.359  1.00 37.76           C  
ATOM    576  N   CYS A 917       8.621 -10.076  17.711  1.00 44.23           N  
ATOM    577  CA  CYS A 917       7.858 -11.303  17.559  1.00 46.38           C  
ATOM    578  C   CYS A 917       7.395 -11.498  16.112  1.00 47.76           C  
ATOM    579  O   CYS A 917       6.751 -10.625  15.542  1.00 47.90           O  
ATOM    580  CB  CYS A 917       6.665 -11.267  18.515  1.00 46.59           C  
ATOM    581  SG  CYS A 917       5.285 -12.315  18.049  1.00 49.51           S  
ATOM    582  N   TYR A 918       7.744 -12.643  15.522  1.00 49.71           N  
ATOM    583  CA  TYR A 918       7.343 -12.983  14.148  1.00 51.02           C  
ATOM    584  C   TYR A 918       6.431 -14.206  14.150  1.00 51.79           C  
ATOM    585  O   TYR A 918       6.696 -15.188  14.857  1.00 51.96           O  
ATOM    586  CB  TYR A 918       8.551 -13.329  13.277  1.00 51.25           C  
ATOM    587  CG  TYR A 918       9.799 -12.523  13.524  1.00 52.27           C  
ATOM    588  CD1 TYR A 918      10.705 -12.897  14.515  1.00 53.37           C  
ATOM    589  CD2 TYR A 918      10.105 -11.424  12.732  1.00 53.50           C  
ATOM    590  CE1 TYR A 918      11.869 -12.178  14.736  1.00 53.79           C  
ATOM    591  CE2 TYR A 918      11.269 -10.694  12.939  1.00 54.23           C  
ATOM    592  CZ  TYR A 918      12.143 -11.074  13.949  1.00 54.36           C  
ATOM    593  OH  TYR A 918      13.300 -10.361  14.159  1.00 55.32           O  
ATOM    594  N   SER A 919       5.382 -14.156  13.330  1.00 52.62           N  
ATOM    595  CA  SER A 919       4.445 -15.272  13.198  1.00 53.06           C  
ATOM    596  C   SER A 919       5.121 -16.453  12.512  1.00 53.18           C  
ATOM    597  O   SER A 919       5.713 -16.294  11.443  1.00 53.64           O  
ATOM    598  CB  SER A 919       3.211 -14.841  12.395  1.00 53.18           C  
ATOM    599  OG  SER A 919       3.575 -14.368  11.107  1.00 53.59           O  
ATOM    600  N   ASN A 924       4.764 -10.793  10.043  1.00 45.53           N  
ATOM    601  CA  ASN A 924       3.933 -10.025  10.971  1.00 45.77           C  
ATOM    602  C   ASN A 924       4.740  -9.571  12.175  1.00 45.01           C  
ATOM    603  O   ASN A 924       4.396  -9.868  13.333  1.00 45.64           O  
ATOM    604  CB  ASN A 924       2.731 -10.853  11.428  1.00 45.97           C  
ATOM    605  CG  ASN A 924       1.886 -11.303  10.277  1.00 47.37           C  
ATOM    606  OD1 ASN A 924       1.541 -10.500   9.400  1.00 48.46           O  
ATOM    607  ND2 ASN A 924       1.564 -12.600  10.244  1.00 48.35           N  
ATOM    608  N   LEU A 925       5.825  -8.861  11.887  1.00 43.76           N  
ATOM    609  CA  LEU A 925       6.681  -8.309  12.922  1.00 42.69           C  
ATOM    610  C   LEU A 925       5.801  -7.614  13.967  1.00 41.47           C  
ATOM    611  O   LEU A 925       4.920  -6.819  13.625  1.00 40.87           O  
ATOM    612  CB  LEU A 925       7.683  -7.310  12.320  1.00 42.87           C  
ATOM    613  CG  LEU A 925       9.124  -7.370  12.832  1.00 42.91           C  
ATOM    614  CD1 LEU A 925       9.912  -6.201  12.259  1.00 43.50           C  
ATOM    615  CD2 LEU A 925       9.189  -7.353  14.327  1.00 43.89           C  
ATOM    616  N   LYS A 926       6.016  -7.962  15.232  1.00 39.97           N  
ATOM    617  CA  LYS A 926       5.410  -7.246  16.346  1.00 38.70           C  
ATOM    618  C   LYS A 926       6.541  -6.715  17.203  1.00 37.31           C  
ATOM    619  O   LYS A 926       7.519  -7.415  17.413  1.00 37.08           O  
ATOM    620  CB  LYS A 926       4.504  -8.182  17.146  1.00 38.86           C  
ATOM    621  CG  LYS A 926       3.159  -8.475  16.463  1.00 39.61           C  
ATOM    622  CD  LYS A 926       2.506  -9.753  17.000  1.00 39.48           C  
ATOM    623  CE  LYS A 926       1.173 -10.039  16.299  1.00 40.10           C  
ATOM    624  NZ  LYS A 926       0.107 -10.499  17.239  1.00 39.30           N  
ATOM    625  N   LEU A 927       6.409  -5.471  17.664  1.00 35.71           N  
ATOM    626  CA  LEU A 927       7.348  -4.847  18.586  1.00 34.52           C  
ATOM    627  C   LEU A 927       6.784  -4.952  20.015  1.00 33.80           C  
ATOM    628  O   LEU A 927       5.645  -4.542  20.259  1.00 33.44           O  
ATOM    629  CB  LEU A 927       7.554  -3.374  18.202  1.00 34.55           C  
ATOM    630  CG  LEU A 927       8.258  -2.436  19.194  1.00 34.51           C  
ATOM    631  CD1 LEU A 927       9.656  -2.931  19.530  1.00 33.10           C  
ATOM    632  CD2 LEU A 927       8.300  -1.011  18.647  1.00 33.44           C  
ATOM    633  N   ILE A 928       7.593  -5.489  20.933  1.00 32.57           N  
ATOM    634  CA  ILE A 928       7.229  -5.673  22.327  1.00 31.88           C  
ATOM    635  C   ILE A 928       7.939  -4.626  23.175  1.00 31.20           C  
ATOM    636  O   ILE A 928       9.179  -4.513  23.130  1.00 30.17           O  
ATOM    637  CB  ILE A 928       7.626  -7.076  22.867  1.00 32.04           C  
ATOM    638  CG1 ILE A 928       7.229  -8.194  21.896  1.00 32.68           C  
ATOM    639  CG2 ILE A 928       7.008  -7.323  24.246  1.00 32.39           C  
ATOM    640  CD1 ILE A 928       5.835  -8.105  21.358  1.00 32.38           C  
ATOM    641  N   MET A 929       7.145  -3.873  23.945  1.00 30.21           N  
ATOM    642  CA  MET A 929       7.653  -2.829  24.834  1.00 29.46           C  
ATOM    643  C   MET A 929       7.090  -3.000  26.244  1.00 28.91           C  
ATOM    644  O   MET A 929       6.116  -3.736  26.460  1.00 27.63           O  
ATOM    645  CB  MET A 929       7.256  -1.447  24.295  1.00 29.48           C  
ATOM    646  CG  MET A 929       7.833  -1.096  22.903  1.00 29.50           C  
ATOM    647  SD  MET A 929       7.105   0.393  22.124  1.00 31.86           S  
ATOM    648  CE  MET A 929       5.603  -0.349  21.445  1.00 29.56           C  
ATOM    649  N   GLU A 930       7.684  -2.294  27.205  1.00 28.46           N  
ATOM    650  CA  GLU A 930       7.134  -2.287  28.553  1.00 28.52           C  
ATOM    651  C   GLU A 930       5.767  -1.618  28.500  1.00 27.94           C  
ATOM    652  O   GLU A 930       5.518  -0.750  27.638  1.00 26.79           O  
ATOM    653  CB  GLU A 930       8.049  -1.602  29.573  1.00 28.89           C  
ATOM    654  CG  GLU A 930       8.364  -0.141  29.267  1.00 30.03           C  
ATOM    655  CD  GLU A 930       9.092   0.582  30.399  1.00 31.83           C  
ATOM    656  OE1 GLU A 930       9.574   1.713  30.153  1.00 30.94           O  
ATOM    657  OE2 GLU A 930       9.202   0.033  31.527  1.00 33.46           O  
ATOM    658  N   TYR A 931       4.874  -2.091  29.365  1.00 27.70           N  
ATOM    659  CA  TYR A 931       3.527  -1.516  29.489  1.00 27.94           C  
ATOM    660  C   TYR A 931       3.608  -0.444  30.551  1.00 28.22           C  
ATOM    661  O   TYR A 931       4.105  -0.690  31.644  1.00 28.87           O  
ATOM    662  CB  TYR A 931       2.503  -2.583  29.867  1.00 27.52           C  
ATOM    663  CG  TYR A 931       1.121  -2.032  30.151  1.00 26.99           C  
ATOM    664  CD1 TYR A 931       0.372  -1.435  29.142  1.00 25.70           C  
ATOM    665  CD2 TYR A 931       0.569  -2.103  31.433  1.00 25.25           C  
ATOM    666  CE1 TYR A 931      -0.892  -0.930  29.391  1.00 24.89           C  
ATOM    667  CE2 TYR A 931      -0.687  -1.606  31.696  1.00 24.90           C  
ATOM    668  CZ  TYR A 931      -1.423  -1.014  30.668  1.00 24.91           C  
ATOM    669  OH  TYR A 931      -2.700  -0.515  30.929  1.00 25.04           O  
ATOM    670  N   LEU A 932       3.192   0.762  30.204  1.00 28.73           N  
ATOM    671  CA  LEU A 932       3.191   1.867  31.138  1.00 29.35           C  
ATOM    672  C   LEU A 932       1.732   2.080  31.510  1.00 29.50           C  
ATOM    673  O   LEU A 932       0.904   2.254  30.635  1.00 29.81           O  
ATOM    674  CB  LEU A 932       3.796   3.116  30.521  1.00 29.35           C  
ATOM    675  CG  LEU A 932       5.303   3.105  30.302  1.00 31.13           C  
ATOM    676  CD1 LEU A 932       5.780   4.535  30.023  1.00 33.46           C  
ATOM    677  CD2 LEU A 932       6.025   2.569  31.496  1.00 30.43           C  
ATOM    678  N   PRO A 933       1.411   2.024  32.813  1.00 29.83           N  
ATOM    679  CA  PRO A 933       0.008   1.795  33.154  1.00 30.31           C  
ATOM    680  C   PRO A 933      -0.933   3.012  33.170  1.00 30.75           C  
ATOM    681  O   PRO A 933      -2.138   2.811  33.145  1.00 30.67           O  
ATOM    682  CB  PRO A 933       0.080   1.148  34.535  1.00 30.26           C  
ATOM    683  CG  PRO A 933       1.386   1.574  35.115  1.00 30.17           C  
ATOM    684  CD  PRO A 933       2.308   1.886  33.975  1.00 30.03           C  
ATOM    685  N   TYR A 934      -0.419   4.240  33.165  1.00 31.05           N  
ATOM    686  CA  TYR A 934      -1.289   5.407  33.278  1.00 32.25           C  
ATOM    687  C   TYR A 934      -1.675   6.073  31.950  1.00 32.25           C  
ATOM    688  O   TYR A 934      -2.355   7.098  31.960  1.00 32.66           O  
ATOM    689  CB  TYR A 934      -0.706   6.421  34.253  1.00 32.59           C  
ATOM    690  CG  TYR A 934      -0.735   5.933  35.677  1.00 36.66           C  
ATOM    691  CD1 TYR A 934       0.367   5.293  36.224  1.00 40.50           C  
ATOM    692  CD2 TYR A 934      -1.867   6.085  36.467  1.00 40.85           C  
ATOM    693  CE1 TYR A 934       0.356   4.831  37.513  1.00 42.93           C  
ATOM    694  CE2 TYR A 934      -1.891   5.629  37.762  1.00 43.11           C  
ATOM    695  CZ  TYR A 934      -0.767   4.996  38.281  1.00 43.77           C  
ATOM    696  OH  TYR A 934      -0.741   4.536  39.573  1.00 44.69           O  
ATOM    697  N   GLY A 935      -1.275   5.479  30.824  1.00 31.82           N  
ATOM    698  CA  GLY A 935      -1.695   5.944  29.509  1.00 31.13           C  
ATOM    699  C   GLY A 935      -0.932   7.151  29.006  1.00 31.07           C  
ATOM    700  O   GLY A 935       0.100   7.536  29.583  1.00 31.27           O  
ATOM    701  N   SER A 936      -1.421   7.750  27.924  1.00 30.22           N  
ATOM    702  CA  SER A 936      -0.762   8.926  27.369  1.00 30.34           C  
ATOM    703  C   SER A 936      -0.872  10.077  28.358  1.00 29.57           C  
ATOM    704  O   SER A 936      -1.815  10.149  29.154  1.00 28.09           O  
ATOM    705  CB  SER A 936      -1.343   9.325  25.999  1.00 30.49           C  
ATOM    706  OG  SER A 936      -2.630   9.901  26.153  1.00 31.83           O  
ATOM    707  N   LEU A 937       0.121  10.955  28.324  1.00 29.32           N  
ATOM    708  CA  LEU A 937       0.119  12.155  29.146  1.00 29.92           C  
ATOM    709  C   LEU A 937      -1.062  13.047  28.825  1.00 29.96           C  
ATOM    710  O   LEU A 937      -1.631  13.679  29.706  1.00 30.02           O  
ATOM    711  CB  LEU A 937       1.403  12.949  28.930  1.00 29.89           C  
ATOM    712  CG  LEU A 937       1.524  14.244  29.714  1.00 30.48           C  
ATOM    713  CD1 LEU A 937       1.134  14.065  31.151  1.00 29.98           C  
ATOM    714  CD2 LEU A 937       2.965  14.746  29.638  1.00 29.21           C  
ATOM    715  N   ARG A 938      -1.398  13.111  27.549  1.00 30.71           N  
ATOM    716  CA  ARG A 938      -2.572  13.832  27.083  1.00 31.73           C  
ATOM    717  C   ARG A 938      -3.832  13.351  27.802  1.00 31.60           C  
ATOM    718  O   ARG A 938      -4.630  14.160  28.278  1.00 31.19           O  
ATOM    719  CB  ARG A 938      -2.717  13.626  25.586  1.00 32.16           C  
ATOM    720  CG  ARG A 938      -3.770  14.488  24.917  1.00 35.36           C  
ATOM    721  CD  ARG A 938      -3.889  14.119  23.455  1.00 38.65           C  
ATOM    722  NE  ARG A 938      -4.670  15.090  22.712  1.00 44.43           N  
ATOM    723  CZ  ARG A 938      -6.005  15.140  22.662  1.00 48.86           C  
ATOM    724  NH1 ARG A 938      -6.603  16.082  21.937  1.00 49.91           N  
ATOM    725  NH2 ARG A 938      -6.757  14.269  23.325  1.00 50.94           N  
ATOM    726  N   ASP A 939      -4.007  12.037  27.887  1.00 31.66           N  
ATOM    727  CA  ASP A 939      -5.189  11.473  28.565  1.00 31.99           C  
ATOM    728  C   ASP A 939      -5.084  11.547  30.083  1.00 31.62           C  
ATOM    729  O   ASP A 939      -6.059  11.810  30.748  1.00 31.59           O  
ATOM    730  CB  ASP A 939      -5.420  10.032  28.122  1.00 32.23           C  
ATOM    731  CG  ASP A 939      -5.832   9.941  26.666  1.00 33.20           C  
ATOM    732  OD1 ASP A 939      -5.556   8.917  26.020  1.00 34.19           O  
ATOM    733  OD2 ASP A 939      -6.408  10.927  26.161  1.00 37.00           O  
ATOM    734  N   TYR A 940      -3.894  11.327  30.623  1.00 31.56           N  
ATOM    735  CA  TYR A 940      -3.698  11.330  32.070  1.00 32.16           C  
ATOM    736  C   TYR A 940      -4.008  12.713  32.619  1.00 32.92           C  
ATOM    737  O   TYR A 940      -4.686  12.843  33.628  1.00 31.92           O  
ATOM    738  CB  TYR A 940      -2.270  10.900  32.400  1.00 31.83           C  
ATOM    739  CG  TYR A 940      -1.912  10.859  33.859  1.00 32.60           C  
ATOM    740  CD1 TYR A 940      -2.226   9.757  34.648  1.00 33.30           C  
ATOM    741  CD2 TYR A 940      -1.211  11.902  34.446  1.00 32.91           C  
ATOM    742  CE1 TYR A 940      -1.885   9.719  35.994  1.00 33.62           C  
ATOM    743  CE2 TYR A 940      -0.865  11.871  35.775  1.00 34.10           C  
ATOM    744  CZ  TYR A 940      -1.197  10.776  36.546  1.00 33.91           C  
ATOM    745  OH  TYR A 940      -0.833  10.756  37.866  1.00 35.25           O  
ATOM    746  N   LEU A 941      -3.552  13.734  31.901  1.00 33.98           N  
ATOM    747  CA  LEU A 941      -3.705  15.130  32.311  1.00 35.42           C  
ATOM    748  C   LEU A 941      -5.168  15.564  32.303  1.00 36.22           C  
ATOM    749  O   LEU A 941      -5.633  16.192  33.245  1.00 36.63           O  
ATOM    750  CB  LEU A 941      -2.866  16.030  31.388  1.00 35.07           C  
ATOM    751  CG  LEU A 941      -2.610  17.467  31.791  1.00 35.77           C  
ATOM    752  CD1 LEU A 941      -1.876  17.566  33.129  1.00 36.23           C  
ATOM    753  CD2 LEU A 941      -1.825  18.151  30.695  1.00 35.44           C  
ATOM    754  N   GLN A 942      -5.887  15.229  31.241  1.00 37.62           N  
ATOM    755  CA  GLN A 942      -7.348  15.390  31.218  1.00 38.54           C  
ATOM    756  C   GLN A 942      -8.038  14.683  32.383  1.00 38.55           C  
ATOM    757  O   GLN A 942      -8.896  15.255  33.046  1.00 38.64           O  
ATOM    758  CB  GLN A 942      -7.928  14.817  29.932  1.00 38.76           C  
ATOM    759  CG  GLN A 942      -7.909  15.745  28.788  1.00 40.66           C  
ATOM    760  CD  GLN A 942      -8.393  15.086  27.520  1.00 43.21           C  
ATOM    761  OE1 GLN A 942      -7.765  14.130  27.014  1.00 44.68           O  
ATOM    762  NE2 GLN A 942      -9.491  15.600  26.972  1.00 42.88           N  
ATOM    763  N   ALA A 943      -7.682  13.424  32.610  1.00 38.61           N  
ATOM    764  CA  ALA A 943      -8.364  12.614  33.625  1.00 38.78           C  
ATOM    765  C   ALA A 943      -8.147  13.139  35.047  1.00 39.16           C  
ATOM    766  O   ALA A 943      -9.061  13.063  35.883  1.00 38.88           O  
ATOM    767  CB  ALA A 943      -7.902  11.179  33.547  1.00 38.42           C  
ATOM    768  N   HIS A 944      -6.940  13.651  35.305  1.00 38.97           N  
ATOM    769  CA  HIS A 944      -6.473  13.983  36.652  1.00 39.75           C  
ATOM    770  C   HIS A 944      -6.005  15.442  36.827  1.00 39.63           C  
ATOM    771  O   HIS A 944      -5.203  15.726  37.710  1.00 39.38           O  
ATOM    772  CB  HIS A 944      -5.307  13.063  37.020  1.00 39.86           C  
ATOM    773  CG  HIS A 944      -5.669  11.615  37.060  1.00 41.23           C  
ATOM    774  ND1 HIS A 944      -6.490  11.084  38.031  1.00 42.67           N  
ATOM    775  CD2 HIS A 944      -5.310  10.581  36.263  1.00 42.15           C  
ATOM    776  CE1 HIS A 944      -6.625   9.785  37.828  1.00 43.20           C  
ATOM    777  NE2 HIS A 944      -5.913   9.454  36.766  1.00 42.91           N  
ATOM    778  N   ALA A 945      -6.521  16.349  36.000  1.00 39.96           N  
ATOM    779  CA  ALA A 945      -6.139  17.762  36.023  1.00 40.45           C  
ATOM    780  C   ALA A 945      -6.273  18.382  37.406  1.00 40.91           C  
ATOM    781  O   ALA A 945      -5.440  19.189  37.820  1.00 40.97           O  
ATOM    782  CB  ALA A 945      -6.988  18.545  35.024  1.00 40.46           C  
ATOM    783  N   GLU A 946      -7.321  17.983  38.118  1.00 41.36           N  
ATOM    784  CA  GLU A 946      -7.634  18.526  39.431  1.00 41.56           C  
ATOM    785  C   GLU A 946      -6.514  18.282  40.457  1.00 40.85           C  
ATOM    786  O   GLU A 946      -6.379  19.036  41.413  1.00 40.92           O  
ATOM    787  CB  GLU A 946      -9.001  17.985  39.918  1.00 42.19           C  
ATOM    788  CG  GLU A 946      -9.058  16.485  40.355  1.00 44.42           C  
ATOM    789  CD  GLU A 946      -8.984  15.453  39.201  1.00 48.16           C  
ATOM    790  OE1 GLU A 946      -8.649  14.276  39.491  1.00 49.41           O  
ATOM    791  OE2 GLU A 946      -9.262  15.797  38.019  1.00 49.03           O  
ATOM    792  N   ARG A 947      -5.699  17.259  40.222  1.00 40.14           N  
ATOM    793  CA  ARG A 947      -4.606  16.844  41.122  1.00 39.67           C  
ATOM    794  C   ARG A 947      -3.211  17.246  40.594  1.00 38.07           C  
ATOM    795  O   ARG A 947      -2.206  17.007  41.249  1.00 38.41           O  
ATOM    796  CB  ARG A 947      -4.711  15.318  41.324  1.00 40.60           C  
ATOM    797  CG  ARG A 947      -3.409  14.516  41.530  1.00 43.18           C  
ATOM    798  CD  ARG A 947      -3.386  13.193  40.735  1.00 47.48           C  
ATOM    799  NE  ARG A 947      -4.389  12.208  41.154  1.00 50.73           N  
ATOM    800  CZ  ARG A 947      -4.335  11.500  42.284  1.00 54.85           C  
ATOM    801  NH1 ARG A 947      -3.336  11.671  43.150  1.00 56.23           N  
ATOM    802  NH2 ARG A 947      -5.300  10.624  42.568  1.00 56.09           N  
ATOM    803  N   ILE A 948      -3.135  17.859  39.419  1.00 35.99           N  
ATOM    804  CA  ILE A 948      -1.836  18.161  38.819  1.00 34.83           C  
ATOM    805  C   ILE A 948      -1.575  19.667  38.872  1.00 33.83           C  
ATOM    806  O   ILE A 948      -2.272  20.427  38.217  1.00 33.33           O  
ATOM    807  CB  ILE A 948      -1.763  17.641  37.374  1.00 34.81           C  
ATOM    808  CG1 ILE A 948      -1.915  16.112  37.362  1.00 34.55           C  
ATOM    809  CG2 ILE A 948      -0.422  18.050  36.718  1.00 35.18           C  
ATOM    810  CD1 ILE A 948      -2.106  15.510  36.021  1.00 34.43           C  
ATOM    811  N   ASP A 949      -0.594  20.093  39.671  1.00 32.72           N  
ATOM    812  CA  ASP A 949      -0.269  21.510  39.770  1.00 32.19           C  
ATOM    813  C   ASP A 949       0.872  21.923  38.827  1.00 31.36           C  
ATOM    814  O   ASP A 949       1.477  21.091  38.155  1.00 30.68           O  
ATOM    815  CB  ASP A 949      -0.016  21.933  41.224  1.00 32.55           C  
ATOM    816  CG  ASP A 949       1.282  21.388  41.803  1.00 33.53           C  
ATOM    817  OD1 ASP A 949       1.464  21.571  43.016  1.00 36.67           O  
ATOM    818  OD2 ASP A 949       2.112  20.787  41.081  1.00 35.39           O  
ATOM    819  N   HIS A 950       1.143  23.224  38.765  1.00 30.34           N  
ATOM    820  CA  HIS A 950       2.147  23.723  37.833  1.00 30.08           C  
ATOM    821  C   HIS A 950       3.505  23.108  38.086  1.00 29.71           C  
ATOM    822  O   HIS A 950       4.220  22.839  37.146  1.00 29.04           O  
ATOM    823  CB  HIS A 950       2.226  25.253  37.832  1.00 29.50           C  
ATOM    824  CG  HIS A 950       1.107  25.908  37.086  1.00 29.93           C  
ATOM    825  ND1 HIS A 950       0.875  27.267  37.131  1.00 31.02           N  
ATOM    826  CD2 HIS A 950       0.147  25.390  36.284  1.00 29.54           C  
ATOM    827  CE1 HIS A 950      -0.166  27.558  36.371  1.00 28.66           C  
ATOM    828  NE2 HIS A 950      -0.632  26.436  35.855  1.00 29.00           N  
ATOM    829  N   ILE A 951       3.839  22.861  39.351  1.00 30.50           N  
ATOM    830  CA  ILE A 951       5.114  22.235  39.701  1.00 30.88           C  
ATOM    831  C   ILE A 951       5.210  20.851  39.075  1.00 30.59           C  
ATOM    832  O   ILE A 951       6.239  20.494  38.516  1.00 30.20           O  
ATOM    833  CB  ILE A 951       5.321  22.174  41.244  1.00 31.46           C  
ATOM    834  CG1 ILE A 951       5.635  23.578  41.766  1.00 31.65           C  
ATOM    835  CG2 ILE A 951       6.458  21.213  41.615  1.00 31.24           C  
ATOM    836  CD1 ILE A 951       5.729  23.682  43.298  1.00 32.44           C  
ATOM    837  N   LYS A 952       4.116  20.098  39.149  1.00 30.81           N  
ATOM    838  CA  LYS A 952       4.001  18.801  38.463  1.00 30.92           C  
ATOM    839  C   LYS A 952       4.105  18.921  36.943  1.00 30.31           C  
ATOM    840  O   LYS A 952       4.776  18.119  36.282  1.00 28.86           O  
ATOM    841  CB  LYS A 952       2.674  18.137  38.819  1.00 31.59           C  
ATOM    842  CG  LYS A 952       2.497  16.709  38.286  1.00 33.12           C  
ATOM    843  CD  LYS A 952       2.594  15.684  39.388  1.00 36.96           C  
ATOM    844  CE  LYS A 952       3.991  15.617  39.917  1.00 38.50           C  
ATOM    845  NZ  LYS A 952       4.187  14.520  40.868  1.00 38.10           N  
ATOM    846  N   LEU A 953       3.427  19.904  36.365  1.00 30.08           N  
ATOM    847  CA  LEU A 953       3.578  20.108  34.924  1.00 29.83           C  
ATOM    848  C   LEU A 953       5.042  20.341  34.525  1.00 30.08           C  
ATOM    849  O   LEU A 953       5.450  19.919  33.449  1.00 30.13           O  
ATOM    850  CB  LEU A 953       2.761  21.296  34.427  1.00 29.32           C  
ATOM    851  CG  LEU A 953       1.250  21.185  34.389  1.00 27.36           C  
ATOM    852  CD1 LEU A 953       0.765  22.462  33.724  1.00 24.12           C  
ATOM    853  CD2 LEU A 953       0.756  19.918  33.650  1.00 22.80           C  
ATOM    854  N   LEU A 954       5.810  21.019  35.379  1.00 30.12           N  
ATOM    855  CA  LEU A 954       7.210  21.312  35.090  1.00 30.42           C  
ATOM    856  C   LEU A 954       8.144  20.140  35.412  1.00 31.09           C  
ATOM    857  O   LEU A 954       9.214  20.040  34.812  1.00 30.24           O  
ATOM    858  CB  LEU A 954       7.674  22.581  35.825  1.00 30.44           C  
ATOM    859  CG  LEU A 954       6.997  23.907  35.437  1.00 30.39           C  
ATOM    860  CD1 LEU A 954       7.436  25.029  36.357  1.00 28.55           C  
ATOM    861  CD2 LEU A 954       7.286  24.263  33.987  1.00 30.33           C  
ATOM    862  N   GLN A 955       7.749  19.257  36.341  1.00 31.50           N  
ATOM    863  CA  GLN A 955       8.420  17.956  36.487  1.00 32.29           C  
ATOM    864  C   GLN A 955       8.337  17.140  35.174  1.00 32.03           C  
ATOM    865  O   GLN A 955       9.332  16.585  34.696  1.00 32.57           O  
ATOM    866  CB  GLN A 955       7.846  17.147  37.675  1.00 32.59           C  
ATOM    867  CG  GLN A 955       8.535  15.792  37.867  1.00 34.87           C  
ATOM    868  CD  GLN A 955       8.050  14.997  39.090  1.00 37.45           C  
ATOM    869  OE1 GLN A 955       6.894  15.056  39.472  1.00 39.62           O  
ATOM    870  NE2 GLN A 955       8.953  14.250  39.696  1.00 40.53           N  
ATOM    871  N   TYR A 956       7.159  17.093  34.578  1.00 31.52           N  
ATOM    872  CA  TYR A 956       6.983  16.420  33.285  1.00 31.65           C  
ATOM    873  C   TYR A 956       7.823  17.089  32.188  1.00 31.02           C  
ATOM    874  O   TYR A 956       8.575  16.435  31.482  1.00 30.26           O  
ATOM    875  CB  TYR A 956       5.495  16.403  32.888  1.00 31.60           C  
ATOM    876  CG  TYR A 956       4.628  15.650  33.877  1.00 33.37           C  
ATOM    877  CD1 TYR A 956       3.260  15.901  33.988  1.00 35.31           C  
ATOM    878  CD2 TYR A 956       5.186  14.710  34.732  1.00 34.68           C  
ATOM    879  CE1 TYR A 956       2.477  15.214  34.926  1.00 36.49           C  
ATOM    880  CE2 TYR A 956       4.424  14.037  35.657  1.00 37.89           C  
ATOM    881  CZ  TYR A 956       3.077  14.273  35.753  1.00 38.10           C  
ATOM    882  OH  TYR A 956       2.371  13.548  36.716  1.00 43.25           O  
ATOM    883  N   THR A 957       7.672  18.399  32.067  1.00 30.74           N  
ATOM    884  CA  THR A 957       8.390  19.185  31.075  1.00 30.15           C  
ATOM    885  C   THR A 957       9.861  18.816  31.103  1.00 30.46           C  
ATOM    886  O   THR A 957      10.433  18.434  30.093  1.00 30.32           O  
ATOM    887  CB  THR A 957       8.211  20.668  31.384  1.00 30.38           C  
ATOM    888  OG1 THR A 957       6.822  20.989  31.300  1.00 27.04           O  
ATOM    889  CG2 THR A 957       8.995  21.546  30.414  1.00 30.52           C  
ATOM    890  N   SER A 958      10.436  18.885  32.298  1.00 30.84           N  
ATOM    891  CA  SER A 958      11.844  18.612  32.530  1.00 31.35           C  
ATOM    892  C   SER A 958      12.279  17.193  32.109  1.00 30.96           C  
ATOM    893  O   SER A 958      13.346  17.032  31.531  1.00 30.61           O  
ATOM    894  CB  SER A 958      12.155  18.895  34.001  1.00 31.44           C  
ATOM    895  OG  SER A 958      13.307  18.230  34.450  1.00 33.90           O  
ATOM    896  N   GLN A 959      11.439  16.187  32.371  1.00 30.84           N  
ATOM    897  CA  GLN A 959      11.708  14.801  31.965  1.00 30.45           C  
ATOM    898  C   GLN A 959      11.634  14.619  30.445  1.00 30.66           C  
ATOM    899  O   GLN A 959      12.432  13.892  29.863  1.00 30.00           O  
ATOM    900  CB  GLN A 959      10.747  13.815  32.690  1.00 30.99           C  
ATOM    901  CG  GLN A 959      11.002  13.671  34.210  1.00 30.16           C  
ATOM    902  CD  GLN A 959       9.913  12.887  34.962  1.00 30.32           C  
ATOM    903  OE1 GLN A 959       9.111  12.183  34.366  1.00 31.93           O  
ATOM    904  NE2 GLN A 959       9.895  13.016  36.276  1.00 29.43           N  
ATOM    905  N   ILE A 960      10.667  15.268  29.795  1.00 30.97           N  
ATOM    906  CA  ILE A 960      10.589  15.231  28.340  1.00 31.12           C  
ATOM    907  C   ILE A 960      11.878  15.892  27.789  1.00 31.83           C  
ATOM    908  O   ILE A 960      12.525  15.379  26.868  1.00 31.57           O  
ATOM    909  CB  ILE A 960       9.309  15.956  27.807  1.00 30.94           C  
ATOM    910  CG1 ILE A 960       8.021  15.255  28.273  1.00 31.22           C  
ATOM    911  CG2 ILE A 960       9.338  16.048  26.286  1.00 30.49           C  
ATOM    912  CD1 ILE A 960       6.731  16.150  28.213  1.00 29.71           C  
ATOM    913  N   CYS A 961      12.278  16.996  28.407  1.00 32.55           N  
ATOM    914  CA  CYS A 961      13.516  17.692  28.018  1.00 33.41           C  
ATOM    915  C   CYS A 961      14.777  16.835  28.140  1.00 33.83           C  
ATOM    916  O   CYS A 961      15.652  16.883  27.263  1.00 33.61           O  
ATOM    917  CB ACYS A 961      13.720  18.983  28.812  0.50 33.25           C  
ATOM    918  CB BCYS A 961      13.655  18.945  28.867  0.50 33.28           C  
ATOM    919  SG ACYS A 961      12.977  20.410  28.037  0.50 34.28           S  
ATOM    920  SG BCYS A 961      14.893  20.033  28.313  0.50 34.25           S  
ATOM    921  N   LYS A 962      14.874  16.064  29.219  1.00 34.41           N  
ATOM    922  CA  LYS A 962      16.021  15.186  29.412  1.00 35.26           C  
ATOM    923  C   LYS A 962      16.038  14.040  28.403  1.00 34.75           C  
ATOM    924  O   LYS A 962      17.094  13.690  27.900  1.00 35.11           O  
ATOM    925  CB  LYS A 962      16.080  14.661  30.848  1.00 35.80           C  
ATOM    926  CG  LYS A 962      16.795  15.604  31.792  1.00 38.12           C  
ATOM    927  CD  LYS A 962      16.348  15.434  33.257  1.00 40.31           C  
ATOM    928  CE  LYS A 962      17.011  16.498  34.154  1.00 42.56           C  
ATOM    929  NZ  LYS A 962      16.195  16.842  35.361  1.00 43.77           N  
ATOM    930  N   GLY A 963      14.877  13.462  28.105  1.00 34.31           N  
ATOM    931  CA  GLY A 963      14.781  12.412  27.095  1.00 33.53           C  
ATOM    932  C   GLY A 963      15.173  12.907  25.713  1.00 33.69           C  
ATOM    933  O   GLY A 963      15.841  12.197  24.949  1.00 33.53           O  
ATOM    934  N   MET A 964      14.742  14.121  25.369  1.00 33.62           N  
ATOM    935  CA  MET A 964      15.082  14.701  24.066  1.00 33.62           C  
ATOM    936  C   MET A 964      16.567  15.035  23.979  1.00 33.35           C  
ATOM    937  O   MET A 964      17.182  14.852  22.935  1.00 32.97           O  
ATOM    938  CB  MET A 964      14.253  15.955  23.782  1.00 33.60           C  
ATOM    939  CG  MET A 964      12.778  15.674  23.525  1.00 33.50           C  
ATOM    940  SD  MET A 964      12.499  14.493  22.205  1.00 33.82           S  
ATOM    941  CE  MET A 964      13.351  15.290  20.848  1.00 35.16           C  
ATOM    942  N   GLU A 965      17.127  15.518  25.083  1.00 33.50           N  
ATOM    943  CA  GLU A 965      18.543  15.842  25.162  1.00 33.67           C  
ATOM    944  C   GLU A 965      19.344  14.598  24.860  1.00 33.35           C  
ATOM    945  O   GLU A 965      20.315  14.651  24.119  1.00 33.65           O  
ATOM    946  CB  GLU A 965      18.886  16.385  26.554  1.00 34.09           C  
ATOM    947  CG  GLU A 965      20.336  16.761  26.759  1.00 35.61           C  
ATOM    948  CD  GLU A 965      20.576  17.494  28.078  1.00 39.41           C  
ATOM    949  OE1 GLU A 965      19.606  17.716  28.840  1.00 41.76           O  
ATOM    950  OE2 GLU A 965      21.747  17.846  28.356  1.00 40.63           O  
ATOM    951  N   TYR A 966      18.908  13.474  25.417  1.00 33.09           N  
ATOM    952  CA  TYR A 966      19.542  12.184  25.170  1.00 32.88           C  
ATOM    953  C   TYR A 966      19.402  11.718  23.717  1.00 33.02           C  
ATOM    954  O   TYR A 966      20.371  11.253  23.124  1.00 32.56           O  
ATOM    955  CB  TYR A 966      18.985  11.135  26.141  1.00 32.88           C  
ATOM    956  CG  TYR A 966      19.446   9.726  25.876  1.00 31.11           C  
ATOM    957  CD1 TYR A 966      20.725   9.305  26.234  1.00 31.30           C  
ATOM    958  CD2 TYR A 966      18.596   8.811  25.280  1.00 30.73           C  
ATOM    959  CE1 TYR A 966      21.145   8.004  25.991  1.00 30.65           C  
ATOM    960  CE2 TYR A 966      18.995   7.514  25.044  1.00 30.79           C  
ATOM    961  CZ  TYR A 966      20.269   7.110  25.399  1.00 30.40           C  
ATOM    962  OH  TYR A 966      20.641   5.810  25.149  1.00 30.22           O  
ATOM    963  N   LEU A 967      18.206  11.832  23.150  1.00 33.69           N  
ATOM    964  CA  LEU A 967      18.009  11.586  21.702  1.00 33.83           C  
ATOM    965  C   LEU A 967      18.975  12.387  20.825  1.00 33.45           C  
ATOM    966  O   LEU A 967      19.491  11.869  19.842  1.00 32.68           O  
ATOM    967  CB  LEU A 967      16.589  11.941  21.257  1.00 34.11           C  
ATOM    968  CG  LEU A 967      15.527  10.852  21.239  1.00 35.36           C  
ATOM    969  CD1 LEU A 967      14.334  11.347  20.429  1.00 36.24           C  
ATOM    970  CD2 LEU A 967      16.056   9.566  20.670  1.00 35.40           C  
ATOM    971  N   GLY A 968      19.201  13.649  21.186  1.00 33.53           N  
ATOM    972  CA  GLY A 968      20.109  14.524  20.437  1.00 33.69           C  
ATOM    973  C   GLY A 968      21.556  14.051  20.424  1.00 33.89           C  
ATOM    974  O   GLY A 968      22.299  14.333  19.474  1.00 33.99           O  
ATOM    975  N   THR A 969      21.967  13.333  21.469  1.00 33.76           N  
ATOM    976  CA  THR A 969      23.323  12.794  21.526  1.00 34.10           C  
ATOM    977  C   THR A 969      23.452  11.555  20.622  1.00 34.16           C  
ATOM    978  O   THR A 969      24.556  11.160  20.257  1.00 34.73           O  
ATOM    979  CB  THR A 969      23.761  12.470  22.986  1.00 34.35           C  
ATOM    980  OG1 THR A 969      23.063  11.316  23.474  1.00 34.21           O  
ATOM    981  CG2 THR A 969      23.498  13.668  23.916  1.00 34.59           C  
ATOM    982  N   LYS A 970      22.320  10.958  20.253  1.00 33.74           N  
ATOM    983  CA  LYS A 970      22.293   9.835  19.318  1.00 33.57           C  
ATOM    984  C   LYS A 970      22.074  10.310  17.877  1.00 33.06           C  
ATOM    985  O   LYS A 970      21.980   9.495  16.963  1.00 32.83           O  
ATOM    986  CB  LYS A 970      21.174   8.863  19.719  1.00 34.00           C  
ATOM    987  CG  LYS A 970      21.446   8.081  21.001  1.00 34.40           C  
ATOM    988  CD  LYS A 970      22.263   6.830  20.708  1.00 36.23           C  
ATOM    989  CE  LYS A 970      22.494   5.996  21.966  1.00 36.98           C  
ATOM    990  NZ  LYS A 970      22.907   4.586  21.644  1.00 37.50           N  
ATOM    991  N   ARG A 971      21.993  11.628  17.693  1.00 32.49           N  
ATOM    992  CA  ARG A 971      21.626  12.256  16.422  1.00 32.21           C  
ATOM    993  C   ARG A 971      20.273  11.769  15.861  1.00 31.99           C  
ATOM    994  O   ARG A 971      20.116  11.589  14.653  1.00 31.88           O  
ATOM    995  CB  ARG A 971      22.766  12.134  15.396  1.00 32.34           C  
ATOM    996  CG  ARG A 971      24.047  12.868  15.838  1.00 32.51           C  
ATOM    997  CD  ARG A 971      25.235  12.717  14.858  1.00 32.23           C  
ATOM    998  NE  ARG A 971      24.976  13.283  13.532  1.00 32.72           N  
ATOM    999  CZ  ARG A 971      24.955  14.587  13.245  1.00 34.37           C  
ATOM   1000  NH1 ARG A 971      25.161  15.498  14.191  1.00 35.75           N  
ATOM   1001  NH2 ARG A 971      24.710  14.992  12.002  1.00 34.82           N  
ATOM   1002  N   TYR A 972      19.295  11.593  16.752  1.00 31.26           N  
ATOM   1003  CA  TYR A 972      17.944  11.205  16.361  1.00 31.04           C  
ATOM   1004  C   TYR A 972      17.005  12.401  16.396  1.00 31.13           C  
ATOM   1005  O   TYR A 972      17.056  13.214  17.319  1.00 31.32           O  
ATOM   1006  CB  TYR A 972      17.385  10.114  17.294  1.00 30.94           C  
ATOM   1007  CG  TYR A 972      18.050   8.764  17.214  1.00 29.99           C  
ATOM   1008  CD1 TYR A 972      17.932   7.861  18.255  1.00 31.48           C  
ATOM   1009  CD2 TYR A 972      18.805   8.381  16.110  1.00 31.72           C  
ATOM   1010  CE1 TYR A 972      18.531   6.610  18.205  1.00 30.30           C  
ATOM   1011  CE2 TYR A 972      19.416   7.122  16.055  1.00 32.37           C  
ATOM   1012  CZ  TYR A 972      19.270   6.250  17.104  1.00 31.33           C  
ATOM   1013  OH  TYR A 972      19.873   5.021  17.052  1.00 33.03           O  
ATOM   1014  N   ILE A 973      16.136  12.475  15.392  1.00 31.10           N  
ATOM   1015  CA  ILE A 973      15.110  13.507  15.294  1.00 31.05           C  
ATOM   1016  C   ILE A 973      13.735  12.849  15.444  1.00 30.58           C  
ATOM   1017  O   ILE A 973      13.364  12.010  14.647  1.00 29.98           O  
ATOM   1018  CB  ILE A 973      15.183  14.249  13.924  1.00 31.01           C  
ATOM   1019  CG1 ILE A 973      16.609  14.737  13.635  1.00 31.08           C  
ATOM   1020  CG2 ILE A 973      14.194  15.412  13.887  1.00 30.49           C  
ATOM   1021  CD1 ILE A 973      17.230  15.564  14.738  1.00 31.65           C  
ATOM   1022  N   HIS A 974      12.983  13.242  16.468  1.00 31.28           N  
ATOM   1023  CA  HIS A 974      11.725  12.553  16.806  1.00 31.36           C  
ATOM   1024  C   HIS A 974      10.599  12.801  15.799  1.00 31.17           C  
ATOM   1025  O   HIS A 974       9.892  11.865  15.407  1.00 30.64           O  
ATOM   1026  CB  HIS A 974      11.267  12.931  18.206  1.00 31.47           C  
ATOM   1027  CG  HIS A 974      10.110  12.117  18.684  1.00 32.27           C  
ATOM   1028  ND1 HIS A 974       8.805  12.425  18.369  1.00 32.69           N  
ATOM   1029  CD2 HIS A 974      10.064  10.977  19.406  1.00 32.60           C  
ATOM   1030  CE1 HIS A 974       8.004  11.522  18.899  1.00 34.52           C  
ATOM   1031  NE2 HIS A 974       8.744  10.634  19.537  1.00 34.61           N  
ATOM   1032  N   ARG A 975      10.425  14.067  15.419  1.00 31.81           N  
ATOM   1033  CA  ARG A 975       9.457  14.505  14.385  1.00 32.36           C  
ATOM   1034  C   ARG A 975       7.973  14.490  14.771  1.00 33.15           C  
ATOM   1035  O   ARG A 975       7.116  14.912  13.980  1.00 33.68           O  
ATOM   1036  CB  ARG A 975       9.630  13.717  13.099  1.00 32.50           C  
ATOM   1037  CG  ARG A 975      11.040  13.783  12.527  1.00 33.19           C  
ATOM   1038  CD  ARG A 975      11.119  13.130  11.162  1.00 33.46           C  
ATOM   1039  NE  ARG A 975      10.055  13.606  10.285  1.00 34.89           N  
ATOM   1040  CZ  ARG A 975       9.129  12.861   9.685  1.00 35.35           C  
ATOM   1041  NH1 ARG A 975       9.100  11.544   9.805  1.00 35.38           N  
ATOM   1042  NH2 ARG A 975       8.224  13.461   8.921  1.00 36.94           N  
ATOM   1043  N   ASP A 976       7.666  14.044  15.982  1.00 33.22           N  
ATOM   1044  CA  ASP A 976       6.280  13.890  16.407  1.00 33.39           C  
ATOM   1045  C   ASP A 976       6.122  14.133  17.905  1.00 32.83           C  
ATOM   1046  O   ASP A 976       5.315  13.464  18.558  1.00 33.72           O  
ATOM   1047  CB  ASP A 976       5.799  12.474  16.045  1.00 33.86           C  
ATOM   1048  CG  ASP A 976       4.291  12.375  15.897  1.00 35.66           C  
ATOM   1049  OD1 ASP A 976       3.592  13.406  15.884  1.00 37.09           O  
ATOM   1050  OD2 ASP A 976       3.802  11.237  15.787  1.00 41.11           O  
ATOM   1051  N   LEU A 977       6.888  15.075  18.456  1.00 32.09           N  
ATOM   1052  CA  LEU A 977       6.728  15.454  19.852  1.00 32.11           C  
ATOM   1053  C   LEU A 977       5.338  16.023  20.058  1.00 31.02           C  
ATOM   1054  O   LEU A 977       4.936  16.950  19.358  1.00 31.79           O  
ATOM   1055  CB  LEU A 977       7.731  16.510  20.300  1.00 32.46           C  
ATOM   1056  CG  LEU A 977       8.877  16.094  21.211  1.00 34.39           C  
ATOM   1057  CD1 LEU A 977       9.706  17.351  21.560  1.00 35.44           C  
ATOM   1058  CD2 LEU A 977       8.379  15.402  22.471  1.00 34.64           C  
ATOM   1059  N   ALA A 978       4.634  15.461  21.027  1.00 29.30           N  
ATOM   1060  CA  ALA A 978       3.264  15.825  21.346  1.00 28.85           C  
ATOM   1061  C   ALA A 978       2.862  15.031  22.583  1.00 28.49           C  
ATOM   1062  O   ALA A 978       3.368  13.918  22.795  1.00 28.33           O  
ATOM   1063  CB  ALA A 978       2.336  15.518  20.180  1.00 28.33           C  
ATOM   1064  N   THR A 979       1.972  15.589  23.402  1.00 27.76           N  
ATOM   1065  CA  THR A 979       1.564  14.912  24.629  1.00 27.54           C  
ATOM   1066  C   THR A 979       0.898  13.566  24.352  1.00 27.43           C  
ATOM   1067  O   THR A 979       0.981  12.680  25.190  1.00 26.89           O  
ATOM   1068  CB  THR A 979       0.649  15.773  25.555  1.00 27.44           C  
ATOM   1069  OG1 THR A 979      -0.604  16.042  24.912  1.00 27.76           O  
ATOM   1070  CG2 THR A 979       1.363  17.087  25.970  1.00 26.39           C  
ATOM   1071  N   ARG A 980       0.258  13.405  23.195  1.00 27.72           N  
ATOM   1072  CA  ARG A 980      -0.312  12.098  22.818  1.00 28.74           C  
ATOM   1073  C   ARG A 980       0.761  11.000  22.682  1.00 28.61           C  
ATOM   1074  O   ARG A 980       0.439   9.820  22.749  1.00 28.06           O  
ATOM   1075  CB  ARG A 980      -1.146  12.175  21.538  1.00 29.25           C  
ATOM   1076  CG  ARG A 980      -0.348  12.513  20.291  1.00 32.59           C  
ATOM   1077  CD  ARG A 980      -1.167  12.457  19.014  1.00 36.30           C  
ATOM   1078  NE  ARG A 980      -0.555  13.343  18.022  1.00 42.13           N  
ATOM   1079  CZ  ARG A 980      -0.665  14.688  18.023  1.00 45.82           C  
ATOM   1080  NH1 ARG A 980      -1.386  15.318  18.964  1.00 44.99           N  
ATOM   1081  NH2 ARG A 980      -0.046  15.414  17.076  1.00 45.45           N  
ATOM   1082  N   ASN A 981       2.025  11.410  22.520  1.00 28.39           N  
ATOM   1083  CA  ASN A 981       3.156  10.506  22.354  1.00 28.23           C  
ATOM   1084  C   ASN A 981       4.055  10.361  23.588  1.00 27.80           C  
ATOM   1085  O   ASN A 981       5.124   9.745  23.519  1.00 27.37           O  
ATOM   1086  CB  ASN A 981       3.969  10.961  21.131  1.00 28.41           C  
ATOM   1087  CG  ASN A 981       3.250  10.664  19.830  1.00 29.32           C  
ATOM   1088  OD1 ASN A 981       2.581   9.645  19.721  1.00 31.82           O  
ATOM   1089  ND2 ASN A 981       3.391  11.538  18.831  1.00 28.87           N  
ATOM   1090  N   ILE A 982       3.618  10.927  24.705  1.00 27.49           N  
ATOM   1091  CA  ILE A 982       4.288  10.749  25.986  1.00 27.39           C  
ATOM   1092  C   ILE A 982       3.412   9.821  26.833  1.00 27.18           C  
ATOM   1093  O   ILE A 982       2.184   9.981  26.860  1.00 25.93           O  
ATOM   1094  CB  ILE A 982       4.477  12.100  26.691  1.00 27.45           C  
ATOM   1095  CG1 ILE A 982       5.166  13.104  25.759  1.00 28.11           C  
ATOM   1096  CG2 ILE A 982       5.301  11.952  27.951  1.00 28.02           C  
ATOM   1097  CD1 ILE A 982       6.457  12.618  25.211  1.00 27.50           C  
ATOM   1098  N   LEU A 983       4.042   8.836  27.472  1.00 26.65           N  
ATOM   1099  CA  LEU A 983       3.360   7.905  28.358  1.00 26.32           C  
ATOM   1100  C   LEU A 983       3.634   8.231  29.819  1.00 26.95           C  
ATOM   1101  O   LEU A 983       4.703   8.768  30.167  1.00 25.69           O  
ATOM   1102  CB  LEU A 983       3.813   6.478  28.055  1.00 26.73           C  
ATOM   1103  CG  LEU A 983       3.279   5.894  26.752  1.00 25.10           C  
ATOM   1104  CD1 LEU A 983       4.037   4.630  26.396  1.00 26.57           C  
ATOM   1105  CD2 LEU A 983       1.805   5.643  26.878  1.00 25.65           C  
ATOM   1106  N   VAL A 984       2.671   7.884  30.680  1.00 26.63           N  
ATOM   1107  CA  VAL A 984       2.815   8.061  32.115  1.00 26.81           C  
ATOM   1108  C   VAL A 984       3.103   6.705  32.789  1.00 27.80           C  
ATOM   1109  O   VAL A 984       2.308   5.755  32.670  1.00 27.46           O  
ATOM   1110  CB  VAL A 984       1.550   8.698  32.699  1.00 26.72           C  
ATOM   1111  CG1 VAL A 984       1.717   8.987  34.211  1.00 25.67           C  
ATOM   1112  CG2 VAL A 984       1.214   9.976  31.911  1.00 27.18           C  
ATOM   1113  N   GLU A 985       4.230   6.626  33.497  1.00 28.34           N  
ATOM   1114  CA  GLU A 985       4.589   5.432  34.279  1.00 29.35           C  
ATOM   1115  C   GLU A 985       4.013   5.456  35.682  1.00 29.04           C  
ATOM   1116  O   GLU A 985       3.477   4.458  36.143  1.00 29.21           O  
ATOM   1117  CB  GLU A 985       6.109   5.262  34.398  1.00 29.72           C  
ATOM   1118  CG  GLU A 985       6.496   3.857  34.889  1.00 32.17           C  
ATOM   1119  CD  GLU A 985       7.981   3.696  35.144  1.00 36.04           C  
ATOM   1120  OE1 GLU A 985       8.679   4.720  35.278  1.00 40.11           O  
ATOM   1121  OE2 GLU A 985       8.449   2.542  35.241  1.00 38.69           O  
ATOM   1122  N   ASN A 986       4.182   6.575  36.374  1.00 29.47           N  
ATOM   1123  CA  ASN A 986       3.503   6.822  37.651  1.00 29.85           C  
ATOM   1124  C   ASN A 986       3.345   8.335  37.824  1.00 30.14           C  
ATOM   1125  O   ASN A 986       3.683   9.083  36.926  1.00 30.28           O  
ATOM   1126  CB  ASN A 986       4.231   6.147  38.825  1.00 29.65           C  
ATOM   1127  CG  ASN A 986       5.683   6.623  38.982  1.00 29.96           C  
ATOM   1128  OD1 ASN A 986       5.972   7.820  38.926  1.00 27.96           O  
ATOM   1129  ND2 ASN A 986       6.587   5.681  39.206  1.00 28.42           N  
ATOM   1130  N   GLU A 987       2.803   8.778  38.949  1.00 30.97           N  
ATOM   1131  CA  GLU A 987       2.600  10.210  39.221  1.00 31.78           C  
ATOM   1132  C   GLU A 987       3.880  11.041  39.103  1.00 31.58           C  
ATOM   1133  O   GLU A 987       3.810  12.238  38.946  1.00 31.88           O  
ATOM   1134  CB  GLU A 987       2.043  10.428  40.637  1.00 32.28           C  
ATOM   1135  CG  GLU A 987       0.567  10.158  40.786  1.00 36.28           C  
ATOM   1136  CD  GLU A 987       0.065  10.320  42.230  1.00 41.15           C  
ATOM   1137  OE1 GLU A 987      -1.164  10.494  42.406  1.00 44.36           O  
ATOM   1138  OE2 GLU A 987       0.882  10.278  43.185  1.00 42.66           O  
ATOM   1139  N   ASN A 988       5.040  10.405  39.199  1.00 31.82           N  
ATOM   1140  CA  ASN A 988       6.311  11.118  39.206  1.00 31.80           C  
ATOM   1141  C   ASN A 988       7.182  10.912  37.963  1.00 31.39           C  
ATOM   1142  O   ASN A 988       8.267  11.486  37.869  1.00 31.66           O  
ATOM   1143  CB  ASN A 988       7.076  10.715  40.471  1.00 32.09           C  
ATOM   1144  CG  ASN A 988       6.455  11.310  41.731  1.00 33.31           C  
ATOM   1145  OD1 ASN A 988       6.260  12.529  41.820  1.00 36.43           O  
ATOM   1146  ND2 ASN A 988       6.137  10.464  42.699  1.00 34.76           N  
ATOM   1147  N   ARG A 989       6.723  10.119  37.000  1.00 30.61           N  
ATOM   1148  CA  ARG A 989       7.561   9.817  35.849  1.00 30.48           C  
ATOM   1149  C   ARG A 989       6.816   9.588  34.543  1.00 29.12           C  
ATOM   1150  O   ARG A 989       5.898   8.763  34.464  1.00 28.46           O  
ATOM   1151  CB  ARG A 989       8.473   8.631  36.129  1.00 31.17           C  
ATOM   1152  CG  ARG A 989       9.624   8.529  35.094  1.00 35.51           C  
ATOM   1153  CD  ARG A 989      10.740   7.620  35.573  1.00 40.03           C  
ATOM   1154  NE  ARG A 989      10.189   6.530  36.388  1.00 44.15           N  
ATOM   1155  CZ  ARG A 989      10.452   6.297  37.675  1.00 44.97           C  
ATOM   1156  NH1 ARG A 989      11.325   7.027  38.361  1.00 44.35           N  
ATOM   1157  NH2 ARG A 989       9.857   5.272  38.267  1.00 47.49           N  
ATOM   1158  N   VAL A 990       7.258  10.314  33.521  1.00 27.98           N  
ATOM   1159  CA  VAL A 990       6.754  10.180  32.167  1.00 27.61           C  
ATOM   1160  C   VAL A 990       7.884   9.716  31.242  1.00 27.81           C  
ATOM   1161  O   VAL A 990       9.077   9.925  31.534  1.00 26.81           O  
ATOM   1162  CB  VAL A 990       6.151  11.508  31.631  1.00 27.90           C  
ATOM   1163  CG1 VAL A 990       4.930  11.922  32.449  1.00 26.48           C  
ATOM   1164  CG2 VAL A 990       7.207  12.617  31.598  1.00 25.92           C  
ATOM   1165  N   LYS A 991       7.493   9.089  30.137  1.00 27.44           N  
ATOM   1166  CA  LYS A 991       8.415   8.559  29.154  1.00 27.58           C  
ATOM   1167  C   LYS A 991       7.950   8.887  27.753  1.00 28.14           C  
ATOM   1168  O   LYS A 991       6.756   8.718  27.426  1.00 28.13           O  
ATOM   1169  CB  LYS A 991       8.500   7.043  29.272  1.00 27.78           C  
ATOM   1170  CG  LYS A 991       8.998   6.562  30.612  1.00 27.70           C  
ATOM   1171  CD  LYS A 991       9.581   5.155  30.499  1.00 28.04           C  
ATOM   1172  CE  LYS A 991       9.845   4.523  31.871  1.00 27.61           C  
ATOM   1173  NZ  LYS A 991      10.673   3.286  31.728  1.00 28.07           N  
ATOM   1174  N   ILE A 992       8.884   9.362  26.927  1.00 27.77           N  
ATOM   1175  CA  ILE A 992       8.649   9.447  25.495  1.00 27.91           C  
ATOM   1176  C   ILE A 992       8.313   8.037  25.020  1.00 28.42           C  
ATOM   1177  O   ILE A 992       9.062   7.092  25.267  1.00 27.50           O  
ATOM   1178  CB  ILE A 992       9.862   9.994  24.724  1.00 27.67           C  
ATOM   1179  CG1 ILE A 992      10.260  11.392  25.240  1.00 27.73           C  
ATOM   1180  CG2 ILE A 992       9.555  10.028  23.242  1.00 26.91           C  
ATOM   1181  CD1 ILE A 992      11.413  12.029  24.474  1.00 26.81           C  
ATOM   1182  N   GLY A 993       7.186   7.897  24.330  1.00 29.23           N  
ATOM   1183  CA  GLY A 993       6.548   6.581  24.195  1.00 30.02           C  
ATOM   1184  C   GLY A 993       6.317   6.011  22.819  1.00 30.41           C  
ATOM   1185  O   GLY A 993       5.862   4.867  22.686  1.00 29.83           O  
ATOM   1186  N   ASP A 994       6.610   6.795  21.796  1.00 31.84           N  
ATOM   1187  CA  ASP A 994       6.448   6.346  20.409  1.00 32.73           C  
ATOM   1188  C   ASP A 994       7.488   6.988  19.515  1.00 32.48           C  
ATOM   1189  O   ASP A 994       7.747   8.172  19.650  1.00 33.06           O  
ATOM   1190  CB  ASP A 994       5.067   6.691  19.879  1.00 33.37           C  
ATOM   1191  CG  ASP A 994       4.838   6.138  18.475  1.00 35.67           C  
ATOM   1192  OD1 ASP A 994       4.439   4.961  18.359  1.00 39.00           O  
ATOM   1193  OD2 ASP A 994       5.090   6.875  17.495  1.00 38.56           O  
ATOM   1194  N   PHE A 995       8.063   6.203  18.607  1.00 32.48           N  
ATOM   1195  CA  PHE A 995       9.190   6.647  17.764  1.00 32.45           C  
ATOM   1196  C   PHE A 995       8.965   6.301  16.292  1.00 32.36           C  
ATOM   1197  O   PHE A 995       9.917   6.071  15.551  1.00 32.42           O  
ATOM   1198  CB  PHE A 995      10.500   6.037  18.271  1.00 31.74           C  
ATOM   1199  CG  PHE A 995      10.868   6.494  19.638  1.00 31.08           C  
ATOM   1200  CD1 PHE A 995      11.708   7.591  19.821  1.00 29.87           C  
ATOM   1201  CD2 PHE A 995      10.345   5.860  20.753  1.00 29.53           C  
ATOM   1202  CE1 PHE A 995      12.037   8.033  21.095  1.00 30.40           C  
ATOM   1203  CE2 PHE A 995      10.660   6.295  22.034  1.00 29.91           C  
ATOM   1204  CZ  PHE A 995      11.511   7.378  22.215  1.00 30.00           C  
ATOM   1205  N   GLY A 996       7.695   6.305  15.888  1.00 32.59           N  
ATOM   1206  CA  GLY A 996       7.280   5.917  14.551  1.00 32.92           C  
ATOM   1207  C   GLY A 996       7.681   6.848  13.411  1.00 33.46           C  
ATOM   1208  O   GLY A 996       7.788   6.406  12.275  1.00 33.99           O  
ATOM   1209  N   LEU A 997       7.876   8.130  13.689  1.00 33.79           N  
ATOM   1210  CA  LEU A 997       8.347   9.064  12.671  1.00 34.24           C  
ATOM   1211  C   LEU A 997       9.819   9.463  12.884  1.00 33.97           C  
ATOM   1212  O   LEU A 997      10.347  10.288  12.155  1.00 34.36           O  
ATOM   1213  CB  LEU A 997       7.447  10.306  12.650  1.00 34.58           C  
ATOM   1214  CG  LEU A 997       5.947  10.076  12.404  1.00 35.20           C  
ATOM   1215  CD1 LEU A 997       5.213  11.406  12.289  1.00 36.60           C  
ATOM   1216  CD2 LEU A 997       5.707   9.263  11.157  1.00 35.79           C  
ATOM   1217  N   THR A 998      10.480   8.860  13.868  1.00 33.74           N  
ATOM   1218  CA  THR A 998      11.835   9.241  14.246  1.00 33.68           C  
ATOM   1219  C   THR A 998      12.841   8.889  13.128  1.00 33.78           C  
ATOM   1220  O   THR A 998      12.734   7.832  12.511  1.00 33.03           O  
ATOM   1221  CB  THR A 998      12.246   8.546  15.585  1.00 33.61           C  
ATOM   1222  OG1 THR A 998      11.429   9.040  16.656  1.00 33.41           O  
ATOM   1223  CG2 THR A 998      13.706   8.791  15.913  1.00 33.01           C  
ATOM   1224  N   LYS A 999      13.799   9.788  12.889  1.00 34.37           N  
ATOM   1225  CA  LYS A 999      14.819   9.634  11.835  1.00 34.73           C  
ATOM   1226  C   LYS A 999      16.203   9.853  12.419  1.00 35.28           C  
ATOM   1227  O   LYS A 999      16.356  10.595  13.391  1.00 35.50           O  
ATOM   1228  CB  LYS A 999      14.617  10.662  10.707  1.00 34.89           C  
ATOM   1229  CG  LYS A 999      13.274  10.592   9.986  1.00 34.82           C  
ATOM   1230  CD  LYS A 999      13.090   9.258   9.294  1.00 35.51           C  
ATOM   1231  CE  LYS A 999      11.907   9.277   8.336  1.00 35.83           C  
ATOM   1232  NZ  LYS A 999      11.841   8.004   7.558  1.00 36.12           N  
ATOM   1233  N   VAL A1000      17.199   9.206  11.809  1.00 36.02           N  
ATOM   1234  CA  VAL A1000      18.612   9.437  12.109  1.00 36.41           C  
ATOM   1235  C   VAL A1000      19.167  10.484  11.135  1.00 36.96           C  
ATOM   1236  O   VAL A1000      18.934  10.399   9.930  1.00 37.11           O  
ATOM   1237  CB  VAL A1000      19.419   8.129  11.971  1.00 36.55           C  
ATOM   1238  CG1 VAL A1000      20.837   8.314  12.469  1.00 35.75           C  
ATOM   1239  CG2 VAL A1000      18.729   7.019  12.731  1.00 36.30           C  
ATOM   1240  N   LEU A1001      19.873  11.484  11.660  1.00 37.49           N  
ATOM   1241  CA  LEU A1001      20.491  12.509  10.826  1.00 37.72           C  
ATOM   1242  C   LEU A1001      21.597  11.879   9.984  1.00 38.59           C  
ATOM   1243  O   LEU A1001      22.319  11.007  10.478  1.00 38.64           O  
ATOM   1244  CB  LEU A1001      21.104  13.623  11.685  1.00 37.50           C  
ATOM   1245  CG  LEU A1001      20.188  14.698  12.273  1.00 36.90           C  
ATOM   1246  CD1 LEU A1001      20.976  15.614  13.215  1.00 34.87           C  
ATOM   1247  CD2 LEU A1001      19.523  15.502  11.158  1.00 35.83           C  
ATOM   1248  N   PRO A1002      21.753  12.327   8.717  1.00 39.55           N  
ATOM   1249  CA  PRO A1002      22.892  11.838   7.942  1.00 40.14           C  
ATOM   1250  C   PRO A1002      24.191  12.342   8.565  1.00 40.93           C  
ATOM   1251  O   PRO A1002      24.181  13.360   9.263  1.00 41.17           O  
ATOM   1252  CB  PRO A1002      22.658  12.432   6.551  1.00 40.04           C  
ATOM   1253  CG  PRO A1002      21.863  13.640   6.773  1.00 39.98           C  
ATOM   1254  CD  PRO A1002      21.031  13.404   8.013  1.00 39.52           C  
ATOM   1255  N   GLN A1003      25.285  11.628   8.323  1.00 41.98           N  
ATOM   1256  CA  GLN A1003      26.575  11.890   8.983  1.00 42.74           C  
ATOM   1257  C   GLN A1003      27.093  13.322   8.836  1.00 43.53           C  
ATOM   1258  O   GLN A1003      27.713  13.861   9.755  1.00 43.67           O  
ATOM   1259  CB  GLN A1003      27.641  10.924   8.449  1.00 42.62           C  
ATOM   1260  N   ASP A1004      26.805  13.940   7.698  1.00 44.43           N  
ATOM   1261  CA  ASP A1004      27.467  15.176   7.290  1.00 45.34           C  
ATOM   1262  C   ASP A1004      26.570  16.420   7.303  1.00 45.81           C  
ATOM   1263  O   ASP A1004      27.023  17.503   6.925  1.00 45.99           O  
ATOM   1264  CB  ASP A1004      28.093  14.986   5.895  1.00 45.66           C  
ATOM   1265  CG  ASP A1004      27.315  13.993   5.021  1.00 46.44           C  
ATOM   1266  OD1 ASP A1004      26.134  13.693   5.325  1.00 46.54           O  
ATOM   1267  OD2 ASP A1004      27.897  13.508   4.028  1.00 47.81           O  
ATOM   1268  N   LYS A1005      25.315  16.274   7.736  1.00 46.21           N  
ATOM   1269  CA  LYS A1005      24.371  17.399   7.782  1.00 46.57           C  
ATOM   1270  C   LYS A1005      23.588  17.405   9.090  1.00 46.64           C  
ATOM   1271  O   LYS A1005      23.401  16.364   9.727  1.00 46.30           O  
ATOM   1272  CB  LYS A1005      23.404  17.359   6.594  1.00 46.73           C  
ATOM   1273  CG  LYS A1005      24.084  17.145   5.246  1.00 48.07           C  
ATOM   1274  CD  LYS A1005      23.113  17.299   4.078  1.00 49.53           C  
ATOM   1275  CE  LYS A1005      22.953  18.749   3.665  1.00 50.33           C  
ATOM   1276  NZ  LYS A1005      21.971  18.898   2.555  1.00 50.98           N  
ATOM   1277  N   GLU A1006      23.121  18.588   9.472  1.00 46.81           N  
ATOM   1278  CA  GLU A1006      22.488  18.777  10.765  1.00 47.21           C  
ATOM   1279  C   GLU A1006      20.952  18.859  10.669  1.00 46.90           C  
ATOM   1280  O   GLU A1006      20.280  19.208  11.632  1.00 47.03           O  
ATOM   1281  CB  GLU A1006      23.105  20.004  11.453  1.00 47.43           C  
ATOM   1282  CG  GLU A1006      23.529  19.764  12.911  1.00 49.12           C  
ATOM   1283  CD  GLU A1006      24.717  18.804  13.061  1.00 51.07           C  
ATOM   1284  OE1 GLU A1006      24.689  17.690  12.493  1.00 52.33           O  
ATOM   1285  OE2 GLU A1006      25.682  19.151  13.773  1.00 52.80           O  
HETATM 1286  N   PTR A1007      20.407  18.501   9.512  1.00 46.61           N  
HETATM 1287  CA  PTR A1007      18.970  18.354   9.335  1.00 46.31           C  
HETATM 1288  C   PTR A1007      18.709  17.148   8.452  1.00 46.18           C  
HETATM 1289  O   PTR A1007      19.638  16.571   7.901  1.00 45.78           O  
HETATM 1290  CB  PTR A1007      18.368  19.609   8.700  1.00 46.54           C  
HETATM 1291  CG  PTR A1007      18.875  19.916   7.304  1.00 46.92           C  
HETATM 1292  CD1 PTR A1007      18.421  19.201   6.195  1.00 47.26           C  
HETATM 1293  CD2 PTR A1007      19.784  20.946   7.088  1.00 47.38           C  
HETATM 1294  CE1 PTR A1007      18.879  19.487   4.917  1.00 47.36           C  
HETATM 1295  CE2 PTR A1007      20.249  21.238   5.815  1.00 47.87           C  
HETATM 1296  CZ  PTR A1007      19.790  20.504   4.725  1.00 47.94           C  
HETATM 1297  OH  PTR A1007      20.162  20.715   3.559  1.00 49.69           O  
HETATM 1298  P   PTR A1007      20.969  22.024   3.056  1.00 50.60           P  
HETATM 1299  O1P PTR A1007      21.143  21.955   1.585  1.00 50.78           O  
HETATM 1300  O2P PTR A1007      22.373  22.023   3.699  1.00 50.69           O  
HETATM 1301  O3P PTR A1007      20.211  23.320   3.427  1.00 50.27           O  
HETATM 1302  N   PTR A1008      17.442  16.779   8.310  1.00 46.21           N  
HETATM 1303  CA  PTR A1008      17.059  15.666   7.453  1.00 46.33           C  
HETATM 1304  C   PTR A1008      15.776  16.009   6.715  1.00 46.11           C  
HETATM 1305  O   PTR A1008      14.808  16.448   7.329  1.00 45.60           O  
HETATM 1306  CB  PTR A1008      16.942  14.420   8.335  1.00 46.71           C  
HETATM 1307  CG  PTR A1008      16.316  13.208   7.674  1.00 47.94           C  
HETATM 1308  CD1 PTR A1008      17.089  12.103   7.329  1.00 50.09           C  
HETATM 1309  CD2 PTR A1008      14.954  13.163   7.402  1.00 49.16           C  
HETATM 1310  CE1 PTR A1008      16.525  10.991   6.722  1.00 51.31           C  
HETATM 1311  CE2 PTR A1008      14.380  12.061   6.803  1.00 50.47           C  
HETATM 1312  CZ  PTR A1008      15.163  10.977   6.458  1.00 52.24           C  
HETATM 1313  OH  PTR A1008      14.574  10.019   5.942  1.00 54.91           O  
HETATM 1314  P   PTR A1008      15.203   8.861   5.027  1.00 56.48           P  
HETATM 1315  O1P PTR A1008      16.059   7.985   5.858  1.00 56.49           O  
HETATM 1316  O2P PTR A1008      16.036   9.447   3.874  1.00 57.10           O  
HETATM 1317  O3P PTR A1008      14.003   8.082   4.461  1.00 57.26           O  
ATOM   1318  N   LYS A1009      15.782  15.807   5.396  1.00 46.21           N  
ATOM   1319  CA  LYS A1009      14.638  16.124   4.538  1.00 46.40           C  
ATOM   1320  C   LYS A1009      13.883  14.842   4.207  1.00 46.25           C  
ATOM   1321  O   LYS A1009      14.487  13.868   3.785  1.00 46.24           O  
ATOM   1322  CB  LYS A1009      15.101  16.831   3.249  1.00 46.57           C  
ATOM   1323  CG  LYS A1009      13.989  17.089   2.214  1.00 47.03           C  
ATOM   1324  CD  LYS A1009      14.510  17.722   0.915  1.00 47.31           C  
ATOM   1325  CE  LYS A1009      13.962  19.136   0.654  1.00 47.58           C  
ATOM   1326  NZ  LYS A1009      14.626  20.219   1.447  1.00 47.29           N  
ATOM   1327  N   VAL A1010      12.565  14.862   4.388  1.00 46.31           N  
ATOM   1328  CA  VAL A1010      11.718  13.688   4.186  1.00 46.36           C  
ATOM   1329  C   VAL A1010      11.162  13.659   2.768  1.00 46.57           C  
ATOM   1330  O   VAL A1010      10.239  14.405   2.448  1.00 46.93           O  
ATOM   1331  CB  VAL A1010      10.549  13.678   5.213  1.00 46.55           C  
ATOM   1332  CG1 VAL A1010       9.544  12.573   4.919  1.00 46.36           C  
ATOM   1333  CG2 VAL A1010      11.094  13.535   6.619  1.00 45.85           C  
ATOM   1334  N   GLU A1015      -0.972  12.638   5.993  1.00 48.71           N  
ATOM   1335  CA  GLU A1015      -1.182  13.636   7.036  1.00 48.58           C  
ATOM   1336  C   GLU A1015       0.019  13.728   7.963  1.00 47.43           C  
ATOM   1337  O   GLU A1015       0.492  12.722   8.495  1.00 47.77           O  
ATOM   1338  CB  GLU A1015      -2.435  13.311   7.857  1.00 49.13           C  
ATOM   1339  CG  GLU A1015      -3.728  13.380   7.045  1.00 51.14           C  
ATOM   1340  CD  GLU A1015      -4.985  13.225   7.896  1.00 53.93           C  
ATOM   1341  OE1 GLU A1015      -4.929  12.530   8.940  1.00 55.59           O  
ATOM   1342  OE2 GLU A1015      -6.033  13.803   7.507  1.00 55.61           O  
ATOM   1343  N   SER A1016       0.525  14.943   8.127  1.00 45.79           N  
ATOM   1344  CA  SER A1016       1.524  15.233   9.143  1.00 44.10           C  
ATOM   1345  C   SER A1016       0.829  16.031  10.228  1.00 41.80           C  
ATOM   1346  O   SER A1016      -0.198  16.673   9.962  1.00 41.13           O  
ATOM   1347  CB  SER A1016       2.680  16.046   8.559  1.00 44.17           C  
ATOM   1348  OG  SER A1016       3.110  15.502   7.333  1.00 45.62           O  
ATOM   1349  N   PRO A1017       1.382  16.005  11.449  1.00 39.59           N  
ATOM   1350  CA  PRO A1017       0.811  16.787  12.531  1.00 38.27           C  
ATOM   1351  C   PRO A1017       1.230  18.246  12.353  1.00 36.76           C  
ATOM   1352  O   PRO A1017       2.057  18.754  13.087  1.00 36.65           O  
ATOM   1353  CB  PRO A1017       1.435  16.143  13.784  1.00 38.42           C  
ATOM   1354  CG  PRO A1017       2.772  15.697  13.337  1.00 39.02           C  
ATOM   1355  CD  PRO A1017       2.638  15.350  11.855  1.00 39.27           C  
ATOM   1356  N   ILE A1018       0.641  18.907  11.364  1.00 35.33           N  
ATOM   1357  CA  ILE A1018       1.114  20.212  10.899  1.00 33.93           C  
ATOM   1358  C   ILE A1018       1.089  21.304  11.985  1.00 33.12           C  
ATOM   1359  O   ILE A1018       1.907  22.220  11.948  1.00 32.65           O  
ATOM   1360  CB  ILE A1018       0.336  20.685   9.627  1.00 34.05           C  
ATOM   1361  CG1 ILE A1018      -1.155  20.858   9.912  1.00 33.28           C  
ATOM   1362  CG2 ILE A1018       0.515  19.682   8.473  1.00 34.20           C  
ATOM   1363  CD1 ILE A1018      -1.934  21.333   8.725  1.00 33.47           C  
ATOM   1364  N   PHE A1019       0.184  21.200  12.963  1.00 31.67           N  
ATOM   1365  CA  PHE A1019       0.102  22.227  14.005  1.00 30.70           C  
ATOM   1366  C   PHE A1019       1.178  22.119  15.101  1.00 30.06           C  
ATOM   1367  O   PHE A1019       1.246  22.964  16.005  1.00 30.05           O  
ATOM   1368  CB  PHE A1019      -1.296  22.250  14.598  1.00 30.86           C  
ATOM   1369  CG  PHE A1019      -2.380  22.519  13.576  1.00 30.07           C  
ATOM   1370  CD1 PHE A1019      -3.355  21.571  13.313  1.00 28.81           C  
ATOM   1371  CD2 PHE A1019      -2.415  23.721  12.877  1.00 29.29           C  
ATOM   1372  CE1 PHE A1019      -4.353  21.815  12.386  1.00 29.14           C  
ATOM   1373  CE2 PHE A1019      -3.409  23.972  11.942  1.00 28.74           C  
ATOM   1374  CZ  PHE A1019      -4.381  23.020  11.696  1.00 28.58           C  
ATOM   1375  N   TRP A1020       2.023  21.091  15.003  1.00 29.16           N  
ATOM   1376  CA  TRP A1020       3.194  20.943  15.854  1.00 28.83           C  
ATOM   1377  C   TRP A1020       4.495  21.212  15.074  1.00 29.29           C  
ATOM   1378  O   TRP A1020       5.586  21.168  15.642  1.00 29.62           O  
ATOM   1379  CB  TRP A1020       3.218  19.525  16.457  1.00 28.74           C  
ATOM   1380  CG  TRP A1020       2.337  19.354  17.682  1.00 26.08           C  
ATOM   1381  CD1 TRP A1020       2.750  19.305  18.970  1.00 24.76           C  
ATOM   1382  CD2 TRP A1020       0.905  19.221  17.715  1.00 25.39           C  
ATOM   1383  NE1 TRP A1020       1.671  19.150  19.818  1.00 25.39           N  
ATOM   1384  CE2 TRP A1020       0.530  19.073  19.072  1.00 25.86           C  
ATOM   1385  CE3 TRP A1020      -0.090  19.196  16.736  1.00 26.54           C  
ATOM   1386  CZ2 TRP A1020      -0.804  18.940  19.475  1.00 27.54           C  
ATOM   1387  CZ3 TRP A1020      -1.423  19.044  17.135  1.00 26.98           C  
ATOM   1388  CH2 TRP A1020      -1.764  18.923  18.491  1.00 27.20           C  
ATOM   1389  N   TYR A1021       4.366  21.512  13.784  1.00 29.44           N  
ATOM   1390  CA  TYR A1021       5.512  21.593  12.866  1.00 29.63           C  
ATOM   1391  C   TYR A1021       6.128  22.986  12.782  1.00 29.01           C  
ATOM   1392  O   TYR A1021       5.415  23.991  12.727  1.00 28.98           O  
ATOM   1393  CB  TYR A1021       5.064  21.159  11.468  1.00 30.05           C  
ATOM   1394  CG  TYR A1021       5.242  19.699  11.137  1.00 31.97           C  
ATOM   1395  CD1 TYR A1021       5.420  18.744  12.130  1.00 34.47           C  
ATOM   1396  CD2 TYR A1021       5.226  19.273   9.811  1.00 35.04           C  
ATOM   1397  CE1 TYR A1021       5.591  17.419  11.819  1.00 36.01           C  
ATOM   1398  CE2 TYR A1021       5.396  17.946   9.491  1.00 36.77           C  
ATOM   1399  CZ  TYR A1021       5.577  17.024  10.506  1.00 37.86           C  
ATOM   1400  OH  TYR A1021       5.743  15.688  10.224  1.00 42.06           O  
ATOM   1401  N   ALA A1022       7.456  23.031  12.761  1.00 28.32           N  
ATOM   1402  CA  ALA A1022       8.199  24.255  12.517  1.00 28.38           C  
ATOM   1403  C   ALA A1022       7.964  24.738  11.084  1.00 28.30           C  
ATOM   1404  O   ALA A1022       7.679  23.926  10.203  1.00 27.83           O  
ATOM   1405  CB  ALA A1022       9.693  24.021  12.749  1.00 28.19           C  
ATOM   1406  N   PRO A1023       8.080  26.061  10.843  1.00 28.52           N  
ATOM   1407  CA  PRO A1023       7.927  26.615   9.488  1.00 28.77           C  
ATOM   1408  C   PRO A1023       8.780  25.911   8.414  1.00 29.10           C  
ATOM   1409  O   PRO A1023       8.252  25.497   7.370  1.00 28.94           O  
ATOM   1410  CB  PRO A1023       8.367  28.076   9.653  1.00 28.61           C  
ATOM   1411  CG  PRO A1023       8.149  28.389  11.077  1.00 29.05           C  
ATOM   1412  CD  PRO A1023       8.338  27.114  11.842  1.00 28.50           C  
ATOM   1413  N   GLU A1024      10.077  25.763   8.672  1.00 29.70           N  
ATOM   1414  CA  GLU A1024      10.969  25.096   7.716  1.00 30.33           C  
ATOM   1415  C   GLU A1024      10.578  23.628   7.477  1.00 30.66           C  
ATOM   1416  O   GLU A1024      10.871  23.076   6.415  1.00 30.61           O  
ATOM   1417  CB  GLU A1024      12.447  25.224   8.132  1.00 30.56           C  
ATOM   1418  CG  GLU A1024      12.882  24.366   9.318  1.00 31.30           C  
ATOM   1419  CD  GLU A1024      12.525  24.957  10.677  1.00 31.81           C  
ATOM   1420  OE1 GLU A1024      11.750  25.942  10.743  1.00 31.80           O  
ATOM   1421  OE2 GLU A1024      13.016  24.415  11.692  1.00 32.31           O  
ATOM   1422  N   SER A1025       9.906  23.002   8.446  1.00 30.59           N  
ATOM   1423  CA  SER A1025       9.331  21.662   8.229  1.00 30.65           C  
ATOM   1424  C   SER A1025       8.109  21.697   7.300  1.00 31.04           C  
ATOM   1425  O   SER A1025       7.937  20.810   6.473  1.00 31.20           O  
ATOM   1426  CB  SER A1025       8.973  20.994   9.562  1.00 30.66           C  
ATOM   1427  OG  SER A1025      10.123  20.862  10.384  1.00 29.45           O  
ATOM   1428  N   LEU A1026       7.267  22.718   7.441  1.00 31.46           N  
ATOM   1429  CA  LEU A1026       6.103  22.900   6.563  1.00 31.94           C  
ATOM   1430  C   LEU A1026       6.477  23.295   5.132  1.00 32.52           C  
ATOM   1431  O   LEU A1026       5.827  22.861   4.184  1.00 32.89           O  
ATOM   1432  CB  LEU A1026       5.150  23.975   7.123  1.00 31.81           C  
ATOM   1433  CG  LEU A1026       4.374  23.699   8.420  1.00 31.37           C  
ATOM   1434  CD1 LEU A1026       3.765  25.000   8.967  1.00 29.32           C  
ATOM   1435  CD2 LEU A1026       3.290  22.645   8.202  1.00 29.45           C  
ATOM   1436  N   THR A1027       7.498  24.134   4.974  1.00 33.28           N  
ATOM   1437  CA  THR A1027       7.836  24.691   3.657  1.00 33.87           C  
ATOM   1438  C   THR A1027       8.887  23.878   2.901  1.00 34.61           C  
ATOM   1439  O   THR A1027       8.858  23.851   1.670  1.00 35.26           O  
ATOM   1440  CB  THR A1027       8.329  26.164   3.746  1.00 33.74           C  
ATOM   1441  OG1 THR A1027       9.481  26.247   4.596  1.00 33.85           O  
ATOM   1442  CG2 THR A1027       7.231  27.079   4.276  1.00 33.08           C  
ATOM   1443  N   GLU A1028       9.808  23.239   3.624  1.00 34.98           N  
ATOM   1444  CA  GLU A1028      10.935  22.518   3.014  1.00 35.49           C  
ATOM   1445  C   GLU A1028      11.051  21.039   3.409  1.00 35.30           C  
ATOM   1446  O   GLU A1028      11.930  20.338   2.895  1.00 35.33           O  
ATOM   1447  CB  GLU A1028      12.246  23.234   3.368  1.00 36.12           C  
ATOM   1448  CG  GLU A1028      12.392  24.611   2.737  1.00 38.40           C  
ATOM   1449  CD  GLU A1028      13.638  25.362   3.200  1.00 41.65           C  
ATOM   1450  OE1 GLU A1028      13.543  26.590   3.427  1.00 43.00           O  
ATOM   1451  OE2 GLU A1028      14.713  24.731   3.326  1.00 44.04           O  
ATOM   1452  N   SER A1029      10.174  20.571   4.304  1.00 34.76           N  
ATOM   1453  CA  SER A1029      10.242  19.219   4.885  1.00 34.27           C  
ATOM   1454  C   SER A1029      11.580  18.923   5.536  1.00 33.65           C  
ATOM   1455  O   SER A1029      12.063  17.792   5.496  1.00 33.04           O  
ATOM   1456  CB  SER A1029       9.909  18.156   3.848  1.00 34.51           C  
ATOM   1457  OG  SER A1029       8.658  18.434   3.250  1.00 35.42           O  
ATOM   1458  N   LYS A1030      12.142  19.951   6.167  1.00 33.40           N  
ATOM   1459  CA  LYS A1030      13.426  19.872   6.852  1.00 33.51           C  
ATOM   1460  C   LYS A1030      13.228  19.661   8.357  1.00 33.12           C  
ATOM   1461  O   LYS A1030      12.574  20.472   9.016  1.00 32.97           O  
ATOM   1462  CB  LYS A1030      14.203  21.166   6.613  1.00 33.77           C  
ATOM   1463  CG  LYS A1030      15.660  21.109   7.038  1.00 35.32           C  
ATOM   1464  CD  LYS A1030      16.449  22.334   6.595  1.00 36.88           C  
ATOM   1465  CE  LYS A1030      16.584  22.422   5.102  1.00 37.66           C  
ATOM   1466  NZ  LYS A1030      17.636  23.402   4.698  1.00 38.69           N  
ATOM   1467  N   PHE A1031      13.817  18.592   8.895  1.00 32.34           N  
ATOM   1468  CA  PHE A1031      13.690  18.262  10.313  1.00 32.02           C  
ATOM   1469  C   PHE A1031      15.047  18.224  11.025  1.00 31.84           C  
ATOM   1470  O   PHE A1031      16.031  17.718  10.490  1.00 32.39           O  
ATOM   1471  CB  PHE A1031      12.934  16.948  10.454  1.00 31.82           C  
ATOM   1472  CG  PHE A1031      11.521  17.018   9.926  1.00 31.02           C  
ATOM   1473  CD1 PHE A1031      11.261  16.838   8.576  1.00 31.17           C  
ATOM   1474  CD2 PHE A1031      10.458  17.299  10.776  1.00 29.67           C  
ATOM   1475  CE1 PHE A1031       9.963  16.914   8.081  1.00 31.34           C  
ATOM   1476  CE2 PHE A1031       9.159  17.380  10.289  1.00 30.88           C  
ATOM   1477  CZ  PHE A1031       8.909  17.189   8.940  1.00 30.97           C  
ATOM   1478  N   SER A1032      15.100  18.794  12.222  1.00 31.29           N  
ATOM   1479  CA  SER A1032      16.348  18.895  12.976  1.00 30.91           C  
ATOM   1480  C   SER A1032      16.064  19.003  14.474  1.00 30.68           C  
ATOM   1481  O   SER A1032      14.900  19.100  14.874  1.00 30.73           O  
ATOM   1482  CB  SER A1032      17.118  20.135  12.522  1.00 30.93           C  
ATOM   1483  OG  SER A1032      16.302  21.296  12.628  1.00 30.38           O  
ATOM   1484  N   VAL A1033      17.125  19.008  15.289  1.00 29.98           N  
ATOM   1485  CA  VAL A1033      17.000  19.224  16.731  1.00 29.89           C  
ATOM   1486  C   VAL A1033      16.241  20.518  17.012  1.00 29.85           C  
ATOM   1487  O   VAL A1033      15.424  20.589  17.926  1.00 30.34           O  
ATOM   1488  CB  VAL A1033      18.373  19.284  17.433  1.00 29.93           C  
ATOM   1489  CG1 VAL A1033      18.235  19.818  18.868  1.00 29.09           C  
ATOM   1490  CG2 VAL A1033      19.055  17.906  17.414  1.00 29.38           C  
ATOM   1491  N   ALA A1034      16.527  21.531  16.211  1.00 29.37           N  
ATOM   1492  CA  ALA A1034      15.831  22.800  16.269  1.00 29.02           C  
ATOM   1493  C   ALA A1034      14.322  22.687  15.983  1.00 28.43           C  
ATOM   1494  O   ALA A1034      13.535  23.393  16.615  1.00 27.96           O  
ATOM   1495  CB  ALA A1034      16.498  23.804  15.318  1.00 28.86           C  
ATOM   1496  N   SER A1035      13.901  21.816  15.065  1.00 27.68           N  
ATOM   1497  CA  SER A1035      12.457  21.648  14.857  1.00 27.98           C  
ATOM   1498  C   SER A1035      11.799  20.790  15.959  1.00 28.09           C  
ATOM   1499  O   SER A1035      10.626  20.957  16.248  1.00 27.54           O  
ATOM   1500  CB  SER A1035      12.102  21.149  13.456  1.00 27.47           C  
ATOM   1501  OG  SER A1035      12.700  19.924  13.146  1.00 28.46           O  
ATOM   1502  N   ASP A1036      12.560  19.916  16.607  1.00 28.56           N  
ATOM   1503  CA  ASP A1036      12.031  19.214  17.778  1.00 28.72           C  
ATOM   1504  C   ASP A1036      11.812  20.229  18.896  1.00 28.89           C  
ATOM   1505  O   ASP A1036      10.864  20.090  19.669  1.00 28.84           O  
ATOM   1506  CB  ASP A1036      12.950  18.067  18.227  1.00 28.89           C  
ATOM   1507  CG  ASP A1036      12.757  16.800  17.399  1.00 28.77           C  
ATOM   1508  OD1 ASP A1036      11.726  16.677  16.704  1.00 28.06           O  
ATOM   1509  OD2 ASP A1036      13.636  15.918  17.441  1.00 28.13           O  
ATOM   1510  N   VAL A1037      12.659  21.263  18.966  1.00 28.58           N  
ATOM   1511  CA  VAL A1037      12.506  22.285  19.993  1.00 28.60           C  
ATOM   1512  C   VAL A1037      11.229  23.100  19.747  1.00 29.22           C  
ATOM   1513  O   VAL A1037      10.487  23.386  20.688  1.00 30.18           O  
ATOM   1514  CB  VAL A1037      13.710  23.211  20.062  1.00 28.69           C  
ATOM   1515  CG1 VAL A1037      13.407  24.406  20.938  1.00 28.11           C  
ATOM   1516  CG2 VAL A1037      14.905  22.467  20.575  1.00 28.13           C  
ATOM   1517  N   TRP A1038      10.964  23.453  18.493  1.00 29.05           N  
ATOM   1518  CA  TRP A1038       9.700  24.098  18.122  1.00 29.18           C  
ATOM   1519  C   TRP A1038       8.527  23.294  18.671  1.00 29.52           C  
ATOM   1520  O   TRP A1038       7.709  23.813  19.423  1.00 29.95           O  
ATOM   1521  CB  TRP A1038       9.581  24.245  16.589  1.00 29.10           C  
ATOM   1522  CG  TRP A1038       8.302  24.901  16.141  1.00 29.17           C  
ATOM   1523  CD1 TRP A1038       7.050  24.348  16.127  1.00 28.11           C  
ATOM   1524  CD2 TRP A1038       8.153  26.239  15.650  1.00 28.36           C  
ATOM   1525  NE1 TRP A1038       6.133  25.260  15.671  1.00 28.26           N  
ATOM   1526  CE2 TRP A1038       6.789  26.427  15.361  1.00 28.65           C  
ATOM   1527  CE3 TRP A1038       9.049  27.297  15.414  1.00 27.54           C  
ATOM   1528  CZ2 TRP A1038       6.294  27.638  14.868  1.00 27.78           C  
ATOM   1529  CZ3 TRP A1038       8.556  28.482  14.934  1.00 26.46           C  
ATOM   1530  CH2 TRP A1038       7.193  28.643  14.656  1.00 25.75           C  
ATOM   1531  N   SER A1039       8.458  22.027  18.291  1.00 29.51           N  
ATOM   1532  CA  SER A1039       7.398  21.145  18.753  1.00 30.14           C  
ATOM   1533  C   SER A1039       7.340  20.997  20.263  1.00 29.46           C  
ATOM   1534  O   SER A1039       6.266  21.015  20.843  1.00 30.28           O  
ATOM   1535  CB  SER A1039       7.530  19.786  18.084  1.00 30.04           C  
ATOM   1536  OG  SER A1039       7.236  19.955  16.711  1.00 31.55           O  
ATOM   1537  N   PHE A1040       8.496  20.895  20.904  1.00 28.95           N  
ATOM   1538  CA  PHE A1040       8.544  20.918  22.350  1.00 28.04           C  
ATOM   1539  C   PHE A1040       7.788  22.135  22.892  1.00 27.57           C  
ATOM   1540  O   PHE A1040       7.004  22.014  23.850  1.00 27.02           O  
ATOM   1541  CB  PHE A1040       9.985  20.919  22.842  1.00 28.04           C  
ATOM   1542  CG  PHE A1040      10.108  21.131  24.299  1.00 29.12           C  
ATOM   1543  CD1 PHE A1040       9.749  20.132  25.183  1.00 31.81           C  
ATOM   1544  CD2 PHE A1040      10.549  22.345  24.803  1.00 31.19           C  
ATOM   1545  CE1 PHE A1040       9.856  20.337  26.545  1.00 32.51           C  
ATOM   1546  CE2 PHE A1040      10.641  22.559  26.158  1.00 30.23           C  
ATOM   1547  CZ  PHE A1040      10.291  21.568  27.026  1.00 32.12           C  
ATOM   1548  N   GLY A1041       8.022  23.301  22.289  1.00 26.34           N  
ATOM   1549  CA  GLY A1041       7.291  24.505  22.665  1.00 25.82           C  
ATOM   1550  C   GLY A1041       5.782  24.280  22.639  1.00 24.97           C  
ATOM   1551  O   GLY A1041       5.070  24.731  23.521  1.00 24.20           O  
ATOM   1552  N   VAL A1042       5.310  23.552  21.636  1.00 25.22           N  
ATOM   1553  CA  VAL A1042       3.887  23.216  21.509  1.00 25.17           C  
ATOM   1554  C   VAL A1042       3.477  22.215  22.604  1.00 25.43           C  
ATOM   1555  O   VAL A1042       2.392  22.328  23.138  1.00 25.72           O  
ATOM   1556  CB  VAL A1042       3.529  22.695  20.074  1.00 25.13           C  
ATOM   1557  CG1 VAL A1042       2.002  22.530  19.882  1.00 22.43           C  
ATOM   1558  CG2 VAL A1042       4.080  23.639  19.020  1.00 24.92           C  
ATOM   1559  N   VAL A1043       4.353  21.270  22.949  1.00 25.30           N  
ATOM   1560  CA  VAL A1043       4.121  20.355  24.062  1.00 25.81           C  
ATOM   1561  C   VAL A1043       3.924  21.106  25.389  1.00 26.71           C  
ATOM   1562  O   VAL A1043       2.975  20.839  26.130  1.00 26.92           O  
ATOM   1563  CB  VAL A1043       5.290  19.345  24.223  1.00 25.75           C  
ATOM   1564  CG1 VAL A1043       5.255  18.664  25.563  1.00 26.25           C  
ATOM   1565  CG2 VAL A1043       5.248  18.313  23.101  1.00 25.36           C  
ATOM   1566  N   LEU A1044       4.821  22.042  25.672  1.00 26.55           N  
ATOM   1567  CA  LEU A1044       4.725  22.866  26.869  1.00 26.83           C  
ATOM   1568  C   LEU A1044       3.418  23.652  26.866  1.00 26.65           C  
ATOM   1569  O   LEU A1044       2.786  23.805  27.900  1.00 26.50           O  
ATOM   1570  CB  LEU A1044       5.925  23.803  26.944  1.00 26.89           C  
ATOM   1571  CG  LEU A1044       6.202  24.629  28.204  1.00 28.27           C  
ATOM   1572  CD1 LEU A1044       6.145  23.826  29.524  1.00 25.60           C  
ATOM   1573  CD2 LEU A1044       7.566  25.302  28.041  1.00 26.95           C  
ATOM   1574  N   TYR A1045       3.017  24.136  25.694  1.00 26.47           N  
ATOM   1575  CA  TYR A1045       1.740  24.807  25.534  1.00 26.34           C  
ATOM   1576  C   TYR A1045       0.557  23.885  25.877  1.00 26.04           C  
ATOM   1577  O   TYR A1045      -0.330  24.262  26.652  1.00 25.90           O  
ATOM   1578  CB  TYR A1045       1.604  25.370  24.099  1.00 26.49           C  
ATOM   1579  CG  TYR A1045       0.237  25.881  23.816  1.00 26.07           C  
ATOM   1580  CD1 TYR A1045      -0.111  27.195  24.102  1.00 25.54           C  
ATOM   1581  CD2 TYR A1045      -0.741  25.041  23.305  1.00 26.41           C  
ATOM   1582  CE1 TYR A1045      -1.402  27.653  23.867  1.00 25.76           C  
ATOM   1583  CE2 TYR A1045      -2.017  25.496  23.068  1.00 25.42           C  
ATOM   1584  CZ  TYR A1045      -2.342  26.799  23.358  1.00 25.33           C  
ATOM   1585  OH  TYR A1045      -3.617  27.254  23.130  1.00 27.47           O  
ATOM   1586  N   GLU A1046       0.513  22.702  25.267  1.00 26.15           N  
ATOM   1587  CA  GLU A1046      -0.508  21.710  25.602  1.00 26.21           C  
ATOM   1588  C   GLU A1046      -0.618  21.494  27.104  1.00 25.84           C  
ATOM   1589  O   GLU A1046      -1.713  21.464  27.655  1.00 25.84           O  
ATOM   1590  CB  GLU A1046      -0.191  20.346  24.998  1.00 26.43           C  
ATOM   1591  CG  GLU A1046      -0.302  20.208  23.504  1.00 27.83           C  
ATOM   1592  CD  GLU A1046       0.031  18.789  23.080  1.00 29.92           C  
ATOM   1593  OE1 GLU A1046      -0.888  17.937  23.088  1.00 30.97           O  
ATOM   1594  OE2 GLU A1046       1.220  18.523  22.766  1.00 29.67           O  
ATOM   1595  N   LEU A1047       0.522  21.309  27.756  1.00 25.38           N  
ATOM   1596  CA  LEU A1047       0.559  21.057  29.200  1.00 25.67           C  
ATOM   1597  C   LEU A1047      -0.125  22.149  30.022  1.00 25.64           C  
ATOM   1598  O   LEU A1047      -0.943  21.851  30.895  1.00 25.35           O  
ATOM   1599  CB  LEU A1047       2.000  20.885  29.678  1.00 25.47           C  
ATOM   1600  CG  LEU A1047       2.764  19.650  29.195  1.00 26.69           C  
ATOM   1601  CD1 LEU A1047       4.203  19.710  29.694  1.00 28.10           C  
ATOM   1602  CD2 LEU A1047       2.112  18.351  29.669  1.00 27.68           C  
ATOM   1603  N   PHE A1048       0.214  23.407  29.754  1.00 25.41           N  
ATOM   1604  CA  PHE A1048      -0.359  24.508  30.515  1.00 25.51           C  
ATOM   1605  C   PHE A1048      -1.795  24.851  30.098  1.00 26.24           C  
ATOM   1606  O   PHE A1048      -2.490  25.518  30.842  1.00 25.91           O  
ATOM   1607  CB  PHE A1048       0.578  25.727  30.514  1.00 25.45           C  
ATOM   1608  CG  PHE A1048       1.650  25.634  31.550  1.00 23.48           C  
ATOM   1609  CD1 PHE A1048       2.791  24.899  31.312  1.00 23.32           C  
ATOM   1610  CD2 PHE A1048       1.495  26.249  32.781  1.00 25.22           C  
ATOM   1611  CE1 PHE A1048       3.776  24.777  32.265  1.00 22.84           C  
ATOM   1612  CE2 PHE A1048       2.472  26.128  33.750  1.00 26.06           C  
ATOM   1613  CZ  PHE A1048       3.621  25.377  33.485  1.00 24.92           C  
ATOM   1614  N   THR A1049      -2.265  24.343  28.953  1.00 27.34           N  
ATOM   1615  CA  THR A1049      -3.715  24.378  28.660  1.00 28.25           C  
ATOM   1616  C   THR A1049      -4.487  23.308  29.414  1.00 29.19           C  
ATOM   1617  O   THR A1049      -5.708  23.351  29.453  1.00 29.49           O  
ATOM   1618  CB  THR A1049      -4.041  24.138  27.195  1.00 28.17           C  
ATOM   1619  OG1 THR A1049      -3.586  22.823  26.824  1.00 29.20           O  
ATOM   1620  CG2 THR A1049      -3.399  25.175  26.328  1.00 27.40           C  
ATOM   1621  N   TYR A1050      -3.776  22.335  29.983  1.00 30.54           N  
ATOM   1622  CA  TYR A1050      -4.388  21.172  30.630  1.00 31.76           C  
ATOM   1623  C   TYR A1050      -5.293  20.416  29.670  1.00 32.72           C  
ATOM   1624  O   TYR A1050      -6.239  19.767  30.102  1.00 33.38           O  
ATOM   1625  CB  TYR A1050      -5.170  21.560  31.909  1.00 31.39           C  
ATOM   1626  CG  TYR A1050      -4.289  21.799  33.096  1.00 31.25           C  
ATOM   1627  CD1 TYR A1050      -3.701  23.036  33.312  1.00 30.78           C  
ATOM   1628  CD2 TYR A1050      -4.042  20.796  34.010  1.00 32.94           C  
ATOM   1629  CE1 TYR A1050      -2.882  23.258  34.393  1.00 30.92           C  
ATOM   1630  CE2 TYR A1050      -3.241  21.019  35.113  1.00 33.01           C  
ATOM   1631  CZ  TYR A1050      -2.660  22.253  35.292  1.00 32.09           C  
ATOM   1632  OH  TYR A1050      -1.847  22.482  36.370  1.00 34.16           O  
ATOM   1633  N   ILE A1051      -4.964  20.483  28.379  1.00 34.11           N  
ATOM   1634  CA  ILE A1051      -5.758  19.894  27.308  1.00 35.15           C  
ATOM   1635  C   ILE A1051      -7.243  20.323  27.293  1.00 36.34           C  
ATOM   1636  O   ILE A1051      -8.112  19.513  26.968  1.00 36.38           O  
ATOM   1637  CB  ILE A1051      -5.680  18.339  27.310  1.00 35.42           C  
ATOM   1638  CG1 ILE A1051      -4.298  17.828  27.767  1.00 34.80           C  
ATOM   1639  CG2 ILE A1051      -6.036  17.790  25.896  1.00 36.06           C  
ATOM   1640  CD1 ILE A1051      -3.144  18.271  26.889  1.00 33.30           C  
ATOM   1641  N   GLU A1052      -7.557  21.577  27.626  1.00 37.51           N  
ATOM   1642  CA  GLU A1052      -8.951  22.047  27.457  1.00 38.37           C  
ATOM   1643  C   GLU A1052      -9.239  22.090  25.945  1.00 39.10           C  
ATOM   1644  O   GLU A1052      -8.529  22.761  25.195  1.00 39.77           O  
ATOM   1645  CB  GLU A1052      -9.180  23.407  28.135  1.00 38.57           C  
ATOM   1646  N   LYS A1053     -10.257  21.358  25.488  1.00 40.21           N  
ATOM   1647  CA  LYS A1053     -10.368  20.973  24.051  1.00 40.25           C  
ATOM   1648  C   LYS A1053     -10.258  22.135  23.052  1.00 40.23           C  
ATOM   1649  O   LYS A1053      -9.513  22.052  22.045  1.00 40.49           O  
ATOM   1650  CB  LYS A1053     -11.663  20.184  23.784  1.00 40.81           C  
ATOM   1651  N   SER A1054     -10.992  23.210  23.328  1.00 39.35           N  
ATOM   1652  CA  SER A1054     -10.967  24.390  22.473  1.00 38.80           C  
ATOM   1653  C   SER A1054      -9.666  25.197  22.605  1.00 38.08           C  
ATOM   1654  O   SER A1054      -9.520  26.211  21.954  1.00 38.15           O  
ATOM   1655  CB  SER A1054     -12.195  25.279  22.741  1.00 39.03           C  
ATOM   1656  OG  SER A1054     -12.161  25.857  24.037  1.00 40.01           O  
ATOM   1657  N   LYS A1055      -8.710  24.745  23.416  1.00 37.71           N  
ATOM   1658  CA  LYS A1055      -7.396  25.409  23.501  1.00 37.38           C  
ATOM   1659  C   LYS A1055      -6.271  24.596  22.845  1.00 36.65           C  
ATOM   1660  O   LYS A1055      -5.097  24.980  22.918  1.00 36.87           O  
ATOM   1661  CB  LYS A1055      -7.037  25.702  24.962  1.00 37.63           C  
ATOM   1662  CG  LYS A1055      -8.076  26.548  25.714  1.00 39.19           C  
ATOM   1663  CD  LYS A1055      -8.249  27.924  25.110  1.00 40.54           C  
ATOM   1664  CE  LYS A1055      -9.234  28.765  25.913  1.00 41.76           C  
ATOM   1665  NZ  LYS A1055      -8.666  29.142  27.239  1.00 43.10           N  
ATOM   1666  N   SER A1056      -6.632  23.480  22.211  1.00 35.75           N  
ATOM   1667  CA  SER A1056      -5.663  22.625  21.528  1.00 34.82           C  
ATOM   1668  C   SER A1056      -4.997  23.412  20.400  1.00 33.82           C  
ATOM   1669  O   SER A1056      -5.613  24.334  19.854  1.00 33.54           O  
ATOM   1670  CB  SER A1056      -6.359  21.382  20.961  1.00 34.87           C  
ATOM   1671  OG  SER A1056      -7.178  21.702  19.827  1.00 35.78           O  
ATOM   1672  N   PRO A1057      -3.746  23.063  20.040  1.00 33.10           N  
ATOM   1673  CA  PRO A1057      -3.167  23.770  18.886  1.00 33.02           C  
ATOM   1674  C   PRO A1057      -4.013  23.731  17.582  1.00 33.38           C  
ATOM   1675  O   PRO A1057      -4.030  24.723  16.872  1.00 33.01           O  
ATOM   1676  CB  PRO A1057      -1.786  23.125  18.722  1.00 32.94           C  
ATOM   1677  CG  PRO A1057      -1.456  22.589  20.094  1.00 32.69           C  
ATOM   1678  CD  PRO A1057      -2.771  22.161  20.679  1.00 32.79           C  
ATOM   1679  N   PRO A1058      -4.733  22.618  17.288  1.00 33.75           N  
ATOM   1680  CA  PRO A1058      -5.587  22.668  16.092  1.00 34.20           C  
ATOM   1681  C   PRO A1058      -6.734  23.685  16.171  1.00 34.45           C  
ATOM   1682  O   PRO A1058      -6.909  24.491  15.243  1.00 34.29           O  
ATOM   1683  CB  PRO A1058      -6.122  21.225  15.971  1.00 34.20           C  
ATOM   1684  CG  PRO A1058      -5.065  20.397  16.572  1.00 34.17           C  
ATOM   1685  CD  PRO A1058      -4.528  21.228  17.734  1.00 33.93           C  
ATOM   1686  N   ALA A1059      -7.497  23.662  17.262  1.00 34.58           N  
ATOM   1687  CA  ALA A1059      -8.601  24.603  17.426  1.00 34.81           C  
ATOM   1688  C   ALA A1059      -8.124  26.061  17.335  1.00 35.12           C  
ATOM   1689  O   ALA A1059      -8.735  26.874  16.646  1.00 34.64           O  
ATOM   1690  CB  ALA A1059      -9.333  24.350  18.737  1.00 34.84           C  
ATOM   1691  N   GLU A1060      -7.008  26.369  17.998  1.00 35.51           N  
ATOM   1692  CA  GLU A1060      -6.488  27.747  18.051  1.00 35.76           C  
ATOM   1693  C   GLU A1060      -6.000  28.216  16.707  1.00 35.77           C  
ATOM   1694  O   GLU A1060      -6.303  29.331  16.284  1.00 34.97           O  
ATOM   1695  CB  GLU A1060      -5.329  27.869  19.043  1.00 36.03           C  
ATOM   1696  CG  GLU A1060      -5.757  27.832  20.484  1.00 37.33           C  
ATOM   1697  CD  GLU A1060      -6.375  29.132  20.961  1.00 39.26           C  
ATOM   1698  OE1 GLU A1060      -6.071  30.203  20.405  1.00 40.53           O  
ATOM   1699  OE2 GLU A1060      -7.162  29.079  21.924  1.00 43.31           O  
ATOM   1700  N   PHE A1061      -5.213  27.372  16.051  1.00 36.02           N  
ATOM   1701  CA  PHE A1061      -4.703  27.710  14.730  1.00 36.50           C  
ATOM   1702  C   PHE A1061      -5.835  27.834  13.695  1.00 37.56           C  
ATOM   1703  O   PHE A1061      -5.793  28.700  12.824  1.00 37.35           O  
ATOM   1704  CB  PHE A1061      -3.628  26.708  14.287  1.00 36.03           C  
ATOM   1705  CG  PHE A1061      -2.240  27.031  14.791  1.00 34.06           C  
ATOM   1706  CD1 PHE A1061      -1.457  26.059  15.394  1.00 34.30           C  
ATOM   1707  CD2 PHE A1061      -1.712  28.299  14.645  1.00 32.57           C  
ATOM   1708  CE1 PHE A1061      -0.165  26.350  15.827  1.00 32.83           C  
ATOM   1709  CE2 PHE A1061      -0.447  28.600  15.077  1.00 32.40           C  
ATOM   1710  CZ  PHE A1061       0.332  27.624  15.677  1.00 32.83           C  
ATOM   1711  N   MET A1062      -6.855  26.990  13.808  1.00 39.08           N  
ATOM   1712  CA  MET A1062      -8.000  27.078  12.901  1.00 40.70           C  
ATOM   1713  C   MET A1062      -8.804  28.357  13.111  1.00 41.82           C  
ATOM   1714  O   MET A1062      -9.323  28.916  12.155  1.00 42.14           O  
ATOM   1715  CB  MET A1062      -8.914  25.858  13.025  1.00 40.73           C  
ATOM   1716  CG  MET A1062      -8.356  24.589  12.387  1.00 42.16           C  
ATOM   1717  SD  MET A1062      -7.912  24.744  10.633  1.00 45.37           S  
ATOM   1718  CE  MET A1062      -9.411  25.423   9.922  1.00 43.79           C  
ATOM   1719  N   ARG A1063      -8.914  28.828  14.348  1.00 43.25           N  
ATOM   1720  CA  ARG A1063      -9.600  30.099  14.585  1.00 44.45           C  
ATOM   1721  C   ARG A1063      -8.781  31.273  14.081  1.00 44.50           C  
ATOM   1722  O   ARG A1063      -9.328  32.192  13.481  1.00 44.91           O  
ATOM   1723  CB  ARG A1063      -9.935  30.289  16.061  1.00 44.99           C  
ATOM   1724  CG  ARG A1063     -11.068  29.397  16.535  1.00 47.32           C  
ATOM   1725  CD  ARG A1063     -11.588  29.852  17.889  1.00 49.94           C  
ATOM   1726  NE  ARG A1063     -10.629  29.573  18.960  1.00 51.43           N  
ATOM   1727  CZ  ARG A1063     -10.632  28.489  19.735  1.00 51.50           C  
ATOM   1728  NH1 ARG A1063     -11.546  27.533  19.588  1.00 52.12           N  
ATOM   1729  NH2 ARG A1063      -9.706  28.367  20.673  1.00 51.42           N  
ATOM   1730  N   MET A1064      -7.474  31.241  14.314  1.00 44.75           N  
ATOM   1731  CA  MET A1064      -6.599  32.326  13.864  1.00 45.13           C  
ATOM   1732  C   MET A1064      -6.537  32.450  12.340  1.00 45.72           C  
ATOM   1733  O   MET A1064      -6.462  33.550  11.815  1.00 45.90           O  
ATOM   1734  CB  MET A1064      -5.196  32.155  14.446  1.00 44.91           C  
ATOM   1735  CG  MET A1064      -5.145  32.390  15.948  1.00 44.37           C  
ATOM   1736  SD  MET A1064      -3.485  32.311  16.641  1.00 43.42           S  
ATOM   1737  CE  MET A1064      -3.191  30.551  16.588  1.00 42.76           C  
ATOM   1738  N   ILE A1065      -6.563  31.315  11.648  1.00 46.63           N  
ATOM   1739  CA  ILE A1065      -6.628  31.266  10.189  1.00 47.47           C  
ATOM   1740  C   ILE A1065      -8.011  31.649   9.690  1.00 48.15           C  
ATOM   1741  O   ILE A1065      -8.157  32.401   8.722  1.00 48.24           O  
ATOM   1742  CB  ILE A1065      -6.370  29.832   9.680  1.00 47.42           C  
ATOM   1743  CG1 ILE A1065      -4.887  29.503   9.713  1.00 47.48           C  
ATOM   1744  CG2 ILE A1065      -6.885  29.666   8.278  1.00 47.83           C  
ATOM   1745  CD1 ILE A1065      -4.602  28.061   9.328  1.00 47.84           C  
ATOM   1746  N   GLY A1066      -9.017  31.111  10.376  1.00 48.96           N  
ATOM   1747  CA  GLY A1066     -10.407  31.208   9.970  1.00 49.58           C  
ATOM   1748  C   GLY A1066     -10.927  29.796   9.837  1.00 50.10           C  
ATOM   1749  O   GLY A1066     -10.335  28.988   9.126  1.00 50.21           O  
ATOM   1750  N   ASN A1067     -12.022  29.492  10.528  1.00 50.89           N  
ATOM   1751  CA  ASN A1067     -12.602  28.141  10.514  1.00 51.54           C  
ATOM   1752  C   ASN A1067     -13.283  27.795   9.188  1.00 52.05           C  
ATOM   1753  O   ASN A1067     -13.706  26.657   8.984  1.00 52.34           O  
ATOM   1754  CB  ASN A1067     -13.599  27.978  11.670  1.00 51.72           C  
ATOM   1755  CG  ASN A1067     -12.939  28.107  13.039  1.00 51.88           C  
ATOM   1756  OD1 ASN A1067     -11.890  27.516  13.300  1.00 52.03           O  
ATOM   1757  ND2 ASN A1067     -13.562  28.872  13.919  1.00 52.18           N  
ATOM   1758  N   ASP A1068     -13.401  28.790   8.307  1.00 52.46           N  
ATOM   1759  CA  ASP A1068     -13.877  28.600   6.930  1.00 52.83           C  
ATOM   1760  C   ASP A1068     -12.912  27.811   6.028  1.00 53.05           C  
ATOM   1761  O   ASP A1068     -13.344  27.193   5.047  1.00 53.35           O  
ATOM   1762  CB  ASP A1068     -14.188  29.964   6.277  1.00 52.81           C  
ATOM   1763  CG  ASP A1068     -12.976  30.906   6.232  1.00 53.05           C  
ATOM   1764  OD1 ASP A1068     -12.929  31.770   5.329  1.00 52.97           O  
ATOM   1765  OD2 ASP A1068     -12.079  30.801   7.099  1.00 53.11           O  
ATOM   1766  N   LYS A1069     -11.618  27.831   6.357  1.00 53.13           N  
ATOM   1767  CA  LYS A1069     -10.586  27.222   5.509  1.00 53.01           C  
ATOM   1768  C   LYS A1069     -10.612  25.707   5.613  1.00 52.80           C  
ATOM   1769  O   LYS A1069     -10.601  25.165   6.719  1.00 52.99           O  
ATOM   1770  CB  LYS A1069      -9.193  27.733   5.899  1.00 53.00           C  
ATOM   1771  CG  LYS A1069      -9.032  29.259   5.910  1.00 53.45           C  
ATOM   1772  CD  LYS A1069      -9.623  29.951   4.681  1.00 53.74           C  
ATOM   1773  CE  LYS A1069      -9.504  31.465   4.794  1.00 54.40           C  
ATOM   1774  NZ  LYS A1069      -8.095  31.907   5.007  1.00 54.97           N  
ATOM   1775  N   GLN A1070     -10.638  25.024   4.468  1.00 52.45           N  
ATOM   1776  CA  GLN A1070     -10.671  23.557   4.457  1.00 52.17           C  
ATOM   1777  C   GLN A1070      -9.577  22.923   3.595  1.00 51.64           C  
ATOM   1778  O   GLN A1070      -8.845  23.606   2.866  1.00 51.38           O  
ATOM   1779  CB  GLN A1070     -12.061  23.034   4.043  1.00 52.25           C  
ATOM   1780  CG  GLN A1070     -12.442  23.215   2.559  1.00 53.13           C  
ATOM   1781  CD  GLN A1070     -13.659  22.371   2.149  1.00 53.68           C  
ATOM   1782  OE1 GLN A1070     -13.756  21.911   1.004  1.00 53.98           O  
ATOM   1783  NE2 GLN A1070     -14.585  22.167   3.085  1.00 53.20           N  
ATOM   1784  N   GLY A1071      -9.475  21.600   3.722  1.00 51.24           N  
ATOM   1785  CA  GLY A1071      -8.559  20.785   2.936  1.00 50.70           C  
ATOM   1786  C   GLY A1071      -7.127  21.285   2.926  1.00 50.13           C  
ATOM   1787  O   GLY A1071      -6.429  21.225   3.943  1.00 50.28           O  
ATOM   1788  N   GLN A1072      -6.717  21.822   1.778  1.00 49.21           N  
ATOM   1789  CA  GLN A1072      -5.298  22.031   1.461  1.00 48.36           C  
ATOM   1790  C   GLN A1072      -4.871  23.484   1.606  1.00 47.20           C  
ATOM   1791  O   GLN A1072      -3.676  23.779   1.623  1.00 46.86           O  
ATOM   1792  CB  GLN A1072      -4.965  21.515   0.050  1.00 48.53           C  
ATOM   1793  CG  GLN A1072      -5.957  21.918  -1.053  1.00 48.87           C  
ATOM   1794  CD  GLN A1072      -7.145  20.970  -1.188  1.00 49.27           C  
ATOM   1795  OE1 GLN A1072      -7.499  20.258  -0.252  1.00 50.03           O  
ATOM   1796  NE2 GLN A1072      -7.769  20.970  -2.359  1.00 50.11           N  
ATOM   1797  N   MET A1073      -5.845  24.386   1.719  1.00 46.02           N  
ATOM   1798  CA  MET A1073      -5.556  25.791   2.003  1.00 44.94           C  
ATOM   1799  C   MET A1073      -5.030  25.980   3.433  1.00 43.85           C  
ATOM   1800  O   MET A1073      -4.252  26.892   3.685  1.00 43.23           O  
ATOM   1801  CB  MET A1073      -6.801  26.647   1.775  1.00 45.01           C  
ATOM   1802  CG  MET A1073      -7.375  26.533   0.367  1.00 45.52           C  
ATOM   1803  SD  MET A1073      -6.094  26.528  -0.913  1.00 46.22           S  
ATOM   1804  CE  MET A1073      -5.602  28.255  -0.911  1.00 44.52           C  
ATOM   1805  N   ILE A1074      -5.427  25.087   4.340  1.00 42.84           N  
ATOM   1806  CA  ILE A1074      -5.057  25.170   5.757  1.00 42.05           C  
ATOM   1807  C   ILE A1074      -3.551  25.329   5.976  1.00 41.26           C  
ATOM   1808  O   ILE A1074      -3.121  26.217   6.699  1.00 41.47           O  
ATOM   1809  CB  ILE A1074      -5.530  23.929   6.550  1.00 42.11           C  
ATOM   1810  CG1 ILE A1074      -7.060  23.833   6.588  1.00 42.00           C  
ATOM   1811  CG2 ILE A1074      -4.990  23.964   7.992  1.00 41.68           C  
ATOM   1812  CD1 ILE A1074      -7.561  22.519   7.228  1.00 42.67           C  
ATOM   1813  N   VAL A1075      -2.753  24.483   5.343  1.00 40.21           N  
ATOM   1814  CA  VAL A1075      -1.304  24.517   5.544  1.00 39.83           C  
ATOM   1815  C   VAL A1075      -0.676  25.791   4.983  1.00 39.03           C  
ATOM   1816  O   VAL A1075       0.283  26.319   5.551  1.00 39.15           O  
ATOM   1817  CB  VAL A1075      -0.596  23.320   4.888  1.00 40.05           C  
ATOM   1818  CG1 VAL A1075       0.804  23.168   5.460  1.00 40.66           C  
ATOM   1819  CG2 VAL A1075      -1.396  22.038   5.093  1.00 40.55           C  
ATOM   1820  N   PHE A1076      -1.205  26.269   3.861  1.00 38.03           N  
ATOM   1821  CA  PHE A1076      -0.741  27.516   3.251  1.00 37.23           C  
ATOM   1822  C   PHE A1076      -0.971  28.727   4.165  1.00 36.38           C  
ATOM   1823  O   PHE A1076      -0.083  29.553   4.343  1.00 35.93           O  
ATOM   1824  CB  PHE A1076      -1.436  27.749   1.896  1.00 37.17           C  
ATOM   1825  N   HIS A1077      -2.168  28.833   4.728  1.00 35.79           N  
ATOM   1826  CA  HIS A1077      -2.491  29.940   5.644  1.00 35.72           C  
ATOM   1827  C   HIS A1077      -1.693  29.866   6.961  1.00 35.31           C  
ATOM   1828  O   HIS A1077      -1.332  30.899   7.531  1.00 35.40           O  
ATOM   1829  CB  HIS A1077      -3.990  29.972   5.938  1.00 35.73           C  
ATOM   1830  CG  HIS A1077      -4.820  30.355   4.760  1.00 35.48           C  
ATOM   1831  ND1 HIS A1077      -4.753  31.604   4.184  1.00 35.83           N  
ATOM   1832  CD2 HIS A1077      -5.731  29.656   4.044  1.00 35.27           C  
ATOM   1833  CE1 HIS A1077      -5.585  31.656   3.160  1.00 35.42           C  
ATOM   1834  NE2 HIS A1077      -6.193  30.488   3.056  1.00 34.91           N  
ATOM   1835  N   LEU A1078      -1.417  28.646   7.419  1.00 34.51           N  
ATOM   1836  CA  LEU A1078      -0.595  28.424   8.604  1.00 34.15           C  
ATOM   1837  C   LEU A1078       0.841  28.894   8.383  1.00 34.27           C  
ATOM   1838  O   LEU A1078       1.410  29.567   9.240  1.00 34.08           O  
ATOM   1839  CB  LEU A1078      -0.607  26.941   8.984  1.00 33.68           C  
ATOM   1840  CG  LEU A1078       0.186  26.522  10.228  1.00 33.04           C  
ATOM   1841  CD1 LEU A1078      -0.433  27.079  11.511  1.00 30.01           C  
ATOM   1842  CD2 LEU A1078       0.280  24.998  10.280  1.00 31.37           C  
ATOM   1843  N   ILE A1079       1.427  28.538   7.242  1.00 34.59           N  
ATOM   1844  CA  ILE A1079       2.764  29.022   6.882  1.00 34.85           C  
ATOM   1845  C   ILE A1079       2.792  30.546   6.853  1.00 35.35           C  
ATOM   1846  O   ILE A1079       3.691  31.153   7.431  1.00 35.24           O  
ATOM   1847  CB  ILE A1079       3.243  28.463   5.525  1.00 34.86           C  
ATOM   1848  CG1 ILE A1079       3.567  26.966   5.649  1.00 34.86           C  
ATOM   1849  CG2 ILE A1079       4.470  29.226   5.029  1.00 34.55           C  
ATOM   1850  CD1 ILE A1079       3.944  26.292   4.333  1.00 35.15           C  
ATOM   1851  N   GLU A1080       1.798  31.150   6.198  1.00 36.28           N  
ATOM   1852  CA  GLU A1080       1.670  32.616   6.134  1.00 37.09           C  
ATOM   1853  C   GLU A1080       1.621  33.194   7.543  1.00 37.06           C  
ATOM   1854  O   GLU A1080       2.395  34.091   7.882  1.00 36.91           O  
ATOM   1855  CB  GLU A1080       0.393  33.042   5.392  1.00 37.57           C  
ATOM   1856  CG  GLU A1080       0.343  32.728   3.905  1.00 39.39           C  
ATOM   1857  CD  GLU A1080       1.123  33.716   3.070  1.00 41.39           C  
ATOM   1858  OE1 GLU A1080       0.493  34.574   2.417  1.00 42.33           O  
ATOM   1859  OE2 GLU A1080       2.371  33.635   3.076  1.00 43.43           O  
ATOM   1860  N   LEU A1081       0.700  32.660   8.348  1.00 37.15           N  
ATOM   1861  CA  LEU A1081       0.504  33.078   9.744  1.00 37.18           C  
ATOM   1862  C   LEU A1081       1.801  33.055  10.547  1.00 36.82           C  
ATOM   1863  O   LEU A1081       2.125  34.024  11.227  1.00 37.25           O  
ATOM   1864  CB  LEU A1081      -0.539  32.177  10.424  1.00 37.48           C  
ATOM   1865  CG  LEU A1081      -0.976  32.472  11.862  1.00 37.31           C  
ATOM   1866  CD1 LEU A1081      -1.760  33.783  11.942  1.00 36.14           C  
ATOM   1867  CD2 LEU A1081      -1.808  31.307  12.382  1.00 36.70           C  
ATOM   1868  N   LEU A1082       2.538  31.952  10.468  1.00 36.34           N  
ATOM   1869  CA  LEU A1082       3.785  31.803  11.218  1.00 35.88           C  
ATOM   1870  C   LEU A1082       4.867  32.769  10.720  1.00 35.61           C  
ATOM   1871  O   LEU A1082       5.634  33.314  11.510  1.00 35.00           O  
ATOM   1872  CB  LEU A1082       4.289  30.350  11.144  1.00 35.62           C  
ATOM   1873  CG  LEU A1082       3.422  29.248  11.785  1.00 36.00           C  
ATOM   1874  CD1 LEU A1082       4.050  27.884  11.559  1.00 35.41           C  
ATOM   1875  CD2 LEU A1082       3.184  29.479  13.261  1.00 34.49           C  
ATOM   1876  N   LYS A1083       4.933  32.953   9.407  1.00 35.76           N  
ATOM   1877  CA  LYS A1083       5.871  33.900   8.781  1.00 36.21           C  
ATOM   1878  C   LYS A1083       5.613  35.343   9.239  1.00 36.53           C  
ATOM   1879  O   LYS A1083       6.551  36.132   9.385  1.00 36.31           O  
ATOM   1880  CB  LYS A1083       5.781  33.809   7.250  1.00 36.15           C  
ATOM   1881  CG  LYS A1083       6.841  34.611   6.497  1.00 36.07           C  
ATOM   1882  N   ASN A1084       4.339  35.670   9.476  1.00 36.98           N  
ATOM   1883  CA  ASN A1084       3.947  36.964  10.048  1.00 37.41           C  
ATOM   1884  C   ASN A1084       3.928  36.983  11.585  1.00 37.33           C  
ATOM   1885  O   ASN A1084       3.182  37.761  12.191  1.00 37.70           O  
ATOM   1886  CB  ASN A1084       2.568  37.370   9.515  1.00 37.64           C  
ATOM   1887  CG  ASN A1084       2.558  37.558   8.013  1.00 38.54           C  
ATOM   1888  OD1 ASN A1084       3.568  37.946   7.418  1.00 39.30           O  
ATOM   1889  ND2 ASN A1084       1.414  37.277   7.386  1.00 39.12           N  
ATOM   1890  N   ASN A1085       4.748  36.137  12.205  1.00 36.98           N  
ATOM   1891  CA  ASN A1085       4.825  36.011  13.658  1.00 36.85           C  
ATOM   1892  C   ASN A1085       3.481  35.777  14.373  1.00 35.83           C  
ATOM   1893  O   ASN A1085       3.325  36.139  15.528  1.00 36.00           O  
ATOM   1894  CB  ASN A1085       5.568  37.224  14.258  1.00 37.56           C  
ATOM   1895  CG  ASN A1085       7.083  37.007  14.378  1.00 39.00           C  
ATOM   1896  OD1 ASN A1085       7.607  35.926  14.107  1.00 41.30           O  
ATOM   1897  ND2 ASN A1085       7.786  38.054  14.792  1.00 41.33           N  
ATOM   1898  N   GLY A1086       2.516  35.165  13.699  1.00 34.73           N  
ATOM   1899  CA  GLY A1086       1.334  34.645  14.387  1.00 33.96           C  
ATOM   1900  C   GLY A1086       1.747  33.464  15.266  1.00 33.18           C  
ATOM   1901  O   GLY A1086       2.578  32.645  14.862  1.00 33.05           O  
ATOM   1902  N   ARG A1087       1.191  33.392  16.472  1.00 32.37           N  
ATOM   1903  CA  ARG A1087       1.604  32.406  17.482  1.00 31.90           C  
ATOM   1904  C   ARG A1087       0.423  31.965  18.333  1.00 31.85           C  
ATOM   1905  O   ARG A1087      -0.568  32.690  18.456  1.00 31.96           O  
ATOM   1906  CB  ARG A1087       2.712  32.984  18.386  1.00 31.27           C  
ATOM   1907  CG  ARG A1087       4.043  33.246  17.676  1.00 30.71           C  
ATOM   1908  CD  ARG A1087       4.668  31.935  17.180  1.00 29.88           C  
ATOM   1909  NE  ARG A1087       6.004  32.081  16.607  1.00 29.37           N  
ATOM   1910  CZ  ARG A1087       6.268  32.357  15.329  1.00 29.01           C  
ATOM   1911  NH1 ARG A1087       5.294  32.555  14.449  1.00 29.32           N  
ATOM   1912  NH2 ARG A1087       7.523  32.441  14.925  1.00 28.80           N  
ATOM   1913  N   LEU A1088       0.528  30.775  18.920  1.00 31.64           N  
ATOM   1914  CA  LEU A1088      -0.476  30.318  19.858  1.00 31.80           C  
ATOM   1915  C   LEU A1088      -0.409  31.252  21.058  1.00 31.89           C  
ATOM   1916  O   LEU A1088       0.669  31.711  21.420  1.00 31.37           O  
ATOM   1917  CB  LEU A1088      -0.233  28.866  20.292  1.00 31.69           C  
ATOM   1918  CG  LEU A1088      -0.370  27.760  19.245  1.00 31.48           C  
ATOM   1919  CD1 LEU A1088       0.272  26.473  19.764  1.00 32.41           C  
ATOM   1920  CD2 LEU A1088      -1.821  27.521  18.873  1.00 31.34           C  
ATOM   1921  N   PRO A1089      -1.563  31.542  21.674  1.00 32.47           N  
ATOM   1922  CA  PRO A1089      -1.608  32.542  22.734  1.00 32.47           C  
ATOM   1923  C   PRO A1089      -1.165  31.953  24.062  1.00 32.71           C  
ATOM   1924  O   PRO A1089      -1.096  30.730  24.202  1.00 33.09           O  
ATOM   1925  CB  PRO A1089      -3.085  32.913  22.779  1.00 32.32           C  
ATOM   1926  CG  PRO A1089      -3.768  31.639  22.462  1.00 32.64           C  
ATOM   1927  CD  PRO A1089      -2.888  30.930  21.455  1.00 32.61           C  
ATOM   1928  N   ARG A1090      -0.842  32.817  25.017  1.00 32.77           N  
ATOM   1929  CA  ARG A1090      -0.473  32.380  26.352  1.00 33.01           C  
ATOM   1930  C   ARG A1090      -1.671  31.673  26.993  1.00 32.63           C  
ATOM   1931  O   ARG A1090      -2.752  32.235  27.057  1.00 32.73           O  
ATOM   1932  CB  ARG A1090      -0.032  33.592  27.193  1.00 33.42           C  
ATOM   1933  CG  ARG A1090       0.717  33.229  28.486  1.00 34.62           C  
ATOM   1934  CD  ARG A1090       1.139  34.487  29.260  1.00 35.84           C  
ATOM   1935  NE  ARG A1090      -0.006  35.381  29.360  1.00 36.80           N  
ATOM   1936  CZ  ARG A1090      -1.076  35.159  30.123  1.00 37.78           C  
ATOM   1937  NH1 ARG A1090      -2.079  36.028  30.105  1.00 38.33           N  
ATOM   1938  NH2 ARG A1090      -1.148  34.093  30.924  1.00 39.42           N  
ATOM   1939  N   PRO A1091      -1.495  30.422  27.447  1.00 32.86           N  
ATOM   1940  CA  PRO A1091      -2.595  29.738  28.143  1.00 32.67           C  
ATOM   1941  C   PRO A1091      -3.006  30.432  29.440  1.00 33.08           C  
ATOM   1942  O   PRO A1091      -2.168  31.062  30.112  1.00 32.20           O  
ATOM   1943  CB  PRO A1091      -2.009  28.368  28.470  1.00 32.52           C  
ATOM   1944  CG  PRO A1091      -0.900  28.194  27.557  1.00 32.62           C  
ATOM   1945  CD  PRO A1091      -0.345  29.529  27.243  1.00 32.52           C  
ATOM   1946  N   ASP A1092      -4.283  30.312  29.784  1.00 33.57           N  
ATOM   1947  CA  ASP A1092      -4.811  30.952  30.985  1.00 34.17           C  
ATOM   1948  C   ASP A1092      -4.032  30.364  32.165  1.00 33.74           C  
ATOM   1949  O   ASP A1092      -3.919  29.142  32.323  1.00 33.66           O  
ATOM   1950  CB  ASP A1092      -6.332  30.720  31.120  1.00 34.50           C  
ATOM   1951  CG  ASP A1092      -7.038  31.783  31.995  1.00 38.15           C  
ATOM   1952  OD1 ASP A1092      -8.038  31.432  32.684  1.00 41.41           O  
ATOM   1953  OD2 ASP A1092      -6.622  32.979  31.991  1.00 41.52           O  
ATOM   1954  N   GLY A1093      -3.452  31.237  32.963  1.00 32.95           N  
ATOM   1955  CA  GLY A1093      -2.697  30.801  34.103  1.00 32.95           C  
ATOM   1956  C   GLY A1093      -1.252  30.446  33.818  1.00 32.59           C  
ATOM   1957  O   GLY A1093      -0.516  30.144  34.748  1.00 32.58           O  
ATOM   1958  N   CYS A1094      -0.822  30.476  32.558  1.00 32.14           N  
ATOM   1959  CA  CYS A1094       0.591  30.226  32.262  1.00 31.64           C  
ATOM   1960  C   CYS A1094       1.401  31.443  32.695  1.00 31.48           C  
ATOM   1961  O   CYS A1094       1.108  32.560  32.249  1.00 30.34           O  
ATOM   1962  CB  CYS A1094       0.832  29.972  30.782  1.00 31.86           C  
ATOM   1963  SG  CYS A1094       2.554  29.580  30.418  1.00 31.30           S  
ATOM   1964  N   PRO A1095       2.409  31.237  33.567  1.00 31.68           N  
ATOM   1965  CA  PRO A1095       3.267  32.351  34.013  1.00 31.83           C  
ATOM   1966  C   PRO A1095       4.127  32.945  32.888  1.00 32.01           C  
ATOM   1967  O   PRO A1095       4.579  32.227  31.997  1.00 31.64           O  
ATOM   1968  CB  PRO A1095       4.173  31.700  35.077  1.00 31.95           C  
ATOM   1969  CG  PRO A1095       3.501  30.415  35.451  1.00 31.54           C  
ATOM   1970  CD  PRO A1095       2.812  29.964  34.200  1.00 31.78           C  
ATOM   1971  N   ASP A1096       4.356  34.251  32.955  1.00 32.37           N  
ATOM   1972  CA  ASP A1096       5.153  34.972  31.961  1.00 32.69           C  
ATOM   1973  C   ASP A1096       6.425  34.197  31.581  1.00 32.58           C  
ATOM   1974  O   ASP A1096       6.652  33.930  30.404  1.00 32.72           O  
ATOM   1975  CB  ASP A1096       5.480  36.372  32.511  1.00 33.09           C  
ATOM   1976  CG  ASP A1096       6.210  37.260  31.525  1.00 33.62           C  
ATOM   1977  OD1 ASP A1096       5.908  37.232  30.316  1.00 35.72           O  
ATOM   1978  OD2 ASP A1096       7.077  38.023  31.995  1.00 35.80           O  
ATOM   1979  N   GLU A1097       7.201  33.787  32.582  1.00 32.61           N  
ATOM   1980  CA  GLU A1097       8.508  33.133  32.370  1.00 32.92           C  
ATOM   1981  C   GLU A1097       8.414  31.830  31.574  1.00 32.33           C  
ATOM   1982  O   GLU A1097       9.359  31.457  30.856  1.00 31.69           O  
ATOM   1983  CB  GLU A1097       9.214  32.894  33.722  1.00 33.51           C  
ATOM   1984  CG  GLU A1097       8.562  31.793  34.583  1.00 36.28           C  
ATOM   1985  CD  GLU A1097       8.744  31.971  36.089  1.00 40.10           C  
ATOM   1986  OE1 GLU A1097       9.735  32.614  36.526  1.00 41.42           O  
ATOM   1987  OE2 GLU A1097       7.876  31.452  36.844  1.00 42.64           O  
ATOM   1988  N   ILE A1098       7.271  31.149  31.692  1.00 31.32           N  
ATOM   1989  CA  ILE A1098       7.027  29.921  30.952  1.00 30.87           C  
ATOM   1990  C   ILE A1098       6.607  30.203  29.518  1.00 30.23           C  
ATOM   1991  O   ILE A1098       7.092  29.556  28.613  1.00 29.40           O  
ATOM   1992  CB  ILE A1098       5.967  29.027  31.645  1.00 30.83           C  
ATOM   1993  CG1 ILE A1098       6.496  28.540  33.000  1.00 31.00           C  
ATOM   1994  CG2 ILE A1098       5.586  27.854  30.757  1.00 30.23           C  
ATOM   1995  CD1 ILE A1098       7.721  27.643  32.912  1.00 31.84           C  
ATOM   1996  N   TYR A1099       5.705  31.163  29.316  1.00 30.38           N  
ATOM   1997  CA  TYR A1099       5.344  31.586  27.967  1.00 29.96           C  
ATOM   1998  C   TYR A1099       6.554  32.125  27.199  1.00 30.25           C  
ATOM   1999  O   TYR A1099       6.683  31.901  26.006  1.00 29.70           O  
ATOM   2000  CB  TYR A1099       4.235  32.631  27.976  1.00 29.83           C  
ATOM   2001  CG  TYR A1099       3.670  32.888  26.592  1.00 30.35           C  
ATOM   2002  CD1 TYR A1099       3.732  34.162  26.010  1.00 30.55           C  
ATOM   2003  CD2 TYR A1099       3.111  31.844  25.846  1.00 29.95           C  
ATOM   2004  CE1 TYR A1099       3.227  34.398  24.725  1.00 31.24           C  
ATOM   2005  CE2 TYR A1099       2.604  32.061  24.555  1.00 30.39           C  
ATOM   2006  CZ  TYR A1099       2.658  33.334  24.006  1.00 31.01           C  
ATOM   2007  OH  TYR A1099       2.159  33.552  22.754  1.00 29.80           O  
ATOM   2008  N   MET A1100       7.445  32.829  27.881  1.00 30.70           N  
ATOM   2009  CA  MET A1100       8.669  33.289  27.227  1.00 31.13           C  
ATOM   2010  C   MET A1100       9.482  32.124  26.663  1.00 31.15           C  
ATOM   2011  O   MET A1100      10.065  32.258  25.605  1.00 31.05           O  
ATOM   2012  CB  MET A1100       9.508  34.111  28.187  1.00 31.45           C  
ATOM   2013  CG  MET A1100       8.902  35.464  28.486  1.00 33.28           C  
ATOM   2014  SD  MET A1100       9.929  36.448  29.568  1.00 39.52           S  
ATOM   2015  CE  MET A1100       9.405  35.992  31.215  1.00 36.34           C  
ATOM   2016  N   ILE A1101       9.499  30.978  27.357  1.00 31.32           N  
ATOM   2017  CA  ILE A1101      10.212  29.784  26.873  1.00 31.45           C  
ATOM   2018  C   ILE A1101       9.553  29.260  25.609  1.00 31.48           C  
ATOM   2019  O   ILE A1101      10.242  28.891  24.653  1.00 31.04           O  
ATOM   2020  CB  ILE A1101      10.207  28.626  27.902  1.00 31.73           C  
ATOM   2021  CG1 ILE A1101      11.088  28.952  29.106  1.00 32.23           C  
ATOM   2022  CG2 ILE A1101      10.708  27.318  27.269  1.00 32.33           C  
ATOM   2023  CD1 ILE A1101      10.851  28.019  30.280  1.00 31.29           C  
ATOM   2024  N   MET A1102       8.219  29.216  25.618  1.00 31.29           N  
ATOM   2025  CA  MET A1102       7.459  28.774  24.454  1.00 31.66           C  
ATOM   2026  C   MET A1102       7.773  29.660  23.260  1.00 31.66           C  
ATOM   2027  O   MET A1102       8.046  29.170  22.176  1.00 31.39           O  
ATOM   2028  CB  MET A1102       5.957  28.846  24.710  1.00 31.93           C  
ATOM   2029  CG  MET A1102       5.399  27.806  25.653  1.00 31.74           C  
ATOM   2030  SD  MET A1102       3.650  28.138  25.925  1.00 32.37           S  
ATOM   2031  CE  MET A1102       3.492  27.474  27.578  1.00 31.94           C  
ATOM   2032  N   THR A1103       7.723  30.968  23.469  1.00 32.33           N  
ATOM   2033  CA  THR A1103       7.894  31.920  22.379  1.00 32.60           C  
ATOM   2034  C   THR A1103       9.327  31.855  21.832  1.00 32.56           C  
ATOM   2035  O   THR A1103       9.543  31.991  20.642  1.00 32.41           O  
ATOM   2036  CB  THR A1103       7.517  33.333  22.817  1.00 32.69           C  
ATOM   2037  OG1 THR A1103       8.099  33.595  24.087  1.00 34.30           O  
ATOM   2038  CG2 THR A1103       6.000  33.471  22.938  1.00 32.73           C  
ATOM   2039  N   GLU A1104      10.295  31.591  22.695  1.00 32.62           N  
ATOM   2040  CA  GLU A1104      11.665  31.381  22.234  1.00 32.78           C  
ATOM   2041  C   GLU A1104      11.851  30.118  21.404  1.00 31.95           C  
ATOM   2042  O   GLU A1104      12.655  30.114  20.464  1.00 31.74           O  
ATOM   2043  CB  GLU A1104      12.624  31.359  23.412  1.00 33.33           C  
ATOM   2044  CG  GLU A1104      12.925  32.742  23.935  1.00 35.75           C  
ATOM   2045  CD  GLU A1104      13.815  32.695  25.146  1.00 40.19           C  
ATOM   2046  OE1 GLU A1104      14.607  31.725  25.265  1.00 44.26           O  
ATOM   2047  OE2 GLU A1104      13.720  33.615  25.983  1.00 42.35           O  
ATOM   2048  N   CYS A1105      11.130  29.054  21.759  1.00 30.73           N  
ATOM   2049  CA  CYS A1105      11.118  27.822  20.975  1.00 30.63           C  
ATOM   2050  C   CYS A1105      10.526  28.053  19.581  1.00 30.67           C  
ATOM   2051  O   CYS A1105      10.944  27.422  18.610  1.00 30.01           O  
ATOM   2052  CB  CYS A1105      10.294  26.733  21.683  1.00 30.85           C  
ATOM   2053  SG  CYS A1105      11.028  26.083  23.198  1.00 30.53           S  
ATOM   2054  N   TRP A1106       9.549  28.954  19.501  1.00 30.76           N  
ATOM   2055  CA  TRP A1106       8.874  29.281  18.255  1.00 31.51           C  
ATOM   2056  C   TRP A1106       9.509  30.466  17.510  1.00 31.98           C  
ATOM   2057  O   TRP A1106       8.811  31.358  17.031  1.00 32.23           O  
ATOM   2058  CB  TRP A1106       7.417  29.613  18.527  1.00 30.92           C  
ATOM   2059  CG  TRP A1106       6.663  28.539  19.224  1.00 30.95           C  
ATOM   2060  CD1 TRP A1106       6.843  27.188  19.110  1.00 29.82           C  
ATOM   2061  CD2 TRP A1106       5.571  28.728  20.113  1.00 29.06           C  
ATOM   2062  NE1 TRP A1106       5.934  26.527  19.887  1.00 30.11           N  
ATOM   2063  CE2 TRP A1106       5.131  27.449  20.508  1.00 29.29           C  
ATOM   2064  CE3 TRP A1106       4.922  29.858  20.616  1.00 28.47           C  
ATOM   2065  CZ2 TRP A1106       4.081  27.267  21.390  1.00 29.25           C  
ATOM   2066  CZ3 TRP A1106       3.877  29.688  21.482  1.00 28.56           C  
ATOM   2067  CH2 TRP A1106       3.456  28.393  21.866  1.00 30.25           C  
ATOM   2068  N   ASN A1107      10.832  30.461  17.421  1.00 33.06           N  
ATOM   2069  CA  ASN A1107      11.572  31.435  16.623  1.00 33.29           C  
ATOM   2070  C   ASN A1107      11.626  30.964  15.178  1.00 33.73           C  
ATOM   2071  O   ASN A1107      11.994  29.820  14.920  1.00 33.68           O  
ATOM   2072  CB  ASN A1107      12.992  31.554  17.173  1.00 33.47           C  
ATOM   2073  CG  ASN A1107      13.664  32.845  16.790  1.00 33.27           C  
ATOM   2074  OD1 ASN A1107      13.501  33.338  15.679  1.00 35.89           O  
ATOM   2075  ND2 ASN A1107      14.432  33.402  17.712  1.00 32.70           N  
ATOM   2076  N   ASN A1108      11.272  31.836  14.235  1.00 34.36           N  
ATOM   2077  CA  ASN A1108      11.442  31.534  12.801  1.00 34.71           C  
ATOM   2078  C   ASN A1108      12.897  31.219  12.449  1.00 35.38           C  
ATOM   2079  O   ASN A1108      13.176  30.437  11.534  1.00 35.11           O  
ATOM   2080  CB  ASN A1108      10.931  32.686  11.931  1.00 34.58           C  
ATOM   2081  CG  ASN A1108       9.415  32.801  11.936  1.00 34.32           C  
ATOM   2082  OD1 ASN A1108       8.711  31.824  12.158  1.00 34.59           O  
ATOM   2083  ND2 ASN A1108       8.909  33.999  11.691  1.00 32.81           N  
ATOM   2084  N   ASN A1109      13.816  31.815  13.199  1.00 36.32           N  
ATOM   2085  CA  ASN A1109      15.241  31.602  13.004  1.00 37.31           C  
ATOM   2086  C   ASN A1109      15.694  30.334  13.722  1.00 37.79           C  
ATOM   2087  O   ASN A1109      15.783  30.297  14.952  1.00 38.07           O  
ATOM   2088  CB  ASN A1109      16.017  32.822  13.509  1.00 37.59           C  
ATOM   2089  CG  ASN A1109      17.444  32.851  13.022  1.00 38.76           C  
ATOM   2090  OD1 ASN A1109      18.178  31.863  13.129  1.00 40.12           O  
ATOM   2091  ND2 ASN A1109      17.855  33.996  12.483  1.00 40.94           N  
ATOM   2092  N   VAL A1110      15.983  29.303  12.935  1.00 37.98           N  
ATOM   2093  CA  VAL A1110      16.350  27.999  13.457  1.00 38.20           C  
ATOM   2094  C   VAL A1110      17.469  28.085  14.502  1.00 38.37           C  
ATOM   2095  O   VAL A1110      17.330  27.562  15.616  1.00 38.57           O  
ATOM   2096  CB  VAL A1110      16.774  27.061  12.307  1.00 38.46           C  
ATOM   2097  CG1 VAL A1110      17.301  25.725  12.855  1.00 38.29           C  
ATOM   2098  CG2 VAL A1110      15.606  26.842  11.347  1.00 38.14           C  
ATOM   2099  N   ASN A1111      18.553  28.769  14.146  1.00 38.14           N  
ATOM   2100  CA  ASN A1111      19.758  28.859  14.985  1.00 38.06           C  
ATOM   2101  C   ASN A1111      19.593  29.615  16.306  1.00 37.94           C  
ATOM   2102  O   ASN A1111      20.422  29.475  17.202  1.00 37.75           O  
ATOM   2103  CB  ASN A1111      20.904  29.505  14.185  1.00 38.18           C  
ATOM   2104  N   GLN A1112      18.554  30.438  16.413  1.00 38.15           N  
ATOM   2105  CA  GLN A1112      18.282  31.186  17.643  1.00 38.49           C  
ATOM   2106  C   GLN A1112      17.393  30.409  18.633  1.00 38.32           C  
ATOM   2107  O   GLN A1112      17.217  30.854  19.769  1.00 38.53           O  
ATOM   2108  CB  GLN A1112      17.618  32.531  17.324  1.00 38.91           C  
ATOM   2109  CG  GLN A1112      18.556  33.632  16.793  1.00 40.39           C  
ATOM   2110  CD  GLN A1112      17.781  34.857  16.324  1.00 42.15           C  
ATOM   2111  OE1 GLN A1112      16.546  34.846  16.300  1.00 42.89           O  
ATOM   2112  NE2 GLN A1112      18.500  35.924  15.954  1.00 42.93           N  
ATOM   2113  N   ARG A1113      16.827  29.275  18.219  1.00 37.90           N  
ATOM   2114  CA  ARG A1113      16.065  28.422  19.151  1.00 37.72           C  
ATOM   2115  C   ARG A1113      16.996  27.813  20.203  1.00 38.34           C  
ATOM   2116  O   ARG A1113      18.135  27.472  19.890  1.00 38.28           O  
ATOM   2117  CB  ARG A1113      15.326  27.308  18.405  1.00 37.29           C  
ATOM   2118  CG  ARG A1113      14.182  27.801  17.542  1.00 35.37           C  
ATOM   2119  CD  ARG A1113      13.685  26.738  16.591  1.00 33.71           C  
ATOM   2120  NE  ARG A1113      12.932  27.310  15.477  1.00 32.62           N  
ATOM   2121  CZ  ARG A1113      12.558  26.647  14.382  1.00 31.99           C  
ATOM   2122  NH1 ARG A1113      12.842  25.353  14.228  1.00 31.18           N  
ATOM   2123  NH2 ARG A1113      11.899  27.287  13.423  1.00 32.61           N  
ATOM   2124  N   PRO A1114      16.511  27.649  21.450  1.00 38.90           N  
ATOM   2125  CA  PRO A1114      17.394  27.163  22.507  1.00 39.20           C  
ATOM   2126  C   PRO A1114      17.687  25.666  22.390  1.00 39.30           C  
ATOM   2127  O   PRO A1114      17.026  24.966  21.633  1.00 39.01           O  
ATOM   2128  CB  PRO A1114      16.601  27.452  23.796  1.00 39.23           C  
ATOM   2129  CG  PRO A1114      15.231  27.875  23.371  1.00 38.95           C  
ATOM   2130  CD  PRO A1114      15.110  27.690  21.899  1.00 38.91           C  
ATOM   2131  N   SER A1115      18.685  25.192  23.125  1.00 40.03           N  
ATOM   2132  CA  SER A1115      19.005  23.764  23.158  1.00 40.63           C  
ATOM   2133  C   SER A1115      18.207  23.092  24.268  1.00 41.07           C  
ATOM   2134  O   SER A1115      17.756  23.751  25.211  1.00 41.34           O  
ATOM   2135  CB  SER A1115      20.495  23.541  23.392  1.00 40.58           C  
ATOM   2136  OG  SER A1115      20.874  23.945  24.698  1.00 41.28           O  
ATOM   2137  N   PHE A1116      18.040  21.780  24.164  1.00 41.55           N  
ATOM   2138  CA  PHE A1116      17.356  21.031  25.210  1.00 41.88           C  
ATOM   2139  C   PHE A1116      18.104  21.098  26.541  1.00 42.80           C  
ATOM   2140  O   PHE A1116      17.482  21.121  27.602  1.00 42.93           O  
ATOM   2141  CB  PHE A1116      17.105  19.590  24.773  1.00 41.52           C  
ATOM   2142  CG  PHE A1116      15.944  19.446  23.834  1.00 39.40           C  
ATOM   2143  CD1 PHE A1116      14.650  19.726  24.265  1.00 36.91           C  
ATOM   2144  CD2 PHE A1116      16.131  19.031  22.525  1.00 37.11           C  
ATOM   2145  CE1 PHE A1116      13.572  19.595  23.409  1.00 35.60           C  
ATOM   2146  CE2 PHE A1116      15.051  18.901  21.666  1.00 36.88           C  
ATOM   2147  CZ  PHE A1116      13.769  19.176  22.112  1.00 35.20           C  
ATOM   2148  N   ARG A1117      19.432  21.153  26.479  1.00 43.94           N  
ATOM   2149  CA  ARG A1117      20.255  21.439  27.656  1.00 44.75           C  
ATOM   2150  C   ARG A1117      19.870  22.777  28.305  1.00 44.72           C  
ATOM   2151  O   ARG A1117      19.688  22.844  29.524  1.00 45.18           O  
ATOM   2152  CB  ARG A1117      21.757  21.402  27.289  1.00 45.28           C  
ATOM   2153  CG  ARG A1117      22.687  22.276  28.156  1.00 47.45           C  
ATOM   2154  CD  ARG A1117      24.148  21.772  28.191  1.00 50.20           C  
ATOM   2155  NE  ARG A1117      24.368  20.911  29.359  1.00 52.52           N  
ATOM   2156  CZ  ARG A1117      24.295  19.577  29.373  1.00 53.73           C  
ATOM   2157  NH1 ARG A1117      24.043  18.877  28.267  1.00 54.27           N  
ATOM   2158  NH2 ARG A1117      24.495  18.932  30.519  1.00 54.27           N  
ATOM   2159  N   ASP A1118      19.747  23.834  27.505  1.00 44.44           N  
ATOM   2160  CA  ASP A1118      19.310  25.135  28.030  1.00 44.43           C  
ATOM   2161  C   ASP A1118      17.902  25.022  28.629  1.00 43.62           C  
ATOM   2162  O   ASP A1118      17.648  25.482  29.745  1.00 43.43           O  
ATOM   2163  CB  ASP A1118      19.293  26.219  26.939  1.00 44.41           C  
ATOM   2164  CG  ASP A1118      20.681  26.639  26.477  1.00 46.17           C  
ATOM   2165  OD1 ASP A1118      21.695  26.288  27.128  1.00 47.97           O  
ATOM   2166  OD2 ASP A1118      20.747  27.349  25.445  1.00 47.26           O  
ATOM   2167  N   LEU A1119      16.994  24.421  27.871  1.00 42.91           N  
ATOM   2168  CA  LEU A1119      15.595  24.302  28.291  1.00 42.57           C  
ATOM   2169  C   LEU A1119      15.438  23.555  29.625  1.00 42.70           C  
ATOM   2170  O   LEU A1119      14.681  23.986  30.494  1.00 42.41           O  
ATOM   2171  CB  LEU A1119      14.765  23.633  27.193  1.00 42.28           C  
ATOM   2172  CG  LEU A1119      14.516  24.476  25.933  1.00 40.69           C  
ATOM   2173  CD1 LEU A1119      13.986  23.598  24.822  1.00 39.66           C  
ATOM   2174  CD2 LEU A1119      13.564  25.609  26.216  1.00 38.67           C  
ATOM   2175  N   ALA A1120      16.181  22.463  29.794  1.00 43.09           N  
ATOM   2176  CA  ALA A1120      16.117  21.666  31.018  1.00 43.59           C  
ATOM   2177  C   ALA A1120      16.577  22.418  32.265  1.00 43.98           C  
ATOM   2178  O   ALA A1120      16.009  22.232  33.339  1.00 44.48           O  
ATOM   2179  CB  ALA A1120      16.921  20.387  30.858  1.00 43.76           C  
ATOM   2180  N   LEU A1121      17.598  23.261  32.126  1.00 44.17           N  
ATOM   2181  CA  LEU A1121      18.169  23.983  33.266  1.00 44.12           C  
ATOM   2182  C   LEU A1121      17.250  25.124  33.706  1.00 44.18           C  
ATOM   2183  O   LEU A1121      17.026  25.321  34.905  1.00 44.01           O  
ATOM   2184  CB  LEU A1121      19.557  24.531  32.915  1.00 44.06           C  
ATOM   2185  N   ARG A1122      16.737  25.877  32.733  1.00 44.22           N  
ATOM   2186  CA  ARG A1122      15.791  26.973  33.001  1.00 44.43           C  
ATOM   2187  C   ARG A1122      14.481  26.484  33.638  1.00 44.07           C  
ATOM   2188  O   ARG A1122      14.006  27.082  34.600  1.00 43.95           O  
ATOM   2189  CB  ARG A1122      15.489  27.770  31.725  1.00 44.43           C  
ATOM   2190  CG  ARG A1122      16.538  28.820  31.386  1.00 46.18           C  
ATOM   2191  CD  ARG A1122      16.295  29.427  30.008  1.00 48.34           C  
ATOM   2192  NE  ARG A1122      15.120  30.306  29.974  1.00 49.77           N  
ATOM   2193  CZ  ARG A1122      14.639  30.883  28.869  1.00 50.33           C  
ATOM   2194  NH1 ARG A1122      15.225  30.678  27.691  1.00 50.20           N  
ATOM   2195  NH2 ARG A1122      13.559  31.662  28.938  1.00 50.33           N  
ATOM   2196  N   VAL A1123      13.919  25.400  33.104  1.00 43.88           N  
ATOM   2197  CA  VAL A1123      12.693  24.797  33.649  1.00 43.72           C  
ATOM   2198  C   VAL A1123      12.918  24.280  35.079  1.00 44.62           C  
ATOM   2199  O   VAL A1123      12.120  24.558  35.975  1.00 44.36           O  
ATOM   2200  CB  VAL A1123      12.171  23.640  32.752  1.00 43.21           C  
ATOM   2201  CG1 VAL A1123      11.027  22.905  33.436  1.00 42.37           C  
ATOM   2202  CG2 VAL A1123      11.727  24.166  31.393  1.00 42.09           C  
ATOM   2203  N   ASP A1124      14.003  23.532  35.284  1.00 45.67           N  
ATOM   2204  CA  ASP A1124      14.394  23.085  36.630  1.00 46.82           C  
ATOM   2205  C   ASP A1124      14.514  24.275  37.595  1.00 47.23           C  
ATOM   2206  O   ASP A1124      14.046  24.208  38.735  1.00 47.41           O  
ATOM   2207  CB  ASP A1124      15.726  22.302  36.597  1.00 47.03           C  
ATOM   2208  CG  ASP A1124      15.581  20.881  36.021  1.00 48.23           C  
ATOM   2209  OD1 ASP A1124      14.443  20.378  35.871  1.00 49.57           O  
ATOM   2210  OD2 ASP A1124      16.625  20.262  35.706  1.00 49.73           O  
ATOM   2211  N   GLN A1125      15.121  25.361  37.126  1.00 47.69           N  
ATOM   2212  CA  GLN A1125      15.345  26.542  37.958  1.00 48.24           C  
ATOM   2213  C   GLN A1125      14.028  27.257  38.290  1.00 48.38           C  
ATOM   2214  O   GLN A1125      13.820  27.674  39.431  1.00 48.27           O  
ATOM   2215  CB  GLN A1125      16.327  27.502  37.268  1.00 48.44           C  
ATOM   2216  CG  GLN A1125      17.046  28.449  38.216  1.00 49.09           C  
ATOM   2217  CD  GLN A1125      18.137  29.267  37.535  1.00 50.15           C  
ATOM   2218  OE1 GLN A1125      18.265  29.262  36.310  1.00 50.50           O  
ATOM   2219  NE2 GLN A1125      18.930  29.978  38.335  1.00 49.10           N  
ATOM   2220  N   ILE A1126      13.146  27.386  37.298  1.00 48.60           N  
ATOM   2221  CA  ILE A1126      11.809  27.962  37.504  1.00 48.87           C  
ATOM   2222  C   ILE A1126      11.008  27.133  38.512  1.00 49.61           C  
ATOM   2223  O   ILE A1126      10.222  27.674  39.292  1.00 49.65           O  
ATOM   2224  CB  ILE A1126      11.013  28.049  36.177  1.00 48.70           C  
ATOM   2225  CG1 ILE A1126      11.627  29.100  35.252  1.00 48.15           C  
ATOM   2226  CG2 ILE A1126       9.539  28.390  36.435  1.00 48.12           C  
ATOM   2227  CD1 ILE A1126      11.398  28.824  33.796  1.00 47.36           C  
ATOM   2228  N   ARG A1127      11.228  25.822  38.481  1.00 50.30           N  
ATOM   2229  CA  ARG A1127      10.546  24.875  39.351  1.00 51.19           C  
ATOM   2230  C   ARG A1127      10.899  25.121  40.828  1.00 51.53           C  
ATOM   2231  O   ARG A1127      10.058  24.966  41.716  1.00 51.78           O  
ATOM   2232  CB  ARG A1127      10.941  23.453  38.929  1.00 51.42           C  
ATOM   2233  CG  ARG A1127       9.958  22.360  39.269  1.00 52.94           C  
ATOM   2234  CD  ARG A1127       9.917  21.316  38.154  1.00 55.30           C  
ATOM   2235  NE  ARG A1127      11.218  20.719  37.822  1.00 56.76           N  
ATOM   2236  CZ  ARG A1127      11.678  19.557  38.298  1.00 57.49           C  
ATOM   2237  NH1 ARG A1127      10.971  18.835  39.164  1.00 57.83           N  
ATOM   2238  NH2 ARG A1127      12.869  19.114  37.911  1.00 57.71           N  
ATOM   2239  N   ASP A1128      12.142  25.523  41.073  1.00 51.91           N  
ATOM   2240  CA  ASP A1128      12.653  25.728  42.429  1.00 52.06           C  
ATOM   2241  C   ASP A1128      12.185  27.061  43.015  1.00 52.04           C  
ATOM   2242  O   ASP A1128      11.844  27.135  44.194  1.00 52.41           O  
ATOM   2243  CB  ASP A1128      14.183  25.622  42.431  1.00 52.06           C  
ATOM   2244  CG  ASP A1128      14.678  24.273  41.907  1.00 52.23           C  
ATOM   2245  OD1 ASP A1128      13.859  23.337  41.787  1.00 52.96           O  
ATOM   2246  OD2 ASP A1128      15.882  24.144  41.605  1.00 52.46           O  
ATOM   2247  N   ASN A1129      12.155  28.103  42.191  1.00 52.04           N  
ATOM   2248  CA  ASN A1129      11.571  29.389  42.585  1.00 51.94           C  
ATOM   2249  C   ASN A1129      10.124  29.246  43.044  1.00 51.54           C  
ATOM   2250  O   ASN A1129       9.680  29.963  43.935  1.00 51.29           O  
ATOM   2251  CB  ASN A1129      11.631  30.388  41.424  1.00 52.20           C  
ATOM   2252  CG  ASN A1129      13.046  30.860  41.129  1.00 52.78           C  
ATOM   2253  OD1 ASN A1129      14.019  30.305  41.641  1.00 53.21           O  
ATOM   2254  ND2 ASN A1129      13.164  31.885  40.290  1.00 53.37           N  
ATOM   2255  N   MET A1130       9.396  28.328  42.412  1.00 51.11           N  
ATOM   2256  CA  MET A1130       8.050  27.962  42.851  1.00 50.89           C  
ATOM   2257  C   MET A1130       8.100  27.195  44.170  1.00 50.48           C  
ATOM   2258  O   MET A1130       7.062  26.912  44.758  1.00 50.01           O  
ATOM   2259  CB  MET A1130       7.350  27.109  41.789  1.00 50.75           C  
ATOM   2260  CG  MET A1130       6.673  27.911  40.711  1.00 50.77           C  
ATOM   2261  SD  MET A1130       6.185  26.875  39.326  1.00 51.77           S  
ATOM   2262  CE  MET A1130       4.408  26.875  39.529  1.00 51.15           C  
TER    2263      MET A1130                                                      
ATOM   2264  N   GLN B 843       0.216 -31.426  45.504  1.00 50.24           N  
ATOM   2265  CA  GLN B 843       0.855 -31.633  44.175  1.00 50.32           C  
ATOM   2266  C   GLN B 843       2.112 -32.483  44.275  1.00 50.03           C  
ATOM   2267  O   GLN B 843       2.251 -33.472  43.555  1.00 50.36           O  
ATOM   2268  CB  GLN B 843       1.182 -30.289  43.528  1.00 50.43           C  
ATOM   2269  CG  GLN B 843       0.015 -29.695  42.758  1.00 51.15           C  
ATOM   2270  CD  GLN B 843      -0.176 -28.217  43.022  1.00 52.29           C  
ATOM   2271  OE1 GLN B 843       0.792 -27.449  43.098  1.00 52.80           O  
ATOM   2272  NE2 GLN B 843      -1.435 -27.807  43.166  1.00 52.80           N  
ATOM   2273  N   PHE B 844       3.020 -32.115  45.172  1.00 49.46           N  
ATOM   2274  CA  PHE B 844       4.305 -32.805  45.262  1.00 49.16           C  
ATOM   2275  C   PHE B 844       4.335 -33.838  46.398  1.00 48.73           C  
ATOM   2276  O   PHE B 844       4.173 -33.496  47.569  1.00 48.73           O  
ATOM   2277  CB  PHE B 844       5.438 -31.783  45.370  1.00 49.31           C  
ATOM   2278  CG  PHE B 844       5.569 -30.915  44.145  1.00 49.50           C  
ATOM   2279  CD1 PHE B 844       4.787 -29.777  43.997  1.00 49.62           C  
ATOM   2280  CD2 PHE B 844       6.446 -31.258  43.125  1.00 50.11           C  
ATOM   2281  CE1 PHE B 844       4.889 -28.980  42.860  1.00 49.77           C  
ATOM   2282  CE2 PHE B 844       6.552 -30.469  41.984  1.00 50.35           C  
ATOM   2283  CZ  PHE B 844       5.770 -29.322  41.857  1.00 50.00           C  
ATOM   2284  N   GLU B 845       4.522 -35.105  46.022  1.00 47.97           N  
ATOM   2285  CA  GLU B 845       4.525 -36.220  46.955  1.00 47.49           C  
ATOM   2286  C   GLU B 845       5.908 -36.872  47.018  1.00 46.77           C  
ATOM   2287  O   GLU B 845       6.468 -37.247  45.985  1.00 46.67           O  
ATOM   2288  CB  GLU B 845       3.481 -37.240  46.511  1.00 47.70           C  
ATOM   2289  CG  GLU B 845       3.121 -38.259  47.562  1.00 48.34           C  
ATOM   2290  CD  GLU B 845       1.944 -39.116  47.149  1.00 49.02           C  
ATOM   2291  OE1 GLU B 845       1.224 -39.596  48.044  1.00 49.66           O  
ATOM   2292  OE2 GLU B 845       1.732 -39.305  45.934  1.00 49.93           O  
ATOM   2293  N   GLU B 846       6.430 -37.029  48.237  1.00 45.95           N  
ATOM   2294  CA  GLU B 846       7.821 -37.469  48.474  1.00 45.47           C  
ATOM   2295  C   GLU B 846       8.197 -38.830  47.857  1.00 44.92           C  
ATOM   2296  O   GLU B 846       9.363 -39.068  47.541  1.00 44.89           O  
ATOM   2297  CB  GLU B 846       8.114 -37.499  49.983  1.00 45.39           C  
ATOM   2298  N   ARG B 847       7.217 -39.717  47.690  1.00 44.15           N  
ATOM   2299  CA  ARG B 847       7.458 -41.024  47.076  1.00 43.53           C  
ATOM   2300  C   ARG B 847       7.857 -40.912  45.597  1.00 42.83           C  
ATOM   2301  O   ARG B 847       8.345 -41.888  45.014  1.00 42.74           O  
ATOM   2302  CB  ARG B 847       6.219 -41.925  47.212  1.00 43.44           C  
ATOM   2303  N   HIS B 848       7.654 -39.734  44.998  1.00 41.70           N  
ATOM   2304  CA  HIS B 848       7.858 -39.557  43.555  1.00 40.81           C  
ATOM   2305  C   HIS B 848       9.029 -38.632  43.189  1.00 39.56           C  
ATOM   2306  O   HIS B 848       9.116 -38.165  42.055  1.00 39.48           O  
ATOM   2307  CB  HIS B 848       6.554 -39.068  42.903  1.00 40.87           C  
ATOM   2308  CG  HIS B 848       5.415 -40.026  43.047  1.00 40.75           C  
ATOM   2309  ND1 HIS B 848       4.184 -39.654  43.546  1.00 41.65           N  
ATOM   2310  CD2 HIS B 848       5.323 -41.348  42.770  1.00 41.02           C  
ATOM   2311  CE1 HIS B 848       3.381 -40.703  43.563  1.00 40.49           C  
ATOM   2312  NE2 HIS B 848       4.049 -41.744  43.098  1.00 40.55           N  
ATOM   2313  N   LEU B 849       9.924 -38.378  44.145  1.00 38.16           N  
ATOM   2314  CA  LEU B 849      11.155 -37.648  43.875  1.00 37.17           C  
ATOM   2315  C   LEU B 849      12.276 -38.649  43.695  1.00 35.98           C  
ATOM   2316  O   LEU B 849      12.782 -39.204  44.671  1.00 36.41           O  
ATOM   2317  CB  LEU B 849      11.506 -36.687  45.016  1.00 37.24           C  
ATOM   2318  CG  LEU B 849      10.612 -35.458  45.171  1.00 37.35           C  
ATOM   2319  CD1 LEU B 849      10.936 -34.740  46.474  1.00 37.46           C  
ATOM   2320  CD2 LEU B 849      10.741 -34.512  43.971  1.00 36.56           C  
ATOM   2321  N   LYS B 850      12.652 -38.894  42.448  1.00 34.15           N  
ATOM   2322  CA  LYS B 850      13.791 -39.742  42.157  1.00 32.77           C  
ATOM   2323  C   LYS B 850      15.043 -38.881  42.226  1.00 31.55           C  
ATOM   2324  O   LYS B 850      15.170 -37.924  41.474  1.00 30.58           O  
ATOM   2325  CB  LYS B 850      13.657 -40.371  40.768  1.00 32.80           C  
ATOM   2326  N   PHE B 851      15.942 -39.223  43.145  1.00 30.21           N  
ATOM   2327  CA  PHE B 851      17.240 -38.563  43.290  1.00 29.44           C  
ATOM   2328  C   PHE B 851      18.101 -38.735  42.026  1.00 29.14           C  
ATOM   2329  O   PHE B 851      18.221 -39.838  41.498  1.00 28.89           O  
ATOM   2330  CB  PHE B 851      17.945 -39.132  44.530  1.00 29.01           C  
ATOM   2331  CG  PHE B 851      19.373 -38.717  44.682  1.00 28.70           C  
ATOM   2332  CD1 PHE B 851      19.700 -37.472  45.210  1.00 29.05           C  
ATOM   2333  CD2 PHE B 851      20.404 -39.582  44.333  1.00 27.56           C  
ATOM   2334  CE1 PHE B 851      21.023 -37.093  45.377  1.00 27.70           C  
ATOM   2335  CE2 PHE B 851      21.727 -39.205  44.486  1.00 27.35           C  
ATOM   2336  CZ  PHE B 851      22.035 -37.952  45.006  1.00 27.99           C  
ATOM   2337  N   LEU B 852      18.685 -37.638  41.543  1.00 28.58           N  
ATOM   2338  CA  LEU B 852      19.616 -37.680  40.419  1.00 28.33           C  
ATOM   2339  C   LEU B 852      21.035 -37.359  40.891  1.00 28.85           C  
ATOM   2340  O   LEU B 852      21.961 -38.112  40.613  1.00 28.46           O  
ATOM   2341  CB  LEU B 852      19.176 -36.717  39.313  1.00 27.94           C  
ATOM   2342  CG  LEU B 852      17.898 -37.106  38.565  1.00 27.40           C  
ATOM   2343  CD1 LEU B 852      17.432 -35.994  37.640  1.00 25.84           C  
ATOM   2344  CD2 LEU B 852      18.108 -38.397  37.771  1.00 27.08           C  
ATOM   2345  N   GLN B 853      21.204 -36.246  41.600  1.00 29.30           N  
ATOM   2346  CA  GLN B 853      22.496 -35.914  42.212  1.00 30.07           C  
ATOM   2347  C   GLN B 853      22.430 -34.829  43.278  1.00 31.08           C  
ATOM   2348  O   GLN B 853      21.464 -34.087  43.352  1.00 30.79           O  
ATOM   2349  CB  GLN B 853      23.517 -35.483  41.159  1.00 29.81           C  
ATOM   2350  CG  GLN B 853      23.100 -34.347  40.271  1.00 28.91           C  
ATOM   2351  CD  GLN B 853      24.254 -33.880  39.413  1.00 29.25           C  
ATOM   2352  OE1 GLN B 853      24.435 -34.338  38.285  1.00 27.12           O  
ATOM   2353  NE2 GLN B 853      25.063 -32.977  39.957  1.00 31.03           N  
ATOM   2354  N   GLN B 854      23.484 -34.762  44.091  1.00 33.10           N  
ATOM   2355  CA  GLN B 854      23.735 -33.633  44.991  1.00 34.81           C  
ATOM   2356  C   GLN B 854      24.211 -32.428  44.184  1.00 35.91           C  
ATOM   2357  O   GLN B 854      25.097 -32.561  43.351  1.00 35.61           O  
ATOM   2358  CB  GLN B 854      24.818 -33.989  46.018  1.00 35.51           C  
ATOM   2359  CG  GLN B 854      24.278 -34.565  47.320  1.00 37.19           C  
ATOM   2360  CD  GLN B 854      23.586 -33.516  48.182  1.00 39.56           C  
ATOM   2361  OE1 GLN B 854      23.880 -32.312  48.091  1.00 40.97           O  
ATOM   2362  NE2 GLN B 854      22.663 -33.969  49.027  1.00 40.26           N  
ATOM   2363  N   LEU B 855      23.605 -31.269  44.429  1.00 37.40           N  
ATOM   2364  CA  LEU B 855      24.020 -30.017  43.798  1.00 38.63           C  
ATOM   2365  C   LEU B 855      24.893 -29.207  44.741  1.00 40.44           C  
ATOM   2366  O   LEU B 855      25.894 -28.614  44.333  1.00 40.21           O  
ATOM   2367  CB  LEU B 855      22.799 -29.196  43.391  1.00 38.33           C  
ATOM   2368  CG  LEU B 855      22.064 -29.769  42.179  1.00 37.39           C  
ATOM   2369  CD1 LEU B 855      20.737 -29.047  41.930  1.00 34.66           C  
ATOM   2370  CD2 LEU B 855      22.976 -29.716  40.950  1.00 35.10           C  
ATOM   2371  N   GLY B 856      24.502 -29.180  46.008  1.00 42.61           N  
ATOM   2372  CA  GLY B 856      25.315 -28.554  47.032  1.00 44.64           C  
ATOM   2373  C   GLY B 856      24.524 -28.241  48.279  1.00 46.70           C  
ATOM   2374  O   GLY B 856      23.310 -28.460  48.338  1.00 46.93           O  
ATOM   2375  N   LYS B 857      25.231 -27.720  49.276  1.00 49.16           N  
ATOM   2376  CA  LYS B 857      24.623 -27.295  50.532  1.00 50.71           C  
ATOM   2377  C   LYS B 857      24.766 -25.786  50.665  1.00 52.10           C  
ATOM   2378  O   LYS B 857      25.839 -25.222  50.402  1.00 52.33           O  
ATOM   2379  CB  LYS B 857      25.215 -28.040  51.757  1.00 50.83           C  
ATOM   2380  CG  LYS B 857      26.642 -28.616  51.617  1.00 51.23           C  
ATOM   2381  CD  LYS B 857      27.728 -27.546  51.704  1.00 51.32           C  
ATOM   2382  CE  LYS B 857      29.131 -28.124  51.491  1.00 51.67           C  
ATOM   2383  NZ  LYS B 857      29.513 -29.171  52.492  1.00 51.67           N  
ATOM   2384  N   GLY B 858      23.662 -25.138  51.033  1.00 53.69           N  
ATOM   2385  CA  GLY B 858      23.657 -23.711  51.342  1.00 54.77           C  
ATOM   2386  C   GLY B 858      23.872 -23.516  52.829  1.00 55.71           C  
ATOM   2387  O   GLY B 858      24.242 -24.460  53.537  1.00 56.02           O  
ATOM   2388  N   ASN B 859      23.629 -22.293  53.302  1.00 56.60           N  
ATOM   2389  CA  ASN B 859      23.831 -21.940  54.715  1.00 57.02           C  
ATOM   2390  C   ASN B 859      23.432 -23.058  55.681  1.00 57.07           C  
ATOM   2391  O   ASN B 859      24.276 -23.577  56.419  1.00 57.56           O  
ATOM   2392  CB  ASN B 859      23.088 -20.637  55.057  1.00 57.27           C  
ATOM   2393  CG  ASN B 859      23.938 -19.395  54.804  1.00 58.15           C  
ATOM   2394  OD1 ASN B 859      24.773 -19.025  55.634  1.00 59.18           O  
ATOM   2395  ND2 ASN B 859      23.723 -18.739  53.659  1.00 59.29           N  
ATOM   2396  N   PHE B 860      22.156 -23.436  55.667  1.00 56.86           N  
ATOM   2397  CA  PHE B 860      21.664 -24.501  56.543  1.00 56.78           C  
ATOM   2398  C   PHE B 860      20.763 -25.474  55.775  1.00 55.85           C  
ATOM   2399  O   PHE B 860      19.631 -25.131  55.398  1.00 56.33           O  
ATOM   2400  CB  PHE B 860      20.953 -23.899  57.770  1.00 57.07           C  
ATOM   2401  CG  PHE B 860      21.907 -23.364  58.811  1.00 58.41           C  
ATOM   2402  CD1 PHE B 860      22.299 -24.157  59.888  1.00 59.68           C  
ATOM   2403  CD2 PHE B 860      22.439 -22.084  58.694  1.00 59.54           C  
ATOM   2404  CE1 PHE B 860      23.190 -23.675  60.842  1.00 60.35           C  
ATOM   2405  CE2 PHE B 860      23.336 -21.592  59.640  1.00 60.47           C  
ATOM   2406  CZ  PHE B 860      23.713 -22.389  60.716  1.00 60.88           C  
ATOM   2407  N   GLY B 861      21.286 -26.681  55.541  1.00 54.22           N  
ATOM   2408  CA  GLY B 861      20.604 -27.702  54.737  1.00 52.68           C  
ATOM   2409  C   GLY B 861      21.363 -28.063  53.472  1.00 50.95           C  
ATOM   2410  O   GLY B 861      22.549 -27.758  53.348  1.00 51.13           O  
ATOM   2411  N   SER B 862      20.676 -28.725  52.540  1.00 48.40           N  
ATOM   2412  CA  SER B 862      21.277 -29.124  51.268  1.00 46.29           C  
ATOM   2413  C   SER B 862      20.287 -29.029  50.115  1.00 44.16           C  
ATOM   2414  O   SER B 862      19.076 -28.918  50.325  1.00 43.91           O  
ATOM   2415  CB  SER B 862      21.843 -30.542  51.355  1.00 46.26           C  
ATOM   2416  OG  SER B 862      20.836 -31.461  51.703  1.00 45.93           O  
ATOM   2417  N   VAL B 863      20.826 -29.058  48.900  1.00 41.75           N  
ATOM   2418  CA  VAL B 863      20.028 -28.980  47.674  1.00 39.98           C  
ATOM   2419  C   VAL B 863      20.381 -30.144  46.733  1.00 38.68           C  
ATOM   2420  O   VAL B 863      21.552 -30.418  46.484  1.00 38.16           O  
ATOM   2421  CB  VAL B 863      20.234 -27.627  46.949  1.00 39.77           C  
ATOM   2422  CG1 VAL B 863      19.307 -27.512  45.747  1.00 38.20           C  
ATOM   2423  CG2 VAL B 863      19.998 -26.473  47.907  1.00 39.12           C  
ATOM   2424  N   GLU B 864      19.354 -30.825  46.241  1.00 37.12           N  
ATOM   2425  CA  GLU B 864      19.507 -31.965  45.335  1.00 36.43           C  
ATOM   2426  C   GLU B 864      18.776 -31.720  44.019  1.00 35.03           C  
ATOM   2427  O   GLU B 864      17.802 -30.972  43.970  1.00 34.26           O  
ATOM   2428  CB  GLU B 864      18.906 -33.218  45.967  1.00 36.53           C  
ATOM   2429  CG  GLU B 864      19.490 -33.596  47.314  1.00 38.17           C  
ATOM   2430  CD  GLU B 864      18.956 -34.922  47.831  1.00 40.35           C  
ATOM   2431  OE1 GLU B 864      17.720 -35.132  47.810  1.00 41.12           O  
ATOM   2432  OE2 GLU B 864      19.783 -35.757  48.262  1.00 42.16           O  
ATOM   2433  N   MET B 865      19.254 -32.367  42.961  1.00 34.09           N  
ATOM   2434  CA  MET B 865      18.527 -32.450  41.696  1.00 33.21           C  
ATOM   2435  C   MET B 865      17.681 -33.716  41.714  1.00 33.30           C  
ATOM   2436  O   MET B 865      18.162 -34.780  42.080  1.00 31.93           O  
ATOM   2437  CB  MET B 865      19.491 -32.524  40.527  1.00 32.89           C  
ATOM   2438  CG  MET B 865      18.817 -32.479  39.159  1.00 31.75           C  
ATOM   2439  SD  MET B 865      19.850 -33.114  37.825  1.00 29.13           S  
ATOM   2440  CE  MET B 865      21.407 -32.262  38.054  1.00 26.38           C  
ATOM   2441  N   CYS B 866      16.430 -33.580  41.297  1.00 33.64           N  
ATOM   2442  CA  CYS B 866      15.482 -34.683  41.287  1.00 34.60           C  
ATOM   2443  C   CYS B 866      14.578 -34.589  40.062  1.00 34.84           C  
ATOM   2444  O   CYS B 866      14.363 -33.512  39.513  1.00 34.30           O  
ATOM   2445  CB  CYS B 866      14.605 -34.662  42.553  1.00 34.24           C  
ATOM   2446  SG  CYS B 866      15.478 -34.972  44.098  1.00 36.28           S  
ATOM   2447  N   ARG B 867      14.054 -35.732  39.644  1.00 35.78           N  
ATOM   2448  CA  ARG B 867      12.969 -35.760  38.687  1.00 36.64           C  
ATOM   2449  C   ARG B 867      11.680 -35.994  39.473  1.00 37.46           C  
ATOM   2450  O   ARG B 867      11.589 -36.940  40.255  1.00 37.44           O  
ATOM   2451  CB  ARG B 867      13.205 -36.863  37.653  1.00 36.70           C  
ATOM   2452  CG  ARG B 867      12.131 -36.965  36.591  1.00 36.88           C  
ATOM   2453  CD  ARG B 867      12.510 -37.954  35.477  1.00 37.84           C  
ATOM   2454  NE  ARG B 867      13.159 -37.258  34.371  1.00 38.32           N  
ATOM   2455  CZ  ARG B 867      14.402 -37.461  33.942  1.00 39.74           C  
ATOM   2456  NH1 ARG B 867      15.182 -38.393  34.480  1.00 40.78           N  
ATOM   2457  NH2 ARG B 867      14.867 -36.724  32.942  1.00 40.21           N  
ATOM   2458  N   TYR B 868      10.698 -35.115  39.302  1.00 38.74           N  
ATOM   2459  CA  TYR B 868       9.393 -35.362  39.883  1.00 39.99           C  
ATOM   2460  C   TYR B 868       8.571 -36.152  38.872  1.00 41.02           C  
ATOM   2461  O   TYR B 868       8.158 -35.620  37.840  1.00 41.00           O  
ATOM   2462  CB  TYR B 868       8.669 -34.081  40.300  1.00 39.96           C  
ATOM   2463  CG  TYR B 868       7.376 -34.419  41.014  1.00 40.36           C  
ATOM   2464  CD1 TYR B 868       7.401 -35.100  42.225  1.00 40.57           C  
ATOM   2465  CD2 TYR B 868       6.136 -34.113  40.460  1.00 40.62           C  
ATOM   2466  CE1 TYR B 868       6.244 -35.444  42.876  1.00 41.03           C  
ATOM   2467  CE2 TYR B 868       4.957 -34.457  41.111  1.00 40.98           C  
ATOM   2468  CZ  TYR B 868       5.019 -35.129  42.324  1.00 41.61           C  
ATOM   2469  OH  TYR B 868       3.864 -35.487  43.008  1.00 41.20           O  
ATOM   2470  N   ASP B 869       8.339 -37.425  39.181  1.00 42.46           N  
ATOM   2471  CA  ASP B 869       7.858 -38.375  38.188  1.00 43.55           C  
ATOM   2472  C   ASP B 869       6.688 -39.203  38.718  1.00 44.37           C  
ATOM   2473  O   ASP B 869       6.864 -40.370  39.075  1.00 44.50           O  
ATOM   2474  CB  ASP B 869       9.016 -39.284  37.751  1.00 43.66           C  
ATOM   2475  CG  ASP B 869       8.848 -39.817  36.333  1.00 44.55           C  
ATOM   2476  OD1 ASP B 869       8.357 -39.069  35.458  1.00 45.93           O  
ATOM   2477  OD2 ASP B 869       9.234 -40.980  36.085  1.00 45.09           O  
ATOM   2478  N   PRO B 870       5.483 -38.602  38.770  1.00 45.38           N  
ATOM   2479  CA  PRO B 870       4.283 -39.378  39.128  1.00 45.88           C  
ATOM   2480  C   PRO B 870       4.024 -40.554  38.167  1.00 46.32           C  
ATOM   2481  O   PRO B 870       4.217 -41.708  38.560  1.00 46.63           O  
ATOM   2482  CB  PRO B 870       3.149 -38.337  39.087  1.00 45.87           C  
ATOM   2483  CG  PRO B 870       3.702 -37.164  38.335  1.00 46.08           C  
ATOM   2484  CD  PRO B 870       5.180 -37.170  38.585  1.00 45.37           C  
ATOM   2485  N   LEU B 871       3.614 -40.271  36.927  1.00 46.68           N  
ATOM   2486  CA  LEU B 871       3.425 -41.324  35.922  1.00 46.78           C  
ATOM   2487  C   LEU B 871       4.770 -41.946  35.542  1.00 46.92           C  
ATOM   2488  O   LEU B 871       5.456 -41.460  34.653  1.00 46.86           O  
ATOM   2489  CB  LEU B 871       2.691 -40.803  34.673  1.00 46.89           C  
ATOM   2490  CG  LEU B 871       3.200 -39.561  33.933  1.00 46.43           C  
ATOM   2491  CD1 LEU B 871       2.903 -39.674  32.438  1.00 46.09           C  
ATOM   2492  CD2 LEU B 871       2.600 -38.285  34.517  1.00 45.95           C  
ATOM   2493  N   GLN B 872       5.108 -43.050  36.204  1.00 47.28           N  
ATOM   2494  CA  GLN B 872       6.476 -43.584  36.269  1.00 47.45           C  
ATOM   2495  C   GLN B 872       7.180 -43.889  34.938  1.00 47.64           C  
ATOM   2496  O   GLN B 872       7.744 -44.969  34.775  1.00 48.09           O  
ATOM   2497  CB  GLN B 872       6.483 -44.854  37.139  1.00 47.40           C  
ATOM   2498  N   ASP B 873       7.187 -42.936  34.010  1.00 47.65           N  
ATOM   2499  CA  ASP B 873       7.991 -43.050  32.796  1.00 47.71           C  
ATOM   2500  C   ASP B 873       9.384 -42.565  33.201  1.00 47.44           C  
ATOM   2501  O   ASP B 873       9.826 -42.817  34.327  1.00 47.97           O  
ATOM   2502  CB  ASP B 873       7.435 -42.163  31.665  1.00 47.95           C  
ATOM   2503  CG  ASP B 873       5.935 -42.304  31.466  1.00 48.85           C  
ATOM   2504  OD1 ASP B 873       5.431 -41.786  30.442  1.00 50.06           O  
ATOM   2505  OD2 ASP B 873       5.261 -42.915  32.324  1.00 49.92           O  
ATOM   2506  N   ASN B 874      10.084 -41.888  32.292  1.00 46.53           N  
ATOM   2507  CA  ASN B 874      11.146 -40.962  32.686  1.00 45.81           C  
ATOM   2508  C   ASN B 874      10.863 -39.595  32.068  1.00 44.68           C  
ATOM   2509  O   ASN B 874      11.770 -38.887  31.615  1.00 44.57           O  
ATOM   2510  CB  ASN B 874      12.514 -41.509  32.278  1.00 46.03           C  
ATOM   2511  CG  ASN B 874      13.026 -42.548  33.249  1.00 46.62           C  
ATOM   2512  OD1 ASN B 874      13.484 -42.212  34.349  1.00 48.04           O  
ATOM   2513  ND2 ASN B 874      12.951 -43.813  32.857  1.00 46.44           N  
ATOM   2514  N   THR B 875       9.579 -39.238  32.078  1.00 43.22           N  
ATOM   2515  CA  THR B 875       9.068 -38.076  31.357  1.00 42.12           C  
ATOM   2516  C   THR B 875       8.956 -36.840  32.252  1.00 40.75           C  
ATOM   2517  O   THR B 875       8.846 -35.725  31.751  1.00 40.49           O  
ATOM   2518  CB  THR B 875       7.677 -38.377  30.759  1.00 42.13           C  
ATOM   2519  OG1 THR B 875       6.790 -38.810  31.800  1.00 42.62           O  
ATOM   2520  CG2 THR B 875       7.771 -39.458  29.699  1.00 42.19           C  
ATOM   2521  N   GLY B 876       8.981 -37.046  33.568  1.00 39.26           N  
ATOM   2522  CA  GLY B 876       8.805 -35.963  34.533  1.00 38.24           C  
ATOM   2523  C   GLY B 876       9.864 -34.868  34.494  1.00 37.30           C  
ATOM   2524  O   GLY B 876      11.009 -35.094  34.096  1.00 36.81           O  
ATOM   2525  N   GLU B 877       9.463 -33.674  34.926  1.00 36.32           N  
ATOM   2526  CA  GLU B 877      10.320 -32.498  34.918  1.00 35.41           C  
ATOM   2527  C   GLU B 877      11.443 -32.648  35.959  1.00 34.10           C  
ATOM   2528  O   GLU B 877      11.230 -33.211  37.038  1.00 33.60           O  
ATOM   2529  CB  GLU B 877       9.463 -31.245  35.194  1.00 35.73           C  
ATOM   2530  CG  GLU B 877      10.203 -29.917  35.054  1.00 37.77           C  
ATOM   2531  CD  GLU B 877       9.297 -28.734  34.697  1.00 39.88           C  
ATOM   2532  OE1 GLU B 877       8.206 -28.596  35.297  1.00 40.53           O  
ATOM   2533  OE2 GLU B 877       9.696 -27.929  33.823  1.00 41.74           O  
ATOM   2534  N   VAL B 878      12.639 -32.167  35.618  1.00 32.52           N  
ATOM   2535  CA  VAL B 878      13.751 -32.108  36.575  1.00 31.34           C  
ATOM   2536  C   VAL B 878      13.630 -30.820  37.407  1.00 30.26           C  
ATOM   2537  O   VAL B 878      13.395 -29.751  36.875  1.00 29.60           O  
ATOM   2538  CB  VAL B 878      15.132 -32.192  35.861  1.00 31.56           C  
ATOM   2539  CG1 VAL B 878      16.266 -31.789  36.794  1.00 30.48           C  
ATOM   2540  CG2 VAL B 878      15.356 -33.607  35.311  1.00 30.46           C  
ATOM   2541  N   VAL B 879      13.755 -30.951  38.721  1.00 29.49           N  
ATOM   2542  CA  VAL B 879      13.548 -29.844  39.647  1.00 28.39           C  
ATOM   2543  C   VAL B 879      14.708 -29.768  40.632  1.00 28.44           C  
ATOM   2544  O   VAL B 879      15.468 -30.733  40.784  1.00 28.35           O  
ATOM   2545  CB  VAL B 879      12.184 -29.988  40.410  1.00 28.34           C  
ATOM   2546  CG1 VAL B 879      11.021 -29.920  39.443  1.00 26.30           C  
ATOM   2547  CG2 VAL B 879      12.134 -31.274  41.208  1.00 27.38           C  
ATOM   2548  N   ALA B 880      14.852 -28.611  41.277  1.00 28.24           N  
ATOM   2549  CA  ALA B 880      15.803 -28.445  42.379  1.00 28.89           C  
ATOM   2550  C   ALA B 880      15.033 -28.545  43.690  1.00 29.02           C  
ATOM   2551  O   ALA B 880      13.946 -28.004  43.798  1.00 29.69           O  
ATOM   2552  CB  ALA B 880      16.543 -27.105  42.267  1.00 28.22           C  
ATOM   2553  N   VAL B 881      15.593 -29.267  44.657  1.00 29.58           N  
ATOM   2554  CA  VAL B 881      14.920 -29.617  45.898  1.00 29.79           C  
ATOM   2555  C   VAL B 881      15.796 -29.207  47.077  1.00 30.74           C  
ATOM   2556  O   VAL B 881      16.902 -29.721  47.230  1.00 29.90           O  
ATOM   2557  CB  VAL B 881      14.677 -31.143  45.979  1.00 29.96           C  
ATOM   2558  CG1 VAL B 881      14.118 -31.531  47.336  1.00 28.90           C  
ATOM   2559  CG2 VAL B 881      13.754 -31.593  44.856  1.00 29.67           C  
ATOM   2560  N   LYS B 882      15.312 -28.267  47.885  1.00 31.85           N  
ATOM   2561  CA  LYS B 882      16.034 -27.811  49.079  1.00 33.35           C  
ATOM   2562  C   LYS B 882      15.340 -28.347  50.343  1.00 34.42           C  
ATOM   2563  O   LYS B 882      14.102 -28.331  50.453  1.00 33.91           O  
ATOM   2564  CB  LYS B 882      16.097 -26.279  49.107  1.00 33.31           C  
ATOM   2565  CG  LYS B 882      16.968 -25.660  50.206  1.00 34.22           C  
ATOM   2566  CD  LYS B 882      16.945 -24.121  50.085  1.00 35.12           C  
ATOM   2567  CE  LYS B 882      17.847 -23.434  51.072  1.00 35.92           C  
ATOM   2568  NZ  LYS B 882      17.882 -21.959  50.822  1.00 36.17           N  
ATOM   2569  N   LYS B 883      16.145 -28.836  51.279  1.00 36.33           N  
ATOM   2570  CA  LYS B 883      15.646 -29.330  52.565  1.00 37.98           C  
ATOM   2571  C   LYS B 883      16.621 -28.994  53.679  1.00 39.02           C  
ATOM   2572  O   LYS B 883      17.765 -28.624  53.414  1.00 38.95           O  
ATOM   2573  CB  LYS B 883      15.415 -30.844  52.514  1.00 38.39           C  
ATOM   2574  CG  LYS B 883      16.650 -31.690  52.184  1.00 39.60           C  
ATOM   2575  CD  LYS B 883      16.256 -33.159  51.939  1.00 41.46           C  
ATOM   2576  CE  LYS B 883      17.473 -34.045  51.718  1.00 42.75           C  
ATOM   2577  NZ  LYS B 883      17.115 -35.324  51.038  1.00 44.27           N  
ATOM   2578  N   LEU B 884      16.161 -29.145  54.921  1.00 40.42           N  
ATOM   2579  CA  LEU B 884      16.981 -28.857  56.102  1.00 41.47           C  
ATOM   2580  C   LEU B 884      17.906 -30.038  56.443  1.00 42.22           C  
ATOM   2581  O   LEU B 884      17.529 -31.203  56.296  1.00 42.22           O  
ATOM   2582  CB  LEU B 884      16.091 -28.522  57.312  1.00 41.59           C  
ATOM   2583  N   GLN B 885      19.112 -29.715  56.909  1.00 42.91           N  
ATOM   2584  CA  GLN B 885      20.091 -30.726  57.315  1.00 43.33           C  
ATOM   2585  C   GLN B 885      19.877 -31.097  58.775  1.00 43.37           C  
ATOM   2586  O   GLN B 885      19.358 -32.169  59.079  1.00 43.79           O  
ATOM   2587  CB  GLN B 885      21.519 -30.204  57.124  1.00 43.50           C  
ATOM   2588  N   HIS B 891      15.664 -24.471  63.221  1.00 48.58           N  
ATOM   2589  CA  HIS B 891      15.908 -23.788  61.941  1.00 48.48           C  
ATOM   2590  C   HIS B 891      14.727 -23.865  60.953  1.00 47.70           C  
ATOM   2591  O   HIS B 891      14.763 -23.230  59.896  1.00 47.15           O  
ATOM   2592  CB  HIS B 891      17.171 -24.343  61.278  1.00 48.62           C  
ATOM   2593  CG  HIS B 891      18.333 -23.398  61.291  1.00 50.56           C  
ATOM   2594  ND1 HIS B 891      18.328 -22.204  60.600  1.00 53.11           N  
ATOM   2595  CD2 HIS B 891      19.555 -23.491  61.870  1.00 52.03           C  
ATOM   2596  CE1 HIS B 891      19.489 -21.594  60.768  1.00 53.30           C  
ATOM   2597  NE2 HIS B 891      20.251 -22.355  61.535  1.00 53.13           N  
ATOM   2598  N   LEU B 892      13.692 -24.621  61.312  1.00 47.05           N  
ATOM   2599  CA  LEU B 892      12.530 -24.834  60.445  1.00 46.83           C  
ATOM   2600  C   LEU B 892      11.710 -23.567  60.233  1.00 46.59           C  
ATOM   2601  O   LEU B 892      11.075 -23.412  59.186  1.00 46.43           O  
ATOM   2602  CB  LEU B 892      11.623 -25.929  61.023  1.00 46.80           C  
ATOM   2603  CG  LEU B 892      10.289 -26.189  60.305  1.00 47.05           C  
ATOM   2604  CD1 LEU B 892      10.532 -26.599  58.855  1.00 46.16           C  
ATOM   2605  CD2 LEU B 892       9.444 -27.242  61.052  1.00 46.43           C  
ATOM   2606  N   ARG B 893      11.712 -22.685  61.234  1.00 45.94           N  
ATOM   2607  CA  ARG B 893      10.949 -21.437  61.180  1.00 45.87           C  
ATOM   2608  C   ARG B 893      11.478 -20.486  60.094  1.00 45.03           C  
ATOM   2609  O   ARG B 893      10.695 -19.925  59.323  1.00 44.31           O  
ATOM   2610  CB  ARG B 893      10.948 -20.770  62.566  1.00 46.24           C  
ATOM   2611  CG  ARG B 893      10.494 -19.307  62.665  1.00 47.96           C  
ATOM   2612  CD  ARG B 893       9.239 -18.942  61.857  1.00 50.60           C  
ATOM   2613  NE  ARG B 893       8.274 -20.028  61.669  1.00 52.68           N  
ATOM   2614  CZ  ARG B 893       7.249 -19.976  60.816  1.00 53.79           C  
ATOM   2615  NH1 ARG B 893       7.032 -18.890  60.079  1.00 54.29           N  
ATOM   2616  NH2 ARG B 893       6.425 -21.013  60.705  1.00 54.49           N  
ATOM   2617  N   ASP B 894      12.798 -20.317  60.045  1.00 44.22           N  
ATOM   2618  CA  ASP B 894      13.446 -19.520  59.002  1.00 43.83           C  
ATOM   2619  C   ASP B 894      13.162 -20.104  57.613  1.00 42.98           C  
ATOM   2620  O   ASP B 894      12.772 -19.387  56.696  1.00 43.04           O  
ATOM   2621  CB  ASP B 894      14.960 -19.430  59.244  1.00 43.95           C  
ATOM   2622  CG  ASP B 894      15.326 -18.543  60.440  1.00 45.32           C  
ATOM   2623  OD1 ASP B 894      14.463 -17.803  60.967  1.00 46.19           O  
ATOM   2624  OD2 ASP B 894      16.506 -18.578  60.854  1.00 48.72           O  
ATOM   2625  N   PHE B 895      13.334 -21.415  57.481  1.00 41.87           N  
ATOM   2626  CA  PHE B 895      13.058 -22.118  56.238  1.00 40.81           C  
ATOM   2627  C   PHE B 895      11.611 -21.890  55.776  1.00 39.90           C  
ATOM   2628  O   PHE B 895      11.367 -21.630  54.601  1.00 39.62           O  
ATOM   2629  CB  PHE B 895      13.365 -23.610  56.425  1.00 40.87           C  
ATOM   2630  CG  PHE B 895      13.352 -24.416  55.150  1.00 41.44           C  
ATOM   2631  CD1 PHE B 895      13.995 -23.960  54.000  1.00 42.90           C  
ATOM   2632  CD2 PHE B 895      12.725 -25.650  55.110  1.00 41.81           C  
ATOM   2633  CE1 PHE B 895      13.991 -24.712  52.835  1.00 42.59           C  
ATOM   2634  CE2 PHE B 895      12.716 -26.404  53.954  1.00 42.15           C  
ATOM   2635  CZ  PHE B 895      13.352 -25.936  52.813  1.00 42.69           C  
ATOM   2636  N   GLU B 896      10.657 -21.956  56.697  1.00 38.86           N  
ATOM   2637  CA  GLU B 896       9.250 -21.707  56.356  1.00 38.20           C  
ATOM   2638  C   GLU B 896       9.024 -20.276  55.888  1.00 37.10           C  
ATOM   2639  O   GLU B 896       8.271 -20.041  54.957  1.00 36.75           O  
ATOM   2640  CB  GLU B 896       8.322 -22.029  57.527  1.00 38.43           C  
ATOM   2641  CG  GLU B 896       7.993 -23.514  57.645  1.00 40.08           C  
ATOM   2642  CD  GLU B 896       6.859 -23.792  58.620  1.00 42.97           C  
ATOM   2643  OE1 GLU B 896       5.889 -24.489  58.231  1.00 45.69           O  
ATOM   2644  OE2 GLU B 896       6.935 -23.318  59.774  1.00 43.92           O  
ATOM   2645  N   ARG B 897       9.687 -19.321  56.526  1.00 36.38           N  
ATOM   2646  CA  ARG B 897       9.577 -17.928  56.105  1.00 35.91           C  
ATOM   2647  C   ARG B 897      10.274 -17.696  54.760  1.00 34.72           C  
ATOM   2648  O   ARG B 897       9.819 -16.891  53.961  1.00 33.98           O  
ATOM   2649  CB  ARG B 897      10.114 -16.987  57.184  1.00 36.21           C  
ATOM   2650  CG  ARG B 897       9.038 -16.572  58.167  1.00 38.46           C  
ATOM   2651  CD  ARG B 897       9.589 -16.285  59.538  1.00 41.36           C  
ATOM   2652  NE  ARG B 897      10.519 -15.170  59.521  1.00 45.05           N  
ATOM   2653  CZ  ARG B 897      11.164 -14.717  60.590  1.00 46.92           C  
ATOM   2654  NH1 ARG B 897      10.984 -15.279  61.781  1.00 48.25           N  
ATOM   2655  NH2 ARG B 897      11.998 -13.697  60.463  1.00 47.77           N  
ATOM   2656  N   GLU B 898      11.361 -18.422  54.513  1.00 33.48           N  
ATOM   2657  CA  GLU B 898      12.014 -18.401  53.209  1.00 32.91           C  
ATOM   2658  C   GLU B 898      11.080 -18.855  52.084  1.00 31.93           C  
ATOM   2659  O   GLU B 898      11.041 -18.247  51.036  1.00 30.84           O  
ATOM   2660  CB  GLU B 898      13.271 -19.274  53.227  1.00 33.04           C  
ATOM   2661  CG  GLU B 898      13.855 -19.545  51.849  1.00 34.28           C  
ATOM   2662  CD  GLU B 898      15.065 -20.445  51.887  1.00 35.45           C  
ATOM   2663  OE1 GLU B 898      15.431 -20.902  52.985  1.00 36.57           O  
ATOM   2664  OE2 GLU B 898      15.654 -20.684  50.812  1.00 37.75           O  
ATOM   2665  N   ILE B 899      10.332 -19.930  52.323  1.00 31.44           N  
ATOM   2666  CA  ILE B 899       9.388 -20.472  51.348  1.00 31.16           C  
ATOM   2667  C   ILE B 899       8.280 -19.460  51.012  1.00 31.11           C  
ATOM   2668  O   ILE B 899       7.948 -19.257  49.842  1.00 30.56           O  
ATOM   2669  CB  ILE B 899       8.790 -21.816  51.870  1.00 31.41           C  
ATOM   2670  CG1 ILE B 899       9.895 -22.876  51.978  1.00 31.76           C  
ATOM   2671  CG2 ILE B 899       7.668 -22.331  50.961  1.00 30.78           C  
ATOM   2672  CD1 ILE B 899       9.582 -24.010  52.946  1.00 32.64           C  
ATOM   2673  N   GLU B 900       7.713 -18.813  52.025  1.00 31.10           N  
ATOM   2674  CA  GLU B 900       6.670 -17.814  51.766  1.00 31.56           C  
ATOM   2675  C   GLU B 900       7.213 -16.602  50.991  1.00 30.85           C  
ATOM   2676  O   GLU B 900       6.532 -16.080  50.107  1.00 30.06           O  
ATOM   2677  CB  GLU B 900       5.968 -17.387  53.059  1.00 31.80           C  
ATOM   2678  CG  GLU B 900       5.133 -18.498  53.687  1.00 35.08           C  
ATOM   2679  CD  GLU B 900       4.047 -19.055  52.750  1.00 39.24           C  
ATOM   2680  OE1 GLU B 900       4.016 -20.297  52.539  1.00 39.55           O  
ATOM   2681  OE2 GLU B 900       3.232 -18.244  52.227  1.00 42.32           O  
ATOM   2682  N   ILE B 901       8.451 -16.197  51.306  1.00 30.29           N  
ATOM   2683  CA  ILE B 901       9.177 -15.174  50.549  1.00 29.87           C  
ATOM   2684  C   ILE B 901       9.230 -15.531  49.051  1.00 29.48           C  
ATOM   2685  O   ILE B 901       8.763 -14.779  48.198  1.00 29.16           O  
ATOM   2686  CB  ILE B 901      10.660 -15.000  51.093  1.00 29.65           C  
ATOM   2687  CG1 ILE B 901      10.675 -14.454  52.541  1.00 29.59           C  
ATOM   2688  CG2 ILE B 901      11.510 -14.180  50.110  1.00 30.05           C  
ATOM   2689  CD1 ILE B 901      11.118 -13.020  52.749  1.00 29.25           C  
ATOM   2690  N   LEU B 902       9.809 -16.678  48.732  1.00 29.39           N  
ATOM   2691  CA  LEU B 902      10.012 -17.048  47.327  1.00 29.94           C  
ATOM   2692  C   LEU B 902       8.689 -17.220  46.562  1.00 29.72           C  
ATOM   2693  O   LEU B 902       8.592 -16.861  45.384  1.00 28.66           O  
ATOM   2694  CB  LEU B 902      10.872 -18.312  47.226  1.00 29.99           C  
ATOM   2695  CG  LEU B 902      11.417 -18.691  45.844  1.00 31.80           C  
ATOM   2696  CD1 LEU B 902      12.200 -17.549  45.157  1.00 30.75           C  
ATOM   2697  CD2 LEU B 902      12.281 -19.953  45.979  1.00 31.70           C  
ATOM   2698  N   LYS B 903       7.672 -17.750  47.237  1.00 30.18           N  
ATOM   2699  CA  LYS B 903       6.353 -17.927  46.615  1.00 30.85           C  
ATOM   2700  C   LYS B 903       5.703 -16.586  46.261  1.00 30.60           C  
ATOM   2701  O   LYS B 903       4.902 -16.494  45.328  1.00 30.96           O  
ATOM   2702  CB  LYS B 903       5.425 -18.749  47.526  1.00 31.14           C  
ATOM   2703  CG  LYS B 903       3.937 -18.659  47.158  1.00 32.29           C  
ATOM   2704  CD  LYS B 903       3.134 -19.830  47.712  1.00 33.95           C  
ATOM   2705  CE  LYS B 903       3.218 -19.943  49.220  1.00 34.27           C  
ATOM   2706  NZ  LYS B 903       2.303 -21.030  49.657  1.00 37.18           N  
ATOM   2707  N   SER B 904       6.032 -15.547  47.014  1.00 30.44           N  
ATOM   2708  CA  SER B 904       5.510 -14.222  46.716  1.00 30.57           C  
ATOM   2709  C   SER B 904       6.247 -13.531  45.556  1.00 30.68           C  
ATOM   2710  O   SER B 904       5.807 -12.485  45.100  1.00 30.76           O  
ATOM   2711  CB  SER B 904       5.539 -13.341  47.979  1.00 30.91           C  
ATOM   2712  OG  SER B 904       6.868 -13.013  48.372  1.00 29.50           O  
ATOM   2713  N   LEU B 905       7.349 -14.117  45.081  1.00 30.81           N  
ATOM   2714  CA  LEU B 905       8.226 -13.475  44.089  1.00 31.16           C  
ATOM   2715  C   LEU B 905       8.045 -14.085  42.700  1.00 31.64           C  
ATOM   2716  O   LEU B 905       8.330 -15.262  42.502  1.00 31.80           O  
ATOM   2717  CB  LEU B 905       9.694 -13.635  44.486  1.00 31.10           C  
ATOM   2718  CG  LEU B 905      10.176 -12.912  45.749  1.00 30.89           C  
ATOM   2719  CD1 LEU B 905      11.606 -13.346  46.084  1.00 29.64           C  
ATOM   2720  CD2 LEU B 905      10.078 -11.391  45.617  1.00 29.88           C  
ATOM   2721  N   GLN B 906       7.599 -13.265  41.749  1.00 31.83           N  
ATOM   2722  CA  GLN B 906       7.489 -13.645  40.339  1.00 31.87           C  
ATOM   2723  C   GLN B 906       8.240 -12.633  39.474  1.00 30.91           C  
ATOM   2724  O   GLN B 906       7.780 -11.503  39.304  1.00 31.32           O  
ATOM   2725  CB  GLN B 906       6.013 -13.729  39.893  1.00 32.52           C  
ATOM   2726  CG  GLN B 906       5.041 -12.747  40.579  1.00 35.06           C  
ATOM   2727  CD  GLN B 906       4.427 -13.268  41.904  1.00 38.12           C  
ATOM   2728  OE1 GLN B 906       4.290 -14.481  42.126  1.00 38.12           O  
ATOM   2729  NE2 GLN B 906       4.040 -12.332  42.778  1.00 39.00           N  
ATOM   2730  N   HIS B 907       9.395 -13.041  38.950  1.00 29.63           N  
ATOM   2731  CA  HIS B 907      10.254 -12.166  38.140  1.00 28.67           C  
ATOM   2732  C   HIS B 907      11.228 -13.004  37.316  1.00 27.74           C  
ATOM   2733  O   HIS B 907      11.678 -14.055  37.763  1.00 27.89           O  
ATOM   2734  CB  HIS B 907      11.039 -11.218  39.055  1.00 28.40           C  
ATOM   2735  CG  HIS B 907      11.678 -10.062  38.345  1.00 27.12           C  
ATOM   2736  ND1 HIS B 907      12.941 -10.127  37.799  1.00 27.68           N  
ATOM   2737  CD2 HIS B 907      11.247  -8.797  38.140  1.00 25.90           C  
ATOM   2738  CE1 HIS B 907      13.252  -8.959  37.265  1.00 26.03           C  
ATOM   2739  NE2 HIS B 907      12.236  -8.136  37.453  1.00 25.65           N  
ATOM   2740  N   ASP B 908      11.559 -12.531  36.124  1.00 27.19           N  
ATOM   2741  CA  ASP B 908      12.500 -13.230  35.231  1.00 27.08           C  
ATOM   2742  C   ASP B 908      13.902 -13.435  35.800  1.00 26.80           C  
ATOM   2743  O   ASP B 908      14.584 -14.357  35.378  1.00 26.19           O  
ATOM   2744  CB  ASP B 908      12.642 -12.472  33.904  1.00 27.61           C  
ATOM   2745  CG  ASP B 908      11.376 -12.558  33.026  1.00 28.10           C  
ATOM   2746  OD1 ASP B 908      10.506 -13.401  33.294  1.00 28.49           O  
ATOM   2747  OD2 ASP B 908      11.264 -11.755  32.075  1.00 30.12           O  
ATOM   2748  N   ASN B 909      14.341 -12.575  36.731  1.00 26.43           N  
ATOM   2749  CA  ASN B 909      15.673 -12.706  37.318  1.00 26.45           C  
ATOM   2750  C   ASN B 909      15.639 -13.192  38.764  1.00 26.80           C  
ATOM   2751  O   ASN B 909      16.570 -12.939  39.531  1.00 26.58           O  
ATOM   2752  CB  ASN B 909      16.455 -11.394  37.192  1.00 25.83           C  
ATOM   2753  CG  ASN B 909      16.529 -10.907  35.761  1.00 25.09           C  
ATOM   2754  OD1 ASN B 909      16.019  -9.833  35.438  1.00 26.59           O  
ATOM   2755  ND2 ASN B 909      17.140 -11.702  34.888  1.00 22.12           N  
ATOM   2756  N   ILE B 910      14.571 -13.917  39.097  1.00 26.82           N  
ATOM   2757  CA  ILE B 910      14.414 -14.587  40.372  1.00 27.04           C  
ATOM   2758  C   ILE B 910      13.985 -16.050  40.130  1.00 27.50           C  
ATOM   2759  O   ILE B 910      13.011 -16.311  39.409  1.00 26.07           O  
ATOM   2760  CB  ILE B 910      13.360 -13.869  41.224  1.00 27.19           C  
ATOM   2761  CG1 ILE B 910      13.913 -12.528  41.748  1.00 28.28           C  
ATOM   2762  CG2 ILE B 910      12.935 -14.731  42.417  1.00 26.53           C  
ATOM   2763  CD1 ILE B 910      12.814 -11.593  42.161  1.00 30.49           C  
ATOM   2764  N   VAL B 911      14.708 -16.992  40.739  1.00 28.06           N  
ATOM   2765  CA  VAL B 911      14.420 -18.414  40.557  1.00 28.79           C  
ATOM   2766  C   VAL B 911      12.954 -18.715  40.929  1.00 29.62           C  
ATOM   2767  O   VAL B 911      12.443 -18.197  41.924  1.00 29.39           O  
ATOM   2768  CB  VAL B 911      15.428 -19.311  41.321  1.00 28.59           C  
ATOM   2769  CG1 VAL B 911      15.315 -19.141  42.839  1.00 29.18           C  
ATOM   2770  CG2 VAL B 911      15.283 -20.777  40.898  1.00 29.98           C  
ATOM   2771  N   LYS B 912      12.272 -19.491  40.085  1.00 30.42           N  
ATOM   2772  CA  LYS B 912      10.850 -19.831  40.305  1.00 31.29           C  
ATOM   2773  C   LYS B 912      10.603 -20.872  41.403  1.00 31.06           C  
ATOM   2774  O   LYS B 912      11.197 -21.951  41.434  1.00 30.32           O  
ATOM   2775  CB  LYS B 912      10.166 -20.279  39.000  1.00 31.92           C  
ATOM   2776  CG  LYS B 912       9.723 -19.114  38.080  1.00 34.13           C  
ATOM   2777  CD  LYS B 912      10.855 -18.086  37.915  1.00 36.12           C  
ATOM   2778  CE  LYS B 912      10.552 -16.963  36.901  1.00 36.84           C  
ATOM   2779  NZ  LYS B 912      11.835 -16.381  36.418  1.00 33.32           N  
ATOM   2780  N   TYR B 913       9.705 -20.511  42.304  1.00 31.45           N  
ATOM   2781  CA  TYR B 913       9.093 -21.449  43.238  1.00 32.19           C  
ATOM   2782  C   TYR B 913       8.142 -22.378  42.477  1.00 32.62           C  
ATOM   2783  O   TYR B 913       7.360 -21.908  41.656  1.00 31.89           O  
ATOM   2784  CB  TYR B 913       8.315 -20.646  44.286  1.00 32.11           C  
ATOM   2785  CG  TYR B 913       7.360 -21.408  45.163  1.00 32.68           C  
ATOM   2786  CD1 TYR B 913       7.779 -21.950  46.374  1.00 33.84           C  
ATOM   2787  CD2 TYR B 913       6.012 -21.524  44.819  1.00 33.60           C  
ATOM   2788  CE1 TYR B 913       6.887 -22.632  47.208  1.00 33.94           C  
ATOM   2789  CE2 TYR B 913       5.109 -22.200  45.645  1.00 34.04           C  
ATOM   2790  CZ  TYR B 913       5.557 -22.746  46.836  1.00 34.01           C  
ATOM   2791  OH  TYR B 913       4.685 -23.411  47.651  1.00 34.06           O  
ATOM   2792  N   LYS B 914       8.210 -23.681  42.753  1.00 33.52           N  
ATOM   2793  CA  LYS B 914       7.199 -24.621  42.246  1.00 34.54           C  
ATOM   2794  C   LYS B 914       6.237 -25.081  43.340  1.00 34.98           C  
ATOM   2795  O   LYS B 914       5.019 -24.995  43.188  1.00 34.92           O  
ATOM   2796  CB  LYS B 914       7.874 -25.826  41.592  1.00 34.71           C  
ATOM   2797  CG  LYS B 914       8.640 -25.455  40.322  1.00 35.39           C  
ATOM   2798  CD  LYS B 914       9.175 -26.685  39.599  1.00 35.46           C  
ATOM   2799  CE  LYS B 914       9.082 -26.517  38.100  1.00 35.59           C  
ATOM   2800  NZ  LYS B 914       7.693 -26.697  37.623  1.00 36.11           N  
ATOM   2801  N   GLY B 915       6.788 -25.564  44.446  1.00 35.95           N  
ATOM   2802  CA  GLY B 915       5.970 -26.039  45.552  1.00 36.62           C  
ATOM   2803  C   GLY B 915       6.795 -26.620  46.684  1.00 37.47           C  
ATOM   2804  O   GLY B 915       8.001 -26.366  46.781  1.00 36.93           O  
ATOM   2805  N   VAL B 916       6.114 -27.385  47.539  1.00 38.44           N  
ATOM   2806  CA  VAL B 916       6.703 -28.046  48.710  1.00 39.40           C  
ATOM   2807  C   VAL B 916       6.195 -29.491  48.816  1.00 40.57           C  
ATOM   2808  O   VAL B 916       5.256 -29.865  48.115  1.00 40.15           O  
ATOM   2809  CB  VAL B 916       6.302 -27.326  50.016  1.00 39.55           C  
ATOM   2810  CG1 VAL B 916       6.762 -25.880  50.004  1.00 38.72           C  
ATOM   2811  CG2 VAL B 916       4.779 -27.405  50.227  1.00 39.44           C  
ATOM   2812  N   CYS B 917       6.802 -30.289  49.693  1.00 42.10           N  
ATOM   2813  CA  CYS B 917       6.265 -31.614  50.024  1.00 43.72           C  
ATOM   2814  C   CYS B 917       6.539 -32.005  51.479  1.00 43.76           C  
ATOM   2815  O   CYS B 917       7.619 -31.736  52.008  1.00 44.36           O  
ATOM   2816  CB  CYS B 917       6.805 -32.691  49.056  1.00 44.18           C  
ATOM   2817  SG  CYS B 917       8.438 -33.397  49.441  1.00 47.97           S  
ATOM   2818  N   ASN B 924      10.496 -33.559  57.353  1.00 41.42           N  
ATOM   2819  CA  ASN B 924       9.622 -33.653  56.184  1.00 41.50           C  
ATOM   2820  C   ASN B 924       9.948 -32.589  55.121  1.00 41.06           C  
ATOM   2821  O   ASN B 924      10.457 -32.916  54.044  1.00 41.33           O  
ATOM   2822  CB  ASN B 924       8.148 -33.553  56.617  1.00 41.68           C  
ATOM   2823  CG  ASN B 924       7.170 -34.027  55.531  1.00 42.94           C  
ATOM   2824  OD1 ASN B 924       7.003 -33.378  54.494  1.00 45.30           O  
ATOM   2825  ND2 ASN B 924       6.505 -35.154  55.782  1.00 45.66           N  
ATOM   2826  N   LEU B 925       9.705 -31.324  55.465  1.00 40.28           N  
ATOM   2827  CA  LEU B 925       9.539 -30.231  54.493  1.00 39.39           C  
ATOM   2828  C   LEU B 925      10.670 -30.047  53.470  1.00 38.53           C  
ATOM   2829  O   LEU B 925      11.829 -29.814  53.824  1.00 38.36           O  
ATOM   2830  CB  LEU B 925       9.313 -28.908  55.236  1.00 39.46           C  
ATOM   2831  CG  LEU B 925       8.750 -27.741  54.424  1.00 39.10           C  
ATOM   2832  CD1 LEU B 925       7.431 -28.142  53.761  1.00 37.46           C  
ATOM   2833  CD2 LEU B 925       8.586 -26.510  55.327  1.00 38.12           C  
ATOM   2834  N   LYS B 926      10.302 -30.133  52.198  1.00 37.41           N  
ATOM   2835  CA  LYS B 926      11.221 -29.890  51.093  1.00 36.75           C  
ATOM   2836  C   LYS B 926      10.667 -28.759  50.230  1.00 35.66           C  
ATOM   2837  O   LYS B 926       9.466 -28.722  49.944  1.00 35.78           O  
ATOM   2838  CB  LYS B 926      11.391 -31.162  50.248  1.00 37.01           C  
ATOM   2839  CG  LYS B 926      12.133 -32.313  50.945  1.00 37.77           C  
ATOM   2840  CD  LYS B 926      11.829 -33.663  50.293  1.00 39.43           C  
ATOM   2841  CE  LYS B 926      12.511 -34.841  51.002  1.00 40.91           C  
ATOM   2842  NZ  LYS B 926      13.779 -35.270  50.326  1.00 41.14           N  
ATOM   2843  N   LEU B 927      11.540 -27.834  49.836  1.00 34.44           N  
ATOM   2844  CA  LEU B 927      11.182 -26.759  48.917  1.00 33.38           C  
ATOM   2845  C   LEU B 927      11.565 -27.144  47.483  1.00 32.94           C  
ATOM   2846  O   LEU B 927      12.732 -27.453  47.208  1.00 32.38           O  
ATOM   2847  CB  LEU B 927      11.892 -25.461  49.307  1.00 33.25           C  
ATOM   2848  CG  LEU B 927      11.887 -24.347  48.261  1.00 32.21           C  
ATOM   2849  CD1 LEU B 927      10.460 -23.896  47.961  1.00 31.96           C  
ATOM   2850  CD2 LEU B 927      12.733 -23.177  48.753  1.00 33.32           C  
ATOM   2851  N   ILE B 928      10.586 -27.097  46.576  1.00 32.26           N  
ATOM   2852  CA  ILE B 928      10.807 -27.436  45.181  1.00 31.89           C  
ATOM   2853  C   ILE B 928      10.858 -26.185  44.321  1.00 31.41           C  
ATOM   2854  O   ILE B 928       9.911 -25.397  44.301  1.00 30.93           O  
ATOM   2855  CB  ILE B 928       9.698 -28.367  44.623  1.00 32.31           C  
ATOM   2856  CG1 ILE B 928       9.392 -29.511  45.597  1.00 32.62           C  
ATOM   2857  CG2 ILE B 928      10.121 -28.947  43.282  1.00 32.09           C  
ATOM   2858  CD1 ILE B 928      10.606 -30.325  45.982  1.00 33.13           C  
ATOM   2859  N   MET B 929      11.964 -26.044  43.589  1.00 30.77           N  
ATOM   2860  CA  MET B 929      12.236 -24.900  42.727  1.00 30.79           C  
ATOM   2861  C   MET B 929      12.627 -25.377  41.339  1.00 30.31           C  
ATOM   2862  O   MET B 929      13.060 -26.520  41.170  1.00 29.96           O  
ATOM   2863  CB  MET B 929      13.419 -24.093  43.295  1.00 30.99           C  
ATOM   2864  CG  MET B 929      13.118 -23.420  44.611  1.00 31.46           C  
ATOM   2865  SD  MET B 929      14.565 -22.762  45.451  1.00 32.58           S  
ATOM   2866  CE  MET B 929      15.426 -24.267  45.934  1.00 32.64           C  
ATOM   2867  N   GLU B 930      12.526 -24.481  40.362  1.00 29.79           N  
ATOM   2868  CA  GLU B 930      13.010 -24.779  39.025  1.00 29.45           C  
ATOM   2869  C   GLU B 930      14.511 -25.054  39.042  1.00 28.84           C  
ATOM   2870  O   GLU B 930      15.262 -24.498  39.849  1.00 28.16           O  
ATOM   2871  CB  GLU B 930      12.675 -23.670  38.015  1.00 29.66           C  
ATOM   2872  CG  GLU B 930      13.286 -22.299  38.329  1.00 30.44           C  
ATOM   2873  CD  GLU B 930      13.204 -21.327  37.157  1.00 30.47           C  
ATOM   2874  OE1 GLU B 930      13.557 -20.141  37.324  1.00 28.69           O  
ATOM   2875  OE2 GLU B 930      12.791 -21.758  36.067  1.00 32.37           O  
ATOM   2876  N   TYR B 931      14.923 -25.938  38.142  1.00 28.11           N  
ATOM   2877  CA  TYR B 931      16.311 -26.307  37.986  1.00 27.39           C  
ATOM   2878  C   TYR B 931      16.891 -25.430  36.879  1.00 27.13           C  
ATOM   2879  O   TYR B 931      16.386 -25.390  35.768  1.00 26.74           O  
ATOM   2880  CB  TYR B 931      16.430 -27.808  37.654  1.00 27.23           C  
ATOM   2881  CG  TYR B 931      17.828 -28.223  37.317  1.00 26.02           C  
ATOM   2882  CD1 TYR B 931      18.821 -28.200  38.285  1.00 26.25           C  
ATOM   2883  CD2 TYR B 931      18.164 -28.623  36.032  1.00 27.02           C  
ATOM   2884  CE1 TYR B 931      20.113 -28.560  37.988  1.00 26.98           C  
ATOM   2885  CE2 TYR B 931      19.461 -28.986  35.714  1.00 27.39           C  
ATOM   2886  CZ  TYR B 931      20.434 -28.952  36.697  1.00 26.99           C  
ATOM   2887  OH  TYR B 931      21.719 -29.321  36.407  1.00 26.60           O  
ATOM   2888  N   LEU B 932      17.925 -24.677  37.215  1.00 27.38           N  
ATOM   2889  CA  LEU B 932      18.586 -23.807  36.256  1.00 27.44           C  
ATOM   2890  C   LEU B 932      19.887 -24.501  35.885  1.00 27.53           C  
ATOM   2891  O   LEU B 932      20.733 -24.732  36.742  1.00 27.97           O  
ATOM   2892  CB  LEU B 932      18.807 -22.424  36.863  1.00 27.50           C  
ATOM   2893  CG  LEU B 932      17.532 -21.676  37.260  1.00 28.23           C  
ATOM   2894  CD1 LEU B 932      17.871 -20.288  37.803  1.00 30.82           C  
ATOM   2895  CD2 LEU B 932      16.548 -21.547  36.102  1.00 28.36           C  
ATOM   2896  N   PRO B 933      20.038 -24.876  34.607  1.00 28.08           N  
ATOM   2897  CA  PRO B 933      21.024 -25.899  34.248  1.00 28.44           C  
ATOM   2898  C   PRO B 933      22.501 -25.500  34.165  1.00 29.04           C  
ATOM   2899  O   PRO B 933      23.334 -26.386  34.053  1.00 29.01           O  
ATOM   2900  CB  PRO B 933      20.544 -26.351  32.870  1.00 28.16           C  
ATOM   2901  CG  PRO B 933      19.934 -25.138  32.294  1.00 28.25           C  
ATOM   2902  CD  PRO B 933      19.221 -24.487  33.441  1.00 27.81           C  
ATOM   2903  N   TYR B 934      22.843 -24.215  34.220  1.00 30.28           N  
ATOM   2904  CA  TYR B 934      24.270 -23.819  34.113  1.00 30.85           C  
ATOM   2905  C   TYR B 934      24.950 -23.466  35.442  1.00 31.15           C  
ATOM   2906  O   TYR B 934      26.097 -22.987  35.446  1.00 31.80           O  
ATOM   2907  CB  TYR B 934      24.447 -22.690  33.107  1.00 31.11           C  
ATOM   2908  CG  TYR B 934      24.102 -23.070  31.692  1.00 33.10           C  
ATOM   2909  CD1 TYR B 934      22.804 -22.944  31.230  1.00 35.66           C  
ATOM   2910  CD2 TYR B 934      25.075 -23.531  30.808  1.00 36.95           C  
ATOM   2911  CE1 TYR B 934      22.458 -23.282  29.931  1.00 37.40           C  
ATOM   2912  CE2 TYR B 934      24.748 -23.870  29.488  1.00 38.75           C  
ATOM   2913  CZ  TYR B 934      23.427 -23.745  29.062  1.00 39.51           C  
ATOM   2914  OH  TYR B 934      23.054 -24.069  27.769  1.00 41.97           O  
ATOM   2915  N   GLY B 935      24.265 -23.715  36.558  1.00 30.91           N  
ATOM   2916  CA  GLY B 935      24.871 -23.583  37.878  1.00 30.90           C  
ATOM   2917  C   GLY B 935      25.071 -22.142  38.305  1.00 30.77           C  
ATOM   2918  O   GLY B 935      24.519 -21.227  37.696  1.00 30.76           O  
ATOM   2919  N   SER B 936      25.865 -21.946  39.354  1.00 30.61           N  
ATOM   2920  CA  SER B 936      26.069 -20.619  39.914  1.00 30.75           C  
ATOM   2921  C   SER B 936      26.854 -19.751  38.948  1.00 30.21           C  
ATOM   2922  O   SER B 936      27.628 -20.246  38.143  1.00 30.15           O  
ATOM   2923  CB  SER B 936      26.782 -20.690  41.275  1.00 30.80           C  
ATOM   2924  OG  SER B 936      28.188 -20.891  41.136  1.00 32.00           O  
ATOM   2925  N   LEU B 937      26.651 -18.446  39.036  1.00 30.17           N  
ATOM   2926  CA  LEU B 937      27.414 -17.508  38.228  1.00 29.94           C  
ATOM   2927  C   LEU B 937      28.886 -17.577  38.624  1.00 30.64           C  
ATOM   2928  O   LEU B 937      29.756 -17.495  37.773  1.00 30.62           O  
ATOM   2929  CB  LEU B 937      26.882 -16.095  38.413  1.00 29.54           C  
ATOM   2930  CG  LEU B 937      27.527 -15.030  37.547  1.00 27.78           C  
ATOM   2931  CD1 LEU B 937      27.536 -15.442  36.082  1.00 25.48           C  
ATOM   2932  CD2 LEU B 937      26.758 -13.737  37.759  1.00 28.95           C  
ATOM   2933  N   ARG B 938      29.154 -17.773  39.914  1.00 31.89           N  
ATOM   2934  CA  ARG B 938      30.527 -17.932  40.406  1.00 32.82           C  
ATOM   2935  C   ARG B 938      31.256 -19.092  39.716  1.00 32.84           C  
ATOM   2936  O   ARG B 938      32.376 -18.920  39.237  1.00 32.91           O  
ATOM   2937  CB  ARG B 938      30.554 -18.096  41.931  1.00 32.92           C  
ATOM   2938  CG  ARG B 938      31.954 -18.049  42.528  1.00 35.47           C  
ATOM   2939  CD  ARG B 938      31.970 -18.119  44.062  1.00 38.41           C  
ATOM   2940  NE  ARG B 938      33.120 -18.899  44.519  1.00 42.69           N  
ATOM   2941  CZ  ARG B 938      34.322 -18.417  44.852  1.00 44.78           C  
ATOM   2942  NH1 ARG B 938      34.587 -17.107  44.844  1.00 46.14           N  
ATOM   2943  NH2 ARG B 938      35.273 -19.269  45.226  1.00 45.67           N  
ATOM   2944  N   ASP B 939      30.610 -20.248  39.629  1.00 33.49           N  
ATOM   2945  CA  ASP B 939      31.211 -21.415  38.968  1.00 33.82           C  
ATOM   2946  C   ASP B 939      31.243 -21.254  37.445  1.00 34.03           C  
ATOM   2947  O   ASP B 939      32.277 -21.492  36.807  1.00 33.96           O  
ATOM   2948  CB  ASP B 939      30.468 -22.702  39.344  1.00 34.26           C  
ATOM   2949  CG  ASP B 939      30.646 -23.086  40.819  1.00 35.74           C  
ATOM   2950  OD1 ASP B 939      31.656 -22.675  41.444  1.00 36.18           O  
ATOM   2951  OD2 ASP B 939      29.759 -23.793  41.350  1.00 37.08           O  
ATOM   2952  N   TYR B 940      30.117 -20.831  36.880  1.00 33.65           N  
ATOM   2953  CA  TYR B 940      29.973 -20.642  35.442  1.00 33.90           C  
ATOM   2954  C   TYR B 940      31.042 -19.704  34.877  1.00 34.47           C  
ATOM   2955  O   TYR B 940      31.681 -20.008  33.871  1.00 34.07           O  
ATOM   2956  CB  TYR B 940      28.584 -20.080  35.154  1.00 33.75           C  
ATOM   2957  CG  TYR B 940      28.285 -19.853  33.710  1.00 33.58           C  
ATOM   2958  CD1 TYR B 940      27.857 -20.897  32.899  1.00 34.45           C  
ATOM   2959  CD2 TYR B 940      28.409 -18.594  33.149  1.00 34.01           C  
ATOM   2960  CE1 TYR B 940      27.569 -20.693  31.561  1.00 34.14           C  
ATOM   2961  CE2 TYR B 940      28.129 -18.378  31.816  1.00 34.72           C  
ATOM   2962  CZ  TYR B 940      27.710 -19.436  31.029  1.00 34.32           C  
ATOM   2963  OH  TYR B 940      27.435 -19.222  29.715  1.00 33.93           O  
ATOM   2964  N   LEU B 941      31.234 -18.579  35.553  1.00 35.13           N  
ATOM   2965  CA  LEU B 941      32.231 -17.592  35.163  1.00 35.99           C  
ATOM   2966  C   LEU B 941      33.645 -18.168  35.224  1.00 36.66           C  
ATOM   2967  O   LEU B 941      34.488 -17.827  34.403  1.00 36.68           O  
ATOM   2968  CB  LEU B 941      32.117 -16.354  36.070  1.00 35.97           C  
ATOM   2969  CG  LEU B 941      32.711 -15.034  35.603  1.00 36.47           C  
ATOM   2970  CD1 LEU B 941      32.172 -14.677  34.235  1.00 37.23           C  
ATOM   2971  CD2 LEU B 941      32.391 -13.933  36.599  1.00 36.95           C  
ATOM   2972  N   GLN B 942      33.919 -19.013  36.211  1.00 37.62           N  
ATOM   2973  CA  GLN B 942      35.225 -19.673  36.290  1.00 38.72           C  
ATOM   2974  C   GLN B 942      35.413 -20.657  35.154  1.00 38.60           C  
ATOM   2975  O   GLN B 942      36.493 -20.732  34.583  1.00 39.38           O  
ATOM   2976  CB  GLN B 942      35.413 -20.404  37.615  1.00 39.12           C  
ATOM   2977  CG  GLN B 942      35.742 -19.483  38.746  1.00 41.30           C  
ATOM   2978  CD  GLN B 942      36.053 -20.228  40.016  1.00 44.03           C  
ATOM   2979  OE1 GLN B 942      37.214 -20.455  40.332  1.00 44.91           O  
ATOM   2980  NE2 GLN B 942      35.016 -20.620  40.753  1.00 44.98           N  
ATOM   2981  N   ALA B 943      34.353 -21.387  34.820  1.00 38.37           N  
ATOM   2982  CA  ALA B 943      34.419 -22.432  33.806  1.00 38.15           C  
ATOM   2983  C   ALA B 943      34.484 -21.866  32.393  1.00 38.26           C  
ATOM   2984  O   ALA B 943      35.110 -22.465  31.523  1.00 38.56           O  
ATOM   2985  CB  ALA B 943      33.214 -23.358  33.935  1.00 37.85           C  
ATOM   2986  N   HIS B 944      33.832 -20.726  32.160  1.00 37.92           N  
ATOM   2987  CA  HIS B 944      33.647 -20.196  30.805  1.00 37.68           C  
ATOM   2988  C   HIS B 944      34.261 -18.805  30.578  1.00 37.14           C  
ATOM   2989  O   HIS B 944      33.881 -18.104  29.643  1.00 36.74           O  
ATOM   2990  CB  HIS B 944      32.155 -20.169  30.471  1.00 37.50           C  
ATOM   2991  CG  HIS B 944      31.540 -21.527  30.370  1.00 38.65           C  
ATOM   2992  ND1 HIS B 944      31.611 -22.293  29.226  1.00 38.84           N  
ATOM   2993  CD2 HIS B 944      30.840 -22.258  31.270  1.00 39.43           C  
ATOM   2994  CE1 HIS B 944      30.985 -23.439  29.428  1.00 39.46           C  
ATOM   2995  NE2 HIS B 944      30.516 -23.446  30.662  1.00 38.97           N  
ATOM   2996  N   ALA B 945      35.226 -18.432  31.410  1.00 37.17           N  
ATOM   2997  CA  ALA B 945      35.820 -17.083  31.396  1.00 37.58           C  
ATOM   2998  C   ALA B 945      36.297 -16.627  30.005  1.00 38.14           C  
ATOM   2999  O   ALA B 945      36.201 -15.445  29.664  1.00 38.27           O  
ATOM   3000  CB  ALA B 945      36.970 -17.015  32.393  1.00 37.34           C  
ATOM   3001  N   GLU B 946      36.778 -17.576  29.206  1.00 38.39           N  
ATOM   3002  CA  GLU B 946      37.312 -17.310  27.860  1.00 38.58           C  
ATOM   3003  C   GLU B 946      36.278 -16.713  26.906  1.00 37.69           C  
ATOM   3004  O   GLU B 946      36.615 -15.867  26.075  1.00 38.23           O  
ATOM   3005  CB  GLU B 946      37.867 -18.593  27.207  1.00 39.13           C  
ATOM   3006  CG  GLU B 946      38.486 -19.614  28.156  1.00 41.57           C  
ATOM   3007  CD  GLU B 946      37.446 -20.412  28.962  1.00 44.41           C  
ATOM   3008  OE1 GLU B 946      37.675 -20.622  30.177  1.00 45.72           O  
ATOM   3009  OE2 GLU B 946      36.398 -20.809  28.394  1.00 46.75           O  
ATOM   3010  N   ARG B 947      35.037 -17.185  26.998  1.00 36.08           N  
ATOM   3011  CA  ARG B 947      33.952 -16.727  26.123  1.00 34.49           C  
ATOM   3012  C   ARG B 947      33.129 -15.581  26.726  1.00 33.18           C  
ATOM   3013  O   ARG B 947      32.172 -15.130  26.109  1.00 33.39           O  
ATOM   3014  CB  ARG B 947      33.001 -17.895  25.827  1.00 34.57           C  
ATOM   3015  N   ILE B 948      33.466 -15.133  27.937  1.00 31.25           N  
ATOM   3016  CA  ILE B 948      32.685 -14.100  28.620  1.00 29.44           C  
ATOM   3017  C   ILE B 948      33.459 -12.782  28.596  1.00 28.24           C  
ATOM   3018  O   ILE B 948      34.525 -12.664  29.206  1.00 28.10           O  
ATOM   3019  CB  ILE B 948      32.357 -14.532  30.062  1.00 29.86           C  
ATOM   3020  CG1 ILE B 948      31.336 -15.688  30.040  1.00 29.32           C  
ATOM   3021  CG2 ILE B 948      31.806 -13.361  30.907  1.00 28.34           C  
ATOM   3022  CD1 ILE B 948      31.236 -16.389  31.347  1.00 29.82           C  
ATOM   3023  N   ASP B 949      32.938 -11.799  27.862  1.00 26.59           N  
ATOM   3024  CA  ASP B 949      33.616 -10.509  27.731  1.00 25.40           C  
ATOM   3025  C   ASP B 949      32.950  -9.479  28.644  1.00 24.40           C  
ATOM   3026  O   ASP B 949      32.033  -9.822  29.403  1.00 23.49           O  
ATOM   3027  CB  ASP B 949      33.701 -10.071  26.264  1.00 25.48           C  
ATOM   3028  CG  ASP B 949      32.353  -9.839  25.614  1.00 26.71           C  
ATOM   3029  OD1 ASP B 949      32.348  -9.675  24.376  1.00 31.84           O  
ATOM   3030  OD2 ASP B 949      31.305  -9.812  26.298  1.00 28.01           O  
ATOM   3031  N   HIS B 950      33.422  -8.234  28.605  1.00 23.21           N  
ATOM   3032  CA  HIS B 950      32.930  -7.235  29.544  1.00 22.35           C  
ATOM   3033  C   HIS B 950      31.494  -6.860  29.246  1.00 22.25           C  
ATOM   3034  O   HIS B 950      30.730  -6.579  30.156  1.00 20.65           O  
ATOM   3035  CB  HIS B 950      33.819  -5.998  29.547  1.00 22.42           C  
ATOM   3036  CG  HIS B 950      35.119  -6.200  30.261  1.00 20.85           C  
ATOM   3037  ND1 HIS B 950      36.097  -5.235  30.300  1.00 21.26           N  
ATOM   3038  CD2 HIS B 950      35.589  -7.245  30.980  1.00 19.47           C  
ATOM   3039  CE1 HIS B 950      37.115  -5.677  31.017  1.00 22.07           C  
ATOM   3040  NE2 HIS B 950      36.834  -6.899  31.436  1.00 21.05           N  
ATOM   3041  N   ILE B 951      31.122  -6.855  27.969  1.00 22.15           N  
ATOM   3042  CA  ILE B 951      29.743  -6.576  27.624  1.00 21.88           C  
ATOM   3043  C   ILE B 951      28.819  -7.605  28.272  1.00 21.76           C  
ATOM   3044  O   ILE B 951      27.799  -7.243  28.858  1.00 21.41           O  
ATOM   3045  CB  ILE B 951      29.529  -6.492  26.102  1.00 22.70           C  
ATOM   3046  CG1 ILE B 951      30.135  -5.183  25.564  1.00 23.07           C  
ATOM   3047  CG2 ILE B 951      28.031  -6.566  25.763  1.00 20.31           C  
ATOM   3048  CD1 ILE B 951      30.278  -5.118  24.037  1.00 22.92           C  
ATOM   3049  N   LYS B 952      29.195  -8.876  28.210  1.00 22.20           N  
ATOM   3050  CA  LYS B 952      28.420  -9.934  28.868  1.00 22.62           C  
ATOM   3051  C   LYS B 952      28.353  -9.789  30.404  1.00 22.28           C  
ATOM   3052  O   LYS B 952      27.284  -9.976  31.011  1.00 22.01           O  
ATOM   3053  CB  LYS B 952      28.976 -11.309  28.478  1.00 23.40           C  
ATOM   3054  CG  LYS B 952      28.194 -12.492  28.990  1.00 25.51           C  
ATOM   3055  CD  LYS B 952      26.765 -12.515  28.447  1.00 27.81           C  
ATOM   3056  CE  LYS B 952      26.683 -12.876  26.977  1.00 28.09           C  
ATOM   3057  NZ  LYS B 952      25.266 -12.855  26.524  1.00 29.69           N  
ATOM   3058  N   LEU B 953      29.476  -9.449  31.041  1.00 21.19           N  
ATOM   3059  CA  LEU B 953      29.461  -9.195  32.483  1.00 20.79           C  
ATOM   3060  C   LEU B 953      28.440  -8.108  32.846  1.00 20.37           C  
ATOM   3061  O   LEU B 953      27.741  -8.229  33.845  1.00 20.64           O  
ATOM   3062  CB  LEU B 953      30.831  -8.777  32.984  1.00 20.48           C  
ATOM   3063  CG  LEU B 953      31.933  -9.828  33.018  1.00 19.85           C  
ATOM   3064  CD1 LEU B 953      33.134  -9.176  33.714  1.00 17.87           C  
ATOM   3065  CD2 LEU B 953      31.508 -11.124  33.735  1.00 16.25           C  
ATOM   3066  N   LEU B 954      28.351  -7.066  32.030  1.00 19.76           N  
ATOM   3067  CA  LEU B 954      27.412  -5.986  32.295  1.00 20.22           C  
ATOM   3068  C   LEU B 954      25.963  -6.390  31.994  1.00 20.98           C  
ATOM   3069  O   LEU B 954      25.052  -5.861  32.602  1.00 21.38           O  
ATOM   3070  CB  LEU B 954      27.809  -4.720  31.530  1.00 19.83           C  
ATOM   3071  CG  LEU B 954      29.167  -4.151  31.984  1.00 19.18           C  
ATOM   3072  CD1 LEU B 954      29.589  -2.972  31.173  1.00 19.65           C  
ATOM   3073  CD2 LEU B 954      29.167  -3.797  33.447  1.00 19.15           C  
ATOM   3074  N   GLN B 955      25.758  -7.352  31.098  1.00 21.90           N  
ATOM   3075  CA  GLN B 955      24.430  -7.948  30.935  1.00 23.44           C  
ATOM   3076  C   GLN B 955      24.009  -8.623  32.231  1.00 23.35           C  
ATOM   3077  O   GLN B 955      22.897  -8.394  32.719  1.00 23.39           O  
ATOM   3078  CB  GLN B 955      24.382  -8.957  29.787  1.00 23.69           C  
ATOM   3079  CG  GLN B 955      22.968  -9.496  29.483  1.00 26.53           C  
ATOM   3080  CD  GLN B 955      22.951 -10.487  28.320  1.00 29.88           C  
ATOM   3081  OE1 GLN B 955      23.932 -11.173  28.062  1.00 33.93           O  
ATOM   3082  NE2 GLN B 955      21.833 -10.558  27.619  1.00 31.47           N  
ATOM   3083  N   TYR B 956      24.882  -9.451  32.793  1.00 23.37           N  
ATOM   3084  CA  TYR B 956      24.552 -10.111  34.056  1.00 23.80           C  
ATOM   3085  C   TYR B 956      24.295  -9.068  35.129  1.00 22.97           C  
ATOM   3086  O   TYR B 956      23.355  -9.214  35.915  1.00 22.80           O  
ATOM   3087  CB  TYR B 956      25.673 -10.993  34.598  1.00 24.65           C  
ATOM   3088  CG  TYR B 956      26.220 -12.080  33.719  1.00 26.92           C  
ATOM   3089  CD1 TYR B 956      27.572 -12.391  33.802  1.00 29.92           C  
ATOM   3090  CD2 TYR B 956      25.426 -12.797  32.822  1.00 29.66           C  
ATOM   3091  CE1 TYR B 956      28.125 -13.382  33.051  1.00 31.51           C  
ATOM   3092  CE2 TYR B 956      25.986 -13.822  32.038  1.00 29.99           C  
ATOM   3093  CZ  TYR B 956      27.348 -14.099  32.182  1.00 32.39           C  
ATOM   3094  OH  TYR B 956      28.011 -15.073  31.466  1.00 36.96           O  
ATOM   3095  N   THR B 957      25.149  -8.037  35.163  1.00 22.03           N  
ATOM   3096  CA  THR B 957      25.109  -7.021  36.203  1.00 21.63           C  
ATOM   3097  C   THR B 957      23.716  -6.380  36.206  1.00 21.56           C  
ATOM   3098  O   THR B 957      23.058  -6.305  37.247  1.00 20.25           O  
ATOM   3099  CB  THR B 957      26.215  -5.939  36.000  1.00 21.79           C  
ATOM   3100  OG1 THR B 957      27.537  -6.521  36.106  1.00 21.12           O  
ATOM   3101  CG2 THR B 957      26.081  -4.834  37.006  1.00 20.63           C  
ATOM   3102  N   SER B 958      23.248  -5.936  35.040  1.00 21.64           N  
ATOM   3103  CA  SER B 958      21.985  -5.213  35.015  1.00 22.28           C  
ATOM   3104  C   SER B 958      20.787  -6.110  35.368  1.00 21.83           C  
ATOM   3105  O   SER B 958      19.838  -5.639  35.971  1.00 22.07           O  
ATOM   3106  CB  SER B 958      21.784  -4.464  33.692  1.00 22.99           C  
ATOM   3107  OG  SER B 958      21.012  -5.193  32.792  1.00 25.02           O  
ATOM   3108  N   GLN B 959      20.859  -7.394  35.020  1.00 21.94           N  
ATOM   3109  CA  GLN B 959      19.837  -8.385  35.392  1.00 20.99           C  
ATOM   3110  C   GLN B 959      19.770  -8.620  36.904  1.00 21.17           C  
ATOM   3111  O   GLN B 959      18.678  -8.726  37.487  1.00 20.24           O  
ATOM   3112  CB  GLN B 959      20.082  -9.700  34.661  1.00 20.65           C  
ATOM   3113  CG  GLN B 959      19.844  -9.601  33.168  1.00 19.97           C  
ATOM   3114  CD  GLN B 959      20.195 -10.877  32.411  1.00 20.19           C  
ATOM   3115  OE1 GLN B 959      20.509 -11.914  33.010  1.00 23.19           O  
ATOM   3116  NE2 GLN B 959      20.170 -10.802  31.093  1.00 16.15           N  
ATOM   3117  N   ILE B 960      20.931  -8.697  37.556  1.00 20.86           N  
ATOM   3118  CA  ILE B 960      20.953  -8.716  39.032  1.00 20.84           C  
ATOM   3119  C   ILE B 960      20.266  -7.444  39.599  1.00 21.15           C  
ATOM   3120  O   ILE B 960      19.424  -7.546  40.491  1.00 20.44           O  
ATOM   3121  CB  ILE B 960      22.407  -8.900  39.590  1.00 20.64           C  
ATOM   3122  CG1 ILE B 960      22.957 -10.281  39.202  1.00 19.80           C  
ATOM   3123  CG2 ILE B 960      22.434  -8.699  41.122  1.00 21.22           C  
ATOM   3124  CD1 ILE B 960      24.464 -10.348  39.044  1.00 21.25           C  
ATOM   3125  N   CYS B 961      20.563  -6.265  39.048  1.00 21.92           N  
ATOM   3126  CA  CYS B 961      19.920  -5.026  39.523  1.00 23.14           C  
ATOM   3127  C   CYS B 961      18.409  -5.007  39.386  1.00 23.61           C  
ATOM   3128  O   CYS B 961      17.708  -4.508  40.275  1.00 22.98           O  
ATOM   3129  CB  CYS B 961      20.476  -3.770  38.841  1.00 23.13           C  
ATOM   3130  SG  CYS B 961      22.222  -3.418  39.219  1.00 28.79           S  
ATOM   3131  N   LYS B 962      17.905  -5.536  38.277  1.00 23.95           N  
ATOM   3132  CA  LYS B 962      16.480  -5.518  38.056  1.00 24.54           C  
ATOM   3133  C   LYS B 962      15.801  -6.512  38.998  1.00 23.59           C  
ATOM   3134  O   LYS B 962      14.702  -6.256  39.491  1.00 23.61           O  
ATOM   3135  CB  LYS B 962      16.129  -5.756  36.572  1.00 25.24           C  
ATOM   3136  CG  LYS B 962      15.878  -4.467  35.803  1.00 28.95           C  
ATOM   3137  CD  LYS B 962      17.085  -3.917  35.068  1.00 32.90           C  
ATOM   3138  CE  LYS B 962      17.279  -4.576  33.691  1.00 35.21           C  
ATOM   3139  NZ  LYS B 962      17.915  -3.641  32.689  1.00 37.07           N  
ATOM   3140  N   GLY B 963      16.455  -7.632  39.263  1.00 22.53           N  
ATOM   3141  CA  GLY B 963      15.955  -8.570  40.260  1.00 21.94           C  
ATOM   3142  C   GLY B 963      15.865  -7.954  41.644  1.00 21.63           C  
ATOM   3143  O   GLY B 963      14.880  -8.149  42.359  1.00 20.25           O  
ATOM   3144  N   MET B 964      16.911  -7.216  42.020  1.00 21.15           N  
ATOM   3145  CA  MET B 964      16.981  -6.558  43.324  1.00 20.93           C  
ATOM   3146  C   MET B 964      16.002  -5.393  43.402  1.00 21.20           C  
ATOM   3147  O   MET B 964      15.396  -5.147  44.436  1.00 19.98           O  
ATOM   3148  CB  MET B 964      18.404  -6.039  43.575  1.00 20.87           C  
ATOM   3149  CG  MET B 964      19.438  -7.151  43.823  1.00 21.07           C  
ATOM   3150  SD  MET B 964      18.947  -8.252  45.175  1.00 23.63           S  
ATOM   3151  CE  MET B 964      18.708  -7.014  46.449  1.00 22.48           C  
ATOM   3152  N   GLU B 965      15.873  -4.663  42.308  1.00 21.69           N  
ATOM   3153  CA  GLU B 965      14.926  -3.581  42.250  1.00 23.27           C  
ATOM   3154  C   GLU B 965      13.543  -4.123  42.589  1.00 23.40           C  
ATOM   3155  O   GLU B 965      12.825  -3.528  43.376  1.00 24.49           O  
ATOM   3156  CB  GLU B 965      14.962  -2.920  40.862  1.00 23.63           C  
ATOM   3157  CG  GLU B 965      14.112  -1.668  40.769  1.00 26.98           C  
ATOM   3158  CD  GLU B 965      13.905  -1.176  39.339  1.00 31.31           C  
ATOM   3159  OE1 GLU B 965      13.169  -0.180  39.175  1.00 35.55           O  
ATOM   3160  OE2 GLU B 965      14.468  -1.768  38.385  1.00 35.59           O  
ATOM   3161  N   TYR B 966      13.198  -5.281  42.041  1.00 24.09           N  
ATOM   3162  CA  TYR B 966      11.892  -5.902  42.271  1.00 24.70           C  
ATOM   3163  C   TYR B 966      11.738  -6.367  43.735  1.00 24.83           C  
ATOM   3164  O   TYR B 966      10.675  -6.210  44.338  1.00 23.43           O  
ATOM   3165  CB  TYR B 966      11.679  -7.053  41.263  1.00 25.14           C  
ATOM   3166  CG  TYR B 966      10.460  -7.901  41.536  1.00 25.93           C  
ATOM   3167  CD1 TYR B 966       9.176  -7.447  41.248  1.00 27.18           C  
ATOM   3168  CD2 TYR B 966      10.597  -9.154  42.093  1.00 26.49           C  
ATOM   3169  CE1 TYR B 966       8.075  -8.227  41.521  1.00 26.35           C  
ATOM   3170  CE2 TYR B 966       9.515  -9.936  42.362  1.00 28.38           C  
ATOM   3171  CZ  TYR B 966       8.254  -9.473  42.078  1.00 26.52           C  
ATOM   3172  OH  TYR B 966       7.203 -10.290  42.376  1.00 28.54           O  
ATOM   3173  N   LEU B 967      12.807  -6.904  44.315  1.00 25.05           N  
ATOM   3174  CA  LEU B 967      12.814  -7.234  45.749  1.00 25.69           C  
ATOM   3175  C   LEU B 967      12.503  -6.031  46.629  1.00 25.88           C  
ATOM   3176  O   LEU B 967      11.675  -6.111  47.554  1.00 25.78           O  
ATOM   3177  CB  LEU B 967      14.168  -7.803  46.186  1.00 26.09           C  
ATOM   3178  CG  LEU B 967      14.452  -9.291  46.070  1.00 27.71           C  
ATOM   3179  CD1 LEU B 967      15.490  -9.617  47.152  1.00 30.11           C  
ATOM   3180  CD2 LEU B 967      13.228 -10.192  46.216  1.00 29.27           C  
ATOM   3181  N   GLY B 968      13.176  -4.917  46.362  1.00 26.29           N  
ATOM   3182  CA  GLY B 968      12.952  -3.698  47.127  1.00 26.98           C  
ATOM   3183  C   GLY B 968      11.490  -3.273  47.094  1.00 27.37           C  
ATOM   3184  O   GLY B 968      10.964  -2.733  48.065  1.00 28.68           O  
ATOM   3185  N   THR B 969      10.839  -3.537  45.972  1.00 27.67           N  
ATOM   3186  CA  THR B 969       9.415  -3.285  45.786  1.00 27.94           C  
ATOM   3187  C   THR B 969       8.554  -4.044  46.830  1.00 28.18           C  
ATOM   3188  O   THR B 969       7.502  -3.564  47.261  1.00 28.73           O  
ATOM   3189  CB  THR B 969       9.005  -3.682  44.314  1.00 28.30           C  
ATOM   3190  OG1 THR B 969       8.265  -2.625  43.698  1.00 31.02           O  
ATOM   3191  CG2 THR B 969       8.209  -4.977  44.254  1.00 25.59           C  
ATOM   3192  N   LYS B 970       8.989  -5.242  47.207  1.00 27.59           N  
ATOM   3193  CA  LYS B 970       8.270  -6.057  48.172  1.00 27.49           C  
ATOM   3194  C   LYS B 970       8.853  -5.855  49.589  1.00 26.75           C  
ATOM   3195  O   LYS B 970       8.480  -6.566  50.519  1.00 26.98           O  
ATOM   3196  CB  LYS B 970       8.354  -7.533  47.781  1.00 27.95           C  
ATOM   3197  CG  LYS B 970       8.067  -7.861  46.319  1.00 29.58           C  
ATOM   3198  CD  LYS B 970       6.593  -7.646  45.930  1.00 32.86           C  
ATOM   3199  CE  LYS B 970       5.868  -8.946  45.629  1.00 34.64           C  
ATOM   3200  NZ  LYS B 970       4.382  -8.712  45.415  1.00 34.77           N  
ATOM   3201  N   ARG B 971       9.768  -4.890  49.731  1.00 25.34           N  
ATOM   3202  CA  ARG B 971      10.376  -4.530  51.005  1.00 24.41           C  
ATOM   3203  C   ARG B 971      11.109  -5.715  51.623  1.00 22.75           C  
ATOM   3204  O   ARG B 971      11.060  -5.909  52.817  1.00 21.57           O  
ATOM   3205  CB  ARG B 971       9.325  -3.948  51.959  1.00 24.78           C  
ATOM   3206  CG  ARG B 971       8.818  -2.581  51.513  1.00 25.70           C  
ATOM   3207  CD  ARG B 971       7.704  -2.046  52.424  1.00 27.35           C  
ATOM   3208  NE  ARG B 971       8.163  -1.675  53.773  1.00 26.52           N  
ATOM   3209  CZ  ARG B 971       8.851  -0.586  54.065  1.00 25.51           C  
ATOM   3210  NH1 ARG B 971       9.206   0.255  53.112  1.00 27.44           N  
ATOM   3211  NH2 ARG B 971       9.204  -0.340  55.318  1.00 27.83           N  
ATOM   3212  N   TYR B 972      11.746  -6.518  50.767  1.00 22.39           N  
ATOM   3213  CA  TYR B 972      12.580  -7.642  51.174  1.00 22.14           C  
ATOM   3214  C   TYR B 972      14.060  -7.237  51.053  1.00 21.52           C  
ATOM   3215  O   TYR B 972      14.468  -6.637  50.059  1.00 21.14           O  
ATOM   3216  CB  TYR B 972      12.344  -8.855  50.267  1.00 22.41           C  
ATOM   3217  CG  TYR B 972      10.940  -9.480  50.293  1.00 25.18           C  
ATOM   3218  CD1 TYR B 972      10.493 -10.234  49.223  1.00 25.43           C  
ATOM   3219  CD2 TYR B 972      10.086  -9.340  51.388  1.00 26.24           C  
ATOM   3220  CE1 TYR B 972       9.236 -10.821  49.222  1.00 26.58           C  
ATOM   3221  CE2 TYR B 972       8.826  -9.939  51.396  1.00 27.83           C  
ATOM   3222  CZ  TYR B 972       8.411 -10.671  50.299  1.00 28.01           C  
ATOM   3223  OH  TYR B 972       7.170 -11.272  50.282  1.00 29.47           O  
ATOM   3224  N   ILE B 973      14.847  -7.598  52.056  1.00 21.22           N  
ATOM   3225  CA  ILE B 973      16.270  -7.327  52.088  1.00 21.31           C  
ATOM   3226  C   ILE B 973      16.961  -8.686  51.921  1.00 21.71           C  
ATOM   3227  O   ILE B 973      16.698  -9.615  52.688  1.00 21.44           O  
ATOM   3228  CB  ILE B 973      16.669  -6.679  53.420  1.00 21.21           C  
ATOM   3229  CG1 ILE B 973      15.736  -5.503  53.780  1.00 19.69           C  
ATOM   3230  CG2 ILE B 973      18.090  -6.229  53.368  1.00 20.12           C  
ATOM   3231  CD1 ILE B 973      15.645  -4.397  52.699  1.00 14.80           C  
ATOM   3232  N   HIS B 974      17.806  -8.822  50.907  1.00 22.21           N  
ATOM   3233  CA  HIS B 974      18.347 -10.140  50.542  1.00 22.67           C  
ATOM   3234  C   HIS B 974      19.403 -10.595  51.522  1.00 23.33           C  
ATOM   3235  O   HIS B 974      19.429 -11.759  51.915  1.00 22.97           O  
ATOM   3236  CB  HIS B 974      18.928 -10.144  49.130  1.00 22.54           C  
ATOM   3237  CG  HIS B 974      19.303 -11.511  48.641  1.00 22.84           C  
ATOM   3238  ND1 HIS B 974      20.525 -12.096  48.912  1.00 22.16           N  
ATOM   3239  CD2 HIS B 974      18.603 -12.414  47.914  1.00 21.10           C  
ATOM   3240  CE1 HIS B 974      20.563 -13.296  48.357  1.00 23.72           C  
ATOM   3241  NE2 HIS B 974      19.409 -13.513  47.745  1.00 22.06           N  
ATOM   3242  N   ARG B 975      20.276  -9.664  51.887  1.00 24.26           N  
ATOM   3243  CA  ARG B 975      21.328  -9.849  52.893  1.00 25.06           C  
ATOM   3244  C   ARG B 975      22.509 -10.693  52.445  1.00 25.97           C  
ATOM   3245  O   ARG B 975      23.528 -10.726  53.135  1.00 26.49           O  
ATOM   3246  CB  ARG B 975      20.777 -10.418  54.211  1.00 24.91           C  
ATOM   3247  CG  ARG B 975      19.648  -9.602  54.811  1.00 25.97           C  
ATOM   3248  CD  ARG B 975      19.230 -10.089  56.201  1.00 28.81           C  
ATOM   3249  NE  ARG B 975      20.368 -10.370  57.071  1.00 30.09           N  
ATOM   3250  CZ  ARG B 975      20.640 -11.532  57.661  1.00 30.19           C  
ATOM   3251  NH1 ARG B 975      19.873 -12.603  57.517  1.00 30.72           N  
ATOM   3252  NH2 ARG B 975      21.719 -11.617  58.409  1.00 33.19           N  
ATOM   3253  N   ASP B 976      22.379 -11.397  51.323  1.00 26.50           N  
ATOM   3254  CA  ASP B 976      23.402 -12.362  50.921  1.00 26.83           C  
ATOM   3255  C   ASP B 976      23.659 -12.296  49.409  1.00 26.15           C  
ATOM   3256  O   ASP B 976      23.836 -13.314  48.741  1.00 26.01           O  
ATOM   3257  CB  ASP B 976      22.950 -13.769  51.357  1.00 27.13           C  
ATOM   3258  CG  ASP B 976      24.100 -14.757  51.471  1.00 29.05           C  
ATOM   3259  OD1 ASP B 976      25.253 -14.345  51.709  1.00 33.84           O  
ATOM   3260  OD2 ASP B 976      23.851 -15.963  51.315  1.00 31.96           O  
ATOM   3261  N   LEU B 977      23.676 -11.079  48.870  1.00 25.47           N  
ATOM   3262  CA  LEU B 977      23.963 -10.887  47.474  1.00 25.00           C  
ATOM   3263  C   LEU B 977      25.464 -11.155  47.224  1.00 24.46           C  
ATOM   3264  O   LEU B 977      26.339 -10.404  47.683  1.00 24.33           O  
ATOM   3265  CB  LEU B 977      23.563  -9.466  47.083  1.00 25.59           C  
ATOM   3266  CG  LEU B 977      23.359  -9.125  45.626  1.00 27.20           C  
ATOM   3267  CD1 LEU B 977      22.479 -10.208  44.960  1.00 27.69           C  
ATOM   3268  CD2 LEU B 977      22.747  -7.711  45.509  1.00 26.99           C  
ATOM   3269  N   ALA B 978      25.736 -12.237  46.507  1.00 22.90           N  
ATOM   3270  CA  ALA B 978      27.087 -12.674  46.168  1.00 22.60           C  
ATOM   3271  C   ALA B 978      26.981 -13.561  44.915  1.00 22.53           C  
ATOM   3272  O   ALA B 978      25.916 -14.154  44.680  1.00 22.78           O  
ATOM   3273  CB  ALA B 978      27.696 -13.454  47.349  1.00 21.88           C  
ATOM   3274  N   THR B 979      28.034 -13.654  44.100  1.00 22.13           N  
ATOM   3275  CA  THR B 979      27.958 -14.471  42.865  1.00 22.32           C  
ATOM   3276  C   THR B 979      27.630 -15.952  43.144  1.00 22.77           C  
ATOM   3277  O   THR B 979      27.068 -16.617  42.283  1.00 23.00           O  
ATOM   3278  CB  THR B 979      29.233 -14.385  41.923  1.00 21.95           C  
ATOM   3279  OG1 THR B 979      30.421 -14.852  42.599  1.00 20.10           O  
ATOM   3280  CG2 THR B 979      29.429 -12.974  41.443  1.00 20.70           C  
ATOM   3281  N   ARG B 980      27.987 -16.464  44.319  1.00 23.81           N  
ATOM   3282  CA  ARG B 980      27.638 -17.852  44.685  1.00 24.66           C  
ATOM   3283  C   ARG B 980      26.119 -18.080  44.797  1.00 24.68           C  
ATOM   3284  O   ARG B 980      25.653 -19.230  44.727  1.00 25.09           O  
ATOM   3285  CB  ARG B 980      28.374 -18.298  45.964  1.00 25.69           C  
ATOM   3286  CG  ARG B 980      27.970 -17.545  47.233  1.00 27.73           C  
ATOM   3287  CD  ARG B 980      28.752 -17.942  48.498  1.00 30.37           C  
ATOM   3288  NE  ARG B 980      28.671 -16.818  49.449  1.00 34.94           N  
ATOM   3289  CZ  ARG B 980      29.492 -15.748  49.438  1.00 36.21           C  
ATOM   3290  NH1 ARG B 980      30.512 -15.687  48.558  1.00 34.13           N  
ATOM   3291  NH2 ARG B 980      29.313 -14.746  50.319  1.00 33.64           N  
ATOM   3292  N   ASN B 981      25.345 -16.991  44.919  1.00 24.46           N  
ATOM   3293  CA  ASN B 981      23.894 -17.054  45.133  1.00 24.00           C  
ATOM   3294  C   ASN B 981      23.083 -16.619  43.917  1.00 23.70           C  
ATOM   3295  O   ASN B 981      21.875 -16.410  44.019  1.00 23.11           O  
ATOM   3296  CB  ASN B 981      23.490 -16.240  46.382  1.00 23.75           C  
ATOM   3297  CG  ASN B 981      24.139 -16.777  47.664  1.00 24.85           C  
ATOM   3298  OD1 ASN B 981      24.394 -17.963  47.773  1.00 25.02           O  
ATOM   3299  ND2 ASN B 981      24.451 -15.899  48.602  1.00 23.99           N  
ATOM   3300  N   ILE B 982      23.763 -16.483  42.783  1.00 23.87           N  
ATOM   3301  CA  ILE B 982      23.143 -16.184  41.513  1.00 24.01           C  
ATOM   3302  C   ILE B 982      23.292 -17.413  40.609  1.00 24.11           C  
ATOM   3303  O   ILE B 982      24.369 -18.031  40.562  1.00 23.87           O  
ATOM   3304  CB  ILE B 982      23.828 -15.023  40.796  1.00 24.25           C  
ATOM   3305  CG1 ILE B 982      23.988 -13.783  41.690  1.00 24.90           C  
ATOM   3306  CG2 ILE B 982      23.079 -14.679  39.507  1.00 23.31           C  
ATOM   3307  CD1 ILE B 982      22.738 -13.016  41.982  1.00 24.87           C  
ATOM   3308  N   LEU B 983      22.225 -17.743  39.880  1.00 24.15           N  
ATOM   3309  CA  LEU B 983      22.185 -18.909  38.993  1.00 24.19           C  
ATOM   3310  C   LEU B 983      22.092 -18.515  37.509  1.00 24.55           C  
ATOM   3311  O   LEU B 983      21.486 -17.503  37.163  1.00 24.52           O  
ATOM   3312  CB  LEU B 983      21.002 -19.811  39.357  1.00 23.78           C  
ATOM   3313  CG  LEU B 983      21.077 -20.649  40.632  1.00 23.78           C  
ATOM   3314  CD1 LEU B 983      19.695 -21.130  41.025  1.00 22.03           C  
ATOM   3315  CD2 LEU B 983      22.031 -21.843  40.480  1.00 24.38           C  
ATOM   3316  N   VAL B 984      22.684 -19.338  36.641  1.00 24.75           N  
ATOM   3317  CA  VAL B 984      22.689 -19.086  35.196  1.00 24.96           C  
ATOM   3318  C   VAL B 984      21.658 -19.992  34.511  1.00 25.56           C  
ATOM   3319  O   VAL B 984      21.725 -21.223  34.625  1.00 24.66           O  
ATOM   3320  CB  VAL B 984      24.085 -19.343  34.560  1.00 24.64           C  
ATOM   3321  CG1 VAL B 984      24.067 -19.002  33.070  1.00 23.65           C  
ATOM   3322  CG2 VAL B 984      25.190 -18.561  35.283  1.00 24.43           C  
ATOM   3323  N   GLU B 985      20.708 -19.367  33.820  1.00 26.86           N  
ATOM   3324  CA  GLU B 985      19.613 -20.077  33.149  1.00 28.28           C  
ATOM   3325  C   GLU B 985      20.076 -20.501  31.758  1.00 28.95           C  
ATOM   3326  O   GLU B 985      19.951 -21.659  31.380  1.00 28.99           O  
ATOM   3327  CB  GLU B 985      18.345 -19.211  33.046  1.00 28.65           C  
ATOM   3328  CG  GLU B 985      17.057 -20.050  33.080  1.00 31.73           C  
ATOM   3329  CD  GLU B 985      15.917 -19.498  32.247  1.00 35.12           C  
ATOM   3330  OE1 GLU B 985      15.734 -18.272  32.174  1.00 37.27           O  
ATOM   3331  OE2 GLU B 985      15.175 -20.311  31.672  1.00 40.05           O  
ATOM   3332  N   ASN B 986      20.612 -19.536  31.018  1.00 30.08           N  
ATOM   3333  CA  ASN B 986      21.229 -19.757  29.716  1.00 30.82           C  
ATOM   3334  C   ASN B 986      22.252 -18.641  29.523  1.00 31.31           C  
ATOM   3335  O   ASN B 986      22.424 -17.823  30.429  1.00 31.97           O  
ATOM   3336  CB  ASN B 986      20.166 -19.773  28.605  1.00 30.80           C  
ATOM   3337  CG  ASN B 986      19.323 -18.519  28.579  1.00 30.92           C  
ATOM   3338  OD1 ASN B 986      19.834 -17.412  28.430  1.00 32.04           O  
ATOM   3339  ND2 ASN B 986      18.019 -18.687  28.716  1.00 32.36           N  
ATOM   3340  N   GLU B 987      22.921 -18.581  28.373  1.00 31.31           N  
ATOM   3341  CA  GLU B 987      23.999 -17.593  28.183  1.00 31.80           C  
ATOM   3342  C   GLU B 987      23.513 -16.147  28.206  1.00 30.72           C  
ATOM   3343  O   GLU B 987      24.310 -15.248  28.359  1.00 30.42           O  
ATOM   3344  CB  GLU B 987      24.835 -17.863  26.912  1.00 32.24           C  
ATOM   3345  CG  GLU B 987      24.073 -17.839  25.601  1.00 34.84           C  
ATOM   3346  CD  GLU B 987      24.866 -18.471  24.449  1.00 39.19           C  
ATOM   3347  OE1 GLU B 987      26.088 -18.207  24.348  1.00 42.64           O  
ATOM   3348  OE2 GLU B 987      24.272 -19.223  23.636  1.00 39.94           O  
ATOM   3349  N   ASN B 988      22.210 -15.929  28.086  1.00 30.02           N  
ATOM   3350  CA  ASN B 988      21.654 -14.576  28.138  1.00 29.69           C  
ATOM   3351  C   ASN B 988      20.850 -14.248  29.401  1.00 28.53           C  
ATOM   3352  O   ASN B 988      20.311 -13.163  29.515  1.00 28.26           O  
ATOM   3353  CB  ASN B 988      20.776 -14.343  26.898  1.00 30.04           C  
ATOM   3354  CG  ASN B 988      21.587 -14.286  25.616  1.00 31.01           C  
ATOM   3355  OD1 ASN B 988      22.705 -13.769  25.599  1.00 34.18           O  
ATOM   3356  ND2 ASN B 988      21.028 -14.817  24.539  1.00 31.28           N  
ATOM   3357  N   ARG B 989      20.739 -15.172  30.344  1.00 27.94           N  
ATOM   3358  CA  ARG B 989      19.967 -14.873  31.542  1.00 27.36           C  
ATOM   3359  C   ARG B 989      20.439 -15.509  32.838  1.00 26.02           C  
ATOM   3360  O   ARG B 989      20.613 -16.732  32.913  1.00 25.59           O  
ATOM   3361  CB  ARG B 989      18.508 -15.225  31.330  1.00 27.67           C  
ATOM   3362  CG  ARG B 989      17.666 -14.723  32.488  1.00 30.04           C  
ATOM   3363  CD  ARG B 989      16.220 -14.987  32.293  1.00 32.70           C  
ATOM   3364  NE  ARG B 989      15.602 -13.984  31.442  1.00 35.52           N  
ATOM   3365  CZ  ARG B 989      14.366 -14.090  30.962  1.00 37.83           C  
ATOM   3366  NH1 ARG B 989      13.621 -15.152  31.253  1.00 37.57           N  
ATOM   3367  NH2 ARG B 989      13.873 -13.129  30.195  1.00 39.04           N  
ATOM   3368  N   VAL B 990      20.588 -14.663  33.866  1.00 24.71           N  
ATOM   3369  CA  VAL B 990      20.871 -15.088  35.228  1.00 23.66           C  
ATOM   3370  C   VAL B 990      19.705 -14.764  36.177  1.00 23.43           C  
ATOM   3371  O   VAL B 990      18.866 -13.907  35.885  1.00 23.56           O  
ATOM   3372  CB  VAL B 990      22.178 -14.443  35.786  1.00 23.83           C  
ATOM   3373  CG1 VAL B 990      23.389 -14.872  34.961  1.00 22.08           C  
ATOM   3374  CG2 VAL B 990      22.041 -12.915  35.832  1.00 23.46           C  
ATOM   3375  N   LYS B 991      19.669 -15.464  37.309  1.00 22.96           N  
ATOM   3376  CA  LYS B 991      18.604 -15.343  38.282  1.00 23.34           C  
ATOM   3377  C   LYS B 991      19.201 -15.361  39.687  1.00 23.88           C  
ATOM   3378  O   LYS B 991      20.152 -16.110  39.969  1.00 23.45           O  
ATOM   3379  CB  LYS B 991      17.576 -16.483  38.161  1.00 23.60           C  
ATOM   3380  CG  LYS B 991      16.859 -16.594  36.806  1.00 24.54           C  
ATOM   3381  CD  LYS B 991      15.473 -17.253  36.944  1.00 24.15           C  
ATOM   3382  CE  LYS B 991      14.902 -17.730  35.601  1.00 25.06           C  
ATOM   3383  NZ  LYS B 991      13.523 -18.306  35.773  1.00 24.42           N  
ATOM   3384  N   ILE B 992      18.674 -14.504  40.556  1.00 24.08           N  
ATOM   3385  CA  ILE B 992      18.996 -14.607  41.975  1.00 24.62           C  
ATOM   3386  C   ILE B 992      18.381 -15.927  42.453  1.00 25.71           C  
ATOM   3387  O   ILE B 992      17.180 -16.170  42.272  1.00 25.11           O  
ATOM   3388  CB  ILE B 992      18.491 -13.412  42.788  1.00 24.42           C  
ATOM   3389  CG1 ILE B 992      19.075 -12.106  42.213  1.00 24.25           C  
ATOM   3390  CG2 ILE B 992      18.875 -13.595  44.270  1.00 24.77           C  
ATOM   3391  CD1 ILE B 992      18.483 -10.847  42.802  1.00 26.68           C  
ATOM   3392  N   GLY B 993      19.215 -16.785  43.032  1.00 26.52           N  
ATOM   3393  CA  GLY B 993      18.853 -18.183  43.244  1.00 27.79           C  
ATOM   3394  C   GLY B 993      18.693 -18.726  44.655  1.00 28.67           C  
ATOM   3395  O   GLY B 993      18.295 -19.892  44.816  1.00 29.87           O  
ATOM   3396  N   ASP B 994      19.012 -17.937  45.678  1.00 29.05           N  
ATOM   3397  CA  ASP B 994      18.828 -18.382  47.066  1.00 29.45           C  
ATOM   3398  C   ASP B 994      18.419 -17.222  47.976  1.00 28.74           C  
ATOM   3399  O   ASP B 994      18.950 -16.109  47.857  1.00 28.82           O  
ATOM   3400  CB  ASP B 994      20.083 -19.066  47.601  1.00 29.69           C  
ATOM   3401  CG  ASP B 994      19.888 -19.631  49.002  1.00 32.89           C  
ATOM   3402  OD1 ASP B 994      20.330 -18.973  49.977  1.00 35.31           O  
ATOM   3403  OD2 ASP B 994      19.286 -20.733  49.141  1.00 36.10           O  
ATOM   3404  N   PHE B 995      17.455 -17.498  48.854  1.00 27.48           N  
ATOM   3405  CA  PHE B 995      16.830 -16.490  49.688  1.00 27.09           C  
ATOM   3406  C   PHE B 995      16.835 -16.873  51.169  1.00 26.84           C  
ATOM   3407  O   PHE B 995      15.975 -16.442  51.951  1.00 26.92           O  
ATOM   3408  CB  PHE B 995      15.419 -16.228  49.176  1.00 26.99           C  
ATOM   3409  CG  PHE B 995      15.398 -15.587  47.834  1.00 26.75           C  
ATOM   3410  CD1 PHE B 995      15.328 -14.201  47.714  1.00 27.86           C  
ATOM   3411  CD2 PHE B 995      15.503 -16.355  46.683  1.00 25.73           C  
ATOM   3412  CE1 PHE B 995      15.337 -13.607  46.468  1.00 28.52           C  
ATOM   3413  CE2 PHE B 995      15.517 -15.772  45.448  1.00 26.18           C  
ATOM   3414  CZ  PHE B 995      15.437 -14.400  45.326  1.00 27.39           C  
ATOM   3415  N   GLY B 996      17.853 -17.630  51.557  1.00 26.62           N  
ATOM   3416  CA  GLY B 996      17.949 -18.183  52.904  1.00 26.83           C  
ATOM   3417  C   GLY B 996      18.170 -17.164  54.014  1.00 26.92           C  
ATOM   3418  O   GLY B 996      17.818 -17.438  55.169  1.00 27.48           O  
ATOM   3419  N   LEU B 997      18.748 -16.006  53.682  1.00 25.82           N  
ATOM   3420  CA  LEU B 997      18.968 -14.951  54.660  1.00 25.71           C  
ATOM   3421  C   LEU B 997      17.997 -13.778  54.523  1.00 24.96           C  
ATOM   3422  O   LEU B 997      18.109 -12.806  55.270  1.00 24.14           O  
ATOM   3423  CB  LEU B 997      20.405 -14.436  54.579  1.00 26.41           C  
ATOM   3424  CG  LEU B 997      21.551 -15.428  54.869  1.00 28.87           C  
ATOM   3425  CD1 LEU B 997      22.892 -14.679  54.934  1.00 29.32           C  
ATOM   3426  CD2 LEU B 997      21.300 -16.188  56.158  1.00 30.61           C  
ATOM   3427  N   THR B 998      17.048 -13.857  53.585  1.00 23.72           N  
ATOM   3428  CA  THR B 998      16.191 -12.722  53.290  1.00 23.67           C  
ATOM   3429  C   THR B 998      15.234 -12.392  54.449  1.00 24.05           C  
ATOM   3430  O   THR B 998      14.617 -13.285  55.025  1.00 23.48           O  
ATOM   3431  CB  THR B 998      15.381 -12.943  51.985  1.00 23.57           C  
ATOM   3432  OG1 THR B 998      16.286 -13.087  50.895  1.00 25.60           O  
ATOM   3433  CG2 THR B 998      14.463 -11.782  51.679  1.00 22.23           C  
ATOM   3434  N   LYS B 999      15.154 -11.102  54.784  1.00 24.53           N  
ATOM   3435  CA  LYS B 999      14.275 -10.579  55.819  1.00 24.92           C  
ATOM   3436  C   LYS B 999      13.297  -9.607  55.203  1.00 25.36           C  
ATOM   3437  O   LYS B 999      13.571  -9.047  54.147  1.00 24.83           O  
ATOM   3438  CB  LYS B 999      15.086  -9.837  56.887  1.00 25.19           C  
ATOM   3439  CG  LYS B 999      16.075 -10.697  57.658  1.00 25.95           C  
ATOM   3440  CD  LYS B 999      15.430 -11.878  58.366  1.00 26.06           C  
ATOM   3441  CE  LYS B 999      16.472 -12.686  59.136  1.00 26.98           C  
ATOM   3442  NZ  LYS B 999      15.855 -13.871  59.806  1.00 27.94           N  
ATOM   3443  N   VAL B1000      12.163  -9.406  55.884  1.00 26.05           N  
ATOM   3444  CA  VAL B1000      11.123  -8.461  55.471  1.00 25.55           C  
ATOM   3445  C   VAL B1000      11.205  -7.234  56.345  1.00 25.57           C  
ATOM   3446  O   VAL B1000      11.255  -7.351  57.562  1.00 25.68           O  
ATOM   3447  CB  VAL B1000       9.700  -9.060  55.652  1.00 26.23           C  
ATOM   3448  CG1 VAL B1000       8.655  -8.159  55.004  1.00 25.46           C  
ATOM   3449  CG2 VAL B1000       9.626 -10.452  55.076  1.00 26.27           C  
ATOM   3450  N   LEU B1001      11.216  -6.052  55.745  1.00 25.52           N  
ATOM   3451  CA  LEU B1001      11.279  -4.826  56.519  1.00 25.91           C  
ATOM   3452  C   LEU B1001      10.039  -4.710  57.385  1.00 26.98           C  
ATOM   3453  O   LEU B1001       8.955  -5.060  56.947  1.00 26.59           O  
ATOM   3454  CB  LEU B1001      11.335  -3.597  55.618  1.00 25.35           C  
ATOM   3455  CG  LEU B1001      12.631  -3.332  54.873  1.00 23.90           C  
ATOM   3456  CD1 LEU B1001      12.442  -2.105  53.987  1.00 19.17           C  
ATOM   3457  CD2 LEU B1001      13.792  -3.146  55.870  1.00 22.11           C  
ATOM   3458  N   PRO B1002      10.194  -4.218  58.623  1.00 28.41           N  
ATOM   3459  CA  PRO B1002       8.984  -3.899  59.386  1.00 29.04           C  
ATOM   3460  C   PRO B1002       8.200  -2.794  58.676  1.00 30.07           C  
ATOM   3461  O   PRO B1002       8.755  -2.065  57.849  1.00 30.21           O  
ATOM   3462  CB  PRO B1002       9.522  -3.399  60.741  1.00 29.26           C  
ATOM   3463  CG  PRO B1002      10.995  -3.620  60.726  1.00 28.99           C  
ATOM   3464  CD  PRO B1002      11.419  -3.766  59.297  1.00 27.96           C  
ATOM   3465  N   GLN B1003       6.919  -2.658  59.004  1.00 31.19           N  
ATOM   3466  CA  GLN B1003       6.040  -1.720  58.300  1.00 31.89           C  
ATOM   3467  C   GLN B1003       6.549  -0.268  58.386  1.00 31.99           C  
ATOM   3468  O   GLN B1003       6.453   0.500  57.420  1.00 32.19           O  
ATOM   3469  CB  GLN B1003       4.622  -1.811  58.882  1.00 32.51           C  
ATOM   3470  CG  GLN B1003       3.524  -2.089  57.877  1.00 33.90           C  
ATOM   3471  CD  GLN B1003       2.192  -1.531  58.333  1.00 36.47           C  
ATOM   3472  OE1 GLN B1003       2.097  -0.341  58.658  1.00 39.42           O  
ATOM   3473  NE2 GLN B1003       1.152  -2.381  58.374  1.00 36.58           N  
ATOM   3474  N   ASP B1004       7.114   0.089  59.538  1.00 31.81           N  
ATOM   3475  CA  ASP B1004       7.451   1.483  59.858  1.00 31.76           C  
ATOM   3476  C   ASP B1004       8.957   1.794  59.912  1.00 30.90           C  
ATOM   3477  O   ASP B1004       9.353   2.872  60.362  1.00 30.75           O  
ATOM   3478  CB  ASP B1004       6.775   1.868  61.191  1.00 32.08           C  
ATOM   3479  CG  ASP B1004       7.155   0.935  62.343  1.00 34.20           C  
ATOM   3480  OD1 ASP B1004       7.536  -0.230  62.096  1.00 36.76           O  
ATOM   3481  OD2 ASP B1004       7.079   1.365  63.510  1.00 38.08           O  
ATOM   3482  N   LYS B1005       9.793   0.867  59.449  1.00 30.15           N  
ATOM   3483  CA  LYS B1005      11.251   1.069  59.438  1.00 29.75           C  
ATOM   3484  C   LYS B1005      11.840   0.818  58.062  1.00 29.01           C  
ATOM   3485  O   LYS B1005      11.359  -0.020  57.316  1.00 28.54           O  
ATOM   3486  CB  LYS B1005      11.957   0.104  60.409  1.00 29.93           C  
ATOM   3487  CG  LYS B1005      11.497   0.141  61.845  1.00 29.85           C  
ATOM   3488  CD  LYS B1005      12.053   1.317  62.602  1.00 30.23           C  
ATOM   3489  CE  LYS B1005      11.829   1.099  64.101  1.00 31.78           C  
ATOM   3490  NZ  LYS B1005      11.911   2.351  64.838  1.00 31.67           N  
ATOM   3491  N   GLU B1006      12.923   1.517  57.766  1.00 29.07           N  
ATOM   3492  CA  GLU B1006      13.706   1.275  56.551  1.00 29.55           C  
ATOM   3493  C   GLU B1006      14.890   0.315  56.760  1.00 29.14           C  
ATOM   3494  O   GLU B1006      15.732   0.154  55.887  1.00 29.39           O  
ATOM   3495  CB  GLU B1006      14.194   2.619  55.982  1.00 29.41           C  
ATOM   3496  CG  GLU B1006      13.059   3.482  55.498  1.00 31.09           C  
ATOM   3497  CD  GLU B1006      12.164   2.737  54.504  1.00 33.70           C  
ATOM   3498  OE1 GLU B1006      10.993   2.461  54.846  1.00 32.85           O  
ATOM   3499  OE2 GLU B1006      12.663   2.376  53.402  1.00 37.37           O  
HETATM 3500  N   PTR B1007      14.957  -0.342  57.904  1.00 29.12           N  
HETATM 3501  CA  PTR B1007      15.991  -1.355  58.105  1.00 28.81           C  
HETATM 3502  C   PTR B1007      15.414  -2.500  58.920  1.00 28.24           C  
HETATM 3503  O   PTR B1007      14.344  -2.391  59.517  1.00 27.99           O  
HETATM 3504  CB  PTR B1007      17.257  -0.749  58.760  1.00 28.93           C  
HETATM 3505  CG  PTR B1007      16.995  -0.280  60.159  1.00 30.56           C  
HETATM 3506  CD1 PTR B1007      17.007  -1.187  61.212  1.00 32.61           C  
HETATM 3507  CD2 PTR B1007      16.701   1.057  60.438  1.00 33.81           C  
HETATM 3508  CE1 PTR B1007      16.739  -0.787  62.500  1.00 33.70           C  
HETATM 3509  CE2 PTR B1007      16.419   1.474  61.741  1.00 35.34           C  
HETATM 3510  CZ  PTR B1007      16.444   0.530  62.771  1.00 36.18           C  
HETATM 3511  OH  PTR B1007      16.216   0.767  63.969  1.00 42.85           O  
HETATM 3512  P   PTR B1007      16.264   2.190  64.711  1.00 44.08           P  
HETATM 3513  O1P PTR B1007      14.955   2.822  64.443  1.00 46.55           O  
HETATM 3514  O2P PTR B1007      17.446   3.033  64.196  1.00 45.39           O  
HETATM 3515  O3P PTR B1007      16.414   1.947  66.207  1.00 46.03           O  
HETATM 3516  N   PTR B1008      16.138  -3.597  58.920  1.00 27.94           N  
HETATM 3517  CA  PTR B1008      15.845  -4.709  59.762  1.00 28.33           C  
HETATM 3518  C   PTR B1008      17.076  -4.982  60.621  1.00 29.13           C  
HETATM 3519  O   PTR B1008      18.182  -5.172  60.100  1.00 27.48           O  
HETATM 3520  CB  PTR B1008      15.490  -5.872  58.857  1.00 28.37           C  
HETATM 3521  CG  PTR B1008      15.113  -7.104  59.623  1.00 30.37           C  
HETATM 3522  CD1 PTR B1008      13.780  -7.451  59.833  1.00 32.90           C  
HETATM 3523  CD2 PTR B1008      16.098  -7.898  60.180  1.00 33.06           C  
HETATM 3524  CE1 PTR B1008      13.455  -8.578  60.567  1.00 34.66           C  
HETATM 3525  CE2 PTR B1008      15.796  -9.014  60.895  1.00 33.94           C  
HETATM 3526  CZ  PTR B1008      14.488  -9.355  61.091  1.00 36.89           C  
HETATM 3527  OH  PTR B1008      14.360 -10.381  61.747  1.00 43.13           O  
HETATM 3528  P   PTR B1008      12.982 -11.068  62.141  1.00 41.95           P  
HETATM 3529  O1P PTR B1008      12.373 -10.146  63.105  1.00 44.00           O  
HETATM 3530  O2P PTR B1008      13.359 -12.420  62.736  1.00 43.75           O  
HETATM 3531  O3P PTR B1008      12.127 -11.254  60.890  1.00 43.67           O  
ATOM   3532  N   LYS B1009      16.875  -4.999  61.935  1.00 30.94           N  
ATOM   3533  CA  LYS B1009      17.938  -5.359  62.894  1.00 32.69           C  
ATOM   3534  C   LYS B1009      17.920  -6.865  63.144  1.00 33.72           C  
ATOM   3535  O   LYS B1009      16.969  -7.372  63.715  1.00 33.22           O  
ATOM   3536  CB  LYS B1009      17.751  -4.612  64.220  1.00 33.01           C  
ATOM   3537  CG  LYS B1009      18.787  -3.540  64.489  1.00 35.89           C  
ATOM   3538  CD  LYS B1009      18.818  -3.117  65.956  1.00 38.42           C  
ATOM   3539  CE  LYS B1009      20.162  -2.475  66.343  1.00 40.33           C  
ATOM   3540  NZ  LYS B1009      21.171  -3.488  66.802  1.00 40.40           N  
ATOM   3541  N   VAL B1010      18.951  -7.588  62.712  1.00 35.66           N  
ATOM   3542  CA  VAL B1010      18.988  -9.025  62.962  1.00 38.06           C  
ATOM   3543  C   VAL B1010      19.800  -9.338  64.219  1.00 40.36           C  
ATOM   3544  O   VAL B1010      20.809  -8.694  64.490  1.00 40.57           O  
ATOM   3545  CB  VAL B1010      19.580  -9.865  61.786  1.00 38.02           C  
ATOM   3546  CG1 VAL B1010      19.148  -9.325  60.417  1.00 37.31           C  
ATOM   3547  CG2 VAL B1010      21.082  -9.934  61.887  1.00 38.81           C  
ATOM   3548  N   LYS B1011      19.343 -10.324  64.987  1.00 42.87           N  
ATOM   3549  CA  LYS B1011      20.178 -10.949  66.021  1.00 44.61           C  
ATOM   3550  C   LYS B1011      20.222 -12.456  65.854  1.00 45.90           C  
ATOM   3551  O   LYS B1011      19.232 -13.137  66.132  1.00 46.39           O  
ATOM   3552  CB  LYS B1011      19.701 -10.591  67.424  1.00 44.79           C  
ATOM   3553  CG  LYS B1011      20.622  -9.597  68.121  1.00 46.06           C  
ATOM   3554  CD  LYS B1011      22.069 -10.136  68.259  1.00 45.97           C  
ATOM   3555  CE  LYS B1011      23.076  -9.004  68.172  1.00 46.10           C  
ATOM   3556  NZ  LYS B1011      23.045  -8.373  66.822  1.00 45.39           N  
ATOM   3557  N   GLU B1012      21.376 -12.961  65.400  1.00 47.32           N  
ATOM   3558  CA  GLU B1012      21.564 -14.383  65.113  1.00 47.82           C  
ATOM   3559  C   GLU B1012      22.575 -15.006  66.077  1.00 48.37           C  
ATOM   3560  O   GLU B1012      23.755 -15.174  65.742  1.00 49.15           O  
ATOM   3561  CB  GLU B1012      22.030 -14.557  63.665  1.00 47.87           C  
ATOM   3562  N   GLY B1014      24.971 -18.793  63.576  1.00 46.43           N  
ATOM   3563  CA  GLY B1014      24.820 -18.694  62.123  1.00 46.12           C  
ATOM   3564  C   GLY B1014      25.808 -17.717  61.503  1.00 45.63           C  
ATOM   3565  O   GLY B1014      25.694 -16.497  61.691  1.00 46.31           O  
ATOM   3566  N   GLU B1015      26.768 -18.257  60.752  1.00 44.58           N  
ATOM   3567  CA  GLU B1015      27.864 -17.470  60.168  1.00 43.13           C  
ATOM   3568  C   GLU B1015      27.392 -16.302  59.286  1.00 41.16           C  
ATOM   3569  O   GLU B1015      26.308 -16.346  58.685  1.00 42.46           O  
ATOM   3570  CB  GLU B1015      28.792 -18.403  59.370  1.00 43.38           C  
ATOM   3571  N   SER B1016      28.215 -15.258  59.213  1.00 38.16           N  
ATOM   3572  CA  SER B1016      27.914 -14.058  58.432  1.00 35.34           C  
ATOM   3573  C   SER B1016      28.976 -13.835  57.349  1.00 32.11           C  
ATOM   3574  O   SER B1016      30.153 -13.918  57.635  1.00 31.42           O  
ATOM   3575  CB  SER B1016      27.897 -12.841  59.359  1.00 35.46           C  
ATOM   3576  OG  SER B1016      26.674 -12.726  60.054  1.00 37.63           O  
ATOM   3577  N   PRO B1017      28.563 -13.532  56.104  1.00 29.14           N  
ATOM   3578  CA  PRO B1017      29.535 -13.252  55.033  1.00 26.90           C  
ATOM   3579  C   PRO B1017      30.068 -11.817  55.169  1.00 24.40           C  
ATOM   3580  O   PRO B1017      29.745 -10.950  54.369  1.00 22.73           O  
ATOM   3581  CB  PRO B1017      28.689 -13.454  53.769  1.00 27.64           C  
ATOM   3582  CG  PRO B1017      27.343 -12.945  54.180  1.00 27.57           C  
ATOM   3583  CD  PRO B1017      27.177 -13.401  55.610  1.00 28.86           C  
ATOM   3584  N   ILE B1018      30.872 -11.594  56.213  1.00 21.79           N  
ATOM   3585  CA  ILE B1018      31.333 -10.264  56.614  1.00 20.28           C  
ATOM   3586  C   ILE B1018      32.023  -9.454  55.524  1.00 18.93           C  
ATOM   3587  O   ILE B1018      32.020  -8.231  55.569  1.00 18.49           O  
ATOM   3588  CB  ILE B1018      32.312 -10.312  57.864  1.00 19.50           C  
ATOM   3589  CG1 ILE B1018      33.521 -11.211  57.604  1.00 19.65           C  
ATOM   3590  CG2 ILE B1018      31.627 -10.781  59.107  1.00 18.49           C  
ATOM   3591  CD1 ILE B1018      34.413 -11.319  58.822  1.00 17.92           C  
ATOM   3592  N   PHE B1019      32.635 -10.129  54.560  1.00 18.70           N  
ATOM   3593  CA  PHE B1019      33.426  -9.440  53.539  1.00 18.19           C  
ATOM   3594  C   PHE B1019      32.511  -8.861  52.425  1.00 17.99           C  
ATOM   3595  O   PHE B1019      32.973  -8.126  51.576  1.00 17.30           O  
ATOM   3596  CB  PHE B1019      34.515 -10.375  53.008  1.00 18.24           C  
ATOM   3597  CG  PHE B1019      35.560 -10.723  54.051  1.00 19.65           C  
ATOM   3598  CD1 PHE B1019      35.739 -12.036  54.485  1.00 19.17           C  
ATOM   3599  CD2 PHE B1019      36.324  -9.729  54.630  1.00 18.88           C  
ATOM   3600  CE1 PHE B1019      36.686 -12.340  55.474  1.00 19.26           C  
ATOM   3601  CE2 PHE B1019      37.264 -10.042  55.610  1.00 19.62           C  
ATOM   3602  CZ  PHE B1019      37.441 -11.341  56.017  1.00 18.48           C  
ATOM   3603  N   TRP B1020      31.215  -9.169  52.483  1.00 18.09           N  
ATOM   3604  CA  TRP B1020      30.198  -8.543  51.617  1.00 19.04           C  
ATOM   3605  C   TRP B1020      29.337  -7.524  52.377  1.00 19.42           C  
ATOM   3606  O   TRP B1020      28.448  -6.909  51.792  1.00 20.30           O  
ATOM   3607  CB  TRP B1020      29.257  -9.611  51.007  1.00 18.59           C  
ATOM   3608  CG  TRP B1020      29.809 -10.289  49.809  1.00 19.23           C  
ATOM   3609  CD1 TRP B1020      29.420 -10.083  48.507  1.00 19.23           C  
ATOM   3610  CD2 TRP B1020      30.871 -11.258  49.763  1.00 16.93           C  
ATOM   3611  NE1 TRP B1020      30.168 -10.852  47.674  1.00 21.18           N  
ATOM   3612  CE2 TRP B1020      31.048 -11.605  48.408  1.00 18.03           C  
ATOM   3613  CE3 TRP B1020      31.651 -11.902  50.739  1.00 16.72           C  
ATOM   3614  CZ2 TRP B1020      32.008 -12.542  47.983  1.00 18.81           C  
ATOM   3615  CZ3 TRP B1020      32.588 -12.849  50.324  1.00 18.39           C  
ATOM   3616  CH2 TRP B1020      32.760 -13.156  48.955  1.00 20.96           C  
ATOM   3617  N   TYR B1021      29.606  -7.325  53.666  1.00 19.90           N  
ATOM   3618  CA  TYR B1021      28.678  -6.587  54.544  1.00 19.31           C  
ATOM   3619  C   TYR B1021      28.966  -5.104  54.578  1.00 18.45           C  
ATOM   3620  O   TYR B1021      30.131  -4.689  54.662  1.00 18.61           O  
ATOM   3621  CB  TYR B1021      28.779  -7.147  55.971  1.00 20.36           C  
ATOM   3622  CG  TYR B1021      27.775  -8.210  56.355  1.00 21.13           C  
ATOM   3623  CD1 TYR B1021      26.967  -8.839  55.404  1.00 23.21           C  
ATOM   3624  CD2 TYR B1021      27.638  -8.588  57.687  1.00 23.93           C  
ATOM   3625  CE1 TYR B1021      26.045  -9.824  55.783  1.00 24.95           C  
ATOM   3626  CE2 TYR B1021      26.728  -9.546  58.074  1.00 25.87           C  
ATOM   3627  CZ  TYR B1021      25.928 -10.159  57.116  1.00 26.80           C  
ATOM   3628  OH  TYR B1021      25.032 -11.118  57.490  1.00 29.56           O  
ATOM   3629  N   ALA B1022      27.908  -4.294  54.569  1.00 17.12           N  
ATOM   3630  CA  ALA B1022      28.040  -2.863  54.772  1.00 16.67           C  
ATOM   3631  C   ALA B1022      28.542  -2.608  56.204  1.00 17.05           C  
ATOM   3632  O   ALA B1022      28.331  -3.428  57.094  1.00 17.28           O  
ATOM   3633  CB  ALA B1022      26.705  -2.126  54.498  1.00 15.99           C  
ATOM   3634  N   PRO B1023      29.224  -1.482  56.436  1.00 18.18           N  
ATOM   3635  CA  PRO B1023      29.751  -1.154  57.776  1.00 18.41           C  
ATOM   3636  C   PRO B1023      28.683  -1.180  58.885  1.00 18.27           C  
ATOM   3637  O   PRO B1023      28.898  -1.791  59.928  1.00 17.90           O  
ATOM   3638  CB  PRO B1023      30.268   0.271  57.614  1.00 18.92           C  
ATOM   3639  CG  PRO B1023      30.445   0.465  56.202  1.00 19.08           C  
ATOM   3640  CD  PRO B1023      29.540  -0.448  55.452  1.00 18.01           C  
ATOM   3641  N   GLU B1024      27.543  -0.532  58.636  1.00 18.10           N  
ATOM   3642  CA  GLU B1024      26.422  -0.519  59.583  1.00 18.02           C  
ATOM   3643  C   GLU B1024      25.816  -1.912  59.810  1.00 18.16           C  
ATOM   3644  O   GLU B1024      25.114  -2.146  60.811  1.00 18.69           O  
ATOM   3645  CB  GLU B1024      25.361   0.501  59.170  1.00 17.71           C  
ATOM   3646  CG  GLU B1024      24.410   0.070  58.005  1.00 19.20           C  
ATOM   3647  CD  GLU B1024      24.972   0.253  56.597  1.00 18.45           C  
ATOM   3648  OE1 GLU B1024      26.125   0.747  56.452  1.00 19.97           O  
ATOM   3649  OE2 GLU B1024      24.248  -0.104  55.623  1.00 17.23           O  
ATOM   3650  N   SER B1025      26.072  -2.846  58.900  1.00 18.23           N  
ATOM   3651  CA  SER B1025      25.612  -4.223  59.091  1.00 17.99           C  
ATOM   3652  C   SER B1025      26.572  -4.947  60.044  1.00 18.66           C  
ATOM   3653  O   SER B1025      26.153  -5.763  60.845  1.00 18.61           O  
ATOM   3654  CB  SER B1025      25.518  -4.967  57.771  1.00 18.30           C  
ATOM   3655  OG  SER B1025      24.558  -4.365  56.904  1.00 20.22           O  
ATOM   3656  N   LEU B1026      27.856  -4.618  59.957  1.00 20.06           N  
ATOM   3657  CA  LEU B1026      28.869  -5.130  60.886  1.00 20.95           C  
ATOM   3658  C   LEU B1026      28.707  -4.503  62.276  1.00 21.42           C  
ATOM   3659  O   LEU B1026      28.677  -5.217  63.245  1.00 22.81           O  
ATOM   3660  CB  LEU B1026      30.302  -4.883  60.337  1.00 20.57           C  
ATOM   3661  CG  LEU B1026      30.662  -5.622  59.039  1.00 20.47           C  
ATOM   3662  CD1 LEU B1026      31.865  -5.064  58.344  1.00 21.76           C  
ATOM   3663  CD2 LEU B1026      30.852  -7.106  59.315  1.00 21.80           C  
ATOM   3664  N   THR B1027      28.605  -3.187  62.379  1.00 22.40           N  
ATOM   3665  CA  THR B1027      28.588  -2.511  63.682  1.00 22.84           C  
ATOM   3666  C   THR B1027      27.225  -2.464  64.409  1.00 22.99           C  
ATOM   3667  O   THR B1027      27.210  -2.388  65.635  1.00 22.60           O  
ATOM   3668  CB  THR B1027      29.086  -1.047  63.592  1.00 22.88           C  
ATOM   3669  OG1 THR B1027      28.259  -0.331  62.690  1.00 25.20           O  
ATOM   3670  CG2 THR B1027      30.547  -0.963  63.116  1.00 24.72           C  
ATOM   3671  N   GLU B1028      26.106  -2.491  63.683  1.00 22.62           N  
ATOM   3672  CA  GLU B1028      24.768  -2.383  64.300  1.00 23.55           C  
ATOM   3673  C   GLU B1028      23.798  -3.496  63.910  1.00 23.27           C  
ATOM   3674  O   GLU B1028      22.616  -3.438  64.270  1.00 23.44           O  
ATOM   3675  CB  GLU B1028      24.126  -1.036  63.953  1.00 23.97           C  
ATOM   3676  CG  GLU B1028      24.828   0.173  64.539  1.00 27.82           C  
ATOM   3677  CD  GLU B1028      24.361   1.464  63.918  1.00 33.85           C  
ATOM   3678  OE1 GLU B1028      25.207   2.220  63.400  1.00 40.16           O  
ATOM   3679  OE2 GLU B1028      23.143   1.729  63.919  1.00 39.04           O  
ATOM   3680  N   SER B1029      24.283  -4.498  63.186  1.00 22.97           N  
ATOM   3681  CA  SER B1029      23.426  -5.541  62.595  1.00 23.35           C  
ATOM   3682  C   SER B1029      22.197  -4.985  61.815  1.00 22.55           C  
ATOM   3683  O   SER B1029      21.131  -5.626  61.760  1.00 22.00           O  
ATOM   3684  CB ASER B1029      22.959  -6.499  63.692  0.70 23.59           C  
ATOM   3685  CB BSER B1029      22.990  -6.537  63.677  0.30 23.20           C  
ATOM   3686  OG ASER B1029      24.044  -6.833  64.527  0.70 25.42           O  
ATOM   3687  OG BSER B1029      22.912  -7.847  63.141  0.30 22.92           O  
ATOM   3688  N   LYS B1030      22.366  -3.807  61.205  1.00 21.89           N  
ATOM   3689  CA  LYS B1030      21.318  -3.181  60.390  1.00 21.79           C  
ATOM   3690  C   LYS B1030      21.367  -3.576  58.919  1.00 20.78           C  
ATOM   3691  O   LYS B1030      22.361  -3.353  58.221  1.00 19.54           O  
ATOM   3692  CB  LYS B1030      21.378  -1.655  60.478  1.00 22.10           C  
ATOM   3693  CG  LYS B1030      20.859  -1.070  61.769  1.00 25.60           C  
ATOM   3694  CD  LYS B1030      20.902   0.474  61.704  1.00 30.09           C  
ATOM   3695  CE  LYS B1030      20.100   1.110  62.824  1.00 33.07           C  
ATOM   3696  NZ  LYS B1030      20.017   2.612  62.703  1.00 35.49           N  
ATOM   3697  N   PHE B1031      20.251  -4.093  58.422  1.00 20.30           N  
ATOM   3698  CA  PHE B1031      20.152  -4.459  57.018  1.00 20.13           C  
ATOM   3699  C   PHE B1031      19.044  -3.680  56.345  1.00 20.09           C  
ATOM   3700  O   PHE B1031      17.971  -3.479  56.915  1.00 19.39           O  
ATOM   3701  CB  PHE B1031      19.943  -5.962  56.894  1.00 20.83           C  
ATOM   3702  CG  PHE B1031      21.121  -6.748  57.386  1.00 19.46           C  
ATOM   3703  CD1 PHE B1031      21.239  -7.063  58.730  1.00 20.50           C  
ATOM   3704  CD2 PHE B1031      22.133  -7.110  56.515  1.00 19.27           C  
ATOM   3705  CE1 PHE B1031      22.366  -7.749  59.219  1.00 20.96           C  
ATOM   3706  CE2 PHE B1031      23.263  -7.818  56.981  1.00 19.83           C  
ATOM   3707  CZ  PHE B1031      23.368  -8.134  58.344  1.00 20.39           C  
ATOM   3708  N   SER B1032      19.324  -3.216  55.137  1.00 19.85           N  
ATOM   3709  CA  SER B1032      18.396  -2.353  54.419  1.00 19.12           C  
ATOM   3710  C   SER B1032      18.639  -2.477  52.924  1.00 18.64           C  
ATOM   3711  O   SER B1032      19.590  -3.178  52.491  1.00 17.56           O  
ATOM   3712  CB  SER B1032      18.651  -0.926  54.848  1.00 19.16           C  
ATOM   3713  OG  SER B1032      19.963  -0.569  54.476  1.00 20.09           O  
ATOM   3714  N   VAL B1033      17.833  -1.773  52.119  1.00 16.93           N  
ATOM   3715  CA  VAL B1033      18.090  -1.755  50.673  1.00 16.96           C  
ATOM   3716  C   VAL B1033      19.530  -1.251  50.388  1.00 16.76           C  
ATOM   3717  O   VAL B1033      20.240  -1.792  49.537  1.00 17.85           O  
ATOM   3718  CB  VAL B1033      17.067  -0.896  49.900  1.00 17.03           C  
ATOM   3719  CG1 VAL B1033      17.519  -0.735  48.434  1.00 17.50           C  
ATOM   3720  CG2 VAL B1033      15.631  -1.516  49.982  1.00 16.70           C  
ATOM   3721  N   ALA B1034      19.940  -0.226  51.120  1.00 15.65           N  
ATOM   3722  CA  ALA B1034      21.264   0.359  50.968  1.00 16.14           C  
ATOM   3723  C   ALA B1034      22.412  -0.587  51.349  1.00 15.48           C  
ATOM   3724  O   ALA B1034      23.491  -0.472  50.749  1.00 16.36           O  
ATOM   3725  CB  ALA B1034      21.368   1.662  51.744  1.00 14.52           C  
ATOM   3726  N   SER B1035      22.201  -1.498  52.301  1.00 15.39           N  
ATOM   3727  CA  SER B1035      23.202  -2.552  52.550  1.00 16.32           C  
ATOM   3728  C   SER B1035      23.228  -3.605  51.451  1.00 16.71           C  
ATOM   3729  O   SER B1035      24.293  -4.121  51.137  1.00 16.22           O  
ATOM   3730  CB  SER B1035      23.107  -3.188  53.936  1.00 16.55           C  
ATOM   3731  OG  SER B1035      21.846  -3.778  54.216  1.00 15.80           O  
ATOM   3732  N   ASP B1036      22.074  -3.910  50.839  1.00 16.98           N  
ATOM   3733  CA  ASP B1036      22.063  -4.759  49.652  1.00 17.27           C  
ATOM   3734  C   ASP B1036      22.862  -4.076  48.532  1.00 16.62           C  
ATOM   3735  O   ASP B1036      23.557  -4.753  47.761  1.00 17.04           O  
ATOM   3736  CB  ASP B1036      20.608  -5.098  49.185  1.00 17.58           C  
ATOM   3737  CG  ASP B1036      19.992  -6.284  49.930  1.00 20.09           C  
ATOM   3738  OD1 ASP B1036      20.728  -7.000  50.677  1.00 20.21           O  
ATOM   3739  OD2 ASP B1036      18.757  -6.531  49.735  1.00 19.11           O  
ATOM   3740  N   VAL B1037      22.778  -2.751  48.443  1.00 16.86           N  
ATOM   3741  CA  VAL B1037      23.481  -2.015  47.402  1.00 16.32           C  
ATOM   3742  C   VAL B1037      24.987  -2.118  47.602  1.00 16.46           C  
ATOM   3743  O   VAL B1037      25.707  -2.333  46.634  1.00 16.09           O  
ATOM   3744  CB  VAL B1037      23.056  -0.542  47.283  1.00 16.59           C  
ATOM   3745  CG1 VAL B1037      24.105   0.269  46.524  1.00 14.67           C  
ATOM   3746  CG2 VAL B1037      21.692  -0.416  46.573  1.00 17.36           C  
ATOM   3747  N   TRP B1038      25.454  -1.900  48.837  1.00 16.88           N  
ATOM   3748  CA  TRP B1038      26.848  -2.148  49.202  1.00 16.42           C  
ATOM   3749  C   TRP B1038      27.277  -3.547  48.718  1.00 16.32           C  
ATOM   3750  O   TRP B1038      28.248  -3.676  48.011  1.00 16.58           O  
ATOM   3751  CB  TRP B1038      27.047  -1.990  50.724  1.00 17.28           C  
ATOM   3752  CG  TRP B1038      28.452  -2.293  51.179  1.00 15.94           C  
ATOM   3753  CD1 TRP B1038      29.058  -3.527  51.189  1.00 14.98           C  
ATOM   3754  CD2 TRP B1038      29.436  -1.358  51.668  1.00 15.96           C  
ATOM   3755  NE1 TRP B1038      30.344  -3.410  51.645  1.00 17.52           N  
ATOM   3756  CE2 TRP B1038      30.604  -2.096  51.945  1.00 14.40           C  
ATOM   3757  CE3 TRP B1038      29.437   0.019  51.907  1.00 15.65           C  
ATOM   3758  CZ2 TRP B1038      31.766  -1.508  52.426  1.00 15.97           C  
ATOM   3759  CZ3 TRP B1038      30.620   0.621  52.425  1.00 16.65           C  
ATOM   3760  CH2 TRP B1038      31.753  -0.153  52.690  1.00 15.78           C  
ATOM   3761  N   SER B1039      26.534  -4.586  49.076  1.00 17.35           N  
ATOM   3762  CA  SER B1039      26.847  -5.949  48.637  1.00 18.59           C  
ATOM   3763  C   SER B1039      26.866  -6.090  47.129  1.00 17.96           C  
ATOM   3764  O   SER B1039      27.702  -6.815  46.595  1.00 17.51           O  
ATOM   3765  CB  SER B1039      25.865  -6.989  49.219  1.00 19.24           C  
ATOM   3766  OG  SER B1039      26.004  -7.056  50.621  1.00 24.15           O  
ATOM   3767  N   PHE B1040      25.971  -5.389  46.437  1.00 18.26           N  
ATOM   3768  CA  PHE B1040      25.954  -5.431  44.982  1.00 18.30           C  
ATOM   3769  C   PHE B1040      27.269  -4.902  44.409  1.00 18.50           C  
ATOM   3770  O   PHE B1040      27.787  -5.461  43.426  1.00 18.29           O  
ATOM   3771  CB  PHE B1040      24.716  -4.710  44.384  1.00 19.15           C  
ATOM   3772  CG  PHE B1040      24.872  -4.361  42.932  1.00 18.78           C  
ATOM   3773  CD1 PHE B1040      24.528  -5.262  41.953  1.00 21.70           C  
ATOM   3774  CD2 PHE B1040      25.417  -3.133  42.558  1.00 20.93           C  
ATOM   3775  CE1 PHE B1040      24.701  -4.941  40.597  1.00 22.82           C  
ATOM   3776  CE2 PHE B1040      25.612  -2.811  41.232  1.00 22.52           C  
ATOM   3777  CZ  PHE B1040      25.248  -3.702  40.244  1.00 23.03           C  
ATOM   3778  N   GLY B1041      27.852  -3.885  45.056  1.00 18.49           N  
ATOM   3779  CA  GLY B1041      29.170  -3.393  44.670  1.00 17.50           C  
ATOM   3780  C   GLY B1041      30.247  -4.469  44.756  1.00 17.80           C  
ATOM   3781  O   GLY B1041      31.105  -4.561  43.883  1.00 18.40           O  
ATOM   3782  N   VAL B1042      30.206  -5.286  45.803  1.00 17.78           N  
ATOM   3783  CA  VAL B1042      31.143  -6.409  45.934  1.00 17.69           C  
ATOM   3784  C   VAL B1042      30.879  -7.450  44.832  1.00 18.27           C  
ATOM   3785  O   VAL B1042      31.812  -7.956  44.235  1.00 18.35           O  
ATOM   3786  CB  VAL B1042      31.139  -7.018  47.370  1.00 18.18           C  
ATOM   3787  CG1 VAL B1042      32.255  -8.115  47.548  1.00 16.95           C  
ATOM   3788  CG2 VAL B1042      31.334  -5.883  48.446  1.00 14.68           C  
ATOM   3789  N   VAL B1043      29.617  -7.718  44.509  1.00 18.12           N  
ATOM   3790  CA  VAL B1043      29.292  -8.575  43.333  1.00 18.09           C  
ATOM   3791  C   VAL B1043      29.921  -8.094  42.048  1.00 18.12           C  
ATOM   3792  O   VAL B1043      30.520  -8.876  41.308  1.00 18.22           O  
ATOM   3793  CB  VAL B1043      27.772  -8.701  43.114  1.00 18.67           C  
ATOM   3794  CG1 VAL B1043      27.446  -9.370  41.732  1.00 17.25           C  
ATOM   3795  CG2 VAL B1043      27.143  -9.465  44.289  1.00 17.94           C  
ATOM   3796  N   LEU B1044      29.772  -6.803  41.770  1.00 18.87           N  
ATOM   3797  CA  LEU B1044      30.390  -6.173  40.607  1.00 18.53           C  
ATOM   3798  C   LEU B1044      31.901  -6.351  40.611  1.00 17.82           C  
ATOM   3799  O   LEU B1044      32.516  -6.667  39.584  1.00 16.92           O  
ATOM   3800  CB  LEU B1044      30.018  -4.676  40.560  1.00 19.91           C  
ATOM   3801  CG  LEU B1044      30.250  -3.862  39.289  1.00 21.05           C  
ATOM   3802  CD1 LEU B1044      29.776  -4.592  38.012  1.00 22.46           C  
ATOM   3803  CD2 LEU B1044      29.534  -2.486  39.386  1.00 22.15           C  
ATOM   3804  N   TYR B1045      32.511  -6.181  41.779  1.00 17.51           N  
ATOM   3805  CA  TYR B1045      33.943  -6.445  41.933  1.00 16.40           C  
ATOM   3806  C   TYR B1045      34.240  -7.925  41.598  1.00 17.27           C  
ATOM   3807  O   TYR B1045      35.181  -8.228  40.850  1.00 16.55           O  
ATOM   3808  CB  TYR B1045      34.389  -6.076  43.356  1.00 16.77           C  
ATOM   3809  CG  TYR B1045      35.753  -6.597  43.661  1.00 16.57           C  
ATOM   3810  CD1 TYR B1045      36.890  -5.820  43.442  1.00 16.76           C  
ATOM   3811  CD2 TYR B1045      35.920  -7.880  44.119  1.00 15.87           C  
ATOM   3812  CE1 TYR B1045      38.160  -6.327  43.710  1.00 16.21           C  
ATOM   3813  CE2 TYR B1045      37.169  -8.376  44.392  1.00 18.58           C  
ATOM   3814  CZ  TYR B1045      38.281  -7.597  44.175  1.00 16.89           C  
ATOM   3815  OH  TYR B1045      39.504  -8.124  44.422  1.00 21.99           O  
ATOM   3816  N   GLU B1046      33.457  -8.852  42.165  1.00 17.48           N  
ATOM   3817  CA  GLU B1046      33.625 -10.279  41.893  1.00 18.42           C  
ATOM   3818  C   GLU B1046      33.631 -10.570  40.407  1.00 18.04           C  
ATOM   3819  O   GLU B1046      34.524 -11.244  39.899  1.00 17.60           O  
ATOM   3820  CB  GLU B1046      32.503 -11.144  42.516  1.00 19.46           C  
ATOM   3821  CG  GLU B1046      32.501 -11.281  44.020  1.00 19.38           C  
ATOM   3822  CD  GLU B1046      31.450 -12.254  44.475  1.00 20.32           C  
ATOM   3823  OE1 GLU B1046      31.774 -13.453  44.433  1.00 23.20           O  
ATOM   3824  OE2 GLU B1046      30.308 -11.841  44.856  1.00 18.66           O  
ATOM   3825  N   LEU B1047      32.603 -10.075  39.722  1.00 17.97           N  
ATOM   3826  CA  LEU B1047      32.484 -10.230  38.274  1.00 17.64           C  
ATOM   3827  C   LEU B1047      33.723  -9.792  37.492  1.00 17.70           C  
ATOM   3828  O   LEU B1047      34.225 -10.535  36.651  1.00 16.63           O  
ATOM   3829  CB  LEU B1047      31.276  -9.460  37.750  1.00 17.03           C  
ATOM   3830  CG  LEU B1047      29.889 -10.034  38.152  1.00 19.11           C  
ATOM   3831  CD1 LEU B1047      28.771  -9.264  37.462  1.00 18.82           C  
ATOM   3832  CD2 LEU B1047      29.789 -11.518  37.815  1.00 18.90           C  
ATOM   3833  N   PHE B1048      34.217  -8.588  37.767  1.00 17.54           N  
ATOM   3834  CA  PHE B1048      35.332  -8.076  36.997  1.00 17.59           C  
ATOM   3835  C   PHE B1048      36.660  -8.718  37.413  1.00 18.53           C  
ATOM   3836  O   PHE B1048      37.610  -8.638  36.681  1.00 18.25           O  
ATOM   3837  CB  PHE B1048      35.360  -6.544  36.987  1.00 17.68           C  
ATOM   3838  CG  PHE B1048      34.466  -5.966  35.924  1.00 17.94           C  
ATOM   3839  CD1 PHE B1048      33.086  -5.897  36.131  1.00 17.87           C  
ATOM   3840  CD2 PHE B1048      34.970  -5.624  34.687  1.00 17.36           C  
ATOM   3841  CE1 PHE B1048      32.248  -5.446  35.139  1.00 16.72           C  
ATOM   3842  CE2 PHE B1048      34.128  -5.157  33.686  1.00 17.85           C  
ATOM   3843  CZ  PHE B1048      32.761  -5.075  33.926  1.00 17.83           C  
ATOM   3844  N   THR B1049      36.703  -9.435  38.535  1.00 19.61           N  
ATOM   3845  CA  THR B1049      37.869 -10.301  38.810  1.00 20.38           C  
ATOM   3846  C   THR B1049      37.816 -11.660  38.092  1.00 21.55           C  
ATOM   3847  O   THR B1049      38.784 -12.415  38.143  1.00 21.39           O  
ATOM   3848  CB  THR B1049      38.047 -10.610  40.310  1.00 20.54           C  
ATOM   3849  OG1 THR B1049      36.988 -11.463  40.763  1.00 18.09           O  
ATOM   3850  CG2 THR B1049      38.113  -9.336  41.139  1.00 19.39           C  
ATOM   3851  N   TYR B1050      36.689 -11.986  37.455  1.00 22.31           N  
ATOM   3852  CA  TYR B1050      36.472 -13.313  36.844  1.00 23.47           C  
ATOM   3853  C   TYR B1050      36.666 -14.456  37.837  1.00 25.44           C  
ATOM   3854  O   TYR B1050      37.086 -15.561  37.464  1.00 25.68           O  
ATOM   3855  CB  TYR B1050      37.350 -13.499  35.598  1.00 23.35           C  
ATOM   3856  CG  TYR B1050      36.809 -12.772  34.397  1.00 22.76           C  
ATOM   3857  CD1 TYR B1050      37.063 -11.421  34.205  1.00 21.17           C  
ATOM   3858  CD2 TYR B1050      36.034 -13.430  33.459  1.00 22.00           C  
ATOM   3859  CE1 TYR B1050      36.557 -10.741  33.121  1.00 20.72           C  
ATOM   3860  CE2 TYR B1050      35.522 -12.757  32.347  1.00 21.97           C  
ATOM   3861  CZ  TYR B1050      35.786 -11.412  32.190  1.00 20.44           C  
ATOM   3862  OH  TYR B1050      35.288 -10.728  31.116  1.00 20.79           O  
ATOM   3863  N   ILE B1051      36.352 -14.170  39.100  1.00 27.83           N  
ATOM   3864  CA  ILE B1051      36.658 -15.036  40.238  1.00 29.52           C  
ATOM   3865  C   ILE B1051      38.085 -15.586  40.203  1.00 30.87           C  
ATOM   3866  O   ILE B1051      38.313 -16.747  40.515  1.00 31.88           O  
ATOM   3867  CB  ILE B1051      35.613 -16.161  40.327  1.00 30.25           C  
ATOM   3868  CG1 ILE B1051      34.216 -15.524  40.487  1.00 31.48           C  
ATOM   3869  CG2 ILE B1051      35.887 -17.070  41.498  1.00 28.33           C  
ATOM   3870  CD1 ILE B1051      33.574 -15.233  39.237  1.00 32.89           C  
ATOM   3871  N   GLU B1052      39.043 -14.739  39.834  1.00 32.00           N  
ATOM   3872  CA  GLU B1052      40.446 -15.143  39.728  1.00 32.74           C  
ATOM   3873  C   GLU B1052      41.029 -15.604  41.064  1.00 33.14           C  
ATOM   3874  O   GLU B1052      40.589 -15.178  42.143  1.00 33.02           O  
ATOM   3875  CB  GLU B1052      41.311 -13.999  39.154  1.00 33.30           C  
ATOM   3876  CG  GLU B1052      42.816 -14.303  39.193  1.00 35.37           C  
ATOM   3877  CD  GLU B1052      43.708 -13.236  38.581  1.00 39.03           C  
ATOM   3878  OE1 GLU B1052      43.203 -12.250  37.989  1.00 42.14           O  
ATOM   3879  OE2 GLU B1052      44.943 -13.399  38.697  1.00 40.53           O  
ATOM   3880  N   LYS B1053      42.048 -16.466  40.966  1.00 33.52           N  
ATOM   3881  CA  LYS B1053      42.788 -16.973  42.120  1.00 33.09           C  
ATOM   3882  C   LYS B1053      43.410 -15.837  42.907  1.00 32.45           C  
ATOM   3883  O   LYS B1053      44.194 -15.060  42.355  1.00 32.87           O  
ATOM   3884  CB  LYS B1053      43.913 -17.923  41.668  1.00 33.37           C  
ATOM   3885  N   SER B1054      43.066 -15.737  44.188  1.00 31.17           N  
ATOM   3886  CA  SER B1054      43.761 -14.812  45.072  1.00 30.99           C  
ATOM   3887  C   SER B1054      43.162 -13.398  45.104  1.00 29.38           C  
ATOM   3888  O   SER B1054      43.697 -12.547  45.798  1.00 30.22           O  
ATOM   3889  CB  SER B1054      45.257 -14.723  44.678  1.00 31.37           C  
ATOM   3890  OG  SER B1054      46.054 -14.368  45.786  1.00 34.14           O  
ATOM   3891  N   LYS B1055      42.083 -13.144  44.360  1.00 27.54           N  
ATOM   3892  CA  LYS B1055      41.487 -11.811  44.276  1.00 26.38           C  
ATOM   3893  C   LYS B1055      40.101 -11.754  44.897  1.00 24.97           C  
ATOM   3894  O   LYS B1055      39.439 -10.732  44.787  1.00 24.14           O  
ATOM   3895  CB  LYS B1055      41.340 -11.351  42.824  1.00 26.63           C  
ATOM   3896  CG  LYS B1055      42.548 -11.540  41.958  1.00 28.12           C  
ATOM   3897  CD  LYS B1055      43.687 -10.649  42.372  1.00 29.40           C  
ATOM   3898  CE  LYS B1055      44.719 -10.577  41.252  1.00 29.86           C  
ATOM   3899  NZ  LYS B1055      45.873  -9.815  41.682  1.00 31.26           N  
ATOM   3900  N   SER B1056      39.647 -12.844  45.521  1.00 23.33           N  
ATOM   3901  CA  SER B1056      38.345 -12.822  46.173  1.00 22.84           C  
ATOM   3902  C   SER B1056      38.291 -11.745  47.288  1.00 21.17           C  
ATOM   3903  O   SER B1056      39.336 -11.325  47.825  1.00 21.18           O  
ATOM   3904  CB  SER B1056      37.988 -14.203  46.711  1.00 22.39           C  
ATOM   3905  OG  SER B1056      38.653 -14.449  47.922  1.00 24.81           O  
ATOM   3906  N   PRO B1057      37.087 -11.259  47.603  1.00 20.06           N  
ATOM   3907  CA  PRO B1057      36.979 -10.282  48.691  1.00 19.69           C  
ATOM   3908  C   PRO B1057      37.588 -10.716  50.050  1.00 19.20           C  
ATOM   3909  O   PRO B1057      38.303  -9.920  50.644  1.00 18.90           O  
ATOM   3910  CB  PRO B1057      35.477 -10.005  48.787  1.00 19.56           C  
ATOM   3911  CG  PRO B1057      34.953 -10.287  47.407  1.00 19.27           C  
ATOM   3912  CD  PRO B1057      35.798 -11.448  46.905  1.00 19.75           C  
ATOM   3913  N   PRO B1058      37.368 -11.965  50.505  1.00 19.06           N  
ATOM   3914  CA  PRO B1058      38.069 -12.359  51.728  1.00 18.88           C  
ATOM   3915  C   PRO B1058      39.597 -12.336  51.605  1.00 19.09           C  
ATOM   3916  O   PRO B1058      40.278 -11.867  52.531  1.00 18.91           O  
ATOM   3917  CB  PRO B1058      37.570 -13.798  51.980  1.00 19.45           C  
ATOM   3918  CG  PRO B1058      36.240 -13.860  51.279  1.00 19.51           C  
ATOM   3919  CD  PRO B1058      36.463 -13.034  50.042  1.00 18.57           C  
ATOM   3920  N   ALA B1059      40.147 -12.819  50.492  1.00 19.34           N  
ATOM   3921  CA  ALA B1059      41.615 -12.761  50.319  1.00 19.35           C  
ATOM   3922  C   ALA B1059      42.139 -11.328  50.305  1.00 19.30           C  
ATOM   3923  O   ALA B1059      43.165 -11.042  50.929  1.00 20.42           O  
ATOM   3924  CB  ALA B1059      42.062 -13.488  49.056  1.00 19.25           C  
ATOM   3925  N   GLU B1060      41.460 -10.436  49.589  1.00 19.36           N  
ATOM   3926  CA  GLU B1060      41.913  -9.056  49.450  1.00 19.47           C  
ATOM   3927  C   GLU B1060      41.762  -8.305  50.759  1.00 19.42           C  
ATOM   3928  O   GLU B1060      42.675  -7.595  51.166  1.00 19.11           O  
ATOM   3929  CB  GLU B1060      41.162  -8.297  48.339  1.00 19.74           C  
ATOM   3930  CG  GLU B1060      41.397  -8.791  46.920  1.00 22.37           C  
ATOM   3931  CD  GLU B1060      42.791  -8.438  46.365  1.00 26.13           C  
ATOM   3932  OE1 GLU B1060      43.529  -7.696  47.040  1.00 25.85           O  
ATOM   3933  OE2 GLU B1060      43.140  -8.903  45.241  1.00 27.83           O  
ATOM   3934  N   PHE B1061      40.612  -8.429  51.416  1.00 19.08           N  
ATOM   3935  CA  PHE B1061      40.439  -7.775  52.719  1.00 19.32           C  
ATOM   3936  C   PHE B1061      41.438  -8.296  53.765  1.00 19.51           C  
ATOM   3937  O   PHE B1061      41.973  -7.528  54.537  1.00 17.73           O  
ATOM   3938  CB  PHE B1061      39.012  -7.944  53.256  1.00 19.60           C  
ATOM   3939  CG  PHE B1061      38.042  -6.939  52.719  1.00 18.06           C  
ATOM   3940  CD1 PHE B1061      36.889  -7.340  52.063  1.00 21.23           C  
ATOM   3941  CD2 PHE B1061      38.286  -5.588  52.871  1.00 19.99           C  
ATOM   3942  CE1 PHE B1061      35.955  -6.403  51.585  1.00 18.89           C  
ATOM   3943  CE2 PHE B1061      37.388  -4.630  52.365  1.00 21.52           C  
ATOM   3944  CZ  PHE B1061      36.219  -5.039  51.718  1.00 19.60           C  
ATOM   3945  N   MET B1062      41.688  -9.599  53.773  1.00 20.54           N  
ATOM   3946  CA  MET B1062      42.627 -10.159  54.742  1.00 21.87           C  
ATOM   3947  C   MET B1062      44.047  -9.617  54.543  1.00 22.85           C  
ATOM   3948  O   MET B1062      44.778  -9.376  55.531  1.00 23.16           O  
ATOM   3949  CB  MET B1062      42.583 -11.702  54.730  1.00 21.87           C  
ATOM   3950  CG  MET B1062      41.304 -12.295  55.425  1.00 23.00           C  
ATOM   3951  SD  MET B1062      41.043 -11.645  57.082  1.00 26.46           S  
ATOM   3952  CE  MET B1062      42.409 -12.410  57.946  1.00 25.67           C  
ATOM   3953  N   ARG B1063      44.457  -9.390  53.294  1.00 23.68           N  
ATOM   3954  CA  ARG B1063      45.781  -8.778  53.074  1.00 24.30           C  
ATOM   3955  C   ARG B1063      45.824  -7.332  53.574  1.00 24.82           C  
ATOM   3956  O   ARG B1063      46.795  -6.936  54.209  1.00 23.87           O  
ATOM   3957  CB  ARG B1063      46.194  -8.845  51.613  1.00 24.59           C  
ATOM   3958  CG  ARG B1063      46.567 -10.227  51.204  1.00 26.16           C  
ATOM   3959  CD  ARG B1063      47.272 -10.229  49.863  1.00 29.07           C  
ATOM   3960  NE  ARG B1063      46.323 -10.069  48.769  1.00 29.11           N  
ATOM   3961  CZ  ARG B1063      45.646 -11.057  48.190  1.00 29.24           C  
ATOM   3962  NH1 ARG B1063      45.799 -12.318  48.585  1.00 29.61           N  
ATOM   3963  NH2 ARG B1063      44.809 -10.769  47.199  1.00 29.81           N  
ATOM   3964  N   MET B1064      44.756  -6.569  53.333  1.00 25.30           N  
ATOM   3965  CA  MET B1064      44.678  -5.170  53.789  1.00 26.84           C  
ATOM   3966  C   MET B1064      44.656  -5.033  55.298  1.00 27.64           C  
ATOM   3967  O   MET B1064      45.099  -4.028  55.833  1.00 27.99           O  
ATOM   3968  CB  MET B1064      43.430  -4.486  53.239  1.00 27.20           C  
ATOM   3969  CG  MET B1064      43.343  -4.537  51.737  1.00 29.22           C  
ATOM   3970  SD  MET B1064      42.110  -3.419  51.100  1.00 33.34           S  
ATOM   3971  CE  MET B1064      41.210  -4.564  50.099  1.00 32.52           C  
ATOM   3972  N   ILE B1065      44.119  -6.040  55.975  1.00 28.81           N  
ATOM   3973  CA  ILE B1065      44.035  -6.062  57.424  1.00 30.20           C  
ATOM   3974  C   ILE B1065      45.283  -6.690  58.058  1.00 31.49           C  
ATOM   3975  O   ILE B1065      45.685  -6.313  59.157  1.00 31.73           O  
ATOM   3976  CB  ILE B1065      42.802  -6.883  57.872  1.00 30.02           C  
ATOM   3977  CG1 ILE B1065      41.515  -6.073  57.680  1.00 30.25           C  
ATOM   3978  CG2 ILE B1065      42.947  -7.310  59.302  1.00 30.48           C  
ATOM   3979  CD1 ILE B1065      40.262  -6.968  57.578  1.00 31.28           C  
ATOM   3980  N   GLY B1066      45.877  -7.654  57.362  1.00 33.08           N  
ATOM   3981  CA  GLY B1066      46.976  -8.458  57.900  1.00 34.19           C  
ATOM   3982  C   GLY B1066      46.449  -9.868  58.099  1.00 35.56           C  
ATOM   3983  O   GLY B1066      45.525 -10.074  58.880  1.00 35.76           O  
ATOM   3984  N   ASN B1067      46.995 -10.840  57.370  1.00 36.86           N  
ATOM   3985  CA  ASN B1067      46.613 -12.252  57.556  1.00 37.90           C  
ATOM   3986  C   ASN B1067      46.941 -12.773  58.968  1.00 38.81           C  
ATOM   3987  O   ASN B1067      46.413 -13.796  59.398  1.00 39.01           O  
ATOM   3988  CB  ASN B1067      47.286 -13.145  56.508  1.00 37.90           C  
ATOM   3989  CG  ASN B1067      46.649 -13.020  55.135  1.00 38.40           C  
ATOM   3990  OD1 ASN B1067      45.473 -13.330  54.952  1.00 40.17           O  
ATOM   3991  ND2 ASN B1067      47.430 -12.581  54.159  1.00 38.64           N  
ATOM   3992  N   ASP B1068      47.820 -12.060  59.668  1.00 39.74           N  
ATOM   3993  CA  ASP B1068      48.149 -12.326  61.074  1.00 40.59           C  
ATOM   3994  C   ASP B1068      47.009 -12.049  62.081  1.00 41.16           C  
ATOM   3995  O   ASP B1068      47.161 -12.339  63.279  1.00 41.47           O  
ATOM   3996  CB  ASP B1068      49.365 -11.491  61.468  1.00 40.67           C  
ATOM   3997  CG  ASP B1068      49.149 -10.000  61.240  1.00 42.01           C  
ATOM   3998  OD1 ASP B1068      49.226  -9.224  62.213  1.00 43.87           O  
ATOM   3999  OD2 ASP B1068      48.895  -9.603  60.079  1.00 44.17           O  
ATOM   4000  N   LYS B1069      45.894 -11.475  61.621  1.00 41.45           N  
ATOM   4001  CA  LYS B1069      44.735 -11.272  62.489  1.00 41.93           C  
ATOM   4002  C   LYS B1069      43.881 -12.543  62.399  1.00 42.20           C  
ATOM   4003  O   LYS B1069      43.707 -13.094  61.298  1.00 42.30           O  
ATOM   4004  CB  LYS B1069      43.913 -10.048  62.069  1.00 41.99           C  
ATOM   4005  CG  LYS B1069      44.723  -8.810  61.692  1.00 41.88           C  
ATOM   4006  CD  LYS B1069      45.400  -8.108  62.858  1.00 40.84           C  
ATOM   4007  CE  LYS B1069      46.386  -7.057  62.335  1.00 41.05           C  
ATOM   4008  NZ  LYS B1069      46.257  -5.742  63.021  1.00 42.08           N  
ATOM   4009  N   GLN B1070      43.364 -13.014  63.537  1.00 42.00           N  
ATOM   4010  CA  GLN B1070      42.509 -14.211  63.536  1.00 41.94           C  
ATOM   4011  C   GLN B1070      41.223 -14.109  64.362  1.00 41.26           C  
ATOM   4012  O   GLN B1070      41.057 -13.213  65.194  1.00 41.22           O  
ATOM   4013  CB  GLN B1070      43.310 -15.438  63.966  1.00 42.03           C  
ATOM   4014  CG  GLN B1070      44.276 -15.928  62.887  1.00 43.06           C  
ATOM   4015  CD  GLN B1070      45.474 -16.656  63.452  1.00 44.38           C  
ATOM   4016  OE1 GLN B1070      45.389 -17.291  64.508  1.00 45.25           O  
ATOM   4017  NE2 GLN B1070      46.604 -16.571  62.749  1.00 44.43           N  
ATOM   4018  N   GLY B1071      40.319 -15.048  64.070  1.00 40.29           N  
ATOM   4019  CA  GLY B1071      39.038 -15.216  64.754  1.00 39.27           C  
ATOM   4020  C   GLY B1071      38.360 -13.941  65.212  1.00 38.42           C  
ATOM   4021  O   GLY B1071      37.779 -13.195  64.415  1.00 37.94           O  
ATOM   4022  N   GLN B1072      38.473 -13.695  66.515  1.00 37.27           N  
ATOM   4023  CA  GLN B1072      37.712 -12.651  67.193  1.00 36.15           C  
ATOM   4024  C   GLN B1072      38.215 -11.242  66.920  1.00 34.71           C  
ATOM   4025  O   GLN B1072      37.481 -10.304  67.161  1.00 35.18           O  
ATOM   4026  CB  GLN B1072      37.698 -12.916  68.704  1.00 36.34           C  
ATOM   4027  CG  GLN B1072      39.087 -12.869  69.371  1.00 36.39           C  
ATOM   4028  CD  GLN B1072      39.075 -13.315  70.823  1.00 37.61           C  
ATOM   4029  OE1 GLN B1072      40.135 -13.578  71.415  1.00 34.84           O  
ATOM   4030  NE2 GLN B1072      37.876 -13.409  71.408  1.00 37.40           N  
ATOM   4031  N   MET B1073      39.447 -11.087  66.424  1.00 32.72           N  
ATOM   4032  CA  MET B1073      39.993  -9.753  66.097  1.00 31.55           C  
ATOM   4033  C   MET B1073      39.649  -9.218  64.670  1.00 30.41           C  
ATOM   4034  O   MET B1073      39.621  -8.002  64.440  1.00 30.67           O  
ATOM   4035  CB  MET B1073      41.506  -9.745  66.309  1.00 31.67           C  
ATOM   4036  CG  MET B1073      41.945 -10.073  67.735  1.00 31.91           C  
ATOM   4037  SD  MET B1073      40.979  -9.223  68.997  1.00 31.16           S  
ATOM   4038  CE  MET B1073      42.019  -9.433  70.465  1.00 32.89           C  
ATOM   4039  N   ILE B1074      39.342 -10.112  63.743  1.00 28.62           N  
ATOM   4040  CA  ILE B1074      39.158  -9.751  62.339  1.00 27.87           C  
ATOM   4041  C   ILE B1074      38.061  -8.712  62.090  1.00 26.96           C  
ATOM   4042  O   ILE B1074      38.274  -7.757  61.317  1.00 26.87           O  
ATOM   4043  CB  ILE B1074      38.833 -10.985  61.486  1.00 28.12           C  
ATOM   4044  CG1 ILE B1074      40.007 -11.976  61.486  1.00 28.80           C  
ATOM   4045  CG2 ILE B1074      38.529 -10.585  60.026  1.00 29.18           C  
ATOM   4046  CD1 ILE B1074      39.718 -13.255  60.693  1.00 28.95           C  
ATOM   4047  N   VAL B1075      36.893  -8.906  62.705  1.00 25.04           N  
ATOM   4048  CA  VAL B1075      35.756  -8.012  62.481  1.00 24.39           C  
ATOM   4049  C   VAL B1075      36.044  -6.594  62.925  1.00 22.57           C  
ATOM   4050  O   VAL B1075      35.716  -5.656  62.220  1.00 21.67           O  
ATOM   4051  CB  VAL B1075      34.457  -8.490  63.155  1.00 24.42           C  
ATOM   4052  CG1 VAL B1075      33.564  -7.303  63.462  1.00 26.67           C  
ATOM   4053  CG2 VAL B1075      33.718  -9.437  62.228  1.00 25.08           C  
ATOM   4054  N   PHE B1076      36.662  -6.431  64.087  1.00 21.38           N  
ATOM   4055  CA  PHE B1076      37.041  -5.098  64.516  1.00 20.37           C  
ATOM   4056  C   PHE B1076      38.004  -4.421  63.514  1.00 19.52           C  
ATOM   4057  O   PHE B1076      37.821  -3.258  63.187  1.00 18.81           O  
ATOM   4058  CB  PHE B1076      37.593  -5.097  65.941  1.00 20.64           C  
ATOM   4059  CG  PHE B1076      38.314  -3.848  66.291  1.00 20.60           C  
ATOM   4060  CD1 PHE B1076      37.617  -2.711  66.661  1.00 21.37           C  
ATOM   4061  CD2 PHE B1076      39.682  -3.790  66.214  1.00 20.02           C  
ATOM   4062  CE1 PHE B1076      38.267  -1.555  66.959  1.00 21.22           C  
ATOM   4063  CE2 PHE B1076      40.343  -2.625  66.510  1.00 20.96           C  
ATOM   4064  CZ  PHE B1076      39.640  -1.508  66.883  1.00 20.96           C  
ATOM   4065  N   HIS B1077      38.988  -5.149  62.989  1.00 19.24           N  
ATOM   4066  CA  HIS B1077      39.942  -4.566  62.033  1.00 18.59           C  
ATOM   4067  C   HIS B1077      39.325  -4.252  60.663  1.00 18.78           C  
ATOM   4068  O   HIS B1077      39.628  -3.219  60.052  1.00 18.12           O  
ATOM   4069  CB  HIS B1077      41.150  -5.472  61.881  1.00 19.14           C  
ATOM   4070  CG  HIS B1077      42.039  -5.474  63.088  1.00 18.54           C  
ATOM   4071  ND1 HIS B1077      42.655  -4.331  63.552  1.00 19.99           N  
ATOM   4072  CD2 HIS B1077      42.383  -6.463  63.943  1.00 20.66           C  
ATOM   4073  CE1 HIS B1077      43.371  -4.627  64.628  1.00 22.60           C  
ATOM   4074  NE2 HIS B1077      43.226  -5.915  64.884  1.00 20.79           N  
ATOM   4075  N   LEU B1078      38.443  -5.131  60.199  1.00 18.54           N  
ATOM   4076  CA  LEU B1078      37.641  -4.842  59.019  1.00 18.66           C  
ATOM   4077  C   LEU B1078      36.796  -3.563  59.158  1.00 18.95           C  
ATOM   4078  O   LEU B1078      36.798  -2.707  58.266  1.00 19.88           O  
ATOM   4079  CB  LEU B1078      36.726  -6.037  58.719  1.00 18.46           C  
ATOM   4080  CG  LEU B1078      35.793  -5.892  57.523  1.00 17.97           C  
ATOM   4081  CD1 LEU B1078      36.594  -5.762  56.197  1.00 14.33           C  
ATOM   4082  CD2 LEU B1078      34.801  -7.070  57.489  1.00 16.94           C  
ATOM   4083  N   ILE B1079      36.069  -3.441  60.264  1.00 19.25           N  
ATOM   4084  CA  ILE B1079      35.278  -2.238  60.571  1.00 18.90           C  
ATOM   4085  C   ILE B1079      36.144  -0.976  60.576  1.00 19.37           C  
ATOM   4086  O   ILE B1079      35.767   0.055  59.987  1.00 18.70           O  
ATOM   4087  CB  ILE B1079      34.561  -2.392  61.918  1.00 18.95           C  
ATOM   4088  CG1 ILE B1079      33.469  -3.445  61.773  1.00 17.85           C  
ATOM   4089  CG2 ILE B1079      33.966  -1.041  62.414  1.00 20.18           C  
ATOM   4090  CD1 ILE B1079      32.941  -3.994  63.072  1.00 18.14           C  
ATOM   4091  N   GLU B1080      37.315  -1.061  61.198  1.00 19.03           N  
ATOM   4092  CA  GLU B1080      38.252   0.081  61.198  1.00 20.01           C  
ATOM   4093  C   GLU B1080      38.719   0.463  59.803  1.00 18.68           C  
ATOM   4094  O   GLU B1080      38.777   1.649  59.465  1.00 18.42           O  
ATOM   4095  CB  GLU B1080      39.508  -0.206  62.053  1.00 20.43           C  
ATOM   4096  CG  GLU B1080      39.227  -0.311  63.514  1.00 23.06           C  
ATOM   4097  CD  GLU B1080      38.968   1.028  64.158  1.00 26.35           C  
ATOM   4098  OE1 GLU B1080      39.956   1.708  64.495  1.00 29.54           O  
ATOM   4099  OE2 GLU B1080      37.779   1.382  64.358  1.00 28.98           O  
ATOM   4100  N   LEU B1081      39.105  -0.544  59.028  1.00 18.45           N  
ATOM   4101  CA  LEU B1081      39.546  -0.354  57.644  1.00 18.36           C  
ATOM   4102  C   LEU B1081      38.468   0.367  56.851  1.00 17.98           C  
ATOM   4103  O   LEU B1081      38.750   1.314  56.136  1.00 16.91           O  
ATOM   4104  CB  LEU B1081      39.817  -1.706  56.967  1.00 18.52           C  
ATOM   4105  CG  LEU B1081      40.289  -1.716  55.506  1.00 19.60           C  
ATOM   4106  CD1 LEU B1081      41.791  -1.344  55.392  1.00 20.34           C  
ATOM   4107  CD2 LEU B1081      40.051  -3.093  54.875  1.00 19.61           C  
ATOM   4108  N   LEU B1082      37.234  -0.102  56.976  1.00 18.05           N  
ATOM   4109  CA  LEU B1082      36.139   0.489  56.206  1.00 18.57           C  
ATOM   4110  C   LEU B1082      35.920   1.939  56.646  1.00 19.38           C  
ATOM   4111  O   LEU B1082      35.713   2.832  55.806  1.00 19.17           O  
ATOM   4112  CB  LEU B1082      34.870  -0.324  56.374  1.00 17.79           C  
ATOM   4113  CG  LEU B1082      34.889  -1.715  55.717  1.00 18.33           C  
ATOM   4114  CD1 LEU B1082      33.499  -2.357  55.885  1.00 18.08           C  
ATOM   4115  CD2 LEU B1082      35.260  -1.663  54.263  1.00 13.23           C  
ATOM   4116  N   LYS B1083      36.022   2.172  57.957  1.00 20.20           N  
ATOM   4117  CA  LYS B1083      35.811   3.507  58.529  1.00 21.37           C  
ATOM   4118  C   LYS B1083      36.854   4.475  58.035  1.00 21.74           C  
ATOM   4119  O   LYS B1083      36.551   5.643  57.810  1.00 21.97           O  
ATOM   4120  CB  LYS B1083      35.850   3.447  60.054  1.00 22.44           C  
ATOM   4121  CG  LYS B1083      35.619   4.771  60.735  1.00 26.33           C  
ATOM   4122  CD  LYS B1083      35.366   4.619  62.233  1.00 30.99           C  
ATOM   4123  CE  LYS B1083      36.454   3.825  62.911  1.00 34.26           C  
ATOM   4124  NZ  LYS B1083      37.850   4.277  62.546  1.00 37.52           N  
ATOM   4125  N   ASN B1084      38.082   3.987  57.844  1.00 21.77           N  
ATOM   4126  CA  ASN B1084      39.177   4.807  57.309  1.00 22.53           C  
ATOM   4127  C   ASN B1084      39.263   4.796  55.793  1.00 22.73           C  
ATOM   4128  O   ASN B1084      40.307   5.084  55.211  1.00 23.24           O  
ATOM   4129  CB  ASN B1084      40.511   4.326  57.914  1.00 21.90           C  
ATOM   4130  CG  ASN B1084      40.569   4.576  59.385  1.00 23.48           C  
ATOM   4131  OD1 ASN B1084      40.331   5.687  59.823  1.00 25.73           O  
ATOM   4132  ND2 ASN B1084      40.838   3.537  60.169  1.00 26.52           N  
ATOM   4133  N   ASN B1085      38.157   4.438  55.155  1.00 23.40           N  
ATOM   4134  CA  ASN B1085      38.062   4.378  53.716  1.00 23.32           C  
ATOM   4135  C   ASN B1085      38.977   3.407  52.962  1.00 22.01           C  
ATOM   4136  O   ASN B1085      39.291   3.628  51.804  1.00 22.26           O  
ATOM   4137  CB  ASN B1085      38.091   5.783  53.120  1.00 23.94           C  
ATOM   4138  CG  ASN B1085      36.782   6.107  52.414  1.00 28.54           C  
ATOM   4139  OD1 ASN B1085      35.691   6.243  53.056  1.00 30.80           O  
ATOM   4140  ND2 ASN B1085      36.854   6.167  51.085  1.00 29.29           N  
ATOM   4141  N   GLY B1086      39.382   2.322  53.606  1.00 21.37           N  
ATOM   4142  CA  GLY B1086      40.019   1.215  52.894  1.00 20.39           C  
ATOM   4143  C   GLY B1086      38.939   0.505  52.074  1.00 19.45           C  
ATOM   4144  O   GLY B1086      37.804   0.328  52.540  1.00 19.35           O  
ATOM   4145  N   ARG B1087      39.277   0.135  50.842  1.00 18.62           N  
ATOM   4146  CA  ARG B1087      38.321  -0.463  49.898  1.00 17.36           C  
ATOM   4147  C   ARG B1087      38.988  -1.540  49.079  1.00 17.60           C  
ATOM   4148  O   ARG B1087      40.205  -1.510  48.856  1.00 16.55           O  
ATOM   4149  CB  ARG B1087      37.713   0.612  48.954  1.00 17.63           C  
ATOM   4150  CG  ARG B1087      36.828   1.664  49.616  1.00 16.07           C  
ATOM   4151  CD  ARG B1087      35.548   1.031  50.195  1.00 19.15           C  
ATOM   4152  NE  ARG B1087      34.629   2.003  50.803  1.00 17.45           N  
ATOM   4153  CZ  ARG B1087      34.635   2.388  52.081  1.00 17.11           C  
ATOM   4154  NH1 ARG B1087      35.523   1.914  52.971  1.00 15.33           N  
ATOM   4155  NH2 ARG B1087      33.738   3.273  52.486  1.00 16.42           N  
ATOM   4156  N   LEU B1088      38.201  -2.509  48.610  1.00 17.05           N  
ATOM   4157  CA  LEU B1088      38.696  -3.422  47.591  1.00 17.69           C  
ATOM   4158  C   LEU B1088      39.304  -2.664  46.392  1.00 18.05           C  
ATOM   4159  O   LEU B1088      38.786  -1.626  45.972  1.00 17.71           O  
ATOM   4160  CB  LEU B1088      37.588  -4.354  47.099  1.00 17.97           C  
ATOM   4161  CG  LEU B1088      37.052  -5.357  48.124  1.00 19.77           C  
ATOM   4162  CD1 LEU B1088      35.768  -6.025  47.637  1.00 19.47           C  
ATOM   4163  CD2 LEU B1088      38.153  -6.406  48.424  1.00 19.44           C  
ATOM   4164  N   PRO B1089      40.391  -3.205  45.814  1.00 18.79           N  
ATOM   4165  CA  PRO B1089      41.071  -2.532  44.724  1.00 19.16           C  
ATOM   4166  C   PRO B1089      40.329  -2.670  43.394  1.00 19.46           C  
ATOM   4167  O   PRO B1089      39.418  -3.500  43.261  1.00 19.93           O  
ATOM   4168  CB  PRO B1089      42.427  -3.235  44.662  1.00 19.61           C  
ATOM   4169  CG  PRO B1089      42.165  -4.635  45.136  1.00 20.04           C  
ATOM   4170  CD  PRO B1089      40.999  -4.518  46.133  1.00 19.13           C  
ATOM   4171  N   ARG B1090      40.697  -1.831  42.432  1.00 19.20           N  
ATOM   4172  CA  ARG B1090      40.165  -1.927  41.080  1.00 18.66           C  
ATOM   4173  C   ARG B1090      40.709  -3.194  40.426  1.00 18.05           C  
ATOM   4174  O   ARG B1090      41.911  -3.363  40.314  1.00 17.46           O  
ATOM   4175  CB  ARG B1090      40.552  -0.704  40.256  1.00 19.45           C  
ATOM   4176  CG  ARG B1090      39.775  -0.595  38.895  1.00 21.21           C  
ATOM   4177  CD  ARG B1090      40.251   0.613  38.094  1.00 24.20           C  
ATOM   4178  NE  ARG B1090      41.696   0.551  37.966  1.00 26.51           N  
ATOM   4179  CZ  ARG B1090      42.332  -0.298  37.167  1.00 29.36           C  
ATOM   4180  NH1 ARG B1090      43.656  -0.316  37.157  1.00 31.87           N  
ATOM   4181  NH2 ARG B1090      41.657  -1.124  36.364  1.00 31.61           N  
ATOM   4182  N   PRO B1091      39.820  -4.106  39.998  1.00 17.53           N  
ATOM   4183  CA  PRO B1091      40.348  -5.299  39.324  1.00 18.14           C  
ATOM   4184  C   PRO B1091      41.101  -4.942  38.042  1.00 19.61           C  
ATOM   4185  O   PRO B1091      40.809  -3.916  37.402  1.00 19.67           O  
ATOM   4186  CB  PRO B1091      39.115  -6.139  39.031  1.00 18.21           C  
ATOM   4187  CG  PRO B1091      37.964  -5.492  39.833  1.00 18.20           C  
ATOM   4188  CD  PRO B1091      38.355  -4.096  40.138  1.00 16.63           C  
ATOM   4189  N   ASP B1092      42.098  -5.745  37.686  1.00 20.77           N  
ATOM   4190  CA  ASP B1092      42.857  -5.493  36.472  1.00 22.23           C  
ATOM   4191  C   ASP B1092      41.889  -5.610  35.290  1.00 22.03           C  
ATOM   4192  O   ASP B1092      41.057  -6.532  35.212  1.00 21.79           O  
ATOM   4193  CB  ASP B1092      44.010  -6.489  36.304  1.00 22.77           C  
ATOM   4194  CG  ASP B1092      44.998  -6.081  35.199  1.00 28.73           C  
ATOM   4195  OD1 ASP B1092      45.805  -6.969  34.776  1.00 34.86           O  
ATOM   4196  OD2 ASP B1092      44.990  -4.888  34.744  1.00 33.32           O  
ATOM   4197  N   GLY B1093      41.993  -4.664  34.384  1.00 21.77           N  
ATOM   4198  CA  GLY B1093      41.085  -4.639  33.247  1.00 22.05           C  
ATOM   4199  C   GLY B1093      39.735  -4.017  33.533  1.00 21.98           C  
ATOM   4200  O   GLY B1093      38.960  -3.833  32.595  1.00 23.46           O  
ATOM   4201  N   CYS B1094      39.434  -3.684  34.793  1.00 21.27           N  
ATOM   4202  CA  CYS B1094      38.145  -3.032  35.115  1.00 21.02           C  
ATOM   4203  C   CYS B1094      38.176  -1.557  34.697  1.00 20.23           C  
ATOM   4204  O   CYS B1094      39.028  -0.815  35.139  1.00 19.73           O  
ATOM   4205  CB  CYS B1094      37.830  -3.102  36.604  1.00 20.66           C  
ATOM   4206  SG  CYS B1094      36.251  -2.305  37.065  1.00 21.92           S  
ATOM   4207  N   PRO B1095      37.244  -1.136  33.846  1.00 20.18           N  
ATOM   4208  CA  PRO B1095      37.261   0.281  33.467  1.00 20.43           C  
ATOM   4209  C   PRO B1095      36.993   1.247  34.619  1.00 20.43           C  
ATOM   4210  O   PRO B1095      36.249   0.928  35.526  1.00 19.51           O  
ATOM   4211  CB  PRO B1095      36.147   0.382  32.422  1.00 19.76           C  
ATOM   4212  CG  PRO B1095      35.974  -0.989  31.911  1.00 20.83           C  
ATOM   4213  CD  PRO B1095      36.215  -1.887  33.107  1.00 19.76           C  
ATOM   4214  N   ASP B1096      37.639   2.415  34.565  1.00 21.59           N  
ATOM   4215  CA  ASP B1096      37.377   3.544  35.472  1.00 22.06           C  
ATOM   4216  C   ASP B1096      35.886   3.685  35.808  1.00 21.75           C  
ATOM   4217  O   ASP B1096      35.509   3.710  36.953  1.00 20.78           O  
ATOM   4218  CB  ASP B1096      37.888   4.837  34.810  1.00 22.68           C  
ATOM   4219  CG  ASP B1096      38.035   6.009  35.776  1.00 24.91           C  
ATOM   4220  OD1 ASP B1096      38.069   5.798  36.996  1.00 27.29           O  
ATOM   4221  OD2 ASP B1096      38.156   7.166  35.287  1.00 30.03           O  
ATOM   4222  N   GLU B1097      35.046   3.792  34.792  1.00 22.09           N  
ATOM   4223  CA  GLU B1097      33.635   4.078  34.992  1.00 22.64           C  
ATOM   4224  C   GLU B1097      32.891   2.978  35.782  1.00 21.79           C  
ATOM   4225  O   GLU B1097      31.942   3.268  36.508  1.00 21.20           O  
ATOM   4226  CB  GLU B1097      32.970   4.347  33.623  1.00 23.97           C  
ATOM   4227  CG  GLU B1097      32.877   3.091  32.730  1.00 28.12           C  
ATOM   4228  CD  GLU B1097      32.800   3.406  31.238  1.00 34.42           C  
ATOM   4229  OE1 GLU B1097      33.272   2.558  30.424  1.00 36.08           O  
ATOM   4230  OE2 GLU B1097      32.262   4.495  30.890  1.00 37.75           O  
ATOM   4231  N   ILE B1098      33.324   1.725  35.664  1.00 20.44           N  
ATOM   4232  CA  ILE B1098      32.723   0.644  36.435  1.00 19.89           C  
ATOM   4233  C   ILE B1098      33.255   0.612  37.873  1.00 19.64           C  
ATOM   4234  O   ILE B1098      32.499   0.350  38.804  1.00 18.77           O  
ATOM   4235  CB  ILE B1098      32.913  -0.715  35.732  1.00 20.31           C  
ATOM   4236  CG1 ILE B1098      32.191  -0.701  34.385  1.00 20.77           C  
ATOM   4237  CG2 ILE B1098      32.367  -1.832  36.564  1.00 20.45           C  
ATOM   4238  CD1 ILE B1098      30.664  -0.589  34.554  1.00 23.98           C  
ATOM   4239  N   TYR B1099      34.535   0.925  38.062  1.00 19.08           N  
ATOM   4240  CA  TYR B1099      35.090   1.031  39.429  1.00 19.71           C  
ATOM   4241  C   TYR B1099      34.452   2.199  40.194  1.00 19.86           C  
ATOM   4242  O   TYR B1099      34.320   2.136  41.400  1.00 19.77           O  
ATOM   4243  CB  TYR B1099      36.610   1.201  39.426  1.00 19.91           C  
ATOM   4244  CG  TYR B1099      37.222   1.070  40.839  1.00 19.02           C  
ATOM   4245  CD1 TYR B1099      37.902   2.119  41.434  1.00 18.22           C  
ATOM   4246  CD2 TYR B1099      37.092  -0.120  41.554  1.00 18.91           C  
ATOM   4247  CE1 TYR B1099      38.455   1.985  42.740  1.00 20.05           C  
ATOM   4248  CE2 TYR B1099      37.629  -0.280  42.814  1.00 19.14           C  
ATOM   4249  CZ  TYR B1099      38.311   0.773  43.410  1.00 19.02           C  
ATOM   4250  OH  TYR B1099      38.804   0.577  44.660  1.00 18.29           O  
ATOM   4251  N   MET B1100      34.042   3.245  39.485  1.00 19.86           N  
ATOM   4252  CA  MET B1100      33.366   4.378  40.115  1.00 20.48           C  
ATOM   4253  C   MET B1100      31.981   3.967  40.635  1.00 20.06           C  
ATOM   4254  O   MET B1100      31.554   4.418  41.687  1.00 19.10           O  
ATOM   4255  CB  MET B1100      33.255   5.554  39.140  1.00 21.43           C  
ATOM   4256  CG  MET B1100      34.614   6.247  38.893  1.00 23.87           C  
ATOM   4257  SD  MET B1100      34.524   7.415  37.519  1.00 31.56           S  
ATOM   4258  CE  MET B1100      33.455   8.669  38.242  1.00 29.62           C  
ATOM   4259  N   ILE B1101      31.311   3.082  39.904  1.00 19.17           N  
ATOM   4260  CA  ILE B1101      30.058   2.513  40.376  1.00 19.54           C  
ATOM   4261  C   ILE B1101      30.278   1.708  41.680  1.00 18.70           C  
ATOM   4262  O   ILE B1101      29.567   1.900  42.660  1.00 18.10           O  
ATOM   4263  CB  ILE B1101      29.400   1.658  39.297  1.00 18.81           C  
ATOM   4264  CG1 ILE B1101      28.976   2.563  38.136  1.00 20.79           C  
ATOM   4265  CG2 ILE B1101      28.182   0.942  39.897  1.00 19.52           C  
ATOM   4266  CD1 ILE B1101      28.410   1.852  36.930  1.00 21.10           C  
ATOM   4267  N   MET B1102      31.301   0.858  41.696  1.00 18.63           N  
ATOM   4268  CA  MET B1102      31.622   0.090  42.897  1.00 18.95           C  
ATOM   4269  C   MET B1102      31.847   1.034  44.074  1.00 18.09           C  
ATOM   4270  O   MET B1102      31.290   0.831  45.118  1.00 17.54           O  
ATOM   4271  CB  MET B1102      32.864  -0.755  42.694  1.00 18.96           C  
ATOM   4272  CG  MET B1102      32.691  -1.871  41.711  1.00 19.76           C  
ATOM   4273  SD  MET B1102      34.253  -2.728  41.522  1.00 22.51           S  
ATOM   4274  CE  MET B1102      34.052  -3.402  39.872  1.00 22.73           C  
ATOM   4275  N   THR B1103      32.645   2.071  43.864  1.00 18.44           N  
ATOM   4276  CA  THR B1103      33.055   3.034  44.914  1.00 19.17           C  
ATOM   4277  C   THR B1103      31.850   3.787  45.468  1.00 18.96           C  
ATOM   4278  O   THR B1103      31.790   4.062  46.670  1.00 17.44           O  
ATOM   4279  CB  THR B1103      34.067   4.040  44.356  1.00 18.74           C  
ATOM   4280  OG1 THR B1103      35.238   3.344  43.968  1.00 22.68           O  
ATOM   4281  CG2 THR B1103      34.468   5.096  45.373  1.00 22.40           C  
ATOM   4282  N   GLU B1104      30.891   4.120  44.596  1.00 18.67           N  
ATOM   4283  CA  GLU B1104      29.623   4.727  45.041  1.00 19.46           C  
ATOM   4284  C   GLU B1104      28.722   3.813  45.880  1.00 18.51           C  
ATOM   4285  O   GLU B1104      28.032   4.289  46.789  1.00 19.86           O  
ATOM   4286  CB  GLU B1104      28.796   5.204  43.835  1.00 20.33           C  
ATOM   4287  CG  GLU B1104      29.439   6.363  43.150  1.00 25.06           C  
ATOM   4288  CD  GLU B1104      28.590   6.943  42.043  1.00 30.54           C  
ATOM   4289  OE1 GLU B1104      27.351   6.757  42.057  1.00 35.98           O  
ATOM   4290  OE2 GLU B1104      29.177   7.595  41.159  1.00 34.98           O  
ATOM   4291  N   CYS B1105      28.673   2.531  45.529  1.00 16.81           N  
ATOM   4292  CA  CYS B1105      27.962   1.540  46.316  1.00 16.53           C  
ATOM   4293  C   CYS B1105      28.610   1.395  47.691  1.00 16.53           C  
ATOM   4294  O   CYS B1105      27.922   1.204  48.678  1.00 15.55           O  
ATOM   4295  CB  CYS B1105      27.946   0.194  45.601  1.00 16.18           C  
ATOM   4296  SG  CYS B1105      26.982   0.228  44.074  1.00 18.77           S  
ATOM   4297  N   TRP B1106      29.932   1.518  47.748  1.00 16.13           N  
ATOM   4298  CA  TRP B1106      30.655   1.419  49.022  1.00 16.99           C  
ATOM   4299  C   TRP B1106      30.783   2.752  49.810  1.00 18.60           C  
ATOM   4300  O   TRP B1106      31.818   3.007  50.432  1.00 18.48           O  
ATOM   4301  CB  TRP B1106      32.049   0.875  48.767  1.00 16.32           C  
ATOM   4302  CG  TRP B1106      32.076  -0.464  48.104  1.00 16.68           C  
ATOM   4303  CD1 TRP B1106      31.163  -1.463  48.227  1.00 17.51           C  
ATOM   4304  CD2 TRP B1106      33.081  -0.952  47.200  1.00 16.79           C  
ATOM   4305  NE1 TRP B1106      31.524  -2.537  47.441  1.00 18.22           N  
ATOM   4306  CE2 TRP B1106      32.704  -2.247  46.812  1.00 15.21           C  
ATOM   4307  CE3 TRP B1106      34.273  -0.425  46.703  1.00 15.43           C  
ATOM   4308  CZ2 TRP B1106      33.477  -3.021  45.967  1.00 15.54           C  
ATOM   4309  CZ3 TRP B1106      35.015  -1.174  45.843  1.00 14.35           C  
ATOM   4310  CH2 TRP B1106      34.618  -2.467  45.477  1.00 13.56           C  
ATOM   4311  N   ASN B1107      29.755   3.607  49.775  1.00 19.77           N  
ATOM   4312  CA  ASN B1107      29.723   4.815  50.598  1.00 20.59           C  
ATOM   4313  C   ASN B1107      29.418   4.480  52.075  1.00 21.53           C  
ATOM   4314  O   ASN B1107      28.455   3.757  52.368  1.00 21.62           O  
ATOM   4315  CB  ASN B1107      28.669   5.796  50.054  1.00 21.18           C  
ATOM   4316  CG  ASN B1107      28.962   7.242  50.412  1.00 21.84           C  
ATOM   4317  OD1 ASN B1107      29.335   7.553  51.548  1.00 23.97           O  
ATOM   4318  ND2 ASN B1107      28.813   8.129  49.437  1.00 21.72           N  
ATOM   4319  N   ASN B1108      30.228   4.998  53.010  1.00 21.79           N  
ATOM   4320  CA  ASN B1108      29.905   4.866  54.445  1.00 22.23           C  
ATOM   4321  C   ASN B1108      28.571   5.511  54.804  1.00 22.26           C  
ATOM   4322  O   ASN B1108      27.904   5.056  55.718  1.00 22.27           O  
ATOM   4323  CB  ASN B1108      30.977   5.476  55.344  1.00 22.08           C  
ATOM   4324  CG  ASN B1108      32.268   4.692  55.319  1.00 21.43           C  
ATOM   4325  OD1 ASN B1108      32.262   3.499  55.080  1.00 23.19           O  
ATOM   4326  ND2 ASN B1108      33.382   5.367  55.551  1.00 21.80           N  
ATOM   4327  N   ASN B1109      28.229   6.584  54.112  1.00 22.77           N  
ATOM   4328  CA  ASN B1109      26.939   7.242  54.290  1.00 24.41           C  
ATOM   4329  C   ASN B1109      25.879   6.463  53.525  1.00 24.36           C  
ATOM   4330  O   ASN B1109      25.864   6.487  52.297  1.00 24.04           O  
ATOM   4331  CB  ASN B1109      27.023   8.685  53.781  1.00 25.16           C  
ATOM   4332  CG  ASN B1109      25.728   9.454  53.970  1.00 28.80           C  
ATOM   4333  OD1 ASN B1109      24.637   8.890  53.918  1.00 32.56           O  
ATOM   4334  ND2 ASN B1109      25.848  10.761  54.205  1.00 32.71           N  
ATOM   4335  N   VAL B1110      25.015   5.775  54.266  1.00 25.21           N  
ATOM   4336  CA  VAL B1110      23.948   4.945  53.708  1.00 26.08           C  
ATOM   4337  C   VAL B1110      23.056   5.664  52.686  1.00 26.96           C  
ATOM   4338  O   VAL B1110      22.698   5.091  51.647  1.00 26.61           O  
ATOM   4339  CB  VAL B1110      23.039   4.383  54.831  1.00 26.63           C  
ATOM   4340  CG1 VAL B1110      21.786   3.728  54.235  1.00 26.33           C  
ATOM   4341  CG2 VAL B1110      23.791   3.388  55.687  1.00 26.21           C  
ATOM   4342  N   ASN B1111      22.701   6.911  52.979  1.00 27.31           N  
ATOM   4343  CA  ASN B1111      21.745   7.646  52.154  1.00 28.35           C  
ATOM   4344  C   ASN B1111      22.292   8.131  50.817  1.00 27.72           C
[truncated: 52,408 more chars]
