# Supplementary material for: Predictive classification models and targets identification for betulin derivatives as Leishmania donovani inhibitors
Source: J Cheminform. 2018 Aug 17;10:40. doi: 10.1186/s13321-018-0291-x (PMC6097978; doi:10.1186/s13321-018-0291-x)
Supplement: Supplementary file 5 — Additional file 5. Zip file with all potential protein target structures protein data bank files. [file 13321_2018_291_MOESM5_ESM.zip › 3ac3.pdb]

HEADER    TRANSFERASE                             28-DEC-09   3AC3              
TITLE     CRYSTAL STRUCTURE OF PYRAZOLO PYRIMIDINE DERIVATIVE BOUND TO THE      
TITLE    2 KINASE DOMAIN OF HUMAN LCK, (AUTO-PHOSPHORYLATED ON TYR394)          
COMPND    MOL_ID: 1;                                                            
COMPND   2 MOLECULE: PROTO-ONCOGENE TYROSINE-PROTEIN KINASE LCK;                
COMPND   3 CHAIN: A;                                                            
COMPND   4 FRAGMENT: UNP RESIDUES 225-509;                                      
COMPND   5 SYNONYM: LYMPHOCYTE KINASE, LCK, LYMPHOCYTE CELL-SPECIFIC PROTEIN-   
COMPND   6 TYROSINE KINASE, P56-LCK, LSK, T CELL-SPECIFIC PROTEIN-TYROSINE      
COMPND   7 KINASE;                                                              
COMPND   8 EC: 2.7.10.2;                                                        
COMPND   9 ENGINEERED: YES                                                      
SOURCE    MOL_ID: 1;                                                            
SOURCE   2 ORGANISM_SCIENTIFIC: HOMO SAPIENS;                                   
SOURCE   3 ORGANISM_COMMON: HUMAN;                                              
SOURCE   4 ORGANISM_TAXID: 9606;                                                
SOURCE   5 GENE: LCK;                                                           
SOURCE   6 EXPRESSION_SYSTEM: SPODOPTERA FRUGIPERDA;                            
SOURCE   7 EXPRESSION_SYSTEM_TAXID: 7108;                                       
SOURCE   8 EXPRESSION_SYSTEM_STRAIN: SF9;                                       
SOURCE   9 EXPRESSION_SYSTEM_VECTOR_TYPE: BACULOVIRUS;                          
SOURCE  10 EXPRESSION_SYSTEM_VECTOR: PET-19B                                    
KEYWDS    TYROSINE-PROTEIN KINASE, ATP-BINDING, PHOSPHORYLATION, SIGNAL         
KEYWDS   2 TRANSDUCTION, ALTERNATIVE SPLICING, KINASE, SH2 DOMAIN, SH3 DOMAIN,  
KEYWDS   3 TRANSFERASE                                                          
EXPDTA    X-RAY DIFFRACTION                                                     
AUTHOR    E.TSUJI                                                               
REVDAT   1   30-JUN-10 3AC3    0                                                
JRNL        AUTH   M.OZAWA,T.OZAWA,E.TSUJI,K.OKAZAKI,K.TAKEDA                   
JRNL        TITL   AB INITIO FRAGMENT MOLECULAR ORBITAL STUDY OF LIGAND         
JRNL        TITL 2 BINDING TO LEUKOCYTE-SPECIFIC PROTEIN TYROSINE (LCK) KINASE  
JRNL        REF    TO BE PUBLISHED                                              
JRNL        REFN                                                                
REMARK   2                                                                      
REMARK   2 RESOLUTION.    2.55 ANGSTROMS.                                       
REMARK   3                                                                      
REMARK   3 REFINEMENT.                                                          
REMARK   3   PROGRAM     : REFMAC 5.5.0072                                      
REMARK   3   AUTHORS     : MURSHUDOV,VAGIN,DODSON                               
REMARK   3                                                                      
REMARK   3    REFINEMENT TARGET : MAXIMUM LIKELIHOOD                            
REMARK   3                                                                      
REMARK   3  DATA USED IN REFINEMENT.                                            
REMARK   3   RESOLUTION RANGE HIGH (ANGSTROMS) : 2.55                           
REMARK   3   RESOLUTION RANGE LOW  (ANGSTROMS) : 10.00                          
REMARK   3   DATA CUTOFF            (SIGMA(F)) : NULL                           
REMARK   3   COMPLETENESS FOR RANGE        (%) : 98.2                           
REMARK   3   NUMBER OF REFLECTIONS             : 8589                           
REMARK   3                                                                      
REMARK   3  FIT TO DATA USED IN REFINEMENT.                                     
REMARK   3   CROSS-VALIDATION METHOD          : THROUGHOUT                      
REMARK   3   FREE R VALUE TEST SET SELECTION  : RANDOM                          
REMARK   3   R VALUE     (WORKING + TEST SET) : 0.209                           
REMARK   3   R VALUE            (WORKING SET) : 0.201                           
REMARK   3   FREE R VALUE                     : 0.274                           
REMARK   3   FREE R VALUE TEST SET SIZE   (%) : 10.100                          
REMARK   3   FREE R VALUE TEST SET COUNT      : 962                             
REMARK   3                                                                      
REMARK   3  FIT IN THE HIGHEST RESOLUTION BIN.                                  
REMARK   3   TOTAL NUMBER OF BINS USED           : 20                           
REMARK   3   BIN RESOLUTION RANGE HIGH       (A) : 2.55                         
REMARK   3   BIN RESOLUTION RANGE LOW        (A) : 2.61                         
REMARK   3   REFLECTION IN BIN     (WORKING SET) : 609                          
REMARK   3   BIN COMPLETENESS (WORKING+TEST) (%) : 99.70                        
REMARK   3   BIN R VALUE           (WORKING SET) : 0.2830                       
REMARK   3   BIN FREE R VALUE SET COUNT          : 63                           
REMARK   3   BIN FREE R VALUE                    : 0.4030                       
REMARK   3                                                                      
REMARK   3  NUMBER OF NON-HYDROGEN ATOMS USED IN REFINEMENT.                    
REMARK   3   PROTEIN ATOMS            : 2210                                    
REMARK   3   NUCLEIC ACID ATOMS       : 0                                       
REMARK   3   HETEROGEN ATOMS          : 42                                      
REMARK   3   SOLVENT ATOMS            : 135                                     
REMARK   3                                                                      
REMARK   3  B VALUES.                                                           
REMARK   3   FROM WILSON PLOT           (A**2) : 27.90                          
REMARK   3   MEAN B VALUE      (OVERALL, A**2) : 8.43                           
REMARK   3   OVERALL ANISOTROPIC B VALUE.                                       
REMARK   3    B11 (A**2) : -0.60000                                             
REMARK   3    B22 (A**2) : 0.65000                                              
REMARK   3    B33 (A**2) : -0.05000                                             
REMARK   3    B12 (A**2) : 0.00000                                              
REMARK   3    B13 (A**2) : 0.00000                                              
REMARK   3    B23 (A**2) : 0.00000                                              
REMARK   3                                                                      
REMARK   3  ESTIMATED OVERALL COORDINATE ERROR.                                 
REMARK   3   ESU BASED ON R VALUE                            (A): NULL          
REMARK   3   ESU BASED ON FREE R VALUE                       (A): 0.384         
REMARK   3   ESU BASED ON MAXIMUM LIKELIHOOD                 (A): 0.256         
REMARK   3   ESU FOR B VALUES BASED ON MAXIMUM LIKELIHOOD (A**2): 11.516        
REMARK   3                                                                      
REMARK   3 CORRELATION COEFFICIENTS.                                            
REMARK   3   CORRELATION COEFFICIENT FO-FC      : 0.907                         
REMARK   3   CORRELATION COEFFICIENT FO-FC FREE : 0.823                         
REMARK   3                                                                      
REMARK   3  RMS DEVIATIONS FROM IDEAL VALUES        COUNT    RMS    WEIGHT      
REMARK   3   BOND LENGTHS REFINED ATOMS        (A):  2307 ; 0.004 ; 0.022       
REMARK   3   BOND LENGTHS OTHERS               (A):  NULL ;  NULL ;  NULL       
REMARK   3   BOND ANGLES REFINED ATOMS   (DEGREES):  3135 ; 1.008 ; 1.985       
REMARK   3   BOND ANGLES OTHERS          (DEGREES):  NULL ;  NULL ;  NULL       
REMARK   3   TORSION ANGLES, PERIOD 1    (DEGREES):   270 ; 4.744 ; 5.000       
REMARK   3   TORSION ANGLES, PERIOD 2    (DEGREES):   109 ;32.482 ;23.761       
REMARK   3   TORSION ANGLES, PERIOD 3    (DEGREES):   395 ;12.705 ;15.000       
REMARK   3   TORSION ANGLES, PERIOD 4    (DEGREES):    17 ;15.188 ;15.000       
REMARK   3   CHIRAL-CENTER RESTRAINTS       (A**3):   333 ; 0.072 ; 0.200       
REMARK   3   GENERAL PLANES REFINED ATOMS      (A):  1754 ; 0.004 ; 0.021       
REMARK   3   GENERAL PLANES OTHERS             (A):  NULL ;  NULL ;  NULL       
REMARK   3   NON-BONDED CONTACTS REFINED ATOMS (A):  NULL ;  NULL ;  NULL       
REMARK   3   NON-BONDED CONTACTS OTHERS        (A):  NULL ;  NULL ;  NULL       
REMARK   3   NON-BONDED TORSION REFINED ATOMS  (A):  NULL ;  NULL ;  NULL       
REMARK   3   NON-BONDED TORSION OTHERS         (A):  NULL ;  NULL ;  NULL       
REMARK   3   H-BOND (X...Y) REFINED ATOMS      (A):  NULL ;  NULL ;  NULL       
REMARK   3   H-BOND (X...Y) OTHERS             (A):  NULL ;  NULL ;  NULL       
REMARK   3   POTENTIAL METAL-ION REFINED ATOMS (A):  NULL ;  NULL ;  NULL       
REMARK   3   POTENTIAL METAL-ION OTHERS        (A):  NULL ;  NULL ;  NULL       
REMARK   3   SYMMETRY VDW REFINED ATOMS        (A):  NULL ;  NULL ;  NULL       
REMARK   3   SYMMETRY VDW OTHERS               (A):  NULL ;  NULL ;  NULL       
REMARK   3   SYMMETRY H-BOND REFINED ATOMS     (A):  NULL ;  NULL ;  NULL       
REMARK   3   SYMMETRY H-BOND OTHERS            (A):  NULL ;  NULL ;  NULL       
REMARK   3   SYMMETRY METAL-ION REFINED ATOMS  (A):  NULL ;  NULL ;  NULL       
REMARK   3   SYMMETRY METAL-ION OTHERS         (A):  NULL ;  NULL ;  NULL       
REMARK   3                                                                      
REMARK   3  ISOTROPIC THERMAL FACTOR RESTRAINTS.     COUNT   RMS    WEIGHT      
REMARK   3   MAIN-CHAIN BOND REFINED ATOMS  (A**2):  1353 ; 0.696 ; 1.500       
REMARK   3   MAIN-CHAIN BOND OTHER ATOMS    (A**2):  NULL ;  NULL ;  NULL       
REMARK   3   MAIN-CHAIN ANGLE REFINED ATOMS (A**2):  2192 ; 1.331 ; 2.000       
REMARK   3   SIDE-CHAIN BOND REFINED ATOMS  (A**2):   954 ; 2.121 ; 3.000       
REMARK   3   SIDE-CHAIN ANGLE REFINED ATOMS (A**2):   943 ; 3.487 ; 4.500       
REMARK   3                                                                      
REMARK   3 ANISOTROPIC THERMAL FACTOR RESTRAINTS.    COUNT   RMS   WEIGHT       
REMARK   3   RIGID-BOND RESTRAINTS          (A**2):  NULL ;  NULL ;  NULL       
REMARK   3   SPHERICITY; FREE ATOMS         (A**2):  NULL ;  NULL ;  NULL       
REMARK   3   SPHERICITY; BONDED ATOMS       (A**2):  NULL ;  NULL ;  NULL       
REMARK   3                                                                      
REMARK   3  NCS RESTRAINTS STATISTICS                                           
REMARK   3   NUMBER OF DIFFERENT NCS GROUPS : NULL                              
REMARK   3                                                                      
REMARK   3  TLS DETAILS                                                         
REMARK   3   NUMBER OF TLS GROUPS  : NULL                                       
REMARK   3                                                                      
REMARK   3  BULK SOLVENT MODELLING.                                             
REMARK   3   METHOD USED : MASK                                                 
REMARK   3   PARAMETERS FOR MASK CALCULATION                                    
REMARK   3   VDW PROBE RADIUS   : 1.40                                          
REMARK   3   ION PROBE RADIUS   : 0.80                                          
REMARK   3   SHRINKAGE RADIUS   : 0.80                                          
REMARK   3                                                                      
REMARK   3  OTHER REFINEMENT REMARKS: NULL                                      
REMARK   4                                                                      
REMARK   4 3AC3 COMPLIES WITH FORMAT V. 3.20, 01-DEC-08                         
REMARK 100                                                                      
REMARK 100 THIS ENTRY HAS BEEN PROCESSED BY PDBJ ON 13-JAN-10.                  
REMARK 100 THE RCSB ID CODE IS RCSB029069.                                      
REMARK 200                                                                      
REMARK 200 EXPERIMENTAL DETAILS                                                 
REMARK 200  EXPERIMENT TYPE                : X-RAY DIFFRACTION                  
REMARK 200  DATE OF DATA COLLECTION        : 05-DEC-02                          
REMARK 200  TEMPERATURE           (KELVIN) : 93                                 
REMARK 200  PH                             : 6.5                                
REMARK 200  NUMBER OF CRYSTALS USED        : 1                                  
REMARK 200                                                                      
REMARK 200  SYNCHROTRON              (Y/N) : Y                                  
REMARK 200  RADIATION SOURCE               : SPRING-8                           
REMARK 200  BEAMLINE                       : BL32B2                             
REMARK 200  X-RAY GENERATOR MODEL          : NULL                               
REMARK 200  MONOCHROMATIC OR LAUE    (M/L) : M                                  
REMARK 200  WAVELENGTH OR RANGE        (A) : 1.5418                             
REMARK 200  MONOCHROMATOR                  : SI 111 CHANNEL                     
REMARK 200  OPTICS                         : NULL                               
REMARK 200                                                                      
REMARK 200  DETECTOR TYPE                  : CCD                                
REMARK 200  DETECTOR MANUFACTURER          : RIGAKU JUPITER 210                 
REMARK 200  INTENSITY-INTEGRATION SOFTWARE : MOSFLM                             
REMARK 200  DATA SCALING SOFTWARE          : SCALA                              
REMARK 200                                                                      
REMARK 200  NUMBER OF UNIQUE REFLECTIONS   : 9733                               
REMARK 200  RESOLUTION RANGE HIGH      (A) : 2.550                              
REMARK 200  RESOLUTION RANGE LOW       (A) : 28.740                             
REMARK 200  REJECTION CRITERIA  (SIGMA(I)) : NULL                               
REMARK 200                                                                      
REMARK 200 OVERALL.                                                             
REMARK 200  COMPLETENESS FOR RANGE     (%) : 98.2                               
REMARK 200  DATA REDUNDANCY                : 3.300                              
REMARK 200  R MERGE                    (I) : 0.16500                            
REMARK 200  R SYM                      (I) : 0.19800                            
REMARK 200  <I/SIGMA(I)> FOR THE DATA SET  : 8.0000                             
REMARK 200                                                                      
REMARK 200 IN THE HIGHEST RESOLUTION SHELL.                                     
REMARK 200  HIGHEST RESOLUTION SHELL, RANGE HIGH (A) : 2.55                     
REMARK 200  HIGHEST RESOLUTION SHELL, RANGE LOW  (A) : 2.69                     
REMARK 200  COMPLETENESS FOR SHELL     (%) : 99.9                               
REMARK 200  DATA REDUNDANCY IN SHELL       : 3.50                               
REMARK 200  R MERGE FOR SHELL          (I) : 0.30200                            
REMARK 200  R SYM FOR SHELL            (I) : 0.35700                            
REMARK 200  <I/SIGMA(I)> FOR SHELL         : 3.500                              
REMARK 200                                                                      
REMARK 200 DIFFRACTION PROTOCOL: SINGLE WAVELENGTH                              
REMARK 200 METHOD USED TO DETERMINE THE STRUCTURE: MOLECULAR REPLACEMENT        
REMARK 200 SOFTWARE USED: AMORE                                                 
REMARK 200 STARTING MODEL: PDB ENTRY 3LCK                                       
REMARK 200                                                                      
REMARK 200 REMARK: NULL                                                         
REMARK 280                                                                      
REMARK 280 CRYSTAL                                                              
REMARK 280 SOLVENT CONTENT, VS   (%): 43.60                                     
REMARK 280 MATTHEWS COEFFICIENT, VM (ANGSTROMS**3/DA): 2.18                     
REMARK 280                                                                      
REMARK 280 CRYSTALLIZATION CONDITIONS: 0.2M (NH4)2SO4, 0.1M SODIUM              
REMARK 280  CACODYLATE, 30% PEG 8000, 5.2% MPD, PH 6.5, VAPOR DIFFUSION,        
REMARK 280  HANGING DROP, TEMPERATURE 277K                                      
REMARK 290                                                                      
REMARK 290 CRYSTALLOGRAPHIC SYMMETRY                                            
REMARK 290 SYMMETRY OPERATORS FOR SPACE GROUP: P 21 21 21                       
REMARK 290                                                                      
REMARK 290      SYMOP   SYMMETRY                                                
REMARK 290     NNNMMM   OPERATOR                                                
REMARK 290       1555   X,Y,Z                                                   
REMARK 290       2555   -X+1/2,-Y,Z+1/2                                         
REMARK 290       3555   -X,Y+1/2,-Z+1/2                                         
REMARK 290       4555   X+1/2,-Y+1/2,-Z                                         
REMARK 290                                                                      
REMARK 290     WHERE NNN -> OPERATOR NUMBER                                     
REMARK 290           MMM -> TRANSLATION VECTOR                                  
REMARK 290                                                                      
REMARK 290 CRYSTALLOGRAPHIC SYMMETRY TRANSFORMATIONS                            
REMARK 290 THE FOLLOWING TRANSFORMATIONS OPERATE ON THE ATOM/HETATM             
REMARK 290 RECORDS IN THIS ENTRY TO PRODUCE CRYSTALLOGRAPHICALLY                
REMARK 290 RELATED MOLECULES.                                                   
REMARK 290   SMTRY1   1  1.000000  0.000000  0.000000        0.00000            
REMARK 290   SMTRY2   1  0.000000  1.000000  0.000000        0.00000            
REMARK 290   SMTRY3   1  0.000000  0.000000  1.000000        0.00000            
REMARK 290   SMTRY1   2 -1.000000  0.000000  0.000000       21.10650            
REMARK 290   SMTRY2   2  0.000000 -1.000000  0.000000        0.00000            
REMARK 290   SMTRY3   2  0.000000  0.000000  1.000000       46.33700            
REMARK 290   SMTRY1   3 -1.000000  0.000000  0.000000        0.00000            
REMARK 290   SMTRY2   3  0.000000  1.000000  0.000000       36.86500            
REMARK 290   SMTRY3   3  0.000000  0.000000 -1.000000       46.33700            
REMARK 290   SMTRY1   4  1.000000  0.000000  0.000000       21.10650            
REMARK 290   SMTRY2   4  0.000000 -1.000000  0.000000       36.86500            
REMARK 290   SMTRY3   4  0.000000  0.000000 -1.000000        0.00000            
REMARK 290                                                                      
REMARK 290 REMARK: NULL                                                         
REMARK 300                                                                      
REMARK 300 BIOMOLECULE: 1                                                       
REMARK 300 SEE REMARK 350 FOR THE AUTHOR PROVIDED AND/OR PROGRAM                
REMARK 300 GENERATED ASSEMBLY INFORMATION FOR THE STRUCTURE IN                  
REMARK 300 THIS ENTRY. THE REMARK MAY ALSO PROVIDE INFORMATION ON               
REMARK 300 BURIED SURFACE AREA.                                                 
REMARK 350                                                                      
REMARK 350 COORDINATES FOR A COMPLETE MULTIMER REPRESENTING THE KNOWN           
REMARK 350 BIOLOGICALLY SIGNIFICANT OLIGOMERIZATION STATE OF THE                
REMARK 350 MOLECULE CAN BE GENERATED BY APPLYING BIOMT TRANSFORMATIONS          
REMARK 350 GIVEN BELOW.  BOTH NON-CRYSTALLOGRAPHIC AND                          
REMARK 350 CRYSTALLOGRAPHIC OPERATIONS ARE GIVEN.                               
REMARK 350                                                                      
REMARK 350 BIOMOLECULE: 1                                                       
REMARK 350 AUTHOR DETERMINED BIOLOGICAL UNIT: MONOMERIC                         
REMARK 350 SOFTWARE DETERMINED QUATERNARY STRUCTURE: MONOMERIC                  
REMARK 350 SOFTWARE USED: PISA                                                  
REMARK 350 APPLY THE FOLLOWING TO CHAINS: A                                     
REMARK 350   BIOMT1   1  1.000000  0.000000  0.000000        0.00000            
REMARK 350   BIOMT2   1  0.000000  1.000000  0.000000        0.00000            
REMARK 350   BIOMT3   1  0.000000  0.000000  1.000000        0.00000            
REMARK 465                                                                      
REMARK 465 MISSING RESIDUES                                                     
REMARK 465 THE FOLLOWING RESIDUES WERE NOT LOCATED IN THE                       
REMARK 465 EXPERIMENT. (M=MODEL NUMBER; RES=RESIDUE NAME; C=CHAIN               
REMARK 465 IDENTIFIER; SSSEQ=SEQUENCE NUMBER; I=INSERTION CODE.)                
REMARK 465                                                                      
REMARK 465   M RES C SSSEQI                                                     
REMARK 465     GLN A   225                                                      
REMARK 465     THR A   226                                                      
REMARK 465     GLN A   227                                                      
REMARK 465     LYS A   228                                                      
REMARK 465     PRO A   229                                                      
REMARK 465     GLN A   230                                                      
REMARK 465     GLY A   503                                                      
REMARK 465     GLN A   504                                                      
REMARK 465     TYR A   505                                                      
REMARK 465     GLN A   506                                                      
REMARK 465     PRO A   507                                                      
REMARK 465     GLN A   508                                                      
REMARK 465     PRO A   509                                                      
REMARK 470                                                                      
REMARK 470 MISSING ATOM                                                         
REMARK 470 THE FOLLOWING RESIDUES HAVE MISSING ATOMS (M=MODEL NUMBER;           
REMARK 470 RES=RESIDUE NAME; C=CHAIN IDENTIFIER; SSEQ=SEQUENCE NUMBER;          
REMARK 470 I=INSERTION CODE):                                                   
REMARK 470   M RES CSSEQI  ATOMS                                                
REMARK 470     GLU A 502    CA   C    O    CB   CG   CD   OE1                   
REMARK 470     GLU A 502    OE2                                                 
REMARK 500                                                                      
REMARK 500 GEOMETRY AND STEREOCHEMISTRY                                         
REMARK 500 SUBTOPIC: CLOSE CONTACTS IN SAME ASYMMETRIC UNIT                     
REMARK 500                                                                      
REMARK 500 THE FOLLOWING ATOMS ARE IN CLOSE CONTACT.                            
REMARK 500                                                                      
REMARK 500  ATM1  RES C  SSEQI   ATM2  RES C  SSEQI           DISTANCE          
REMARK 500   CB   SER A   274     O    HOH A    31              1.97            
REMARK 500   NE   ARG A   474     O    HOH A    66              2.06            
REMARK 500                                                                      
REMARK 500 REMARK: NULL                                                         
REMARK 500                                                                      
REMARK 500 GEOMETRY AND STEREOCHEMISTRY                                         
REMARK 500 SUBTOPIC: TORSION ANGLES                                             
REMARK 500                                                                      
REMARK 500 TORSION ANGLES OUTSIDE THE EXPECTED RAMACHANDRAN REGIONS:            
REMARK 500 (M=MODEL NUMBER; RES=RESIDUE NAME; C=CHAIN IDENTIFIER;               
REMARK 500 SSEQ=SEQUENCE NUMBER; I=INSERTION CODE).                             
REMARK 500                                                                      
REMARK 500 STANDARD TABLE:                                                      
REMARK 500 FORMAT:(10X,I3,1X,A3,1X,A1,I4,A1,4X,F7.2,3X,F7.2)                    
REMARK 500                                                                      
REMARK 500 EXPECTED VALUES: GJ KLEYWEGT AND TA JONES (1996). PHI/PSI-           
REMARK 500 CHOLOGY: RAMACHANDRAN REVISITED. STRUCTURE 4, 1395 - 1400            
REMARK 500                                                                      
REMARK 500  M RES CSSEQI        PSI       PHI                                   
REMARK 500    LEU A 295       73.28   -117.98                                   
REMARK 500    ALA A 305      169.21    172.97                                   
REMARK 500    ARG A 363      -14.83     77.05                                   
REMARK 500    ASP A 382       89.06     54.99                                   
REMARK 500    GLU A 390      -71.90    -69.51                                   
REMARK 500    ASN A 392        4.36    -48.77                                   
REMARK 500                                                                      
REMARK 500 REMARK: NULL                                                         
REMARK 525                                                                      
REMARK 525 SOLVENT                                                              
REMARK 525                                                                      
REMARK 525 THE SOLVENT MOLECULES HAVE CHAIN IDENTIFIERS THAT                    
REMARK 525 INDICATE THE POLYMER CHAIN WITH WHICH THEY ARE MOST                  
REMARK 525 CLOSELY ASSOCIATED. THE REMARK LISTS ALL THE SOLVENT                 
REMARK 525 MOLECULES WHICH ARE MORE THAN 5A AWAY FROM THE                       
REMARK 525 NEAREST POLYMER CHAIN (M = MODEL NUMBER;                             
REMARK 525 RES=RESIDUE NAME; C=CHAIN IDENTIFIER; SSEQ=SEQUENCE                  
REMARK 525 NUMBER; I=INSERTION CODE):                                           
REMARK 525                                                                      
REMARK 525  M RES CSSEQI                                                        
REMARK 525    HOH A 119        DISTANCE =  5.41 ANGSTROMS                       
REMARK 525    HOH A 121        DISTANCE =  5.50 ANGSTROMS                       
REMARK 800                                                                      
REMARK 800 SITE                                                                 
REMARK 800 SITE_IDENTIFIER: AC1                                                 
REMARK 800 EVIDENCE_CODE: SOFTWARE                                              
REMARK 800 SITE_DESCRIPTION: BINDING SITE FOR RESIDUE SO4 A 1                   
REMARK 800                                                                      
REMARK 800 SITE_IDENTIFIER: AC2                                                 
REMARK 800 EVIDENCE_CODE: SOFTWARE                                              
REMARK 800 SITE_DESCRIPTION: BINDING SITE FOR RESIDUE SO4 A 510                 
REMARK 800                                                                      
REMARK 800 SITE_IDENTIFIER: AC3                                                 
REMARK 800 EVIDENCE_CODE: SOFTWARE                                              
REMARK 800 SITE_DESCRIPTION: BINDING SITE FOR RESIDUE KSH A 511                 
REMARK 900                                                                      
REMARK 900 RELATED ENTRIES                                                      
REMARK 900 RELATED ID: 3LCK   RELATED DB: PDB                                   
REMARK 900 STRUCTURAL BASIS FOR ACTIVATION OF HUMAN LYMPHOCYTE KINASE           
REMARK 900 LCK UPON TYROSINE PHOSPHORYLATION NATURE VOL. 384, 484, 1996         
REMARK 900 RELATED ID: 3AC1   RELATED DB: PDB                                   
REMARK 900 RELATED ID: 3AC2   RELATED DB: PDB                                   
REMARK 900 RELATED ID: 3AC4   RELATED DB: PDB                                   
REMARK 900 RELATED ID: 3AC5   RELATED DB: PDB                                   
REMARK 900 RELATED ID: 3AC8   RELATED DB: PDB                                   
REMARK 900 RELATED ID: 3ACJ   RELATED DB: PDB                                   
REMARK 900 RELATED ID: 3ACK   RELATED DB: PDB                                   
DBREF  3AC3 A  225   509  UNP    P06239   LCK_HUMAN      225    509             
SEQRES   1 A  285  GLN THR GLN LYS PRO GLN LYS PRO TRP TRP GLU ASP GLU          
SEQRES   2 A  285  TRP GLU VAL PRO ARG GLU THR LEU LYS LEU VAL GLU ARG          
SEQRES   3 A  285  LEU GLY ALA GLY GLN PHE GLY GLU VAL TRP MET GLY TYR          
SEQRES   4 A  285  TYR ASN GLY HIS THR LYS VAL ALA VAL LYS SER LEU LYS          
SEQRES   5 A  285  GLN GLY SER MET SER PRO ASP ALA PHE LEU ALA GLU ALA          
SEQRES   6 A  285  ASN LEU MET LYS GLN LEU GLN HIS GLN ARG LEU VAL ARG          
SEQRES   7 A  285  LEU TYR ALA VAL VAL THR GLN GLU PRO ILE TYR ILE ILE          
SEQRES   8 A  285  THR GLU TYR MET GLU ASN GLY SER LEU VAL ASP PHE LEU          
SEQRES   9 A  285  LYS THR PRO SER GLY ILE LYS LEU THR ILE ASN LYS LEU          
SEQRES  10 A  285  LEU ASP MET ALA ALA GLN ILE ALA GLU GLY MET ALA PHE          
SEQRES  11 A  285  ILE GLU GLU ARG ASN TYR ILE HIS ARG ASP LEU ARG ALA          
SEQRES  12 A  285  ALA ASN ILE LEU VAL SER ASP THR LEU SER CYS LYS ILE          
SEQRES  13 A  285  ALA ASP PHE GLY LEU ALA ARG LEU ILE GLU ASP ASN GLU          
SEQRES  14 A  285  PTR THR ALA ARG GLU GLY ALA LYS PHE PRO ILE LYS TRP          
SEQRES  15 A  285  THR ALA PRO GLU ALA ILE ASN TYR GLY THR PHE THR ILE          
SEQRES  16 A  285  LYS SER ASP VAL TRP SER PHE GLY ILE LEU LEU THR GLU          
SEQRES  17 A  285  ILE VAL THR HIS GLY ARG ILE PRO TYR PRO GLY MET THR          
SEQRES  18 A  285  ASN PRO GLU VAL ILE GLN ASN LEU GLU ARG GLY TYR ARG          
SEQRES  19 A  285  MET VAL ARG PRO ASP ASN CYS PRO GLU GLU LEU TYR GLN          
SEQRES  20 A  285  LEU MET ARG LEU CYS TRP LYS GLU ARG PRO GLU ASP ARG          
SEQRES  21 A  285  PRO THR PHE ASP TYR LEU ARG SER VAL LEU GLU ASP PHE          
SEQRES  22 A  285  PHE THR ALA THR GLU GLY GLN TYR GLN PRO GLN PRO              
MODRES 3AC3 PTR A  394  TYR  O-PHOSPHOTYROSINE                                  
HET    PTR  A 394      16                                                       
HET    SO4  A   1       5                                                       
HET    SO4  A 510       5                                                       
HET    KSH  A 511      32                                                       
HETNAM     PTR O-PHOSPHOTYROSINE                                                
HETNAM     SO4 SULFATE ION                                                      
HETNAM     KSH 2-[(3,5-DIMETHOXYPHENYL)AMINO]-5-ETHYL-7-[(2R)-2-                
HETNAM   2 KSH  (HYDROXYMETHYL)PYRROLIDIN-1-YL]PYRAZOLO[1,5-                    
HETNAM   3 KSH  A]PYRIMIDINE-3-CARBOXAMIDE                                      
HETSYN     PTR PHOSPHONOTYROSINE                                                
FORMUL   1  PTR    C9 H12 N O6 P                                                
FORMUL   2  SO4    2(O4 S 2-)                                                   
FORMUL   4  KSH    C22 H28 N6 O4                                                
FORMUL   5  HOH   *135(H2 O)                                                    
HELIX    1   1 PRO A  241  GLU A  243  5                                   3    
HELIX    2   2 SER A  281  LYS A  293  1                                  13    
HELIX    3   3 LEU A  324  LEU A  328  1                                   5    
HELIX    4   4 THR A  330  LYS A  335  1                                   6    
HELIX    5   5 THR A  337  ARG A  358  1                                  22    
HELIX    6   6 ARG A  366  ALA A  368  5                                   3    
HELIX    7   7 ALA A  408  GLY A  415  1                                   8    
HELIX    8   8 THR A  418  THR A  435  1                                  18    
HELIX    9   9 THR A  445  ARG A  455  1                                  11    
HELIX   10  10 PRO A  466  TRP A  477  1                                  12    
HELIX   11  11 ARG A  480  ARG A  484  5                                   5    
HELIX   12  12 THR A  486  THR A  501  1                                  16    
SHEET    1   A 5 LEU A 245  GLY A 254  0                                        
SHEET    2   A 5 GLY A 257  TYR A 264 -1  O  VAL A 259   N  LEU A 251           
SHEET    3   A 5 THR A 268  LEU A 275 -1  O  VAL A 272   N  TRP A 260           
SHEET    4   A 5 TYR A 313  GLU A 317 -1  O  ILE A 314   N  LYS A 273           
SHEET    5   A 5 LEU A 303  VAL A 307 -1  N  TYR A 304   O  ILE A 315           
SHEET    1   B 3 GLY A 322  SER A 323  0                                        
SHEET    2   B 3 ILE A 370  VAL A 372 -1  O  VAL A 372   N  GLY A 322           
SHEET    3   B 3 CYS A 378  ILE A 380 -1  O  LYS A 379   N  LEU A 371           
SHEET    1   C 2 TYR A 360  ILE A 361  0                                        
SHEET    2   C 2 ARG A 387  LEU A 388 -1  O  ARG A 387   N  ILE A 361           
SHEET    1   D 2 PTR A 394  THR A 395  0                                        
SHEET    2   D 2 THR A 416  PHE A 417 -1  O  PHE A 417   N  PTR A 394           
LINK         C   GLU A 393                 N   PTR A 394     1555   1555  1.33  
LINK         C   PTR A 394                 N   THR A 395     1555   1555  1.33  
CISPEP   1 GLU A  310    PRO A  311          0        -1.64                     
SITE     1 AC1  7 HOH A  11  GLN A 298  ARG A 299  SER A 377                    
SITE     2 AC1  7 LYS A 379  ARG A 458  ARG A 474                               
SITE     1 AC2  4 TYR A 263  GLY A 266  HIS A 267  TYR A 489                    
SITE     1 AC3  9 LEU A 251  GLU A 317  TYR A 318  MET A 319                    
SITE     2 AC3  9 GLU A 320  GLY A 322  SER A 323  ASP A 326                    
SITE     3 AC3  9 LEU A 371                                                     
CRYST1   42.213   73.730   92.674  90.00  90.00  90.00 P 21 21 21    4          
ORIGX1      1.000000  0.000000  0.000000        0.00000                         
ORIGX2      0.000000  1.000000  0.000000        0.00000                         
ORIGX3      0.000000  0.000000  1.000000        0.00000                         
SCALE1      0.023690  0.000000  0.000000        0.00000                         
SCALE2      0.000000  0.013563  0.000000        0.00000                         
SCALE3      0.000000  0.000000  0.010791        0.00000                         
ATOM      1  N   LYS A 231     -20.052  -7.701  -1.367  1.00  9.63           N  
ATOM      2  CA  LYS A 231     -19.791  -9.131  -1.029  1.00 10.45           C  
ATOM      3  C   LYS A 231     -18.841  -9.256   0.158  1.00  9.64           C  
ATOM      4  O   LYS A 231     -17.820  -8.574   0.209  1.00 10.06           O  
ATOM      5  CB  LYS A 231     -19.191  -9.865  -2.227  1.00 10.85           C  
ATOM      6  CG  LYS A 231     -20.185 -10.273  -3.299  1.00 13.43           C  
ATOM      7  CD  LYS A 231     -19.453 -10.894  -4.477  1.00 14.74           C  
ATOM      8  CE  LYS A 231     -20.387 -11.677  -5.379  1.00 17.28           C  
ATOM      9  NZ  LYS A 231     -19.624 -12.341  -6.476  1.00 18.09           N  
ATOM     10  N   PRO A 232     -19.176 -10.132   1.117  1.00  9.22           N  
ATOM     11  CA  PRO A 232     -18.294 -10.385   2.253  1.00  8.72           C  
ATOM     12  C   PRO A 232     -17.028 -11.114   1.813  1.00  8.84           C  
ATOM     13  O   PRO A 232     -17.041 -11.830   0.811  1.00  8.61           O  
ATOM     14  CB  PRO A 232     -19.138 -11.285   3.157  1.00  9.02           C  
ATOM     15  CG  PRO A 232     -20.131 -11.925   2.243  1.00  8.61           C  
ATOM     16  CD  PRO A 232     -20.439 -10.886   1.215  1.00  8.89           C  
ATOM     17  N   TRP A 233     -15.949 -10.943   2.568  1.00  8.99           N  
ATOM     18  CA  TRP A 233     -14.662 -11.521   2.201  1.00  8.83           C  
ATOM     19  C   TRP A 233     -14.694 -13.020   1.892  1.00  9.41           C  
ATOM     20  O   TRP A 233     -13.886 -13.510   1.095  1.00  9.97           O  
ATOM     21  CB  TRP A 233     -13.591 -11.197   3.246  1.00  7.97           C  
ATOM     22  CG  TRP A 233     -13.705 -11.956   4.542  1.00  8.00           C  
ATOM     23  CD1 TRP A 233     -14.196 -11.487   5.725  1.00  5.22           C  
ATOM     24  CD2 TRP A 233     -13.280 -13.304   4.792  1.00  8.93           C  
ATOM     25  NE1 TRP A 233     -14.108 -12.458   6.694  1.00  2.91           N  
ATOM     26  CE2 TRP A 233     -13.551 -13.583   6.148  1.00  6.20           C  
ATOM     27  CE3 TRP A 233     -12.703 -14.303   3.998  1.00  9.20           C  
ATOM     28  CZ2 TRP A 233     -13.272 -14.822   6.728  1.00  9.68           C  
ATOM     29  CZ3 TRP A 233     -12.425 -15.534   4.576  1.00 13.53           C  
ATOM     30  CH2 TRP A 233     -12.708 -15.781   5.932  1.00 12.35           C  
ATOM     31  N   TRP A 234     -15.620 -13.750   2.510  1.00  8.83           N  
ATOM     32  CA  TRP A 234     -15.711 -15.190   2.269  1.00  9.09           C  
ATOM     33  C   TRP A 234     -16.440 -15.485   0.962  1.00  9.13           C  
ATOM     34  O   TRP A 234     -16.638 -16.643   0.592  1.00  8.66           O  
ATOM     35  CB  TRP A 234     -16.346 -15.933   3.460  1.00  8.01           C  
ATOM     36  CG  TRP A 234     -17.749 -15.513   3.777  1.00  6.33           C  
ATOM     37  CD1 TRP A 234     -18.898 -16.018   3.238  1.00  5.98           C  
ATOM     38  CD2 TRP A 234     -18.154 -14.502   4.708  1.00  6.51           C  
ATOM     39  NE1 TRP A 234     -19.993 -15.382   3.773  1.00  5.62           N  
ATOM     40  CE2 TRP A 234     -19.564 -14.448   4.679  1.00  6.21           C  
ATOM     41  CE3 TRP A 234     -17.463 -13.633   5.560  1.00  7.76           C  
ATOM     42  CZ2 TRP A 234     -20.297 -13.561   5.474  1.00  7.52           C  
ATOM     43  CZ3 TRP A 234     -18.192 -12.750   6.348  1.00  7.05           C  
ATOM     44  CH2 TRP A 234     -19.595 -12.723   6.300  1.00  5.85           C  
ATOM     45  N   GLU A 235     -16.824 -14.425   0.260  1.00 10.05           N  
ATOM     46  CA  GLU A 235     -17.500 -14.563  -1.024  1.00 11.35           C  
ATOM     47  C   GLU A 235     -16.852 -13.704  -2.098  1.00 11.40           C  
ATOM     48  O   GLU A 235     -17.102 -13.894  -3.289  1.00 11.73           O  
ATOM     49  CB  GLU A 235     -18.976 -14.191  -0.904  1.00 11.61           C  
ATOM     50  CG  GLU A 235     -19.883 -15.323  -0.483  1.00 13.45           C  
ATOM     51  CD  GLU A 235     -21.341 -14.921  -0.528  1.00 16.70           C  
ATOM     52  OE1 GLU A 235     -21.623 -13.776  -0.939  1.00 16.02           O  
ATOM     53  OE2 GLU A 235     -22.202 -15.747  -0.153  1.00 19.73           O  
ATOM     54  N   ASP A 236     -16.030 -12.753  -1.672  1.00 11.66           N  
ATOM     55  CA  ASP A 236     -15.392 -11.825  -2.594  1.00 11.88           C  
ATOM     56  C   ASP A 236     -14.320 -12.527  -3.424  1.00 11.96           C  
ATOM     57  O   ASP A 236     -13.288 -12.940  -2.896  1.00 12.39           O  
ATOM     58  CB  ASP A 236     -14.780 -10.655  -1.823  1.00 11.74           C  
ATOM     59  CG  ASP A 236     -14.472  -9.471  -2.712  1.00 13.85           C  
ATOM     60  OD1 ASP A 236     -15.344  -9.100  -3.522  1.00 18.92           O  
ATOM     61  OD2 ASP A 236     -13.367  -8.901  -2.595  1.00 17.81           O  
ATOM     62  N   GLU A 237     -14.567 -12.650  -4.726  1.00 12.69           N  
ATOM     63  CA  GLU A 237     -13.621 -13.297  -5.639  1.00 12.94           C  
ATOM     64  C   GLU A 237     -12.223 -12.671  -5.643  1.00 11.98           C  
ATOM     65  O   GLU A 237     -11.260 -13.300  -6.077  1.00 11.71           O  
ATOM     66  CB  GLU A 237     -14.183 -13.368  -7.067  1.00 13.06           C  
ATOM     67  CG  GLU A 237     -14.781 -12.067  -7.592  1.00 17.35           C  
ATOM     68  CD  GLU A 237     -16.285 -11.974  -7.368  1.00 23.94           C  
ATOM     69  OE1 GLU A 237     -17.001 -12.942  -7.712  1.00 24.07           O  
ATOM     70  OE2 GLU A 237     -16.754 -10.927  -6.862  1.00 24.34           O  
ATOM     71  N   TRP A 238     -12.110 -11.440  -5.157  1.00 11.89           N  
ATOM     72  CA  TRP A 238     -10.814 -10.764  -5.099  1.00 11.74           C  
ATOM     73  C   TRP A 238     -10.048 -11.044  -3.810  1.00 11.29           C  
ATOM     74  O   TRP A 238      -8.921 -10.579  -3.635  1.00 11.52           O  
ATOM     75  CB  TRP A 238     -10.970  -9.257  -5.310  1.00 12.01           C  
ATOM     76  CG  TRP A 238     -11.136  -8.877  -6.747  1.00 13.83           C  
ATOM     77  CD1 TRP A 238     -10.155  -8.811  -7.695  1.00 16.05           C  
ATOM     78  CD2 TRP A 238     -12.355  -8.510  -7.404  1.00 14.77           C  
ATOM     79  NE1 TRP A 238     -10.688  -8.429  -8.903  1.00 18.66           N  
ATOM     80  CE2 TRP A 238     -12.036  -8.230  -8.749  1.00 18.15           C  
ATOM     81  CE3 TRP A 238     -13.682  -8.381  -6.984  1.00 16.63           C  
ATOM     82  CZ2 TRP A 238     -12.998  -7.834  -9.678  1.00 18.77           C  
ATOM     83  CZ3 TRP A 238     -14.638  -7.993  -7.907  1.00 19.81           C  
ATOM     84  CH2 TRP A 238     -14.292  -7.725  -9.240  1.00 20.86           C  
ATOM     85  N   GLU A 239     -10.661 -11.807  -2.910  1.00  9.57           N  
ATOM     86  CA  GLU A 239     -10.023 -12.156  -1.647  1.00  7.92           C  
ATOM     87  C   GLU A 239      -9.074 -13.341  -1.840  1.00  7.03           C  
ATOM     88  O   GLU A 239      -9.436 -14.340  -2.462  1.00  5.66           O  
ATOM     89  CB  GLU A 239     -11.090 -12.485  -0.593  1.00  7.57           C  
ATOM     90  CG  GLU A 239     -10.569 -12.648   0.832  1.00  6.48           C  
ATOM     91  CD  GLU A 239     -10.302 -11.318   1.534  1.00  6.01           C  
ATOM     92  OE1 GLU A 239     -10.979 -10.318   1.211  1.00  4.65           O  
ATOM     93  OE2 GLU A 239      -9.420 -11.279   2.421  1.00  3.61           O  
ATOM     94  N   VAL A 240      -7.851 -13.207  -1.334  1.00  6.46           N  
ATOM     95  CA  VAL A 240      -6.896 -14.316  -1.310  1.00  5.69           C  
ATOM     96  C   VAL A 240      -6.349 -14.520   0.097  1.00  6.23           C  
ATOM     97  O   VAL A 240      -6.295 -13.576   0.889  1.00  6.12           O  
ATOM     98  CB  VAL A 240      -5.686 -14.093  -2.254  1.00  5.00           C  
ATOM     99  CG1 VAL A 240      -6.104 -14.136  -3.711  1.00  3.30           C  
ATOM    100  CG2 VAL A 240      -4.948 -12.808  -1.905  1.00  4.98           C  
ATOM    101  N   PRO A 241      -5.954 -15.762   0.417  1.00  6.57           N  
ATOM    102  CA  PRO A 241      -5.261 -16.051   1.670  1.00  6.94           C  
ATOM    103  C   PRO A 241      -3.883 -15.392   1.657  1.00  6.97           C  
ATOM    104  O   PRO A 241      -3.202 -15.418   0.631  1.00  7.16           O  
ATOM    105  CB  PRO A 241      -5.112 -17.578   1.644  1.00  7.51           C  
ATOM    106  CG  PRO A 241      -6.191 -18.055   0.719  1.00  7.68           C  
ATOM    107  CD  PRO A 241      -6.303 -16.987  -0.324  1.00  6.47           C  
ATOM    108  N   ARG A 242      -3.476 -14.802   2.777  1.00  6.75           N  
ATOM    109  CA  ARG A 242      -2.190 -14.124   2.835  1.00  7.53           C  
ATOM    110  C   ARG A 242      -1.049 -15.065   2.455  1.00  8.73           C  
ATOM    111  O   ARG A 242      -0.002 -14.623   1.976  1.00  9.39           O  
ATOM    112  CB  ARG A 242      -1.942 -13.520   4.217  1.00  7.53           C  
ATOM    113  CG  ARG A 242      -0.717 -12.601   4.273  1.00  8.35           C  
ATOM    114  CD  ARG A 242      -0.385 -12.164   5.695  1.00  7.64           C  
ATOM    115  NE  ARG A 242      -1.589 -11.894   6.481  1.00 10.04           N  
ATOM    116  CZ  ARG A 242      -2.234 -10.730   6.508  1.00  8.46           C  
ATOM    117  NH1 ARG A 242      -1.797  -9.701   5.790  1.00  3.87           N  
ATOM    118  NH2 ARG A 242      -3.325 -10.601   7.253  1.00  7.22           N  
ATOM    119  N   GLU A 243      -1.268 -16.362   2.655  1.00  8.78           N  
ATOM    120  CA  GLU A 243      -0.244 -17.373   2.397  1.00  9.13           C  
ATOM    121  C   GLU A 243       0.153 -17.474   0.922  1.00  8.31           C  
ATOM    122  O   GLU A 243       1.194 -18.046   0.588  1.00  8.52           O  
ATOM    123  CB  GLU A 243      -0.708 -18.741   2.910  1.00  9.15           C  
ATOM    124  CG  GLU A 243      -0.753 -18.848   4.424  1.00 11.69           C  
ATOM    125  CD  GLU A 243      -1.750 -17.895   5.049  1.00 16.73           C  
ATOM    126  OE1 GLU A 243      -2.864 -17.745   4.496  1.00 15.43           O  
ATOM    127  OE2 GLU A 243      -1.419 -17.300   6.098  1.00 17.30           O  
ATOM    128  N   THR A 244      -0.682 -16.931   0.042  1.00  6.96           N  
ATOM    129  CA  THR A 244      -0.415 -16.978  -1.395  1.00  5.27           C  
ATOM    130  C   THR A 244       0.658 -15.964  -1.770  1.00  5.67           C  
ATOM    131  O   THR A 244       1.209 -16.007  -2.868  1.00  6.66           O  
ATOM    132  CB  THR A 244      -1.688 -16.672  -2.224  1.00  4.86           C  
ATOM    133  OG1 THR A 244      -2.236 -15.414  -1.814  1.00  3.33           O  
ATOM    134  CG2 THR A 244      -2.741 -17.759  -2.045  1.00  2.00           C  
ATOM    135  N   LEU A 245       0.956 -15.055  -0.848  1.00  5.70           N  
ATOM    136  CA  LEU A 245       1.818 -13.920  -1.151  1.00  5.64           C  
ATOM    137  C   LEU A 245       3.181 -13.999  -0.486  1.00  6.09           C  
ATOM    138  O   LEU A 245       3.294 -14.312   0.698  1.00  6.39           O  
ATOM    139  CB  LEU A 245       1.133 -12.606  -0.749  1.00  5.80           C  
ATOM    140  CG  LEU A 245      -0.196 -12.259  -1.422  1.00  2.12           C  
ATOM    141  CD1 LEU A 245      -0.871 -11.121  -0.688  1.00  2.00           C  
ATOM    142  CD2 LEU A 245       0.012 -11.909  -2.886  1.00  3.38           C  
ATOM    143  N   LYS A 246       4.219 -13.707  -1.258  1.00  7.07           N  
ATOM    144  CA  LYS A 246       5.549 -13.552  -0.700  1.00  8.21           C  
ATOM    145  C   LYS A 246       6.168 -12.224  -1.117  1.00  6.95           C  
ATOM    146  O   LYS A 246       6.545 -12.044  -2.270  1.00  7.06           O  
ATOM    147  CB  LYS A 246       6.458 -14.722  -1.085  1.00  8.56           C  
ATOM    148  CG  LYS A 246       7.916 -14.467  -0.741  1.00 11.85           C  
ATOM    149  CD  LYS A 246       8.634 -15.722  -0.281  1.00 18.04           C  
ATOM    150  CE  LYS A 246      10.060 -15.393   0.161  1.00 21.63           C  
ATOM    151  NZ  LYS A 246      10.123 -14.176   1.032  1.00 16.80           N  
ATOM    152  N   LEU A 247       6.249 -11.291  -0.172  1.00  7.23           N  
ATOM    153  CA  LEU A 247       6.858  -9.984  -0.419  1.00  7.21           C  
ATOM    154  C   LEU A 247       8.374 -10.136  -0.555  1.00  7.59           C  
ATOM    155  O   LEU A 247       9.038 -10.636   0.355  1.00  7.65           O  
ATOM    156  CB  LEU A 247       6.515  -9.008   0.713  1.00  6.12           C  
ATOM    157  CG  LEU A 247       5.121  -8.367   0.770  1.00  6.70           C  
ATOM    158  CD1 LEU A 247       3.994  -9.386   0.634  1.00  4.72           C  
ATOM    159  CD2 LEU A 247       4.957  -7.573   2.064  1.00  4.72           C  
ATOM    160  N   VAL A 248       8.915  -9.710  -1.695  1.00  7.78           N  
ATOM    161  CA  VAL A 248      10.330  -9.924  -2.000  1.00  8.07           C  
ATOM    162  C   VAL A 248      11.209  -8.676  -1.869  1.00  8.96           C  
ATOM    163  O   VAL A 248      12.278  -8.729  -1.251  1.00  9.63           O  
ATOM    164  CB  VAL A 248      10.521 -10.551  -3.401  1.00  8.21           C  
ATOM    165  CG1 VAL A 248      11.999 -10.593  -3.776  1.00  7.68           C  
ATOM    166  CG2 VAL A 248       9.910 -11.944  -3.452  1.00  5.66           C  
ATOM    167  N   GLU A 249      10.769  -7.566  -2.459  1.00  9.11           N  
ATOM    168  CA  GLU A 249      11.547  -6.326  -2.455  1.00  9.37           C  
ATOM    169  C   GLU A 249      10.659  -5.117  -2.159  1.00  9.67           C  
ATOM    170  O   GLU A 249       9.654  -4.900  -2.830  1.00 10.22           O  
ATOM    171  CB  GLU A 249      12.254  -6.140  -3.803  1.00  9.28           C  
ATOM    172  CG  GLU A 249      13.213  -4.948  -3.860  1.00 12.34           C  
ATOM    173  CD  GLU A 249      13.729  -4.657  -5.266  1.00 12.95           C  
ATOM    174  OE1 GLU A 249      13.428  -5.438  -6.192  1.00 16.29           O  
ATOM    175  OE2 GLU A 249      14.434  -3.642  -5.446  1.00  9.56           O  
ATOM    176  N   ARG A 250      11.031  -4.329  -1.155  1.00 10.37           N  
ATOM    177  CA  ARG A 250      10.269  -3.133  -0.817  1.00 10.69           C  
ATOM    178  C   ARG A 250      10.606  -2.000  -1.780  1.00 11.06           C  
ATOM    179  O   ARG A 250      11.768  -1.582  -1.876  1.00 10.60           O  
ATOM    180  CB  ARG A 250      10.539  -2.701   0.626  1.00 11.21           C  
ATOM    181  CG  ARG A 250       9.591  -1.615   1.124  1.00 14.29           C  
ATOM    182  CD  ARG A 250       9.821  -1.257   2.593  1.00 17.27           C  
ATOM    183  NE  ARG A 250      10.900  -0.288   2.776  1.00 18.93           N  
ATOM    184  CZ  ARG A 250      12.045  -0.550   3.399  1.00 23.75           C  
ATOM    185  NH1 ARG A 250      12.264  -1.754   3.916  1.00 25.92           N  
ATOM    186  NH2 ARG A 250      12.969   0.394   3.513  1.00 22.46           N  
ATOM    187  N   LEU A 251       9.589  -1.504  -2.485  1.00  9.53           N  
ATOM    188  CA  LEU A 251       9.774  -0.453  -3.483  1.00  8.70           C  
ATOM    189  C   LEU A 251       9.564   0.940  -2.904  1.00  9.58           C  
ATOM    190  O   LEU A 251      10.117   1.921  -3.404  1.00 10.16           O  
ATOM    191  CB  LEU A 251       8.820  -0.652  -4.663  1.00  7.95           C  
ATOM    192  CG  LEU A 251       8.879  -1.968  -5.437  1.00  5.68           C  
ATOM    193  CD1 LEU A 251       8.003  -1.863  -6.671  1.00  2.00           C  
ATOM    194  CD2 LEU A 251      10.310  -2.318  -5.826  1.00  2.00           C  
ATOM    195  N   GLY A 252       8.744   1.024  -1.861  1.00 10.40           N  
ATOM    196  CA  GLY A 252       8.397   2.306  -1.253  1.00  9.63           C  
ATOM    197  C   GLY A 252       7.918   2.173   0.182  1.00  9.79           C  
ATOM    198  O   GLY A 252       7.369   1.144   0.583  1.00  8.85           O  
ATOM    199  N   ALA A 253       8.146   3.220   0.965  1.00 10.46           N  
ATOM    200  CA  ALA A 253       7.687   3.269   2.344  1.00 10.94           C  
ATOM    201  C   ALA A 253       7.317   4.700   2.681  1.00 12.00           C  
ATOM    202  O   ALA A 253       8.126   5.618   2.519  1.00 12.49           O  
ATOM    203  CB  ALA A 253       8.757   2.757   3.289  1.00 10.75           C  
ATOM    204  N   GLY A 254       6.080   4.885   3.126  1.00 12.69           N  
ATOM    205  CA  GLY A 254       5.575   6.199   3.468  1.00 12.95           C  
ATOM    206  C   GLY A 254       4.796   6.184   4.766  1.00 13.75           C  
ATOM    207  O   GLY A 254       4.876   5.233   5.548  1.00 14.33           O  
ATOM    208  N   GLN A 255       4.030   7.244   4.982  1.00 13.85           N  
ATOM    209  CA  GLN A 255       3.274   7.427   6.211  1.00 14.42           C  
ATOM    210  C   GLN A 255       2.172   6.381   6.371  1.00 14.88           C  
ATOM    211  O   GLN A 255       1.890   5.926   7.481  1.00 14.57           O  
ATOM    212  CB  GLN A 255       2.667   8.829   6.221  1.00 13.94           C  
ATOM    213  CG  GLN A 255       2.029   9.241   7.522  1.00 14.52           C  
ATOM    214  CD  GLN A 255       1.568  10.679   7.489  1.00 17.45           C  
ATOM    215  OE1 GLN A 255       1.701  11.363   6.472  1.00 16.92           O  
ATOM    216  NE2 GLN A 255       1.026  11.152   8.605  1.00 18.79           N  
ATOM    217  N   PHE A 256       1.560   5.991   5.258  1.00 15.28           N  
ATOM    218  CA  PHE A 256       0.384   5.132   5.307  1.00 15.89           C  
ATOM    219  C   PHE A 256       0.666   3.666   5.002  1.00 16.35           C  
ATOM    220  O   PHE A 256      -0.256   2.848   4.970  1.00 16.88           O  
ATOM    221  CB  PHE A 256      -0.707   5.680   4.391  1.00 15.77           C  
ATOM    222  CG  PHE A 256      -0.970   7.146   4.584  1.00 16.61           C  
ATOM    223  CD1 PHE A 256      -1.652   7.598   5.703  1.00 15.64           C  
ATOM    224  CD2 PHE A 256      -0.511   8.075   3.660  1.00 16.61           C  
ATOM    225  CE1 PHE A 256      -1.885   8.948   5.887  1.00 16.82           C  
ATOM    226  CE2 PHE A 256      -0.742   9.427   3.839  1.00 14.18           C  
ATOM    227  CZ  PHE A 256      -1.430   9.864   4.951  1.00 15.63           C  
ATOM    228  N   GLY A 257       1.937   3.332   4.788  1.00 15.84           N  
ATOM    229  CA  GLY A 257       2.322   1.945   4.559  1.00 14.75           C  
ATOM    230  C   GLY A 257       3.429   1.764   3.540  1.00 14.70           C  
ATOM    231  O   GLY A 257       4.151   2.709   3.211  1.00 14.99           O  
ATOM    232  N   GLU A 258       3.556   0.545   3.029  1.00 13.33           N  
ATOM    233  CA  GLU A 258       4.651   0.210   2.128  1.00 13.19           C  
ATOM    234  C   GLU A 258       4.171  -0.301   0.772  1.00 11.82           C  
ATOM    235  O   GLU A 258       2.997  -0.636   0.602  1.00 10.87           O  
ATOM    236  CB  GLU A 258       5.583  -0.813   2.783  1.00 13.65           C  
ATOM    237  CG  GLU A 258       6.314  -0.286   4.012  1.00 14.89           C  
ATOM    238  CD  GLU A 258       6.972  -1.390   4.815  1.00 18.70           C  
ATOM    239  OE1 GLU A 258       6.476  -2.536   4.766  1.00 21.54           O  
ATOM    240  OE2 GLU A 258       7.978  -1.112   5.503  1.00 17.47           O  
ATOM    241  N   VAL A 259       5.091  -0.346  -0.188  1.00 10.55           N  
ATOM    242  CA  VAL A 259       4.816  -0.916  -1.504  1.00  9.26           C  
ATOM    243  C   VAL A 259       5.898  -1.924  -1.869  1.00  8.67           C  
ATOM    244  O   VAL A 259       7.076  -1.578  -1.950  1.00  8.25           O  
ATOM    245  CB  VAL A 259       4.746   0.165  -2.590  1.00  8.93           C  
ATOM    246  CG1 VAL A 259       4.481  -0.469  -3.952  1.00  6.65           C  
ATOM    247  CG2 VAL A 259       3.672   1.182  -2.247  1.00  8.79           C  
ATOM    248  N   TRP A 260       5.488  -3.167  -2.100  1.00  8.05           N  
ATOM    249  CA  TRP A 260       6.426  -4.262  -2.320  1.00  7.87           C  
ATOM    250  C   TRP A 260       6.255  -4.922  -3.684  1.00  7.49           C  
ATOM    251  O   TRP A 260       5.146  -5.003  -4.210  1.00  7.60           O  
ATOM    252  CB  TRP A 260       6.224  -5.337  -1.253  1.00  7.59           C  
ATOM    253  CG  TRP A 260       6.508  -4.893   0.137  1.00 10.74           C  
ATOM    254  CD1 TRP A 260       5.748  -4.059   0.905  1.00 14.65           C  
ATOM    255  CD2 TRP A 260       7.618  -5.288   0.949  1.00 13.78           C  
ATOM    256  NE1 TRP A 260       6.327  -3.895   2.140  1.00 15.82           N  
ATOM    257  CE2 TRP A 260       7.476  -4.641   2.193  1.00 14.97           C  
ATOM    258  CE3 TRP A 260       8.725  -6.117   0.742  1.00 14.29           C  
ATOM    259  CZ2 TRP A 260       8.395  -4.801   3.226  1.00 17.86           C  
ATOM    260  CZ3 TRP A 260       9.639  -6.272   1.767  1.00 18.45           C  
ATOM    261  CH2 TRP A 260       9.469  -5.618   2.994  1.00 18.52           C  
ATOM    262  N   MET A 261       7.359  -5.403  -4.244  1.00  6.95           N  
ATOM    263  CA  MET A 261       7.296  -6.372  -5.329  1.00  6.65           C  
ATOM    264  C   MET A 261       7.115  -7.729  -4.666  1.00  5.82           C  
ATOM    265  O   MET A 261       7.793  -8.044  -3.687  1.00  6.26           O  
ATOM    266  CB  MET A 261       8.590  -6.366  -6.150  1.00  7.16           C  
ATOM    267  CG  MET A 261       8.568  -7.288  -7.378  1.00  7.50           C  
ATOM    268  SD  MET A 261       9.114  -8.988  -7.058  1.00  7.59           S  
ATOM    269  CE  MET A 261      10.889  -8.741  -7.053  1.00  9.17           C  
ATOM    270  N   GLY A 262       6.192  -8.527  -5.180  1.00  4.57           N  
ATOM    271  CA  GLY A 262       5.934  -9.824  -4.581  1.00  4.17           C  
ATOM    272  C   GLY A 262       5.722 -10.913  -5.603  1.00  3.87           C  
ATOM    273  O   GLY A 262       5.939 -10.710  -6.795  1.00  4.41           O  
ATOM    274  N   TYR A 263       5.312 -12.080  -5.123  1.00  3.78           N  
ATOM    275  CA  TYR A 263       4.900 -13.169  -5.992  1.00  3.34           C  
ATOM    276  C   TYR A 263       3.620 -13.785  -5.461  1.00  2.71           C  
ATOM    277  O   TYR A 263       3.466 -13.987  -4.258  1.00  2.55           O  
ATOM    278  CB  TYR A 263       5.995 -14.233  -6.092  1.00  3.50           C  
ATOM    279  CG  TYR A 263       7.149 -13.824  -6.971  1.00  4.16           C  
ATOM    280  CD1 TYR A 263       7.065 -13.942  -8.348  1.00  6.63           C  
ATOM    281  CD2 TYR A 263       8.325 -13.321  -6.425  1.00  4.40           C  
ATOM    282  CE1 TYR A 263       8.116 -13.570  -9.163  1.00  9.44           C  
ATOM    283  CE2 TYR A 263       9.383 -12.949  -7.231  1.00  4.24           C  
ATOM    284  CZ  TYR A 263       9.270 -13.070  -8.602  1.00  8.56           C  
ATOM    285  OH  TYR A 263      10.313 -12.698  -9.427  1.00 13.02           O  
ATOM    286  N   TYR A 264       2.691 -14.063  -6.363  1.00  2.64           N  
ATOM    287  CA  TYR A 264       1.477 -14.757  -5.992  1.00  2.95           C  
ATOM    288  C   TYR A 264       1.623 -16.212  -6.395  1.00  2.32           C  
ATOM    289  O   TYR A 264       1.969 -16.502  -7.533  1.00  2.57           O  
ATOM    290  CB  TYR A 264       0.260 -14.143  -6.688  1.00  3.45           C  
ATOM    291  CG  TYR A 264      -0.998 -14.949  -6.457  1.00  6.14           C  
ATOM    292  CD1 TYR A 264      -1.744 -14.790  -5.294  1.00  5.71           C  
ATOM    293  CD2 TYR A 264      -1.416 -15.899  -7.382  1.00  4.90           C  
ATOM    294  CE1 TYR A 264      -2.887 -15.536  -5.072  1.00  6.26           C  
ATOM    295  CE2 TYR A 264      -2.554 -16.653  -7.166  1.00  6.94           C  
ATOM    296  CZ  TYR A 264      -3.283 -16.469  -6.007  1.00  6.42           C  
ATOM    297  OH  TYR A 264      -4.415 -17.216  -5.789  1.00  5.05           O  
ATOM    298  N   ASN A 265       1.367 -17.123  -5.462  1.00  2.36           N  
ATOM    299  CA  ASN A 265       1.507 -18.549  -5.734  1.00  2.78           C  
ATOM    300  C   ASN A 265       2.827 -18.885  -6.426  1.00  2.88           C  
ATOM    301  O   ASN A 265       2.858 -19.656  -7.390  1.00  3.25           O  
ATOM    302  CB  ASN A 265       0.340 -19.065  -6.579  1.00  3.29           C  
ATOM    303  CG  ASN A 265      -0.962 -19.150  -5.801  1.00  6.31           C  
ATOM    304  OD1 ASN A 265      -2.022 -19.364  -6.383  1.00 13.96           O  
ATOM    305  ND2 ASN A 265      -0.890 -18.984  -4.487  1.00  5.86           N  
ATOM    306  N   GLY A 266       3.910 -18.279  -5.953  1.00  2.00           N  
ATOM    307  CA  GLY A 266       5.246 -18.644  -6.404  1.00  2.00           C  
ATOM    308  C   GLY A 266       5.723 -18.038  -7.709  1.00  2.00           C  
ATOM    309  O   GLY A 266       6.880 -17.635  -7.817  1.00  2.00           O  
ATOM    310  N   HIS A 267       4.841 -17.965  -8.700  1.00  2.00           N  
ATOM    311  CA  HIS A 267       5.261 -17.630 -10.057  1.00  2.00           C  
ATOM    312  C   HIS A 267       4.858 -16.271 -10.607  1.00  2.00           C  
ATOM    313  O   HIS A 267       5.602 -15.670 -11.378  1.00  2.00           O  
ATOM    314  CB  HIS A 267       4.853 -18.733 -11.026  1.00  2.00           C  
ATOM    315  CG  HIS A 267       5.613 -20.001 -10.822  1.00  2.00           C  
ATOM    316  ND1 HIS A 267       5.057 -21.116 -10.237  1.00  2.20           N  
ATOM    317  CD2 HIS A 267       6.907 -20.308 -11.068  1.00  2.00           C  
ATOM    318  CE1 HIS A 267       5.967 -22.069 -10.163  1.00  3.12           C  
ATOM    319  NE2 HIS A 267       7.099 -21.602 -10.660  1.00  2.38           N  
ATOM    320  N   THR A 268       3.680 -15.797 -10.223  1.00  2.10           N  
ATOM    321  CA  THR A 268       3.128 -14.570 -10.786  1.00  2.00           C  
ATOM    322  C   THR A 268       3.595 -13.318 -10.047  1.00  2.00           C  
ATOM    323  O   THR A 268       3.237 -13.092  -8.897  1.00  2.00           O  
ATOM    324  CB  THR A 268       1.591 -14.636 -10.812  1.00  2.68           C  
ATOM    325  OG1 THR A 268       1.189 -15.863 -11.433  1.00  3.89           O  
ATOM    326  CG2 THR A 268       0.996 -13.455 -11.582  1.00  2.00           C  
ATOM    327  N   LYS A 269       4.399 -12.505 -10.722  1.00  2.00           N  
ATOM    328  CA  LYS A 269       4.891 -11.258 -10.149  1.00  2.00           C  
ATOM    329  C   LYS A 269       3.765 -10.243  -9.953  1.00  2.00           C  
ATOM    330  O   LYS A 269       3.011  -9.953 -10.882  1.00  2.00           O  
ATOM    331  CB  LYS A 269       5.984 -10.667 -11.035  1.00  2.00           C  
ATOM    332  CG  LYS A 269       6.568  -9.363 -10.515  1.00  5.98           C  
ATOM    333  CD  LYS A 269       7.829  -8.989 -11.269  1.00  7.55           C  
ATOM    334  CE  LYS A 269       8.974  -9.925 -10.936  1.00  9.02           C  
ATOM    335  NZ  LYS A 269      10.163  -9.659 -11.799  1.00 13.63           N  
ATOM    336  N   VAL A 270       3.657  -9.709  -8.739  1.00  2.00           N  
ATOM    337  CA  VAL A 270       2.627  -8.718  -8.418  1.00  2.00           C  
ATOM    338  C   VAL A 270       3.194  -7.561  -7.600  1.00  2.00           C  
ATOM    339  O   VAL A 270       4.335  -7.599  -7.154  1.00  2.00           O  
ATOM    340  CB  VAL A 270       1.464  -9.340  -7.613  1.00  2.00           C  
ATOM    341  CG1 VAL A 270       0.796 -10.457  -8.402  1.00  2.00           C  
ATOM    342  CG2 VAL A 270       1.960  -9.843  -6.266  1.00  2.00           C  
ATOM    343  N   ALA A 271       2.381  -6.534  -7.401  1.00  2.00           N  
ATOM    344  CA  ALA A 271       2.764  -5.422  -6.548  1.00  2.11           C  
ATOM    345  C   ALA A 271       1.873  -5.417  -5.314  1.00  2.24           C  
ATOM    346  O   ALA A 271       0.653  -5.466  -5.426  1.00  2.53           O  
ATOM    347  CB  ALA A 271       2.639  -4.108  -7.304  1.00  2.83           C  
ATOM    348  N   VAL A 272       2.483  -5.368  -4.136  1.00  3.65           N  
ATOM    349  CA  VAL A 272       1.717  -5.399  -2.896  1.00  4.01           C  
ATOM    350  C   VAL A 272       1.801  -4.092  -2.128  1.00  4.90           C  
ATOM    351  O   VAL A 272       2.881  -3.677  -1.699  1.00  5.60           O  
ATOM    352  CB  VAL A 272       2.158  -6.551  -1.979  1.00  4.13           C  
ATOM    353  CG1 VAL A 272       1.461  -6.445  -0.628  1.00  2.00           C  
ATOM    354  CG2 VAL A 272       1.876  -7.893  -2.639  1.00  2.00           C  
ATOM    355  N   LYS A 273       0.651  -3.448  -1.966  1.00  5.83           N  
ATOM    356  CA  LYS A 273       0.540  -2.232  -1.171  1.00  6.28           C  
ATOM    357  C   LYS A 273      -0.028  -2.609   0.190  1.00  7.44           C  
ATOM    358  O   LYS A 273      -1.120  -3.167   0.280  1.00  7.57           O  
ATOM    359  CB  LYS A 273      -0.391  -1.242  -1.868  1.00  6.60           C  
ATOM    360  CG  LYS A 273      -0.510   0.118  -1.205  1.00  5.89           C  
ATOM    361  CD  LYS A 273      -1.601   0.931  -1.886  1.00  8.40           C  
ATOM    362  CE  LYS A 273      -1.728   2.326  -1.297  1.00 13.15           C  
ATOM    363  NZ  LYS A 273      -2.821   3.095  -1.957  1.00 12.63           N  
ATOM    364  N   SER A 274       0.727  -2.323   1.246  1.00  8.94           N  
ATOM    365  CA  SER A 274       0.317  -2.683   2.603  1.00  9.52           C  
ATOM    366  C   SER A 274      -0.028  -1.444   3.407  1.00  9.09           C  
ATOM    367  O   SER A 274       0.556  -0.384   3.207  1.00  9.59           O  
ATOM    368  CB  SER A 274       1.436  -3.440   3.312  1.00  9.23           C  
ATOM    369  OG  SER A 274       2.615  -2.655   3.353  1.00 11.46           O  
ATOM    370  N   LEU A 275      -0.971  -1.588   4.328  1.00  9.70           N  
ATOM    371  CA  LEU A 275      -1.399  -0.468   5.152  1.00  9.71           C  
ATOM    372  C   LEU A 275      -0.781  -0.549   6.543  1.00 10.18           C  
ATOM    373  O   LEU A 275      -0.783  -1.604   7.175  1.00  9.42           O  
ATOM    374  CB  LEU A 275      -2.929  -0.418   5.227  1.00  8.52           C  
ATOM    375  CG  LEU A 275      -3.613   0.551   6.194  1.00  7.16           C  
ATOM    376  CD1 LEU A 275      -3.197   1.986   5.953  1.00  2.00           C  
ATOM    377  CD2 LEU A 275      -5.124   0.405   6.094  1.00  4.51           C  
ATOM    378  N   LYS A 276      -0.213   0.564   6.989  1.00 11.65           N  
ATOM    379  CA  LYS A 276       0.314   0.677   8.342  1.00 13.20           C  
ATOM    380  C   LYS A 276      -0.840   0.936   9.306  1.00 13.20           C  
ATOM    381  O   LYS A 276      -1.483   1.981   9.238  1.00 12.58           O  
ATOM    382  CB  LYS A 276       1.350   1.809   8.409  1.00 14.44           C  
ATOM    383  CG  LYS A 276       1.437   2.528   9.752  1.00 15.95           C  
ATOM    384  CD  LYS A 276       2.686   3.387   9.843  1.00 19.03           C  
ATOM    385  CE  LYS A 276       3.908   2.551  10.211  1.00 23.89           C  
ATOM    386  NZ  LYS A 276       5.124   3.391  10.429  1.00 23.86           N  
ATOM    387  N   GLN A 277      -1.114  -0.031  10.181  1.00 14.24           N  
ATOM    388  CA  GLN A 277      -2.218   0.085  11.135  1.00 15.65           C  
ATOM    389  C   GLN A 277      -2.196   1.443  11.827  1.00 15.18           C  
ATOM    390  O   GLN A 277      -1.145   1.907  12.270  1.00 14.72           O  
ATOM    391  CB  GLN A 277      -2.153  -1.016  12.205  1.00 16.43           C  
ATOM    392  CG  GLN A 277      -2.363  -2.437  11.702  1.00 20.00           C  
ATOM    393  CD  GLN A 277      -1.074  -3.094  11.224  1.00 23.89           C  
ATOM    394  OE1 GLN A 277      -0.197  -2.435  10.661  1.00 25.61           O  
ATOM    395  NE2 GLN A 277      -0.961  -4.404  11.440  1.00 21.51           N  
ATOM    396  N   GLY A 278      -3.361   2.075  11.921  1.00 14.62           N  
ATOM    397  CA  GLY A 278      -3.492   3.313  12.679  1.00 14.61           C  
ATOM    398  C   GLY A 278      -3.193   4.573  11.892  1.00 14.08           C  
ATOM    399  O   GLY A 278      -3.714   5.639  12.215  1.00 14.15           O  
ATOM    400  N   SER A 279      -2.358   4.452  10.861  1.00 13.20           N  
ATOM    401  CA  SER A 279      -1.987   5.593  10.019  1.00 12.47           C  
ATOM    402  C   SER A 279      -3.192   6.207   9.314  1.00 11.76           C  
ATOM    403  O   SER A 279      -3.194   7.396   8.986  1.00 11.57           O  
ATOM    404  CB  SER A 279      -0.952   5.173   8.974  1.00 13.43           C  
ATOM    405  OG  SER A 279      -1.539   4.374   7.959  1.00 13.16           O  
ATOM    406  N   MET A 280      -4.201   5.379   9.062  1.00 10.75           N  
ATOM    407  CA  MET A 280      -5.427   5.812   8.406  1.00 10.02           C  
ATOM    408  C   MET A 280      -6.464   4.695   8.464  1.00  9.79           C  
ATOM    409  O   MET A 280      -6.145   3.561   8.833  1.00  8.58           O  
ATOM    410  CB  MET A 280      -5.161   6.208   6.950  1.00 10.34           C  
ATOM    411  CG  MET A 280      -4.691   5.069   6.066  1.00  9.94           C  
ATOM    412  SD  MET A 280      -4.664   5.490   4.311  1.00 13.98           S  
ATOM    413  CE  MET A 280      -6.394   5.337   3.879  1.00  9.94           C  
ATOM    414  N   SER A 281      -7.698   5.025   8.091  1.00  9.32           N  
ATOM    415  CA  SER A 281      -8.814   4.088   8.172  1.00  9.77           C  
ATOM    416  C   SER A 281      -8.739   2.986   7.125  1.00  9.71           C  
ATOM    417  O   SER A 281      -8.554   3.266   5.939  1.00 11.11           O  
ATOM    418  CB  SER A 281     -10.144   4.828   8.027  1.00 10.39           C  
ATOM    419  OG  SER A 281     -11.204   3.918   7.776  1.00 10.74           O  
ATOM    420  N   PRO A 282      -8.907   1.728   7.562  1.00  8.61           N  
ATOM    421  CA  PRO A 282      -8.946   0.581   6.668  1.00  8.07           C  
ATOM    422  C   PRO A 282     -10.016   0.759   5.594  1.00  8.42           C  
ATOM    423  O   PRO A 282      -9.777   0.454   4.427  1.00  9.11           O  
ATOM    424  CB  PRO A 282      -9.322  -0.572   7.602  1.00  8.09           C  
ATOM    425  CG  PRO A 282      -8.862  -0.135   8.941  1.00  7.10           C  
ATOM    426  CD  PRO A 282      -9.105   1.336   8.967  1.00  8.33           C  
ATOM    427  N   ASP A 283     -11.181   1.267   5.985  1.00  8.06           N  
ATOM    428  CA  ASP A 283     -12.259   1.515   5.033  1.00  7.99           C  
ATOM    429  C   ASP A 283     -11.779   2.478   3.956  1.00  7.19           C  
ATOM    430  O   ASP A 283     -11.959   2.227   2.769  1.00  6.94           O  
ATOM    431  CB  ASP A 283     -13.489   2.090   5.744  1.00  8.52           C  
ATOM    432  CG  ASP A 283     -14.754   1.997   4.901  1.00 11.48           C  
ATOM    433  OD1 ASP A 283     -15.283   0.873   4.740  1.00 16.06           O  
ATOM    434  OD2 ASP A 283     -15.235   3.050   4.424  1.00  9.92           O  
ATOM    435  N   ALA A 284     -11.164   3.579   4.382  1.00  7.46           N  
ATOM    436  CA  ALA A 284     -10.576   4.551   3.460  1.00  7.02           C  
ATOM    437  C   ALA A 284      -9.519   3.894   2.577  1.00  7.50           C  
ATOM    438  O   ALA A 284      -9.454   4.155   1.372  1.00  7.14           O  
ATOM    439  CB  ALA A 284      -9.967   5.710   4.233  1.00  6.72           C  
ATOM    440  N   PHE A 285      -8.694   3.039   3.182  1.00  6.72           N  
ATOM    441  CA  PHE A 285      -7.673   2.305   2.445  1.00  6.23           C  
ATOM    442  C   PHE A 285      -8.290   1.386   1.401  1.00  6.62           C  
ATOM    443  O   PHE A 285      -7.858   1.369   0.251  1.00  7.42           O  
ATOM    444  CB  PHE A 285      -6.796   1.487   3.396  1.00  6.37           C  
ATOM    445  CG  PHE A 285      -5.718   0.698   2.701  1.00  3.67           C  
ATOM    446  CD1 PHE A 285      -4.515   1.293   2.361  1.00  4.80           C  
ATOM    447  CD2 PHE A 285      -5.911  -0.635   2.385  1.00  2.00           C  
ATOM    448  CE1 PHE A 285      -3.520   0.565   1.719  1.00  4.62           C  
ATOM    449  CE2 PHE A 285      -4.930  -1.363   1.748  1.00  2.00           C  
ATOM    450  CZ  PHE A 285      -3.732  -0.768   1.414  1.00  2.00           C  
ATOM    451  N   LEU A 286      -9.296   0.619   1.810  1.00  6.56           N  
ATOM    452  CA  LEU A 286      -9.916  -0.366   0.930  1.00  6.86           C  
ATOM    453  C   LEU A 286     -10.816   0.253  -0.139  1.00  6.93           C  
ATOM    454  O   LEU A 286     -11.156  -0.398  -1.127  1.00  7.89           O  
ATOM    455  CB  LEU A 286     -10.674  -1.424   1.739  1.00  6.69           C  
ATOM    456  CG  LEU A 286      -9.815  -2.505   2.404  1.00  7.59           C  
ATOM    457  CD1 LEU A 286     -10.673  -3.517   3.157  1.00  5.14           C  
ATOM    458  CD2 LEU A 286      -8.946  -3.209   1.366  1.00  9.85           C  
ATOM    459  N   ALA A 287     -11.184   1.514   0.049  1.00  6.44           N  
ATOM    460  CA  ALA A 287     -12.032   2.212  -0.914  1.00  5.86           C  
ATOM    461  C   ALA A 287     -11.403   2.262  -2.311  1.00  5.23           C  
ATOM    462  O   ALA A 287     -12.110   2.275  -3.316  1.00  4.68           O  
ATOM    463  CB  ALA A 287     -12.360   3.615  -0.416  1.00  4.83           C  
ATOM    464  N   GLU A 288     -10.076   2.283  -2.368  1.00  5.24           N  
ATOM    465  CA  GLU A 288      -9.369   2.297  -3.647  1.00  6.17           C  
ATOM    466  C   GLU A 288      -9.553   0.990  -4.428  1.00  6.55           C  
ATOM    467  O   GLU A 288      -9.785   1.010  -5.636  1.00  6.92           O  
ATOM    468  CB  GLU A 288      -7.879   2.580  -3.438  1.00  6.63           C  
ATOM    469  CG  GLU A 288      -7.101   2.775  -4.731  1.00  5.80           C  
ATOM    470  CD  GLU A 288      -5.609   2.866  -4.503  1.00  6.32           C  
ATOM    471  OE1 GLU A 288      -5.188   2.861  -3.327  1.00  6.90           O  
ATOM    472  OE2 GLU A 288      -4.855   2.933  -5.497  1.00  8.63           O  
ATOM    473  N   ALA A 289      -9.451  -0.142  -3.736  1.00  6.41           N  
ATOM    474  CA  ALA A 289      -9.616  -1.443  -4.380  1.00  6.60           C  
ATOM    475  C   ALA A 289     -11.044  -1.654  -4.880  1.00  6.36           C  
ATOM    476  O   ALA A 289     -11.252  -2.160  -5.982  1.00  5.42           O  
ATOM    477  CB  ALA A 289      -9.195  -2.570  -3.443  1.00  6.02           C  
ATOM    478  N   ASN A 290     -12.023  -1.262  -4.069  1.00  7.43           N  
ATOM    479  CA  ASN A 290     -13.430  -1.361  -4.465  1.00  8.90           C  
ATOM    480  C   ASN A 290     -13.696  -0.606  -5.763  1.00  9.77           C  
ATOM    481  O   ASN A 290     -14.463  -1.061  -6.613  1.00  9.04           O  
ATOM    482  CB  ASN A 290     -14.347  -0.825  -3.364  1.00  8.59           C  
ATOM    483  CG  ASN A 290     -14.395  -1.729  -2.152  1.00  9.52           C  
ATOM    484  OD1 ASN A 290     -14.113  -2.923  -2.240  1.00 11.67           O  
ATOM    485  ND2 ASN A 290     -14.765  -1.164  -1.012  1.00  9.62           N  
ATOM    486  N   LEU A 291     -13.054   0.551  -5.907  1.00 10.48           N  
ATOM    487  CA  LEU A 291     -13.211   1.370  -7.103  1.00 11.01           C  
ATOM    488  C   LEU A 291     -12.558   0.710  -8.316  1.00 11.15           C  
ATOM    489  O   LEU A 291     -13.074   0.792  -9.436  1.00 10.36           O  
ATOM    490  CB  LEU A 291     -12.626   2.760  -6.869  1.00 11.24           C  
ATOM    491  CG  LEU A 291     -12.863   3.783  -7.977  1.00 13.22           C  
ATOM    492  CD1 LEU A 291     -12.801   5.197  -7.415  1.00 15.39           C  
ATOM    493  CD2 LEU A 291     -11.861   3.592  -9.110  1.00 14.06           C  
ATOM    494  N   MET A 292     -11.422   0.055  -8.085  1.00 10.36           N  
ATOM    495  CA  MET A 292     -10.712  -0.644  -9.149  1.00  9.59           C  
ATOM    496  C   MET A 292     -11.489  -1.859  -9.640  1.00  9.71           C  
ATOM    497  O   MET A 292     -11.359  -2.251 -10.796  1.00 11.05           O  
ATOM    498  CB  MET A 292      -9.312  -1.046  -8.694  1.00  8.43           C  
ATOM    499  CG  MET A 292      -8.493   0.121  -8.191  1.00  8.02           C  
ATOM    500  SD  MET A 292      -6.805  -0.349  -7.794  1.00  5.67           S  
ATOM    501  CE  MET A 292      -6.157  -0.669  -9.435  1.00  5.41           C  
ATOM    502  N   LYS A 293     -12.303  -2.445  -8.769  1.00  9.78           N  
ATOM    503  CA  LYS A 293     -13.189  -3.538  -9.174  1.00 11.39           C  
ATOM    504  C   LYS A 293     -14.203  -3.073 -10.221  1.00 12.16           C  
ATOM    505  O   LYS A 293     -14.846  -3.898 -10.870  1.00 13.79           O  
ATOM    506  CB  LYS A 293     -13.934  -4.124  -7.968  1.00 10.18           C  
ATOM    507  CG  LYS A 293     -13.028  -4.641  -6.860  1.00 10.40           C  
ATOM    508  CD  LYS A 293     -13.832  -5.154  -5.671  1.00 12.76           C  
ATOM    509  CE  LYS A 293     -12.919  -5.646  -4.550  1.00 11.84           C  
ATOM    510  NZ  LYS A 293     -13.682  -6.120  -3.354  1.00  9.92           N  
ATOM    511  N   GLN A 294     -14.336  -1.756 -10.382  1.00 12.23           N  
ATOM    512  CA  GLN A 294     -15.310  -1.169 -11.307  1.00 12.25           C  
ATOM    513  C   GLN A 294     -14.640  -0.610 -12.552  1.00 11.62           C  
ATOM    514  O   GLN A 294     -15.306  -0.329 -13.545  1.00 12.85           O  
ATOM    515  CB  GLN A 294     -16.088  -0.028 -10.636  1.00 12.45           C  
ATOM    516  CG  GLN A 294     -16.651  -0.349  -9.260  1.00 16.28           C  
ATOM    517  CD  GLN A 294     -17.861  -1.254  -9.319  1.00 19.59           C  
ATOM    518  OE1 GLN A 294     -18.654  -1.188 -10.258  1.00 21.58           O  
ATOM    519  NE2 GLN A 294     -18.017  -2.099  -8.304  1.00 21.17           N  
ATOM    520  N   LEU A 295     -13.328  -0.413 -12.484  1.00 10.54           N  
ATOM    521  CA  LEU A 295     -12.593   0.224 -13.572  1.00  8.81           C  
ATOM    522  C   LEU A 295     -11.551  -0.708 -14.171  1.00  7.92           C  
ATOM    523  O   LEU A 295     -10.349  -0.525 -13.961  1.00  8.75           O  
ATOM    524  CB  LEU A 295     -11.924   1.517 -13.090  1.00  9.28           C  
ATOM    525  CG  LEU A 295     -12.774   2.786 -13.009  1.00  7.61           C  
ATOM    526  CD1 LEU A 295     -11.919   3.956 -12.584  1.00  7.64           C  
ATOM    527  CD2 LEU A 295     -13.429   3.082 -14.346  1.00  8.28           C  
ATOM    528  N   GLN A 296     -12.014  -1.697 -14.928  1.00  6.92           N  
ATOM    529  CA  GLN A 296     -11.128  -2.693 -15.511  1.00  6.35           C  
ATOM    530  C   GLN A 296     -10.963  -2.470 -17.011  1.00  5.85           C  
ATOM    531  O   GLN A 296     -11.947  -2.399 -17.748  1.00  5.91           O  
ATOM    532  CB  GLN A 296     -11.647  -4.104 -15.225  1.00  6.33           C  
ATOM    533  CG  GLN A 296     -11.867  -4.393 -13.751  1.00  7.09           C  
ATOM    534  CD  GLN A 296     -12.591  -5.713 -13.506  1.00  8.94           C  
ATOM    535  OE1 GLN A 296     -12.160  -6.770 -13.967  1.00  5.66           O  
ATOM    536  NE2 GLN A 296     -13.685  -5.654 -12.757  1.00  9.71           N  
ATOM    537  N   HIS A 297      -9.710  -2.363 -17.449  1.00  5.00           N  
ATOM    538  CA  HIS A 297      -9.382  -2.079 -18.844  1.00  3.42           C  
ATOM    539  C   HIS A 297      -7.892  -2.320 -19.037  1.00  3.64           C  
ATOM    540  O   HIS A 297      -7.123  -2.221 -18.080  1.00  4.42           O  
ATOM    541  CB  HIS A 297      -9.713  -0.621 -19.172  1.00  2.75           C  
ATOM    542  CG  HIS A 297      -9.637  -0.296 -20.630  1.00  2.00           C  
ATOM    543  ND1 HIS A 297      -8.472   0.116 -21.243  1.00  2.00           N  
ATOM    544  CD2 HIS A 297     -10.583  -0.324 -21.600  1.00  2.00           C  
ATOM    545  CE1 HIS A 297      -8.703   0.327 -22.527  1.00  2.00           C  
ATOM    546  NE2 HIS A 297      -9.975   0.066 -22.770  1.00  2.00           N  
ATOM    547  N   GLN A 298      -7.481  -2.629 -20.265  1.00  2.53           N  
ATOM    548  CA  GLN A 298      -6.068  -2.891 -20.548  1.00  2.00           C  
ATOM    549  C   GLN A 298      -5.163  -1.713 -20.188  1.00  2.00           C  
ATOM    550  O   GLN A 298      -4.000  -1.909 -19.844  1.00  2.00           O  
ATOM    551  CB  GLN A 298      -5.855  -3.267 -22.019  1.00  2.00           C  
ATOM    552  CG  GLN A 298      -6.255  -4.683 -22.385  1.00  3.29           C  
ATOM    553  CD  GLN A 298      -5.324  -5.737 -21.805  1.00  4.30           C  
ATOM    554  OE1 GLN A 298      -5.765  -6.815 -21.403  1.00  4.62           O  
ATOM    555  NE2 GLN A 298      -4.033  -5.429 -21.758  1.00  2.00           N  
ATOM    556  N   ARG A 299      -5.697  -0.496 -20.275  1.00  2.00           N  
ATOM    557  CA  ARG A 299      -4.885   0.714 -20.097  1.00  2.00           C  
ATOM    558  C   ARG A 299      -4.903   1.253 -18.666  1.00  2.00           C  
ATOM    559  O   ARG A 299      -4.332   2.306 -18.385  1.00  2.00           O  
ATOM    560  CB  ARG A 299      -5.307   1.803 -21.092  1.00  2.00           C  
ATOM    561  CG  ARG A 299      -5.183   1.390 -22.557  1.00  2.00           C  
ATOM    562  CD  ARG A 299      -3.806   1.689 -23.146  1.00  2.00           C  
ATOM    563  NE  ARG A 299      -2.701   1.096 -22.393  1.00  2.00           N  
ATOM    564  CZ  ARG A 299      -2.215  -0.125 -22.599  1.00  2.00           C  
ATOM    565  NH1 ARG A 299      -2.744  -0.912 -23.522  1.00  2.00           N  
ATOM    566  NH2 ARG A 299      -1.201  -0.570 -21.870  1.00  2.00           N  
ATOM    567  N   LEU A 300      -5.547   0.516 -17.764  1.00  2.00           N  
ATOM    568  CA  LEU A 300      -5.569   0.872 -16.349  1.00  2.00           C  
ATOM    569  C   LEU A 300      -4.997  -0.271 -15.521  1.00  2.00           C  
ATOM    570  O   LEU A 300      -5.365  -1.427 -15.721  1.00  2.00           O  
ATOM    571  CB  LEU A 300      -6.998   1.179 -15.893  1.00  2.00           C  
ATOM    572  CG  LEU A 300      -7.649   2.474 -16.389  1.00  2.00           C  
ATOM    573  CD1 LEU A 300      -7.607   2.587 -17.908  1.00  2.00           C  
ATOM    574  CD2 LEU A 300      -9.082   2.572 -15.880  1.00  2.00           C  
ATOM    575  N   VAL A 301      -4.095   0.057 -14.598  1.00  2.00           N  
ATOM    576  CA  VAL A 301      -3.496  -0.939 -13.711  1.00  2.00           C  
ATOM    577  C   VAL A 301      -4.594  -1.785 -13.077  1.00  2.00           C  
ATOM    578  O   VAL A 301      -5.577  -1.250 -12.573  1.00  2.00           O  
ATOM    579  CB  VAL A 301      -2.612  -0.280 -12.613  1.00  2.00           C  
ATOM    580  CG1 VAL A 301      -2.301  -1.263 -11.491  1.00  2.00           C  
ATOM    581  CG2 VAL A 301      -1.331   0.251 -13.212  1.00  2.00           C  
ATOM    582  N   ARG A 302      -4.413  -3.104 -13.101  1.00  2.00           N  
ATOM    583  CA  ARG A 302      -5.459  -4.045 -12.706  1.00  2.00           C  
ATOM    584  C   ARG A 302      -5.389  -4.524 -11.251  1.00  2.00           C  
ATOM    585  O   ARG A 302      -4.315  -4.834 -10.731  1.00  2.00           O  
ATOM    586  CB  ARG A 302      -5.461  -5.249 -13.653  1.00  2.00           C  
ATOM    587  CG  ARG A 302      -6.630  -6.207 -13.461  1.00  3.43           C  
ATOM    588  CD  ARG A 302      -6.457  -7.447 -14.331  1.00  9.70           C  
ATOM    589  NE  ARG A 302      -7.453  -8.477 -14.039  1.00 11.06           N  
ATOM    590  CZ  ARG A 302      -7.268  -9.479 -13.183  1.00 11.50           C  
ATOM    591  NH1 ARG A 302      -6.122  -9.593 -12.524  1.00  9.49           N  
ATOM    592  NH2 ARG A 302      -8.235 -10.367 -12.985  1.00 12.32           N  
ATOM    593  N   LEU A 303      -6.551  -4.602 -10.606  1.00  2.00           N  
ATOM    594  CA  LEU A 303      -6.640  -5.188  -9.276  1.00  2.00           C  
ATOM    595  C   LEU A 303      -6.441  -6.697  -9.367  1.00  2.00           C  
ATOM    596  O   LEU A 303      -7.116  -7.378 -10.141  1.00  2.03           O  
ATOM    597  CB  LEU A 303      -7.992  -4.876  -8.632  1.00  2.00           C  
ATOM    598  CG  LEU A 303      -8.236  -5.495  -7.249  1.00  2.00           C  
ATOM    599  CD1 LEU A 303      -7.237  -4.975  -6.225  1.00  2.00           C  
ATOM    600  CD2 LEU A 303      -9.667  -5.268  -6.776  1.00  2.00           C  
ATOM    601  N   TYR A 304      -5.510  -7.211  -8.572  1.00  2.18           N  
ATOM    602  CA  TYR A 304      -5.200  -8.633  -8.568  1.00  2.19           C  
ATOM    603  C   TYR A 304      -5.861  -9.353  -7.392  1.00  2.11           C  
ATOM    604  O   TYR A 304      -6.239 -10.523  -7.501  1.00  2.00           O  
ATOM    605  CB  TYR A 304      -3.690  -8.832  -8.522  1.00  2.50           C  
ATOM    606  CG  TYR A 304      -3.235 -10.221  -8.889  1.00  6.33           C  
ATOM    607  CD1 TYR A 304      -3.282 -11.259  -7.963  1.00  6.06           C  
ATOM    608  CD2 TYR A 304      -2.731 -10.495 -10.157  1.00  9.39           C  
ATOM    609  CE1 TYR A 304      -2.854 -12.536  -8.294  1.00  7.70           C  
ATOM    610  CE2 TYR A 304      -2.303 -11.773 -10.497  1.00  9.88           C  
ATOM    611  CZ  TYR A 304      -2.367 -12.786  -9.560  1.00  8.17           C  
ATOM    612  OH  TYR A 304      -1.940 -14.050  -9.891  1.00 12.09           O  
ATOM    613  N   ALA A 305      -5.996  -8.658  -6.266  1.00  2.00           N  
ATOM    614  CA  ALA A 305      -6.588  -9.264  -5.075  1.00  2.00           C  
ATOM    615  C   ALA A 305      -6.498  -8.365  -3.847  1.00  2.00           C  
ATOM    616  O   ALA A 305      -5.809  -7.346  -3.859  1.00  2.00           O  
ATOM    617  CB  ALA A 305      -5.932 -10.625  -4.787  1.00  2.00           C  
ATOM    618  N   VAL A 306      -7.206  -8.751  -2.792  1.00  2.00           N  
ATOM    619  CA  VAL A 306      -7.137  -8.056  -1.509  1.00  2.00           C  
ATOM    620  C   VAL A 306      -6.899  -9.058  -0.385  1.00  3.06           C  
ATOM    621  O   VAL A 306      -7.154 -10.256  -0.543  1.00  3.69           O  
ATOM    622  CB  VAL A 306      -8.435  -7.266  -1.205  1.00  2.00           C  
ATOM    623  CG1 VAL A 306      -8.554  -6.046  -2.106  1.00  2.00           C  
ATOM    624  CG2 VAL A 306      -9.658  -8.159  -1.351  1.00  2.47           C  
ATOM    625  N   VAL A 307      -6.375  -8.569   0.734  1.00  3.23           N  
ATOM    626  CA  VAL A 307      -6.343  -9.344   1.969  1.00  3.55           C  
ATOM    627  C   VAL A 307      -6.943  -8.438   3.028  1.00  4.57           C  
ATOM    628  O   VAL A 307      -6.292  -7.506   3.500  1.00  6.03           O  
ATOM    629  CB  VAL A 307      -4.909  -9.745   2.370  1.00  4.10           C  
ATOM    630  CG1 VAL A 307      -4.938 -10.690   3.563  1.00  2.31           C  
ATOM    631  CG2 VAL A 307      -4.191 -10.402   1.194  1.00  4.94           C  
ATOM    632  N   THR A 308      -8.198  -8.703   3.375  1.00  5.57           N  
ATOM    633  CA  THR A 308      -8.999  -7.773   4.169  1.00  6.56           C  
ATOM    634  C   THR A 308      -8.899  -7.934   5.692  1.00  7.99           C  
ATOM    635  O   THR A 308      -9.825  -7.568   6.417  1.00  8.08           O  
ATOM    636  CB  THR A 308     -10.484  -7.802   3.736  1.00  6.00           C  
ATOM    637  OG1 THR A 308     -10.966  -9.150   3.777  1.00  6.98           O  
ATOM    638  CG2 THR A 308     -10.639  -7.265   2.318  1.00  5.42           C  
ATOM    639  N   GLN A 309      -7.783  -8.478   6.171  1.00  9.21           N  
ATOM    640  CA  GLN A 309      -7.519  -8.550   7.609  1.00 10.31           C  
ATOM    641  C   GLN A 309      -6.119  -8.007   7.885  1.00  9.71           C  
ATOM    642  O   GLN A 309      -5.201  -8.215   7.095  1.00  9.70           O  
ATOM    643  CB  GLN A 309      -7.644  -9.989   8.115  1.00 10.82           C  
ATOM    644  CG  GLN A 309      -6.355 -10.790   8.010  1.00 16.86           C  
ATOM    645  CD  GLN A 309      -6.591 -12.292   7.965  1.00 23.85           C  
ATOM    646  OE1 GLN A 309      -5.866 -13.025   7.283  1.00 25.21           O  
ATOM    647  NE2 GLN A 309      -7.611 -12.758   8.684  1.00 22.66           N  
ATOM    648  N   GLU A 310      -5.963  -7.309   9.004  1.00  9.89           N  
ATOM    649  CA  GLU A 310      -4.729  -6.579   9.303  1.00 10.55           C  
ATOM    650  C   GLU A 310      -3.476  -7.458   9.427  1.00 10.47           C  
ATOM    651  O   GLU A 310      -3.491  -8.485  10.113  1.00  9.20           O  
ATOM    652  CB  GLU A 310      -4.912  -5.723  10.561  1.00 10.99           C  
ATOM    653  CG  GLU A 310      -6.202  -4.906  10.568  1.00 14.39           C  
ATOM    654  CD  GLU A 310      -6.284  -3.927  11.733  1.00 18.09           C  
ATOM    655  OE1 GLU A 310      -6.171  -4.357  12.902  1.00 17.22           O  
ATOM    656  OE2 GLU A 310      -6.482  -2.724  11.475  1.00 19.78           O  
ATOM    657  N   PRO A 311      -2.379  -7.045   8.768  1.00 10.30           N  
ATOM    658  CA  PRO A 311      -2.335  -5.845   7.930  1.00 10.09           C  
ATOM    659  C   PRO A 311      -3.016  -6.034   6.574  1.00  9.69           C  
ATOM    660  O   PRO A 311      -2.815  -7.048   5.913  1.00  9.64           O  
ATOM    661  CB  PRO A 311      -0.834  -5.598   7.742  1.00  9.67           C  
ATOM    662  CG  PRO A 311      -0.193  -6.916   7.969  1.00 10.25           C  
ATOM    663  CD  PRO A 311      -1.041  -7.626   8.978  1.00 10.57           C  
ATOM    664  N   ILE A 312      -3.809  -5.044   6.176  1.00  9.70           N  
ATOM    665  CA  ILE A 312      -4.551  -5.071   4.921  1.00  8.90           C  
ATOM    666  C   ILE A 312      -3.602  -5.007   3.731  1.00  8.36           C  
ATOM    667  O   ILE A 312      -2.723  -4.147   3.672  1.00  8.72           O  
ATOM    668  CB  ILE A 312      -5.496  -3.843   4.822  1.00  9.89           C  
ATOM    669  CG1 ILE A 312      -6.108  -3.494   6.188  1.00  9.72           C  
ATOM    670  CG2 ILE A 312      -6.554  -4.056   3.752  1.00  8.93           C  
ATOM    671  CD1 ILE A 312      -7.299  -4.351   6.589  1.00  6.47           C  
ATOM    672  N   TYR A 313      -3.795  -5.904   2.769  1.00  8.23           N  
ATOM    673  CA  TYR A 313      -3.027  -5.851   1.528  1.00  7.23           C  
ATOM    674  C   TYR A 313      -3.914  -5.499   0.346  1.00  6.73           C  
ATOM    675  O   TYR A 313      -5.028  -6.010   0.226  1.00  8.07           O  
ATOM    676  CB  TYR A 313      -2.347  -7.191   1.241  1.00  7.33           C  
ATOM    677  CG  TYR A 313      -1.182  -7.525   2.144  1.00  8.08           C  
ATOM    678  CD1 TYR A 313      -0.552  -6.544   2.894  1.00  7.70           C  
ATOM    679  CD2 TYR A 313      -0.679  -8.820   2.207  1.00  7.57           C  
ATOM    680  CE1 TYR A 313       0.519  -6.847   3.706  1.00  6.55           C  
ATOM    681  CE2 TYR A 313       0.398  -9.129   3.014  1.00  7.48           C  
ATOM    682  CZ  TYR A 313       0.989  -8.138   3.761  1.00  6.07           C  
ATOM    683  OH  TYR A 313       2.053  -8.435   4.571  1.00  9.74           O  
ATOM    684  N   ILE A 314      -3.422  -4.616  -0.516  1.00  5.96           N  
ATOM    685  CA  ILE A 314      -3.983  -4.452  -1.855  1.00  5.28           C  
ATOM    686  C   ILE A 314      -2.946  -4.943  -2.863  1.00  5.05           C  
ATOM    687  O   ILE A 314      -1.802  -4.481  -2.861  1.00  4.17           O  
ATOM    688  CB  ILE A 314      -4.329  -2.988  -2.174  1.00  4.52           C  
ATOM    689  CG1 ILE A 314      -5.507  -2.523  -1.322  1.00  3.74           C  
ATOM    690  CG2 ILE A 314      -4.657  -2.836  -3.658  1.00  3.21           C  
ATOM    691  CD1 ILE A 314      -5.779  -1.043  -1.420  1.00  2.00           C  
ATOM    692  N   ILE A 315      -3.342  -5.893  -3.702  1.00  4.38           N  
ATOM    693  CA  ILE A 315      -2.428  -6.489  -4.672  1.00  4.61           C  
ATOM    694  C   ILE A 315      -2.842  -6.121  -6.098  1.00  5.27           C  
ATOM    695  O   ILE A 315      -3.970  -6.385  -6.518  1.00  5.11           O  
ATOM    696  CB  ILE A 315      -2.360  -8.030  -4.520  1.00  4.37           C  
ATOM    697  CG1 ILE A 315      -1.974  -8.419  -3.091  1.00  4.42           C  
ATOM    698  CG2 ILE A 315      -1.383  -8.634  -5.513  1.00  3.15           C  
ATOM    699  CD1 ILE A 315      -3.152  -8.547  -2.152  1.00  3.06           C  
ATOM    700  N   THR A 316      -1.921  -5.517  -6.840  1.00  4.99           N  
ATOM    701  CA  THR A 316      -2.237  -5.015  -8.171  1.00  5.49           C  
ATOM    702  C   THR A 316      -1.265  -5.524  -9.231  1.00  4.74           C  
ATOM    703  O   THR A 316      -0.232  -6.114  -8.908  1.00  5.62           O  
ATOM    704  CB  THR A 316      -2.258  -3.463  -8.206  1.00  6.09           C  
ATOM    705  OG1 THR A 316      -0.979  -2.954  -7.807  1.00  8.09           O  
ATOM    706  CG2 THR A 316      -3.331  -2.910  -7.271  1.00  3.95           C  
ATOM    707  N   GLU A 317      -1.628  -5.305 -10.493  1.00  3.95           N  
ATOM    708  CA  GLU A 317      -0.778  -5.605 -11.647  1.00  2.41           C  
ATOM    709  C   GLU A 317       0.594  -4.979 -11.447  1.00  2.00           C  
ATOM    710  O   GLU A 317       0.701  -3.836 -11.013  1.00  2.00           O  
ATOM    711  CB  GLU A 317      -1.420  -5.029 -12.919  1.00  2.11           C  
ATOM    712  CG  GLU A 317      -0.783  -5.471 -14.231  1.00  2.00           C  
ATOM    713  CD  GLU A 317      -1.597  -5.053 -15.451  1.00  2.00           C  
ATOM    714  OE1 GLU A 317      -2.602  -4.333 -15.282  1.00  5.18           O  
ATOM    715  OE2 GLU A 317      -1.238  -5.444 -16.581  1.00  2.00           O  
ATOM    716  N   TYR A 318       1.638  -5.728 -11.771  1.00  2.00           N  
ATOM    717  CA  TYR A 318       3.000  -5.241 -11.604  1.00  2.56           C  
ATOM    718  C   TYR A 318       3.550  -4.625 -12.885  1.00  3.62           C  
ATOM    719  O   TYR A 318       3.532  -5.254 -13.949  1.00  3.98           O  
ATOM    720  CB  TYR A 318       3.920  -6.367 -11.146  1.00  2.59           C  
ATOM    721  CG  TYR A 318       5.329  -5.905 -10.877  1.00  5.17           C  
ATOM    722  CD1 TYR A 318       5.665  -5.330  -9.659  1.00  7.97           C  
ATOM    723  CD2 TYR A 318       6.318  -6.028 -11.839  1.00  5.57           C  
ATOM    724  CE1 TYR A 318       6.947  -4.895  -9.405  1.00 11.42           C  
ATOM    725  CE2 TYR A 318       7.607  -5.596 -11.594  1.00  8.88           C  
ATOM    726  CZ  TYR A 318       7.918  -5.030 -10.374  1.00 11.03           C  
ATOM    727  OH  TYR A 318       9.202  -4.596 -10.113  1.00 13.40           O  
ATOM    728  N   MET A 319       4.051  -3.397 -12.777  1.00  3.39           N  
ATOM    729  CA  MET A 319       4.634  -2.708 -13.922  1.00  3.03           C  
ATOM    730  C   MET A 319       6.161  -2.644 -13.795  1.00  3.71           C  
ATOM    731  O   MET A 319       6.696  -2.010 -12.886  1.00  3.67           O  
ATOM    732  CB  MET A 319       4.010  -1.323 -14.076  1.00  3.06           C  
ATOM    733  CG  MET A 319       2.474  -1.327 -14.057  1.00  2.34           C  
ATOM    734  SD  MET A 319       1.720  -2.150 -15.482  1.00  3.04           S  
ATOM    735  CE  MET A 319       2.358  -1.157 -16.828  1.00  2.00           C  
ATOM    736  N   GLU A 320       6.854  -3.311 -14.715  1.00  5.22           N  
ATOM    737  CA  GLU A 320       8.298  -3.545 -14.601  1.00  6.49           C  
ATOM    738  C   GLU A 320       9.149  -2.280 -14.667  1.00  6.36           C  
ATOM    739  O   GLU A 320      10.233  -2.227 -14.083  1.00  8.25           O  
ATOM    740  CB  GLU A 320       8.767  -4.552 -15.657  1.00  6.91           C  
ATOM    741  CG  GLU A 320      10.212  -5.029 -15.502  1.00 12.17           C  
ATOM    742  CD  GLU A 320      10.381  -6.079 -14.409  1.00 19.91           C  
ATOM    743  OE1 GLU A 320       9.566  -7.032 -14.354  1.00 20.24           O  
ATOM    744  OE2 GLU A 320      11.341  -5.959 -13.613  1.00 20.44           O  
ATOM    745  N   ASN A 321       8.671  -1.265 -15.378  1.00  5.26           N  
ATOM    746  CA  ASN A 321       9.443  -0.036 -15.536  1.00  3.63           C  
ATOM    747  C   ASN A 321       9.057   1.079 -14.575  1.00  2.95           C  
ATOM    748  O   ASN A 321       9.663   2.150 -14.579  1.00  2.00           O  
ATOM    749  CB  ASN A 321       9.439   0.438 -16.989  1.00  3.65           C  
ATOM    750  CG  ASN A 321      10.462  -0.293 -17.834  1.00  2.61           C  
ATOM    751  OD1 ASN A 321      11.509  -0.697 -17.337  1.00  2.76           O  
ATOM    752  ND2 ASN A 321      10.169  -0.458 -19.117  1.00  3.73           N  
ATOM    753  N   GLY A 322       8.052   0.813 -13.747  1.00  2.22           N  
ATOM    754  CA  GLY A 322       7.711   1.694 -12.638  1.00  2.00           C  
ATOM    755  C   GLY A 322       7.017   2.973 -13.050  1.00  2.00           C  
ATOM    756  O   GLY A 322       6.218   2.991 -13.986  1.00  2.00           O  
ATOM    757  N   SER A 323       7.329   4.048 -12.336  1.00  2.00           N  
ATOM    758  CA  SER A 323       6.735   5.351 -12.584  1.00  2.25           C  
ATOM    759  C   SER A 323       7.251   5.972 -13.885  1.00  2.25           C  
ATOM    760  O   SER A 323       8.441   5.874 -14.203  1.00  2.00           O  
ATOM    761  CB  SER A 323       7.034   6.278 -11.405  1.00  2.26           C  
ATOM    762  OG  SER A 323       6.343   7.506 -11.530  1.00  4.69           O  
ATOM    763  N   LEU A 324       6.351   6.609 -14.632  1.00  2.26           N  
ATOM    764  CA  LEU A 324       6.713   7.268 -15.888  1.00  2.04           C  
ATOM    765  C   LEU A 324       7.674   8.421 -15.625  1.00  3.32           C  
ATOM    766  O   LEU A 324       8.664   8.592 -16.342  1.00  3.88           O  
ATOM    767  CB  LEU A 324       5.464   7.787 -16.606  1.00  2.00           C  
ATOM    768  CG  LEU A 324       5.661   8.477 -17.962  1.00  2.00           C  
ATOM    769  CD1 LEU A 324       6.321   7.532 -18.950  1.00  2.00           C  
ATOM    770  CD2 LEU A 324       4.338   8.985 -18.513  1.00  2.00           C  
ATOM    771  N   VAL A 325       7.382   9.206 -14.591  1.00  2.99           N  
ATOM    772  CA  VAL A 325       8.239  10.323 -14.226  1.00  2.77           C  
ATOM    773  C   VAL A 325       9.669   9.851 -13.981  1.00  3.37           C  
ATOM    774  O   VAL A 325      10.626  10.551 -14.323  1.00  4.01           O  
ATOM    775  CB  VAL A 325       7.694  11.124 -13.008  1.00  3.12           C  
ATOM    776  CG1 VAL A 325       7.952  10.387 -11.705  1.00  2.00           C  
ATOM    777  CG2 VAL A 325       8.331  12.505 -12.960  1.00  3.37           C  
ATOM    778  N   ASP A 326       9.817   8.654 -13.417  1.00  2.79           N  
ATOM    779  CA  ASP A 326      11.144   8.094 -13.168  1.00  2.47           C  
ATOM    780  C   ASP A 326      11.767   7.508 -14.429  1.00  2.72           C  
ATOM    781  O   ASP A 326      12.915   7.819 -14.755  1.00  2.54           O  
ATOM    782  CB  ASP A 326      11.106   7.038 -12.061  1.00  2.43           C  
ATOM    783  CG  ASP A 326      10.773   7.627 -10.704  1.00  3.80           C  
ATOM    784  OD1 ASP A 326      11.048   8.826 -10.491  1.00  7.13           O  
ATOM    785  OD2 ASP A 326      10.231   6.895  -9.851  1.00  2.00           O  
ATOM    786  N   PHE A 327      11.003   6.675 -15.138  1.00  2.32           N  
ATOM    787  CA  PHE A 327      11.506   5.954 -16.311  1.00  2.25           C  
ATOM    788  C   PHE A 327      12.037   6.867 -17.411  1.00  2.50           C  
ATOM    789  O   PHE A 327      12.982   6.517 -18.124  1.00  2.00           O  
ATOM    790  CB  PHE A 327      10.430   5.036 -16.897  1.00  2.00           C  
ATOM    791  CG  PHE A 327      10.842   4.373 -18.178  1.00  2.00           C  
ATOM    792  CD1 PHE A 327      11.574   3.193 -18.162  1.00  3.41           C  
ATOM    793  CD2 PHE A 327      10.522   4.940 -19.401  1.00  2.00           C  
ATOM    794  CE1 PHE A 327      11.967   2.581 -19.347  1.00  2.33           C  
ATOM    795  CE2 PHE A 327      10.906   4.335 -20.591  1.00  2.00           C  
ATOM    796  CZ  PHE A 327      11.631   3.154 -20.563  1.00  3.34           C  
ATOM    797  N   LEU A 328      11.398   8.018 -17.577  1.00  3.19           N  
ATOM    798  CA  LEU A 328      11.823   8.966 -18.591  1.00  4.32           C  
ATOM    799  C   LEU A 328      13.236   9.461 -18.302  1.00  4.67           C  
ATOM    800  O   LEU A 328      13.938   9.901 -19.214  1.00  6.21           O  
ATOM    801  CB  LEU A 328      10.846  10.140 -18.677  1.00  4.86           C  
ATOM    802  CG  LEU A 328       9.454   9.839 -19.244  1.00  4.57           C  
ATOM    803  CD1 LEU A 328       8.543  11.032 -19.058  1.00  4.35           C  
ATOM    804  CD2 LEU A 328       9.531   9.460 -20.714  1.00  5.17           C  
ATOM    805  N   LYS A 329      13.652   9.339 -17.040  1.00  3.92           N  
ATOM    806  CA  LYS A 329      14.941   9.849 -16.558  1.00  3.57           C  
ATOM    807  C   LYS A 329      16.066   8.810 -16.586  1.00  3.41           C  
ATOM    808  O   LYS A 329      17.228   9.140 -16.333  1.00  2.14           O  
ATOM    809  CB  LYS A 329      14.805  10.390 -15.126  1.00  3.30           C  
ATOM    810  CG  LYS A 329      13.907  11.608 -14.970  1.00  4.41           C  
ATOM    811  CD  LYS A 329      13.733  11.989 -13.500  1.00  5.63           C  
ATOM    812  CE  LYS A 329      12.930  13.283 -13.354  1.00  6.85           C  
ATOM    813  NZ  LYS A 329      12.637  13.622 -11.927  1.00  4.08           N  
ATOM    814  N   THR A 330      15.718   7.554 -16.843  1.00  3.78           N  
ATOM    815  CA  THR A 330      16.715   6.488 -16.933  1.00  4.16           C  
ATOM    816  C   THR A 330      17.429   6.582 -18.283  1.00  6.01           C  
ATOM    817  O   THR A 330      16.990   7.322 -19.164  1.00  8.37           O  
ATOM    818  CB  THR A 330      16.057   5.097 -16.830  1.00  3.30           C  
ATOM    819  OG1 THR A 330      15.277   4.847 -18.005  1.00  2.50           O  
ATOM    820  CG2 THR A 330      15.168   5.006 -15.604  1.00  2.18           C  
ATOM    821  N   PRO A 331      18.526   5.825 -18.459  1.00  6.32           N  
ATOM    822  CA  PRO A 331      19.193   5.760 -19.760  1.00  6.05           C  
ATOM    823  C   PRO A 331      18.247   5.290 -20.869  1.00  6.99           C  
ATOM    824  O   PRO A 331      18.248   5.853 -21.964  1.00  8.03           O  
ATOM    825  CB  PRO A 331      20.295   4.717 -19.536  1.00  5.75           C  
ATOM    826  CG  PRO A 331      20.554   4.747 -18.077  1.00  4.97           C  
ATOM    827  CD  PRO A 331      19.227   5.027 -17.438  1.00  6.34           C  
ATOM    828  N   SER A 332      17.454   4.259 -20.587  1.00  7.70           N  
ATOM    829  CA  SER A 332      16.501   3.739 -21.564  1.00  7.94           C  
ATOM    830  C   SER A 332      15.477   4.804 -21.933  1.00  8.30           C  
ATOM    831  O   SER A 332      15.168   5.002 -23.108  1.00  8.23           O  
ATOM    832  CB  SER A 332      15.782   2.502 -21.020  1.00  7.46           C  
ATOM    833  OG  SER A 332      16.706   1.518 -20.596  1.00  7.71           O  
ATOM    834  N   GLY A 333      14.948   5.482 -20.918  1.00  8.61           N  
ATOM    835  CA  GLY A 333      13.961   6.533 -21.133  1.00  7.87           C  
ATOM    836  C   GLY A 333      14.521   7.697 -21.929  1.00  7.83           C  
ATOM    837  O   GLY A 333      13.842   8.249 -22.798  1.00  6.62           O  
ATOM    838  N   ILE A 334      15.772   8.058 -21.649  1.00  6.76           N  
ATOM    839  CA  ILE A 334      16.371   9.242 -22.250  1.00  7.43           C  
ATOM    840  C   ILE A 334      16.510   9.150 -23.765  1.00  7.77           C  
ATOM    841  O   ILE A 334      16.407  10.154 -24.461  1.00  8.38           O  
ATOM    842  CB  ILE A 334      17.731   9.599 -21.607  1.00  8.75           C  
ATOM    843  CG1 ILE A 334      17.539  10.016 -20.142  1.00  5.53           C  
ATOM    844  CG2 ILE A 334      18.419  10.725 -22.392  1.00  8.71           C  
ATOM    845  CD1 ILE A 334      18.821  10.050 -19.349  1.00  2.00           C  
ATOM    846  N   LYS A 335      16.721   7.942 -24.273  1.00  8.56           N  
ATOM    847  CA  LYS A 335      16.942   7.732 -25.698  1.00  8.79           C  
ATOM    848  C   LYS A 335      15.650   7.616 -26.511  1.00  8.36           C  
ATOM    849  O   LYS A 335      15.690   7.514 -27.738  1.00  8.44           O  
ATOM    850  CB  LYS A 335      17.825   6.501 -25.916  1.00 10.67           C  
ATOM    851  CG  LYS A 335      19.212   6.616 -25.276  1.00 14.83           C  
ATOM    852  CD  LYS A 335      19.821   5.240 -25.008  1.00 18.56           C  
ATOM    853  CE  LYS A 335      20.925   5.320 -23.966  1.00 17.49           C  
ATOM    854  NZ  LYS A 335      21.189   3.990 -23.357  1.00 17.37           N  
ATOM    855  N   LEU A 336      14.508   7.641 -25.831  1.00  7.23           N  
ATOM    856  CA  LEU A 336      13.217   7.572 -26.509  1.00  6.03           C  
ATOM    857  C   LEU A 336      13.027   8.709 -27.501  1.00  6.30           C  
ATOM    858  O   LEU A 336      13.255   9.872 -27.179  1.00  6.84           O  
ATOM    859  CB  LEU A 336      12.070   7.579 -25.502  1.00  5.36           C  
ATOM    860  CG  LEU A 336      11.953   6.376 -24.568  1.00  4.19           C  
ATOM    861  CD1 LEU A 336      10.648   6.456 -23.796  1.00  5.54           C  
ATOM    862  CD2 LEU A 336      12.046   5.071 -25.340  1.00  2.00           C  
ATOM    863  N   THR A 337      12.590   8.364 -28.708  1.00  6.75           N  
ATOM    864  CA  THR A 337      12.316   9.351 -29.745  1.00  5.41           C  
ATOM    865  C   THR A 337      11.038  10.107 -29.411  1.00  5.31           C  
ATOM    866  O   THR A 337      10.215   9.625 -28.633  1.00  5.24           O  
ATOM    867  CB  THR A 337      12.131   8.668 -31.110  1.00  5.60           C  
ATOM    868  OG1 THR A 337      11.053   7.728 -31.030  1.00  4.29           O  
ATOM    869  CG2 THR A 337      13.397   7.928 -31.510  1.00  6.69           C  
ATOM    870  N   ILE A 338      10.866  11.285 -30.006  1.00  4.79           N  
ATOM    871  CA  ILE A 338       9.634  12.048 -29.836  1.00  3.92           C  
ATOM    872  C   ILE A 338       8.438  11.216 -30.292  1.00  4.32           C  
ATOM    873  O   ILE A 338       7.338  11.341 -29.753  1.00  4.12           O  
ATOM    874  CB  ILE A 338       9.670  13.390 -30.606  1.00  3.82           C  
ATOM    875  CG1 ILE A 338       8.391  14.190 -30.355  1.00  2.00           C  
ATOM    876  CG2 ILE A 338       9.880  13.157 -32.099  1.00  3.72           C  
ATOM    877  CD1 ILE A 338       8.166  14.539 -28.899  1.00  2.00           C  
ATOM    878  N   ASN A 339       8.666  10.369 -31.292  1.00  4.47           N  
ATOM    879  CA  ASN A 339       7.659   9.425 -31.767  1.00  5.03           C  
ATOM    880  C   ASN A 339       7.096   8.562 -30.637  1.00  4.19           C  
ATOM    881  O   ASN A 339       5.891   8.567 -30.369  1.00  2.87           O  
ATOM    882  CB  ASN A 339       8.264   8.515 -32.839  1.00  5.88           C  
ATOM    883  CG  ASN A 339       7.261   7.521 -33.388  1.00 11.99           C  
ATOM    884  OD1 ASN A 339       7.385   6.306 -33.185  1.00 14.91           O  
ATOM    885  ND2 ASN A 339       6.243   8.035 -34.071  1.00 16.25           N  
ATOM    886  N   LYS A 340       7.983   7.815 -29.985  1.00  3.64           N  
ATOM    887  CA  LYS A 340       7.601   6.932 -28.890  1.00  3.51           C  
ATOM    888  C   LYS A 340       6.937   7.695 -27.739  1.00  3.74           C  
ATOM    889  O   LYS A 340       6.012   7.187 -27.111  1.00  3.59           O  
ATOM    890  CB  LYS A 340       8.815   6.139 -28.399  1.00  3.48           C  
ATOM    891  CG  LYS A 340       8.518   5.140 -27.283  1.00  4.31           C  
ATOM    892  CD  LYS A 340       7.506   4.101 -27.720  1.00  2.00           C  
ATOM    893  CE  LYS A 340       6.942   3.349 -26.527  1.00  2.00           C  
ATOM    894  NZ  LYS A 340       5.751   2.529 -26.897  1.00  2.46           N  
ATOM    895  N   LEU A 341       7.403   8.915 -27.476  1.00  3.47           N  
ATOM    896  CA  LEU A 341       6.801   9.767 -26.456  1.00  3.19           C  
ATOM    897  C   LEU A 341       5.349  10.104 -26.799  1.00  3.97           C  
ATOM    898  O   LEU A 341       4.464  10.031 -25.941  1.00  5.17           O  
ATOM    899  CB  LEU A 341       7.610  11.055 -26.278  1.00  3.41           C  
ATOM    900  CG  LEU A 341       9.048  10.932 -25.755  1.00  4.10           C  
ATOM    901  CD1 LEU A 341       9.729  12.290 -25.759  1.00  2.00           C  
ATOM    902  CD2 LEU A 341       9.089  10.321 -24.357  1.00  3.77           C  
ATOM    903  N   LEU A 342       5.107  10.480 -28.050  1.00  3.76           N  
ATOM    904  CA  LEU A 342       3.748  10.748 -28.514  1.00  2.73           C  
ATOM    905  C   LEU A 342       2.903   9.478 -28.433  1.00  2.45           C  
ATOM    906  O   LEU A 342       1.717   9.530 -28.106  1.00  2.57           O  
ATOM    907  CB  LEU A 342       3.766  11.292 -29.941  1.00  2.49           C  
ATOM    908  CG  LEU A 342       4.415  12.667 -30.131  1.00  2.00           C  
ATOM    909  CD1 LEU A 342       4.745  12.910 -31.596  1.00  2.00           C  
ATOM    910  CD2 LEU A 342       3.523  13.773 -29.589  1.00  2.00           C  
ATOM    911  N   ASP A 343       3.534   8.340 -28.716  1.00  2.10           N  
ATOM    912  CA  ASP A 343       2.898   7.027 -28.584  1.00  2.00           C  
ATOM    913  C   ASP A 343       2.387   6.813 -27.160  1.00  2.00           C  
ATOM    914  O   ASP A 343       1.204   6.550 -26.956  1.00  2.40           O  
ATOM    915  CB  ASP A 343       3.887   5.918 -28.964  1.00  2.00           C  
ATOM    916  CG  ASP A 343       3.321   4.527 -28.761  1.00  2.00           C  
ATOM    917  OD1 ASP A 343       2.084   4.370 -28.792  1.00  3.95           O  
ATOM    918  OD2 ASP A 343       4.116   3.580 -28.582  1.00  2.00           O  
ATOM    919  N   MET A 344       3.277   6.931 -26.179  1.00  2.00           N  
ATOM    920  CA  MET A 344       2.893   6.783 -24.777  1.00  2.03           C  
ATOM    921  C   MET A 344       1.786   7.764 -24.391  1.00  2.25           C  
ATOM    922  O   MET A 344       0.858   7.404 -23.666  1.00  2.00           O  
ATOM    923  CB  MET A 344       4.103   6.961 -23.857  1.00  2.73           C  
ATOM    924  CG  MET A 344       5.339   6.197 -24.304  1.00  3.60           C  
ATOM    925  SD  MET A 344       6.686   6.268 -23.113  1.00  9.44           S  
ATOM    926  CE  MET A 344       6.229   4.950 -22.001  1.00  9.93           C  
ATOM    927  N   ALA A 345       1.882   8.996 -24.890  1.00  2.76           N  
ATOM    928  CA  ALA A 345       0.884  10.026 -24.599  1.00  2.00           C  
ATOM    929  C   ALA A 345      -0.476   9.602 -25.119  1.00  2.58           C  
ATOM    930  O   ALA A 345      -1.502   9.878 -24.495  1.00  3.10           O  
ATOM    931  CB  ALA A 345       1.290  11.359 -25.202  1.00  2.00           C  
ATOM    932  N   ALA A 346      -0.484   8.924 -26.263  1.00  2.57           N  
ATOM    933  CA  ALA A 346      -1.732   8.418 -26.830  1.00  2.19           C  
ATOM    934  C   ALA A 346      -2.326   7.281 -25.992  1.00  2.01           C  
ATOM    935  O   ALA A 346      -3.546   7.133 -25.922  1.00  2.77           O  
ATOM    936  CB  ALA A 346      -1.534   7.977 -28.277  1.00  2.00           C  
ATOM    937  N   GLN A 347      -1.468   6.484 -25.356  1.00  2.00           N  
ATOM    938  CA  GLN A 347      -1.931   5.349 -24.552  1.00  2.00           C  
ATOM    939  C   GLN A 347      -2.561   5.831 -23.250  1.00  2.00           C  
ATOM    940  O   GLN A 347      -3.583   5.303 -22.808  1.00  2.00           O  
ATOM    941  CB  GLN A 347      -0.788   4.367 -24.276  1.00  2.00           C  
ATOM    942  CG  GLN A 347      -0.059   3.928 -25.532  1.00  2.00           C  
ATOM    943  CD  GLN A 347       1.006   2.877 -25.281  1.00  2.00           C  
ATOM    944  OE1 GLN A 347       1.041   2.244 -24.228  1.00  2.71           O  
ATOM    945  NE2 GLN A 347       1.878   2.680 -26.263  1.00  2.00           N  
ATOM    946  N   ILE A 348      -1.943   6.843 -22.648  1.00  2.00           N  
ATOM    947  CA  ILE A 348      -2.478   7.497 -21.454  1.00  2.00           C  
ATOM    948  C   ILE A 348      -3.864   8.060 -21.750  1.00  2.00           C  
ATOM    949  O   ILE A 348      -4.790   7.888 -20.965  1.00  2.00           O  
ATOM    950  CB  ILE A 348      -1.556   8.662 -20.995  1.00  2.00           C  
ATOM    951  CG1 ILE A 348      -0.158   8.138 -20.653  1.00  2.00           C  
ATOM    952  CG2 ILE A 348      -2.160   9.398 -19.802  1.00  2.00           C  
ATOM    953  CD1 ILE A 348       0.901   9.205 -20.607  1.00  2.00           C  
ATOM    954  N   ALA A 349      -3.998   8.736 -22.888  1.00  2.00           N  
ATOM    955  CA  ALA A 349      -5.262   9.356 -23.271  1.00  2.00           C  
ATOM    956  C   ALA A 349      -6.315   8.290 -23.546  1.00  2.06           C  
ATOM    957  O   ALA A 349      -7.484   8.446 -23.182  1.00  2.68           O  
ATOM    958  CB  ALA A 349      -5.073  10.258 -24.492  1.00  2.00           C  
ATOM    959  N   GLU A 350      -5.891   7.205 -24.188  1.00  2.00           N  
ATOM    960  CA  GLU A 350      -6.772   6.082 -24.469  1.00  2.25           C  
ATOM    961  C   GLU A 350      -7.319   5.513 -23.168  1.00  2.11           C  
ATOM    962  O   GLU A 350      -8.483   5.124 -23.094  1.00  2.95           O  
ATOM    963  CB  GLU A 350      -6.020   5.000 -25.246  1.00  3.10           C  
ATOM    964  CG  GLU A 350      -6.792   3.707 -25.446  1.00  2.09           C  
ATOM    965  CD  GLU A 350      -6.007   2.692 -26.257  1.00  5.24           C  
ATOM    966  OE1 GLU A 350      -5.039   3.102 -26.937  1.00  4.02           O  
ATOM    967  OE2 GLU A 350      -6.354   1.489 -26.214  1.00  3.10           O  
ATOM    968  N   GLY A 351      -6.470   5.473 -22.146  1.00  2.00           N  
ATOM    969  CA  GLY A 351      -6.882   5.037 -20.815  1.00  2.00           C  
ATOM    970  C   GLY A 351      -7.855   5.997 -20.163  1.00  2.00           C  
ATOM    971  O   GLY A 351      -8.903   5.590 -19.668  1.00  2.00           O  
ATOM    972  N   MET A 352      -7.516   7.280 -20.161  1.00  2.00           N  
ATOM    973  CA  MET A 352      -8.408   8.287 -19.602  1.00  2.33           C  
ATOM    974  C   MET A 352      -9.736   8.348 -20.360  1.00  2.93           C  
ATOM    975  O   MET A 352     -10.757   8.753 -19.803  1.00  2.87           O  
ATOM    976  CB  MET A 352      -7.739   9.664 -19.586  1.00  2.63           C  
ATOM    977  CG  MET A 352      -6.638   9.823 -18.540  1.00  3.32           C  
ATOM    978  SD  MET A 352      -7.193   9.550 -16.841  1.00  2.00           S  
ATOM    979  CE  MET A 352      -8.555  10.707 -16.710  1.00  2.00           C  
ATOM    980  N   ALA A 353      -9.722   7.942 -21.628  1.00  3.41           N  
ATOM    981  CA  ALA A 353     -10.942   7.924 -22.435  1.00  3.35           C  
ATOM    982  C   ALA A 353     -11.917   6.870 -21.926  1.00  3.87           C  
ATOM    983  O   ALA A 353     -13.130   7.088 -21.916  1.00  4.69           O  
ATOM    984  CB  ALA A 353     -10.618   7.691 -23.903  1.00  2.58           C  
ATOM    985  N   PHE A 354     -11.382   5.727 -21.501  1.00  4.73           N  
ATOM    986  CA  PHE A 354     -12.198   4.671 -20.895  1.00  4.42           C  
ATOM    987  C   PHE A 354     -12.805   5.156 -19.589  1.00  3.94           C  
ATOM    988  O   PHE A 354     -13.985   4.930 -19.328  1.00  4.86           O  
ATOM    989  CB  PHE A 354     -11.364   3.410 -20.636  1.00  4.25           C  
ATOM    990  CG  PHE A 354     -12.082   2.363 -19.817  1.00  4.23           C  
ATOM    991  CD1 PHE A 354     -13.092   1.592 -20.380  1.00  2.00           C  
ATOM    992  CD2 PHE A 354     -11.741   2.147 -18.489  1.00  3.83           C  
ATOM    993  CE1 PHE A 354     -13.753   0.630 -19.633  1.00  2.19           C  
ATOM    994  CE2 PHE A 354     -12.396   1.182 -17.734  1.00  5.32           C  
ATOM    995  CZ  PHE A 354     -13.405   0.420 -18.309  1.00  2.42           C  
ATOM    996  N   ILE A 355     -11.982   5.807 -18.770  1.00  3.92           N  
ATOM    997  CA  ILE A 355     -12.430   6.392 -17.508  1.00  4.06           C  
ATOM    998  C   ILE A 355     -13.538   7.404 -17.779  1.00  5.10           C  
ATOM    999  O   ILE A 355     -14.537   7.458 -17.060  1.00  4.28           O  
ATOM   1000  CB  ILE A 355     -11.265   7.095 -16.782  1.00  3.77           C  
ATOM   1001  CG1 ILE A 355     -10.338   6.064 -16.141  1.00  2.00           C  
ATOM   1002  CG2 ILE A 355     -11.783   8.065 -15.735  1.00  3.11           C  
ATOM   1003  CD1 ILE A 355      -9.079   6.665 -15.546  1.00  2.00           C  
ATOM   1004  N   GLU A 356     -13.348   8.180 -18.845  1.00  6.13           N  
ATOM   1005  CA  GLU A 356     -14.299   9.193 -19.293  1.00  6.45           C  
ATOM   1006  C   GLU A 356     -15.675   8.601 -19.557  1.00  6.68           C  
ATOM   1007  O   GLU A 356     -16.674   9.091 -19.031  1.00  7.10           O  
ATOM   1008  CB  GLU A 356     -13.766   9.866 -20.563  1.00  7.59           C  
ATOM   1009  CG  GLU A 356     -14.611  10.999 -21.132  1.00  7.81           C  
ATOM   1010  CD  GLU A 356     -13.877  11.752 -22.234  1.00 14.17           C  
ATOM   1011  OE1 GLU A 356     -13.719  11.197 -23.347  1.00 17.46           O  
ATOM   1012  OE2 GLU A 356     -13.440  12.898 -21.984  1.00 13.64           O  
ATOM   1013  N   GLU A 357     -15.723   7.554 -20.379  1.00  7.15           N  
ATOM   1014  CA  GLU A 357     -16.988   6.905 -20.727  1.00  7.38           C  
ATOM   1015  C   GLU A 357     -17.707   6.269 -19.542  1.00  6.27           C  
ATOM   1016  O   GLU A 357     -18.925   6.142 -19.559  1.00  6.14           O  
ATOM   1017  CB  GLU A 357     -16.793   5.837 -21.804  1.00  8.43           C  
ATOM   1018  CG  GLU A 357     -17.846   4.737 -21.699  1.00 14.48           C  
ATOM   1019  CD  GLU A 357     -17.744   3.686 -22.779  1.00 23.47           C  
ATOM   1020  OE1 GLU A 357     -16.750   3.696 -23.541  1.00 27.17           O  
ATOM   1021  OE2 GLU A 357     -18.666   2.842 -22.860  1.00 25.21           O  
ATOM   1022  N   ARG A 358     -16.950   5.836 -18.538  1.00  6.03           N  
ATOM   1023  CA  ARG A 358     -17.520   5.164 -17.373  1.00  5.12           C  
ATOM   1024  C   ARG A 358     -18.085   6.140 -16.342  1.00  4.75           C  
ATOM   1025  O   ARG A 358     -18.511   5.727 -15.262  1.00  5.25           O  
ATOM   1026  CB  ARG A 358     -16.471   4.272 -16.694  1.00  5.55           C  
ATOM   1027  CG  ARG A 358     -15.816   3.230 -17.594  1.00  5.59           C  
ATOM   1028  CD  ARG A 358     -16.842   2.433 -18.391  1.00  8.73           C  
ATOM   1029  NE  ARG A 358     -17.830   1.780 -17.540  1.00  5.94           N  
ATOM   1030  CZ  ARG A 358     -19.043   1.420 -17.953  1.00  8.92           C  
ATOM   1031  NH1 ARG A 358     -19.417   1.656 -19.208  1.00  4.63           N  
ATOM   1032  NH2 ARG A 358     -19.889   0.839 -17.108  1.00  6.24           N  
ATOM   1033  N   ASN A 359     -18.085   7.428 -16.671  1.00  3.84           N  
ATOM   1034  CA  ASN A 359     -18.518   8.469 -15.731  1.00  3.47           C  
ATOM   1035  C   ASN A 359     -17.673   8.541 -14.464  1.00  2.48           C  
ATOM   1036  O   ASN A 359     -18.194   8.788 -13.372  1.00  2.08           O  
ATOM   1037  CB  ASN A 359     -19.993   8.310 -15.357  1.00  3.38           C  
ATOM   1038  CG  ASN A 359     -20.918   8.634 -16.501  1.00  5.07           C  
ATOM   1039  OD1 ASN A 359     -20.512   9.246 -17.485  1.00  8.95           O  
ATOM   1040  ND2 ASN A 359     -22.176   8.221 -16.382  1.00  9.08           N  
ATOM   1041  N   TYR A 360     -16.375   8.309 -14.608  1.00  2.00           N  
ATOM   1042  CA  TYR A 360     -15.448   8.488 -13.498  1.00  2.72           C  
ATOM   1043  C   TYR A 360     -14.536   9.694 -13.731  1.00  2.56           C  
ATOM   1044  O   TYR A 360     -14.498  10.257 -14.829  1.00  2.95           O  
ATOM   1045  CB  TYR A 360     -14.601   7.230 -13.287  1.00  2.79           C  
ATOM   1046  CG  TYR A 360     -15.295   6.141 -12.506  1.00  3.20           C  
ATOM   1047  CD1 TYR A 360     -16.171   5.258 -13.127  1.00  6.21           C  
ATOM   1048  CD2 TYR A 360     -15.058   5.983 -11.150  1.00  5.35           C  
ATOM   1049  CE1 TYR A 360     -16.795   4.251 -12.411  1.00  9.02           C  
ATOM   1050  CE2 TYR A 360     -15.682   4.983 -10.422  1.00  5.33           C  
ATOM   1051  CZ  TYR A 360     -16.546   4.120 -11.054  1.00  9.16           C  
ATOM   1052  OH  TYR A 360     -17.168   3.131 -10.322  1.00 10.42           O  
ATOM   1053  N   ILE A 361     -13.829  10.099 -12.682  1.00  2.00           N  
ATOM   1054  CA  ILE A 361     -12.759  11.082 -12.794  1.00  2.00           C  
ATOM   1055  C   ILE A 361     -11.558  10.532 -12.046  1.00  3.03           C  
ATOM   1056  O   ILE A 361     -11.684   9.564 -11.289  1.00  3.99           O  
ATOM   1057  CB  ILE A 361     -13.152  12.458 -12.192  1.00  2.14           C  
ATOM   1058  CG1 ILE A 361     -13.652  12.306 -10.754  1.00  2.00           C  
ATOM   1059  CG2 ILE A 361     -14.197  13.154 -13.055  1.00  2.00           C  
ATOM   1060  CD1 ILE A 361     -14.240  13.573 -10.189  1.00  2.00           C  
ATOM   1061  N   HIS A 362     -10.392  11.137 -12.248  1.00  2.97           N  
ATOM   1062  CA  HIS A 362      -9.186  10.652 -11.585  1.00  2.77           C  
ATOM   1063  C   HIS A 362      -8.648  11.624 -10.532  1.00  2.00           C  
ATOM   1064  O   HIS A 362      -8.329  11.225  -9.419  1.00  2.00           O  
ATOM   1065  CB  HIS A 362      -8.113  10.289 -12.611  1.00  3.09           C  
ATOM   1066  CG  HIS A 362      -6.974   9.508 -12.036  1.00  4.11           C  
ATOM   1067  ND1 HIS A 362      -5.978  10.093 -11.282  1.00  3.20           N  
ATOM   1068  CD2 HIS A 362      -6.676   8.190 -12.096  1.00  2.71           C  
ATOM   1069  CE1 HIS A 362      -5.113   9.167 -10.909  1.00  3.69           C  
ATOM   1070  NE2 HIS A 362      -5.512   8.005 -11.392  1.00  2.48           N  
ATOM   1071  N   ARG A 363      -8.548  12.899 -10.889  1.00  2.20           N  
ATOM   1072  CA  ARG A 363      -8.189  13.949  -9.933  1.00  2.02           C  
ATOM   1073  C   ARG A 363      -6.704  14.015  -9.576  1.00  2.00           C  
ATOM   1074  O   ARG A 363      -6.240  15.009  -9.025  1.00  2.00           O  
ATOM   1075  CB  ARG A 363      -9.032  13.831  -8.662  1.00  2.00           C  
ATOM   1076  CG  ARG A 363     -10.538  13.909  -8.906  1.00  2.58           C  
ATOM   1077  CD  ARG A 363     -11.266  14.448  -7.684  1.00  2.00           C  
ATOM   1078  NE  ARG A 363     -11.238  13.512  -6.565  1.00  2.12           N  
ATOM   1079  CZ  ARG A 363     -11.321  13.872  -5.287  1.00  2.00           C  
ATOM   1080  NH1 ARG A 363     -11.408  15.155  -4.963  1.00  2.16           N  
ATOM   1081  NH2 ARG A 363     -11.304  12.949  -4.333  1.00  2.00           N  
ATOM   1082  N   ASP A 364      -5.961  12.963  -9.908  1.00  3.06           N  
ATOM   1083  CA  ASP A 364      -4.543  12.871  -9.557  1.00  2.20           C  
ATOM   1084  C   ASP A 364      -3.734  12.465 -10.788  1.00  2.07           C  
ATOM   1085  O   ASP A 364      -2.772  11.702 -10.680  1.00  2.36           O  
ATOM   1086  CB  ASP A 364      -4.357  11.826  -8.450  1.00  2.24           C  
ATOM   1087  CG  ASP A 364      -3.117  12.066  -7.605  1.00  2.00           C  
ATOM   1088  OD1 ASP A 364      -2.482  13.131  -7.735  1.00  2.00           O  
ATOM   1089  OD2 ASP A 364      -2.793  11.180  -6.786  1.00  2.00           O  
ATOM   1090  N   LEU A 365      -4.137  12.964 -11.955  1.00  2.00           N  
ATOM   1091  CA  LEU A 365      -3.486  12.591 -13.210  1.00  2.00           C  
ATOM   1092  C   LEU A 365      -2.182  13.356 -13.429  1.00  2.00           C  
ATOM   1093  O   LEU A 365      -2.173  14.591 -13.510  1.00  2.00           O  
ATOM   1094  CB  LEU A 365      -4.432  12.786 -14.398  1.00  2.00           C  
ATOM   1095  CG  LEU A 365      -3.881  12.404 -15.774  1.00  2.00           C  
ATOM   1096  CD1 LEU A 365      -3.437  10.946 -15.803  1.00  2.00           C  
ATOM   1097  CD2 LEU A 365      -4.915  12.674 -16.862  1.00  2.00           C  
ATOM   1098  N   ARG A 366      -1.086  12.606 -13.520  1.00  2.00           N  
ATOM   1099  CA  ARG A 366       0.255  13.171 -13.597  1.00  2.00           C  
ATOM   1100  C   ARG A 366       1.242  12.044 -13.883  1.00  2.00           C  
ATOM   1101  O   ARG A 366       0.921  10.873 -13.686  1.00  2.15           O  
ATOM   1102  CB  ARG A 366       0.614  13.864 -12.281  1.00  2.00           C  
ATOM   1103  CG  ARG A 366       0.518  12.963 -11.056  1.00  2.00           C  
ATOM   1104  CD  ARG A 366       0.694  13.755  -9.775  1.00  2.00           C  
ATOM   1105  NE  ARG A 366       2.041  14.306  -9.662  1.00  5.03           N  
ATOM   1106  CZ  ARG A 366       2.406  15.229  -8.777  1.00  3.39           C  
ATOM   1107  NH1 ARG A 366       1.524  15.719  -7.917  1.00  3.22           N  
ATOM   1108  NH2 ARG A 366       3.654  15.663  -8.752  1.00  2.00           N  
ATOM   1109  N   ALA A 367       2.439  12.388 -14.347  1.00  2.00           N  
ATOM   1110  CA  ALA A 367       3.406  11.368 -14.749  1.00  2.00           C  
ATOM   1111  C   ALA A 367       3.757  10.434 -13.598  1.00  2.24           C  
ATOM   1112  O   ALA A 367       4.009   9.246 -13.807  1.00  2.29           O  
ATOM   1113  CB  ALA A 367       4.658  12.005 -15.314  1.00  2.27           C  
ATOM   1114  N   ALA A 368       3.772  10.975 -12.385  1.00  2.00           N  
ATOM   1115  CA  ALA A 368       4.062  10.182 -11.197  1.00  2.00           C  
ATOM   1116  C   ALA A 368       3.063   9.033 -11.043  1.00  2.00           C  
ATOM   1117  O   ALA A 368       3.397   7.980 -10.486  1.00  2.00           O  
ATOM   1118  CB  ALA A 368       4.062  11.069  -9.955  1.00  2.00           C  
ATOM   1119  N   ASN A 369       1.849   9.238 -11.556  1.00  2.00           N  
ATOM   1120  CA  ASN A 369       0.776   8.249 -11.462  1.00  2.00           C  
ATOM   1121  C   ASN A 369       0.475   7.519 -12.774  1.00  2.34           C  
ATOM   1122  O   ASN A 369      -0.625   6.999 -12.967  1.00  3.29           O  
ATOM   1123  CB  ASN A 369      -0.500   8.884 -10.904  1.00  2.00           C  
ATOM   1124  CG  ASN A 369      -0.338   9.350  -9.469  1.00  2.00           C  
ATOM   1125  OD1 ASN A 369       0.614   8.971  -8.786  1.00  2.00           O  
ATOM   1126  ND2 ASN A 369      -1.263  10.182  -9.008  1.00  2.00           N  
ATOM   1127  N   ILE A 370       1.452   7.488 -13.674  1.00  2.15           N  
ATOM   1128  CA  ILE A 370       1.372   6.660 -14.872  1.00  2.00           C  
ATOM   1129  C   ILE A 370       2.471   5.604 -14.757  1.00  2.35           C  
ATOM   1130  O   ILE A 370       3.612   5.929 -14.425  1.00  2.53           O  
ATOM   1131  CB  ILE A 370       1.591   7.497 -16.146  1.00  2.00           C  
ATOM   1132  CG1 ILE A 370       0.534   8.599 -16.252  1.00  2.00           C  
ATOM   1133  CG2 ILE A 370       1.589   6.620 -17.386  1.00  2.00           C  
ATOM   1134  CD1 ILE A 370      -0.893   8.104 -16.211  1.00  2.00           C  
ATOM   1135  N   LEU A 371       2.125   4.340 -14.989  1.00  2.00           N  
ATOM   1136  CA  LEU A 371       3.098   3.261 -14.859  1.00  2.00           C  
ATOM   1137  C   LEU A 371       3.456   2.644 -16.210  1.00  2.00           C  
ATOM   1138  O   LEU A 371       2.619   2.547 -17.108  1.00  2.00           O  
ATOM   1139  CB  LEU A 371       2.614   2.188 -13.877  1.00  2.00           C  
ATOM   1140  CG  LEU A 371       2.294   2.596 -12.433  1.00  2.00           C  
ATOM   1141  CD1 LEU A 371       2.289   1.375 -11.537  1.00  2.00           C  
ATOM   1142  CD2 LEU A 371       3.282   3.615 -11.902  1.00  2.00           C  
ATOM   1143  N   VAL A 372       4.710   2.236 -16.344  1.00  2.00           N  
ATOM   1144  CA  VAL A 372       5.222   1.711 -17.601  1.00  2.00           C  
ATOM   1145  C   VAL A 372       5.524   0.217 -17.468  1.00  2.00           C  
ATOM   1146  O   VAL A 372       5.937  -0.250 -16.405  1.00  2.00           O  
ATOM   1147  CB  VAL A 372       6.504   2.466 -18.029  1.00  2.00           C  
ATOM   1148  CG1 VAL A 372       6.844   2.182 -19.482  1.00  2.00           C  
ATOM   1149  CG2 VAL A 372       6.336   3.957 -17.810  1.00  2.00           C  
ATOM   1150  N   SER A 373       5.314  -0.525 -18.553  1.00  2.00           N  
ATOM   1151  CA  SER A 373       5.552  -1.961 -18.559  1.00  2.00           C  
ATOM   1152  C   SER A 373       6.899  -2.310 -19.178  1.00  2.00           C  
ATOM   1153  O   SER A 373       7.584  -1.447 -19.732  1.00  2.00           O  
ATOM   1154  CB  SER A 373       4.437  -2.685 -19.316  1.00  2.00           C  
ATOM   1155  OG  SER A 373       4.475  -2.378 -20.697  1.00  2.00           O  
ATOM   1156  N   ASP A 374       7.261  -3.587 -19.086  1.00  2.00           N  
ATOM   1157  CA  ASP A 374       8.503  -4.093 -19.662  1.00  2.37           C  
ATOM   1158  C   ASP A 374       8.500  -4.035 -21.194  1.00  2.22           C  
ATOM   1159  O   ASP A 374       9.533  -4.284 -21.816  1.00  2.39           O  
ATOM   1160  CB  ASP A 374       8.754  -5.536 -19.213  1.00  2.66           C  
ATOM   1161  CG  ASP A 374       7.806  -6.524 -19.876  1.00  4.86           C  
ATOM   1162  OD1 ASP A 374       6.606  -6.523 -19.534  1.00  7.20           O  
ATOM   1163  OD2 ASP A 374       8.255  -7.291 -20.755  1.00  9.28           O  
ATOM   1164  N   THR A 375       7.340  -3.758 -21.797  1.00  2.00           N  
ATOM   1165  CA  THR A 375       7.252  -3.592 -23.256  1.00  2.00           C  
ATOM   1166  C   THR A 375       7.099  -2.125 -23.658  1.00  2.00           C  
ATOM   1167  O   THR A 375       6.850  -1.814 -24.824  1.00  2.00           O  
ATOM   1168  CB  THR A 375       6.107  -4.415 -23.889  1.00  2.38           C  
ATOM   1169  OG1 THR A 375       4.832  -3.905 -23.467  1.00  2.04           O  
ATOM   1170  CG2 THR A 375       6.226  -5.892 -23.523  1.00  2.31           C  
ATOM   1171  N   LEU A 376       7.259  -1.235 -22.679  1.00  2.03           N  
ATOM   1172  CA  LEU A 376       7.148   0.211 -22.877  1.00  2.00           C  
ATOM   1173  C   LEU A 376       5.726   0.682 -23.178  1.00  2.00           C  
ATOM   1174  O   LEU A 376       5.512   1.555 -24.018  1.00  2.02           O  
ATOM   1175  CB  LEU A 376       8.129   0.715 -23.942  1.00  2.16           C  
ATOM   1176  CG  LEU A 376       9.624   0.454 -23.728  1.00  2.96           C  
ATOM   1177  CD1 LEU A 376      10.419   1.305 -24.702  1.00  3.05           C  
ATOM   1178  CD2 LEU A 376      10.058   0.743 -22.291  1.00  2.00           C  
ATOM   1179  N   SER A 377       4.756   0.098 -22.485  1.00  2.00           N  
ATOM   1180  CA  SER A 377       3.372   0.548 -22.570  1.00  2.00           C  
ATOM   1181  C   SER A 377       2.996   1.251 -21.269  1.00  2.00           C  
ATOM   1182  O   SER A 377       3.652   1.061 -20.245  1.00  2.00           O  
ATOM   1183  CB  SER A 377       2.434  -0.630 -22.843  1.00  2.00           C  
ATOM   1184  OG  SER A 377       2.571  -1.632 -21.856  1.00  2.00           O  
ATOM   1185  N   CYS A 378       1.946   2.066 -21.313  1.00  2.00           N  
ATOM   1186  CA  CYS A 378       1.582   2.902 -20.173  1.00  2.00           C  
ATOM   1187  C   CYS A 378       0.177   2.603 -19.674  1.00  2.17           C  
ATOM   1188  O   CYS A 378      -0.717   2.292 -20.466  1.00  3.51           O  
ATOM   1189  CB  CYS A 378       1.704   4.379 -20.540  1.00  2.00           C  
ATOM   1190  SG  CYS A 378       3.368   4.860 -21.063  1.00  3.21           S  
ATOM   1191  N   LYS A 379      -0.012   2.705 -18.361  1.00  2.00           N  
ATOM   1192  CA  LYS A 379      -1.310   2.446 -17.742  1.00  2.00           C  
ATOM   1193  C   LYS A 379      -1.585   3.427 -16.606  1.00  2.33           C  
ATOM   1194  O   LYS A 379      -0.688   3.742 -15.822  1.00  2.73           O  
ATOM   1195  CB  LYS A 379      -1.375   1.010 -17.206  1.00  2.00           C  
ATOM   1196  CG  LYS A 379      -1.096  -0.054 -18.249  1.00  2.00           C  
ATOM   1197  CD  LYS A 379      -1.527  -1.428 -17.776  1.00  2.00           C  
ATOM   1198  CE  LYS A 379      -1.200  -2.474 -18.825  1.00  2.00           C  
ATOM   1199  NZ  LYS A 379      -1.888  -3.756 -18.561  1.00  2.00           N  
ATOM   1200  N   ILE A 380      -2.827   3.899 -16.511  1.00  2.10           N  
ATOM   1201  CA  ILE A 380      -3.213   4.783 -15.412  1.00  2.00           C  
ATOM   1202  C   ILE A 380      -3.119   4.026 -14.083  1.00  2.00           C  
ATOM   1203  O   ILE A 380      -3.337   2.812 -14.031  1.00  2.00           O  
ATOM   1204  CB  ILE A 380      -4.652   5.328 -15.572  1.00  2.00           C  
ATOM   1205  CG1 ILE A 380      -5.041   5.472 -17.047  1.00  2.00           C  
ATOM   1206  CG2 ILE A 380      -4.818   6.630 -14.793  1.00  2.00           C  
ATOM   1207  CD1 ILE A 380      -4.137   6.362 -17.844  1.00  2.00           C  
ATOM   1208  N   ALA A 381      -2.798   4.744 -13.012  1.00  2.00           N  
ATOM   1209  CA  ALA A 381      -2.656   4.118 -11.701  1.00  2.00           C  
ATOM   1210  C   ALA A 381      -3.078   5.055 -10.576  1.00  2.00           C  
ATOM   1211  O   ALA A 381      -3.368   6.229 -10.813  1.00  2.00           O  
ATOM   1212  CB  ALA A 381      -1.224   3.651 -11.497  1.00  2.00           C  
ATOM   1213  N   ASP A 382      -3.090   4.527  -9.353  1.00  3.21           N  
ATOM   1214  CA  ASP A 382      -3.482   5.279  -8.156  1.00  4.05           C  
ATOM   1215  C   ASP A 382      -4.865   5.910  -8.274  1.00  4.32           C  
ATOM   1216  O   ASP A 382      -5.000   7.057  -8.697  1.00  3.16           O  
ATOM   1217  CB  ASP A 382      -2.443   6.344  -7.796  1.00  4.79           C  
ATOM   1218  CG  ASP A 382      -2.675   6.943  -6.408  1.00 10.64           C  
ATOM   1219  OD1 ASP A 382      -3.731   6.652  -5.794  1.00  9.29           O  
ATOM   1220  OD2 ASP A 382      -1.798   7.698  -5.927  1.00 13.52           O  
ATOM   1221  N   PHE A 383      -5.887   5.156  -7.877  1.00  5.13           N  
ATOM   1222  CA  PHE A 383      -7.269   5.615  -7.956  1.00  5.28           C  
ATOM   1223  C   PHE A 383      -7.805   6.020  -6.583  1.00  5.82           C  
ATOM   1224  O   PHE A 383      -9.009   5.968  -6.331  1.00  7.16           O  
ATOM   1225  CB  PHE A 383      -8.158   4.532  -8.584  1.00  5.70           C  
ATOM   1226  CG  PHE A 383      -7.713   4.104  -9.958  1.00  4.33           C  
ATOM   1227  CD1 PHE A 383      -8.294   4.654 -11.092  1.00  2.52           C  
ATOM   1228  CD2 PHE A 383      -6.704   3.158 -10.115  1.00  2.00           C  
ATOM   1229  CE1 PHE A 383      -7.878   4.262 -12.363  1.00  3.85           C  
ATOM   1230  CE2 PHE A 383      -6.282   2.764 -11.378  1.00  2.00           C  
ATOM   1231  CZ  PHE A 383      -6.867   3.316 -12.503  1.00  2.00           C  
ATOM   1232  N   GLY A 384      -6.907   6.439  -5.699  1.00  5.61           N  
ATOM   1233  CA  GLY A 384      -7.298   6.825  -4.355  1.00  5.05           C  
ATOM   1234  C   GLY A 384      -8.315   7.944  -4.361  1.00  5.58           C  
ATOM   1235  O   GLY A 384      -9.198   8.004  -3.497  1.00  5.97           O  
ATOM   1236  N   LEU A 385      -8.196   8.833  -5.343  1.00  5.06           N  
ATOM   1237  CA  LEU A 385      -9.035  10.031  -5.392  1.00  5.23           C  
ATOM   1238  C   LEU A 385     -10.104   9.939  -6.469  1.00  5.27           C  
ATOM   1239  O   LEU A 385     -11.008  10.772  -6.529  1.00  3.62           O  
ATOM   1240  CB  LEU A 385      -8.177  11.273  -5.621  1.00  4.68           C  
ATOM   1241  CG  LEU A 385      -7.057  11.537  -4.618  1.00  5.02           C  
ATOM   1242  CD1 LEU A 385      -6.120  12.603  -5.172  1.00  6.80           C  
ATOM   1243  CD2 LEU A 385      -7.622  11.948  -3.267  1.00  3.20           C  
ATOM   1244  N   ALA A 386      -9.978   8.930  -7.326  1.00  6.87           N  
ATOM   1245  CA  ALA A 386     -10.950   8.677  -8.383  1.00  7.91           C  
ATOM   1246  C   ALA A 386     -12.356   8.605  -7.796  1.00  8.23           C  
ATOM   1247  O   ALA A 386     -12.556   8.060  -6.714  1.00  8.73           O  
ATOM   1248  CB  ALA A 386     -10.609   7.379  -9.103  1.00  8.05           C  
ATOM   1249  N   ARG A 387     -13.324   9.173  -8.501  1.00  9.13           N  
ATOM   1250  CA  ARG A 387     -14.708   9.157  -8.036  1.00 10.30           C  
ATOM   1251  C   ARG A 387     -15.673   8.828  -9.170  1.00 11.49           C  
ATOM   1252  O   ARG A 387     -15.343   8.995 -10.348  1.00 10.79           O  
ATOM   1253  CB  ARG A 387     -15.087  10.507  -7.420  1.00  9.42           C  
ATOM   1254  CG  ARG A 387     -14.260  10.897  -6.214  1.00  9.38           C  
ATOM   1255  CD  ARG A 387     -14.540   9.999  -5.023  1.00  4.87           C  
ATOM   1256  NE  ARG A 387     -13.733  10.378  -3.868  1.00  3.77           N  
ATOM   1257  CZ  ARG A 387     -12.580   9.805  -3.544  1.00  4.61           C  
ATOM   1258  NH1 ARG A 387     -12.093   8.822  -4.285  1.00  6.09           N  
ATOM   1259  NH2 ARG A 387     -11.911  10.211  -2.476  1.00  5.30           N  
ATOM   1260  N   LEU A 388     -16.863   8.361  -8.800  1.00 13.54           N  
ATOM   1261  CA  LEU A 388     -17.939   8.125  -9.758  1.00 15.86           C  
ATOM   1262  C   LEU A 388     -18.842   9.351  -9.814  1.00 17.96           C  
ATOM   1263  O   LEU A 388     -19.228   9.898  -8.784  1.00 17.34           O  
ATOM   1264  CB  LEU A 388     -18.748   6.885  -9.368  1.00 15.36           C  
ATOM   1265  CG  LEU A 388     -19.969   6.527 -10.219  1.00 15.44           C  
ATOM   1266  CD1 LEU A 388     -19.574   6.275 -11.664  1.00 16.30           C  
ATOM   1267  CD2 LEU A 388     -20.682   5.315  -9.645  1.00 15.27           C  
ATOM   1268  N   ILE A 389     -19.168   9.782 -11.025  1.00 21.47           N  
ATOM   1269  CA  ILE A 389     -19.987  10.968 -11.216  1.00 25.09           C  
ATOM   1270  C   ILE A 389     -21.397  10.595 -11.667  1.00 27.51           C  
ATOM   1271  O   ILE A 389     -21.653  10.441 -12.863  1.00 28.10           O  
ATOM   1272  CB  ILE A 389     -19.355  11.920 -12.261  1.00 25.56           C  
ATOM   1273  CG1 ILE A 389     -17.922  12.288 -11.867  1.00 25.60           C  
ATOM   1274  CG2 ILE A 389     -20.199  13.169 -12.432  1.00 26.86           C  
ATOM   1275  CD1 ILE A 389     -17.807  12.961 -10.516  1.00 24.60           C  
ATOM   1276  N   GLU A 390     -22.304  10.418 -10.709  1.00 30.99           N  
ATOM   1277  CA  GLU A 390     -23.723  10.273 -11.031  1.00 33.57           C  
ATOM   1278  C   GLU A 390     -24.226  11.623 -11.530  1.00 34.51           C  
ATOM   1279  O   GLU A 390     -24.472  11.803 -12.726  1.00 34.02           O  
ATOM   1280  CB  GLU A 390     -24.533   9.812  -9.811  1.00 34.13           C  
ATOM   1281  CG  GLU A 390     -23.918  10.158  -8.454  1.00 37.00           C  
ATOM   1282  CD  GLU A 390     -23.188   8.981  -7.820  1.00 41.19           C  
ATOM   1283  OE1 GLU A 390     -23.295   7.854  -8.355  1.00 43.68           O  
ATOM   1284  OE2 GLU A 390     -22.521   9.175  -6.780  1.00 40.14           O  
ATOM   1285  N   ASP A 391     -24.351  12.577 -10.610  1.00 36.26           N  
ATOM   1286  CA  ASP A 391     -24.644  13.957 -10.982  1.00 37.87           C  
ATOM   1287  C   ASP A 391     -23.341  14.582 -11.464  1.00 37.92           C  
ATOM   1288  O   ASP A 391     -22.324  14.528 -10.768  1.00 38.12           O  
ATOM   1289  CB  ASP A 391     -25.214  14.741  -9.796  1.00 38.87           C  
ATOM   1290  CG  ASP A 391     -26.179  15.833 -10.229  1.00 40.32           C  
ATOM   1291  OD1 ASP A 391     -26.086  16.958  -9.694  1.00 42.58           O  
ATOM   1292  OD2 ASP A 391     -27.027  15.566 -11.109  1.00 41.48           O  
ATOM   1293  N   ASN A 392     -23.387  15.181 -12.649  1.00 37.77           N  
ATOM   1294  CA  ASN A 392     -22.182  15.506 -13.412  1.00 37.57           C  
ATOM   1295  C   ASN A 392     -21.013  16.225 -12.721  1.00 37.06           C  
ATOM   1296  O   ASN A 392     -20.019  16.548 -13.376  1.00 37.42           O  
ATOM   1297  CB  ASN A 392     -22.539  16.194 -14.732  1.00 37.88           C  
ATOM   1298  CG  ASN A 392     -21.526  15.907 -15.828  1.00 37.86           C  
ATOM   1299  OD1 ASN A 392     -21.427  14.779 -16.317  1.00 33.97           O  
ATOM   1300  ND2 ASN A 392     -20.767  16.929 -16.219  1.00 36.27           N  
ATOM   1301  N   GLU A 393     -21.105  16.452 -11.411  1.00 35.80           N  
ATOM   1302  CA  GLU A 393     -20.028  17.142 -10.695  1.00 34.04           C  
ATOM   1303  C   GLU A 393     -19.742  16.585  -9.298  1.00 33.41           C  
ATOM   1304  O   GLU A 393     -20.666  16.309  -8.526  1.00 33.25           O  
ATOM   1305  CB  GLU A 393     -20.316  18.644 -10.617  1.00 33.98           C  
ATOM   1306  CG  GLU A 393     -19.093  19.500 -10.326  1.00 34.62           C  
ATOM   1307  CD  GLU A 393     -19.397  20.992 -10.343  1.00 36.12           C  
ATOM   1308  OE1 GLU A 393     -20.179  21.457  -9.485  1.00 33.28           O  
ATOM   1309  OE2 GLU A 393     -18.839  21.702 -11.207  1.00 35.29           O  
HETATM 1310  N   PTR A 394     -18.457  16.418  -8.983  1.00 31.76           N  
HETATM 1311  CA  PTR A 394     -18.027  16.074  -7.627  1.00 30.37           C  
HETATM 1312  C   PTR A 394     -17.320  17.255  -6.970  1.00 30.42           C  
HETATM 1313  O   PTR A 394     -16.410  17.851  -7.550  1.00 30.04           O  
HETATM 1314  CB  PTR A 394     -17.195  14.787  -7.530  1.00 29.98           C  
HETATM 1315  CG  PTR A 394     -16.400  14.648  -6.244  1.00 28.09           C  
HETATM 1316  CD1 PTR A 394     -16.645  13.608  -5.350  1.00 27.08           C  
HETATM 1317  CD2 PTR A 394     -15.378  15.536  -5.941  1.00 28.43           C  
HETATM 1318  CE1 PTR A 394     -15.910  13.478  -4.179  1.00 27.20           C  
HETATM 1319  CE2 PTR A 394     -14.642  15.415  -4.778  1.00 28.04           C  
HETATM 1320  CZ  PTR A 394     -14.909  14.390  -3.895  1.00 28.05           C  
HETATM 1321  OH  PTR A 394     -14.215  14.322  -2.869  1.00 27.87           O  
HETATM 1322  P   PTR A 394     -14.559  13.442  -1.557  1.00 24.89           P  
HETATM 1323  O1P PTR A 394     -16.011  13.169  -1.487  1.00 23.84           O  
HETATM 1324  O2P PTR A 394     -13.801  12.106  -1.622  1.00 27.35           O  
HETATM 1325  O3P PTR A 394     -14.101  14.216  -0.310  1.00 23.45           O  
ATOM   1326  N   THR A 395     -17.747  17.580  -5.752  1.00 30.41           N  
ATOM   1327  CA  THR A 395     -17.233  18.731  -5.020  1.00 30.10           C  
ATOM   1328  C   THR A 395     -16.572  18.300  -3.711  1.00 30.09           C  
ATOM   1329  O   THR A 395     -17.197  17.647  -2.880  1.00 30.62           O  
ATOM   1330  CB  THR A 395     -18.368  19.734  -4.719  1.00 30.08           C  
ATOM   1331  OG1 THR A 395     -18.936  20.199  -5.951  1.00 29.91           O  
ATOM   1332  CG2 THR A 395     -17.850  20.923  -3.921  1.00 29.74           C  
ATOM   1333  N   ALA A 396     -15.305  18.668  -3.539  1.00 30.52           N  
ATOM   1334  CA  ALA A 396     -14.562  18.344  -2.324  1.00 31.76           C  
ATOM   1335  C   ALA A 396     -14.892  19.316  -1.189  1.00 33.03           C  
ATOM   1336  O   ALA A 396     -15.846  20.090  -1.286  1.00 32.62           O  
ATOM   1337  CB  ALA A 396     -13.066  18.336  -2.604  1.00 31.57           C  
ATOM   1338  N   ARG A 397     -14.101  19.276  -0.119  1.00 34.65           N  
ATOM   1339  CA  ARG A 397     -14.356  20.112   1.055  1.00 36.09           C  
ATOM   1340  C   ARG A 397     -13.523  21.394   1.071  1.00 35.91           C  
ATOM   1341  O   ARG A 397     -12.850  21.721   0.095  1.00 35.67           O  
ATOM   1342  CB  ARG A 397     -14.141  19.321   2.348  1.00 36.48           C  
ATOM   1343  CG  ARG A 397     -12.680  19.067   2.690  1.00 40.18           C  
ATOM   1344  CD  ARG A 397     -12.542  18.207   3.941  1.00 45.98           C  
ATOM   1345  NE  ARG A 397     -11.144  17.962   4.288  1.00 49.18           N  
ATOM   1346  CZ  ARG A 397     -10.436  18.725   5.114  1.00 51.73           C  
ATOM   1347  NH1 ARG A 397     -10.995  19.784   5.686  1.00 52.32           N  
ATOM   1348  NH2 ARG A 397      -9.169  18.428   5.370  1.00 52.54           N  
ATOM   1349  N   GLU A 398     -13.580  22.111   2.192  1.00 36.25           N  
ATOM   1350  CA  GLU A 398     -12.890  23.389   2.346  1.00 36.31           C  
ATOM   1351  C   GLU A 398     -11.378  23.234   2.480  1.00 35.92           C  
ATOM   1352  O   GLU A 398     -10.617  23.823   1.710  1.00 36.01           O  
ATOM   1353  CB  GLU A 398     -13.440  24.152   3.554  1.00 36.70           C  
ATOM   1354  CG  GLU A 398     -14.927  24.473   3.474  1.00 39.43           C  
ATOM   1355  CD  GLU A 398     -15.309  25.184   2.185  1.00 43.52           C  
ATOM   1356  OE1 GLU A 398     -16.080  26.166   2.252  1.00 43.94           O  
ATOM   1357  OE2 GLU A 398     -14.838  24.761   1.106  1.00 44.52           O  
ATOM   1358  N   GLY A 399     -10.951  22.441   3.461  1.00 35.36           N  
ATOM   1359  CA  GLY A 399      -9.526  22.257   3.747  1.00 34.20           C  
ATOM   1360  C   GLY A 399      -8.788  21.379   2.752  1.00 33.22           C  
ATOM   1361  O   GLY A 399      -7.562  21.241   2.822  1.00 32.24           O  
ATOM   1362  N   ALA A 400      -9.535  20.784   1.825  1.00 31.89           N  
ATOM   1363  CA  ALA A 400      -8.956  19.900   0.818  1.00 30.48           C  
ATOM   1364  C   ALA A 400      -8.005  20.662  -0.099  1.00 29.12           C  
ATOM   1365  O   ALA A 400      -8.402  21.627  -0.757  1.00 28.88           O  
ATOM   1366  CB  ALA A 400     -10.054  19.219   0.010  1.00 30.55           C  
ATOM   1367  N   LYS A 401      -6.749  20.220  -0.131  1.00 27.17           N  
ATOM   1368  CA  LYS A 401      -5.708  20.860  -0.937  1.00 25.27           C  
ATOM   1369  C   LYS A 401      -5.131  19.901  -1.985  1.00 22.84           C  
ATOM   1370  O   LYS A 401      -5.005  18.699  -1.742  1.00 22.30           O  
ATOM   1371  CB  LYS A 401      -4.594  21.399  -0.033  1.00 25.57           C  
ATOM   1372  CG  LYS A 401      -3.761  20.322   0.662  1.00 29.12           C  
ATOM   1373  CD  LYS A 401      -4.629  19.166   1.167  1.00 32.52           C  
ATOM   1374  CE  LYS A 401      -3.936  18.368   2.265  1.00 32.12           C  
ATOM   1375  NZ  LYS A 401      -3.998  19.078   3.572  1.00 29.26           N  
ATOM   1376  N   PHE A 402      -4.794  20.439  -3.154  1.00 19.83           N  
ATOM   1377  CA  PHE A 402      -4.256  19.627  -4.243  1.00 16.73           C  
ATOM   1378  C   PHE A 402      -3.043  20.295  -4.896  1.00 15.10           C  
ATOM   1379  O   PHE A 402      -2.898  21.518  -4.844  1.00 15.40           O  
ATOM   1380  CB  PHE A 402      -5.331  19.364  -5.299  1.00 16.03           C  
ATOM   1381  CG  PHE A 402      -6.665  18.971  -4.728  1.00 14.01           C  
ATOM   1382  CD1 PHE A 402      -7.632  19.932  -4.467  1.00 11.93           C  
ATOM   1383  CD2 PHE A 402      -6.960  17.645  -4.469  1.00 11.06           C  
ATOM   1384  CE1 PHE A 402      -8.861  19.576  -3.950  1.00  8.96           C  
ATOM   1385  CE2 PHE A 402      -8.189  17.282  -3.955  1.00  7.79           C  
ATOM   1386  CZ  PHE A 402      -9.139  18.249  -3.694  1.00  9.42           C  
ATOM   1387  N   PRO A 403      -2.165  19.486  -5.509  1.00 12.73           N  
ATOM   1388  CA  PRO A 403      -1.003  20.006  -6.220  1.00 11.37           C  
ATOM   1389  C   PRO A 403      -1.429  21.120  -7.167  1.00  9.77           C  
ATOM   1390  O   PRO A 403      -2.199  20.878  -8.093  1.00  9.23           O  
ATOM   1391  CB  PRO A 403      -0.520  18.796  -7.028  1.00 11.64           C  
ATOM   1392  CG  PRO A 403      -0.977  17.615  -6.247  1.00 12.44           C  
ATOM   1393  CD  PRO A 403      -2.270  18.019  -5.602  1.00 12.76           C  
ATOM   1394  N   ILE A 404      -0.934  22.330  -6.932  1.00  8.24           N  
ATOM   1395  CA  ILE A 404      -1.362  23.488  -7.707  1.00  6.83           C  
ATOM   1396  C   ILE A 404      -0.949  23.460  -9.183  1.00  6.07           C  
ATOM   1397  O   ILE A 404      -1.720  23.855 -10.051  1.00  6.81           O  
ATOM   1398  CB  ILE A 404      -0.962  24.809  -7.023  1.00  7.33           C  
ATOM   1399  CG1 ILE A 404      -1.767  24.981  -5.732  1.00  8.14           C  
ATOM   1400  CG2 ILE A 404      -1.151  26.005  -7.962  1.00  4.24           C  
ATOM   1401  CD1 ILE A 404      -1.625  26.343  -5.075  1.00 11.81           C  
ATOM   1402  N   LYS A 405       0.249  22.968  -9.472  1.00  4.74           N  
ATOM   1403  CA  LYS A 405       0.745  22.959 -10.842  1.00  3.84           C  
ATOM   1404  C   LYS A 405      -0.059  22.051 -11.771  1.00  3.31           C  
ATOM   1405  O   LYS A 405      -0.182  22.331 -12.964  1.00  3.57           O  
ATOM   1406  CB  LYS A 405       2.224  22.579 -10.882  1.00  3.65           C  
ATOM   1407  CG  LYS A 405       3.164  23.654 -10.347  1.00  7.92           C  
ATOM   1408  CD  LYS A 405       4.489  23.040  -9.905  1.00 14.26           C  
ATOM   1409  CE  LYS A 405       5.350  24.023  -9.121  1.00 17.06           C  
ATOM   1410  NZ  LYS A 405       6.120  24.929 -10.019  1.00 20.75           N  
ATOM   1411  N   TRP A 406      -0.602  20.967 -11.225  1.00  2.00           N  
ATOM   1412  CA  TRP A 406      -1.269  19.957 -12.040  1.00  2.00           C  
ATOM   1413  C   TRP A 406      -2.777  20.100 -12.054  1.00  2.00           C  
ATOM   1414  O   TRP A 406      -3.448  19.545 -12.924  1.00  2.07           O  
ATOM   1415  CB  TRP A 406      -0.921  18.552 -11.554  1.00  2.00           C  
ATOM   1416  CG  TRP A 406       0.416  18.054 -11.994  1.00  2.00           C  
ATOM   1417  CD1 TRP A 406       0.681  17.244 -13.063  1.00  2.00           C  
ATOM   1418  CD2 TRP A 406       1.676  18.307 -11.360  1.00  2.00           C  
ATOM   1419  NE1 TRP A 406       2.028  16.981 -13.136  1.00  2.00           N  
ATOM   1420  CE2 TRP A 406       2.661  17.622 -12.101  1.00  2.00           C  
ATOM   1421  CE3 TRP A 406       2.066  19.043 -10.237  1.00  2.00           C  
ATOM   1422  CZ2 TRP A 406       4.014  17.653 -11.754  1.00  2.00           C  
ATOM   1423  CZ3 TRP A 406       3.411  19.072  -9.893  1.00  2.00           C  
ATOM   1424  CH2 TRP A 406       4.367  18.384 -10.650  1.00  2.00           C  
ATOM   1425  N   THR A 407      -3.310  20.833 -11.086  1.00  2.00           N  
ATOM   1426  CA  THR A 407      -4.749  20.906 -10.892  1.00  2.00           C  
ATOM   1427  C   THR A 407      -5.365  22.128 -11.573  1.00  2.00           C  
ATOM   1428  O   THR A 407      -4.822  23.229 -11.507  1.00  2.00           O  
ATOM   1429  CB  THR A 407      -5.092  20.890  -9.388  1.00  2.00           C  
ATOM   1430  OG1 THR A 407      -4.501  19.735  -8.782  1.00  2.00           O  
ATOM   1431  CG2 THR A 407      -6.592  20.864  -9.163  1.00  2.00           C  
ATOM   1432  N   ALA A 408      -6.504  21.921 -12.225  1.00  2.04           N  
ATOM   1433  CA  ALA A 408      -7.214  22.994 -12.919  1.00  2.24           C  
ATOM   1434  C   ALA A 408      -7.697  24.069 -11.950  1.00  3.12           C  
ATOM   1435  O   ALA A 408      -7.998  23.778 -10.795  1.00  3.31           O  
ATOM   1436  CB  ALA A 408      -8.386  22.423 -13.689  1.00  2.00           C  
ATOM   1437  N   PRO A 409      -7.796  25.318 -12.431  1.00  4.63           N  
ATOM   1438  CA  PRO A 409      -8.217  26.449 -11.608  1.00  5.08           C  
ATOM   1439  C   PRO A 409      -9.531  26.220 -10.853  1.00  6.42           C  
ATOM   1440  O   PRO A 409      -9.627  26.560  -9.673  1.00  6.74           O  
ATOM   1441  CB  PRO A 409      -8.377  27.578 -12.629  1.00  4.57           C  
ATOM   1442  CG  PRO A 409      -7.431  27.227 -13.711  1.00  3.55           C  
ATOM   1443  CD  PRO A 409      -7.482  25.733 -13.809  1.00  4.92           C  
ATOM   1444  N   GLU A 410     -10.531  25.647 -11.519  1.00  7.17           N  
ATOM   1445  CA  GLU A 410     -11.843  25.490 -10.901  1.00  7.71           C  
ATOM   1446  C   GLU A 410     -11.839  24.507  -9.735  1.00  8.16           C  
ATOM   1447  O   GLU A 410     -12.664  24.613  -8.829  1.00  8.46           O  
ATOM   1448  CB  GLU A 410     -12.905  25.098 -11.928  1.00  8.39           C  
ATOM   1449  CG  GLU A 410     -12.808  23.665 -12.427  1.00 10.36           C  
ATOM   1450  CD  GLU A 410     -11.844  23.508 -13.584  1.00 10.18           C  
ATOM   1451  OE1 GLU A 410     -11.146  24.494 -13.920  1.00  8.11           O  
ATOM   1452  OE2 GLU A 410     -11.794  22.396 -14.155  1.00  5.54           O  
ATOM   1453  N   ALA A 411     -10.924  23.543  -9.765  1.00  7.84           N  
ATOM   1454  CA  ALA A 411     -10.810  22.588  -8.672  1.00  7.51           C  
ATOM   1455  C   ALA A 411     -10.002  23.194  -7.530  1.00  8.23           C  
ATOM   1456  O   ALA A 411     -10.282  22.942  -6.356  1.00  8.65           O  
ATOM   1457  CB  ALA A 411     -10.188  21.296  -9.151  1.00  7.20           C  
ATOM   1458  N   ILE A 412      -9.007  24.006  -7.877  1.00  7.94           N  
ATOM   1459  CA  ILE A 412      -8.233  24.729  -6.877  1.00  7.64           C  
ATOM   1460  C   ILE A 412      -9.096  25.769  -6.168  1.00  7.72           C  
ATOM   1461  O   ILE A 412      -9.060  25.884  -4.945  1.00  8.46           O  
ATOM   1462  CB  ILE A 412      -7.022  25.454  -7.496  1.00  7.74           C  
ATOM   1463  CG1 ILE A 412      -5.982  24.447  -7.987  1.00  9.27           C  
ATOM   1464  CG2 ILE A 412      -6.399  26.411  -6.480  1.00  5.65           C  
ATOM   1465  CD1 ILE A 412      -4.817  25.083  -8.740  1.00  9.77           C  
ATOM   1466  N   ASN A 413      -9.870  26.523  -6.942  1.00  7.12           N  
ATOM   1467  CA  ASN A 413     -10.642  27.636  -6.396  1.00  7.10           C  
ATOM   1468  C   ASN A 413     -11.980  27.271  -5.744  1.00  7.40           C  
ATOM   1469  O   ASN A 413     -12.331  27.817  -4.697  1.00  8.07           O  
ATOM   1470  CB  ASN A 413     -10.824  28.735  -7.450  1.00  6.43           C  
ATOM   1471  CG  ASN A 413      -9.517  29.442  -7.790  1.00  6.34           C  
ATOM   1472  OD1 ASN A 413      -8.644  29.613  -6.935  1.00  4.08           O  
ATOM   1473  ND2 ASN A 413      -9.379  29.857  -9.042  1.00  5.24           N  
ATOM   1474  N   TYR A 414     -12.715  26.342  -6.352  1.00  6.72           N  
ATOM   1475  CA  TYR A 414     -14.061  26.008  -5.892  1.00  5.42           C  
ATOM   1476  C   TYR A 414     -14.178  24.588  -5.363  1.00  4.70           C  
ATOM   1477  O   TYR A 414     -15.198  24.219  -4.773  1.00  4.11           O  
ATOM   1478  CB  TYR A 414     -15.066  26.199  -7.022  1.00  5.26           C  
ATOM   1479  CG  TYR A 414     -14.843  27.452  -7.826  1.00  8.79           C  
ATOM   1480  CD1 TYR A 414     -14.667  28.679  -7.197  1.00 11.76           C  
ATOM   1481  CD2 TYR A 414     -14.834  27.417  -9.214  1.00 10.43           C  
ATOM   1482  CE1 TYR A 414     -14.472  29.834  -7.928  1.00 12.79           C  
ATOM   1483  CE2 TYR A 414     -14.642  28.569  -9.954  1.00 12.54           C  
ATOM   1484  CZ  TYR A 414     -14.462  29.774  -9.303  1.00 12.30           C  
ATOM   1485  OH  TYR A 414     -14.268  30.925 -10.023  1.00 16.79           O  
ATOM   1486  N   GLY A 415     -13.145  23.785  -5.590  1.00  4.07           N  
ATOM   1487  CA  GLY A 415     -13.171  22.387  -5.179  1.00  4.75           C  
ATOM   1488  C   GLY A 415     -14.076  21.554  -6.073  1.00  5.84           C  
ATOM   1489  O   GLY A 415     -14.477  20.449  -5.703  1.00  5.74           O  
ATOM   1490  N   THR A 416     -14.401  22.085  -7.251  1.00  4.67           N  
ATOM   1491  CA  THR A 416     -15.222  21.362  -8.211  1.00  5.34           C  
ATOM   1492  C   THR A 416     -14.366  20.603  -9.234  1.00  4.36           C  
ATOM   1493  O   THR A 416     -13.500  21.181  -9.889  1.00  3.48           O  
ATOM   1494  CB  THR A 416     -16.210  22.305  -8.934  1.00  6.53           C  
ATOM   1495  OG1 THR A 416     -15.491  23.390  -9.536  1.00  9.81           O  
ATOM   1496  CG2 THR A 416     -17.226  22.867  -7.950  1.00  6.55           C  
ATOM   1497  N   PHE A 417     -14.611  19.302  -9.352  1.00  3.89           N  
ATOM   1498  CA  PHE A 417     -13.851  18.452 -10.264  1.00  3.65           C  
ATOM   1499  C   PHE A 417     -14.768  17.833 -11.318  1.00  4.52           C  
ATOM   1500  O   PHE A 417     -15.880  17.396 -11.010  1.00  5.11           O  
ATOM   1501  CB  PHE A 417     -13.163  17.319  -9.496  1.00  3.60           C  
ATOM   1502  CG  PHE A 417     -11.966  17.755  -8.686  1.00  2.00           C  
ATOM   1503  CD1 PHE A 417     -12.121  18.235  -7.394  1.00  2.00           C  
ATOM   1504  CD2 PHE A 417     -10.684  17.626  -9.199  1.00  2.00           C  
ATOM   1505  CE1 PHE A 417     -11.018  18.614  -6.639  1.00  2.14           C  
ATOM   1506  CE2 PHE A 417      -9.580  18.006  -8.456  1.00  2.00           C  
ATOM   1507  CZ  PHE A 417      -9.747  18.500  -7.170  1.00  2.26           C  
ATOM   1508  N   THR A 418     -14.304  17.800 -12.563  1.00  3.04           N  
ATOM   1509  CA  THR A 418     -14.983  17.034 -13.595  1.00  2.82           C  
ATOM   1510  C   THR A 418     -13.941  16.378 -14.486  1.00  3.10           C  
ATOM   1511  O   THR A 418     -12.739  16.564 -14.293  1.00  4.25           O  
ATOM   1512  CB  THR A 418     -15.958  17.893 -14.445  1.00  3.80           C  
ATOM   1513  OG1 THR A 418     -15.262  18.482 -15.548  1.00  3.41           O  
ATOM   1514  CG2 THR A 418     -16.619  18.981 -13.605  1.00  2.00           C  
ATOM   1515  N   ILE A 419     -14.392  15.592 -15.452  1.00  2.84           N  
ATOM   1516  CA  ILE A 419     -13.462  14.959 -16.366  1.00  2.00           C  
ATOM   1517  C   ILE A 419     -12.666  16.040 -17.096  1.00  2.17           C  
ATOM   1518  O   ILE A 419     -11.543  15.803 -17.544  1.00  2.95           O  
ATOM   1519  CB  ILE A 419     -14.188  14.037 -17.368  1.00  2.00           C  
ATOM   1520  CG1 ILE A 419     -13.196  13.069 -18.017  1.00  2.00           C  
ATOM   1521  CG2 ILE A 419     -14.960  14.850 -18.398  1.00  2.00           C  
ATOM   1522  CD1 ILE A 419     -12.546  12.112 -17.033  1.00  2.00           C  
ATOM   1523  N   LYS A 420     -13.250  17.233 -17.196  1.00  2.00           N  
ATOM   1524  CA  LYS A 420     -12.578  18.368 -17.821  1.00  2.00           C  
ATOM   1525  C   LYS A 420     -11.427  18.866 -16.956  1.00  2.00           C  
ATOM   1526  O   LYS A 420     -10.469  19.443 -17.473  1.00  2.17           O  
ATOM   1527  CB  LYS A 420     -13.558  19.515 -18.086  1.00  2.00           C  
ATOM   1528  CG  LYS A 420     -14.686  19.182 -19.038  1.00  2.00           C  
ATOM   1529  CD  LYS A 420     -14.187  18.935 -20.448  1.00  2.00           C  
ATOM   1530  CE  LYS A 420     -15.343  18.630 -21.378  1.00  2.00           C  
ATOM   1531  NZ  LYS A 420     -14.877  18.189 -22.716  1.00  2.00           N  
ATOM   1532  N   SER A 421     -11.535  18.665 -15.642  1.00  2.00           N  
ATOM   1533  CA  SER A 421     -10.440  18.968 -14.722  1.00  2.00           C  
ATOM   1534  C   SER A 421      -9.259  18.059 -15.027  1.00  2.00           C  
ATOM   1535  O   SER A 421      -8.106  18.493 -14.992  1.00  2.00           O  
ATOM   1536  CB  SER A 421     -10.861  18.745 -13.266  1.00  2.00           C  
ATOM   1537  OG  SER A 421     -11.970  19.543 -12.921  1.00  3.26           O  
ATOM   1538  N   ASP A 422      -9.557  16.789 -15.291  1.00  2.00           N  
ATOM   1539  CA  ASP A 422      -8.529  15.823 -15.651  1.00  2.00           C  
ATOM   1540  C   ASP A 422      -7.866  16.240 -16.968  1.00  2.00           C  
ATOM   1541  O   ASP A 422      -6.646  16.168 -17.113  1.00  2.00           O  
ATOM   1542  CB  ASP A 422      -9.116  14.405 -15.754  1.00  2.00           C  
ATOM   1543  CG  ASP A 422      -9.374  13.772 -14.392  1.00  2.00           C  
ATOM   1544  OD1 ASP A 422      -8.884  14.302 -13.376  1.00  2.00           O  
ATOM   1545  OD2 ASP A 422     -10.068  12.736 -14.329  1.00  2.00           O  
ATOM   1546  N   VAL A 423      -8.675  16.686 -17.923  1.00  2.00           N  
ATOM   1547  CA  VAL A 423      -8.142  17.132 -19.204  1.00  2.00           C  
ATOM   1548  C   VAL A 423      -7.034  18.149 -18.962  1.00  2.00           C  
ATOM   1549  O   VAL A 423      -5.955  18.054 -19.548  1.00  2.00           O  
ATOM   1550  CB  VAL A 423      -9.238  17.752 -20.101  1.00  2.00           C  
ATOM   1551  CG1 VAL A 423      -8.618  18.580 -21.217  1.00  2.00           C  
ATOM   1552  CG2 VAL A 423     -10.131  16.673 -20.658  1.00  2.00           C  
ATOM   1553  N   TRP A 424      -7.299  19.106 -18.078  1.00  2.00           N  
ATOM   1554  CA  TRP A 424      -6.307  20.116 -17.735  1.00  2.00           C  
ATOM   1555  C   TRP A 424      -5.030  19.470 -17.210  1.00  2.00           C  
ATOM   1556  O   TRP A 424      -3.934  19.843 -17.618  1.00  2.00           O  
ATOM   1557  CB  TRP A 424      -6.850  21.115 -16.707  1.00  2.00           C  
ATOM   1558  CG  TRP A 424      -5.869  22.217 -16.402  1.00  2.00           C  
ATOM   1559  CD1 TRP A 424      -4.658  22.089 -15.783  1.00  2.00           C  
ATOM   1560  CD2 TRP A 424      -6.008  23.607 -16.723  1.00  2.00           C  
ATOM   1561  NE1 TRP A 424      -4.035  23.311 -15.701  1.00  2.00           N  
ATOM   1562  CE2 TRP A 424      -4.842  24.259 -16.270  1.00  2.00           C  
ATOM   1563  CE3 TRP A 424      -7.007  24.364 -17.341  1.00  2.00           C  
ATOM   1564  CZ2 TRP A 424      -4.652  25.631 -16.411  1.00  2.00           C  
ATOM   1565  CZ3 TRP A 424      -6.812  25.725 -17.490  1.00  2.00           C  
ATOM   1566  CH2 TRP A 424      -5.646  26.345 -17.028  1.00  2.00           C  
ATOM   1567  N   SER A 425      -5.171  18.513 -16.296  1.00  2.00           N  
ATOM   1568  CA  SER A 425      -4.005  17.811 -15.762  1.00  2.00           C  
ATOM   1569  C   SER A 425      -3.255  17.106 -16.885  1.00  2.00           C  
ATOM   1570  O   SER A 425      -2.030  17.190 -16.970  1.00  2.00           O  
ATOM   1571  CB  SER A 425      -4.400  16.805 -14.673  1.00  2.00           C  
ATOM   1572  OG  SER A 425      -4.904  17.455 -13.517  1.00  3.09           O  
ATOM   1573  N   PHE A 426      -3.992  16.415 -17.750  1.00  2.00           N  
ATOM   1574  CA  PHE A 426      -3.381  15.740 -18.883  1.00  2.00           C  
ATOM   1575  C   PHE A 426      -2.502  16.703 -19.675  1.00  2.00           C  
ATOM   1576  O   PHE A 426      -1.448  16.322 -20.175  1.00  2.00           O  
ATOM   1577  CB  PHE A 426      -4.442  15.107 -19.783  1.00  2.00           C  
ATOM   1578  CG  PHE A 426      -3.873  14.333 -20.938  1.00  2.00           C  
ATOM   1579  CD1 PHE A 426      -3.377  13.055 -20.752  1.00  2.00           C  
ATOM   1580  CD2 PHE A 426      -3.841  14.885 -22.215  1.00  2.00           C  
ATOM   1581  CE1 PHE A 426      -2.857  12.341 -21.816  1.00  2.00           C  
ATOM   1582  CE2 PHE A 426      -3.329  14.179 -23.281  1.00  2.00           C  
ATOM   1583  CZ  PHE A 426      -2.832  12.904 -23.083  1.00  2.00           C  
ATOM   1584  N   GLY A 427      -2.940  17.953 -19.781  1.00  2.00           N  
ATOM   1585  CA  GLY A 427      -2.134  18.994 -20.404  1.00  2.00           C  
ATOM   1586  C   GLY A 427      -0.778  19.154 -19.732  1.00  2.00           C  
ATOM   1587  O   GLY A 427       0.254  19.152 -20.403  1.00  2.00           O  
ATOM   1588  N   ILE A 428      -0.777  19.293 -18.407  1.00  2.00           N  
ATOM   1589  CA  ILE A 428       0.467  19.389 -17.647  1.00  2.00           C  
ATOM   1590  C   ILE A 428       1.307  18.132 -17.868  1.00  2.00           C  
ATOM   1591  O   ILE A 428       2.510  18.211 -18.138  1.00  2.00           O  
ATOM   1592  CB  ILE A 428       0.210  19.561 -16.130  1.00  2.00           C  
ATOM   1593  CG1 ILE A 428      -0.774  20.708 -15.860  1.00  2.00           C  
ATOM   1594  CG2 ILE A 428       1.514  19.779 -15.386  1.00  2.00           C  
ATOM   1595  CD1 ILE A 428      -0.273  22.084 -16.269  1.00  2.00           C  
ATOM   1596  N   LEU A 429       0.655  16.976 -17.767  1.00  2.00           N  
ATOM   1597  CA  LEU A 429       1.317  15.685 -17.920  1.00  2.00           C  
ATOM   1598  C   LEU A 429       2.069  15.592 -19.238  1.00  2.00           C  
ATOM   1599  O   LEU A 429       3.129  14.974 -19.306  1.00  2.27           O  
ATOM   1600  CB  LEU A 429       0.303  14.543 -17.808  1.00  2.00           C  
ATOM   1601  CG  LEU A 429       0.856  13.138 -17.567  1.00  2.00           C  
ATOM   1602  CD1 LEU A 429      -0.248  12.205 -17.109  1.00  2.00           C  
ATOM   1603  CD2 LEU A 429       1.534  12.584 -18.815  1.00  6.44           C  
ATOM   1604  N   LEU A 430       1.522  16.208 -20.282  1.00  2.00           N  
ATOM   1605  CA  LEU A 430       2.191  16.245 -21.584  1.00  2.00           C  
ATOM   1606  C   LEU A 430       3.545  16.950 -21.540  1.00  2.00           C  
ATOM   1607  O   LEU A 430       4.475  16.553 -22.241  1.00  2.00           O  
ATOM   1608  CB  LEU A 430       1.299  16.895 -22.643  1.00  2.00           C  
ATOM   1609  CG  LEU A 430       0.130  16.067 -23.171  1.00  2.00           C  
ATOM   1610  CD1 LEU A 430      -0.648  16.859 -24.203  1.00  2.00           C  
ATOM   1611  CD2 LEU A 430       0.634  14.767 -23.765  1.00  2.00           C  
ATOM   1612  N   THR A 431       3.652  18.000 -20.729  1.00  2.00           N  
ATOM   1613  CA  THR A 431       4.918  18.720 -20.580  1.00  2.00           C  
ATOM   1614  C   THR A 431       5.919  17.869 -19.809  1.00  2.00           C  
ATOM   1615  O   THR A 431       7.126  17.957 -20.041  1.00  2.94           O  
ATOM   1616  CB  THR A 431       4.751  20.092 -19.881  1.00  2.00           C  
ATOM   1617  OG1 THR A 431       4.440  19.903 -18.492  1.00  2.00           O  
ATOM   1618  CG2 THR A 431       3.655  20.906 -20.550  1.00  2.00           C  
ATOM   1619  N   GLU A 432       5.416  17.045 -18.892  1.00  2.00           N  
ATOM   1620  CA  GLU A 432       6.265  16.087 -18.195  1.00  2.00           C  
ATOM   1621  C   GLU A 432       6.859  15.087 -19.185  1.00  2.00           C  
ATOM   1622  O   GLU A 432       8.037  14.741 -19.091  1.00  2.00           O  
ATOM   1623  CB  GLU A 432       5.486  15.350 -17.098  1.00  2.19           C  
ATOM   1624  CG  GLU A 432       5.201  16.182 -15.854  1.00  2.00           C  
ATOM   1625  CD  GLU A 432       4.484  15.392 -14.770  1.00  2.00           C  
ATOM   1626  OE1 GLU A 432       3.297  15.053 -14.957  1.00  2.00           O  
ATOM   1627  OE2 GLU A 432       5.104  15.132 -13.718  1.00  2.00           O  
ATOM   1628  N   ILE A 433       6.048  14.637 -20.142  1.00  2.00           N  
ATOM   1629  CA  ILE A 433       6.504  13.659 -21.133  1.00  2.28           C  
ATOM   1630  C   ILE A 433       7.615  14.213 -22.020  1.00  2.01           C  
ATOM   1631  O   ILE A 433       8.640  13.568 -22.225  1.00  2.17           O  
ATOM   1632  CB  ILE A 433       5.349  13.156 -22.043  1.00  2.74           C  
ATOM   1633  CG1 ILE A 433       4.462  12.149 -21.303  1.00  2.49           C  
ATOM   1634  CG2 ILE A 433       5.905  12.498 -23.299  1.00  2.00           C  
ATOM   1635  CD1 ILE A 433       3.207  11.772 -22.076  1.00  2.09           C  
ATOM   1636  N   VAL A 434       7.409  15.414 -22.542  1.00  2.31           N  
ATOM   1637  CA  VAL A 434       8.321  15.962 -23.534  1.00  2.61           C  
ATOM   1638  C   VAL A 434       9.603  16.535 -22.928  1.00  2.82           C  
ATOM   1639  O   VAL A 434      10.601  16.710 -23.633  1.00  3.25           O  
ATOM   1640  CB  VAL A 434       7.624  16.994 -24.444  1.00  2.41           C  
ATOM   1641  CG1 VAL A 434       7.533  18.334 -23.759  1.00  2.00           C  
ATOM   1642  CG2 VAL A 434       8.360  17.109 -25.767  1.00  5.86           C  
ATOM   1643  N   THR A 435       9.581  16.810 -21.624  1.00  2.58           N  
ATOM   1644  CA  THR A 435      10.763  17.324 -20.929  1.00  2.34           C  
ATOM   1645  C   THR A 435      11.382  16.245 -20.053  1.00  3.93           C  
ATOM   1646  O   THR A 435      12.067  16.542 -19.073  1.00  4.94           O  
ATOM   1647  CB  THR A 435      10.435  18.549 -20.051  1.00  2.00           C  
ATOM   1648  OG1 THR A 435       9.567  18.159 -18.979  1.00  2.00           O  
ATOM   1649  CG2 THR A 435       9.768  19.636 -20.875  1.00  2.00           C  
ATOM   1650  N   HIS A 436      11.120  14.990 -20.406  1.00  4.93           N  
ATOM   1651  CA  HIS A 436      11.626  13.840 -19.659  1.00  4.97           C  
ATOM   1652  C   HIS A 436      11.430  13.910 -18.147  1.00  4.81           C  
ATOM   1653  O   HIS A 436      12.293  13.478 -17.381  1.00  5.06           O  
ATOM   1654  CB  HIS A 436      13.075  13.535 -20.026  1.00  4.41           C  
ATOM   1655  CG  HIS A 436      13.234  12.958 -21.397  1.00  8.23           C  
ATOM   1656  ND1 HIS A 436      13.099  11.611 -21.658  1.00  9.06           N  
ATOM   1657  CD2 HIS A 436      13.497  13.548 -22.589  1.00  7.49           C  
ATOM   1658  CE1 HIS A 436      13.275  11.396 -22.950  1.00 10.88           C  
ATOM   1659  NE2 HIS A 436      13.514  12.555 -23.538  1.00  9.13           N  
ATOM   1660  N   GLY A 437      10.289  14.451 -17.726  1.00  5.21           N  
ATOM   1661  CA  GLY A 437       9.879  14.404 -16.323  1.00  5.54           C  
ATOM   1662  C   GLY A 437      10.187  15.637 -15.499  1.00  5.91           C  
ATOM   1663  O   GLY A 437      10.073  15.610 -14.279  1.00  6.78           O  
ATOM   1664  N   ARG A 438      10.587  16.717 -16.161  1.00  7.25           N  
ATOM   1665  CA  ARG A 438      10.884  17.975 -15.482  1.00  7.80           C  
ATOM   1666  C   ARG A 438       9.632  18.525 -14.800  1.00  6.75           C  
ATOM   1667  O   ARG A 438       8.513  18.311 -15.265  1.00  6.64           O  
ATOM   1668  CB  ARG A 438      11.432  19.002 -16.485  1.00  9.38           C  
ATOM   1669  CG  ARG A 438      12.076  20.253 -15.865  1.00 14.19           C  
ATOM   1670  CD  ARG A 438      12.334  21.344 -16.918  1.00 19.28           C  
ATOM   1671  NE  ARG A 438      13.258  22.373 -16.441  1.00 23.40           N  
ATOM   1672  CZ  ARG A 438      13.423  23.565 -17.014  1.00 30.38           C  
ATOM   1673  NH1 ARG A 438      12.712  23.899 -18.086  1.00 32.11           N  
ATOM   1674  NH2 ARG A 438      14.296  24.433 -16.511  1.00 29.21           N  
ATOM   1675  N   ILE A 439       9.837  19.225 -13.690  1.00  6.28           N  
ATOM   1676  CA  ILE A 439       8.762  19.872 -12.942  1.00  5.42           C  
ATOM   1677  C   ILE A 439       8.146  21.035 -13.726  1.00  5.38           C  
ATOM   1678  O   ILE A 439       8.866  21.913 -14.198  1.00  5.92           O  
ATOM   1679  CB  ILE A 439       9.289  20.383 -11.583  1.00  5.89           C  
ATOM   1680  CG1 ILE A 439       9.646  19.198 -10.679  1.00  6.07           C  
ATOM   1681  CG2 ILE A 439       8.277  21.306 -10.918  1.00  3.75           C  
ATOM   1682  CD1 ILE A 439      10.227  19.595  -9.351  1.00 10.64           C  
ATOM   1683  N   PRO A 440       6.807  21.041 -13.858  1.00  4.43           N  
ATOM   1684  CA  PRO A 440       6.041  22.034 -14.620  1.00  4.78           C  
ATOM   1685  C   PRO A 440       6.273  23.477 -14.186  1.00  4.67           C  
ATOM   1686  O   PRO A 440       6.589  23.739 -13.027  1.00  4.11           O  
ATOM   1687  CB  PRO A 440       4.584  21.646 -14.341  1.00  4.16           C  
ATOM   1688  CG  PRO A 440       4.640  20.212 -13.970  1.00  3.82           C  
ATOM   1689  CD  PRO A 440       5.931  20.031 -13.243  1.00  4.34           C  
ATOM   1690  N   TYR A 441       6.083  24.404 -15.121  1.00  5.60           N  
ATOM   1691  CA  TYR A 441       6.264  25.829 -14.858  1.00  5.81           C  
ATOM   1692  C   TYR A 441       7.654  26.093 -14.283  1.00  6.55           C  
ATOM   1693  O   TYR A 441       7.786  26.646 -13.192  1.00  7.65           O  
ATOM   1694  CB  TYR A 441       5.181  26.354 -13.906  1.00  5.08           C  
ATOM   1695  CG  TYR A 441       3.760  26.228 -14.424  1.00  3.31           C  
ATOM   1696  CD1 TYR A 441       3.189  27.226 -15.207  1.00  2.00           C  
ATOM   1697  CD2 TYR A 441       2.980  25.123 -14.107  1.00  5.73           C  
ATOM   1698  CE1 TYR A 441       1.883  27.118 -15.672  1.00  2.00           C  
ATOM   1699  CE2 TYR A 441       1.673  25.005 -14.569  1.00  4.39           C  
ATOM   1700  CZ  TYR A 441       1.132  26.004 -15.349  1.00  2.00           C  
ATOM   1701  OH  TYR A 441      -0.160  25.884 -15.800  1.00  2.00           O  
ATOM   1702  N   PRO A 442       8.698  25.699 -15.025  1.00  6.48           N  
ATOM   1703  CA  PRO A 442      10.082  25.838 -14.587  1.00  6.67           C  
ATOM   1704  C   PRO A 442      10.351  27.164 -13.884  1.00  6.66           C  
ATOM   1705  O   PRO A 442      10.114  28.230 -14.457  1.00  5.93           O  
ATOM   1706  CB  PRO A 442      10.863  25.777 -15.902  1.00  6.38           C  
ATOM   1707  CG  PRO A 442      10.039  24.893 -16.767  1.00  5.92           C  
ATOM   1708  CD  PRO A 442       8.603  25.161 -16.394  1.00  6.55           C  
ATOM   1709  N   GLY A 443      10.839  27.087 -12.648  1.00  6.56           N  
ATOM   1710  CA  GLY A 443      11.289  28.269 -11.919  1.00  6.32           C  
ATOM   1711  C   GLY A 443      10.200  29.207 -11.430  1.00  6.16           C  
ATOM   1712  O   GLY A 443      10.473  30.367 -11.111  1.00  6.64           O  
ATOM   1713  N   MET A 444       8.965  28.720 -11.370  1.00  5.38           N  
ATOM   1714  CA  MET A 444       7.875  29.512 -10.810  1.00  5.11           C  
ATOM   1715  C   MET A 444       7.341  28.892  -9.528  1.00  5.35           C  
ATOM   1716  O   MET A 444       7.154  27.675  -9.446  1.00  5.96           O  
ATOM   1717  CB  MET A 444       6.742  29.690 -11.819  1.00  4.87           C  
ATOM   1718  CG  MET A 444       7.080  30.619 -12.972  1.00  4.46           C  
ATOM   1719  SD  MET A 444       5.884  30.503 -14.313  1.00  2.07           S  
ATOM   1720  CE  MET A 444       4.372  30.889 -13.438  1.00  5.97           C  
ATOM   1721  N   THR A 445       7.121  29.737  -8.524  1.00  4.28           N  
ATOM   1722  CA  THR A 445       6.465  29.321  -7.291  1.00  3.53           C  
ATOM   1723  C   THR A 445       4.976  29.176  -7.577  1.00  3.60           C  
ATOM   1724  O   THR A 445       4.459  29.785  -8.511  1.00  4.33           O  
ATOM   1725  CB  THR A 445       6.658  30.370  -6.161  1.00  3.69           C  
ATOM   1726  OG1 THR A 445       5.983  31.590  -6.502  1.00  2.09           O  
ATOM   1727  CG2 THR A 445       8.136  30.661  -5.941  1.00  2.00           C  
ATOM   1728  N   ASN A 446       4.285  28.379  -6.772  1.00  3.97           N  
ATOM   1729  CA  ASN A 446       2.842  28.214  -6.929  1.00  4.23           C  
ATOM   1730  C   ASN A 446       2.075  29.530  -7.134  1.00  4.14           C  
ATOM   1731  O   ASN A 446       1.267  29.635  -8.059  1.00  5.35           O  
ATOM   1732  CB  ASN A 446       2.254  27.409  -5.762  1.00  4.65           C  
ATOM   1733  CG  ASN A 446       2.560  25.922  -5.863  1.00  5.15           C  
ATOM   1734  OD1 ASN A 446       2.825  25.405  -6.947  1.00  6.54           O  
ATOM   1735  ND2 ASN A 446       2.514  25.228  -4.733  1.00  4.06           N  
ATOM   1736  N   PRO A 447       2.324  30.538  -6.275  1.00  3.40           N  
ATOM   1737  CA  PRO A 447       1.644  31.830  -6.400  1.00  3.27           C  
ATOM   1738  C   PRO A 447       1.941  32.557  -7.713  1.00  3.21           C  
ATOM   1739  O   PRO A 447       1.098  33.308  -8.208  1.00  3.56           O  
ATOM   1740  CB  PRO A 447       2.183  32.625  -5.208  1.00  3.00           C  
ATOM   1741  CG  PRO A 447       2.547  31.581  -4.208  1.00  3.06           C  
ATOM   1742  CD  PRO A 447       3.098  30.451  -5.024  1.00  3.27           C  
ATOM   1743  N   GLU A 448       3.127  32.346  -8.271  1.00  3.02           N  
ATOM   1744  CA  GLU A 448       3.451  32.926  -9.571  1.00  2.49           C  
ATOM   1745  C   GLU A 448       2.656  32.234 -10.671  1.00  2.71           C  
ATOM   1746  O   GLU A 448       2.239  32.870 -11.640  1.00  2.39           O  
ATOM   1747  CB  GLU A 448       4.947  32.830  -9.854  1.00  2.37           C  
ATOM   1748  CG  GLU A 448       5.784  33.843  -9.090  1.00  3.14           C  
ATOM   1749  CD  GLU A 448       7.271  33.684  -9.338  1.00  5.63           C  
ATOM   1750  OE1 GLU A 448       7.781  32.548  -9.233  1.00  3.27           O  
ATOM   1751  OE2 GLU A 448       7.935  34.705  -9.619  1.00 10.93           O  
ATOM   1752  N   VAL A 449       2.431  30.933 -10.498  1.00  2.30           N  
ATOM   1753  CA  VAL A 449       1.657  30.138 -11.451  1.00  2.18           C  
ATOM   1754  C   VAL A 449       0.185  30.559 -11.475  1.00  3.02           C  
ATOM   1755  O   VAL A 449      -0.408  30.731 -12.544  1.00  2.58           O  
ATOM   1756  CB  VAL A 449       1.762  28.630 -11.144  1.00  2.00           C  
ATOM   1757  CG1 VAL A 449       0.919  27.838 -12.111  1.00  2.00           C  
ATOM   1758  CG2 VAL A 449       3.205  28.176 -11.221  1.00  2.00           C  
ATOM   1759  N   ILE A 450      -0.403  30.725 -10.295  1.00  3.34           N  
ATOM   1760  CA  ILE A 450      -1.778  31.206 -10.195  1.00  3.60           C  
ATOM   1761  C   ILE A 450      -1.907  32.609 -10.795  1.00  3.91           C  
ATOM   1762  O   ILE A 450      -2.831  32.887 -11.550  1.00  3.78           O  
ATOM   1763  CB  ILE A 450      -2.256  31.218  -8.727  1.00  4.07           C  
ATOM   1764  CG1 ILE A 450      -2.400  29.784  -8.207  1.00  2.78           C  
ATOM   1765  CG2 ILE A 450      -3.566  31.984  -8.589  1.00  3.03           C  
ATOM   1766  CD1 ILE A 450      -2.498  29.680  -6.694  1.00  2.55           C  
ATOM   1767  N   GLN A 451      -0.965  33.486 -10.469  1.00  5.10           N  
ATOM   1768  CA  GLN A 451      -1.009  34.856 -10.956  1.00  7.37           C  
ATOM   1769  C   GLN A 451      -0.921  34.889 -12.484  1.00  7.09           C  
ATOM   1770  O   GLN A 451      -1.688  35.595 -13.139  1.00  7.51           O  
ATOM   1771  CB  GLN A 451       0.118  35.682 -10.329  1.00  8.68           C  
ATOM   1772  CG  GLN A 451      -0.311  37.046  -9.782  1.00 15.72           C  
ATOM   1773  CD  GLN A 451      -0.562  38.091 -10.864  1.00 25.16           C  
ATOM   1774  OE1 GLN A 451      -1.256  37.834 -11.852  1.00 27.49           O  
ATOM   1775  NE2 GLN A 451      -0.013  39.289 -10.665  1.00 27.07           N  
ATOM   1776  N   ASN A 452      -0.002  34.107 -13.047  1.00  6.32           N  
ATOM   1777  CA  ASN A 452       0.172  34.041 -14.496  1.00  5.75           C  
ATOM   1778  C   ASN A 452      -1.048  33.505 -15.232  1.00  5.38           C  
ATOM   1779  O   ASN A 452      -1.456  34.049 -16.264  1.00  5.45           O  
ATOM   1780  CB  ASN A 452       1.399  33.212 -14.862  1.00  5.94           C  
ATOM   1781  CG  ASN A 452       2.671  34.029 -14.868  1.00  8.29           C  
ATOM   1782  OD1 ASN A 452       3.506  33.889 -15.761  1.00 13.88           O  
ATOM   1783  ND2 ASN A 452       2.822  34.897 -13.876  1.00 10.12           N  
ATOM   1784  N   LEU A 453      -1.625  32.430 -14.704  1.00  4.52           N  
ATOM   1785  CA  LEU A 453      -2.805  31.827 -15.309  1.00  3.35           C  
ATOM   1786  C   LEU A 453      -3.963  32.820 -15.378  1.00  3.77           C  
ATOM   1787  O   LEU A 453      -4.682  32.884 -16.374  1.00  3.59           O  
ATOM   1788  CB  LEU A 453      -3.213  30.563 -14.546  1.00  2.47           C  
ATOM   1789  CG  LEU A 453      -2.270  29.362 -14.686  1.00  2.92           C  
ATOM   1790  CD1 LEU A 453      -2.706  28.211 -13.798  1.00  2.00           C  
ATOM   1791  CD2 LEU A 453      -2.148  28.911 -16.138  1.00  2.00           C  
ATOM   1792  N   GLU A 454      -4.133  33.602 -14.321  1.00  4.15           N  
ATOM   1793  CA  GLU A 454      -5.239  34.541 -14.254  1.00  5.75           C  
ATOM   1794  C   GLU A 454      -5.061  35.686 -15.248  1.00  5.67           C  
ATOM   1795  O   GLU A 454      -6.036  36.283 -15.697  1.00  6.08           O  
ATOM   1796  CB  GLU A 454      -5.431  35.059 -12.824  1.00  6.62           C  
ATOM   1797  CG  GLU A 454      -5.821  33.966 -11.832  1.00  9.97           C  
ATOM   1798  CD  GLU A 454      -6.060  34.482 -10.420  1.00 16.04           C  
ATOM   1799  OE1 GLU A 454      -5.602  35.603 -10.092  1.00 14.46           O  
ATOM   1800  OE2 GLU A 454      -6.705  33.752  -9.634  1.00 16.57           O  
ATOM   1801  N   ARG A 455      -3.814  35.971 -15.607  1.00  5.27           N  
ATOM   1802  CA  ARG A 455      -3.523  36.998 -16.604  1.00  5.22           C  
ATOM   1803  C   ARG A 455      -3.867  36.521 -18.010  1.00  4.37           C  
ATOM   1804  O   ARG A 455      -3.878  37.312 -18.951  1.00  3.90           O  
ATOM   1805  CB  ARG A 455      -2.040  37.376 -16.574  1.00  5.52           C  
ATOM   1806  CG  ARG A 455      -1.584  38.068 -15.315  1.00  6.47           C  
ATOM   1807  CD  ARG A 455      -0.169  38.579 -15.485  1.00  7.72           C  
ATOM   1808  NE  ARG A 455      -0.104  39.699 -16.419  1.00  7.09           N  
ATOM   1809  CZ  ARG A 455       1.027  40.220 -16.879  1.00  7.55           C  
ATOM   1810  NH1 ARG A 455       2.193  39.707 -16.504  1.00  7.85           N  
ATOM   1811  NH2 ARG A 455       0.993  41.245 -17.723  1.00  5.04           N  
ATOM   1812  N   GLY A 456      -4.103  35.220 -18.155  1.00  3.81           N  
ATOM   1813  CA  GLY A 456      -4.348  34.631 -19.467  1.00  3.65           C  
ATOM   1814  C   GLY A 456      -3.141  33.894 -20.023  1.00  3.60           C  
ATOM   1815  O   GLY A 456      -3.213  33.276 -21.087  1.00  3.17           O  
ATOM   1816  N   TYR A 457      -2.026  33.967 -19.302  1.00  4.05           N  
ATOM   1817  CA  TYR A 457      -0.813  33.243 -19.677  1.00  3.73           C  
ATOM   1818  C   TYR A 457      -0.987  31.760 -19.397  1.00  3.53           C  
ATOM   1819  O   TYR A 457      -1.732  31.375 -18.496  1.00  3.59           O  
ATOM   1820  CB  TYR A 457       0.389  33.731 -18.861  1.00  3.94           C  
ATOM   1821  CG  TYR A 457       0.919  35.109 -19.205  1.00  2.57           C  
ATOM   1822  CD1 TYR A 457       0.469  35.804 -20.319  1.00  2.87           C  
ATOM   1823  CD2 TYR A 457       1.918  35.686 -18.437  1.00  4.25           C  
ATOM   1824  CE1 TYR A 457       0.977  37.058 -20.631  1.00  4.82           C  
ATOM   1825  CE2 TYR A 457       2.432  36.924 -18.738  1.00  5.13           C  
ATOM   1826  CZ  TYR A 457       1.963  37.608 -19.833  1.00  6.39           C  
ATOM   1827  OH  TYR A 457       2.493  38.844 -20.119  1.00  8.25           O  
ATOM   1828  N   ARG A 458      -0.289  30.932 -20.167  1.00  3.91           N  
ATOM   1829  CA  ARG A 458      -0.185  29.499 -19.872  1.00  2.86           C  
ATOM   1830  C   ARG A 458       1.289  29.141 -19.769  1.00  2.82           C  
ATOM   1831  O   ARG A 458       2.151  29.998 -19.948  1.00  3.67           O  
ATOM   1832  CB  ARG A 458      -0.869  28.662 -20.958  1.00  2.19           C  
ATOM   1833  CG  ARG A 458      -2.390  28.819 -20.998  1.00  2.00           C  
ATOM   1834  CD  ARG A 458      -3.027  28.342 -19.692  1.00  2.00           C  
ATOM   1835  NE  ARG A 458      -4.486  28.375 -19.724  1.00  2.00           N  
ATOM   1836  CZ  ARG A 458      -5.219  29.400 -19.299  1.00  2.00           C  
ATOM   1837  NH1 ARG A 458      -4.626  30.483 -18.822  1.00  2.00           N  
ATOM   1838  NH2 ARG A 458      -6.544  29.348 -19.363  1.00  2.00           N  
ATOM   1839  N   MET A 459       1.589  27.884 -19.475  1.00  3.73           N  
ATOM   1840  CA  MET A 459       2.979  27.476 -19.345  1.00  2.60           C  
ATOM   1841  C   MET A 459       3.761  27.817 -20.604  1.00  3.72           C  
ATOM   1842  O   MET A 459       3.320  27.530 -21.721  1.00  2.52           O  
ATOM   1843  CB  MET A 459       3.096  25.983 -19.054  1.00  2.86           C  
ATOM   1844  CG  MET A 459       4.522  25.533 -18.780  1.00  2.00           C  
ATOM   1845  SD  MET A 459       4.648  23.773 -18.428  1.00  4.91           S  
ATOM   1846  CE  MET A 459       3.259  23.549 -17.326  1.00  3.26           C  
ATOM   1847  N   VAL A 460       4.919  28.441 -20.400  1.00  4.54           N  
ATOM   1848  CA  VAL A 460       5.873  28.746 -21.462  1.00  4.54           C  
ATOM   1849  C   VAL A 460       6.234  27.483 -22.250  1.00  4.85           C  
ATOM   1850  O   VAL A 460       6.419  26.416 -21.667  1.00  4.38           O  
ATOM   1851  CB  VAL A 460       7.169  29.337 -20.853  1.00  5.32           C  
ATOM   1852  CG1 VAL A 460       8.270  29.464 -21.906  1.00  4.64           C  
ATOM   1853  CG2 VAL A 460       6.882  30.682 -20.187  1.00  6.53           C  
ATOM   1854  N   ARG A 461       6.328  27.616 -23.572  1.00  4.76           N  
ATOM   1855  CA  ARG A 461       6.755  26.522 -24.444  1.00  5.39           C  
ATOM   1856  C   ARG A 461       7.972  25.781 -23.901  1.00  5.64           C  
ATOM   1857  O   ARG A 461       9.063  26.342 -23.840  1.00  6.18           O  
ATOM   1858  CB  ARG A 461       7.099  27.059 -25.834  1.00  5.89           C  
ATOM   1859  CG  ARG A 461       5.922  27.596 -26.616  1.00  4.05           C  
ATOM   1860  CD  ARG A 461       6.332  27.913 -28.033  1.00  2.00           C  
ATOM   1861  NE  ARG A 461       5.185  28.250 -28.864  1.00  3.12           N  
ATOM   1862  CZ  ARG A 461       4.623  29.454 -28.911  1.00  4.57           C  
ATOM   1863  NH1 ARG A 461       5.100  30.444 -28.168  1.00  2.01           N  
ATOM   1864  NH2 ARG A 461       3.579  29.667 -29.703  1.00  6.32           N  
ATOM   1865  N   PRO A 462       7.790  24.510 -23.513  1.00  6.66           N  
ATOM   1866  CA  PRO A 462       8.915  23.692 -23.059  1.00  7.97           C  
ATOM   1867  C   PRO A 462       9.985  23.531 -24.144  1.00  9.76           C  
ATOM   1868  O   PRO A 462       9.675  23.581 -25.335  1.00  9.85           O  
ATOM   1869  CB  PRO A 462       8.260  22.337 -22.759  1.00  6.86           C  
ATOM   1870  CG  PRO A 462       6.847  22.670 -22.435  1.00  5.64           C  
ATOM   1871  CD  PRO A 462       6.499  23.818 -23.342  1.00  6.27           C  
ATOM   1872  N   ASP A 463      11.234  23.345 -23.727  1.00 11.96           N  
ATOM   1873  CA  ASP A 463      12.331  23.092 -24.661  1.00 13.22           C  
ATOM   1874  C   ASP A 463      12.059  21.833 -25.480  1.00 13.07           C  
ATOM   1875  O   ASP A 463      11.592  20.830 -24.945  1.00 13.46           O  
ATOM   1876  CB  ASP A 463      13.658  22.954 -23.906  1.00 13.33           C  
ATOM   1877  CG  ASP A 463      14.096  24.254 -23.245  1.00 17.34           C  
ATOM   1878  OD1 ASP A 463      13.468  25.305 -23.510  1.00 20.80           O  
ATOM   1879  OD2 ASP A 463      15.073  24.230 -22.464  1.00 19.74           O  
ATOM   1880  N   ASN A 464      12.325  21.903 -26.783  1.00 13.62           N  
ATOM   1881  CA  ASN A 464      12.187  20.744 -27.664  1.00 13.80           C  
ATOM   1882  C   ASN A 464      10.754  20.214 -27.756  1.00 13.31           C  
ATOM   1883  O   ASN A 464      10.530  19.007 -27.890  1.00 13.44           O  
ATOM   1884  CB  ASN A 464      13.133  19.622 -27.214  1.00 14.78           C  
ATOM   1885  CG  ASN A 464      14.574  20.089 -27.086  1.00 15.24           C  
ATOM   1886  OD1 ASN A 464      15.164  20.595 -28.042  1.00 18.36           O  
ATOM   1887  ND2 ASN A 464      15.149  19.911 -25.903  1.00 14.77           N  
ATOM   1888  N   CYS A 465       9.787  21.122 -27.697  1.00 12.53           N  
ATOM   1889  CA  CYS A 465       8.379  20.739 -27.740  1.00 10.57           C  
ATOM   1890  C   CYS A 465       7.798  20.992 -29.127  1.00  9.27           C  
ATOM   1891  O   CYS A 465       7.777  22.128 -29.595  1.00  9.50           O  
ATOM   1892  CB  CYS A 465       7.585  21.513 -26.684  1.00  9.92           C  
ATOM   1893  SG  CYS A 465       5.878  20.973 -26.472  1.00 11.06           S  
ATOM   1894  N   PRO A 466       7.354  19.924 -29.805  1.00  8.12           N  
ATOM   1895  CA  PRO A 466       6.667  20.104 -31.072  1.00  7.17           C  
ATOM   1896  C   PRO A 466       5.542  21.120 -30.896  1.00  6.56           C  
ATOM   1897  O   PRO A 466       4.771  21.023 -29.936  1.00  5.66           O  
ATOM   1898  CB  PRO A 466       6.079  18.719 -31.344  1.00  7.51           C  
ATOM   1899  CG  PRO A 466       7.002  17.783 -30.658  1.00  6.83           C  
ATOM   1900  CD  PRO A 466       7.496  18.503 -29.442  1.00  8.17           C  
ATOM   1901  N   GLU A 467       5.473  22.098 -31.797  1.00  5.03           N  
ATOM   1902  CA  GLU A 467       4.446  23.129 -31.732  1.00  3.80           C  
ATOM   1903  C   GLU A 467       3.039  22.526 -31.797  1.00  3.88           C  
ATOM   1904  O   GLU A 467       2.103  23.045 -31.187  1.00  3.96           O  
ATOM   1905  CB  GLU A 467       4.653  24.168 -32.835  1.00  3.16           C  
ATOM   1906  CG  GLU A 467       3.692  25.353 -32.772  1.00  4.13           C  
ATOM   1907  CD  GLU A 467       3.767  26.129 -31.459  1.00  3.35           C  
ATOM   1908  OE1 GLU A 467       4.798  26.044 -30.753  1.00  2.44           O  
ATOM   1909  OE2 GLU A 467       2.789  26.832 -31.138  1.00  2.00           O  
ATOM   1910  N   GLU A 468       2.897  21.422 -32.526  1.00  3.29           N  
ATOM   1911  CA  GLU A 468       1.625  20.710 -32.586  1.00  2.88           C  
ATOM   1912  C   GLU A 468       1.198  20.257 -31.193  1.00  2.17           C  
ATOM   1913  O   GLU A 468       0.052  20.459 -30.778  1.00  2.00           O  
ATOM   1914  CB  GLU A 468       1.729  19.505 -33.523  1.00  2.63           C  
ATOM   1915  CG  GLU A 468       1.628  19.856 -34.998  1.00  4.68           C  
ATOM   1916  CD  GLU A 468       2.152  18.747 -35.889  1.00 11.75           C  
ATOM   1917  OE1 GLU A 468       1.342  18.108 -36.603  1.00 11.31           O  
ATOM   1918  OE2 GLU A 468       3.378  18.507 -35.860  1.00 12.61           O  
ATOM   1919  N   LEU A 469       2.132  19.645 -30.474  1.00  2.00           N  
ATOM   1920  CA  LEU A 469       1.870  19.179 -29.122  1.00  2.00           C  
ATOM   1921  C   LEU A 469       1.553  20.350 -28.193  1.00  2.00           C  
ATOM   1922  O   LEU A 469       0.636  20.278 -27.374  1.00  2.00           O  
ATOM   1923  CB  LEU A 469       3.067  18.388 -28.592  1.00  2.00           C  
ATOM   1924  CG  LEU A 469       2.838  17.590 -27.311  1.00  2.00           C  
ATOM   1925  CD1 LEU A 469       1.616  16.697 -27.474  1.00  2.00           C  
ATOM   1926  CD2 LEU A 469       4.068  16.763 -26.986  1.00  2.26           C  
ATOM   1927  N   TYR A 470       2.310  21.432 -28.321  1.00  2.00           N  
ATOM   1928  CA  TYR A 470       2.089  22.596 -27.472  1.00  2.00           C  
ATOM   1929  C   TYR A 470       0.702  23.197 -27.687  1.00  2.00           C  
ATOM   1930  O   TYR A 470       0.059  23.645 -26.736  1.00  2.01           O  
ATOM   1931  CB  TYR A 470       3.165  23.658 -27.695  1.00  2.00           C  
ATOM   1932  CG  TYR A 470       3.009  24.850 -26.789  1.00  2.00           C  
ATOM   1933  CD1 TYR A 470       3.277  24.749 -25.431  1.00  2.00           C  
ATOM   1934  CD2 TYR A 470       2.583  26.076 -27.283  1.00  2.00           C  
ATOM   1935  CE1 TYR A 470       3.129  25.836 -24.592  1.00  2.00           C  
ATOM   1936  CE2 TYR A 470       2.439  27.171 -26.451  1.00  2.00           C  
ATOM   1937  CZ  TYR A 470       2.716  27.043 -25.107  1.00  2.00           C  
ATOM   1938  OH  TYR A 470       2.578  28.120 -24.265  1.00  2.00           O  
ATOM   1939  N   GLN A 471       0.252  23.213 -28.940  1.00  2.00           N  
ATOM   1940  CA  GLN A 471      -1.076  23.718 -29.261  1.00  2.00           C  
ATOM   1941  C   GLN A 471      -2.148  22.758 -28.772  1.00  2.00           C  
ATOM   1942  O   GLN A 471      -3.304  23.137 -28.599  1.00  2.00           O  
ATOM   1943  CB  GLN A 471      -1.224  23.981 -30.763  1.00  2.00           C  
ATOM   1944  CG  GLN A 471      -0.564  25.278 -31.216  1.00  2.00           C  
ATOM   1945  CD  GLN A 471      -0.984  26.475 -30.374  1.00  2.00           C  
ATOM   1946  OE1 GLN A 471      -2.156  26.630 -30.037  1.00  2.00           O  
ATOM   1947  NE2 GLN A 471      -0.022  27.329 -30.033  1.00  2.00           N  
ATOM   1948  N   LEU A 472      -1.754  21.509 -28.549  1.00  2.88           N  
ATOM   1949  CA  LEU A 472      -2.671  20.518 -28.007  1.00  3.40           C  
ATOM   1950  C   LEU A 472      -2.770  20.715 -26.496  1.00  3.14           C  
ATOM   1951  O   LEU A 472      -3.858  20.632 -25.921  1.00  3.18           O  
ATOM   1952  CB  LEU A 472      -2.205  19.101 -28.349  1.00  3.06           C  
ATOM   1953  CG  LEU A 472      -3.190  17.979 -28.025  1.00  4.34           C  
ATOM   1954  CD1 LEU A 472      -4.483  18.171 -28.802  1.00  5.50           C  
ATOM   1955  CD2 LEU A 472      -2.576  16.618 -28.322  1.00  4.53           C  
ATOM   1956  N   MET A 473      -1.631  20.990 -25.863  1.00  2.33           N  
ATOM   1957  CA  MET A 473      -1.598  21.302 -24.440  1.00  2.24           C  
ATOM   1958  C   MET A 473      -2.515  22.486 -24.172  1.00  3.05           C  
ATOM   1959  O   MET A 473      -3.259  22.500 -23.187  1.00  3.41           O  
ATOM   1960  CB  MET A 473      -0.185  21.675 -23.998  1.00  2.13           C  
ATOM   1961  CG  MET A 473       0.877  20.620 -24.244  1.00  3.18           C  
ATOM   1962  SD  MET A 473       2.509  21.308 -23.895  1.00  3.68           S  
ATOM   1963  CE  MET A 473       3.557  19.860 -24.021  1.00  2.11           C  
ATOM   1964  N   ARG A 474      -2.453  23.480 -25.055  1.00  2.30           N  
ATOM   1965  CA  ARG A 474      -3.237  24.700 -24.902  1.00  2.73           C  
ATOM   1966  C   ARG A 474      -4.748  24.461 -24.925  1.00  3.10           C  
ATOM   1967  O   ARG A 474      -5.482  25.056 -24.136  1.00  3.55           O  
ATOM   1968  CB  ARG A 474      -2.825  25.746 -25.941  1.00  2.12           C  
ATOM   1969  CG  ARG A 474      -1.389  26.222 -25.782  1.00  3.53           C  
ATOM   1970  CD  ARG A 474      -1.137  27.485 -26.578  1.00  8.84           C  
ATOM   1971  NE  ARG A 474      -2.025  28.568 -26.166  1.00 14.27           N  
ATOM   1972  CZ  ARG A 474      -1.724  29.476 -25.240  1.00 23.18           C  
ATOM   1973  NH1 ARG A 474      -0.541  29.442 -24.623  1.00 20.66           N  
ATOM   1974  NH2 ARG A 474      -2.605  30.427 -24.935  1.00 23.23           N  
ATOM   1975  N   LEU A 475      -5.209  23.593 -25.824  1.00  3.28           N  
ATOM   1976  CA  LEU A 475      -6.612  23.178 -25.829  1.00  3.42           C  
ATOM   1977  C   LEU A 475      -6.999  22.637 -24.461  1.00  3.06           C  
ATOM   1978  O   LEU A 475      -8.104  22.879 -23.980  1.00  3.60           O  
ATOM   1979  CB  LEU A 475      -6.863  22.093 -26.876  1.00  3.70           C  
ATOM   1980  CG  LEU A 475      -6.854  22.473 -28.356  1.00  5.23           C  
ATOM   1981  CD1 LEU A 475      -7.298  21.273 -29.172  1.00  5.03           C  
ATOM   1982  CD2 LEU A 475      -7.776  23.660 -28.609  1.00  4.97           C  
ATOM   1983  N   CYS A 476      -6.087  21.889 -23.848  1.00  2.55           N  
ATOM   1984  CA  CYS A 476      -6.319  21.325 -22.525  1.00  2.64           C  
ATOM   1985  C   CYS A 476      -6.436  22.425 -21.478  1.00  3.01           C  
ATOM   1986  O   CYS A 476      -7.110  22.259 -20.457  1.00  2.70           O  
ATOM   1987  CB  CYS A 476      -5.183  20.375 -22.140  1.00  2.46           C  
ATOM   1988  SG  CYS A 476      -5.201  18.782 -22.982  1.00  2.00           S  
ATOM   1989  N   TRP A 477      -5.774  23.549 -21.731  1.00  2.68           N  
ATOM   1990  CA  TRP A 477      -5.704  24.606 -20.738  1.00  3.02           C  
ATOM   1991  C   TRP A 477      -6.694  25.736 -20.988  1.00  3.84           C  
ATOM   1992  O   TRP A 477      -6.545  26.824 -20.437  1.00  4.74           O  
ATOM   1993  CB  TRP A 477      -4.280  25.155 -20.624  1.00  3.34           C  
ATOM   1994  CG  TRP A 477      -3.256  24.136 -20.211  1.00  2.00           C  
ATOM   1995  CD1 TRP A 477      -3.430  23.107 -19.333  1.00  2.00           C  
ATOM   1996  CD2 TRP A 477      -1.887  24.084 -20.620  1.00  2.00           C  
ATOM   1997  NE1 TRP A 477      -2.264  22.401 -19.192  1.00  2.00           N  
ATOM   1998  CE2 TRP A 477      -1.299  22.983 -19.970  1.00  2.00           C  
ATOM   1999  CE3 TRP A 477      -1.105  24.852 -21.486  1.00  2.00           C  
ATOM   2000  CZ2 TRP A 477       0.036  22.632 -20.158  1.00  2.00           C  
ATOM   2001  CZ3 TRP A 477       0.222  24.501 -21.671  1.00  2.00           C  
ATOM   2002  CH2 TRP A 477       0.776  23.402 -21.012  1.00  2.00           C  
ATOM   2003  N   LYS A 478      -7.704  25.482 -21.813  1.00  4.65           N  
ATOM   2004  CA  LYS A 478      -8.724  26.492 -22.085  1.00  5.49           C  
ATOM   2005  C   LYS A 478      -9.400  26.965 -20.806  1.00  5.99           C  
ATOM   2006  O   LYS A 478      -9.530  26.207 -19.842  1.00  6.11           O  
ATOM   2007  CB  LYS A 478      -9.755  25.986 -23.096  1.00  5.42           C  
ATOM   2008  CG  LYS A 478      -9.309  26.153 -24.544  1.00  6.07           C  
ATOM   2009  CD  LYS A 478     -10.420  25.825 -25.518  1.00  6.74           C  
ATOM   2010  CE  LYS A 478     -10.035  26.191 -26.947  1.00  7.75           C  
ATOM   2011  NZ  LYS A 478     -10.116  27.652 -27.217  1.00  8.11           N  
ATOM   2012  N   GLU A 479      -9.809  28.231 -20.799  1.00  6.84           N  
ATOM   2013  CA  GLU A 479     -10.391  28.857 -19.612  1.00  7.15           C  
ATOM   2014  C   GLU A 479     -11.655  28.148 -19.141  1.00  7.28           C  
ATOM   2015  O   GLU A 479     -11.789  27.809 -17.965  1.00  7.75           O  
ATOM   2016  CB  GLU A 479     -10.704  30.327 -19.887  1.00  6.77           C  
ATOM   2017  CG  GLU A 479     -11.341  31.054 -18.717  1.00  7.53           C  
ATOM   2018  CD  GLU A 479     -10.331  31.462 -17.665  1.00 10.55           C  
ATOM   2019  OE1 GLU A 479      -9.114  31.324 -17.919  1.00 10.93           O  
ATOM   2020  OE2 GLU A 479     -10.755  31.932 -16.588  1.00 10.40           O  
ATOM   2021  N   ARG A 480     -12.592  27.947 -20.059  1.00  7.55           N  
ATOM   2022  CA  ARG A 480     -13.847  27.297 -19.718  1.00  8.45           C  
ATOM   2023  C   ARG A 480     -13.740  25.785 -19.870  1.00  7.53           C  
ATOM   2024  O   ARG A 480     -13.390  25.286 -20.937  1.00  7.94           O  
ATOM   2025  CB  ARG A 480     -15.003  27.872 -20.548  1.00  8.95           C  
ATOM   2026  CG  ARG A 480     -15.175  29.383 -20.373  1.00  9.50           C  
ATOM   2027  CD  ARG A 480     -16.495  29.901 -20.923  1.00 12.07           C  
ATOM   2028  NE  ARG A 480     -16.607  29.744 -22.372  1.00 17.68           N  
ATOM   2029  CZ  ARG A 480     -17.559  29.038 -22.979  1.00 18.16           C  
ATOM   2030  NH1 ARG A 480     -18.495  28.425 -22.264  1.00 16.98           N  
ATOM   2031  NH2 ARG A 480     -17.583  28.953 -24.304  1.00 16.03           N  
ATOM   2032  N   PRO A 481     -14.001  25.051 -18.779  1.00  7.45           N  
ATOM   2033  CA  PRO A 481     -13.983  23.593 -18.792  1.00  6.79           C  
ATOM   2034  C   PRO A 481     -14.647  23.003 -20.032  1.00  7.39           C  
ATOM   2035  O   PRO A 481     -14.066  22.139 -20.683  1.00  8.77           O  
ATOM   2036  CB  PRO A 481     -14.783  23.230 -17.543  1.00  5.88           C  
ATOM   2037  CG  PRO A 481     -14.525  24.353 -16.600  1.00  5.76           C  
ATOM   2038  CD  PRO A 481     -14.220  25.587 -17.424  1.00  6.59           C  
ATOM   2039  N   GLU A 482     -15.845  23.470 -20.370  1.00  8.70           N  
ATOM   2040  CA  GLU A 482     -16.593  22.873 -21.480  1.00  9.68           C  
ATOM   2041  C   GLU A 482     -15.959  23.108 -22.849  1.00  8.72           C  
ATOM   2042  O   GLU A 482     -16.316  22.452 -23.825  1.00  9.10           O  
ATOM   2043  CB  GLU A 482     -18.073  23.286 -21.468  1.00 10.09           C  
ATOM   2044  CG  GLU A 482     -18.348  24.740 -21.848  1.00 14.52           C  
ATOM   2045  CD  GLU A 482     -18.468  25.659 -20.643  1.00 20.46           C  
ATOM   2046  OE1 GLU A 482     -17.803  25.399 -19.610  1.00 18.87           O  
ATOM   2047  OE2 GLU A 482     -19.232  26.648 -20.737  1.00 21.19           O  
ATOM   2048  N   ASP A 483     -15.012  24.038 -22.913  1.00  7.85           N  
ATOM   2049  CA  ASP A 483     -14.285  24.308 -24.150  1.00  6.86           C  
ATOM   2050  C   ASP A 483     -13.118  23.344 -24.331  1.00  6.01           C  
ATOM   2051  O   ASP A 483     -12.626  23.152 -25.441  1.00  6.35           O  
ATOM   2052  CB  ASP A 483     -13.785  25.755 -24.178  1.00  6.85           C  
ATOM   2053  CG  ASP A 483     -14.910  26.760 -24.366  1.00  7.59           C  
ATOM   2054  OD1 ASP A 483     -15.936  26.412 -24.988  1.00  4.01           O  
ATOM   2055  OD2 ASP A 483     -14.765  27.906 -23.896  1.00 11.75           O  
ATOM   2056  N   ARG A 484     -12.678  22.736 -23.235  1.00  5.58           N  
ATOM   2057  CA  ARG A 484     -11.577  21.780 -23.279  1.00  4.25           C  
ATOM   2058  C   ARG A 484     -12.046  20.498 -23.966  1.00  3.92           C  
ATOM   2059  O   ARG A 484     -13.195  20.090 -23.801  1.00  4.23           O  
ATOM   2060  CB  ARG A 484     -11.068  21.482 -21.864  1.00  4.43           C  
ATOM   2061  CG  ARG A 484     -10.598  22.705 -21.091  1.00  2.00           C  
ATOM   2062  CD  ARG A 484     -10.259  22.354 -19.651  1.00  2.00           C  
ATOM   2063  NE  ARG A 484     -10.274  23.543 -18.801  1.00  4.34           N  
ATOM   2064  CZ  ARG A 484     -10.369  23.524 -17.474  1.00  2.61           C  
ATOM   2065  NH1 ARG A 484     -10.456  22.372 -16.822  1.00  2.00           N  
ATOM   2066  NH2 ARG A 484     -10.386  24.664 -16.799  1.00  2.00           N  
ATOM   2067  N   PRO A 485     -11.154  19.860 -24.738  1.00  3.26           N  
ATOM   2068  CA  PRO A 485     -11.500  18.699 -25.558  1.00  3.35           C  
ATOM   2069  C   PRO A 485     -11.782  17.448 -24.728  1.00  4.14           C  
ATOM   2070  O   PRO A 485     -11.419  17.397 -23.552  1.00  3.56           O  
ATOM   2071  CB  PRO A 485     -10.245  18.490 -26.403  1.00  2.83           C  
ATOM   2072  CG  PRO A 485      -9.143  19.001 -25.552  1.00  3.54           C  
ATOM   2073  CD  PRO A 485      -9.715  20.168 -24.794  1.00  2.44           C  
ATOM   2074  N   THR A 486     -12.438  16.458 -25.338  1.00  4.08           N  
ATOM   2075  CA  THR A 486     -12.666  15.166 -24.690  1.00  4.88           C  
ATOM   2076  C   THR A 486     -11.367  14.369 -24.695  1.00  4.39           C  
ATOM   2077  O   THR A 486     -10.423  14.719 -25.400  1.00  3.41           O  
ATOM   2078  CB  THR A 486     -13.752  14.323 -25.416  1.00  4.93           C  
ATOM   2079  OG1 THR A 486     -13.308  13.996 -26.740  1.00  7.24           O  
ATOM   2080  CG2 THR A 486     -15.089  15.068 -25.486  1.00  4.26           C  
ATOM   2081  N   PHE A 487     -11.317  13.294 -23.918  1.00  4.83           N  
ATOM   2082  CA  PHE A 487     -10.142  12.436 -23.942  1.00  5.38           C  
ATOM   2083  C   PHE A 487     -10.108  11.608 -25.222  1.00  6.39           C  
ATOM   2084  O   PHE A 487      -9.034  11.275 -25.727  1.00  8.03           O  
ATOM   2085  CB  PHE A 487     -10.060  11.547 -22.698  1.00  4.75           C  
ATOM   2086  CG  PHE A 487      -9.405  12.213 -21.514  1.00  3.41           C  
ATOM   2087  CD1 PHE A 487      -8.036  12.436 -21.497  1.00  4.52           C  
ATOM   2088  CD2 PHE A 487     -10.154  12.596 -20.412  1.00  2.00           C  
ATOM   2089  CE1 PHE A 487      -7.425  13.037 -20.406  1.00  2.90           C  
ATOM   2090  CE2 PHE A 487      -9.555  13.195 -19.319  1.00  2.00           C  
ATOM   2091  CZ  PHE A 487      -8.187  13.416 -19.316  1.00  3.27           C  
ATOM   2092  N   ASP A 488     -11.281  11.301 -25.765  1.00  6.31           N  
ATOM   2093  CA  ASP A 488     -11.345  10.574 -27.028  1.00  6.99           C  
ATOM   2094  C   ASP A 488     -10.768  11.399 -28.183  1.00  5.92           C  
ATOM   2095  O   ASP A 488     -10.073  10.871 -29.057  1.00  4.84           O  
ATOM   2096  CB  ASP A 488     -12.780  10.150 -27.347  1.00  8.44           C  
ATOM   2097  CG  ASP A 488     -12.879   9.393 -28.659  1.00 11.88           C  
ATOM   2098  OD1 ASP A 488     -11.888   8.728 -29.039  1.00 11.49           O  
ATOM   2099  OD2 ASP A 488     -13.943   9.469 -29.310  1.00 17.33           O  
ATOM   2100  N   TYR A 489     -11.068  12.692 -28.191  1.00  3.99           N  
ATOM   2101  CA  TYR A 489     -10.483  13.580 -29.182  1.00  3.31           C  
ATOM   2102  C   TYR A 489      -8.964  13.613 -29.031  1.00  2.73           C  
ATOM   2103  O   TYR A 489      -8.229  13.459 -30.010  1.00  2.00           O  
ATOM   2104  CB  TYR A 489     -11.063  14.989 -29.062  1.00  2.43           C  
ATOM   2105  CG  TYR A 489     -10.411  15.981 -29.986  1.00  2.00           C  
ATOM   2106  CD1 TYR A 489     -10.808  16.090 -31.314  1.00  2.00           C  
ATOM   2107  CD2 TYR A 489      -9.378  16.801 -29.537  1.00  2.00           C  
ATOM   2108  CE1 TYR A 489     -10.199  17.003 -32.169  1.00  2.00           C  
ATOM   2109  CE2 TYR A 489      -8.766  17.712 -30.382  1.00  2.00           C  
ATOM   2110  CZ  TYR A 489      -9.178  17.806 -31.693  1.00  2.00           C  
ATOM   2111  OH  TYR A 489      -8.570  18.708 -32.528  1.00  2.00           O  
ATOM   2112  N   LEU A 490      -8.506  13.799 -27.795  1.00  2.80           N  
ATOM   2113  CA  LEU A 490      -7.078  13.856 -27.484  1.00  2.69           C  
ATOM   2114  C   LEU A 490      -6.333  12.606 -27.949  1.00  3.49           C  
ATOM   2115  O   LEU A 490      -5.229  12.699 -28.486  1.00  4.39           O  
ATOM   2116  CB  LEU A 490      -6.863  14.058 -25.982  1.00  2.00           C  
ATOM   2117  CG  LEU A 490      -7.102  15.454 -25.408  1.00  2.00           C  
ATOM   2118  CD1 LEU A 490      -7.117  15.405 -23.889  1.00  2.00           C  
ATOM   2119  CD2 LEU A 490      -6.051  16.441 -25.905  1.00  2.00           C  
ATOM   2120  N   ARG A 491      -6.937  11.442 -27.731  1.00  2.86           N  
ATOM   2121  CA  ARG A 491      -6.343  10.179 -28.152  1.00  3.18           C  
ATOM   2122  C   ARG A 491      -6.159  10.138 -29.662  1.00  3.44           C  
ATOM   2123  O   ARG A 491      -5.053   9.909 -30.158  1.00  3.58           O  
ATOM   2124  CB  ARG A 491      -7.210   8.992 -27.711  1.00  2.44           C  
ATOM   2125  CG  ARG A 491      -6.686   7.651 -28.203  1.00  2.24           C  
ATOM   2126  CD  ARG A 491      -7.749   6.561 -28.151  1.00  6.02           C  
ATOM   2127  NE  ARG A 491      -9.007   6.979 -28.769  1.00 10.47           N  
ATOM   2128  CZ  ARG A 491      -9.227   7.031 -30.081  1.00 13.03           C  
ATOM   2129  NH1 ARG A 491      -8.266   6.698 -30.937  1.00 16.18           N  
ATOM   2130  NH2 ARG A 491     -10.410   7.426 -30.541  1.00  8.31           N  
ATOM   2131  N   SER A 492      -7.249  10.349 -30.392  1.00  3.54           N  
ATOM   2132  CA  SER A 492      -7.201  10.276 -31.845  1.00  5.14           C  
ATOM   2133  C   SER A 492      -6.201  11.269 -32.429  1.00  5.04           C  
ATOM   2134  O   SER A 492      -5.505  10.958 -33.395  1.00  6.43           O  
ATOM   2135  CB  SER A 492      -8.592  10.470 -32.458  1.00  5.42           C  
ATOM   2136  OG  SER A 492      -9.079  11.779 -32.222  1.00  9.44           O  
ATOM   2137  N   VAL A 493      -6.114  12.457 -31.837  1.00  4.01           N  
ATOM   2138  CA  VAL A 493      -5.169  13.458 -32.314  1.00  3.27           C  
ATOM   2139  C   VAL A 493      -3.727  13.009 -32.077  1.00  3.36           C  
ATOM   2140  O   VAL A 493      -2.874  13.120 -32.961  1.00  3.04           O  
ATOM   2141  CB  VAL A 493      -5.426  14.843 -31.685  1.00  3.39           C  
ATOM   2142  CG1 VAL A 493      -4.271  15.789 -31.969  1.00  3.05           C  
ATOM   2143  CG2 VAL A 493      -6.727  15.427 -32.206  1.00  2.90           C  
ATOM   2144  N   LEU A 494      -3.459  12.481 -30.888  1.00  3.40           N  
ATOM   2145  CA  LEU A 494      -2.120  12.000 -30.564  1.00  3.39           C  
ATOM   2146  C   LEU A 494      -1.696  10.825 -31.441  1.00  4.12           C  
ATOM   2147  O   LEU A 494      -0.507  10.624 -31.678  1.00  3.19           O  
ATOM   2148  CB  LEU A 494      -2.004  11.655 -29.077  1.00  2.84           C  
ATOM   2149  CG  LEU A 494      -1.894  12.858 -28.134  1.00  2.00           C  
ATOM   2150  CD1 LEU A 494      -2.303  12.502 -26.715  1.00  2.53           C  
ATOM   2151  CD2 LEU A 494      -0.500  13.460 -28.166  1.00  2.00           C  
ATOM   2152  N   GLU A 495      -2.670  10.067 -31.943  1.00  5.37           N  
ATOM   2153  CA  GLU A 495      -2.380   8.936 -32.825  1.00  5.59           C  
ATOM   2154  C   GLU A 495      -2.015   9.370 -34.239  1.00  6.27           C  
ATOM   2155  O   GLU A 495      -1.137   8.782 -34.868  1.00  6.79           O  
ATOM   2156  CB  GLU A 495      -3.536   7.942 -32.846  1.00  5.74           C  
ATOM   2157  CG  GLU A 495      -3.599   7.046 -31.623  1.00  6.81           C  
ATOM   2158  CD  GLU A 495      -4.864   6.219 -31.590  1.00 13.22           C  
ATOM   2159  OE1 GLU A 495      -5.575   6.201 -32.618  1.00 15.34           O  
ATOM   2160  OE2 GLU A 495      -5.149   5.590 -30.544  1.00 13.77           O  
ATOM   2161  N   ASP A 496      -2.684  10.402 -34.741  1.00  7.39           N  
ATOM   2162  CA  ASP A 496      -2.286  11.008 -36.012  1.00  7.51           C  
ATOM   2163  C   ASP A 496      -0.869  11.567 -35.907  1.00  8.03           C  
ATOM   2164  O   ASP A 496      -0.070  11.431 -36.830  1.00  8.08           O  
ATOM   2165  CB  ASP A 496      -3.258  12.120 -36.416  1.00  6.63           C  
ATOM   2166  CG  ASP A 496      -4.595  11.584 -36.896  1.00  7.07           C  
ATOM   2167  OD1 ASP A 496      -4.650  10.409 -37.319  1.00  2.19           O  
ATOM   2168  OD2 ASP A 496      -5.591  12.344 -36.855  1.00  8.00           O  
ATOM   2169  N   PHE A 497      -0.569  12.194 -34.771  1.00  8.65           N  
ATOM   2170  CA  PHE A 497       0.744  12.781 -34.526  1.00  9.78           C  
ATOM   2171  C   PHE A 497       1.812  11.696 -34.571  1.00 12.02           C  
ATOM   2172  O   PHE A 497       2.893  11.891 -35.128  1.00 12.85           O  
ATOM   2173  CB  PHE A 497       0.774  13.452 -33.146  1.00  9.45           C  
ATOM   2174  CG  PHE A 497       0.130  14.812 -33.103  1.00  3.50           C  
ATOM   2175  CD1 PHE A 497      -0.620  15.279 -34.165  1.00  2.00           C  
ATOM   2176  CD2 PHE A 497       0.245  15.606 -31.973  1.00  2.00           C  
ATOM   2177  CE1 PHE A 497      -1.213  16.525 -34.118  1.00  2.00           C  
ATOM   2178  CE2 PHE A 497      -0.351  16.850 -31.916  1.00  2.00           C  
ATOM   2179  CZ  PHE A 497      -1.081  17.309 -32.996  1.00  2.00           C  
ATOM   2180  N   PHE A 498       1.488  10.546 -33.987  1.00 13.73           N  
ATOM   2181  CA  PHE A 498       2.435   9.447 -33.838  1.00 15.27           C  
ATOM   2182  C   PHE A 498       2.737   8.699 -35.139  1.00 16.56           C  
ATOM   2183  O   PHE A 498       3.898   8.421 -35.446  1.00 16.65           O  
ATOM   2184  CB  PHE A 498       1.956   8.490 -32.745  1.00 15.38           C  
ATOM   2185  CG  PHE A 498       2.560   7.123 -32.824  1.00 16.42           C  
ATOM   2186  CD1 PHE A 498       3.931   6.950 -32.757  1.00 15.63           C  
ATOM   2187  CD2 PHE A 498       1.751   6.005 -32.938  1.00 16.59           C  
ATOM   2188  CE1 PHE A 498       4.485   5.686 -32.824  1.00 17.15           C  
ATOM   2189  CE2 PHE A 498       2.298   4.746 -33.003  1.00 15.45           C  
ATOM   2190  CZ  PHE A 498       3.668   4.585 -32.947  1.00 16.31           C  
ATOM   2191  N   THR A 499       1.700   8.373 -35.904  1.00 18.32           N  
ATOM   2192  CA  THR A 499       1.898   7.684 -37.177  1.00 19.59           C  
ATOM   2193  C   THR A 499       2.489   8.622 -38.225  1.00 20.95           C  
ATOM   2194  O   THR A 499       2.965   8.176 -39.269  1.00 21.25           O  
ATOM   2195  CB  THR A 499       0.591   7.079 -37.724  1.00 19.61           C  
ATOM   2196  OG1 THR A 499      -0.301   8.130 -38.108  1.00 18.97           O  
ATOM   2197  CG2 THR A 499      -0.076   6.199 -36.680  1.00 19.69           C  
ATOM   2198  N   ALA A 500       2.456   9.921 -37.943  1.00 21.93           N  
ATOM   2199  CA  ALA A 500       2.997  10.916 -38.864  1.00 23.44           C  
ATOM   2200  C   ALA A 500       4.515  11.020 -38.745  1.00 24.79           C  
ATOM   2201  O   ALA A 500       5.191  11.436 -39.688  1.00 25.41           O  
ATOM   2202  CB  ALA A 500       2.357  12.265 -38.619  1.00 23.23           C  
ATOM   2203  N   THR A 501       5.038  10.651 -37.577  1.00 25.61           N  
ATOM   2204  CA  THR A 501       6.474  10.702 -37.313  1.00 25.96           C  
ATOM   2205  C   THR A 501       7.061   9.295 -37.202  1.00 26.82           C  
ATOM   2206  O   THR A 501       6.961   8.477 -38.121  1.00 26.63           O  
ATOM   2207  CB  THR A 501       6.786  11.460 -36.001  1.00 26.20           C  
ATOM   2208  OG1 THR A 501       6.310  10.704 -34.878  1.00 23.79           O  
ATOM   2209  CG2 THR A 501       6.147  12.841 -36.003  1.00 25.43           C  
ATOM   2210  N   GLU A 502       7.652   8.947 -36.174  1.00 26.99           N  
TER    2211      GLU A 502                                                      
HETATM 2212  S   SO4 A   1      -0.858  -3.930 -22.738  1.00  2.74           S  
HETATM 2213  O1  SO4 A   1      -0.166  -5.081 -23.308  1.00  4.58           O  
HETATM 2214  O2  SO4 A   1      -1.944  -3.500 -23.616  1.00  2.00           O  
HETATM 2215  O3  SO4 A   1       0.092  -2.832 -22.575  1.00  2.00           O  
HETATM 2216  O4  SO4 A   1      -1.403  -4.309 -21.438  1.00  2.15           O  
HETATM 2217  S   SO4 A 510      -9.761  18.694 -36.021  1.00 11.97           S  
HETATM 2218  O1  SO4 A 510      -9.717  17.820 -37.194  1.00  8.54           O  
HETATM 2219  O2  SO4 A 510     -11.164  18.882 -35.638  1.00  6.25           O  
HETATM 2220  O3  SO4 A 510      -9.170  19.997 -36.335  1.00 11.14           O  
HETATM 2221  O4  SO4 A 510      -8.998  18.080 -34.934  1.00  6.71           O  
HETATM 2222  N1  KSH A 511       5.556   1.450  -7.785  1.00 58.38           N  
HETATM 2223  C2  KSH A 511       5.242   2.416  -6.907  1.00 58.37           C  
HETATM 2224  C3  KSH A 511       3.910   2.532  -6.503  1.00 58.29           C  
HETATM 2225  C4  KSH A 511       2.932   1.667  -7.002  1.00 58.65           C  
HETATM 2226  N5  KSH A 511       3.281   0.709  -7.886  1.00 57.58           N  
HETATM 2227  C6  KSH A 511       4.584   0.647  -8.236  1.00 57.34           C  
HETATM 2228  C7  KSH A 511       5.267  -0.275  -9.163  1.00 56.06           C  
HETATM 2229  C8  KSH A 511       6.685   0.151  -9.134  1.00 57.43           C  
HETATM 2230  N9  KSH A 511       6.861   1.204  -8.291  1.00 58.78           N  
HETATM 2231  C10 KSH A 511       4.541  -1.348  -9.899  1.00 53.35           C  
HETATM 2232  O11 KSH A 511       5.168  -2.137 -10.581  1.00 52.98           O  
HETATM 2233  N12 KSH A 511       3.216  -1.415  -9.791  1.00 50.90           N  
HETATM 2234  N16 KSH A 511       7.669  -0.442  -9.851  1.00 57.78           N  
HETATM 2235  C17 KSH A 511       8.961  -0.050  -9.754  1.00 60.38           C  
HETATM 2236  C18 KSH A 511       9.378   0.768  -8.706  1.00 61.83           C  
HETATM 2237  C19 KSH A 511      10.710   1.167  -8.612  1.00 63.70           C  
HETATM 2238  C20 KSH A 511      11.628   0.748  -9.570  1.00 63.66           C  
HETATM 2239  C21 KSH A 511      11.219  -0.070 -10.618  1.00 63.30           C  
HETATM 2240  C22 KSH A 511       9.886  -0.469 -10.709  1.00 62.00           C  
HETATM 2241  O26 KSH A 511      12.132  -0.478 -11.558  1.00 63.68           O  
HETATM 2242  C27 KSH A 511      13.297  -1.203 -11.163  1.00 63.80           C  
HETATM 2243  O31 KSH A 511      11.119   1.972  -7.578  1.00 64.73           O  
HETATM 2244  C32 KSH A 511      12.181   1.560  -6.716  1.00 64.23           C  
HETATM 2245  C37 KSH A 511       1.491   1.804  -6.561  1.00 60.29           C  
HETATM 2246  C38 KSH A 511       0.818   0.447  -6.519  1.00 58.76           C  
HETATM 2247  N42 KSH A 511       6.206   3.295  -6.381  1.00 59.39           N  
HETATM 2248  C43 KSH A 511       6.154   3.760  -4.998  1.00 59.24           C  
HETATM 2249  C44 KSH A 511       7.518   4.396  -4.762  1.00 58.30           C  
HETATM 2250  C45 KSH A 511       8.278   4.366  -6.078  1.00 58.83           C  
HETATM 2251  C46 KSH A 511       7.337   3.818  -7.145  1.00 59.80           C  
HETATM 2252  C53 KSH A 511       6.777   4.972  -7.972  1.00 60.59           C  
HETATM 2253  O55 KSH A 511       7.545   6.162  -7.744  1.00 59.67           O  
HETATM 2254  O   HOH A   2     -14.280   8.669 -24.049  1.00  2.00           O  
HETATM 2255  O   HOH A   3      -7.007   8.799  -8.426  1.00  2.00           O  
HETATM 2256  O   HOH A   4       1.679  -4.394 -19.265  1.00  2.00           O  
HETATM 2257  O   HOH A   5      -1.562  24.336 -14.104  1.00  2.00           O  
HETATM 2258  O   HOH A   6       3.877  13.276 -11.456  1.00  8.39           O  
HETATM 2259  O   HOH A   7      -4.569   9.049  -5.353  1.00  2.00           O  
HETATM 2260  O   HOH A   8       6.950  19.543 -17.425  1.00  2.78           O  
HETATM 2261  O   HOH A   9       2.423  -7.624 -14.222  1.00  2.00           O  
HETATM 2262  O   HOH A  10      -0.471  25.979 -18.596  1.00  2.00           O  
HETATM 2263  O   HOH A  11      -3.826  -4.465 -25.154  1.00  2.00           O  
HETATM 2264  O   HOH A  12      -6.277  14.977 -12.215  1.00  2.00           O  
HETATM 2265  O   HOH A  13       5.109 -12.820 -13.550  1.00  2.00           O  
HETATM 2266  O   HOH A  14      18.234   1.569 -18.831  1.00  2.00           O  
HETATM 2267  O   HOH A  15       7.351  16.433 -13.068  1.00  2.00           O  
HETATM 2268  O   HOH A  16      -9.900  -3.801 -22.092  1.00 10.21           O  
HETATM 2269  O   HOH A  17       4.414  16.588 -34.416  1.00  2.00           O  
HETATM 2270  O   HOH A  18      -4.308  25.440 -29.500  1.00  2.00           O  
HETATM 2271  O   HOH A  19      -4.840  21.975 -31.127  1.00  2.00           O  
HETATM 2272  O   HOH A  20       0.589  -6.987 -16.719  1.00  2.00           O  
HETATM 2273  O   HOH A  21     -16.889  18.314 -24.123  1.00  2.00           O  
HETATM 2274  O   HOH A  22       5.912  29.087 -17.391  1.00  5.35           O  
HETATM 2275  O   HOH A  23       0.936  -8.279 -12.424  1.00  2.74           O  
HETATM 2276  O   HOH A  24      -8.214   8.258   8.109  1.00 16.57           O  
HETATM 2277  O   HOH A  25     -13.212  16.976   0.436  1.00 10.84           O  
HETATM 2278  O   HOH A  26       2.786  -4.561 -17.125  1.00  2.00           O  
HETATM 2279  O   HOH A  27      11.862   3.340 -14.539  1.00  3.19           O  
HETATM 2280  O   HOH A  28       1.829   9.650  -6.298  1.00  2.00           O  
HETATM 2281  O   HOH A  29       5.508  -5.163 -16.791  1.00  2.00           O  
HETATM 2282  O   HOH A  30      -4.509  -3.484 -16.950  1.00  2.00           O  
HETATM 2283  O   HOH A  31       2.437  -4.786   4.344  1.00 12.27           O  
HETATM 2284  O   HOH A  32      -5.878   3.099  -0.410  1.00  3.24           O  
HETATM 2285  O   HOH A  33      11.516  17.578 -30.512  1.00 14.46           O  
HETATM 2286  O   HOH A  34     -14.265  21.144 -14.215  1.00 20.42           O  
HETATM 2287  O   HOH A  35      -8.155  -5.609 -16.229  1.00 13.57           O  
HETATM 2288  O   HOH A  36      -0.150  19.063  -3.040  1.00  6.64           O  
HETATM 2289  O   HOH A  37      11.824  15.513 -26.587  1.00  7.28           O  
HETATM 2290  O   HOH A  38      -5.147  -0.419 -25.580  1.00  4.56           O  
HETATM 2291  O   HOH A  39      11.681  23.507 -20.617  1.00  2.26           O  
HETATM 2292  O   HOH A  40      -7.527  18.729 -12.389  1.00  2.00           O  
HETATM 2293  O   HOH A  41     -17.196  -3.339  -2.520  1.00  6.11           O  
HETATM 2294  O   HOH A  42      -3.680  -7.679 -11.959  1.00  5.61           O  
HETATM 2295  O   HOH A  43     -10.857 -11.182   6.271  1.00  3.64           O  
HETATM 2296  O   HOH A  44      -5.808  17.557 -10.262  1.00  2.00           O  
HETATM 2297  O   HOH A  45       8.215  25.661 -19.686  1.00  2.00           O  
HETATM 2298  O   HOH A  46       2.394 -16.142 -13.799  1.00  7.35           O  
HETATM 2299  O   HOH A  47     -11.932  29.443 -11.574  1.00 23.96           O  
HETATM 2300  O   HOH A  48     -17.109  -8.522  -5.697  1.00 15.75           O  
HETATM 2301  O   HOH A  49     -15.021  20.420 -26.574  1.00  2.00           O  
HETATM 2302  O   HOH A  50     -23.892  11.702 -15.474  1.00  2.00           O  
HETATM 2303  O   HOH A  51     -12.784  -3.191 -20.684  1.00  8.07           O  
HETATM 2304  O   HOH A  52       4.572  -5.283   5.447  1.00 31.78           O  
HETATM 2305  O   HOH A  54       8.046  -2.006 -27.599  1.00  2.00           O  
HETATM 2306  O   HOH A  55      -2.454  15.364  -8.388  1.00  2.00           O  
HETATM 2307  O   HOH A  56      -9.104  -3.647 -11.395  1.00  2.31           O  
HETATM 2308  O   HOH A  57     -14.688   3.470  -3.401  1.00  3.61           O  
HETATM 2309  O   HOH A  58     -13.764  16.962 -27.599  1.00  2.03           O  
HETATM 2310  O   HOH A  59      -5.870  15.657  -1.849  1.00  9.44           O  
HETATM 2311  O   HOH A  60     -10.810   4.242 -24.679  1.00  7.92           O  
HETATM 2312  O   HOH A  61      -8.960  35.078 -14.593  1.00  2.41           O  
HETATM 2313  O   HOH A  62      11.617  -7.358 -11.056  1.00  8.89           O  
HETATM 2314  O   HOH A  63      -7.795  -2.374 -15.254  1.00  4.59           O  
HETATM 2315  O   HOH A  64      -3.729   4.959 -28.343  1.00  2.00           O  
HETATM 2316  O   HOH A  65      13.522  21.260 -19.941  1.00 10.14           O  
HETATM 2317  O   HOH A  66      -3.474  28.708 -27.628  1.00  4.37           O  
HETATM 2318  O   HOH A  67       1.331 -18.190  -9.797  1.00  2.73           O  
HETATM 2319  O   HOH A  68     -14.273  23.673  -1.944  1.00 11.70           O  
HETATM 2320  O   HOH A  69       2.792  21.237  -6.333  1.00  2.00           O  
HETATM 2321  O   HOH A  70      -0.164   5.668  -6.887  1.00 16.90           O  
HETATM 2322  O   HOH A  71       2.320  36.634  -8.194  1.00 14.64           O  
HETATM 2323  O   HOH A  72     -14.630  15.505 -21.561  1.00 13.38           O  
HETATM 2324  O   HOH A  73       2.360   6.652   2.731  1.00  2.90           O  
HETATM 2325  O   HOH A  74     -25.329 -16.254   0.221  1.00  9.40           O  
HETATM 2326  O   HOH A  75      11.863 -17.282   1.089  1.00 40.02           O  
HETATM 2327  O   HOH A  76     -12.362  28.719 -22.358  1.00  2.00           O  
HETATM 2328  O   HOH A  77      -4.045  26.300 -32.349  1.00 14.48           O  
HETATM 2329  O   HOH A  78      -8.263  -6.181 -20.791  1.00  9.75           O  
HETATM 2330  O   HOH A  79     -12.409 -15.877   0.404  1.00  8.55           O  
HETATM 2331  O   HOH A  80       6.041   3.300 -31.142  1.00  3.86           O  
HETATM 2332  O   HOH A  81      10.958  31.025 -15.547  1.00  7.61           O  
HETATM 2333  O   HOH A  82       6.110  -7.547 -16.792  1.00  2.00           O  
HETATM 2334  O   HOH A  83      -6.292  19.854 -31.957  1.00 11.67           O  
HETATM 2335  O   HOH A  84      -9.614  -7.603 -15.195  1.00  3.77           O  
HETATM 2336  O   HOH A  85      -5.449 -16.303   5.599  1.00  9.12           O  
HETATM 2337  O   HOH A  86      12.860 -10.997  -9.181  1.00  3.78           O  
HETATM 2338  O   HOH A  87      -5.874   1.338  10.733  1.00  6.40           O  
HETATM 2339  O   HOH A  88     -18.788  16.794 -18.493  1.00  4.30           O  
HETATM 2340  O   HOH A  89      -6.156  26.719 -27.733  1.00 21.09           O  
HETATM 2341  O   HOH A  90      -9.718   9.796  -0.789  1.00  2.00           O  
HETATM 2342  O   HOH A  91       3.590  14.454 -35.563  1.00  5.44           O  
HETATM 2343  O   HOH A  92       1.635  22.417  -4.775  1.00  2.50           O  
HETATM 2344  O   HOH A  93       4.007 -16.748  -3.594  1.00  3.08           O  
HETATM 2345  O   HOH A  94     -16.359   8.757 -27.709  1.00  4.39           O  
HETATM 2346  O   HOH A  95      -5.260  -1.858   9.451  1.00 16.01           O  
HETATM 2347  O   HOH A  96      -5.327  23.797  -3.288  1.00  8.84           O  
HETATM 2348  O   HOH A  97      -9.465  26.489 -29.687  1.00 16.30           O  
HETATM 2349  O   HOH A  98      12.135  11.423 -10.256  1.00  5.80           O  
HETATM 2350  O   HOH A  99      -4.861  15.373  -6.868  1.00 10.46           O  
HETATM 2351  O   HOH A 100       8.839  23.058 -19.353  1.00  2.00           O  
HETATM 2352  O   HOH A 101      14.642   2.565  -8.599  1.00 14.86           O  
HETATM 2353  O   HOH A 102      -6.821 -15.070  -8.177  1.00  8.22           O  
HETATM 2354  O   HOH A 103     -20.138  24.084 -24.226  1.00 17.83           O  
HETATM 2355  O   HOH A 104      16.170  17.545 -18.199  1.00  2.00           O  
HETATM 2356  O   HOH A 105      15.419   2.858   6.061  1.00  3.52           O  
HETATM 2357  O   HOH A 106       6.695  13.588  -9.377  1.00  5.95           O  
HETATM 2358  O   HOH A 107      12.265  -4.677 -18.171  1.00  8.73           O  
HETATM 2359  O   HOH A 108       5.691 -17.086   1.665  1.00 12.44           O  
HETATM 2360  O   HOH A 109      12.027   4.348   3.660  1.00  7.41           O  
HETATM 2361  O   HOH A 110      -2.535   0.201  -5.307  1.00 13.18           O  
HETATM 2362  O   HOH A 111     -13.662  -4.990   1.065  1.00  9.30           O  
HETATM 2363  O   HOH A 112       7.602  15.832 -10.610  1.00  4.41           O  
HETATM 2364  O   HOH A 113      -9.558   7.619 -34.905  1.00 10.38           O  
HETATM 2365  O   HOH A 114     -22.465 -15.480   2.976  1.00  5.04           O  
HETATM 2366  O   HOH A 115      -4.988  -2.950 -26.747  1.00  5.20           O  
HETATM 2367  O   HOH A 116      -8.684 -16.015  -6.344  1.00 14.45           O  
HETATM 2368  O   HOH A 117     -16.365  11.119 -16.567  1.00  9.87           O  
HETATM 2369  O   HOH A 118       8.091  31.660 -17.193  1.00 10.38           O  
HETATM 2370  O   HOH A 119      20.824   6.303 -28.929  1.00 11.74           O  
HETATM 2371  O   HOH A 120     -13.741 -18.221   1.584  1.00 20.32           O  
HETATM 2372  O   HOH A 121     -12.106   9.113   2.912  1.00 12.65           O  
HETATM 2373  O   HOH A 122      -9.565  29.961 -23.231  1.00 10.09           O  
HETATM 2374  O   HOH A 123      -0.728   8.752   9.953  1.00 11.07           O  
HETATM 2375  O   HOH A 124     -17.872  12.587 -18.335  1.00 13.52           O  
HETATM 2376  O   HOH A 125     -20.519  -2.404 -19.949  1.00 15.38           O  
HETATM 2377  O   HOH A 126      -7.767  29.740 -15.579  1.00 14.23           O  
HETATM 2378  O   HOH A 127     -16.028  10.836 -31.254  1.00  8.75           O  
HETATM 2379  O   HOH A 128      -5.837 -15.326   8.873  1.00 13.42           O  
HETATM 2380  O   HOH A 129      -3.729  14.899  -4.545  1.00  9.76           O  
HETATM 2381  O   HOH A 130      -3.020  15.858 -10.862  1.00 13.81           O  
HETATM 2382  O   HOH A 131      -6.251   7.084  11.460  1.00 10.65           O  
HETATM 2383  O   HOH A 132      -5.319  28.158  -3.431  1.00 17.44           O  
HETATM 2384  O   HOH A 133     -16.971  11.789 -25.122  1.00 15.50           O  
HETATM 2385  O   HOH A 134      17.874  26.399 -23.097  1.00 13.93           O  
HETATM 2386  O   HOH A 135       2.617  -9.520   8.573  1.00 14.84           O  
HETATM 2387  O   HOH A 136      -5.856  30.596 -11.508  1.00 11.26           O  
HETATM 2388  O   HOH A 512       1.646  28.103 -33.238  1.00  2.00           O  
CONECT 1303 1310                                                                
CONECT 1310 1303 1311                                                           
CONECT 1311 1310 1312 1314                                                      
CONECT 1312 1311 1313 1326                                                      
CONECT 1313 1312                                                                
CONECT 1314 1311 1315                                                           
CONECT 1315 1314 1316 1317                                                      
CONECT 1316 1315 1318                                                           
CONECT 1317 1315 1319                                                           
CONECT 1318 1316 1320                                                           
CONECT 1319 1317 1320                                                           
CONECT 1320 1318 1319 1321                                                      
CONECT 1321 1320 1322                                                           
CONECT 1322 1321 1323 1324 1325                                                 
CONECT 1323 1322                                                                
CONECT 1324 1322                                                                
CONECT 1325 1322                                                                
CONECT 1326 1312                                                                
CONECT 2212 2213 2214 2215 2216                                                 
CONECT 2213 2212                                                                
CONECT 2214 2212                                                                
CONECT 2215 2212                                                                
CONECT 2216 2212                                                                
CONECT 2217 2218 2219 2220 2221                                                 
CONECT 2218 2217                                                                
CONECT 2219 2217                                                                
CONECT 2220 2217                                                                
CONECT 2221 2217                                                                
CONECT 2222 2223 2227 2230                                                      
CONECT 2223 2222 2224 2247                                                      
CONECT 2224 2223 2225                                                           
CONECT 2225 2224 2226 2245                                                      
CONECT 2226 2225 2227                                                           
CONECT 2227 2222 2226 2228                                                      
CONECT 2228 2227 2229 2231                                                      
CONECT 2229 2228 2230 2234                                                      
CONECT 2230 2222 2229                                                           
CONECT 2231 2228 2232 2233                                                      
CONECT 2232 2231                                                                
CONECT 2233 2231                                                                
CONECT 2234 2229 2235                                                           
CONECT 2235 2234 2236 2240                                                      
CONECT 2236 2235 2237                                                           
CONECT 2237 2236 2238 2243                                                      
CONECT 2238 2237 2239                                                           
CONECT 2239 2238 2240 2241                                                      
CONECT 2240 2235 2239                                                           
CONECT 2241 2239 2242                                                           
CONECT 2242 2241                                                                
CONECT 2243 2237 2244                                                           
CONECT 2244 2243                                                                
CONECT 2245 2225 2246                                                           
CONECT 2246 2245                                                                
CONECT 2247 2223 2248 2251                                                      
CONECT 2248 2247 2249                                                           
CONECT 2249 2248 2250                                                           
CONECT 2250 2249 2251                                                           
CONECT 2251 2247 2250 2252                                                      
CONECT 2252 2251 2253                                                           
CONECT 2253 2252                                                                
MASTER      331    0    4   12   12    0    6    6 2387    1   60   22          
END                                                                             
