# Supplementary material for: Predictive classification models and targets identification for betulin derivatives as Leishmania donovani inhibitors
Source: J Cheminform. 2018 Aug 17;10:40. doi: 10.1186/s13321-018-0291-x (PMC6097978; doi:10.1186/s13321-018-0291-x)
Supplement: Supplementary file 5 — Additional file 5. Zip file with all potential protein target structures protein data bank files. [file 13321_2018_291_MOESM5_ESM.zip › 3ad4.pdb]

HEADER    TRANSFERASE                             14-JAN-10   3AD4              
TITLE     CRYSTAL STRUCTURE OF METHOXY BENZOFURAN DERIVATIVE BOUND TO THE KINASE
TITLE    2 DOMAIN OF HUMAN LCK, (AUTO-PHOSPHORYLATED ON TYR394)                 
COMPND    MOL_ID: 1;                                                            
COMPND   2 MOLECULE: PROTO-ONCOGENE TYROSINE-PROTEIN KINASE LCK;                
COMPND   3 CHAIN: A;                                                            
COMPND   4 FRAGMENT: RESIDUES 225-509;                                          
COMPND   5 SYNONYM: LYMPHOCYTE KINASE, LYMPHOCYTE CELL-SPECIFIC PROTEIN-TYROSINE
COMPND   6 KINASE, P56-LCK, LSK, T CELL-SPECIFIC PROTEIN-TYROSINE KINASE;       
COMPND   7 EC: 2.7.10.2;                                                        
COMPND   8 ENGINEERED: YES                                                      
SOURCE    MOL_ID: 1;                                                            
SOURCE   2 ORGANISM_SCIENTIFIC: HOMO SAPIENS;                                   
SOURCE   3 ORGANISM_COMMON: HUMAN;                                              
SOURCE   4 ORGANISM_TAXID: 9606;                                                
SOURCE   5 GENE: LCK;                                                           
SOURCE   6 EXPRESSION_SYSTEM: SPODOPTERA FRUGIPERDA;                            
SOURCE   7 EXPRESSION_SYSTEM_COMMON: FALL ARMYWORM;                             
SOURCE   8 EXPRESSION_SYSTEM_TAXID: 7108;                                       
SOURCE   9 EXPRESSION_SYSTEM_CELL_LINE: SF9;                                    
SOURCE  10 EXPRESSION_SYSTEM_VECTOR_TYPE: BACULOVIRUS;                          
SOURCE  11 EXPRESSION_SYSTEM_PLASMID: PET-19B                                   
KEYWDS    TYROSINE-PROTEIN KINASE, ATP-BINDING, PHOSPHORYLATION, SIGNAL         
KEYWDS   2 TRANSDUCTION, KINASE, SH2 DOMAIN, SH3 DOMAIN, TRANSFERASE            
EXPDTA    X-RAY DIFFRACTION                                                     
AUTHOR    E.TSUJI                                                               
REVDAT   1   19-JAN-11 3AD4    0                                                
JRNL        AUTH   M.OZAWA,T.OZAWA,E.TSUJI,K.OKAZAKI,K.TAKEDA                   
JRNL        TITL   AB INITIO FRAGMENT MOLECULAR ORBITAL STUDY OF LIGAND BINDING 
JRNL        TITL 2 TO LEUKOCYTE-SPECIFIC PROTEIN TYROSINE (LCK) KINASE          
JRNL        REF    TO BE PUBLISHED                                              
JRNL        REFN                                                                
REMARK   2                                                                      
REMARK   2 RESOLUTION.    2.20 ANGSTROMS.                                       
REMARK   3                                                                      
REMARK   3 REFINEMENT.                                                          
REMARK   3   PROGRAM     : REFMAC 5.5.0072                                      
REMARK   3   AUTHORS     : MURSHUDOV,VAGIN,DODSON                               
REMARK   3                                                                      
REMARK   3    REFINEMENT TARGET : MAXIMUM LIKELIHOOD                            
REMARK   3                                                                      
REMARK   3  DATA USED IN REFINEMENT.                                            
REMARK   3   RESOLUTION RANGE HIGH (ANGSTROMS) : 2.20                           
REMARK   3   RESOLUTION RANGE LOW  (ANGSTROMS) : 10.00                          
REMARK   3   DATA CUTOFF            (SIGMA(F)) : NULL                           
REMARK   3   COMPLETENESS FOR RANGE        (%) : 94.8                           
REMARK   3   NUMBER OF REFLECTIONS             : 12854                          
REMARK   3                                                                      
REMARK   3  FIT TO DATA USED IN REFINEMENT.                                     
REMARK   3   CROSS-VALIDATION METHOD          : THROUGHOUT                      
REMARK   3   FREE R VALUE TEST SET SELECTION  : RANDOM                          
REMARK   3   R VALUE     (WORKING + TEST SET) : 0.177                           
REMARK   3   R VALUE            (WORKING SET) : 0.169                           
REMARK   3   FREE R VALUE                     : 0.256                           
REMARK   3   FREE R VALUE TEST SET SIZE   (%) : 10.200                          
REMARK   3   FREE R VALUE TEST SET COUNT      : 1456                            
REMARK   3                                                                      
REMARK   3  FIT IN THE HIGHEST RESOLUTION BIN.                                  
REMARK   3   TOTAL NUMBER OF BINS USED           : 20                           
REMARK   3   BIN RESOLUTION RANGE HIGH       (A) : 2.20                         
REMARK   3   BIN RESOLUTION RANGE LOW        (A) : 2.25                         
REMARK   3   REFLECTION IN BIN     (WORKING SET) : 856                          
REMARK   3   BIN COMPLETENESS (WORKING+TEST) (%) : 90.80                        
REMARK   3   BIN R VALUE           (WORKING SET) : 0.1740                       
REMARK   3   BIN FREE R VALUE SET COUNT          : 92                           
REMARK   3   BIN FREE R VALUE                    : 0.3470                       
REMARK   3                                                                      
REMARK   3  NUMBER OF NON-HYDROGEN ATOMS USED IN REFINEMENT.                    
REMARK   3   PROTEIN ATOMS            : 2210                                    
REMARK   3   NUCLEIC ACID ATOMS       : 0                                       
REMARK   3   HETEROGEN ATOMS          : 41                                      
REMARK   3   SOLVENT ATOMS            : 191                                     
REMARK   3                                                                      
REMARK   3  B VALUES.                                                           
REMARK   3   FROM WILSON PLOT           (A**2) : 15.90                          
REMARK   3   MEAN B VALUE      (OVERALL, A**2) : 20.56                          
REMARK   3   OVERALL ANISOTROPIC B VALUE.                                       
REMARK   3    B11 (A**2) : -0.41000                                             
REMARK   3    B22 (A**2) : 0.45000                                              
REMARK   3    B33 (A**2) : -0.04000                                             
REMARK   3    B12 (A**2) : 0.00000                                              
REMARK   3    B13 (A**2) : 0.00000                                              
REMARK   3    B23 (A**2) : 0.00000                                              
REMARK   3                                                                      
REMARK   3  ESTIMATED OVERALL COORDINATE ERROR.                                 
REMARK   3   ESU BASED ON R VALUE                            (A): 0.349         
REMARK   3   ESU BASED ON FREE R VALUE                       (A): 0.259         
REMARK   3   ESU BASED ON MAXIMUM LIKELIHOOD                 (A): 0.155         
REMARK   3   ESU FOR B VALUES BASED ON MAXIMUM LIKELIHOOD (A**2): 5.979         
REMARK   3                                                                      
REMARK   3 CORRELATION COEFFICIENTS.                                            
REMARK   3   CORRELATION COEFFICIENT FO-FC      : 0.928                         
REMARK   3   CORRELATION COEFFICIENT FO-FC FREE : 0.842                         
REMARK   3                                                                      
REMARK   3  RMS DEVIATIONS FROM IDEAL VALUES        COUNT    RMS    WEIGHT      
REMARK   3   BOND LENGTHS REFINED ATOMS        (A):  2304 ; 0.019 ; 0.022       
REMARK   3   BOND LENGTHS OTHERS               (A):  NULL ;  NULL ;  NULL       
REMARK   3   BOND ANGLES REFINED ATOMS   (DEGREES):  3129 ; 1.768 ; 1.981       
REMARK   3   BOND ANGLES OTHERS          (DEGREES):  NULL ;  NULL ;  NULL       
REMARK   3   TORSION ANGLES, PERIOD 1    (DEGREES):   270 ; 6.604 ; 5.000       
REMARK   3   TORSION ANGLES, PERIOD 2    (DEGREES):   109 ;36.609 ;23.761       
REMARK   3   TORSION ANGLES, PERIOD 3    (DEGREES):   395 ;15.202 ;15.000       
REMARK   3   TORSION ANGLES, PERIOD 4    (DEGREES):    17 ;15.137 ;15.000       
REMARK   3   CHIRAL-CENTER RESTRAINTS       (A**3):   334 ; 0.116 ; 0.200       
REMARK   3   GENERAL PLANES REFINED ATOMS      (A):  1747 ; 0.008 ; 0.021       
REMARK   3   GENERAL PLANES OTHERS             (A):  NULL ;  NULL ;  NULL       
REMARK   3   NON-BONDED CONTACTS REFINED ATOMS (A):  NULL ;  NULL ;  NULL       
REMARK   3   NON-BONDED CONTACTS OTHERS        (A):  NULL ;  NULL ;  NULL       
REMARK   3   NON-BONDED TORSION REFINED ATOMS  (A):  NULL ;  NULL ;  NULL       
REMARK   3   NON-BONDED TORSION OTHERS         (A):  NULL ;  NULL ;  NULL       
REMARK   3   H-BOND (X...Y) REFINED ATOMS      (A):  NULL ;  NULL ;  NULL       
REMARK   3   H-BOND (X...Y) OTHERS             (A):  NULL ;  NULL ;  NULL       
REMARK   3   POTENTIAL METAL-ION REFINED ATOMS (A):  NULL ;  NULL ;  NULL       
REMARK   3   POTENTIAL METAL-ION OTHERS        (A):  NULL ;  NULL ;  NULL       
REMARK   3   SYMMETRY VDW REFINED ATOMS        (A):  NULL ;  NULL ;  NULL       
REMARK   3   SYMMETRY VDW OTHERS               (A):  NULL ;  NULL ;  NULL       
REMARK   3   SYMMETRY H-BOND REFINED ATOMS     (A):  NULL ;  NULL ;  NULL       
REMARK   3   SYMMETRY H-BOND OTHERS            (A):  NULL ;  NULL ;  NULL       
REMARK   3   SYMMETRY METAL-ION REFINED ATOMS  (A):  NULL ;  NULL ;  NULL       
REMARK   3   SYMMETRY METAL-ION OTHERS         (A):  NULL ;  NULL ;  NULL       
REMARK   3                                                                      
REMARK   3  ISOTROPIC THERMAL FACTOR RESTRAINTS.     COUNT   RMS    WEIGHT      
REMARK   3   MAIN-CHAIN BOND REFINED ATOMS  (A**2):  1354 ; 0.887 ; 1.500       
REMARK   3   MAIN-CHAIN BOND OTHER ATOMS    (A**2):  NULL ;  NULL ;  NULL       
REMARK   3   MAIN-CHAIN ANGLE REFINED ATOMS (A**2):  2194 ; 1.614 ; 2.000       
REMARK   3   SIDE-CHAIN BOND REFINED ATOMS  (A**2):   950 ; 2.634 ; 3.000       
REMARK   3   SIDE-CHAIN ANGLE REFINED ATOMS (A**2):   935 ; 4.094 ; 4.500       
REMARK   3                                                                      
REMARK   3 ANISOTROPIC THERMAL FACTOR RESTRAINTS.    COUNT   RMS   WEIGHT       
REMARK   3   RIGID-BOND RESTRAINTS          (A**2):  NULL ;  NULL ;  NULL       
REMARK   3   SPHERICITY; FREE ATOMS         (A**2):  NULL ;  NULL ;  NULL       
REMARK   3   SPHERICITY; BONDED ATOMS       (A**2):  NULL ;  NULL ;  NULL       
REMARK   3                                                                      
REMARK   3  NCS RESTRAINTS STATISTICS                                           
REMARK   3   NUMBER OF DIFFERENT NCS GROUPS : NULL                              
REMARK   3                                                                      
REMARK   3  TLS DETAILS                                                         
REMARK   3   NUMBER OF TLS GROUPS  : NULL                                       
REMARK   3                                                                      
REMARK   3  BULK SOLVENT MODELLING.                                             
REMARK   3   METHOD USED : BABINET MODEL WITH MASK                              
REMARK   3   PARAMETERS FOR MASK CALCULATION                                    
REMARK   3   VDW PROBE RADIUS   : 1.40                                          
REMARK   3   ION PROBE RADIUS   : 0.80                                          
REMARK   3   SHRINKAGE RADIUS   : 0.80                                          
REMARK   3                                                                      
REMARK   3  OTHER REFINEMENT REMARKS: HYDROGENS HAVE BEEN ADDED IN THE RIDING   
REMARK   3  POSITIONS                                                           
REMARK   4                                                                      
REMARK   4 3AD4 COMPLIES WITH FORMAT V. 3.20, 01-DEC-08                         
REMARK 100                                                                      
REMARK 100 THIS ENTRY HAS BEEN PROCESSED BY PDBJ ON 01-FEB-10.                  
REMARK 100 THE RCSB ID CODE IS RCSB029104.                                      
REMARK 200                                                                      
REMARK 200 EXPERIMENTAL DETAILS                                                 
REMARK 200  EXPERIMENT TYPE                : X-RAY DIFFRACTION                  
REMARK 200  DATE OF DATA COLLECTION        : 01-NOV-02                          
REMARK 200  TEMPERATURE           (KELVIN) : 93                                 
REMARK 200  PH                             : 6.5                                
REMARK 200  NUMBER OF CRYSTALS USED        : 1                                  
REMARK 200                                                                      
REMARK 200  SYNCHROTRON              (Y/N) : Y                                  
REMARK 200  RADIATION SOURCE               : SPRING-8                           
REMARK 200  BEAMLINE                       : BL32B2                             
REMARK 200  X-RAY GENERATOR MODEL          : NULL                               
REMARK 200  MONOCHROMATIC OR LAUE    (M/L) : M                                  
REMARK 200  WAVELENGTH OR RANGE        (A) : 1.5418                             
REMARK 200  MONOCHROMATOR                  : SI 111 CHANNEL                     
REMARK 200  OPTICS                         : NULL                               
REMARK 200                                                                      
REMARK 200  DETECTOR TYPE                  : CCD                                
REMARK 200  DETECTOR MANUFACTURER          : RIGAKU JUPITER 210                 
REMARK 200  INTENSITY-INTEGRATION SOFTWARE : MOSFLM                             
REMARK 200  DATA SCALING SOFTWARE          : SCALA                              
REMARK 200                                                                      
REMARK 200  NUMBER OF UNIQUE REFLECTIONS   : 14511                              
REMARK 200  RESOLUTION RANGE HIGH      (A) : 2.200                              
REMARK 200  RESOLUTION RANGE LOW       (A) : 28.500                             
REMARK 200  REJECTION CRITERIA  (SIGMA(I)) : NULL                               
REMARK 200                                                                      
REMARK 200 OVERALL.                                                             
REMARK 200  COMPLETENESS FOR RANGE     (%) : 95.4                               
REMARK 200  DATA REDUNDANCY                : 3.700                              
REMARK 200  R MERGE                    (I) : 0.10700                            
REMARK 200  R SYM                      (I) : 0.12400                            
REMARK 200  <I/SIGMA(I)> FOR THE DATA SET  : 12.5000                            
REMARK 200                                                                      
REMARK 200 IN THE HIGHEST RESOLUTION SHELL.                                     
REMARK 200  HIGHEST RESOLUTION SHELL, RANGE HIGH (A) : 2.20                     
REMARK 200  HIGHEST RESOLUTION SHELL, RANGE LOW  (A) : 2.32                     
REMARK 200  COMPLETENESS FOR SHELL     (%) : 92.2                               
REMARK 200  DATA REDUNDANCY IN SHELL       : 3.90                               
REMARK 200  R MERGE FOR SHELL          (I) : 0.21300                            
REMARK 200  R SYM FOR SHELL            (I) : 0.24500                            
REMARK 200  <I/SIGMA(I)> FOR SHELL         : 7.300                              
REMARK 200                                                                      
REMARK 200 DIFFRACTION PROTOCOL: SINGLE WAVELENGTH                              
REMARK 200 METHOD USED TO DETERMINE THE STRUCTURE: MOLECULAR REPLACEMENT        
REMARK 200 SOFTWARE USED: AMORE                                                 
REMARK 200 STARTING MODEL: PDB ENTRY 3LCK                                       
REMARK 200                                                                      
REMARK 200 REMARK: NULL                                                         
REMARK 280                                                                      
REMARK 280 CRYSTAL                                                              
REMARK 280 SOLVENT CONTENT, VS   (%): 43.65                                     
REMARK 280 MATTHEWS COEFFICIENT, VM (ANGSTROMS**3/DA): 2.18                     
REMARK 280                                                                      
REMARK 280 CRYSTALLIZATION CONDITIONS: 0.2M (NH4)2SO4, 0.1M SODIUM              
REMARK 280  CACODYLATE, 30% PEG 8000, 0.2% MPD, PH 6.5, VAPOR DIFFUSION,        
REMARK 280  HANGING DROP, TEMPERATURE 277K                                      
REMARK 290                                                                      
REMARK 290 CRYSTALLOGRAPHIC SYMMETRY                                            
REMARK 290 SYMMETRY OPERATORS FOR SPACE GROUP: P 21 21 21                       
REMARK 290                                                                      
REMARK 290      SYMOP   SYMMETRY                                                
REMARK 290     NNNMMM   OPERATOR                                                
REMARK 290       1555   X,Y,Z                                                   
REMARK 290       2555   -X+1/2,-Y,Z+1/2                                         
REMARK 290       3555   -X,Y+1/2,-Z+1/2                                         
REMARK 290       4555   X+1/2,-Y+1/2,-Z                                         
REMARK 290                                                                      
REMARK 290     WHERE NNN -> OPERATOR NUMBER                                     
REMARK 290           MMM -> TRANSLATION VECTOR                                  
REMARK 290                                                                      
REMARK 290 CRYSTALLOGRAPHIC SYMMETRY TRANSFORMATIONS                            
REMARK 290 THE FOLLOWING TRANSFORMATIONS OPERATE ON THE ATOM/HETATM             
REMARK 290 RECORDS IN THIS ENTRY TO PRODUCE CRYSTALLOGRAPHICALLY                
REMARK 290 RELATED MOLECULES.                                                   
REMARK 290   SMTRY1   1  1.000000  0.000000  0.000000        0.00000            
REMARK 290   SMTRY2   1  0.000000  1.000000  0.000000        0.00000            
REMARK 290   SMTRY3   1  0.000000  0.000000  1.000000        0.00000            
REMARK 290   SMTRY1   2 -1.000000  0.000000  0.000000       21.13850            
REMARK 290   SMTRY2   2  0.000000 -1.000000  0.000000        0.00000            
REMARK 290   SMTRY3   2  0.000000  0.000000  1.000000       46.38000            
REMARK 290   SMTRY1   3 -1.000000  0.000000  0.000000        0.00000            
REMARK 290   SMTRY2   3  0.000000  1.000000  0.000000       36.80600            
REMARK 290   SMTRY3   3  0.000000  0.000000 -1.000000       46.38000            
REMARK 290   SMTRY1   4  1.000000  0.000000  0.000000       21.13850            
REMARK 290   SMTRY2   4  0.000000 -1.000000  0.000000       36.80600            
REMARK 290   SMTRY3   4  0.000000  0.000000 -1.000000        0.00000            
REMARK 290                                                                      
REMARK 290 REMARK: NULL                                                         
REMARK 300                                                                      
REMARK 300 BIOMOLECULE: 1                                                       
REMARK 300 SEE REMARK 350 FOR THE AUTHOR PROVIDED AND/OR PROGRAM                
REMARK 300 GENERATED ASSEMBLY INFORMATION FOR THE STRUCTURE IN                  
REMARK 300 THIS ENTRY. THE REMARK MAY ALSO PROVIDE INFORMATION ON               
REMARK 300 BURIED SURFACE AREA.                                                 
REMARK 350                                                                      
REMARK 350 COORDINATES FOR A COMPLETE MULTIMER REPRESENTING THE KNOWN           
REMARK 350 BIOLOGICALLY SIGNIFICANT OLIGOMERIZATION STATE OF THE                
REMARK 350 MOLECULE CAN BE GENERATED BY APPLYING BIOMT TRANSFORMATIONS          
REMARK 350 GIVEN BELOW.  BOTH NON-CRYSTALLOGRAPHIC AND                          
REMARK 350 CRYSTALLOGRAPHIC OPERATIONS ARE GIVEN.                               
REMARK 350                                                                      
REMARK 350 BIOMOLECULE: 1                                                       
REMARK 350 AUTHOR DETERMINED BIOLOGICAL UNIT: MONOMERIC                         
REMARK 350 SOFTWARE DETERMINED QUATERNARY STRUCTURE: MONOMERIC                  
REMARK 350 SOFTWARE USED: PISA                                                  
REMARK 350 APPLY THE FOLLOWING TO CHAINS: A                                     
REMARK 350   BIOMT1   1  1.000000  0.000000  0.000000        0.00000            
REMARK 350   BIOMT2   1  0.000000  1.000000  0.000000        0.00000            
REMARK 350   BIOMT3   1  0.000000  0.000000  1.000000        0.00000            
REMARK 465                                                                      
REMARK 465 MISSING RESIDUES                                                     
REMARK 465 THE FOLLOWING RESIDUES WERE NOT LOCATED IN THE                       
REMARK 465 EXPERIMENT. (M=MODEL NUMBER; RES=RESIDUE NAME; C=CHAIN               
REMARK 465 IDENTIFIER; SSSEQ=SEQUENCE NUMBER; I=INSERTION CODE.)                
REMARK 465                                                                      
REMARK 465   M RES C SSSEQI                                                     
REMARK 465     GLN A   225                                                      
REMARK 465     THR A   226                                                      
REMARK 465     GLN A   227                                                      
REMARK 465     LYS A   228                                                      
REMARK 465     PRO A   229                                                      
REMARK 465     GLN A   230                                                      
REMARK 465     GLY A   503                                                      
REMARK 465     GLN A   504                                                      
REMARK 465     TYR A   505                                                      
REMARK 465     GLN A   506                                                      
REMARK 465     PRO A   507                                                      
REMARK 465     GLN A   508                                                      
REMARK 465     PRO A   509                                                      
REMARK 470                                                                      
REMARK 470 MISSING ATOM                                                         
REMARK 470 THE FOLLOWING RESIDUES HAVE MISSING ATOMS (M=MODEL NUMBER;           
REMARK 470 RES=RESIDUE NAME; C=CHAIN IDENTIFIER; SSEQ=SEQUENCE NUMBER;          
REMARK 470 I=INSERTION CODE):                                                   
REMARK 470   M RES CSSEQI  ATOMS                                                
REMARK 470     GLU A 502    CA   C    O    CB   CG   CD   OE1                   
REMARK 470     GLU A 502    OE2                                                 
REMARK 500                                                                      
REMARK 500 GEOMETRY AND STEREOCHEMISTRY                                         
REMARK 500 SUBTOPIC: CLOSE CONTACTS IN SAME ASYMMETRIC UNIT                     
REMARK 500                                                                      
REMARK 500 THE FOLLOWING ATOMS ARE IN CLOSE CONTACT.                            
REMARK 500                                                                      
REMARK 500  ATM1  RES C  SSEQI   ATM2  RES C  SSEQI           DISTANCE          
REMARK 500   O    HOH A     8     O    HOH A   147              1.55            
REMARK 500   O    HOH A    37     O    HOH A   124              1.75            
REMARK 500                                                                      
REMARK 500 REMARK: NULL                                                         
REMARK 500                                                                      
REMARK 500 GEOMETRY AND STEREOCHEMISTRY                                         
REMARK 500 SUBTOPIC: TORSION ANGLES                                             
REMARK 500                                                                      
REMARK 500 TORSION ANGLES OUTSIDE THE EXPECTED RAMACHANDRAN REGIONS:            
REMARK 500 (M=MODEL NUMBER; RES=RESIDUE NAME; C=CHAIN IDENTIFIER;               
REMARK 500 SSEQ=SEQUENCE NUMBER; I=INSERTION CODE).                             
REMARK 500                                                                      
REMARK 500 STANDARD TABLE:                                                      
REMARK 500 FORMAT:(10X,I3,1X,A3,1X,A1,I4,A1,4X,F7.2,3X,F7.2)                    
REMARK 500                                                                      
REMARK 500 EXPECTED VALUES: GJ KLEYWEGT AND TA JONES (1996). PHI/PSI-           
REMARK 500 CHOLOGY: RAMACHANDRAN REVISITED. STRUCTURE 4, 1395 - 1400            
REMARK 500                                                                      
REMARK 500  M RES CSSEQI        PSI       PHI                                   
REMARK 500    ARG A 363       -7.43     80.19                                   
REMARK 500    ASP A 364       39.44   -141.73                                   
REMARK 500    ASP A 382       86.04     55.95                                   
REMARK 500    GLU A 390      -75.28    -77.27                                   
REMARK 500    ASN A 392      -37.47    -29.62                                   
REMARK 500    TYR A 441       64.39     60.13                                   
REMARK 500    ARG A 461      107.31    -36.31                                   
REMARK 500    THR A 501     -154.03    -95.32                                   
REMARK 500                                                                      
REMARK 500 REMARK: NULL                                                         
REMARK 500                                                                      
REMARK 500 GEOMETRY AND STEREOCHEMISTRY                                         
REMARK 500 SUBTOPIC: CHIRAL CENTERS                                             
REMARK 500                                                                      
REMARK 500 UNEXPECTED CONFIGURATION OF THE FOLLOWING CHIRAL                     
REMARK 500 CENTER(S) USING IMPROPER CA--C--CB--N CHIRALITY                      
REMARK 500 FOR AMINO ACIDS AND C1'--O4'--N1(N9)--C2' FOR                        
REMARK 500 NUCLEIC ACIDS OR EQUIVALENT ANGLE                                    
REMARK 500 M=MODEL NUMBER; RES=RESIDUE NAME; C=CHAIN                            
REMARK 500 IDENTIFIER; SSEQ=SEQUENCE NUMBER; I=INSERTION CODE                   
REMARK 500                                                                      
REMARK 500 STANDARD TABLE:                                                      
REMARK 500 FORMAT: (10X,I3,1X,A3,1X,A1,I4,A1,6X,F5.1,6X,A1,10X,A1,3X,A16)       
REMARK 500                                                                      
REMARK 500  M RES CSSEQI    IMPROPER   EXPECTED   FOUND DETAILS                 
REMARK 500    ASN A 392        23.9      L          L   OUTSIDE RANGE           
REMARK 500                                                                      
REMARK 500 REMARK: NULL                                                         
REMARK 610                                                                      
REMARK 610 MISSING HETEROATOM                                                   
REMARK 610 THE FOLLOWING RESIDUES HAVE MISSING ATOMS (M=MODEL NUMBER;           
REMARK 610 RES=RESIDUE NAME; C=CHAIN IDENTIFIER; SSEQ=SEQUENCE NUMBER;          
REMARK 610 I=INSERTION CODE):                                                   
REMARK 610   M RES C SSEQI                                                      
REMARK 610     DMS A  512                                                       
REMARK 800                                                                      
REMARK 800 SITE                                                                 
REMARK 800 SITE_IDENTIFIER: AC1                                                 
REMARK 800 EVIDENCE_CODE: SOFTWARE                                              
REMARK 800 SITE_DESCRIPTION: BINDING SITE FOR RESIDUE SO4 A 510                 
REMARK 800                                                                      
REMARK 800 SITE_IDENTIFIER: AC2                                                 
REMARK 800 EVIDENCE_CODE: SOFTWARE                                              
REMARK 800 SITE_DESCRIPTION: BINDING SITE FOR RESIDUE SO4 A 511                 
REMARK 800                                                                      
REMARK 800 SITE_IDENTIFIER: AC3                                                 
REMARK 800 EVIDENCE_CODE: SOFTWARE                                              
REMARK 800 SITE_DESCRIPTION: BINDING SITE FOR RESIDUE DMS A 512                 
REMARK 800                                                                      
REMARK 800 SITE_IDENTIFIER: AC4                                                 
REMARK 800 EVIDENCE_CODE: SOFTWARE                                              
REMARK 800 SITE_DESCRIPTION: BINDING SITE FOR RESIDUE MPD A 513                 
REMARK 800                                                                      
REMARK 800 SITE_IDENTIFIER: AC5                                                 
REMARK 800 EVIDENCE_CODE: SOFTWARE                                              
REMARK 800 SITE_DESCRIPTION: BINDING SITE FOR RESIDUE KBM A 1                   
REMARK 900                                                                      
REMARK 900 RELATED ENTRIES                                                      
REMARK 900 RELATED ID: 3LCK   RELATED DB: PDB                                   
REMARK 900 STRUCTURAL BASIS FOR ACTIVATION OF HUMAN LYMPHOCYTE KINASE           
REMARK 900 LCK UPON TYROSINE PHOSPHORYLATION                                    
REMARK 900 RELATED ID: 3AD5   RELATED DB: PDB                                   
REMARK 900 TRIAZOLONE DERIVATIVE BOUND TO THE KINASE DOMAIN OF HUMAN            
REMARK 900 LCK, (AUTO-PHOSPHORYLATED ON TYR394)                                 
REMARK 900 RELATED ID: 3AD6   RELATED DB: PDB                                   
REMARK 900 PYRAZOLO PYRIMIDINE DERIVATIVE BOUND TO THE KINASE DOMAIN            
REMARK 900 OF HUMAN LCK, (AUTO-PHOSPHORYLATED ON TYR394)                        
DBREF  3AD4 A  225   509  UNP    P06239   LCK_HUMAN      225    509             
SEQRES   1 A  285  GLN THR GLN LYS PRO GLN LYS PRO TRP TRP GLU ASP GLU          
SEQRES   2 A  285  TRP GLU VAL PRO ARG GLU THR LEU LYS LEU VAL GLU ARG          
SEQRES   3 A  285  LEU GLY ALA GLY GLN PHE GLY GLU VAL TRP MET GLY TYR          
SEQRES   4 A  285  TYR ASN GLY HIS THR LYS VAL ALA VAL LYS SER LEU LYS          
SEQRES   5 A  285  GLN GLY SER MET SER PRO ASP ALA PHE LEU ALA GLU ALA          
SEQRES   6 A  285  ASN LEU MET LYS GLN LEU GLN HIS GLN ARG LEU VAL ARG          
SEQRES   7 A  285  LEU TYR ALA VAL VAL THR GLN GLU PRO ILE TYR ILE ILE          
SEQRES   8 A  285  THR GLU TYR MET GLU ASN GLY SER LEU VAL ASP PHE LEU          
SEQRES   9 A  285  LYS THR PRO SER GLY ILE LYS LEU THR ILE ASN LYS LEU          
SEQRES  10 A  285  LEU ASP MET ALA ALA GLN ILE ALA GLU GLY MET ALA PHE          
SEQRES  11 A  285  ILE GLU GLU ARG ASN TYR ILE HIS ARG ASP LEU ARG ALA          
SEQRES  12 A  285  ALA ASN ILE LEU VAL SER ASP THR LEU SER CYS LYS ILE          
SEQRES  13 A  285  ALA ASP PHE GLY LEU ALA ARG LEU ILE GLU ASP ASN GLU          
SEQRES  14 A  285  PTR THR ALA ARG GLU GLY ALA LYS PHE PRO ILE LYS TRP          
SEQRES  15 A  285  THR ALA PRO GLU ALA ILE ASN TYR GLY THR PHE THR ILE          
SEQRES  16 A  285  LYS SER ASP VAL TRP SER PHE GLY ILE LEU LEU THR GLU          
SEQRES  17 A  285  ILE VAL THR HIS GLY ARG ILE PRO TYR PRO GLY MET THR          
SEQRES  18 A  285  ASN PRO GLU VAL ILE GLN ASN LEU GLU ARG GLY TYR ARG          
SEQRES  19 A  285  MET VAL ARG PRO ASP ASN CYS PRO GLU GLU LEU TYR GLN          
SEQRES  20 A  285  LEU MET ARG LEU CYS TRP LYS GLU ARG PRO GLU ASP ARG          
SEQRES  21 A  285  PRO THR PHE ASP TYR LEU ARG SER VAL LEU GLU ASP PHE          
SEQRES  22 A  285  PHE THR ALA THR GLU GLY GLN TYR GLN PRO GLN PRO              
MODRES 3AD4 PTR A  394  TYR  O-PHOSPHOTYROSINE                                  
HET    PTR  A 394      16                                                       
HET    SO4  A 510       5                                                       
HET    SO4  A 511       5                                                       
HET    DMS  A 512       3                                                       
HET    MPD  A 513       8                                                       
HET    KBM  A   1      20                                                       
HETNAM     PTR O-PHOSPHOTYROSINE                                                
HETNAM     SO4 SULFATE ION                                                      
HETNAM     DMS DIMETHYL SULFOXIDE                                               
HETNAM     MPD (4S)-2-METHYL-2,4-PENTANEDIOL                                    
HETNAM     KBM (4-CHLOROPHENYL)(5-METHOXY-1-BENZOFURAN-2-YL)METHANONE           
HETSYN     PTR PHOSPHONOTYROSINE                                                
FORMUL   1  PTR    C9 H12 N O6 P                                                
FORMUL   2  SO4    2(O4 S 2-)                                                   
FORMUL   4  DMS    C2 H6 O S                                                    
FORMUL   5  MPD    C6 H14 O2                                                    
FORMUL   6  KBM    C16 H11 CL O3                                                
FORMUL   7  HOH   *191(H2 O)                                                    
HELIX    1   1 PRO A  241  GLU A  243  5                                   3    
HELIX    2   2 SER A  281  LYS A  293  1                                  13    
HELIX    3   3 SER A  323  LEU A  328  1                                   6    
HELIX    4   4 THR A  330  LYS A  335  1                                   6    
HELIX    5   5 THR A  337  ARG A  358  1                                  22    
HELIX    6   6 ARG A  366  ALA A  368  5                                   3    
HELIX    7   7 ALA A  408  GLY A  415  1                                   8    
HELIX    8   8 THR A  418  THR A  435  1                                  18    
HELIX    9   9 THR A  445  ARG A  455  1                                  11    
HELIX   10  10 PRO A  466  TRP A  477  1                                  12    
HELIX   11  11 ARG A  480  ARG A  484  5                                   5    
HELIX   12  12 THR A  486  THR A  501  1                                  16    
SHEET    1   A 5 LEU A 245  GLY A 254  0                                        
SHEET    2   A 5 GLY A 257  TYR A 264 -1  O  MET A 261   N  GLU A 249           
SHEET    3   A 5 THR A 268  LEU A 275 -1  O  SER A 274   N  GLU A 258           
SHEET    4   A 5 TYR A 313  GLU A 317 -1  O  ILE A 314   N  LYS A 273           
SHEET    5   A 5 LEU A 303  VAL A 307 -1  N  TYR A 304   O  ILE A 315           
SHEET    1   B 2 TYR A 360  ILE A 361  0                                        
SHEET    2   B 2 ARG A 387  LEU A 388 -1  O  ARG A 387   N  ILE A 361           
SHEET    1   C 2 ILE A 370  VAL A 372  0                                        
SHEET    2   C 2 CYS A 378  ILE A 380 -1  O  LYS A 379   N  LEU A 371           
SHEET    1   D 2 PTR A 394  THR A 395  0                                        
SHEET    2   D 2 THR A 416  PHE A 417 -1  O  PHE A 417   N  PTR A 394           
LINK         C   GLU A 393                 N   PTR A 394     1555   1555  1.33  
LINK         C   PTR A 394                 N   THR A 395     1555   1555  1.33  
CISPEP   1 GLU A  310    PRO A  311          0        -4.56                     
SITE     1 AC1  8 HOH A  16  GLN A 298  ARG A 299  SER A 377                    
SITE     2 AC1  8 LYS A 379  TYR A 457  ARG A 458  ARG A 474                    
SITE     1 AC2  4 TYR A 263  GLY A 266  HIS A 267  TYR A 489                    
SITE     1 AC3  4 TRP A 233  GLU A 239  THR A 308  GLN A 309                    
SITE     1 AC4  5 PRO A 403  ILE A 404  LYS A 405  TRP A 406                    
SITE     2 AC4  5 ASN A 446                                                     
SITE     1 AC5  6 LEU A 251  ALA A 271  THR A 316  MET A 319                    
SITE     2 AC5  6 GLY A 322  LEU A 371                                          
CRYST1   42.277   73.612   92.760  90.00  90.00  90.00 P 21 21 21    4          
ORIGX1      1.000000  0.000000  0.000000        0.00000                         
ORIGX2      0.000000  1.000000  0.000000        0.00000                         
ORIGX3      0.000000  0.000000  1.000000        0.00000                         
SCALE1      0.023654  0.000000  0.000000        0.00000                         
SCALE2      0.000000  0.013585  0.000000        0.00000                         
SCALE3      0.000000  0.000000  0.010781        0.00000                         
ATOM      1  N   LYS A 231      -1.247   7.784  -1.603  1.00 24.78           N  
ATOM      2  CA  LYS A 231      -1.292   9.218  -1.137  1.00 25.16           C  
ATOM      3  C   LYS A 231      -2.197   9.305   0.086  1.00 24.51           C  
ATOM      4  O   LYS A 231      -3.254   8.664   0.097  1.00 24.59           O  
ATOM      5  CB  LYS A 231      -1.848  10.162  -2.207  1.00 24.90           C  
ATOM      6  CG  LYS A 231      -0.998  10.317  -3.469  1.00 28.49           C  
ATOM      7  CD  LYS A 231      -1.668  11.294  -4.446  1.00 30.89           C  
ATOM      8  CE  LYS A 231      -0.988  11.309  -5.811  1.00 33.94           C  
ATOM      9  NZ  LYS A 231      -1.585  12.378  -6.699  1.00 32.34           N  
ATOM     10  N   PRO A 232      -1.814  10.129   1.099  1.00 23.69           N  
ATOM     11  CA  PRO A 232      -2.700  10.299   2.248  1.00 22.84           C  
ATOM     12  C   PRO A 232      -4.014  10.981   1.819  1.00 23.41           C  
ATOM     13  O   PRO A 232      -4.084  11.616   0.735  1.00 23.05           O  
ATOM     14  CB  PRO A 232      -1.893  11.228   3.181  1.00 23.07           C  
ATOM     15  CG  PRO A 232      -0.968  12.004   2.239  1.00 23.78           C  
ATOM     16  CD  PRO A 232      -0.663  11.070   1.116  1.00 23.30           C  
ATOM     17  N   TRP A 233      -5.027  10.894   2.678  1.00 22.70           N  
ATOM     18  CA  TRP A 233      -6.359  11.403   2.349  1.00 22.51           C  
ATOM     19  C   TRP A 233      -6.359  12.884   1.933  1.00 22.47           C  
ATOM     20  O   TRP A 233      -7.116  13.292   1.043  1.00 21.44           O  
ATOM     21  CB  TRP A 233      -7.363  11.127   3.498  1.00 22.17           C  
ATOM     22  CG  TRP A 233      -7.251  11.996   4.760  1.00 18.22           C  
ATOM     23  CD1 TRP A 233      -6.778  11.604   5.982  1.00 16.15           C  
ATOM     24  CD2 TRP A 233      -7.691  13.356   4.919  1.00 18.65           C  
ATOM     25  NE1 TRP A 233      -6.903  12.633   6.894  1.00 15.61           N  
ATOM     26  CE2 TRP A 233      -7.427  13.728   6.263  1.00 18.64           C  
ATOM     27  CE3 TRP A 233      -8.253  14.300   4.056  1.00 19.05           C  
ATOM     28  CZ2 TRP A 233      -7.689  15.007   6.754  1.00 19.20           C  
ATOM     29  CZ3 TRP A 233      -8.527  15.564   4.540  1.00 22.30           C  
ATOM     30  CH2 TRP A 233      -8.254  15.910   5.893  1.00 21.74           C  
ATOM     31  N   TRP A 234      -5.485  13.670   2.559  1.00 21.41           N  
ATOM     32  CA  TRP A 234      -5.460  15.111   2.303  1.00 20.59           C  
ATOM     33  C   TRP A 234      -4.822  15.435   0.947  1.00 20.38           C  
ATOM     34  O   TRP A 234      -4.891  16.569   0.478  1.00 20.01           O  
ATOM     35  CB  TRP A 234      -4.803  15.880   3.481  1.00 20.21           C  
ATOM     36  CG  TRP A 234      -3.359  15.499   3.768  1.00 17.95           C  
ATOM     37  CD1 TRP A 234      -2.249  15.981   3.138  1.00 15.16           C  
ATOM     38  CD2 TRP A 234      -2.886  14.555   4.752  1.00 16.45           C  
ATOM     39  NE1 TRP A 234      -1.114  15.401   3.665  1.00 15.20           N  
ATOM     40  CE2 TRP A 234      -1.471  14.517   4.651  1.00 14.57           C  
ATOM     41  CE3 TRP A 234      -3.520  13.728   5.695  1.00 17.95           C  
ATOM     42  CZ2 TRP A 234      -0.660  13.698   5.480  1.00 14.46           C  
ATOM     43  CZ3 TRP A 234      -2.702  12.896   6.527  1.00 17.52           C  
ATOM     44  CH2 TRP A 234      -1.292  12.902   6.410  1.00 13.66           C  
ATOM     45  N   GLU A 235      -4.236  14.424   0.318  1.00 21.03           N  
ATOM     46  CA  GLU A 235      -3.634  14.542  -1.028  1.00 22.82           C  
ATOM     47  C   GLU A 235      -4.338  13.737  -2.129  1.00 22.63           C  
ATOM     48  O   GLU A 235      -4.157  13.975  -3.331  1.00 23.50           O  
ATOM     49  CB  GLU A 235      -2.150  14.163  -1.002  1.00 21.71           C  
ATOM     50  CG  GLU A 235      -1.239  15.338  -0.791  1.00 25.85           C  
ATOM     51  CD  GLU A 235       0.180  14.916  -0.457  1.00 30.38           C  
ATOM     52  OE1 GLU A 235       0.582  13.750  -0.697  1.00 32.02           O  
ATOM     53  OE2 GLU A 235       0.898  15.759   0.090  1.00 34.70           O  
ATOM     54  N   ASP A 236      -5.081  12.737  -1.715  1.00 22.98           N  
ATOM     55  CA  ASP A 236      -5.788  11.884  -2.643  1.00 22.57           C  
ATOM     56  C   ASP A 236      -6.811  12.716  -3.454  1.00 22.38           C  
ATOM     57  O   ASP A 236      -7.716  13.346  -2.903  1.00 20.79           O  
ATOM     58  CB  ASP A 236      -6.440  10.754  -1.851  1.00 22.73           C  
ATOM     59  CG  ASP A 236      -7.038   9.684  -2.732  1.00 26.53           C  
ATOM     60  OD1 ASP A 236      -7.073   9.890  -3.952  1.00 28.05           O  
ATOM     61  OD2 ASP A 236      -7.500   8.645  -2.208  1.00 30.25           O  
ATOM     62  N   GLU A 237      -6.633  12.734  -4.771  1.00 22.51           N  
ATOM     63  CA  GLU A 237      -7.645  13.316  -5.683  1.00 23.39           C  
ATOM     64  C   GLU A 237      -9.025  12.630  -5.661  1.00 21.93           C  
ATOM     65  O   GLU A 237      -9.992  13.250  -6.041  1.00 21.39           O  
ATOM     66  CB  GLU A 237      -7.118  13.505  -7.126  1.00 23.34           C  
ATOM     67  CG  GLU A 237      -6.222  12.363  -7.691  1.00 29.51           C  
ATOM     68  CD  GLU A 237      -4.785  12.276  -7.046  1.00 35.00           C  
ATOM     69  OE1 GLU A 237      -4.054  13.307  -6.991  1.00 38.13           O  
ATOM     70  OE2 GLU A 237      -4.387  11.164  -6.602  1.00 34.15           O  
ATOM     71  N   TRP A 238      -9.120  11.388  -5.182  1.00 20.95           N  
ATOM     72  CA  TRP A 238     -10.428  10.718  -5.038  1.00 20.46           C  
ATOM     73  C   TRP A 238     -11.222  11.064  -3.756  1.00 19.72           C  
ATOM     74  O   TRP A 238     -12.446  10.825  -3.661  1.00 19.08           O  
ATOM     75  CB  TRP A 238     -10.285   9.218  -5.198  1.00 20.79           C  
ATOM     76  CG  TRP A 238     -10.252   8.805  -6.657  1.00 24.82           C  
ATOM     77  CD1 TRP A 238     -11.341   8.623  -7.500  1.00 27.27           C  
ATOM     78  CD2 TRP A 238      -9.101   8.566  -7.446  1.00 26.86           C  
ATOM     79  NE1 TRP A 238     -10.924   8.279  -8.757  1.00 29.75           N  
ATOM     80  CE2 TRP A 238      -9.551   8.212  -8.751  1.00 29.11           C  
ATOM     81  CE3 TRP A 238      -7.730   8.593  -7.184  1.00 28.48           C  
ATOM     82  CZ2 TRP A 238      -8.676   7.902  -9.782  1.00 28.88           C  
ATOM     83  CZ3 TRP A 238      -6.855   8.293  -8.223  1.00 32.00           C  
ATOM     84  CH2 TRP A 238      -7.331   7.948  -9.502  1.00 32.83           C  
ATOM     85  N   GLU A 239     -10.526  11.613  -2.769  1.00 17.87           N  
ATOM     86  CA  GLU A 239     -11.178  12.023  -1.533  1.00 17.60           C  
ATOM     87  C   GLU A 239     -12.103  13.233  -1.777  1.00 16.42           C  
ATOM     88  O   GLU A 239     -11.698  14.218  -2.383  1.00 16.18           O  
ATOM     89  CB  GLU A 239     -10.132  12.369  -0.445  1.00 16.95           C  
ATOM     90  CG  GLU A 239     -10.754  12.571   0.945  1.00 16.63           C  
ATOM     91  CD  GLU A 239     -11.035  11.269   1.707  1.00 16.37           C  
ATOM     92  OE1 GLU A 239     -10.341  10.246   1.490  1.00 15.84           O  
ATOM     93  OE2 GLU A 239     -11.982  11.259   2.525  1.00 13.28           O  
ATOM     94  N   VAL A 240     -13.331  13.148  -1.295  1.00 15.98           N  
ATOM     95  CA  VAL A 240     -14.267  14.293  -1.319  1.00 15.83           C  
ATOM     96  C   VAL A 240     -14.881  14.510   0.071  1.00 16.58           C  
ATOM     97  O   VAL A 240     -15.111  13.526   0.794  1.00 16.25           O  
ATOM     98  CB  VAL A 240     -15.425  14.135  -2.367  1.00 15.09           C  
ATOM     99  CG1 VAL A 240     -14.886  13.968  -3.777  1.00 12.63           C  
ATOM    100  CG2 VAL A 240     -16.392  13.007  -1.990  1.00 14.85           C  
ATOM    101  N   PRO A 241     -15.143  15.789   0.458  1.00 17.00           N  
ATOM    102  CA  PRO A 241     -15.827  15.984   1.754  1.00 17.35           C  
ATOM    103  C   PRO A 241     -17.189  15.280   1.710  1.00 17.35           C  
ATOM    104  O   PRO A 241     -17.859  15.352   0.690  1.00 16.72           O  
ATOM    105  CB  PRO A 241     -16.022  17.508   1.864  1.00 16.79           C  
ATOM    106  CG  PRO A 241     -15.252  18.143   0.722  1.00 19.35           C  
ATOM    107  CD  PRO A 241     -14.634  17.044  -0.140  1.00 16.81           C  
ATOM    108  N   ARG A 242     -17.584  14.618   2.791  1.00 17.45           N  
ATOM    109  CA  ARG A 242     -18.926  13.996   2.876  1.00 19.30           C  
ATOM    110  C   ARG A 242     -20.101  14.959   2.516  1.00 19.27           C  
ATOM    111  O   ARG A 242     -21.085  14.537   1.915  1.00 18.73           O  
ATOM    112  CB  ARG A 242     -19.165  13.350   4.238  1.00 18.85           C  
ATOM    113  CG  ARG A 242     -20.561  12.683   4.368  1.00 20.44           C  
ATOM    114  CD  ARG A 242     -20.809  11.996   5.720  1.00 23.31           C  
ATOM    115  NE  ARG A 242     -19.624  11.492   6.436  1.00 22.33           N  
ATOM    116  CZ  ARG A 242     -19.062  10.292   6.286  1.00 25.39           C  
ATOM    117  NH1 ARG A 242     -19.507   9.424   5.387  1.00 25.33           N  
ATOM    118  NH2 ARG A 242     -18.005   9.957   7.029  1.00 26.42           N  
ATOM    119  N   GLU A 243     -19.939  16.237   2.849  1.00 19.70           N  
ATOM    120  CA  GLU A 243     -20.885  17.297   2.523  1.00 21.01           C  
ATOM    121  C   GLU A 243     -21.307  17.406   1.032  1.00 20.56           C  
ATOM    122  O   GLU A 243     -22.355  17.981   0.757  1.00 20.23           O  
ATOM    123  CB  GLU A 243     -20.341  18.658   2.944  1.00 21.88           C  
ATOM    124  CG  GLU A 243     -20.289  18.853   4.394  1.00 24.60           C  
ATOM    125  CD  GLU A 243     -19.152  18.087   5.015  1.00 28.57           C  
ATOM    126  OE1 GLU A 243     -18.032  18.160   4.450  1.00 26.87           O  
ATOM    127  OE2 GLU A 243     -19.399  17.416   6.052  1.00 30.26           O  
ATOM    128  N   THR A 244     -20.496  16.892   0.104  1.00 19.46           N  
ATOM    129  CA  THR A 244     -20.723  17.044  -1.345  1.00 18.29           C  
ATOM    130  C   THR A 244     -21.782  16.026  -1.764  1.00 19.13           C  
ATOM    131  O   THR A 244     -22.294  16.065  -2.873  1.00 18.72           O  
ATOM    132  CB  THR A 244     -19.402  16.828  -2.193  1.00 17.56           C  
ATOM    133  OG1 THR A 244     -18.912  15.486  -2.049  1.00 14.08           O  
ATOM    134  CG2 THR A 244     -18.264  17.848  -1.840  1.00 15.03           C  
ATOM    135  N   LEU A 245     -22.119  15.119  -0.855  1.00 19.74           N  
ATOM    136  CA  LEU A 245     -22.989  14.002  -1.198  1.00 21.17           C  
ATOM    137  C   LEU A 245     -24.404  13.986  -0.572  1.00 22.53           C  
ATOM    138  O   LEU A 245     -24.573  14.077   0.657  1.00 22.14           O  
ATOM    139  CB  LEU A 245     -22.276  12.680  -0.868  1.00 20.46           C  
ATOM    140  CG  LEU A 245     -20.935  12.337  -1.514  1.00 18.01           C  
ATOM    141  CD1 LEU A 245     -20.372  11.180  -0.705  1.00 15.02           C  
ATOM    142  CD2 LEU A 245     -21.137  11.960  -3.013  1.00 17.77           C  
ATOM    143  N   LYS A 246     -25.430  13.815  -1.406  1.00 23.55           N  
ATOM    144  CA  LYS A 246     -26.750  13.542  -0.838  1.00 24.79           C  
ATOM    145  C   LYS A 246     -27.278  12.172  -1.211  1.00 24.72           C  
ATOM    146  O   LYS A 246     -27.450  11.841  -2.398  1.00 25.14           O  
ATOM    147  CB  LYS A 246     -27.778  14.649  -1.112  1.00 25.12           C  
ATOM    148  CG  LYS A 246     -29.155  14.295  -0.467  1.00 29.41           C  
ATOM    149  CD  LYS A 246     -30.116  15.466  -0.325  1.00 36.34           C  
ATOM    150  CE  LYS A 246     -31.258  15.125   0.680  1.00 38.75           C  
ATOM    151  NZ  LYS A 246     -32.394  16.144   0.657  1.00 40.82           N  
ATOM    152  N   LEU A 247     -27.523  11.370  -0.174  1.00 24.57           N  
ATOM    153  CA  LEU A 247     -28.115  10.032  -0.334  1.00 23.75           C  
ATOM    154  C   LEU A 247     -29.620  10.142  -0.429  1.00 23.28           C  
ATOM    155  O   LEU A 247     -30.284  10.555   0.507  1.00 23.00           O  
ATOM    156  CB  LEU A 247     -27.674   9.077   0.775  1.00 24.20           C  
ATOM    157  CG  LEU A 247     -26.276   8.455   0.600  1.00 24.04           C  
ATOM    158  CD1 LEU A 247     -25.151   9.491   0.528  1.00 25.50           C  
ATOM    159  CD2 LEU A 247     -25.989   7.579   1.777  1.00 24.35           C  
ATOM    160  N   VAL A 248     -30.142   9.771  -1.598  1.00 23.34           N  
ATOM    161  CA  VAL A 248     -31.555   9.929  -1.922  1.00 23.63           C  
ATOM    162  C   VAL A 248     -32.351   8.595  -1.801  1.00 23.69           C  
ATOM    163  O   VAL A 248     -33.308   8.521  -1.028  1.00 24.22           O  
ATOM    164  CB  VAL A 248     -31.747  10.609  -3.319  1.00 22.63           C  
ATOM    165  CG1 VAL A 248     -33.234  10.780  -3.664  1.00 24.96           C  
ATOM    166  CG2 VAL A 248     -31.040  11.953  -3.356  1.00 23.19           C  
ATOM    167  N   GLU A 249     -31.957   7.563  -2.544  1.00 23.73           N  
ATOM    168  CA  GLU A 249     -32.720   6.323  -2.619  1.00 23.95           C  
ATOM    169  C   GLU A 249     -31.856   5.104  -2.245  1.00 23.75           C  
ATOM    170  O   GLU A 249     -30.807   4.839  -2.844  1.00 23.39           O  
ATOM    171  CB  GLU A 249     -33.284   6.147  -4.034  1.00 24.24           C  
ATOM    172  CG  GLU A 249     -34.520   5.263  -4.082  1.00 26.84           C  
ATOM    173  CD  GLU A 249     -34.848   4.695  -5.463  1.00 27.32           C  
ATOM    174  OE1 GLU A 249     -34.820   5.430  -6.487  1.00 29.08           O  
ATOM    175  OE2 GLU A 249     -35.174   3.491  -5.501  1.00 27.37           O  
ATOM    176  N   ARG A 250     -32.302   4.344  -1.265  1.00 23.39           N  
ATOM    177  CA  ARG A 250     -31.534   3.190  -0.863  1.00 22.90           C  
ATOM    178  C   ARG A 250     -31.802   2.063  -1.824  1.00 22.42           C  
ATOM    179  O   ARG A 250     -32.964   1.660  -2.018  1.00 21.59           O  
ATOM    180  CB  ARG A 250     -31.881   2.781   0.546  1.00 22.85           C  
ATOM    181  CG  ARG A 250     -30.916   1.742   1.099  1.00 27.48           C  
ATOM    182  CD  ARG A 250     -31.175   1.549   2.578  1.00 33.22           C  
ATOM    183  NE  ARG A 250     -32.096   0.452   2.837  1.00 38.23           N  
ATOM    184  CZ  ARG A 250     -32.692   0.247   4.006  1.00 43.19           C  
ATOM    185  NH1 ARG A 250     -32.483   1.087   5.022  1.00 44.32           N  
ATOM    186  NH2 ARG A 250     -33.499  -0.801   4.164  1.00 44.35           N  
ATOM    187  N   LEU A 251     -30.732   1.555  -2.440  1.00 21.95           N  
ATOM    188  CA  LEU A 251     -30.866   0.548  -3.491  1.00 21.73           C  
ATOM    189  C   LEU A 251     -30.688  -0.876  -2.962  1.00 23.15           C  
ATOM    190  O   LEU A 251     -31.242  -1.840  -3.528  1.00 24.22           O  
ATOM    191  CB  LEU A 251     -29.882   0.823  -4.625  1.00 21.37           C  
ATOM    192  CG  LEU A 251     -30.073   2.141  -5.385  1.00 19.58           C  
ATOM    193  CD1 LEU A 251     -29.249   2.070  -6.597  1.00 18.80           C  
ATOM    194  CD2 LEU A 251     -31.544   2.447  -5.754  1.00 17.51           C  
ATOM    195  N   GLY A 252     -29.942  -1.003  -1.869  1.00 22.90           N  
ATOM    196  CA  GLY A 252     -29.676  -2.300  -1.248  1.00 23.10           C  
ATOM    197  C   GLY A 252     -29.082  -2.166   0.139  1.00 22.91           C  
ATOM    198  O   GLY A 252     -28.445  -1.134   0.457  1.00 21.49           O  
ATOM    199  N   ALA A 253     -29.274  -3.220   0.955  1.00 23.18           N  
ATOM    200  CA  ALA A 253     -28.678  -3.326   2.297  1.00 23.71           C  
ATOM    201  C   ALA A 253     -28.355  -4.777   2.624  1.00 24.13           C  
ATOM    202  O   ALA A 253     -29.095  -5.690   2.277  1.00 24.78           O  
ATOM    203  CB  ALA A 253     -29.570  -2.681   3.409  1.00 23.32           C  
ATOM    204  N   GLY A 254     -27.217  -4.971   3.278  1.00 24.66           N  
ATOM    205  CA  GLY A 254     -26.666  -6.291   3.546  1.00 24.09           C  
ATOM    206  C   GLY A 254     -25.915  -6.286   4.847  1.00 23.46           C  
ATOM    207  O   GLY A 254     -25.945  -5.303   5.570  1.00 23.25           O  
ATOM    208  N   GLN A 255     -25.254  -7.400   5.141  1.00 24.24           N  
ATOM    209  CA  GLN A 255     -24.390  -7.575   6.307  1.00 24.14           C  
ATOM    210  C   GLN A 255     -23.349  -6.429   6.467  1.00 24.77           C  
ATOM    211  O   GLN A 255     -23.039  -5.990   7.584  1.00 23.89           O  
ATOM    212  CB  GLN A 255     -23.654  -8.905   6.121  1.00 24.79           C  
ATOM    213  CG  GLN A 255     -23.681  -9.820   7.302  1.00 26.75           C  
ATOM    214  CD  GLN A 255     -22.658 -10.927   7.222  1.00 29.15           C  
ATOM    215  OE1 GLN A 255     -22.722 -11.820   6.366  1.00 29.72           O  
ATOM    216  NE2 GLN A 255     -21.697 -10.879   8.136  1.00 30.60           N  
ATOM    217  N   PHE A 256     -22.824  -5.937   5.343  1.00 25.21           N  
ATOM    218  CA  PHE A 256     -21.633  -5.068   5.364  1.00 25.52           C  
ATOM    219  C   PHE A 256     -21.868  -3.588   5.061  1.00 25.60           C  
ATOM    220  O   PHE A 256     -20.914  -2.803   5.027  1.00 25.26           O  
ATOM    221  CB  PHE A 256     -20.579  -5.633   4.418  1.00 25.15           C  
ATOM    222  CG  PHE A 256     -20.251  -7.064   4.682  1.00 24.65           C  
ATOM    223  CD1 PHE A 256     -19.704  -7.441   5.878  1.00 23.45           C  
ATOM    224  CD2 PHE A 256     -20.485  -8.038   3.702  1.00 28.09           C  
ATOM    225  CE1 PHE A 256     -19.401  -8.776   6.122  1.00 26.69           C  
ATOM    226  CE2 PHE A 256     -20.191  -9.374   3.923  1.00 27.71           C  
ATOM    227  CZ  PHE A 256     -19.647  -9.753   5.123  1.00 26.92           C  
ATOM    228  N   GLY A 257     -23.137  -3.221   4.861  1.00 25.31           N  
ATOM    229  CA  GLY A 257     -23.540  -1.834   4.690  1.00 23.54           C  
ATOM    230  C   GLY A 257     -24.577  -1.771   3.584  1.00 24.07           C  
ATOM    231  O   GLY A 257     -25.189  -2.800   3.233  1.00 22.99           O  
ATOM    232  N   GLU A 258     -24.730  -0.576   3.009  1.00 22.48           N  
ATOM    233  CA  GLU A 258     -25.813  -0.267   2.074  1.00 22.44           C  
ATOM    234  C   GLU A 258     -25.302   0.321   0.743  1.00 21.18           C  
ATOM    235  O   GLU A 258     -24.175   0.815   0.670  1.00 20.56           O  
ATOM    236  CB  GLU A 258     -26.834   0.709   2.734  1.00 22.54           C  
ATOM    237  CG  GLU A 258     -27.242   0.299   4.173  1.00 24.73           C  
ATOM    238  CD  GLU A 258     -28.310   1.206   4.797  1.00 29.94           C  
ATOM    239  OE1 GLU A 258     -28.037   2.404   5.040  1.00 33.33           O  
ATOM    240  OE2 GLU A 258     -29.428   0.711   5.070  1.00 32.43           O  
ATOM    241  N   VAL A 259     -26.153   0.253  -0.279  1.00 20.55           N  
ATOM    242  CA  VAL A 259     -25.932   0.913  -1.551  1.00 20.44           C  
ATOM    243  C   VAL A 259     -27.068   1.887  -1.819  1.00 19.78           C  
ATOM    244  O   VAL A 259     -28.223   1.496  -1.774  1.00 19.88           O  
ATOM    245  CB  VAL A 259     -25.793  -0.088  -2.705  1.00 19.84           C  
ATOM    246  CG1 VAL A 259     -25.641   0.643  -4.078  1.00 21.68           C  
ATOM    247  CG2 VAL A 259     -24.569  -0.895  -2.501  1.00 22.44           C  
ATOM    248  N   TRP A 260     -26.713   3.129  -2.121  1.00 18.26           N  
ATOM    249  CA  TRP A 260     -27.651   4.214  -2.393  1.00 18.43           C  
ATOM    250  C   TRP A 260     -27.513   4.855  -3.772  1.00 18.13           C  
ATOM    251  O   TRP A 260     -26.417   4.931  -4.339  1.00 17.73           O  
ATOM    252  CB  TRP A 260     -27.429   5.354  -1.394  1.00 18.48           C  
ATOM    253  CG  TRP A 260     -27.804   4.988  -0.003  1.00 21.68           C  
ATOM    254  CD1 TRP A 260     -27.118   4.143   0.849  1.00 22.50           C  
ATOM    255  CD2 TRP A 260     -28.962   5.427   0.714  1.00 22.15           C  
ATOM    256  NE1 TRP A 260     -27.780   4.056   2.049  1.00 24.63           N  
ATOM    257  CE2 TRP A 260     -28.915   4.826   1.994  1.00 24.87           C  
ATOM    258  CE3 TRP A 260     -29.999   6.298   0.421  1.00 22.91           C  
ATOM    259  CZ2 TRP A 260     -29.891   5.063   2.980  1.00 26.36           C  
ATOM    260  CZ3 TRP A 260     -30.984   6.533   1.411  1.00 27.66           C  
ATOM    261  CH2 TRP A 260     -30.919   5.900   2.667  1.00 26.38           C  
ATOM    262  N   MET A 261     -28.623   5.370  -4.283  1.00 17.37           N  
ATOM    263  CA  MET A 261     -28.546   6.344  -5.341  1.00 16.99           C  
ATOM    264  C   MET A 261     -28.473   7.681  -4.673  1.00 16.89           C  
ATOM    265  O   MET A 261     -29.225   7.955  -3.740  1.00 16.43           O  
ATOM    266  CB  MET A 261     -29.766   6.299  -6.250  1.00 16.99           C  
ATOM    267  CG  MET A 261     -29.653   7.254  -7.471  1.00 17.16           C  
ATOM    268  SD  MET A 261     -30.206   8.915  -7.170  1.00 20.10           S  
ATOM    269  CE  MET A 261     -31.973   8.619  -7.161  1.00 22.49           C  
ATOM    270  N   GLY A 262     -27.579   8.527  -5.168  1.00 16.61           N  
ATOM    271  CA  GLY A 262     -27.340   9.800  -4.547  1.00 16.83           C  
ATOM    272  C   GLY A 262     -26.872  10.813  -5.567  1.00 17.06           C  
ATOM    273  O   GLY A 262     -26.763  10.488  -6.763  1.00 16.42           O  
ATOM    274  N   TYR A 263     -26.615  12.038  -5.094  1.00 16.60           N  
ATOM    275  CA  TYR A 263     -26.076  13.111  -5.935  1.00 17.17           C  
ATOM    276  C   TYR A 263     -24.766  13.655  -5.365  1.00 17.03           C  
ATOM    277  O   TYR A 263     -24.620  13.818  -4.166  1.00 16.29           O  
ATOM    278  CB  TYR A 263     -27.100  14.255  -6.101  1.00 17.40           C  
ATOM    279  CG  TYR A 263     -28.277  13.828  -6.978  1.00 19.80           C  
ATOM    280  CD1 TYR A 263     -28.192  13.919  -8.379  1.00 19.91           C  
ATOM    281  CD2 TYR A 263     -29.431  13.300  -6.421  1.00 18.65           C  
ATOM    282  CE1 TYR A 263     -29.217  13.506  -9.192  1.00 20.56           C  
ATOM    283  CE2 TYR A 263     -30.479  12.878  -7.236  1.00 18.71           C  
ATOM    284  CZ  TYR A 263     -30.362  12.981  -8.615  1.00 19.05           C  
ATOM    285  OH  TYR A 263     -31.369  12.582  -9.449  1.00 23.43           O  
ATOM    286  N   TYR A 264     -23.839  13.957  -6.262  1.00 16.57           N  
ATOM    287  CA  TYR A 264     -22.625  14.670  -5.933  1.00 17.14           C  
ATOM    288  C   TYR A 264     -22.781  16.123  -6.373  1.00 16.83           C  
ATOM    289  O   TYR A 264     -23.104  16.400  -7.537  1.00 16.69           O  
ATOM    290  CB  TYR A 264     -21.399  14.026  -6.617  1.00 16.26           C  
ATOM    291  CG  TYR A 264     -20.151  14.859  -6.449  1.00 18.69           C  
ATOM    292  CD1 TYR A 264     -19.385  14.776  -5.280  1.00 14.93           C  
ATOM    293  CD2 TYR A 264     -19.759  15.784  -7.436  1.00 18.68           C  
ATOM    294  CE1 TYR A 264     -18.248  15.552  -5.122  1.00 19.44           C  
ATOM    295  CE2 TYR A 264     -18.617  16.572  -7.262  1.00 18.51           C  
ATOM    296  CZ  TYR A 264     -17.867  16.454  -6.103  1.00 18.09           C  
ATOM    297  OH  TYR A 264     -16.732  17.234  -5.918  1.00 17.52           O  
ATOM    298  N   ASN A 265     -22.565  17.046  -5.436  1.00 16.60           N  
ATOM    299  CA  ASN A 265     -22.660  18.459  -5.710  1.00 16.87           C  
ATOM    300  C   ASN A 265     -23.990  18.782  -6.418  1.00 16.25           C  
ATOM    301  O   ASN A 265     -24.021  19.573  -7.360  1.00 17.30           O  
ATOM    302  CB  ASN A 265     -21.418  18.968  -6.516  1.00 17.45           C  
ATOM    303  CG  ASN A 265     -20.178  19.201  -5.645  1.00 19.29           C  
ATOM    304  OD1 ASN A 265     -19.167  19.763  -6.119  1.00 20.90           O  
ATOM    305  ND2 ASN A 265     -20.238  18.784  -4.388  1.00 12.34           N  
ATOM    306  N   GLY A 266     -25.094  18.164  -5.968  1.00 16.19           N  
ATOM    307  CA  GLY A 266     -26.451  18.582  -6.395  1.00 14.78           C  
ATOM    308  C   GLY A 266     -26.944  18.001  -7.697  1.00 14.74           C  
ATOM    309  O   GLY A 266     -28.113  17.676  -7.808  1.00 14.53           O  
ATOM    310  N   HIS A 267     -26.064  17.870  -8.693  1.00 15.42           N  
ATOM    311  CA  HIS A 267     -26.484  17.564 -10.079  1.00 15.42           C  
ATOM    312  C   HIS A 267     -26.083  16.229 -10.680  1.00 16.10           C  
ATOM    313  O   HIS A 267     -26.715  15.766 -11.650  1.00 15.78           O  
ATOM    314  CB  HIS A 267     -26.038  18.681 -11.014  1.00 16.31           C  
ATOM    315  CG  HIS A 267     -26.746  19.967 -10.760  1.00 15.49           C  
ATOM    316  ND1 HIS A 267     -26.109  21.081 -10.252  1.00 18.01           N  
ATOM    317  CD2 HIS A 267     -28.049  20.290 -10.864  1.00 15.54           C  
ATOM    318  CE1 HIS A 267     -26.989  22.048 -10.095  1.00 21.40           C  
ATOM    319  NE2 HIS A 267     -28.179  21.588 -10.445  1.00 21.98           N  
ATOM    320  N   THR A 268     -25.074  15.582 -10.082  1.00 14.97           N  
ATOM    321  CA  THR A 268     -24.468  14.396 -10.675  1.00 13.86           C  
ATOM    322  C   THR A 268     -24.845  13.129  -9.946  1.00 13.64           C  
ATOM    323  O   THR A 268     -24.414  12.912  -8.859  1.00 13.19           O  
ATOM    324  CB  THR A 268     -22.936  14.540 -10.713  1.00 14.09           C  
ATOM    325  OG1 THR A 268     -22.616  15.778 -11.373  1.00 15.89           O  
ATOM    326  CG2 THR A 268     -22.277  13.358 -11.482  1.00 11.63           C  
ATOM    327  N   LYS A 269     -25.625  12.286 -10.608  1.00 13.76           N  
ATOM    328  CA  LYS A 269     -26.117  11.051 -10.078  1.00 14.32           C  
ATOM    329  C   LYS A 269     -24.963  10.090  -9.887  1.00 14.34           C  
ATOM    330  O   LYS A 269     -24.121   9.938 -10.791  1.00 13.76           O  
ATOM    331  CB  LYS A 269     -27.088  10.450 -11.086  1.00 16.00           C  
ATOM    332  CG  LYS A 269     -28.198   9.557 -10.527  1.00 19.74           C  
ATOM    333  CD  LYS A 269     -29.454   9.595 -11.470  1.00 24.01           C  
ATOM    334  CE  LYS A 269     -30.684   8.960 -10.818  1.00 27.62           C  
ATOM    335  NZ  LYS A 269     -31.845   8.611 -11.768  1.00 29.42           N  
ATOM    336  N   VAL A 270     -24.926   9.442  -8.709  1.00 12.54           N  
ATOM    337  CA  VAL A 270     -23.852   8.524  -8.361  1.00 11.91           C  
ATOM    338  C   VAL A 270     -24.458   7.372  -7.549  1.00 12.54           C  
ATOM    339  O   VAL A 270     -25.570   7.493  -7.034  1.00 10.84           O  
ATOM    340  CB  VAL A 270     -22.695   9.228  -7.582  1.00 12.08           C  
ATOM    341  CG1 VAL A 270     -21.996  10.300  -8.453  1.00  8.79           C  
ATOM    342  CG2 VAL A 270     -23.204   9.905  -6.284  1.00 12.06           C  
ATOM    343  N   ALA A 271     -23.750   6.245  -7.483  1.00 12.39           N  
ATOM    344  CA  ALA A 271     -24.086   5.221  -6.519  1.00 13.48           C  
ATOM    345  C   ALA A 271     -23.141   5.416  -5.362  1.00 14.28           C  
ATOM    346  O   ALA A 271     -21.964   5.714  -5.586  1.00 13.94           O  
ATOM    347  CB  ALA A 271     -23.913   3.812  -7.140  1.00 14.84           C  
ATOM    348  N   VAL A 272     -23.646   5.302  -4.127  1.00 16.02           N  
ATOM    349  CA  VAL A 272     -22.811   5.399  -2.907  1.00 16.93           C  
ATOM    350  C   VAL A 272     -22.886   4.114  -2.075  1.00 19.31           C  
ATOM    351  O   VAL A 272     -23.989   3.730  -1.604  1.00 20.64           O  
ATOM    352  CB  VAL A 272     -23.266   6.568  -2.022  1.00 17.03           C  
ATOM    353  CG1 VAL A 272     -22.371   6.680  -0.761  1.00 16.09           C  
ATOM    354  CG2 VAL A 272     -23.272   7.838  -2.829  1.00 15.53           C  
ATOM    355  N   LYS A 273     -21.749   3.437  -1.899  1.00 20.02           N  
ATOM    356  CA  LYS A 273     -21.694   2.242  -1.034  1.00 20.55           C  
ATOM    357  C   LYS A 273     -21.089   2.622   0.323  1.00 21.16           C  
ATOM    358  O   LYS A 273     -20.027   3.267   0.384  1.00 20.96           O  
ATOM    359  CB  LYS A 273     -20.916   1.093  -1.709  1.00 19.40           C  
ATOM    360  CG  LYS A 273     -20.791  -0.120  -0.838  1.00 22.50           C  
ATOM    361  CD  LYS A 273     -20.594  -1.436  -1.599  1.00 26.37           C  
ATOM    362  CE  LYS A 273     -19.137  -1.853  -1.714  1.00 29.53           C  
ATOM    363  NZ  LYS A 273     -19.028  -3.290  -2.200  1.00 31.10           N  
ATOM    364  N   SER A 274     -21.784   2.241   1.396  1.00 21.86           N  
ATOM    365  CA  SER A 274     -21.432   2.646   2.742  1.00 22.95           C  
ATOM    366  C   SER A 274     -21.032   1.438   3.573  1.00 23.20           C  
ATOM    367  O   SER A 274     -21.612   0.382   3.453  1.00 22.36           O  
ATOM    368  CB  SER A 274     -22.609   3.353   3.416  1.00 22.99           C  
ATOM    369  OG  SER A 274     -23.711   2.470   3.520  1.00 26.53           O  
ATOM    370  N   LEU A 275     -20.008   1.604   4.397  1.00 23.97           N  
ATOM    371  CA  LEU A 275     -19.525   0.507   5.235  1.00 24.17           C  
ATOM    372  C   LEU A 275     -20.206   0.573   6.587  1.00 24.79           C  
ATOM    373  O   LEU A 275     -20.096   1.580   7.277  1.00 25.06           O  
ATOM    374  CB  LEU A 275     -17.996   0.599   5.409  1.00 23.40           C  
ATOM    375  CG  LEU A 275     -17.332  -0.383   6.391  1.00 20.82           C  
ATOM    376  CD1 LEU A 275     -17.618  -1.846   6.028  1.00 16.56           C  
ATOM    377  CD2 LEU A 275     -15.855  -0.123   6.553  1.00 15.38           C  
ATOM    378  N   LYS A 276     -20.903  -0.491   6.967  1.00 26.56           N  
ATOM    379  CA  LYS A 276     -21.423  -0.622   8.346  1.00 28.70           C  
ATOM    380  C   LYS A 276     -20.273  -0.840   9.340  1.00 28.67           C  
ATOM    381  O   LYS A 276     -19.563  -1.834   9.215  1.00 29.21           O  
ATOM    382  CB  LYS A 276     -22.410  -1.787   8.460  1.00 29.43           C  
ATOM    383  CG  LYS A 276     -22.977  -1.966   9.868  1.00 31.10           C  
ATOM    384  CD  LYS A 276     -23.810  -3.228   9.921  1.00 36.13           C  
ATOM    385  CE  LYS A 276     -25.080  -3.048  10.760  1.00 38.19           C  
ATOM    386  NZ  LYS A 276     -25.863  -4.333  10.830  1.00 39.37           N  
ATOM    387  N   GLN A 277     -20.074   0.086  10.288  1.00 29.36           N  
ATOM    388  CA  GLN A 277     -18.942  -0.029  11.214  1.00 29.79           C  
ATOM    389  C   GLN A 277     -18.935  -1.350  11.949  1.00 28.59           C  
ATOM    390  O   GLN A 277     -19.960  -1.806  12.456  1.00 27.50           O  
ATOM    391  CB  GLN A 277     -18.889   1.074  12.266  1.00 31.24           C  
ATOM    392  CG  GLN A 277     -18.479   2.431  11.737  1.00 36.35           C  
ATOM    393  CD  GLN A 277     -19.622   3.438  11.760  1.00 42.41           C  
ATOM    394  OE1 GLN A 277     -20.709   3.219  11.174  1.00 45.57           O  
ATOM    395  NE2 GLN A 277     -19.387   4.550  12.453  1.00 44.41           N  
ATOM    396  N   GLY A 278     -17.752  -1.943  12.002  1.00 27.48           N  
ATOM    397  CA  GLY A 278     -17.548  -3.178  12.734  1.00 27.01           C  
ATOM    398  C   GLY A 278     -17.926  -4.432  11.981  1.00 26.17           C  
ATOM    399  O   GLY A 278     -17.492  -5.514  12.376  1.00 27.46           O  
ATOM    400  N   SER A 279     -18.709  -4.313  10.903  1.00 24.30           N  
ATOM    401  CA  SER A 279     -19.094  -5.503  10.123  1.00 23.37           C  
ATOM    402  C   SER A 279     -17.887  -6.186   9.468  1.00 23.57           C  
ATOM    403  O   SER A 279     -17.879  -7.427   9.276  1.00 23.68           O  
ATOM    404  CB  SER A 279     -20.129  -5.154   9.040  1.00 23.55           C  
ATOM    405  OG  SER A 279     -19.652  -4.178   8.098  1.00 19.91           O  
ATOM    406  N   MET A 280     -16.908  -5.358   9.073  1.00 22.28           N  
ATOM    407  CA  MET A 280     -15.674  -5.816   8.430  1.00 21.85           C  
ATOM    408  C   MET A 280     -14.577  -4.740   8.588  1.00 21.27           C  
ATOM    409  O   MET A 280     -14.889  -3.617   8.969  1.00 21.27           O  
ATOM    410  CB  MET A 280     -15.919  -6.158   6.966  1.00 21.30           C  
ATOM    411  CG  MET A 280     -16.331  -4.995   6.104  1.00 21.68           C  
ATOM    412  SD  MET A 280     -16.530  -5.424   4.347  1.00 24.36           S  
ATOM    413  CE  MET A 280     -14.833  -5.361   3.752  1.00 20.95           C  
ATOM    414  N   SER A 281     -13.317  -5.093   8.296  1.00 21.17           N  
ATOM    415  CA  SER A 281     -12.187  -4.140   8.323  1.00 20.90           C  
ATOM    416  C   SER A 281     -12.334  -2.957   7.363  1.00 21.16           C  
ATOM    417  O   SER A 281     -12.556  -3.154   6.159  1.00 21.53           O  
ATOM    418  CB  SER A 281     -10.874  -4.849   7.943  1.00 21.89           C  
ATOM    419  OG  SER A 281      -9.885  -3.903   7.518  1.00 19.93           O  
ATOM    420  N   PRO A 282     -12.119  -1.729   7.853  1.00 20.41           N  
ATOM    421  CA  PRO A 282     -12.110  -0.610   6.907  1.00 19.84           C  
ATOM    422  C   PRO A 282     -11.002  -0.713   5.820  1.00 19.48           C  
ATOM    423  O   PRO A 282     -11.248  -0.315   4.660  1.00 18.61           O  
ATOM    424  CB  PRO A 282     -11.943   0.624   7.809  1.00 19.32           C  
ATOM    425  CG  PRO A 282     -12.285   0.155   9.165  1.00 20.92           C  
ATOM    426  CD  PRO A 282     -11.976  -1.296   9.248  1.00 19.98           C  
ATOM    427  N   ASP A 283      -9.827  -1.270   6.176  1.00 18.70           N  
ATOM    428  CA  ASP A 283      -8.793  -1.654   5.178  1.00 18.91           C  
ATOM    429  C   ASP A 283      -9.315  -2.561   4.082  1.00 18.00           C  
ATOM    430  O   ASP A 283      -9.059  -2.310   2.935  1.00 17.24           O  
ATOM    431  CB  ASP A 283      -7.537  -2.313   5.819  1.00 19.07           C  
ATOM    432  CG  ASP A 283      -6.380  -2.546   4.804  1.00 22.78           C  
ATOM    433  OD1 ASP A 283      -5.816  -1.549   4.312  1.00 28.72           O  
ATOM    434  OD2 ASP A 283      -5.992  -3.708   4.502  1.00 25.03           O  
ATOM    435  N   ALA A 284     -10.000  -3.653   4.432  1.00 18.24           N  
ATOM    436  CA  ALA A 284     -10.522  -4.569   3.410  1.00 17.74           C  
ATOM    437  C   ALA A 284     -11.553  -3.858   2.554  1.00 17.39           C  
ATOM    438  O   ALA A 284     -11.542  -4.017   1.356  1.00 18.64           O  
ATOM    439  CB  ALA A 284     -11.162  -5.857   4.047  1.00 18.32           C  
ATOM    440  N   PHE A 285     -12.435  -3.067   3.177  1.00 16.74           N  
ATOM    441  CA  PHE A 285     -13.473  -2.341   2.451  1.00 15.57           C  
ATOM    442  C   PHE A 285     -12.857  -1.436   1.384  1.00 15.83           C  
ATOM    443  O   PHE A 285     -13.185  -1.541   0.221  1.00 15.30           O  
ATOM    444  CB  PHE A 285     -14.298  -1.540   3.411  1.00 15.22           C  
ATOM    445  CG  PHE A 285     -15.408  -0.784   2.769  1.00 16.40           C  
ATOM    446  CD1 PHE A 285     -16.599  -1.425   2.420  1.00 17.45           C  
ATOM    447  CD2 PHE A 285     -15.286   0.572   2.530  1.00 15.86           C  
ATOM    448  CE1 PHE A 285     -17.653  -0.687   1.819  1.00 17.00           C  
ATOM    449  CE2 PHE A 285     -16.305   1.292   1.928  1.00 16.55           C  
ATOM    450  CZ  PHE A 285     -17.482   0.671   1.584  1.00 14.39           C  
ATOM    451  N   LEU A 286     -11.922  -0.586   1.799  1.00 15.79           N  
ATOM    452  CA  LEU A 286     -11.273   0.369   0.914  1.00 15.04           C  
ATOM    453  C   LEU A 286     -10.351  -0.218  -0.145  1.00 15.67           C  
ATOM    454  O   LEU A 286     -10.076   0.426  -1.145  1.00 15.58           O  
ATOM    455  CB  LEU A 286     -10.508   1.399   1.739  1.00 14.85           C  
ATOM    456  CG  LEU A 286     -11.399   2.423   2.402  1.00 14.34           C  
ATOM    457  CD1 LEU A 286     -10.527   3.395   3.187  1.00 12.58           C  
ATOM    458  CD2 LEU A 286     -12.211   3.154   1.285  1.00 14.04           C  
ATOM    459  N   ALA A 287      -9.876  -1.438   0.056  1.00 15.73           N  
ATOM    460  CA  ALA A 287      -9.083  -2.073  -0.965  1.00 16.18           C  
ATOM    461  C   ALA A 287      -9.818  -2.149  -2.326  1.00 16.50           C  
ATOM    462  O   ALA A 287      -9.182  -2.214  -3.359  1.00 16.27           O  
ATOM    463  CB  ALA A 287      -8.629  -3.500  -0.488  1.00 16.46           C  
ATOM    464  N   GLU A 288     -11.142  -2.195  -2.322  1.00 18.01           N  
ATOM    465  CA  GLU A 288     -11.924  -2.194  -3.592  1.00 19.98           C  
ATOM    466  C   GLU A 288     -11.707  -0.875  -4.366  1.00 19.74           C  
ATOM    467  O   GLU A 288     -11.392  -0.875  -5.561  1.00 20.30           O  
ATOM    468  CB  GLU A 288     -13.405  -2.360  -3.298  1.00 20.17           C  
ATOM    469  CG  GLU A 288     -14.190  -2.780  -4.506  1.00 24.69           C  
ATOM    470  CD  GLU A 288     -15.651  -2.924  -4.213  1.00 28.31           C  
ATOM    471  OE1 GLU A 288     -16.059  -2.764  -3.052  1.00 32.35           O  
ATOM    472  OE2 GLU A 288     -16.411  -3.188  -5.156  1.00 34.99           O  
ATOM    473  N   ALA A 289     -11.834   0.248  -3.662  1.00 19.13           N  
ATOM    474  CA  ALA A 289     -11.563   1.542  -4.266  1.00 19.31           C  
ATOM    475  C   ALA A 289     -10.109   1.663  -4.833  1.00 19.30           C  
ATOM    476  O   ALA A 289      -9.922   2.173  -5.931  1.00 17.61           O  
ATOM    477  CB  ALA A 289     -11.859   2.666  -3.292  1.00 17.64           C  
ATOM    478  N   ASN A 290      -9.104   1.225  -4.066  1.00 19.76           N  
ATOM    479  CA  ASN A 290      -7.679   1.366  -4.471  1.00 20.66           C  
ATOM    480  C   ASN A 290      -7.419   0.588  -5.754  1.00 20.57           C  
ATOM    481  O   ASN A 290      -6.665   1.035  -6.619  1.00 20.70           O  
ATOM    482  CB  ASN A 290      -6.721   0.862  -3.380  1.00 20.44           C  
ATOM    483  CG  ASN A 290      -6.742   1.726  -2.113  1.00 23.38           C  
ATOM    484  OD1 ASN A 290      -6.949   2.950  -2.170  1.00 24.53           O  
ATOM    485  ND2 ASN A 290      -6.521   1.080  -0.954  1.00 20.22           N  
ATOM    486  N   LEU A 291      -8.050  -0.578  -5.863  1.00 20.89           N  
ATOM    487  CA  LEU A 291      -7.968  -1.367  -7.087  1.00 22.10           C  
ATOM    488  C   LEU A 291      -8.642  -0.674  -8.284  1.00 22.66           C  
ATOM    489  O   LEU A 291      -8.128  -0.754  -9.402  1.00 23.28           O  
ATOM    490  CB  LEU A 291      -8.549  -2.748  -6.861  1.00 22.17           C  
ATOM    491  CG  LEU A 291      -8.215  -3.727  -7.990  1.00 24.33           C  
ATOM    492  CD1 LEU A 291      -7.861  -5.123  -7.413  1.00 24.22           C  
ATOM    493  CD2 LEU A 291      -9.359  -3.784  -9.003  1.00 25.10           C  
ATOM    494  N   MET A 292      -9.777   0.002  -8.057  1.00 22.37           N  
ATOM    495  CA  MET A 292     -10.446   0.731  -9.149  1.00 21.94           C  
ATOM    496  C   MET A 292      -9.644   1.982  -9.560  1.00 23.17           C  
ATOM    497  O   MET A 292      -9.800   2.471 -10.672  1.00 23.97           O  
ATOM    498  CB  MET A 292     -11.905   1.056  -8.835  1.00 20.34           C  
ATOM    499  CG  MET A 292     -12.727  -0.151  -8.451  1.00 19.04           C  
ATOM    500  SD  MET A 292     -14.337   0.202  -7.726  1.00 19.69           S  
ATOM    501  CE  MET A 292     -15.262   0.723  -9.189  1.00 14.71           C  
ATOM    502  N   LYS A 293      -8.795   2.500  -8.681  1.00 23.30           N  
ATOM    503  CA  LYS A 293      -7.795   3.490  -9.107  1.00 24.65           C  
ATOM    504  C   LYS A 293      -6.828   2.996 -10.238  1.00 25.42           C  
ATOM    505  O   LYS A 293      -6.308   3.816 -10.975  1.00 26.57           O  
ATOM    506  CB  LYS A 293      -7.037   4.032  -7.901  1.00 23.49           C  
ATOM    507  CG  LYS A 293      -7.929   4.834  -6.961  1.00 24.37           C  
ATOM    508  CD  LYS A 293      -7.199   5.293  -5.705  1.00 25.54           C  
ATOM    509  CE  LYS A 293      -8.205   5.603  -4.581  1.00 27.72           C  
ATOM    510  NZ  LYS A 293      -7.555   6.062  -3.266  1.00 24.60           N  
ATOM    511  N   GLN A 294      -6.653   1.675 -10.403  1.00 26.42           N  
ATOM    512  CA  GLN A 294      -5.759   1.084 -11.420  1.00 26.89           C  
ATOM    513  C   GLN A 294      -6.433   0.473 -12.659  1.00 26.77           C  
ATOM    514  O   GLN A 294      -5.729  -0.010 -13.577  1.00 27.15           O  
ATOM    515  CB  GLN A 294      -4.865  -0.028 -10.819  1.00 27.47           C  
ATOM    516  CG  GLN A 294      -4.155   0.238  -9.481  1.00 29.76           C  
ATOM    517  CD  GLN A 294      -3.531   1.613  -9.365  1.00 33.87           C  
ATOM    518  OE1 GLN A 294      -3.332   2.323 -10.360  1.00 37.07           O  
ATOM    519  NE2 GLN A 294      -3.215   2.005  -8.129  1.00 36.38           N  
ATOM    520  N   LEU A 295      -7.766   0.441 -12.689  1.00 24.78           N  
ATOM    521  CA  LEU A 295      -8.479  -0.143 -13.811  1.00 22.32           C  
ATOM    522  C   LEU A 295      -9.537   0.785 -14.297  1.00 21.89           C  
ATOM    523  O   LEU A 295     -10.700   0.577 -14.019  1.00 22.29           O  
ATOM    524  CB  LEU A 295      -9.134  -1.470 -13.428  1.00 22.41           C  
ATOM    525  CG  LEU A 295      -8.291  -2.723 -13.387  1.00 21.23           C  
ATOM    526  CD1 LEU A 295      -9.056  -3.823 -12.712  1.00 22.22           C  
ATOM    527  CD2 LEU A 295      -7.857  -3.116 -14.775  1.00 21.48           C  
ATOM    528  N   GLN A 296      -9.144   1.813 -15.029  1.00 21.30           N  
ATOM    529  CA  GLN A 296     -10.091   2.793 -15.532  1.00 20.83           C  
ATOM    530  C   GLN A 296     -10.210   2.529 -17.008  1.00 19.90           C  
ATOM    531  O   GLN A 296      -9.195   2.509 -17.688  1.00 19.46           O  
ATOM    532  CB  GLN A 296      -9.579   4.210 -15.268  1.00 20.71           C  
ATOM    533  CG  GLN A 296      -9.266   4.471 -13.816  1.00 23.59           C  
ATOM    534  CD  GLN A 296      -8.503   5.777 -13.581  1.00 24.70           C  
ATOM    535  OE1 GLN A 296      -8.996   6.850 -13.875  1.00 29.74           O  
ATOM    536  NE2 GLN A 296      -7.322   5.681 -13.023  1.00 24.61           N  
ATOM    537  N   HIS A 297     -11.437   2.279 -17.472  1.00 19.04           N  
ATOM    538  CA  HIS A 297     -11.759   2.016 -18.885  1.00 18.13           C  
ATOM    539  C   HIS A 297     -13.254   2.292 -19.061  1.00 17.83           C  
ATOM    540  O   HIS A 297     -13.986   2.190 -18.087  1.00 16.97           O  
ATOM    541  CB  HIS A 297     -11.451   0.551 -19.215  1.00 18.09           C  
ATOM    542  CG  HIS A 297     -11.537   0.206 -20.676  1.00 18.32           C  
ATOM    543  ND1 HIS A 297     -12.712  -0.195 -21.288  1.00 14.92           N  
ATOM    544  CD2 HIS A 297     -10.575   0.167 -21.644  1.00 18.08           C  
ATOM    545  CE1 HIS A 297     -12.469  -0.472 -22.563  1.00 16.62           C  
ATOM    546  NE2 HIS A 297     -11.187  -0.235 -22.814  1.00 14.81           N  
ATOM    547  N   GLN A 298     -13.696   2.670 -20.280  1.00 17.26           N  
ATOM    548  CA  GLN A 298     -15.119   2.891 -20.598  1.00 16.61           C  
ATOM    549  C   GLN A 298     -15.989   1.707 -20.227  1.00 15.79           C  
ATOM    550  O   GLN A 298     -17.144   1.869 -19.819  1.00 15.17           O  
ATOM    551  CB  GLN A 298     -15.380   3.170 -22.112  1.00 17.47           C  
ATOM    552  CG  GLN A 298     -15.103   4.544 -22.642  1.00 15.14           C  
ATOM    553  CD  GLN A 298     -15.765   5.681 -21.894  1.00 16.69           C  
ATOM    554  OE1 GLN A 298     -15.089   6.641 -21.525  1.00 19.94           O  
ATOM    555  NE2 GLN A 298     -17.093   5.610 -21.700  1.00 16.65           N  
ATOM    556  N   ARG A 299     -15.423   0.512 -20.380  1.00 15.26           N  
ATOM    557  CA  ARG A 299     -16.162  -0.735 -20.177  1.00 14.61           C  
ATOM    558  C   ARG A 299     -16.235  -1.227 -18.740  1.00 13.92           C  
ATOM    559  O   ARG A 299     -16.787  -2.288 -18.489  1.00 14.67           O  
ATOM    560  CB  ARG A 299     -15.612  -1.811 -21.126  1.00 13.58           C  
ATOM    561  CG  ARG A 299     -15.808  -1.398 -22.558  1.00 12.36           C  
ATOM    562  CD  ARG A 299     -17.207  -1.796 -23.150  1.00 12.24           C  
ATOM    563  NE  ARG A 299     -18.379  -1.247 -22.447  1.00  7.72           N  
ATOM    564  CZ  ARG A 299     -18.883  -0.027 -22.635  1.00 10.26           C  
ATOM    565  NH1 ARG A 299     -18.308   0.860 -23.467  1.00  5.09           N  
ATOM    566  NH2 ARG A 299     -19.972   0.317 -21.960  1.00 12.31           N  
ATOM    567  N   LEU A 300     -15.698  -0.440 -17.811  1.00 13.29           N  
ATOM    568  CA  LEU A 300     -15.614  -0.796 -16.412  1.00 12.56           C  
ATOM    569  C   LEU A 300     -16.220   0.323 -15.566  1.00 12.48           C  
ATOM    570  O   LEU A 300     -15.930   1.502 -15.790  1.00 10.51           O  
ATOM    571  CB  LEU A 300     -14.149  -1.030 -15.973  1.00 12.43           C  
ATOM    572  CG  LEU A 300     -13.478  -2.391 -16.240  1.00 11.89           C  
ATOM    573  CD1 LEU A 300     -13.516  -2.772 -17.690  1.00  6.79           C  
ATOM    574  CD2 LEU A 300     -12.003  -2.387 -15.711  1.00 10.38           C  
ATOM    575  N   VAL A 301     -17.040  -0.077 -14.585  1.00 12.40           N  
ATOM    576  CA  VAL A 301     -17.652   0.887 -13.615  1.00 12.71           C  
ATOM    577  C   VAL A 301     -16.507   1.674 -12.980  1.00 12.17           C  
ATOM    578  O   VAL A 301     -15.597   1.098 -12.367  1.00 10.04           O  
ATOM    579  CB  VAL A 301     -18.554   0.177 -12.512  1.00 12.78           C  
ATOM    580  CG1 VAL A 301     -19.147   1.178 -11.474  1.00 13.51           C  
ATOM    581  CG2 VAL A 301     -19.703  -0.571 -13.169  1.00 11.26           C  
ATOM    582  N   ARG A 302     -16.598   2.994 -13.138  1.00 12.13           N  
ATOM    583  CA  ARG A 302     -15.567   3.925 -12.733  1.00 12.49           C  
ATOM    584  C   ARG A 302     -15.739   4.445 -11.279  1.00 13.60           C  
ATOM    585  O   ARG A 302     -16.826   4.877 -10.877  1.00 12.96           O  
ATOM    586  CB  ARG A 302     -15.577   5.104 -13.714  1.00 11.37           C  
ATOM    587  CG  ARG A 302     -14.461   6.160 -13.554  1.00 12.17           C  
ATOM    588  CD  ARG A 302     -14.775   7.440 -14.352  1.00 13.36           C  
ATOM    589  NE  ARG A 302     -13.774   8.496 -14.104  1.00 18.53           N  
ATOM    590  CZ  ARG A 302     -13.853   9.406 -13.124  1.00 19.86           C  
ATOM    591  NH1 ARG A 302     -14.920   9.457 -12.315  1.00 16.61           N  
ATOM    592  NH2 ARG A 302     -12.873  10.295 -12.981  1.00 20.04           N  
ATOM    593  N   LEU A 303     -14.627   4.469 -10.546  1.00 14.01           N  
ATOM    594  CA  LEU A 303     -14.578   5.061  -9.231  1.00 14.49           C  
ATOM    595  C   LEU A 303     -14.768   6.534  -9.401  1.00 15.10           C  
ATOM    596  O   LEU A 303     -14.106   7.210 -10.252  1.00 14.98           O  
ATOM    597  CB  LEU A 303     -13.246   4.754  -8.526  1.00 13.69           C  
ATOM    598  CG  LEU A 303     -13.067   5.250  -7.069  1.00 14.80           C  
ATOM    599  CD1 LEU A 303     -13.926   4.529  -6.027  1.00 13.51           C  
ATOM    600  CD2 LEU A 303     -11.617   5.113  -6.630  1.00 12.84           C  
ATOM    601  N   TYR A 304     -15.694   7.050  -8.607  1.00 15.64           N  
ATOM    602  CA  TYR A 304     -15.980   8.464  -8.647  1.00 16.13           C  
ATOM    603  C   TYR A 304     -15.261   9.202  -7.502  1.00 15.53           C  
ATOM    604  O   TYR A 304     -14.715  10.310  -7.690  1.00 14.63           O  
ATOM    605  CB  TYR A 304     -17.497   8.655  -8.581  1.00 16.94           C  
ATOM    606  CG  TYR A 304     -17.920  10.053  -8.922  1.00 20.95           C  
ATOM    607  CD1 TYR A 304     -17.750  11.090  -7.984  1.00 25.39           C  
ATOM    608  CD2 TYR A 304     -18.440  10.368 -10.175  1.00 23.03           C  
ATOM    609  CE1 TYR A 304     -18.095  12.383  -8.279  1.00 24.79           C  
ATOM    610  CE2 TYR A 304     -18.787  11.692 -10.481  1.00 25.34           C  
ATOM    611  CZ  TYR A 304     -18.617  12.672  -9.521  1.00 25.26           C  
ATOM    612  OH  TYR A 304     -18.955  13.957  -9.783  1.00 29.41           O  
ATOM    613  N   ALA A 305     -15.287   8.599  -6.309  1.00 15.24           N  
ATOM    614  CA  ALA A 305     -14.645   9.192  -5.110  1.00 15.26           C  
ATOM    615  C   ALA A 305     -14.656   8.266  -3.874  1.00 14.94           C  
ATOM    616  O   ALA A 305     -15.215   7.195  -3.909  1.00 15.06           O  
ATOM    617  CB  ALA A 305     -15.259  10.560  -4.759  1.00 14.03           C  
ATOM    618  N   VAL A 306     -14.025   8.707  -2.793  1.00 15.08           N  
ATOM    619  CA  VAL A 306     -14.059   8.008  -1.514  1.00 15.38           C  
ATOM    620  C   VAL A 306     -14.267   9.045  -0.413  1.00 15.96           C  
ATOM    621  O   VAL A 306     -13.874  10.209  -0.562  1.00 16.04           O  
ATOM    622  CB  VAL A 306     -12.744   7.179  -1.241  1.00 15.59           C  
ATOM    623  CG1 VAL A 306     -12.580   6.044  -2.211  1.00 15.77           C  
ATOM    624  CG2 VAL A 306     -11.495   8.022  -1.314  1.00 15.80           C  
ATOM    625  N   VAL A 307     -14.893   8.641   0.684  1.00 16.87           N  
ATOM    626  CA  VAL A 307     -14.849   9.424   1.922  1.00 16.90           C  
ATOM    627  C   VAL A 307     -14.225   8.440   2.919  1.00 18.41           C  
ATOM    628  O   VAL A 307     -14.823   7.402   3.220  1.00 17.44           O  
ATOM    629  CB  VAL A 307     -16.289   9.849   2.343  1.00 16.83           C  
ATOM    630  CG1 VAL A 307     -16.304  10.521   3.729  1.00 14.63           C  
ATOM    631  CG2 VAL A 307     -16.920  10.746   1.244  1.00 15.07           C  
ATOM    632  N   THR A 308     -13.023   8.738   3.413  1.00 20.11           N  
ATOM    633  CA  THR A 308     -12.298   7.738   4.188  1.00 22.44           C  
ATOM    634  C   THR A 308     -12.480   7.809   5.735  1.00 24.72           C  
ATOM    635  O   THR A 308     -11.731   7.168   6.466  1.00 25.00           O  
ATOM    636  CB  THR A 308     -10.759   7.580   3.760  1.00 23.26           C  
ATOM    637  OG1 THR A 308     -10.059   8.802   3.903  1.00 20.45           O  
ATOM    638  CG2 THR A 308     -10.588   7.097   2.309  1.00 24.01           C  
ATOM    639  N   GLN A 309     -13.447   8.604   6.204  1.00 26.95           N  
ATOM    640  CA  GLN A 309     -13.784   8.761   7.635  1.00 29.32           C  
ATOM    641  C   GLN A 309     -15.092   8.021   7.919  1.00 28.38           C  
ATOM    642  O   GLN A 309     -15.982   8.019   7.083  1.00 29.33           O  
ATOM    643  CB  GLN A 309     -13.910  10.259   8.027  1.00 30.77           C  
ATOM    644  CG  GLN A 309     -15.380  10.764   8.285  1.00 37.25           C  
ATOM    645  CD  GLN A 309     -15.719  12.189   7.697  1.00 44.52           C  
ATOM    646  OE1 GLN A 309     -16.782  12.391   7.055  1.00 43.60           O  
ATOM    647  NE2 GLN A 309     -14.822  13.169   7.941  1.00 45.51           N  
ATOM    648  N   GLU A 310     -15.205   7.383   9.078  1.00 27.75           N  
ATOM    649  CA  GLU A 310     -16.399   6.594   9.406  1.00 27.46           C  
ATOM    650  C   GLU A 310     -17.686   7.452   9.399  1.00 25.77           C  
ATOM    651  O   GLU A 310     -17.693   8.557   9.946  1.00 26.24           O  
ATOM    652  CB  GLU A 310     -16.217   5.810  10.730  1.00 27.38           C  
ATOM    653  CG  GLU A 310     -14.900   4.951  10.780  1.00 31.38           C  
ATOM    654  CD  GLU A 310     -14.889   3.787  11.821  1.00 34.58           C  
ATOM    655  OE1 GLU A 310     -15.611   3.842  12.842  1.00 34.21           O  
ATOM    656  OE2 GLU A 310     -14.112   2.824  11.614  1.00 35.81           O  
ATOM    657  N   PRO A 311     -18.759   6.962   8.737  1.00 24.29           N  
ATOM    658  CA  PRO A 311     -18.758   5.731   7.953  1.00 23.01           C  
ATOM    659  C   PRO A 311     -18.147   5.946   6.577  1.00 21.73           C  
ATOM    660  O   PRO A 311     -18.304   6.981   5.961  1.00 21.67           O  
ATOM    661  CB  PRO A 311     -20.250   5.349   7.837  1.00 23.94           C  
ATOM    662  CG  PRO A 311     -21.036   6.633   8.118  1.00 23.39           C  
ATOM    663  CD  PRO A 311     -20.076   7.640   8.726  1.00 24.36           C  
ATOM    664  N   ILE A 312     -17.428   4.939   6.134  1.00 20.67           N  
ATOM    665  CA  ILE A 312     -16.625   5.000   4.949  1.00 18.51           C  
ATOM    666  C   ILE A 312     -17.555   4.863   3.753  1.00 17.78           C  
ATOM    667  O   ILE A 312     -18.459   4.013   3.740  1.00 17.46           O  
ATOM    668  CB  ILE A 312     -15.495   3.904   5.050  1.00 18.78           C  
ATOM    669  CG1 ILE A 312     -14.816   4.001   6.455  1.00 18.16           C  
ATOM    670  CG2 ILE A 312     -14.544   3.946   3.803  1.00 16.89           C  
ATOM    671  CD1 ILE A 312     -13.341   3.622   6.586  1.00 18.77           C  
ATOM    672  N   TYR A 313     -17.373   5.750   2.776  1.00 16.81           N  
ATOM    673  CA  TYR A 313     -18.121   5.686   1.512  1.00 16.18           C  
ATOM    674  C   TYR A 313     -17.196   5.354   0.324  1.00 15.98           C  
ATOM    675  O   TYR A 313     -16.138   5.947   0.230  1.00 15.98           O  
ATOM    676  CB  TYR A 313     -18.770   7.047   1.238  1.00 15.90           C  
ATOM    677  CG  TYR A 313     -19.935   7.469   2.138  1.00 16.44           C  
ATOM    678  CD1 TYR A 313     -20.486   6.627   3.069  1.00 18.44           C  
ATOM    679  CD2 TYR A 313     -20.515   8.708   1.986  1.00 16.57           C  
ATOM    680  CE1 TYR A 313     -21.582   7.036   3.857  1.00 17.58           C  
ATOM    681  CE2 TYR A 313     -21.588   9.121   2.771  1.00 19.34           C  
ATOM    682  CZ  TYR A 313     -22.112   8.273   3.694  1.00 17.73           C  
ATOM    683  OH  TYR A 313     -23.168   8.686   4.455  1.00 20.98           O  
ATOM    684  N   ILE A 314     -17.590   4.417  -0.561  1.00 14.67           N  
ATOM    685  CA  ILE A 314     -17.014   4.283  -1.902  1.00 14.25           C  
ATOM    686  C   ILE A 314     -18.054   4.750  -2.930  1.00 14.81           C  
ATOM    687  O   ILE A 314     -19.144   4.174  -3.013  1.00 14.79           O  
ATOM    688  CB  ILE A 314     -16.640   2.842  -2.266  1.00 14.08           C  
ATOM    689  CG1 ILE A 314     -15.466   2.366  -1.414  1.00 14.32           C  
ATOM    690  CG2 ILE A 314     -16.299   2.736  -3.769  1.00 11.34           C  
ATOM    691  CD1 ILE A 314     -15.179   0.874  -1.640  1.00 13.64           C  
ATOM    692  N   ILE A 315     -17.719   5.791  -3.680  1.00 14.30           N  
ATOM    693  CA  ILE A 315     -18.677   6.400  -4.630  1.00 14.14           C  
ATOM    694  C   ILE A 315     -18.292   6.073  -6.072  1.00 14.84           C  
ATOM    695  O   ILE A 315     -17.162   6.380  -6.501  1.00 14.22           O  
ATOM    696  CB  ILE A 315     -18.757   7.949  -4.482  1.00 13.42           C  
ATOM    697  CG1 ILE A 315     -19.050   8.371  -3.025  1.00 12.95           C  
ATOM    698  CG2 ILE A 315     -19.853   8.508  -5.392  1.00 13.55           C  
ATOM    699  CD1 ILE A 315     -17.822   8.660  -2.191  1.00  6.24           C  
ATOM    700  N   THR A 316     -19.226   5.478  -6.823  1.00 14.89           N  
ATOM    701  CA  THR A 316     -18.932   5.005  -8.185  1.00 15.50           C  
ATOM    702  C   THR A 316     -19.944   5.564  -9.238  1.00 15.73           C  
ATOM    703  O   THR A 316     -20.935   6.201  -8.903  1.00 15.88           O  
ATOM    704  CB  THR A 316     -18.925   3.433  -8.236  1.00 16.08           C  
ATOM    705  OG1 THR A 316     -20.237   2.966  -7.909  1.00 17.63           O  
ATOM    706  CG2 THR A 316     -17.931   2.775  -7.231  1.00 14.19           C  
ATOM    707  N   GLU A 317     -19.640   5.319 -10.511  1.00 15.92           N  
ATOM    708  CA  GLU A 317     -20.489   5.573 -11.682  1.00 14.94           C  
ATOM    709  C   GLU A 317     -21.891   4.953 -11.503  1.00 14.48           C  
ATOM    710  O   GLU A 317     -22.016   3.775 -11.240  1.00 13.85           O  
ATOM    711  CB  GLU A 317     -19.789   4.962 -12.917  1.00 14.47           C  
ATOM    712  CG  GLU A 317     -20.344   5.373 -14.284  1.00 12.62           C  
ATOM    713  CD  GLU A 317     -19.520   4.867 -15.459  1.00 14.65           C  
ATOM    714  OE1 GLU A 317     -18.623   4.008 -15.219  1.00  9.60           O  
ATOM    715  OE2 GLU A 317     -19.756   5.332 -16.629  1.00 11.35           O  
ATOM    716  N   TYR A 318     -22.934   5.754 -11.662  1.00 14.43           N  
ATOM    717  CA  TYR A 318     -24.301   5.248 -11.534  1.00 14.84           C  
ATOM    718  C   TYR A 318     -24.767   4.535 -12.821  1.00 15.44           C  
ATOM    719  O   TYR A 318     -24.617   5.067 -13.937  1.00 16.45           O  
ATOM    720  CB  TYR A 318     -25.261   6.393 -11.134  1.00 15.91           C  
ATOM    721  CG  TYR A 318     -26.681   5.928 -10.871  1.00 19.64           C  
ATOM    722  CD1 TYR A 318     -26.981   5.230  -9.706  1.00 22.38           C  
ATOM    723  CD2 TYR A 318     -27.705   6.131 -11.804  1.00 23.42           C  
ATOM    724  CE1 TYR A 318     -28.263   4.759  -9.452  1.00 28.27           C  
ATOM    725  CE2 TYR A 318     -29.028   5.640 -11.549  1.00 25.79           C  
ATOM    726  CZ  TYR A 318     -29.289   4.961 -10.365  1.00 27.14           C  
ATOM    727  OH  TYR A 318     -30.555   4.451 -10.025  1.00 30.40           O  
ATOM    728  N   MET A 319     -25.313   3.330 -12.693  1.00 15.14           N  
ATOM    729  CA  MET A 319     -25.762   2.590 -13.862  1.00 14.57           C  
ATOM    730  C   MET A 319     -27.298   2.448 -13.785  1.00 15.61           C  
ATOM    731  O   MET A 319     -27.841   1.690 -12.977  1.00 15.85           O  
ATOM    732  CB  MET A 319     -25.045   1.247 -13.986  1.00 14.29           C  
ATOM    733  CG  MET A 319     -23.495   1.320 -14.030  1.00 12.52           C  
ATOM    734  SD  MET A 319     -22.814   2.154 -15.447  1.00 12.97           S  
ATOM    735  CE  MET A 319     -23.330   1.012 -16.751  1.00  2.00           C  
ATOM    736  N   GLU A 320     -27.982   3.163 -14.658  1.00 15.61           N  
ATOM    737  CA  GLU A 320     -29.378   3.455 -14.472  1.00 17.78           C  
ATOM    738  C   GLU A 320     -30.225   2.177 -14.596  1.00 17.92           C  
ATOM    739  O   GLU A 320     -31.211   2.036 -13.893  1.00 19.09           O  
ATOM    740  CB  GLU A 320     -29.828   4.560 -15.431  1.00 17.85           C  
ATOM    741  CG  GLU A 320     -31.312   4.898 -15.301  1.00 25.58           C  
ATOM    742  CD  GLU A 320     -31.648   5.819 -14.093  1.00 32.75           C  
ATOM    743  OE1 GLU A 320     -31.048   6.923 -13.992  1.00 35.56           O  
ATOM    744  OE2 GLU A 320     -32.526   5.433 -13.264  1.00 35.78           O  
ATOM    745  N   ASN A 321     -29.794   1.208 -15.406  1.00 16.88           N  
ATOM    746  CA  ASN A 321     -30.548  -0.033 -15.494  1.00 15.82           C  
ATOM    747  C   ASN A 321     -30.134  -1.173 -14.543  1.00 15.92           C  
ATOM    748  O   ASN A 321     -30.595  -2.306 -14.687  1.00 15.31           O  
ATOM    749  CB  ASN A 321     -30.687  -0.469 -16.966  1.00 15.85           C  
ATOM    750  CG  ASN A 321     -31.789   0.302 -17.664  1.00 16.44           C  
ATOM    751  OD1 ASN A 321     -32.847   0.548 -17.067  1.00 14.17           O  
ATOM    752  ND2 ASN A 321     -31.538   0.729 -18.892  1.00 19.62           N  
ATOM    753  N   GLY A 322     -29.323  -0.852 -13.539  1.00 15.27           N  
ATOM    754  CA  GLY A 322     -29.028  -1.809 -12.477  1.00 14.99           C  
ATOM    755  C   GLY A 322     -28.261  -3.020 -12.955  1.00 14.97           C  
ATOM    756  O   GLY A 322     -27.461  -2.939 -13.881  1.00 14.74           O  
ATOM    757  N   SER A 323     -28.487  -4.156 -12.329  1.00 15.09           N  
ATOM    758  CA  SER A 323     -27.683  -5.282 -12.703  1.00 16.46           C  
ATOM    759  C   SER A 323     -28.238  -6.052 -13.931  1.00 16.38           C  
ATOM    760  O   SER A 323     -29.465  -6.039 -14.165  1.00 16.48           O  
ATOM    761  CB  SER A 323     -27.447  -6.162 -11.499  1.00 16.68           C  
ATOM    762  OG  SER A 323     -28.354  -7.208 -11.460  1.00 21.12           O  
ATOM    763  N   LEU A 324     -27.346  -6.695 -14.702  1.00 14.58           N  
ATOM    764  CA  LEU A 324     -27.739  -7.360 -15.960  1.00 14.26           C  
ATOM    765  C   LEU A 324     -28.787  -8.418 -15.692  1.00 13.78           C  
ATOM    766  O   LEU A 324     -29.806  -8.501 -16.397  1.00 14.50           O  
ATOM    767  CB  LEU A 324     -26.527  -7.960 -16.729  1.00 12.71           C  
ATOM    768  CG  LEU A 324     -26.840  -8.684 -18.069  1.00 11.31           C  
ATOM    769  CD1 LEU A 324     -27.579  -7.806 -19.039  1.00  8.31           C  
ATOM    770  CD2 LEU A 324     -25.555  -9.168 -18.770  1.00 10.69           C  
ATOM    771  N   VAL A 325     -28.504  -9.232 -14.678  1.00 14.52           N  
ATOM    772  CA  VAL A 325     -29.372 -10.249 -14.191  1.00 15.15           C  
ATOM    773  C   VAL A 325     -30.791  -9.764 -13.846  1.00 16.31           C  
ATOM    774  O   VAL A 325     -31.711 -10.501 -14.095  1.00 17.66           O  
ATOM    775  CB  VAL A 325     -28.693 -11.074 -13.047  1.00 16.01           C  
ATOM    776  CG1 VAL A 325     -28.764 -10.381 -11.699  1.00 16.05           C  
ATOM    777  CG2 VAL A 325     -29.309 -12.444 -12.960  1.00 17.70           C  
ATOM    778  N   ASP A 326     -30.968  -8.557 -13.282  1.00 15.45           N  
ATOM    779  CA  ASP A 326     -32.304  -8.034 -13.014  1.00 15.33           C  
ATOM    780  C   ASP A 326     -32.865  -7.456 -14.305  1.00 15.36           C  
ATOM    781  O   ASP A 326     -34.045  -7.630 -14.608  1.00 14.58           O  
ATOM    782  CB  ASP A 326     -32.348  -6.943 -11.914  1.00 14.12           C  
ATOM    783  CG  ASP A 326     -31.768  -7.410 -10.579  1.00 16.09           C  
ATOM    784  OD1 ASP A 326     -32.034  -8.526 -10.136  1.00 15.51           O  
ATOM    785  OD2 ASP A 326     -31.013  -6.646  -9.956  1.00 17.31           O  
ATOM    786  N   PHE A 327     -32.011  -6.787 -15.070  1.00 14.60           N  
ATOM    787  CA  PHE A 327     -32.479  -6.003 -16.222  1.00 16.20           C  
ATOM    788  C   PHE A 327     -33.104  -6.843 -17.351  1.00 16.67           C  
ATOM    789  O   PHE A 327     -34.016  -6.392 -18.041  1.00 17.43           O  
ATOM    790  CB  PHE A 327     -31.366  -5.138 -16.824  1.00 15.41           C  
ATOM    791  CG  PHE A 327     -31.777  -4.489 -18.096  1.00 16.49           C  
ATOM    792  CD1 PHE A 327     -32.636  -3.377 -18.077  1.00 16.12           C  
ATOM    793  CD2 PHE A 327     -31.379  -5.024 -19.333  1.00 18.56           C  
ATOM    794  CE1 PHE A 327     -33.058  -2.791 -19.296  1.00 18.44           C  
ATOM    795  CE2 PHE A 327     -31.814  -4.459 -20.536  1.00 19.79           C  
ATOM    796  CZ  PHE A 327     -32.644  -3.342 -20.519  1.00 18.87           C  
ATOM    797  N   LEU A 328     -32.556  -8.033 -17.543  1.00 16.43           N  
ATOM    798  CA  LEU A 328     -32.956  -8.945 -18.587  1.00 17.32           C  
ATOM    799  C   LEU A 328     -34.339  -9.554 -18.240  1.00 18.12           C  
ATOM    800  O   LEU A 328     -34.994 -10.143 -19.095  1.00 17.47           O  
ATOM    801  CB  LEU A 328     -31.889 -10.049 -18.741  1.00 16.74           C  
ATOM    802  CG  LEU A 328     -30.644  -9.717 -19.594  1.00 15.87           C  
ATOM    803  CD1 LEU A 328     -29.760 -10.931 -19.778  1.00 13.77           C  
ATOM    804  CD2 LEU A 328     -31.023  -9.221 -20.968  1.00 16.01           C  
ATOM    805  N   LYS A 329     -34.773  -9.367 -16.992  1.00 18.09           N  
ATOM    806  CA  LYS A 329     -36.077  -9.862 -16.535  1.00 18.35           C  
ATOM    807  C   LYS A 329     -37.182  -8.831 -16.643  1.00 18.18           C  
ATOM    808  O   LYS A 329     -38.341  -9.192 -16.604  1.00 19.10           O  
ATOM    809  CB  LYS A 329     -36.004 -10.333 -15.074  1.00 18.52           C  
ATOM    810  CG  LYS A 329     -35.355 -11.658 -14.924  1.00 20.30           C  
ATOM    811  CD  LYS A 329     -35.105 -11.987 -13.475  1.00 21.84           C  
ATOM    812  CE  LYS A 329     -34.358 -13.290 -13.363  1.00 19.75           C  
ATOM    813  NZ  LYS A 329     -33.977 -13.387 -11.919  1.00 24.01           N  
ATOM    814  N   THR A 330     -36.834  -7.554 -16.763  1.00 17.95           N  
ATOM    815  CA  THR A 330     -37.838  -6.487 -16.875  1.00 17.40           C  
ATOM    816  C   THR A 330     -38.538  -6.550 -18.265  1.00 16.80           C  
ATOM    817  O   THR A 330     -38.048  -7.238 -19.143  1.00 17.18           O  
ATOM    818  CB  THR A 330     -37.178  -5.089 -16.699  1.00 16.87           C  
ATOM    819  OG1 THR A 330     -36.347  -4.845 -17.820  1.00 16.17           O  
ATOM    820  CG2 THR A 330     -36.364  -4.971 -15.404  1.00 16.98           C  
ATOM    821  N   PRO A 331     -39.666  -5.817 -18.471  1.00 17.57           N  
ATOM    822  CA  PRO A 331     -40.307  -5.691 -19.811  1.00 17.36           C  
ATOM    823  C   PRO A 331     -39.373  -5.202 -20.970  1.00 18.66           C  
ATOM    824  O   PRO A 331     -39.446  -5.742 -22.079  1.00 17.51           O  
ATOM    825  CB  PRO A 331     -41.397  -4.642 -19.573  1.00 17.41           C  
ATOM    826  CG  PRO A 331     -41.726  -4.751 -18.179  1.00 15.46           C  
ATOM    827  CD  PRO A 331     -40.423  -5.053 -17.455  1.00 16.09           C  
ATOM    828  N   SER A 332     -38.528  -4.199 -20.716  1.00 19.31           N  
ATOM    829  CA  SER A 332     -37.490  -3.771 -21.669  1.00 21.06           C  
ATOM    830  C   SER A 332     -36.551  -4.931 -21.946  1.00 21.73           C  
ATOM    831  O   SER A 332     -36.272  -5.210 -23.103  1.00 22.13           O  
ATOM    832  CB  SER A 332     -36.640  -2.641 -21.091  1.00 20.83           C  
ATOM    833  OG  SER A 332     -37.406  -1.470 -20.940  1.00 24.59           O  
ATOM    834  N   GLY A 333     -36.074  -5.594 -20.880  1.00 21.50           N  
ATOM    835  CA  GLY A 333     -35.106  -6.662 -21.007  1.00 22.33           C  
ATOM    836  C   GLY A 333     -35.673  -7.790 -21.843  1.00 23.13           C  
ATOM    837  O   GLY A 333     -34.981  -8.359 -22.695  1.00 23.19           O  
ATOM    838  N   ILE A 334     -36.946  -8.094 -21.607  1.00 22.87           N  
ATOM    839  CA  ILE A 334     -37.612  -9.215 -22.249  1.00 22.80           C  
ATOM    840  C   ILE A 334     -37.775  -9.048 -23.773  1.00 22.31           C  
ATOM    841  O   ILE A 334     -37.697 -10.006 -24.495  1.00 21.85           O  
ATOM    842  CB  ILE A 334     -38.938  -9.531 -21.507  1.00 23.74           C  
ATOM    843  CG1 ILE A 334     -38.629 -10.210 -20.152  1.00 24.22           C  
ATOM    844  CG2 ILE A 334     -39.955 -10.348 -22.380  1.00 22.67           C  
ATOM    845  CD1 ILE A 334     -39.866 -10.324 -19.234  1.00 24.51           C  
ATOM    846  N   LYS A 335     -37.971  -7.833 -24.251  1.00 22.59           N  
ATOM    847  CA  LYS A 335     -38.152  -7.581 -25.679  1.00 23.65           C  
ATOM    848  C   LYS A 335     -36.856  -7.515 -26.538  1.00 22.65           C  
ATOM    849  O   LYS A 335     -36.946  -7.319 -27.763  1.00 22.93           O  
ATOM    850  CB  LYS A 335     -38.991  -6.313 -25.885  1.00 24.79           C  
ATOM    851  CG  LYS A 335     -40.528  -6.490 -25.634  1.00 28.89           C  
ATOM    852  CD  LYS A 335     -41.203  -5.146 -25.279  1.00 32.35           C  
ATOM    853  CE  LYS A 335     -42.245  -5.377 -24.174  1.00 33.99           C  
ATOM    854  NZ  LYS A 335     -42.537  -4.159 -23.379  1.00 31.25           N  
ATOM    855  N   LEU A 336     -35.678  -7.660 -25.913  1.00 20.88           N  
ATOM    856  CA  LEU A 336     -34.370  -7.572 -26.631  1.00 19.80           C  
ATOM    857  C   LEU A 336     -34.176  -8.695 -27.673  1.00 19.89           C  
ATOM    858  O   LEU A 336     -34.452  -9.856 -27.358  1.00 19.01           O  
ATOM    859  CB  LEU A 336     -33.202  -7.586 -25.635  1.00 19.03           C  
ATOM    860  CG  LEU A 336     -33.140  -6.477 -24.563  1.00 17.61           C  
ATOM    861  CD1 LEU A 336     -31.838  -6.531 -23.810  1.00 18.49           C  
ATOM    862  CD2 LEU A 336     -33.357  -5.058 -25.133  1.00 17.30           C  
ATOM    863  N   THR A 337     -33.695  -8.357 -28.889  1.00 19.18           N  
ATOM    864  CA  THR A 337     -33.457  -9.389 -29.915  1.00 19.33           C  
ATOM    865  C   THR A 337     -32.235 -10.217 -29.534  1.00 18.86           C  
ATOM    866  O   THR A 337     -31.454  -9.792 -28.711  1.00 18.37           O  
ATOM    867  CB  THR A 337     -33.233  -8.801 -31.319  1.00 18.16           C  
ATOM    868  OG1 THR A 337     -32.147  -7.893 -31.286  1.00 18.18           O  
ATOM    869  CG2 THR A 337     -34.452  -8.020 -31.775  1.00 22.61           C  
ATOM    870  N   ILE A 338     -32.029 -11.373 -30.158  1.00 18.47           N  
ATOM    871  CA  ILE A 338     -30.768 -12.072 -29.949  1.00 18.38           C  
ATOM    872  C   ILE A 338     -29.597 -11.181 -30.409  1.00 19.10           C  
ATOM    873  O   ILE A 338     -28.475 -11.283 -29.890  1.00 19.75           O  
ATOM    874  CB  ILE A 338     -30.746 -13.433 -30.639  1.00 18.17           C  
ATOM    875  CG1 ILE A 338     -29.446 -14.185 -30.317  1.00 18.62           C  
ATOM    876  CG2 ILE A 338     -30.972 -13.285 -32.159  1.00 17.25           C  
ATOM    877  CD1 ILE A 338     -29.145 -14.387 -28.769  1.00 17.15           C  
ATOM    878  N   ASN A 339     -29.872 -10.320 -31.379  1.00 18.15           N  
ATOM    879  CA  ASN A 339     -28.885  -9.422 -31.913  1.00 18.95           C  
ATOM    880  C   ASN A 339     -28.327  -8.467 -30.847  1.00 17.95           C  
ATOM    881  O   ASN A 339     -27.114  -8.295 -30.758  1.00 16.86           O  
ATOM    882  CB  ASN A 339     -29.450  -8.610 -33.089  1.00 19.54           C  
ATOM    883  CG  ASN A 339     -28.485  -7.538 -33.548  1.00 25.26           C  
ATOM    884  OD1 ASN A 339     -28.658  -6.336 -33.242  1.00 29.49           O  
ATOM    885  ND2 ASN A 339     -27.394  -7.972 -34.226  1.00 28.27           N  
ATOM    886  N   LYS A 340     -29.214  -7.874 -30.036  1.00 17.31           N  
ATOM    887  CA  LYS A 340     -28.788  -6.994 -28.952  1.00 15.72           C  
ATOM    888  C   LYS A 340     -28.098  -7.744 -27.772  1.00 15.50           C  
ATOM    889  O   LYS A 340     -27.200  -7.214 -27.151  1.00 15.92           O  
ATOM    890  CB  LYS A 340     -29.969  -6.148 -28.459  1.00 16.02           C  
ATOM    891  CG  LYS A 340     -29.616  -5.113 -27.371  1.00 13.40           C  
ATOM    892  CD  LYS A 340     -28.546  -4.080 -27.800  1.00 11.77           C  
ATOM    893  CE  LYS A 340     -28.082  -3.245 -26.601  1.00 13.53           C  
ATOM    894  NZ  LYS A 340     -27.009  -2.237 -26.990  1.00 14.07           N  
ATOM    895  N   LEU A 341     -28.534  -8.963 -27.472  1.00 14.61           N  
ATOM    896  CA  LEU A 341     -27.908  -9.813 -26.482  1.00 13.98           C  
ATOM    897  C   LEU A 341     -26.440 -10.141 -26.822  1.00 14.61           C  
ATOM    898  O   LEU A 341     -25.580 -10.179 -25.948  1.00 13.49           O  
ATOM    899  CB  LEU A 341     -28.720 -11.111 -26.330  1.00 12.56           C  
ATOM    900  CG  LEU A 341     -30.134 -10.933 -25.751  1.00 12.22           C  
ATOM    901  CD1 LEU A 341     -30.792 -12.259 -25.485  1.00  8.91           C  
ATOM    902  CD2 LEU A 341     -30.179 -10.086 -24.435  1.00 13.59           C  
ATOM    903  N   LEU A 342     -26.180 -10.371 -28.111  1.00 15.39           N  
ATOM    904  CA  LEU A 342     -24.853 -10.682 -28.594  1.00 14.63           C  
ATOM    905  C   LEU A 342     -24.029  -9.444 -28.567  1.00 14.37           C  
ATOM    906  O   LEU A 342     -22.886  -9.524 -28.231  1.00 14.65           O  
ATOM    907  CB  LEU A 342     -24.899 -11.205 -30.015  1.00 15.03           C  
ATOM    908  CG  LEU A 342     -25.499 -12.586 -30.290  1.00 14.66           C  
ATOM    909  CD1 LEU A 342     -25.723 -12.732 -31.849  1.00 13.56           C  
ATOM    910  CD2 LEU A 342     -24.615 -13.742 -29.706  1.00 15.81           C  
ATOM    911  N   ASP A 343     -24.611  -8.300 -28.918  1.00 14.50           N  
ATOM    912  CA  ASP A 343     -23.972  -6.982 -28.759  1.00 13.81           C  
ATOM    913  C   ASP A 343     -23.486  -6.853 -27.309  1.00 13.65           C  
ATOM    914  O   ASP A 343     -22.307  -6.718 -27.053  1.00 12.68           O  
ATOM    915  CB  ASP A 343     -24.986  -5.875 -29.089  1.00 13.77           C  
ATOM    916  CG  ASP A 343     -24.497  -4.469 -28.758  1.00 14.84           C  
ATOM    917  OD1 ASP A 343     -23.295  -4.251 -28.548  1.00 15.81           O  
ATOM    918  OD2 ASP A 343     -25.330  -3.526 -28.747  1.00 16.19           O  
ATOM    919  N   MET A 344     -24.425  -6.918 -26.374  1.00 13.27           N  
ATOM    920  CA  MET A 344     -24.127  -6.836 -24.955  1.00 13.38           C  
ATOM    921  C   MET A 344     -23.055  -7.871 -24.527  1.00 11.64           C  
ATOM    922  O   MET A 344     -22.180  -7.561 -23.710  1.00  9.28           O  
ATOM    923  CB  MET A 344     -25.410  -7.022 -24.133  1.00 13.94           C  
ATOM    924  CG  MET A 344     -26.431  -5.880 -24.236  1.00 16.22           C  
ATOM    925  SD  MET A 344     -27.671  -6.125 -22.958  1.00 19.01           S  
ATOM    926  CE  MET A 344     -28.276  -4.493 -22.685  1.00 21.44           C  
ATOM    927  N   ALA A 345     -23.094  -9.074 -25.085  1.00 11.16           N  
ATOM    928  CA  ALA A 345     -22.055 -10.043 -24.722  1.00 10.72           C  
ATOM    929  C   ALA A 345     -20.692  -9.560 -25.180  1.00 11.01           C  
ATOM    930  O   ALA A 345     -19.709  -9.729 -24.437  1.00  9.80           O  
ATOM    931  CB  ALA A 345     -22.341 -11.387 -25.257  1.00 10.99           C  
ATOM    932  N   ALA A 346     -20.601  -9.003 -26.404  1.00 11.20           N  
ATOM    933  CA  ALA A 346     -19.324  -8.411 -26.897  1.00 12.17           C  
ATOM    934  C   ALA A 346     -18.807  -7.230 -26.048  1.00 12.03           C  
ATOM    935  O   ALA A 346     -17.602  -7.076 -25.867  1.00 12.91           O  
ATOM    936  CB  ALA A 346     -19.398  -8.001 -28.442  1.00 11.43           C  
ATOM    937  N   GLN A 347     -19.703  -6.388 -25.532  1.00 12.09           N  
ATOM    938  CA  GLN A 347     -19.271  -5.272 -24.672  1.00 12.52           C  
ATOM    939  C   GLN A 347     -18.569  -5.835 -23.391  1.00 12.48           C  
ATOM    940  O   GLN A 347     -17.567  -5.290 -22.929  1.00 13.06           O  
ATOM    941  CB  GLN A 347     -20.461  -4.390 -24.313  1.00 11.59           C  
ATOM    942  CG  GLN A 347     -21.278  -3.920 -25.537  1.00 13.29           C  
ATOM    943  CD  GLN A 347     -22.269  -2.816 -25.216  1.00 14.41           C  
ATOM    944  OE1 GLN A 347     -22.215  -2.190 -24.118  1.00 14.55           O  
ATOM    945  NE2 GLN A 347     -23.198  -2.549 -26.170  1.00  5.76           N  
ATOM    946  N   ILE A 348     -19.096  -6.938 -22.851  1.00 12.17           N  
ATOM    947  CA  ILE A 348     -18.601  -7.552 -21.623  1.00 11.31           C  
ATOM    948  C   ILE A 348     -17.241  -8.190 -21.915  1.00 12.02           C  
ATOM    949  O   ILE A 348     -16.301  -7.917 -21.197  1.00 11.99           O  
ATOM    950  CB  ILE A 348     -19.609  -8.591 -21.011  1.00 10.85           C  
ATOM    951  CG1 ILE A 348     -20.909  -7.892 -20.566  1.00 11.97           C  
ATOM    952  CG2 ILE A 348     -18.982  -9.293 -19.797  1.00 11.86           C  
ATOM    953  CD1 ILE A 348     -22.125  -8.842 -20.308  1.00  9.65           C  
ATOM    954  N   ALA A 349     -17.128  -8.983 -22.991  1.00 11.36           N  
ATOM    955  CA  ALA A 349     -15.827  -9.493 -23.433  1.00 12.32           C  
ATOM    956  C   ALA A 349     -14.775  -8.367 -23.597  1.00 12.27           C  
ATOM    957  O   ALA A 349     -13.624  -8.517 -23.153  1.00 13.56           O  
ATOM    958  CB  ALA A 349     -15.952 -10.354 -24.693  1.00  9.03           C  
ATOM    959  N   GLU A 350     -15.202  -7.233 -24.143  1.00 12.50           N  
ATOM    960  CA  GLU A 350     -14.354  -6.067 -24.328  1.00 12.91           C  
ATOM    961  C   GLU A 350     -13.870  -5.500 -23.022  1.00 13.59           C  
ATOM    962  O   GLU A 350     -12.749  -5.090 -22.944  1.00 13.59           O  
ATOM    963  CB  GLU A 350     -15.091  -4.972 -25.111  1.00 13.26           C  
ATOM    964  CG  GLU A 350     -14.235  -3.766 -25.576  1.00 15.47           C  
ATOM    965  CD  GLU A 350     -15.102  -2.741 -26.339  1.00 17.66           C  
ATOM    966  OE1 GLU A 350     -16.075  -3.135 -27.053  1.00 15.06           O  
ATOM    967  OE2 GLU A 350     -14.802  -1.537 -26.229  1.00 17.74           O  
ATOM    968  N   GLY A 351     -14.726  -5.461 -21.993  1.00 12.78           N  
ATOM    969  CA  GLY A 351     -14.277  -5.031 -20.706  1.00 11.40           C  
ATOM    970  C   GLY A 351     -13.300  -6.030 -20.163  1.00 11.41           C  
ATOM    971  O   GLY A 351     -12.277  -5.645 -19.606  1.00 11.08           O  
ATOM    972  N   MET A 352     -13.590  -7.314 -20.312  1.00 10.10           N  
ATOM    973  CA  MET A 352     -12.665  -8.307 -19.728  1.00 11.68           C  
ATOM    974  C   MET A 352     -11.320  -8.383 -20.504  1.00 12.61           C  
ATOM    975  O   MET A 352     -10.319  -8.782 -19.939  1.00 13.15           O  
ATOM    976  CB  MET A 352     -13.313  -9.674 -19.669  1.00 10.45           C  
ATOM    977  CG  MET A 352     -14.464  -9.772 -18.654  1.00 10.95           C  
ATOM    978  SD  MET A 352     -14.000  -9.504 -16.935  1.00 10.54           S  
ATOM    979  CE  MET A 352     -12.576 -10.609 -16.771  1.00  8.05           C  
ATOM    980  N   ALA A 353     -11.321  -8.013 -21.797  1.00 12.99           N  
ATOM    981  CA  ALA A 353     -10.086  -7.898 -22.592  1.00 13.37           C  
ATOM    982  C   ALA A 353      -9.125  -6.817 -22.024  1.00 14.56           C  
ATOM    983  O   ALA A 353      -7.898  -6.986 -22.080  1.00 14.78           O  
ATOM    984  CB  ALA A 353     -10.420  -7.602 -24.060  1.00 12.26           C  
ATOM    985  N   PHE A 354      -9.684  -5.691 -21.539  1.00 13.92           N  
ATOM    986  CA  PHE A 354      -8.908  -4.688 -20.801  1.00 14.13           C  
ATOM    987  C   PHE A 354      -8.273  -5.252 -19.526  1.00 13.54           C  
ATOM    988  O   PHE A 354      -7.087  -5.081 -19.286  1.00 13.90           O  
ATOM    989  CB  PHE A 354      -9.759  -3.451 -20.445  1.00 14.07           C  
ATOM    990  CG  PHE A 354      -8.980  -2.372 -19.719  1.00 15.94           C  
ATOM    991  CD1 PHE A 354      -7.940  -1.691 -20.361  1.00 19.58           C  
ATOM    992  CD2 PHE A 354      -9.259  -2.061 -18.398  1.00 18.54           C  
ATOM    993  CE1 PHE A 354      -7.208  -0.691 -19.685  1.00 20.43           C  
ATOM    994  CE2 PHE A 354      -8.521  -1.069 -17.713  1.00 20.55           C  
ATOM    995  CZ  PHE A 354      -7.512  -0.380 -18.369  1.00 19.71           C  
ATOM    996  N   ILE A 355      -9.080  -5.916 -18.721  1.00 13.27           N  
ATOM    997  CA  ILE A 355      -8.627  -6.555 -17.464  1.00 12.75           C  
ATOM    998  C   ILE A 355      -7.522  -7.601 -17.670  1.00 12.55           C  
ATOM    999  O   ILE A 355      -6.515  -7.601 -16.955  1.00 11.35           O  
ATOM   1000  CB  ILE A 355      -9.859  -7.113 -16.671  1.00 12.19           C  
ATOM   1001  CG1 ILE A 355     -10.792  -5.945 -16.315  1.00 10.38           C  
ATOM   1002  CG2 ILE A 355      -9.439  -7.981 -15.497  1.00  9.72           C  
ATOM   1003  CD1 ILE A 355     -12.158  -6.360 -15.682  1.00  8.59           C  
ATOM   1004  N   GLU A 356      -7.739  -8.465 -18.657  1.00 13.37           N  
ATOM   1005  CA  GLU A 356      -6.779  -9.437 -19.145  1.00 14.73           C  
ATOM   1006  C   GLU A 356      -5.481  -8.730 -19.565  1.00 15.85           C  
ATOM   1007  O   GLU A 356      -4.407  -9.062 -19.086  1.00 15.81           O  
ATOM   1008  CB  GLU A 356      -7.433 -10.198 -20.323  1.00 15.04           C  
ATOM   1009  CG  GLU A 356      -6.544 -11.055 -21.285  1.00 17.31           C  
ATOM   1010  CD  GLU A 356      -7.401 -11.671 -22.414  1.00 20.56           C  
ATOM   1011  OE1 GLU A 356      -7.465 -11.163 -23.620  1.00 22.26           O  
ATOM   1012  OE2 GLU A 356      -8.067 -12.650 -22.072  1.00 20.68           O  
ATOM   1013  N   GLU A 357      -5.570  -7.732 -20.436  1.00 16.91           N  
ATOM   1014  CA  GLU A 357      -4.346  -6.999 -20.852  1.00 18.34           C  
ATOM   1015  C   GLU A 357      -3.584  -6.261 -19.709  1.00 17.75           C  
ATOM   1016  O   GLU A 357      -2.366  -6.114 -19.769  1.00 17.55           O  
ATOM   1017  CB  GLU A 357      -4.738  -6.048 -21.989  1.00 19.35           C  
ATOM   1018  CG  GLU A 357      -3.626  -5.367 -22.726  1.00 23.32           C  
ATOM   1019  CD  GLU A 357      -3.276  -4.038 -22.107  1.00 30.22           C  
ATOM   1020  OE1 GLU A 357      -4.160  -3.452 -21.428  1.00 34.59           O  
ATOM   1021  OE2 GLU A 357      -2.113  -3.570 -22.283  1.00 34.10           O  
ATOM   1022  N   ARG A 358      -4.294  -5.825 -18.664  1.00 17.28           N  
ATOM   1023  CA  ARG A 358      -3.672  -5.125 -17.531  1.00 16.90           C  
ATOM   1024  C   ARG A 358      -3.080  -6.070 -16.491  1.00 16.52           C  
ATOM   1025  O   ARG A 358      -2.582  -5.641 -15.465  1.00 15.80           O  
ATOM   1026  CB  ARG A 358      -4.691  -4.194 -16.831  1.00 16.59           C  
ATOM   1027  CG  ARG A 358      -5.147  -3.040 -17.689  1.00 18.66           C  
ATOM   1028  CD  ARG A 358      -3.978  -2.362 -18.444  1.00 25.10           C  
ATOM   1029  NE  ARG A 358      -2.994  -1.771 -17.554  1.00 26.54           N  
ATOM   1030  CZ  ARG A 358      -1.737  -1.483 -17.886  1.00 29.52           C  
ATOM   1031  NH1 ARG A 358      -1.262  -1.724 -19.112  1.00 29.20           N  
ATOM   1032  NH2 ARG A 358      -0.937  -0.966 -16.967  1.00 28.81           N  
ATOM   1033  N   ASN A 359      -3.145  -7.360 -16.755  1.00 16.81           N  
ATOM   1034  CA  ASN A 359      -2.702  -8.377 -15.782  1.00 17.33           C  
ATOM   1035  C   ASN A 359      -3.551  -8.530 -14.542  1.00 16.32           C  
ATOM   1036  O   ASN A 359      -3.015  -8.884 -13.485  1.00 17.19           O  
ATOM   1037  CB  ASN A 359      -1.211  -8.204 -15.418  1.00 17.01           C  
ATOM   1038  CG  ASN A 359      -0.332  -8.725 -16.497  1.00 19.13           C  
ATOM   1039  OD1 ASN A 359      -0.793  -9.495 -17.313  1.00 25.45           O  
ATOM   1040  ND2 ASN A 359       0.922  -8.270 -16.563  1.00 26.44           N  
ATOM   1041  N   TYR A 360      -4.853  -8.237 -14.658  1.00 15.18           N  
ATOM   1042  CA  TYR A 360      -5.774  -8.475 -13.566  1.00 14.47           C  
ATOM   1043  C   TYR A 360      -6.658  -9.700 -13.809  1.00 14.21           C  
ATOM   1044  O   TYR A 360      -6.709 -10.215 -14.932  1.00 13.23           O  
ATOM   1045  CB  TYR A 360      -6.636  -7.242 -13.268  1.00 14.92           C  
ATOM   1046  CG  TYR A 360      -5.909  -6.159 -12.520  1.00 15.36           C  
ATOM   1047  CD1 TYR A 360      -5.008  -5.304 -13.170  1.00 18.26           C  
ATOM   1048  CD2 TYR A 360      -6.130  -5.961 -11.192  1.00 16.48           C  
ATOM   1049  CE1 TYR A 360      -4.346  -4.289 -12.477  1.00 18.31           C  
ATOM   1050  CE2 TYR A 360      -5.461  -4.949 -10.472  1.00 15.86           C  
ATOM   1051  CZ  TYR A 360      -4.597  -4.119 -11.109  1.00 19.77           C  
ATOM   1052  OH  TYR A 360      -3.941  -3.124 -10.361  1.00 25.54           O  
ATOM   1053  N   ILE A 361      -7.302 -10.170 -12.725  1.00 13.31           N  
ATOM   1054  CA  ILE A 361      -8.381 -11.172 -12.772  1.00 13.59           C  
ATOM   1055  C   ILE A 361      -9.539 -10.578 -11.996  1.00 13.51           C  
ATOM   1056  O   ILE A 361      -9.311  -9.698 -11.139  1.00 13.86           O  
ATOM   1057  CB  ILE A 361      -7.957 -12.549 -12.185  1.00 13.38           C  
ATOM   1058  CG1 ILE A 361      -7.087 -12.388 -10.925  1.00 13.72           C  
ATOM   1059  CG2 ILE A 361      -7.125 -13.315 -13.208  1.00 14.20           C  
ATOM   1060  CD1 ILE A 361      -6.868 -13.650 -10.182  1.00 13.59           C  
ATOM   1061  N   HIS A 362     -10.764 -11.003 -12.303  1.00 12.18           N  
ATOM   1062  CA  HIS A 362     -11.952 -10.455 -11.632  1.00 12.14           C  
ATOM   1063  C   HIS A 362     -12.401 -11.422 -10.482  1.00 12.61           C  
ATOM   1064  O   HIS A 362     -12.536 -10.981  -9.319  1.00 11.62           O  
ATOM   1065  CB  HIS A 362     -13.086 -10.123 -12.637  1.00 11.20           C  
ATOM   1066  CG  HIS A 362     -14.256  -9.369 -12.026  1.00 12.86           C  
ATOM   1067  ND1 HIS A 362     -15.208  -9.973 -11.229  1.00  9.72           N  
ATOM   1068  CD2 HIS A 362     -14.619  -8.059 -12.103  1.00 13.75           C  
ATOM   1069  CE1 HIS A 362     -16.091  -9.075 -10.821  1.00  8.89           C  
ATOM   1070  NE2 HIS A 362     -15.762  -7.905 -11.344  1.00 13.92           N  
ATOM   1071  N   ARG A 363     -12.547 -12.717 -10.806  1.00 12.57           N  
ATOM   1072  CA  ARG A 363     -12.907 -13.787  -9.842  1.00 14.20           C  
ATOM   1073  C   ARG A 363     -14.404 -13.937  -9.456  1.00 13.76           C  
ATOM   1074  O   ARG A 363     -14.800 -14.889  -8.805  1.00 13.85           O  
ATOM   1075  CB  ARG A 363     -12.016 -13.735  -8.600  1.00 13.81           C  
ATOM   1076  CG  ARG A 363     -10.521 -14.064  -8.913  1.00 16.61           C  
ATOM   1077  CD  ARG A 363      -9.761 -14.593  -7.721  1.00 15.95           C  
ATOM   1078  NE  ARG A 363      -9.784 -13.665  -6.616  1.00 16.42           N  
ATOM   1079  CZ  ARG A 363      -9.795 -14.036  -5.339  1.00 15.98           C  
ATOM   1080  NH1 ARG A 363      -9.827 -15.316  -5.007  1.00 17.19           N  
ATOM   1081  NH2 ARG A 363      -9.806 -13.118  -4.400  1.00 14.02           N  
ATOM   1082  N   ASP A 364     -15.224 -12.999  -9.902  1.00 14.52           N  
ATOM   1083  CA  ASP A 364     -16.642 -12.908  -9.532  1.00 13.27           C  
ATOM   1084  C   ASP A 364     -17.438 -12.466 -10.795  1.00 12.94           C  
ATOM   1085  O   ASP A 364     -18.347 -11.646 -10.706  1.00 12.34           O  
ATOM   1086  CB  ASP A 364     -16.765 -11.884  -8.372  1.00 13.31           C  
ATOM   1087  CG  ASP A 364     -17.979 -12.130  -7.460  1.00 13.86           C  
ATOM   1088  OD1 ASP A 364     -18.674 -13.165  -7.587  1.00 13.30           O  
ATOM   1089  OD2 ASP A 364     -18.230 -11.252  -6.598  1.00 14.33           O  
ATOM   1090  N   LEU A 365     -17.070 -12.990 -11.970  1.00 12.14           N  
ATOM   1091  CA  LEU A 365     -17.669 -12.545 -13.221  1.00 11.95           C  
ATOM   1092  C   LEU A 365     -18.953 -13.363 -13.452  1.00 12.59           C  
ATOM   1093  O   LEU A 365     -18.930 -14.606 -13.470  1.00 12.97           O  
ATOM   1094  CB  LEU A 365     -16.678 -12.701 -14.383  1.00 10.99           C  
ATOM   1095  CG  LEU A 365     -17.168 -12.378 -15.779  1.00  8.40           C  
ATOM   1096  CD1 LEU A 365     -17.493 -10.888 -15.859  1.00 10.99           C  
ATOM   1097  CD2 LEU A 365     -16.141 -12.741 -16.891  1.00  6.89           C  
ATOM   1098  N   ARG A 366     -20.071 -12.642 -13.569  1.00 13.01           N  
ATOM   1099  CA  ARG A 366     -21.415 -13.229 -13.571  1.00 12.98           C  
ATOM   1100  C   ARG A 366     -22.419 -12.110 -13.837  1.00 13.20           C  
ATOM   1101  O   ARG A 366     -22.109 -10.963 -13.519  1.00 13.35           O  
ATOM   1102  CB  ARG A 366     -21.706 -13.890 -12.224  1.00 13.32           C  
ATOM   1103  CG  ARG A 366     -21.702 -12.955 -10.990  1.00 10.70           C  
ATOM   1104  CD  ARG A 366     -21.756 -13.799  -9.676  1.00 11.42           C  
ATOM   1105  NE  ARG A 366     -23.101 -14.369  -9.429  1.00 16.24           N  
ATOM   1106  CZ  ARG A 366     -23.343 -15.247  -8.457  1.00 18.26           C  
ATOM   1107  NH1 ARG A 366     -22.330 -15.604  -7.651  1.00 16.74           N  
ATOM   1108  NH2 ARG A 366     -24.569 -15.758  -8.271  1.00 13.44           N  
ATOM   1109  N   ALA A 367     -23.599 -12.417 -14.397  1.00 12.50           N  
ATOM   1110  CA  ALA A 367     -24.537 -11.344 -14.779  1.00 12.31           C  
ATOM   1111  C   ALA A 367     -24.929 -10.435 -13.593  1.00 13.02           C  
ATOM   1112  O   ALA A 367     -25.263  -9.273 -13.797  1.00 13.55           O  
ATOM   1113  CB  ALA A 367     -25.786 -11.923 -15.468  1.00 12.32           C  
ATOM   1114  N   ALA A 368     -24.895 -10.942 -12.361  1.00 13.25           N  
ATOM   1115  CA  ALA A 368     -25.170 -10.073 -11.175  1.00 13.79           C  
ATOM   1116  C   ALA A 368     -24.140  -8.944 -11.044  1.00 14.85           C  
ATOM   1117  O   ALA A 368     -24.459  -7.891 -10.447  1.00 15.34           O  
ATOM   1118  CB  ALA A 368     -25.225 -10.871  -9.879  1.00 14.05           C  
ATOM   1119  N   ASN A 369     -22.929  -9.165 -11.600  1.00 13.61           N  
ATOM   1120  CA  ASN A 369     -21.850  -8.201 -11.535  1.00 14.00           C  
ATOM   1121  C   ASN A 369     -21.501  -7.470 -12.862  1.00 14.15           C  
ATOM   1122  O   ASN A 369     -20.421  -6.916 -12.977  1.00 16.00           O  
ATOM   1123  CB  ASN A 369     -20.594  -8.821 -10.853  1.00 14.30           C  
ATOM   1124  CG  ASN A 369     -20.858  -9.240  -9.421  1.00 12.08           C  
ATOM   1125  OD1 ASN A 369     -21.748  -8.695  -8.771  1.00 14.70           O  
ATOM   1126  ND2 ASN A 369     -20.101 -10.205  -8.920  1.00 10.47           N  
ATOM   1127  N   ILE A 370     -22.429  -7.452 -13.826  1.00 13.61           N  
ATOM   1128  CA  ILE A 370     -22.408  -6.546 -14.996  1.00 11.93           C  
ATOM   1129  C   ILE A 370     -23.543  -5.528 -14.801  1.00 12.64           C  
ATOM   1130  O   ILE A 370     -24.683  -5.901 -14.507  1.00 12.00           O  
ATOM   1131  CB  ILE A 370     -22.712  -7.297 -16.278  1.00  9.82           C  
ATOM   1132  CG1 ILE A 370     -21.849  -8.568 -16.423  1.00 10.91           C  
ATOM   1133  CG2 ILE A 370     -22.590  -6.385 -17.511  1.00 11.82           C  
ATOM   1134  CD1 ILE A 370     -20.277  -8.359 -16.327  1.00  7.28           C  
ATOM   1135  N   LEU A 371     -23.246  -4.242 -14.919  1.00 12.36           N  
ATOM   1136  CA  LEU A 371     -24.285  -3.236 -14.728  1.00 12.99           C  
ATOM   1137  C   LEU A 371     -24.654  -2.686 -16.140  1.00 13.88           C  
ATOM   1138  O   LEU A 371     -23.843  -2.750 -17.082  1.00 13.02           O  
ATOM   1139  CB  LEU A 371     -23.869  -2.141 -13.675  1.00 11.92           C  
ATOM   1140  CG  LEU A 371     -23.541  -2.610 -12.245  1.00 12.87           C  
ATOM   1141  CD1 LEU A 371     -23.171  -1.452 -11.219  1.00  9.44           C  
ATOM   1142  CD2 LEU A 371     -24.695  -3.431 -11.641  1.00  9.75           C  
ATOM   1143  N   VAL A 372     -25.902  -2.236 -16.290  1.00 14.95           N  
ATOM   1144  CA  VAL A 372     -26.426  -1.726 -17.564  1.00 14.54           C  
ATOM   1145  C   VAL A 372     -26.759  -0.227 -17.430  1.00 14.95           C  
ATOM   1146  O   VAL A 372     -27.369   0.190 -16.453  1.00 15.45           O  
ATOM   1147  CB  VAL A 372     -27.716  -2.490 -17.992  1.00 15.99           C  
ATOM   1148  CG1 VAL A 372     -28.245  -2.024 -19.389  1.00 14.03           C  
ATOM   1149  CG2 VAL A 372     -27.520  -4.009 -17.918  1.00 14.16           C  
ATOM   1150  N   SER A 373     -26.325   0.582 -18.400  1.00 14.71           N  
ATOM   1151  CA  SER A 373     -26.649   1.999 -18.444  1.00 13.75           C  
ATOM   1152  C   SER A 373     -28.031   2.242 -19.035  1.00 14.61           C  
ATOM   1153  O   SER A 373     -28.666   1.334 -19.617  1.00 11.93           O  
ATOM   1154  CB  SER A 373     -25.611   2.749 -19.316  1.00 13.86           C  
ATOM   1155  OG  SER A 373     -25.707   2.326 -20.670  1.00 13.42           O  
ATOM   1156  N   ASP A 374     -28.470   3.499 -18.891  1.00 15.48           N  
ATOM   1157  CA  ASP A 374     -29.640   4.038 -19.593  1.00 16.62           C  
ATOM   1158  C   ASP A 374     -29.658   3.820 -21.114  1.00 16.99           C  
ATOM   1159  O   ASP A 374     -30.750   3.800 -21.680  1.00 18.16           O  
ATOM   1160  CB  ASP A 374     -29.834   5.554 -19.276  1.00 16.77           C  
ATOM   1161  CG  ASP A 374     -28.744   6.417 -19.878  1.00 18.15           C  
ATOM   1162  OD1 ASP A 374     -27.576   6.081 -19.697  1.00 21.42           O  
ATOM   1163  OD2 ASP A 374     -29.028   7.428 -20.560  1.00 19.13           O  
ATOM   1164  N   THR A 375     -28.476   3.684 -21.763  1.00 17.02           N  
ATOM   1165  CA  THR A 375     -28.308   3.498 -23.249  1.00 14.59           C  
ATOM   1166  C   THR A 375     -28.130   2.035 -23.662  1.00 15.36           C  
ATOM   1167  O   THR A 375     -27.854   1.712 -24.826  1.00 14.55           O  
ATOM   1168  CB  THR A 375     -27.128   4.312 -23.842  1.00 15.32           C  
ATOM   1169  OG1 THR A 375     -25.842   3.844 -23.346  1.00 11.11           O  
ATOM   1170  CG2 THR A 375     -27.312   5.813 -23.610  1.00 14.08           C  
ATOM   1171  N   LEU A 376     -28.320   1.145 -22.681  1.00 15.52           N  
ATOM   1172  CA  LEU A 376     -28.206  -0.283 -22.858  1.00 15.30           C  
ATOM   1173  C   LEU A 376     -26.811  -0.680 -23.302  1.00 15.31           C  
ATOM   1174  O   LEU A 376     -26.638  -1.523 -24.166  1.00 15.55           O  
ATOM   1175  CB  LEU A 376     -29.290  -0.853 -23.799  1.00 15.67           C  
ATOM   1176  CG  LEU A 376     -30.708  -0.343 -23.550  1.00 17.86           C  
ATOM   1177  CD1 LEU A 376     -31.697  -0.935 -24.558  1.00 19.48           C  
ATOM   1178  CD2 LEU A 376     -31.153  -0.552 -22.113  1.00 16.83           C  
ATOM   1179  N   SER A 377     -25.828  -0.051 -22.689  1.00 14.08           N  
ATOM   1180  CA  SER A 377     -24.463  -0.483 -22.752  1.00 13.87           C  
ATOM   1181  C   SER A 377     -24.114  -1.120 -21.362  1.00 14.13           C  
ATOM   1182  O   SER A 377     -24.779  -0.847 -20.336  1.00 14.04           O  
ATOM   1183  CB  SER A 377     -23.556   0.689 -23.124  1.00 13.68           C  
ATOM   1184  OG  SER A 377     -23.572   1.690 -22.118  1.00 13.23           O  
ATOM   1185  N   CYS A 378     -23.118  -1.993 -21.353  1.00 13.62           N  
ATOM   1186  CA  CYS A 378     -22.808  -2.826 -20.176  1.00 13.72           C  
ATOM   1187  C   CYS A 378     -21.427  -2.455 -19.670  1.00 13.91           C  
ATOM   1188  O   CYS A 378     -20.625  -1.925 -20.443  1.00 14.47           O  
ATOM   1189  CB  CYS A 378     -22.826  -4.304 -20.556  1.00 12.12           C  
ATOM   1190  SG  CYS A 378     -24.495  -4.967 -20.954  1.00 14.86           S  
ATOM   1191  N   LYS A 379     -21.167  -2.718 -18.387  1.00 13.43           N  
ATOM   1192  CA  LYS A 379     -19.861  -2.488 -17.764  1.00 12.86           C  
ATOM   1193  C   LYS A 379     -19.614  -3.504 -16.668  1.00 13.18           C  
ATOM   1194  O   LYS A 379     -20.534  -3.891 -15.945  1.00 14.17           O  
ATOM   1195  CB  LYS A 379     -19.744  -1.069 -17.191  1.00 12.69           C  
ATOM   1196  CG  LYS A 379     -19.933   0.038 -18.231  1.00 10.12           C  
ATOM   1197  CD  LYS A 379     -19.496   1.427 -17.750  1.00  9.88           C  
ATOM   1198  CE  LYS A 379     -19.923   2.416 -18.845  1.00 13.14           C  
ATOM   1199  NZ  LYS A 379     -19.290   3.749 -18.897  1.00  6.39           N  
ATOM   1200  N   ILE A 380     -18.364  -3.925 -16.542  1.00 12.64           N  
ATOM   1201  CA  ILE A 380     -17.945  -4.800 -15.445  1.00 11.35           C  
ATOM   1202  C   ILE A 380     -18.001  -4.060 -14.094  1.00 12.30           C  
ATOM   1203  O   ILE A 380     -17.637  -2.907 -14.010  1.00 10.91           O  
ATOM   1204  CB  ILE A 380     -16.510  -5.287 -15.667  1.00 11.37           C  
ATOM   1205  CG1 ILE A 380     -16.255  -5.600 -17.147  1.00  9.79           C  
ATOM   1206  CG2 ILE A 380     -16.183  -6.438 -14.701  1.00  8.62           C  
ATOM   1207  CD1 ILE A 380     -16.988  -6.824 -17.625  1.00  7.63           C  
ATOM   1208  N   ALA A 381     -18.462  -4.729 -13.038  1.00 12.63           N  
ATOM   1209  CA  ALA A 381     -18.524  -4.073 -11.747  1.00 12.67           C  
ATOM   1210  C   ALA A 381     -18.071  -5.025 -10.654  1.00 13.33           C  
ATOM   1211  O   ALA A 381     -17.775  -6.205 -10.918  1.00 12.11           O  
ATOM   1212  CB  ALA A 381     -19.958  -3.610 -11.472  1.00 13.31           C  
ATOM   1213  N   ASP A 382     -18.059  -4.508  -9.428  1.00 13.76           N  
ATOM   1214  CA  ASP A 382     -17.715  -5.269  -8.211  1.00 15.71           C  
ATOM   1215  C   ASP A 382     -16.353  -5.937  -8.261  1.00 15.02           C  
ATOM   1216  O   ASP A 382     -16.217  -7.110  -8.577  1.00 15.15           O  
ATOM   1217  CB  ASP A 382     -18.762  -6.282  -7.754  1.00 15.95           C  
ATOM   1218  CG  ASP A 382     -18.464  -6.790  -6.277  1.00 23.78           C  
ATOM   1219  OD1 ASP A 382     -17.446  -6.325  -5.655  1.00 26.61           O  
ATOM   1220  OD2 ASP A 382     -19.232  -7.629  -5.731  1.00 26.31           O  
ATOM   1221  N   PHE A 383     -15.356  -5.163  -7.882  1.00 15.50           N  
ATOM   1222  CA  PHE A 383     -13.981  -5.515  -8.008  1.00 15.90           C  
ATOM   1223  C   PHE A 383     -13.413  -5.956  -6.646  1.00 17.48           C  
ATOM   1224  O   PHE A 383     -12.204  -5.950  -6.442  1.00 17.39           O  
ATOM   1225  CB  PHE A 383     -13.247  -4.303  -8.576  1.00 16.14           C  
ATOM   1226  CG  PHE A 383     -13.664  -3.956  -9.997  1.00 14.71           C  
ATOM   1227  CD1 PHE A 383     -13.128  -4.661 -11.076  1.00 13.38           C  
ATOM   1228  CD2 PHE A 383     -14.608  -2.959 -10.239  1.00 14.01           C  
ATOM   1229  CE1 PHE A 383     -13.510  -4.350 -12.370  1.00 14.38           C  
ATOM   1230  CE2 PHE A 383     -14.993  -2.619 -11.557  1.00  9.85           C  
ATOM   1231  CZ  PHE A 383     -14.457  -3.328 -12.602  1.00 14.46           C  
ATOM   1232  N   GLY A 384     -14.295  -6.384  -5.740  1.00 17.64           N  
ATOM   1233  CA  GLY A 384     -13.891  -6.844  -4.405  1.00 18.58           C  
ATOM   1234  C   GLY A 384     -12.923  -8.018  -4.404  1.00 18.55           C  
ATOM   1235  O   GLY A 384     -11.970  -8.085  -3.599  1.00 18.75           O  
ATOM   1236  N   LEU A 385     -13.151  -8.954  -5.309  1.00 18.61           N  
ATOM   1237  CA  LEU A 385     -12.237 -10.076  -5.454  1.00 19.05           C  
ATOM   1238  C   LEU A 385     -11.131  -9.895  -6.505  1.00 19.34           C  
ATOM   1239  O   LEU A 385     -10.244 -10.731  -6.599  1.00 20.32           O  
ATOM   1240  CB  LEU A 385     -13.043 -11.342  -5.692  1.00 19.46           C  
ATOM   1241  CG  LEU A 385     -14.096 -11.668  -4.608  1.00 21.20           C  
ATOM   1242  CD1 LEU A 385     -14.992 -12.874  -5.089  1.00 22.67           C  
ATOM   1243  CD2 LEU A 385     -13.413 -11.979  -3.303  1.00 22.10           C  
ATOM   1244  N   ALA A 386     -11.173  -8.808  -7.278  1.00 19.90           N  
ATOM   1245  CA  ALA A 386     -10.166  -8.537  -8.328  1.00 20.48           C  
ATOM   1246  C   ALA A 386      -8.725  -8.478  -7.760  1.00 21.02           C  
ATOM   1247  O   ALA A 386      -8.499  -8.010  -6.644  1.00 20.77           O  
ATOM   1248  CB  ALA A 386     -10.528  -7.261  -9.087  1.00 19.91           C  
ATOM   1249  N   ARG A 387      -7.767  -9.002  -8.513  1.00 21.30           N  
ATOM   1250  CA  ARG A 387      -6.396  -9.113  -8.048  1.00 21.77           C  
ATOM   1251  C   ARG A 387      -5.441  -8.871  -9.215  1.00 23.51           C  
ATOM   1252  O   ARG A 387      -5.672  -9.376 -10.326  1.00 21.97           O  
ATOM   1253  CB  ARG A 387      -6.128 -10.503  -7.438  1.00 21.04           C  
ATOM   1254  CG  ARG A 387      -6.981 -10.873  -6.227  1.00 18.34           C  
ATOM   1255  CD  ARG A 387      -6.694  -9.937  -5.042  1.00 16.67           C  
ATOM   1256  NE  ARG A 387      -7.382 -10.394  -3.836  1.00 17.12           N  
ATOM   1257  CZ  ARG A 387      -8.540  -9.931  -3.383  1.00 16.60           C  
ATOM   1258  NH1 ARG A 387      -9.186  -8.951  -4.024  1.00 19.15           N  
ATOM   1259  NH2 ARG A 387      -9.069 -10.444  -2.273  1.00 15.60           N  
ATOM   1260  N   LEU A 388      -4.395  -8.074  -8.966  1.00 25.35           N  
ATOM   1261  CA  LEU A 388      -3.237  -8.003  -9.860  1.00 27.33           C  
ATOM   1262  C   LEU A 388      -2.405  -9.284  -9.807  1.00 29.44           C  
ATOM   1263  O   LEU A 388      -2.054  -9.766  -8.742  1.00 28.58           O  
ATOM   1264  CB  LEU A 388      -2.359  -6.791  -9.526  1.00 27.19           C  
ATOM   1265  CG  LEU A 388      -1.062  -6.579 -10.314  1.00 27.62           C  
ATOM   1266  CD1 LEU A 388      -1.342  -6.349 -11.795  1.00 28.79           C  
ATOM   1267  CD2 LEU A 388      -0.211  -5.446  -9.719  1.00 28.41           C  
ATOM   1268  N   ILE A 389      -2.089  -9.806 -10.988  1.00 33.18           N  
ATOM   1269  CA  ILE A 389      -1.231 -10.978 -11.196  1.00 37.24           C  
ATOM   1270  C   ILE A 389       0.226 -10.602 -11.598  1.00 39.59           C  
ATOM   1271  O   ILE A 389       0.455 -10.184 -12.746  1.00 40.50           O  
ATOM   1272  CB  ILE A 389      -1.834 -11.822 -12.384  1.00 37.74           C  
ATOM   1273  CG1 ILE A 389      -3.139 -12.542 -12.002  1.00 37.06           C  
ATOM   1274  CG2 ILE A 389      -0.783 -12.730 -13.044  1.00 38.95           C  
ATOM   1275  CD1 ILE A 389      -3.204 -13.040 -10.530  1.00 39.25           C  
ATOM   1276  N   GLU A 390       1.214 -10.747 -10.707  1.00 42.64           N  
ATOM   1277  CA  GLU A 390       2.656 -10.643 -11.138  1.00 45.50           C  
ATOM   1278  C   GLU A 390       3.135 -11.934 -11.853  1.00 46.86           C  
ATOM   1279  O   GLU A 390       3.250 -11.946 -13.090  1.00 46.94           O  
ATOM   1280  CB  GLU A 390       3.619 -10.207 -10.013  1.00 45.70           C  
ATOM   1281  CG  GLU A 390       3.481 -10.930  -8.665  1.00 48.53           C  
ATOM   1282  CD  GLU A 390       2.091 -10.769  -8.043  1.00 51.09           C  
ATOM   1283  OE1 GLU A 390       1.663  -9.611  -7.810  1.00 52.78           O  
ATOM   1284  OE2 GLU A 390       1.423 -11.803  -7.800  1.00 51.75           O  
ATOM   1285  N   ASP A 391       3.384 -13.005 -11.080  1.00 48.55           N  
ATOM   1286  CA  ASP A 391       3.485 -14.389 -11.606  1.00 49.57           C  
ATOM   1287  C   ASP A 391       2.087 -14.910 -11.821  1.00 49.68           C  
ATOM   1288  O   ASP A 391       1.213 -14.709 -10.950  1.00 50.44           O  
ATOM   1289  CB  ASP A 391       4.158 -15.328 -10.602  1.00 49.84           C  
ATOM   1290  CG  ASP A 391       5.660 -15.195 -10.596  1.00 52.12           C  
ATOM   1291  OD1 ASP A 391       6.209 -14.702  -9.577  1.00 54.10           O  
ATOM   1292  OD2 ASP A 391       6.287 -15.570 -11.615  1.00 53.62           O  
ATOM   1293  N   ASN A 392       1.906 -15.620 -12.935  1.00 49.30           N  
ATOM   1294  CA  ASN A 392       0.586 -16.021 -13.462  1.00 48.98           C  
ATOM   1295  C   ASN A 392      -0.649 -16.276 -12.555  1.00 48.42           C  
ATOM   1296  O   ASN A 392      -1.784 -15.933 -12.966  1.00 48.31           O  
ATOM   1297  CB  ASN A 392       0.728 -17.163 -14.470  1.00 49.21           C  
ATOM   1298  CG  ASN A 392       0.407 -16.718 -15.887  1.00 50.87           C  
ATOM   1299  OD1 ASN A 392       0.519 -15.520 -16.231  1.00 49.98           O  
ATOM   1300  ND2 ASN A 392      -0.014 -17.679 -16.722  1.00 52.82           N  
ATOM   1301  N   GLU A 393      -0.446 -16.870 -11.366  1.00 46.74           N  
ATOM   1302  CA  GLU A 393      -1.565 -17.302 -10.503  1.00 45.14           C  
ATOM   1303  C   GLU A 393      -1.773 -16.515  -9.198  1.00 43.14           C  
ATOM   1304  O   GLU A 393      -0.821 -16.077  -8.543  1.00 43.82           O  
ATOM   1305  CB  GLU A 393      -1.396 -18.769 -10.121  1.00 45.71           C  
ATOM   1306  CG  GLU A 393      -1.681 -19.757 -11.224  1.00 48.40           C  
ATOM   1307  CD  GLU A 393      -1.651 -21.195 -10.728  1.00 51.41           C  
ATOM   1308  OE1 GLU A 393      -1.247 -21.421  -9.553  1.00 51.87           O  
ATOM   1309  OE2 GLU A 393      -2.049 -22.088 -11.519  1.00 52.13           O  
HETATM 1310  N   PTR A 394      -3.035 -16.379  -8.818  1.00 40.11           N  
HETATM 1311  CA  PTR A 394      -3.402 -15.977  -7.478  1.00 37.54           C  
HETATM 1312  C   PTR A 394      -4.015 -17.197  -6.777  1.00 36.92           C  
HETATM 1313  O   PTR A 394      -5.095 -17.643  -7.176  1.00 36.87           O  
HETATM 1314  CB  PTR A 394      -4.399 -14.825  -7.458  1.00 36.11           C  
HETATM 1315  CG  PTR A 394      -5.000 -14.609  -6.094  1.00 35.30           C  
HETATM 1316  CD1 PTR A 394      -4.483 -13.652  -5.202  1.00 33.74           C  
HETATM 1317  CD2 PTR A 394      -6.084 -15.357  -5.692  1.00 34.86           C  
HETATM 1318  CE1 PTR A 394      -5.043 -13.472  -3.946  1.00 35.57           C  
HETATM 1319  CE2 PTR A 394      -6.649 -15.185  -4.448  1.00 36.32           C  
HETATM 1320  CZ  PTR A 394      -6.134 -14.255  -3.575  1.00 37.03           C  
HETATM 1321  OH  PTR A 394      -6.755 -14.206  -2.507  1.00 39.82           O  
HETATM 1322  P   PTR A 394      -6.460 -13.358  -1.196  1.00 39.64           P  
HETATM 1323  O1P PTR A 394      -5.042 -13.509  -0.837  1.00 43.18           O  
HETATM 1324  O2P PTR A 394      -7.313 -13.986  -0.105  1.00 41.41           O  
HETATM 1325  O3P PTR A 394      -6.740 -11.868  -1.352  1.00 40.84           O  
ATOM   1326  N   THR A 395      -3.352 -17.729  -5.751  1.00 35.47           N  
ATOM   1327  CA  THR A 395      -3.895 -18.845  -4.983  1.00 34.91           C  
ATOM   1328  C   THR A 395      -4.652 -18.378  -3.716  1.00 35.54           C  
ATOM   1329  O   THR A 395      -4.094 -17.664  -2.896  1.00 34.91           O  
ATOM   1330  CB  THR A 395      -2.789 -19.824  -4.627  1.00 34.68           C  
ATOM   1331  OG1 THR A 395      -2.183 -20.315  -5.838  1.00 33.27           O  
ATOM   1332  CG2 THR A 395      -3.339 -20.982  -3.783  1.00 34.16           C  
ATOM   1333  N   ALA A 396      -5.925 -18.763  -3.601  1.00 36.05           N  
ATOM   1334  CA  ALA A 396      -6.762 -18.488  -2.435  1.00 37.99           C  
ATOM   1335  C   ALA A 396      -6.360 -19.331  -1.221  1.00 39.48           C  
ATOM   1336  O   ALA A 396      -5.576 -20.287  -1.343  1.00 39.80           O  
ATOM   1337  CB  ALA A 396      -8.228 -18.737  -2.765  1.00 37.46           C  
ATOM   1338  N   ARG A 397      -6.900 -18.958  -0.059  1.00 40.96           N  
ATOM   1339  CA  ARG A 397      -6.759 -19.722   1.191  1.00 42.86           C  
ATOM   1340  C   ARG A 397      -7.499 -21.084   1.129  1.00 43.26           C  
ATOM   1341  O   ARG A 397      -8.468 -21.250   0.382  1.00 42.29           O  
ATOM   1342  CB  ARG A 397      -7.196 -18.840   2.384  1.00 43.30           C  
ATOM   1343  CG  ARG A 397      -7.718 -19.534   3.668  1.00 47.26           C  
ATOM   1344  CD  ARG A 397      -8.435 -18.504   4.624  1.00 53.50           C  
ATOM   1345  NE  ARG A 397      -9.078 -19.128   5.795  1.00 57.67           N  
ATOM   1346  CZ  ARG A 397      -8.536 -19.243   7.017  1.00 60.43           C  
ATOM   1347  NH1 ARG A 397      -7.314 -18.764   7.290  1.00 59.97           N  
ATOM   1348  NH2 ARG A 397      -9.232 -19.837   7.989  1.00 61.92           N  
ATOM   1349  N   GLU A 398      -6.987 -22.052   1.896  1.00 44.21           N  
ATOM   1350  CA  GLU A 398      -7.555 -23.393   2.028  1.00 45.15           C  
ATOM   1351  C   GLU A 398      -9.052 -23.407   2.350  1.00 44.83           C  
ATOM   1352  O   GLU A 398      -9.790 -24.220   1.779  1.00 45.37           O  
ATOM   1353  CB  GLU A 398      -6.789 -24.189   3.103  1.00 46.04           C  
ATOM   1354  CG  GLU A 398      -6.832 -25.719   2.921  1.00 48.52           C  
ATOM   1355  CD  GLU A 398      -5.671 -26.262   2.088  1.00 52.63           C  
ATOM   1356  OE1 GLU A 398      -4.899 -27.097   2.625  1.00 53.19           O  
ATOM   1357  OE2 GLU A 398      -5.526 -25.852   0.902  1.00 53.53           O  
ATOM   1358  N   GLY A 399      -9.498 -22.522   3.248  1.00 44.51           N  
ATOM   1359  CA  GLY A 399     -10.929 -22.428   3.641  1.00 43.61           C  
ATOM   1360  C   GLY A 399     -11.932 -21.699   2.734  1.00 43.01           C  
ATOM   1361  O   GLY A 399     -13.161 -21.799   2.940  1.00 43.13           O  
ATOM   1362  N   ALA A 400     -11.432 -20.958   1.738  1.00 41.48           N  
ATOM   1363  CA  ALA A 400     -12.287 -20.015   0.995  1.00 39.51           C  
ATOM   1364  C   ALA A 400     -13.227 -20.705   0.014  1.00 37.79           C  
ATOM   1365  O   ALA A 400     -12.854 -21.688  -0.658  1.00 37.28           O  
ATOM   1366  CB  ALA A 400     -11.466 -18.937   0.302  1.00 39.86           C  
ATOM   1367  N   LYS A 401     -14.453 -20.177  -0.029  1.00 35.47           N  
ATOM   1368  CA  LYS A 401     -15.584 -20.791  -0.757  1.00 33.87           C  
ATOM   1369  C   LYS A 401     -16.065 -19.875  -1.908  1.00 30.59           C  
ATOM   1370  O   LYS A 401     -16.187 -18.670  -1.727  1.00 31.01           O  
ATOM   1371  CB  LYS A 401     -16.739 -21.133   0.219  1.00 34.24           C  
ATOM   1372  CG  LYS A 401     -17.556 -19.902   0.799  1.00 38.88           C  
ATOM   1373  CD  LYS A 401     -17.047 -19.323   2.179  1.00 42.04           C  
ATOM   1374  CE  LYS A 401     -15.920 -18.246   2.046  1.00 42.36           C  
ATOM   1375  NZ  LYS A 401     -15.043 -18.204   3.278  1.00 42.54           N  
ATOM   1376  N   PHE A 402     -16.303 -20.448  -3.082  1.00 27.04           N  
ATOM   1377  CA  PHE A 402     -16.766 -19.701  -4.262  1.00 23.62           C  
ATOM   1378  C   PHE A 402     -17.989 -20.386  -4.915  1.00 22.07           C  
ATOM   1379  O   PHE A 402     -18.172 -21.594  -4.732  1.00 21.54           O  
ATOM   1380  CB  PHE A 402     -15.635 -19.537  -5.279  1.00 23.21           C  
ATOM   1381  CG  PHE A 402     -14.350 -19.029  -4.679  1.00 21.67           C  
ATOM   1382  CD1 PHE A 402     -13.370 -19.928  -4.238  1.00 22.60           C  
ATOM   1383  CD2 PHE A 402     -14.118 -17.675  -4.551  1.00 20.04           C  
ATOM   1384  CE1 PHE A 402     -12.183 -19.459  -3.699  1.00 21.20           C  
ATOM   1385  CE2 PHE A 402     -12.925 -17.200  -3.999  1.00 21.80           C  
ATOM   1386  CZ  PHE A 402     -11.965 -18.099  -3.574  1.00 19.01           C  
ATOM   1387  N   PRO A 403     -18.833 -19.612  -5.631  1.00 18.86           N  
ATOM   1388  CA  PRO A 403     -20.075 -20.130  -6.177  1.00 18.20           C  
ATOM   1389  C   PRO A 403     -19.764 -21.181  -7.204  1.00 18.14           C  
ATOM   1390  O   PRO A 403     -19.208 -20.872  -8.257  1.00 18.63           O  
ATOM   1391  CB  PRO A 403     -20.691 -18.918  -6.904  1.00 18.30           C  
ATOM   1392  CG  PRO A 403     -20.056 -17.697  -6.215  1.00 18.94           C  
ATOM   1393  CD  PRO A 403     -18.713 -18.144  -5.748  1.00 18.50           C  
ATOM   1394  N   ILE A 404     -20.140 -22.408  -6.899  1.00 16.97           N  
ATOM   1395  CA  ILE A 404     -19.746 -23.548  -7.653  1.00 16.54           C  
ATOM   1396  C   ILE A 404     -20.153 -23.516  -9.145  1.00 16.65           C  
ATOM   1397  O   ILE A 404     -19.371 -23.985  -9.992  1.00 16.34           O  
ATOM   1398  CB  ILE A 404     -20.128 -24.840  -6.906  1.00 17.16           C  
ATOM   1399  CG1 ILE A 404     -19.163 -24.986  -5.712  1.00 16.19           C  
ATOM   1400  CG2 ILE A 404     -20.119 -26.064  -7.863  1.00 15.04           C  
ATOM   1401  CD1 ILE A 404     -19.525 -26.028  -4.674  1.00 23.19           C  
ATOM   1402  N   LYS A 405     -21.302 -22.923  -9.458  1.00 14.13           N  
ATOM   1403  CA  LYS A 405     -21.790 -22.873 -10.834  1.00 14.05           C  
ATOM   1404  C   LYS A 405     -21.049 -21.900 -11.747  1.00 13.06           C  
ATOM   1405  O   LYS A 405     -20.988 -22.129 -12.932  1.00 11.66           O  
ATOM   1406  CB  LYS A 405     -23.312 -22.617 -10.890  1.00 13.19           C  
ATOM   1407  CG  LYS A 405     -24.135 -23.796 -10.297  1.00 17.75           C  
ATOM   1408  CD  LYS A 405     -25.674 -23.509 -10.249  1.00 23.51           C  
ATOM   1409  CE  LYS A 405     -26.394 -24.391  -9.229  1.00 30.27           C  
ATOM   1410  NZ  LYS A 405     -27.727 -24.902  -9.765  1.00 37.06           N  
ATOM   1411  N   TRP A 406     -20.512 -20.813 -11.203  1.00 13.04           N  
ATOM   1412  CA  TRP A 406     -19.868 -19.810 -12.032  1.00 13.19           C  
ATOM   1413  C   TRP A 406     -18.365 -19.933 -12.038  1.00 14.38           C  
ATOM   1414  O   TRP A 406     -17.710 -19.271 -12.825  1.00 14.39           O  
ATOM   1415  CB  TRP A 406     -20.224 -18.425 -11.536  1.00 13.51           C  
ATOM   1416  CG  TRP A 406     -21.558 -17.966 -11.931  1.00 11.74           C  
ATOM   1417  CD1 TRP A 406     -21.843 -17.172 -12.978  1.00 13.89           C  
ATOM   1418  CD2 TRP A 406     -22.817 -18.277 -11.302  1.00 13.61           C  
ATOM   1419  NE1 TRP A 406     -23.188 -16.918 -13.040  1.00 13.64           N  
ATOM   1420  CE2 TRP A 406     -23.817 -17.594 -12.027  1.00 13.53           C  
ATOM   1421  CE3 TRP A 406     -23.189 -19.042 -10.181  1.00 12.80           C  
ATOM   1422  CZ2 TRP A 406     -25.171 -17.654 -11.687  1.00 12.57           C  
ATOM   1423  CZ3 TRP A 406     -24.530 -19.113  -9.838  1.00 15.79           C  
ATOM   1424  CH2 TRP A 406     -25.517 -18.418 -10.586  1.00 15.06           C  
ATOM   1425  N   THR A 407     -17.819 -20.761 -11.140  1.00 15.29           N  
ATOM   1426  CA  THR A 407     -16.391 -20.865 -10.907  1.00 14.71           C  
ATOM   1427  C   THR A 407     -15.686 -22.031 -11.642  1.00 15.69           C  
ATOM   1428  O   THR A 407     -16.114 -23.201 -11.626  1.00 15.42           O  
ATOM   1429  CB  THR A 407     -16.100 -20.810  -9.372  1.00 15.88           C  
ATOM   1430  OG1 THR A 407     -16.743 -19.636  -8.834  1.00 15.56           O  
ATOM   1431  CG2 THR A 407     -14.586 -20.689  -9.043  1.00 11.42           C  
ATOM   1432  N   ALA A 408     -14.567 -21.708 -12.288  1.00 16.14           N  
ATOM   1433  CA  ALA A 408     -13.812 -22.740 -13.030  1.00 16.90           C  
ATOM   1434  C   ALA A 408     -13.397 -23.888 -12.057  1.00 17.12           C  
ATOM   1435  O   ALA A 408     -13.151 -23.614 -10.894  1.00 16.57           O  
ATOM   1436  CB  ALA A 408     -12.605 -22.115 -13.655  1.00 15.38           C  
ATOM   1437  N   PRO A 409     -13.290 -25.144 -12.541  1.00 17.70           N  
ATOM   1438  CA  PRO A 409     -12.971 -26.280 -11.657  1.00 18.45           C  
ATOM   1439  C   PRO A 409     -11.663 -26.147 -10.890  1.00 19.37           C  
ATOM   1440  O   PRO A 409     -11.606 -26.570  -9.749  1.00 19.74           O  
ATOM   1441  CB  PRO A 409     -12.843 -27.464 -12.629  1.00 18.31           C  
ATOM   1442  CG  PRO A 409     -13.641 -27.058 -13.790  1.00 18.38           C  
ATOM   1443  CD  PRO A 409     -13.485 -25.591 -13.934  1.00 17.50           C  
ATOM   1444  N   GLU A 410     -10.629 -25.577 -11.514  1.00 19.75           N  
ATOM   1445  CA  GLU A 410      -9.303 -25.508 -10.927  1.00 19.62           C  
ATOM   1446  C   GLU A 410      -9.265 -24.539  -9.762  1.00 20.33           C  
ATOM   1447  O   GLU A 410      -8.534 -24.744  -8.788  1.00 20.79           O  
ATOM   1448  CB  GLU A 410      -8.281 -25.106 -11.977  1.00 19.72           C  
ATOM   1449  CG  GLU A 410      -8.401 -23.643 -12.441  1.00 19.74           C  
ATOM   1450  CD  GLU A 410      -9.268 -23.449 -13.682  1.00 18.25           C  
ATOM   1451  OE1 GLU A 410     -10.039 -24.356 -14.047  1.00 20.00           O  
ATOM   1452  OE2 GLU A 410      -9.158 -22.382 -14.311  1.00 18.93           O  
ATOM   1453  N   ALA A 411     -10.071 -23.493  -9.847  1.00 19.56           N  
ATOM   1454  CA  ALA A 411     -10.219 -22.571  -8.750  1.00 19.10           C  
ATOM   1455  C   ALA A 411     -11.028 -23.184  -7.584  1.00 19.73           C  
ATOM   1456  O   ALA A 411     -10.670 -23.001  -6.421  1.00 19.60           O  
ATOM   1457  CB  ALA A 411     -10.841 -21.267  -9.240  1.00 18.08           C  
ATOM   1458  N   ILE A 412     -12.128 -23.884  -7.884  1.00 20.21           N  
ATOM   1459  CA  ILE A 412     -12.906 -24.564  -6.824  1.00 19.75           C  
ATOM   1460  C   ILE A 412     -12.065 -25.601  -6.121  1.00 20.55           C  
ATOM   1461  O   ILE A 412     -12.106 -25.683  -4.908  1.00 21.11           O  
ATOM   1462  CB  ILE A 412     -14.158 -25.264  -7.381  1.00 19.89           C  
ATOM   1463  CG1 ILE A 412     -15.222 -24.218  -7.773  1.00 19.18           C  
ATOM   1464  CG2 ILE A 412     -14.712 -26.335  -6.383  1.00 15.41           C  
ATOM   1465  CD1 ILE A 412     -16.270 -24.819  -8.749  1.00 20.56           C  
ATOM   1466  N   ASN A 413     -11.300 -26.366  -6.901  1.00 20.75           N  
ATOM   1467  CA  ASN A 413     -10.556 -27.531  -6.438  1.00 21.94           C  
ATOM   1468  C   ASN A 413      -9.221 -27.230  -5.729  1.00 22.36           C  
ATOM   1469  O   ASN A 413      -8.930 -27.840  -4.695  1.00 23.89           O  
ATOM   1470  CB  ASN A 413     -10.328 -28.516  -7.602  1.00 20.60           C  
ATOM   1471  CG  ASN A 413     -11.598 -29.298  -7.986  1.00 22.67           C  
ATOM   1472  OD1 ASN A 413     -12.513 -29.476  -7.184  1.00 24.24           O  
ATOM   1473  ND2 ASN A 413     -11.645 -29.765  -9.223  1.00 22.32           N  
ATOM   1474  N   TYR A 414      -8.453 -26.271  -6.259  1.00 22.40           N  
ATOM   1475  CA  TYR A 414      -7.062 -26.010  -5.856  1.00 22.34           C  
ATOM   1476  C   TYR A 414      -6.864 -24.597  -5.328  1.00 22.28           C  
ATOM   1477  O   TYR A 414      -5.766 -24.260  -4.852  1.00 21.23           O  
ATOM   1478  CB  TYR A 414      -6.088 -26.216  -7.033  1.00 21.92           C  
ATOM   1479  CG  TYR A 414      -6.259 -27.516  -7.813  1.00 25.62           C  
ATOM   1480  CD1 TYR A 414      -6.524 -28.726  -7.160  1.00 25.15           C  
ATOM   1481  CD2 TYR A 414      -6.132 -27.532  -9.209  1.00 26.61           C  
ATOM   1482  CE1 TYR A 414      -6.676 -29.907  -7.886  1.00 28.79           C  
ATOM   1483  CE2 TYR A 414      -6.285 -28.710  -9.943  1.00 27.91           C  
ATOM   1484  CZ  TYR A 414      -6.549 -29.885  -9.281  1.00 30.28           C  
ATOM   1485  OH  TYR A 414      -6.704 -31.052 -10.005  1.00 35.15           O  
ATOM   1486  N   GLY A 415      -7.908 -23.764  -5.443  1.00 21.80           N  
ATOM   1487  CA  GLY A 415      -7.831 -22.359  -5.010  1.00 21.27           C  
ATOM   1488  C   GLY A 415      -7.108 -21.487  -6.031  1.00 21.33           C  
ATOM   1489  O   GLY A 415      -6.930 -20.276  -5.808  1.00 20.04           O  
ATOM   1490  N   THR A 416      -6.700 -22.075  -7.161  1.00 19.62           N  
ATOM   1491  CA  THR A 416      -5.901 -21.324  -8.135  1.00 19.33           C  
ATOM   1492  C   THR A 416      -6.784 -20.609  -9.206  1.00 18.38           C  
ATOM   1493  O   THR A 416      -7.569 -21.250  -9.923  1.00 18.45           O  
ATOM   1494  CB  THR A 416      -4.869 -22.252  -8.850  1.00 20.17           C  
ATOM   1495  OG1 THR A 416      -5.559 -23.393  -9.338  1.00 20.25           O  
ATOM   1496  CG2 THR A 416      -3.776 -22.748  -7.909  1.00 20.58           C  
ATOM   1497  N   PHE A 417      -6.616 -19.295  -9.321  1.00 16.69           N  
ATOM   1498  CA  PHE A 417      -7.309 -18.457 -10.288  1.00 16.48           C  
ATOM   1499  C   PHE A 417      -6.371 -17.842 -11.313  1.00 16.77           C  
ATOM   1500  O   PHE A 417      -5.223 -17.472 -10.986  1.00 17.62           O  
ATOM   1501  CB  PHE A 417      -7.980 -17.303  -9.557  1.00 16.47           C  
ATOM   1502  CG  PHE A 417      -9.169 -17.700  -8.765  1.00 14.90           C  
ATOM   1503  CD1 PHE A 417      -9.022 -18.188  -7.473  1.00 13.81           C  
ATOM   1504  CD2 PHE A 417     -10.456 -17.558  -9.308  1.00 14.85           C  
ATOM   1505  CE1 PHE A 417     -10.139 -18.567  -6.724  1.00 15.74           C  
ATOM   1506  CE2 PHE A 417     -11.566 -17.903  -8.592  1.00 14.21           C  
ATOM   1507  CZ  PHE A 417     -11.421 -18.405  -7.270  1.00 18.41           C  
ATOM   1508  N   THR A 418      -6.848 -17.717 -12.543  1.00 16.12           N  
ATOM   1509  CA  THR A 418      -6.086 -17.063 -13.618  1.00 16.13           C  
ATOM   1510  C   THR A 418      -7.103 -16.323 -14.488  1.00 15.71           C  
ATOM   1511  O   THR A 418      -8.337 -16.421 -14.254  1.00 16.38           O  
ATOM   1512  CB  THR A 418      -5.168 -18.067 -14.505  1.00 17.45           C  
ATOM   1513  OG1 THR A 418      -5.976 -18.742 -15.462  1.00 19.56           O  
ATOM   1514  CG2 THR A 418      -4.405 -19.139 -13.660  1.00 14.42           C  
ATOM   1515  N   ILE A 419      -6.648 -15.570 -15.483  1.00 14.22           N  
ATOM   1516  CA  ILE A 419      -7.614 -14.957 -16.411  1.00 13.43           C  
ATOM   1517  C   ILE A 419      -8.470 -16.076 -17.074  1.00 13.29           C  
ATOM   1518  O   ILE A 419      -9.631 -15.838 -17.459  1.00 13.41           O  
ATOM   1519  CB  ILE A 419      -6.909 -14.028 -17.472  1.00 13.67           C  
ATOM   1520  CG1 ILE A 419      -7.892 -13.056 -18.170  1.00 11.24           C  
ATOM   1521  CG2 ILE A 419      -6.064 -14.866 -18.488  1.00 13.45           C  
ATOM   1522  CD1 ILE A 419      -8.597 -12.057 -17.244  1.00  9.65           C  
ATOM   1523  N   LYS A 420      -7.914 -17.298 -17.161  1.00 13.03           N  
ATOM   1524  CA  LYS A 420      -8.599 -18.419 -17.833  1.00 12.99           C  
ATOM   1525  C   LYS A 420      -9.780 -18.947 -16.998  1.00 13.18           C  
ATOM   1526  O   LYS A 420     -10.691 -19.573 -17.551  1.00 14.13           O  
ATOM   1527  CB  LYS A 420      -7.632 -19.542 -18.206  1.00 12.66           C  
ATOM   1528  CG  LYS A 420      -6.520 -19.207 -19.209  1.00 11.95           C  
ATOM   1529  CD  LYS A 420      -7.051 -18.803 -20.553  1.00 13.44           C  
ATOM   1530  CE  LYS A 420      -5.900 -18.753 -21.568  1.00 14.97           C  
ATOM   1531  NZ  LYS A 420      -6.256 -17.883 -22.694  1.00 12.22           N  
ATOM   1532  N   SER A 421      -9.769 -18.646 -15.696  1.00 12.60           N  
ATOM   1533  CA  SER A 421     -10.867 -18.895 -14.772  1.00 13.68           C  
ATOM   1534  C   SER A 421     -11.996 -17.939 -14.999  1.00 13.17           C  
ATOM   1535  O   SER A 421     -13.161 -18.318 -14.847  1.00 13.66           O  
ATOM   1536  CB  SER A 421     -10.437 -18.709 -13.289  1.00 14.04           C  
ATOM   1537  OG  SER A 421      -9.338 -19.517 -12.980  1.00 17.20           O  
ATOM   1538  N   ASP A 422     -11.661 -16.675 -15.238  1.00 13.40           N  
ATOM   1539  CA  ASP A 422     -12.646 -15.692 -15.665  1.00 12.64           C  
ATOM   1540  C   ASP A 422     -13.191 -16.106 -17.053  1.00 13.20           C  
ATOM   1541  O   ASP A 422     -14.385 -15.948 -17.314  1.00 12.98           O  
ATOM   1542  CB  ASP A 422     -12.039 -14.290 -15.729  1.00 12.39           C  
ATOM   1543  CG  ASP A 422     -11.753 -13.710 -14.371  1.00 11.13           C  
ATOM   1544  OD1 ASP A 422     -12.326 -14.168 -13.368  1.00 13.17           O  
ATOM   1545  OD2 ASP A 422     -10.957 -12.767 -14.290  1.00  5.90           O  
ATOM   1546  N   VAL A 423     -12.339 -16.644 -17.946  1.00 12.42           N  
ATOM   1547  CA  VAL A 423     -12.879 -17.054 -19.249  1.00 12.21           C  
ATOM   1548  C   VAL A 423     -13.973 -18.111 -19.025  1.00 12.31           C  
ATOM   1549  O   VAL A 423     -15.011 -18.057 -19.680  1.00 12.99           O  
ATOM   1550  CB  VAL A 423     -11.802 -17.544 -20.283  1.00 12.79           C  
ATOM   1551  CG1 VAL A 423     -12.472 -18.216 -21.496  1.00 11.53           C  
ATOM   1552  CG2 VAL A 423     -10.931 -16.410 -20.750  1.00 11.09           C  
ATOM   1553  N   TRP A 424     -13.734 -19.071 -18.123  1.00 12.07           N  
ATOM   1554  CA  TRP A 424     -14.766 -20.074 -17.773  1.00 11.85           C  
ATOM   1555  C   TRP A 424     -16.068 -19.394 -17.236  1.00 11.31           C  
ATOM   1556  O   TRP A 424     -17.169 -19.690 -17.687  1.00 11.34           O  
ATOM   1557  CB  TRP A 424     -14.206 -21.144 -16.805  1.00 11.28           C  
ATOM   1558  CG  TRP A 424     -15.223 -22.240 -16.411  1.00 12.62           C  
ATOM   1559  CD1 TRP A 424     -16.333 -22.082 -15.625  1.00  8.02           C  
ATOM   1560  CD2 TRP A 424     -15.165 -23.637 -16.742  1.00 12.75           C  
ATOM   1561  NE1 TRP A 424     -16.973 -23.270 -15.463  1.00 11.97           N  
ATOM   1562  CE2 TRP A 424     -16.290 -24.246 -16.144  1.00 13.42           C  
ATOM   1563  CE3 TRP A 424     -14.292 -24.420 -17.519  1.00 14.48           C  
ATOM   1564  CZ2 TRP A 424     -16.565 -25.599 -16.285  1.00 14.89           C  
ATOM   1565  CZ3 TRP A 424     -14.549 -25.770 -17.662  1.00 13.98           C  
ATOM   1566  CH2 TRP A 424     -15.666 -26.355 -17.044  1.00 15.66           C  
ATOM   1567  N   SER A 425     -15.916 -18.451 -16.324  1.00 11.12           N  
ATOM   1568  CA  SER A 425     -17.056 -17.682 -15.843  1.00 12.51           C  
ATOM   1569  C   SER A 425     -17.838 -16.988 -16.954  1.00 12.21           C  
ATOM   1570  O   SER A 425     -19.056 -17.012 -16.968  1.00 11.86           O  
ATOM   1571  CB  SER A 425     -16.605 -16.658 -14.827  1.00 12.37           C  
ATOM   1572  OG  SER A 425     -16.040 -17.353 -13.745  1.00 15.26           O  
ATOM   1573  N   PHE A 426     -17.128 -16.373 -17.887  1.00 12.81           N  
ATOM   1574  CA  PHE A 426     -17.786 -15.738 -19.021  1.00 12.15           C  
ATOM   1575  C   PHE A 426     -18.709 -16.727 -19.803  1.00 12.28           C  
ATOM   1576  O   PHE A 426     -19.816 -16.342 -20.206  1.00 11.65           O  
ATOM   1577  CB  PHE A 426     -16.745 -15.052 -19.907  1.00 12.13           C  
ATOM   1578  CG  PHE A 426     -17.332 -14.263 -21.044  1.00 12.41           C  
ATOM   1579  CD1 PHE A 426     -17.790 -12.964 -20.850  1.00 13.09           C  
ATOM   1580  CD2 PHE A 426     -17.429 -14.831 -22.315  1.00 12.43           C  
ATOM   1581  CE1 PHE A 426     -18.337 -12.258 -21.924  1.00 16.38           C  
ATOM   1582  CE2 PHE A 426     -17.968 -14.108 -23.398  1.00 12.26           C  
ATOM   1583  CZ  PHE A 426     -18.419 -12.855 -23.206  1.00 12.29           C  
ATOM   1584  N   GLY A 427     -18.260 -17.972 -20.003  1.00 11.23           N  
ATOM   1585  CA  GLY A 427     -19.093 -19.012 -20.564  1.00 11.67           C  
ATOM   1586  C   GLY A 427     -20.416 -19.140 -19.794  1.00 12.39           C  
ATOM   1587  O   GLY A 427     -21.487 -19.142 -20.402  1.00 12.56           O  
ATOM   1588  N   ILE A 428     -20.355 -19.233 -18.463  1.00 12.08           N  
ATOM   1589  CA  ILE A 428     -21.557 -19.334 -17.664  1.00 12.05           C  
ATOM   1590  C   ILE A 428     -22.436 -18.090 -17.854  1.00 13.35           C  
ATOM   1591  O   ILE A 428     -23.663 -18.209 -18.020  1.00 13.94           O  
ATOM   1592  CB  ILE A 428     -21.222 -19.546 -16.166  1.00 12.96           C  
ATOM   1593  CG1 ILE A 428     -20.286 -20.789 -15.968  1.00 12.65           C  
ATOM   1594  CG2 ILE A 428     -22.506 -19.693 -15.323  1.00 12.07           C  
ATOM   1595  CD1 ILE A 428     -20.816 -22.115 -16.490  1.00  9.74           C  
ATOM   1596  N   LEU A 429     -21.803 -16.910 -17.856  1.00 13.24           N  
ATOM   1597  CA  LEU A 429     -22.484 -15.628 -17.981  1.00 13.75           C  
ATOM   1598  C   LEU A 429     -23.251 -15.544 -19.298  1.00 13.67           C  
ATOM   1599  O   LEU A 429     -24.292 -14.895 -19.338  1.00 13.79           O  
ATOM   1600  CB  LEU A 429     -21.493 -14.494 -17.902  1.00 12.50           C  
ATOM   1601  CG  LEU A 429     -21.972 -13.051 -17.663  1.00 17.44           C  
ATOM   1602  CD1 LEU A 429     -20.812 -12.188 -17.179  1.00 13.10           C  
ATOM   1603  CD2 LEU A 429     -22.540 -12.407 -18.931  1.00 19.83           C  
ATOM   1604  N   LEU A 430     -22.706 -16.154 -20.365  1.00 13.23           N  
ATOM   1605  CA  LEU A 430     -23.372 -16.261 -21.686  1.00 12.11           C  
ATOM   1606  C   LEU A 430     -24.681 -17.011 -21.608  1.00 11.28           C  
ATOM   1607  O   LEU A 430     -25.636 -16.631 -22.298  1.00 11.21           O  
ATOM   1608  CB  LEU A 430     -22.481 -16.931 -22.768  1.00 12.56           C  
ATOM   1609  CG  LEU A 430     -21.229 -16.143 -23.124  1.00 13.60           C  
ATOM   1610  CD1 LEU A 430     -20.324 -16.999 -24.061  1.00 16.35           C  
ATOM   1611  CD2 LEU A 430     -21.615 -14.805 -23.756  1.00 15.39           C  
ATOM   1612  N   THR A 431     -24.731 -18.065 -20.780  1.00 10.37           N  
ATOM   1613  CA  THR A 431     -25.993 -18.768 -20.516  1.00  9.65           C  
ATOM   1614  C   THR A 431     -27.041 -17.866 -19.879  1.00 10.88           C  
ATOM   1615  O   THR A 431     -28.191 -17.872 -20.311  1.00  9.81           O  
ATOM   1616  CB  THR A 431     -25.843 -20.119 -19.742  1.00  9.72           C  
ATOM   1617  OG1 THR A 431     -25.510 -19.905 -18.372  1.00  8.83           O  
ATOM   1618  CG2 THR A 431     -24.827 -21.059 -20.417  1.00  5.41           C  
ATOM   1619  N   GLU A 432     -26.614 -17.050 -18.905  1.00 11.40           N  
ATOM   1620  CA  GLU A 432     -27.514 -16.135 -18.229  1.00 12.30           C  
ATOM   1621  C   GLU A 432     -28.043 -15.089 -19.202  1.00 12.29           C  
ATOM   1622  O   GLU A 432     -29.201 -14.690 -19.093  1.00 13.41           O  
ATOM   1623  CB  GLU A 432     -26.843 -15.433 -17.019  1.00 10.24           C  
ATOM   1624  CG  GLU A 432     -26.293 -16.355 -15.979  1.00 12.71           C  
ATOM   1625  CD  GLU A 432     -25.521 -15.586 -14.922  1.00 14.04           C  
ATOM   1626  OE1 GLU A 432     -24.296 -15.368 -15.110  1.00 11.67           O  
ATOM   1627  OE2 GLU A 432     -26.156 -15.162 -13.934  1.00 13.05           O  
ATOM   1628  N   ILE A 433     -27.206 -14.620 -20.125  1.00 13.44           N  
ATOM   1629  CA  ILE A 433     -27.660 -13.639 -21.151  1.00 14.34           C  
ATOM   1630  C   ILE A 433     -28.790 -14.250 -22.022  1.00 15.38           C  
ATOM   1631  O   ILE A 433     -29.900 -13.702 -22.112  1.00 15.58           O  
ATOM   1632  CB  ILE A 433     -26.471 -13.091 -22.042  1.00 14.81           C  
ATOM   1633  CG1 ILE A 433     -25.531 -12.170 -21.239  1.00 15.15           C  
ATOM   1634  CG2 ILE A 433     -26.979 -12.383 -23.343  1.00 14.45           C  
ATOM   1635  CD1 ILE A 433     -24.267 -11.756 -22.047  1.00 18.20           C  
ATOM   1636  N   VAL A 434     -28.518 -15.407 -22.614  1.00 15.62           N  
ATOM   1637  CA  VAL A 434     -29.454 -16.055 -23.534  1.00 16.29           C  
ATOM   1638  C   VAL A 434     -30.737 -16.607 -22.809  1.00 16.63           C  
ATOM   1639  O   VAL A 434     -31.789 -16.810 -23.435  1.00 14.66           O  
ATOM   1640  CB  VAL A 434     -28.643 -17.062 -24.451  1.00 15.62           C  
ATOM   1641  CG1 VAL A 434     -28.460 -18.391 -23.813  1.00 16.29           C  
ATOM   1642  CG2 VAL A 434     -29.242 -17.200 -25.826  1.00 17.03           C  
ATOM   1643  N   THR A 435     -30.674 -16.812 -21.483  1.00 16.98           N  
ATOM   1644  CA  THR A 435     -31.875 -17.310 -20.774  1.00 17.80           C  
ATOM   1645  C   THR A 435     -32.599 -16.210 -19.990  1.00 19.36           C  
ATOM   1646  O   THR A 435     -33.448 -16.491 -19.106  1.00 20.28           O  
ATOM   1647  CB  THR A 435     -31.599 -18.488 -19.849  1.00 17.51           C  
ATOM   1648  OG1 THR A 435     -30.707 -18.073 -18.806  1.00 16.69           O  
ATOM   1649  CG2 THR A 435     -31.001 -19.695 -20.620  1.00 16.79           C  
ATOM   1650  N   HIS A 436     -32.242 -14.963 -20.271  1.00 19.99           N  
ATOM   1651  CA  HIS A 436     -32.789 -13.815 -19.524  1.00 21.41           C  
ATOM   1652  C   HIS A 436     -32.608 -13.919 -18.007  1.00 20.93           C  
ATOM   1653  O   HIS A 436     -33.515 -13.614 -17.247  1.00 20.53           O  
ATOM   1654  CB  HIS A 436     -34.243 -13.557 -19.932  1.00 22.70           C  
ATOM   1655  CG  HIS A 436     -34.377 -13.213 -21.381  1.00 25.94           C  
ATOM   1656  ND1 HIS A 436     -34.165 -11.934 -21.861  1.00 30.52           N  
ATOM   1657  CD2 HIS A 436     -34.628 -13.990 -22.462  1.00 29.65           C  
ATOM   1658  CE1 HIS A 436     -34.306 -11.935 -23.178  1.00 31.96           C  
ATOM   1659  NE2 HIS A 436     -34.576 -13.171 -23.567  1.00 33.47           N  
ATOM   1660  N   GLY A 437     -31.396 -14.317 -17.592  1.00 20.96           N  
ATOM   1661  CA  GLY A 437     -30.986 -14.394 -16.196  1.00 20.05           C  
ATOM   1662  C   GLY A 437     -31.338 -15.629 -15.374  1.00 20.36           C  
ATOM   1663  O   GLY A 437     -31.260 -15.567 -14.167  1.00 20.50           O  
ATOM   1664  N   ARG A 438     -31.697 -16.742 -16.007  1.00 19.29           N  
ATOM   1665  CA  ARG A 438     -31.971 -18.004 -15.311  1.00 20.77           C  
ATOM   1666  C   ARG A 438     -30.689 -18.574 -14.677  1.00 19.84           C  
ATOM   1667  O   ARG A 438     -29.579 -18.393 -15.185  1.00 19.02           O  
ATOM   1668  CB  ARG A 438     -32.623 -19.024 -16.313  1.00 21.98           C  
ATOM   1669  CG  ARG A 438     -33.067 -20.445 -15.845  1.00 26.25           C  
ATOM   1670  CD  ARG A 438     -33.334 -21.425 -17.090  1.00 32.21           C  
ATOM   1671  NE  ARG A 438     -34.171 -22.579 -16.725  1.00 38.98           N  
ATOM   1672  CZ  ARG A 438     -34.504 -23.622 -17.520  1.00 43.23           C  
ATOM   1673  NH1 ARG A 438     -34.066 -23.716 -18.785  1.00 44.86           N  
ATOM   1674  NH2 ARG A 438     -35.272 -24.612 -17.041  1.00 41.15           N  
ATOM   1675  N   ILE A 439     -30.869 -19.242 -13.548  1.00 18.78           N  
ATOM   1676  CA  ILE A 439     -29.804 -20.002 -12.888  1.00 18.21           C  
ATOM   1677  C   ILE A 439     -29.201 -21.072 -13.826  1.00 17.48           C  
ATOM   1678  O   ILE A 439     -29.970 -21.840 -14.461  1.00 17.50           O  
ATOM   1679  CB  ILE A 439     -30.324 -20.563 -11.501  1.00 18.53           C  
ATOM   1680  CG1 ILE A 439     -30.720 -19.350 -10.608  1.00 18.52           C  
ATOM   1681  CG2 ILE A 439     -29.232 -21.371 -10.798  1.00 16.52           C  
ATOM   1682  CD1 ILE A 439     -31.506 -19.665  -9.420  1.00 22.50           C  
ATOM   1683  N   PRO A 440     -27.845 -21.094 -13.971  1.00 16.45           N  
ATOM   1684  CA  PRO A 440     -27.149 -22.129 -14.785  1.00 16.04           C  
ATOM   1685  C   PRO A 440     -27.413 -23.539 -14.307  1.00 15.07           C  
ATOM   1686  O   PRO A 440     -27.743 -23.780 -13.124  1.00 13.69           O  
ATOM   1687  CB  PRO A 440     -25.644 -21.790 -14.590  1.00 15.49           C  
ATOM   1688  CG  PRO A 440     -25.649 -20.396 -14.077  1.00 14.70           C  
ATOM   1689  CD  PRO A 440     -26.845 -20.294 -13.231  1.00 16.68           C  
ATOM   1690  N   TYR A 441     -27.313 -24.461 -15.243  1.00 15.50           N  
ATOM   1691  CA  TYR A 441     -27.451 -25.877 -14.980  1.00 16.74           C  
ATOM   1692  C   TYR A 441     -28.849 -26.107 -14.406  1.00 18.75           C  
ATOM   1693  O   TYR A 441     -29.002 -26.505 -13.239  1.00 18.01           O  
ATOM   1694  CB  TYR A 441     -26.369 -26.352 -13.998  1.00 15.84           C  
ATOM   1695  CG  TYR A 441     -24.957 -26.152 -14.484  1.00 14.93           C  
ATOM   1696  CD1 TYR A 441     -24.331 -27.109 -15.295  1.00 15.27           C  
ATOM   1697  CD2 TYR A 441     -24.225 -25.028 -14.108  1.00 14.16           C  
ATOM   1698  CE1 TYR A 441     -22.983 -26.927 -15.731  1.00 15.39           C  
ATOM   1699  CE2 TYR A 441     -22.899 -24.839 -14.539  1.00 14.31           C  
ATOM   1700  CZ  TYR A 441     -22.292 -25.813 -15.333  1.00 11.97           C  
ATOM   1701  OH  TYR A 441     -20.988 -25.656 -15.727  1.00 12.38           O  
ATOM   1702  N   PRO A 442     -29.877 -25.831 -15.236  1.00 20.37           N  
ATOM   1703  CA  PRO A 442     -31.259 -25.910 -14.794  1.00 20.93           C  
ATOM   1704  C   PRO A 442     -31.522 -27.209 -14.000  1.00 20.56           C  
ATOM   1705  O   PRO A 442     -31.186 -28.313 -14.455  1.00 20.33           O  
ATOM   1706  CB  PRO A 442     -32.028 -25.827 -16.124  1.00 21.27           C  
ATOM   1707  CG  PRO A 442     -31.187 -24.800 -16.901  1.00 20.66           C  
ATOM   1708  CD  PRO A 442     -29.780 -25.306 -16.620  1.00 21.00           C  
ATOM   1709  N   GLY A 443     -32.055 -27.043 -12.793  1.00 21.01           N  
ATOM   1710  CA  GLY A 443     -32.475 -28.192 -11.941  1.00 20.48           C  
ATOM   1711  C   GLY A 443     -31.395 -29.166 -11.444  1.00 19.16           C  
ATOM   1712  O   GLY A 443     -31.721 -30.338 -11.132  1.00 20.19           O  
ATOM   1713  N   MET A 444     -30.147 -28.695 -11.339  1.00 16.75           N  
ATOM   1714  CA  MET A 444     -29.059 -29.489 -10.787  1.00 17.36           C  
ATOM   1715  C   MET A 444     -28.543 -28.840  -9.509  1.00 16.25           C  
ATOM   1716  O   MET A 444     -28.451 -27.627  -9.404  1.00 15.63           O  
ATOM   1717  CB  MET A 444     -27.886 -29.717 -11.793  1.00 17.73           C  
ATOM   1718  CG  MET A 444     -28.314 -30.457 -13.127  1.00 18.84           C  
ATOM   1719  SD  MET A 444     -27.141 -30.498 -14.553  1.00 18.81           S  
ATOM   1720  CE  MET A 444     -25.627 -31.013 -13.771  1.00 18.55           C  
ATOM   1721  N   THR A 445     -28.221 -29.668  -8.530  1.00 15.72           N  
ATOM   1722  CA  THR A 445     -27.510 -29.195  -7.346  1.00 16.18           C  
ATOM   1723  C   THR A 445     -26.016 -29.097  -7.631  1.00 16.00           C  
ATOM   1724  O   THR A 445     -25.516 -29.699  -8.603  1.00 14.63           O  
ATOM   1725  CB  THR A 445     -27.671 -30.148  -6.206  1.00 15.75           C  
ATOM   1726  OG1 THR A 445     -27.161 -31.417  -6.603  1.00 14.26           O  
ATOM   1727  CG2 THR A 445     -29.157 -30.252  -5.833  1.00 17.34           C  
ATOM   1728  N   ASN A 446     -25.313 -28.369  -6.774  1.00 15.66           N  
ATOM   1729  CA  ASN A 446     -23.839 -28.298  -6.875  1.00 16.35           C  
ATOM   1730  C   ASN A 446     -23.109 -29.644  -6.994  1.00 15.30           C  
ATOM   1731  O   ASN A 446     -22.308 -29.796  -7.904  1.00 16.75           O  
ATOM   1732  CB  ASN A 446     -23.228 -27.388  -5.783  1.00 16.82           C  
ATOM   1733  CG  ASN A 446     -23.643 -25.943  -5.946  1.00 18.33           C  
ATOM   1734  OD1 ASN A 446     -24.012 -25.526  -7.040  1.00 21.87           O  
ATOM   1735  ND2 ASN A 446     -23.582 -25.171  -4.870  1.00 21.40           N  
ATOM   1736  N   PRO A 447     -23.409 -30.638  -6.112  1.00 15.63           N  
ATOM   1737  CA  PRO A 447     -22.730 -31.913  -6.277  1.00 14.67           C  
ATOM   1738  C   PRO A 447     -23.021 -32.605  -7.624  1.00 14.49           C  
ATOM   1739  O   PRO A 447     -22.108 -33.186  -8.191  1.00 13.76           O  
ATOM   1740  CB  PRO A 447     -23.224 -32.740  -5.082  1.00 15.82           C  
ATOM   1741  CG  PRO A 447     -23.536 -31.729  -4.020  1.00 15.78           C  
ATOM   1742  CD  PRO A 447     -24.048 -30.522  -4.775  1.00 15.07           C  
ATOM   1743  N   GLU A 448     -24.252 -32.531  -8.133  1.00 13.51           N  
ATOM   1744  CA  GLU A 448     -24.545 -32.970  -9.513  1.00 13.31           C  
ATOM   1745  C   GLU A 448     -23.722 -32.224 -10.586  1.00 14.22           C  
ATOM   1746  O   GLU A 448     -23.176 -32.869 -11.473  1.00 12.78           O  
ATOM   1747  CB  GLU A 448     -26.018 -32.856  -9.855  1.00 12.34           C  
ATOM   1748  CG  GLU A 448     -26.935 -33.768  -9.003  1.00 14.77           C  
ATOM   1749  CD  GLU A 448     -28.421 -33.535  -9.306  1.00 16.21           C  
ATOM   1750  OE1 GLU A 448     -28.923 -32.378  -9.205  1.00 16.84           O  
ATOM   1751  OE2 GLU A 448     -29.094 -34.525  -9.656  1.00 18.87           O  
ATOM   1752  N   VAL A 449     -23.632 -30.892 -10.490  1.00 14.59           N  
ATOM   1753  CA  VAL A 449     -22.835 -30.100 -11.461  1.00 16.43           C  
ATOM   1754  C   VAL A 449     -21.338 -30.532 -11.530  1.00 16.76           C  
ATOM   1755  O   VAL A 449     -20.829 -30.894 -12.625  1.00 17.47           O  
ATOM   1756  CB  VAL A 449     -22.928 -28.624 -11.213  1.00 15.50           C  
ATOM   1757  CG1 VAL A 449     -22.054 -27.935 -12.182  1.00 17.16           C  
ATOM   1758  CG2 VAL A 449     -24.381 -28.125 -11.382  1.00 16.61           C  
ATOM   1759  N   ILE A 450     -20.664 -30.508 -10.374  1.00 17.53           N  
ATOM   1760  CA  ILE A 450     -19.298 -31.047 -10.204  1.00 17.84           C  
ATOM   1761  C   ILE A 450     -19.161 -32.437 -10.822  1.00 17.91           C  
ATOM   1762  O   ILE A 450     -18.203 -32.715 -11.544  1.00 18.06           O  
ATOM   1763  CB  ILE A 450     -18.956 -31.141  -8.661  1.00 18.69           C  
ATOM   1764  CG1 ILE A 450     -18.803 -29.754  -8.060  1.00 18.09           C  
ATOM   1765  CG2 ILE A 450     -17.678 -31.986  -8.356  1.00 16.73           C  
ATOM   1766  CD1 ILE A 450     -18.783 -29.802  -6.513  1.00 23.88           C  
ATOM   1767  N   GLN A 451     -20.110 -33.321 -10.534  1.00 17.87           N  
ATOM   1768  CA  GLN A 451     -20.057 -34.685 -11.055  1.00 18.21           C  
ATOM   1769  C   GLN A 451     -20.199 -34.813 -12.592  1.00 17.31           C  
ATOM   1770  O   GLN A 451     -19.511 -35.592 -13.224  1.00 16.46           O  
ATOM   1771  CB  GLN A 451     -21.094 -35.578 -10.359  1.00 19.45           C  
ATOM   1772  CG  GLN A 451     -21.386 -36.856 -11.183  1.00 25.60           C  
ATOM   1773  CD  GLN A 451     -22.035 -37.975 -10.392  1.00 36.99           C  
ATOM   1774  OE1 GLN A 451     -22.918 -37.718  -9.541  1.00 40.81           O  
ATOM   1775  NE2 GLN A 451     -21.636 -39.241 -10.691  1.00 37.36           N  
ATOM   1776  N   ASN A 452     -21.118 -34.067 -13.172  1.00 16.70           N  
ATOM   1777  CA  ASN A 452     -21.319 -34.036 -14.598  1.00 16.95           C  
ATOM   1778  C   ASN A 452     -20.049 -33.520 -15.321  1.00 16.56           C  
ATOM   1779  O   ASN A 452     -19.540 -34.135 -16.276  1.00 16.92           O  
ATOM   1780  CB  ASN A 452     -22.492 -33.116 -14.880  1.00 16.68           C  
ATOM   1781  CG  ASN A 452     -23.798 -33.842 -15.035  1.00 18.91           C  
ATOM   1782  OD1 ASN A 452     -24.558 -33.555 -15.977  1.00 26.14           O  
ATOM   1783  ND2 ASN A 452     -24.088 -34.752 -14.149  1.00 12.57           N  
ATOM   1784  N   LEU A 453     -19.521 -32.412 -14.828  1.00 16.37           N  
ATOM   1785  CA  LEU A 453     -18.271 -31.845 -15.342  1.00 16.07           C  
ATOM   1786  C   LEU A 453     -17.115 -32.851 -15.373  1.00 16.39           C  
ATOM   1787  O   LEU A 453     -16.438 -32.975 -16.376  1.00 16.78           O  
ATOM   1788  CB  LEU A 453     -17.921 -30.606 -14.536  1.00 16.46           C  
ATOM   1789  CG  LEU A 453     -18.834 -29.382 -14.635  1.00 15.33           C  
ATOM   1790  CD1 LEU A 453     -18.262 -28.261 -13.735  1.00 13.83           C  
ATOM   1791  CD2 LEU A 453     -19.013 -28.926 -16.089  1.00 11.89           C  
ATOM   1792  N   GLU A 454     -16.936 -33.610 -14.305  1.00 16.26           N  
ATOM   1793  CA  GLU A 454     -15.861 -34.602 -14.219  1.00 17.04           C  
ATOM   1794  C   GLU A 454     -16.021 -35.760 -15.211  1.00 16.94           C  
ATOM   1795  O   GLU A 454     -15.046 -36.404 -15.622  1.00 16.97           O  
ATOM   1796  CB  GLU A 454     -15.821 -35.169 -12.796  1.00 17.07           C  
ATOM   1797  CG  GLU A 454     -15.366 -34.108 -11.804  1.00 21.95           C  
ATOM   1798  CD  GLU A 454     -15.182 -34.600 -10.367  1.00 25.94           C  
ATOM   1799  OE1 GLU A 454     -15.757 -35.656  -9.940  1.00 25.67           O  
ATOM   1800  OE2 GLU A 454     -14.444 -33.876  -9.674  1.00 25.98           O  
ATOM   1801  N   ARG A 455     -17.265 -36.034 -15.574  1.00 16.13           N  
ATOM   1802  CA  ARG A 455     -17.564 -36.986 -16.619  1.00 16.80           C  
ATOM   1803  C   ARG A 455     -17.217 -36.427 -18.003  1.00 15.73           C  
ATOM   1804  O   ARG A 455     -17.191 -37.175 -18.948  1.00 16.01           O  
ATOM   1805  CB  ARG A 455     -19.064 -37.342 -16.607  1.00 16.17           C  
ATOM   1806  CG  ARG A 455     -19.509 -38.095 -15.375  1.00 17.67           C  
ATOM   1807  CD  ARG A 455     -20.954 -38.613 -15.556  1.00 17.02           C  
ATOM   1808  NE  ARG A 455     -20.988 -39.775 -16.440  1.00 15.26           N  
ATOM   1809  CZ  ARG A 455     -22.103 -40.397 -16.814  1.00 14.34           C  
ATOM   1810  NH1 ARG A 455     -23.272 -39.935 -16.405  1.00 12.97           N  
ATOM   1811  NH2 ARG A 455     -22.049 -41.462 -17.615  1.00 13.56           N  
ATOM   1812  N   GLY A 456     -17.012 -35.117 -18.129  1.00 16.18           N  
ATOM   1813  CA  GLY A 456     -16.784 -34.505 -19.462  1.00 16.58           C  
ATOM   1814  C   GLY A 456     -18.005 -33.793 -20.056  1.00 17.09           C  
ATOM   1815  O   GLY A 456     -17.921 -33.120 -21.101  1.00 16.68           O  
ATOM   1816  N   TYR A 457     -19.134 -33.905 -19.360  1.00 16.88           N  
ATOM   1817  CA  TYR A 457     -20.362 -33.211 -19.756  1.00 16.16           C  
ATOM   1818  C   TYR A 457     -20.187 -31.746 -19.456  1.00 16.12           C  
ATOM   1819  O   TYR A 457     -19.308 -31.352 -18.661  1.00 15.99           O  
ATOM   1820  CB  TYR A 457     -21.580 -33.719 -18.960  1.00 16.43           C  
ATOM   1821  CG  TYR A 457     -22.112 -35.118 -19.253  1.00 15.53           C  
ATOM   1822  CD1 TYR A 457     -21.775 -35.809 -20.402  1.00 16.64           C  
ATOM   1823  CD2 TYR A 457     -23.007 -35.713 -18.387  1.00 16.56           C  
ATOM   1824  CE1 TYR A 457     -22.312 -37.040 -20.671  1.00 14.59           C  
ATOM   1825  CE2 TYR A 457     -23.522 -36.954 -18.622  1.00 15.32           C  
ATOM   1826  CZ  TYR A 457     -23.180 -37.624 -19.769  1.00 16.08           C  
ATOM   1827  OH  TYR A 457     -23.708 -38.897 -19.993  1.00 12.34           O  
ATOM   1828  N   ARG A 458     -21.018 -30.941 -20.116  1.00 15.23           N  
ATOM   1829  CA  ARG A 458     -21.029 -29.506 -19.964  1.00 15.20           C  
ATOM   1830  C   ARG A 458     -22.492 -29.077 -19.840  1.00 14.87           C  
ATOM   1831  O   ARG A 458     -23.398 -29.904 -20.011  1.00 15.32           O  
ATOM   1832  CB  ARG A 458     -20.332 -28.853 -21.186  1.00 14.68           C  
ATOM   1833  CG  ARG A 458     -18.798 -29.066 -21.227  1.00 15.51           C  
ATOM   1834  CD  ARG A 458     -18.137 -28.493 -19.957  1.00 13.40           C  
ATOM   1835  NE  ARG A 458     -16.687 -28.522 -19.963  1.00  9.60           N  
ATOM   1836  CZ  ARG A 458     -15.915 -29.462 -19.408  1.00 12.23           C  
ATOM   1837  NH1 ARG A 458     -16.453 -30.516 -18.807  1.00 11.90           N  
ATOM   1838  NH2 ARG A 458     -14.584 -29.359 -19.492  1.00 10.95           N  
ATOM   1839  N   MET A 459     -22.762 -27.804 -19.575  1.00 14.52           N  
ATOM   1840  CA  MET A 459     -24.174 -27.423 -19.408  1.00 13.78           C  
ATOM   1841  C   MET A 459     -24.953 -27.788 -20.679  1.00 14.63           C  
ATOM   1842  O   MET A 459     -24.507 -27.524 -21.819  1.00 13.78           O  
ATOM   1843  CB  MET A 459     -24.335 -25.946 -19.161  1.00 13.84           C  
ATOM   1844  CG  MET A 459     -25.726 -25.579 -18.612  1.00 12.15           C  
ATOM   1845  SD  MET A 459     -25.925 -23.832 -18.316  1.00 11.63           S  
ATOM   1846  CE  MET A 459     -24.520 -23.388 -17.343  1.00 13.23           C  
ATOM   1847  N   VAL A 460     -26.104 -28.419 -20.469  1.00 14.58           N  
ATOM   1848  CA  VAL A 460     -27.083 -28.663 -21.526  1.00 15.12           C  
ATOM   1849  C   VAL A 460     -27.332 -27.357 -22.321  1.00 14.54           C  
ATOM   1850  O   VAL A 460     -27.501 -26.289 -21.717  1.00 13.13           O  
ATOM   1851  CB  VAL A 460     -28.401 -29.215 -20.896  1.00 14.86           C  
ATOM   1852  CG1 VAL A 460     -29.583 -29.240 -21.886  1.00 16.52           C  
ATOM   1853  CG2 VAL A 460     -28.159 -30.607 -20.265  1.00 16.68           C  
ATOM   1854  N   ARG A 461     -27.336 -27.462 -23.647  1.00 14.39           N  
ATOM   1855  CA  ARG A 461     -27.880 -26.429 -24.557  1.00 15.90           C  
ATOM   1856  C   ARG A 461     -29.116 -25.745 -23.998  1.00 16.87           C  
ATOM   1857  O   ARG A 461     -30.164 -26.372 -23.901  1.00 17.79           O  
ATOM   1858  CB  ARG A 461     -28.260 -27.048 -25.902  1.00 15.40           C  
ATOM   1859  CG  ARG A 461     -27.092 -27.370 -26.803  1.00 16.15           C  
ATOM   1860  CD  ARG A 461     -27.527 -27.841 -28.189  1.00 14.85           C  
ATOM   1861  NE  ARG A 461     -26.373 -28.167 -29.020  1.00 13.33           N  
ATOM   1862  CZ  ARG A 461     -25.703 -29.326 -28.984  1.00 13.84           C  
ATOM   1863  NH1 ARG A 461     -26.050 -30.284 -28.132  1.00 16.30           N  
ATOM   1864  NH2 ARG A 461     -24.662 -29.525 -29.804  1.00 16.02           N  
ATOM   1865  N   PRO A 462     -28.981 -24.475 -23.563  1.00 18.35           N  
ATOM   1866  CA  PRO A 462     -30.080 -23.663 -23.044  1.00 19.34           C  
ATOM   1867  C   PRO A 462     -31.130 -23.497 -24.121  1.00 21.16           C  
ATOM   1868  O   PRO A 462     -30.781 -23.550 -25.293  1.00 21.53           O  
ATOM   1869  CB  PRO A 462     -29.401 -22.312 -22.765  1.00 18.85           C  
ATOM   1870  CG  PRO A 462     -28.029 -22.651 -22.488  1.00 17.93           C  
ATOM   1871  CD  PRO A 462     -27.687 -23.792 -23.383  1.00 17.39           C  
ATOM   1872  N   ASP A 463     -32.405 -23.350 -23.734  1.00 23.77           N  
ATOM   1873  CA  ASP A 463     -33.503 -23.174 -24.708  1.00 26.11           C  
ATOM   1874  C   ASP A 463     -33.228 -21.961 -25.554  1.00 25.72           C  
ATOM   1875  O   ASP A 463     -32.754 -20.938 -25.040  1.00 25.47           O  
ATOM   1876  CB  ASP A 463     -34.866 -22.971 -24.017  1.00 27.30           C  
ATOM   1877  CG  ASP A 463     -35.421 -24.251 -23.437  1.00 30.72           C  
ATOM   1878  OD1 ASP A 463     -35.143 -25.341 -24.013  1.00 34.87           O  
ATOM   1879  OD2 ASP A 463     -36.110 -24.159 -22.395  1.00 33.02           O  
ATOM   1880  N   ASN A 464     -33.504 -22.105 -26.849  1.00 26.86           N  
ATOM   1881  CA  ASN A 464     -33.361 -21.023 -27.822  1.00 27.08           C  
ATOM   1882  C   ASN A 464     -31.971 -20.383 -27.874  1.00 26.09           C  
ATOM   1883  O   ASN A 464     -31.818 -19.155 -28.081  1.00 26.51           O  
ATOM   1884  CB  ASN A 464     -34.467 -19.990 -27.599  1.00 28.60           C  
ATOM   1885  CG  ASN A 464     -35.863 -20.594 -27.799  1.00 30.97           C  
ATOM   1886  OD1 ASN A 464     -36.185 -21.105 -28.882  1.00 32.38           O  
ATOM   1887  ND2 ASN A 464     -36.674 -20.575 -26.739  1.00 33.35           N  
ATOM   1888  N   CYS A 465     -30.951 -21.221 -27.691  1.00 24.30           N  
ATOM   1889  CA  CYS A 465     -29.544 -20.774 -27.787  1.00 21.73           C  
ATOM   1890  C   CYS A 465     -29.035 -21.053 -29.211  1.00 20.80           C  
ATOM   1891  O   CYS A 465     -29.022 -22.196 -29.630  1.00 20.52           O  
ATOM   1892  CB  CYS A 465     -28.692 -21.483 -26.722  1.00 21.13           C  
ATOM   1893  SG  CYS A 465     -26.942 -20.947 -26.673  1.00 18.53           S  
ATOM   1894  N   PRO A 466     -28.637 -20.003 -29.972  1.00 20.17           N  
ATOM   1895  CA  PRO A 466     -28.002 -20.275 -31.262  1.00 19.09           C  
ATOM   1896  C   PRO A 466     -26.819 -21.247 -31.038  1.00 18.85           C  
ATOM   1897  O   PRO A 466     -26.117 -21.176 -29.997  1.00 17.50           O  
ATOM   1898  CB  PRO A 466     -27.502 -18.901 -31.723  1.00 19.38           C  
ATOM   1899  CG  PRO A 466     -28.366 -17.909 -31.012  1.00 20.19           C  
ATOM   1900  CD  PRO A 466     -28.687 -18.559 -29.678  1.00 20.01           C  
ATOM   1901  N   GLU A 467     -26.672 -22.207 -31.948  1.00 16.60           N  
ATOM   1902  CA  GLU A 467     -25.616 -23.169 -31.810  1.00 15.14           C  
ATOM   1903  C   GLU A 467     -24.198 -22.531 -31.883  1.00 14.86           C  
ATOM   1904  O   GLU A 467     -23.274 -23.034 -31.271  1.00 14.27           O  
ATOM   1905  CB  GLU A 467     -25.777 -24.290 -32.830  1.00 14.99           C  
ATOM   1906  CG  GLU A 467     -24.719 -25.353 -32.721  1.00 12.44           C  
ATOM   1907  CD  GLU A 467     -24.819 -26.212 -31.487  1.00 15.96           C  
ATOM   1908  OE1 GLU A 467     -25.836 -26.117 -30.740  1.00 17.43           O  
ATOM   1909  OE2 GLU A 467     -23.867 -27.012 -31.275  1.00 13.78           O  
ATOM   1910  N   GLU A 468     -24.038 -21.442 -32.619  1.00 13.40           N  
ATOM   1911  CA  GLU A 468     -22.767 -20.783 -32.699  1.00 14.06           C  
ATOM   1912  C   GLU A 468     -22.306 -20.322 -31.325  1.00 14.37           C  
ATOM   1913  O   GLU A 468     -21.147 -20.526 -30.913  1.00 13.79           O  
ATOM   1914  CB  GLU A 468     -22.853 -19.564 -33.644  1.00 14.79           C  
ATOM   1915  CG  GLU A 468     -22.805 -19.889 -35.084  1.00 16.38           C  
ATOM   1916  CD  GLU A 468     -23.306 -18.742 -35.926  1.00 22.99           C  
ATOM   1917  OE1 GLU A 468     -22.497 -18.070 -36.609  1.00 19.84           O  
ATOM   1918  OE2 GLU A 468     -24.538 -18.503 -35.887  1.00 30.87           O  
ATOM   1919  N   LEU A 469     -23.229 -19.674 -30.622  1.00 14.45           N  
ATOM   1920  CA  LEU A 469     -22.963 -19.177 -29.284  1.00 13.74           C  
ATOM   1921  C   LEU A 469     -22.745 -20.342 -28.316  1.00 12.85           C  
ATOM   1922  O   LEU A 469     -21.858 -20.293 -27.454  1.00 11.03           O  
ATOM   1923  CB  LEU A 469     -24.111 -18.277 -28.819  1.00 13.04           C  
ATOM   1924  CG  LEU A 469     -23.998 -17.612 -27.437  1.00 15.43           C  
ATOM   1925  CD1 LEU A 469     -22.859 -16.541 -27.465  1.00 17.15           C  
ATOM   1926  CD2 LEU A 469     -25.350 -16.943 -27.024  1.00 15.68           C  
ATOM   1927  N   TYR A 470     -23.574 -21.378 -28.428  1.00 12.51           N  
ATOM   1928  CA  TYR A 470     -23.341 -22.569 -27.607  1.00 12.57           C  
ATOM   1929  C   TYR A 470     -21.879 -23.044 -27.820  1.00 13.06           C  
ATOM   1930  O   TYR A 470     -21.204 -23.374 -26.834  1.00 13.74           O  
ATOM   1931  CB  TYR A 470     -24.314 -23.722 -27.880  1.00 10.42           C  
ATOM   1932  CG  TYR A 470     -24.161 -24.889 -26.885  1.00 10.34           C  
ATOM   1933  CD1 TYR A 470     -24.362 -24.712 -25.512  1.00  9.43           C  
ATOM   1934  CD2 TYR A 470     -23.842 -26.160 -27.333  1.00 11.39           C  
ATOM   1935  CE1 TYR A 470     -24.232 -25.796 -24.603  1.00  9.46           C  
ATOM   1936  CE2 TYR A 470     -23.700 -27.237 -26.444  1.00 13.76           C  
ATOM   1937  CZ  TYR A 470     -23.911 -27.044 -25.090  1.00 12.05           C  
ATOM   1938  OH  TYR A 470     -23.781 -28.118 -24.243  1.00 14.06           O  
ATOM   1939  N   GLN A 471     -21.398 -23.072 -29.073  1.00 12.82           N  
ATOM   1940  CA  GLN A 471     -20.020 -23.567 -29.320  1.00 13.55           C  
ATOM   1941  C   GLN A 471     -18.964 -22.624 -28.762  1.00 13.68           C  
ATOM   1942  O   GLN A 471     -17.927 -23.067 -28.268  1.00 14.48           O  
ATOM   1943  CB  GLN A 471     -19.768 -23.949 -30.800  1.00 13.22           C  
ATOM   1944  CG  GLN A 471     -20.541 -25.193 -31.214  1.00 12.90           C  
ATOM   1945  CD  GLN A 471     -20.209 -26.419 -30.361  1.00 14.79           C  
ATOM   1946  OE1 GLN A 471     -19.074 -26.574 -29.926  1.00 16.00           O  
ATOM   1947  NE2 GLN A 471     -21.190 -27.310 -30.142  1.00 14.16           N  
ATOM   1948  N   LEU A 472     -19.278 -21.334 -28.739  1.00 14.10           N  
ATOM   1949  CA  LEU A 472     -18.412 -20.359 -28.076  1.00 15.13           C  
ATOM   1950  C   LEU A 472     -18.300 -20.546 -26.530  1.00 15.87           C  
ATOM   1951  O   LEU A 472     -17.205 -20.429 -25.963  1.00 16.21           O  
ATOM   1952  CB  LEU A 472     -18.834 -18.948 -28.425  1.00 13.71           C  
ATOM   1953  CG  LEU A 472     -17.765 -17.874 -28.198  1.00 15.43           C  
ATOM   1954  CD1 LEU A 472     -16.539 -18.067 -29.092  1.00 11.79           C  
ATOM   1955  CD2 LEU A 472     -18.369 -16.495 -28.387  1.00 13.82           C  
ATOM   1956  N   MET A 473     -19.444 -20.792 -25.872  1.00 15.75           N  
ATOM   1957  CA  MET A 473     -19.496 -21.249 -24.490  1.00 13.76           C  
ATOM   1958  C   MET A 473     -18.628 -22.503 -24.277  1.00 13.47           C  
ATOM   1959  O   MET A 473     -17.865 -22.566 -23.301  1.00 13.04           O  
ATOM   1960  CB  MET A 473     -20.940 -21.524 -24.055  1.00 13.66           C  
ATOM   1961  CG  MET A 473     -21.965 -20.373 -24.244  1.00 13.08           C  
ATOM   1962  SD  MET A 473     -23.616 -21.151 -24.065  1.00 12.59           S  
ATOM   1963  CE  MET A 473     -24.776 -19.768 -24.048  1.00 12.35           C  
ATOM   1964  N   ARG A 474     -18.748 -23.505 -25.153  1.00 12.22           N  
ATOM   1965  CA  ARG A 474     -17.928 -24.730 -24.978  1.00 13.10           C  
ATOM   1966  C   ARG A 474     -16.399 -24.479 -24.968  1.00 13.14           C  
ATOM   1967  O   ARG A 474     -15.661 -25.088 -24.142  1.00 12.90           O  
ATOM   1968  CB  ARG A 474     -18.309 -25.856 -25.966  1.00 13.02           C  
ATOM   1969  CG  ARG A 474     -19.720 -26.411 -25.801  1.00 13.55           C  
ATOM   1970  CD  ARG A 474     -19.924 -27.777 -26.507  1.00 16.82           C  
ATOM   1971  NE  ARG A 474     -19.238 -28.904 -25.841  1.00 21.32           N  
ATOM   1972  CZ  ARG A 474     -19.789 -29.714 -24.896  1.00 26.53           C  
ATOM   1973  NH1 ARG A 474     -21.087 -29.545 -24.495  1.00 17.11           N  
ATOM   1974  NH2 ARG A 474     -19.036 -30.737 -24.349  1.00 24.16           N  
ATOM   1975  N   LEU A 475     -15.935 -23.599 -25.864  1.00 13.00           N  
ATOM   1976  CA  LEU A 475     -14.545 -23.099 -25.853  1.00 14.63           C  
ATOM   1977  C   LEU A 475     -14.175 -22.552 -24.496  1.00 14.51           C  
ATOM   1978  O   LEU A 475     -13.107 -22.854 -24.026  1.00 15.01           O  
ATOM   1979  CB  LEU A 475     -14.275 -21.986 -26.870  1.00 14.33           C  
ATOM   1980  CG  LEU A 475     -14.264 -22.162 -28.403  1.00 17.62           C  
ATOM   1981  CD1 LEU A 475     -13.549 -20.944 -29.046  1.00 14.07           C  
ATOM   1982  CD2 LEU A 475     -13.702 -23.566 -28.940  1.00 16.50           C  
ATOM   1983  N   CYS A 476     -15.044 -21.734 -23.892  1.00 14.30           N  
ATOM   1984  CA  CYS A 476     -14.787 -21.207 -22.540  1.00 14.27           C  
ATOM   1985  C   CYS A 476     -14.674 -22.330 -21.483  1.00 14.37           C  
ATOM   1986  O   CYS A 476     -14.063 -22.135 -20.426  1.00 13.65           O  
ATOM   1987  CB  CYS A 476     -15.890 -20.248 -22.115  1.00 12.99           C  
ATOM   1988  SG  CYS A 476     -15.991 -18.815 -23.182  1.00 12.47           S  
ATOM   1989  N   TRP A 477     -15.304 -23.476 -21.756  1.00 14.31           N  
ATOM   1990  CA  TRP A 477     -15.346 -24.578 -20.775  1.00 14.94           C  
ATOM   1991  C   TRP A 477     -14.406 -25.747 -21.079  1.00 15.44           C  
ATOM   1992  O   TRP A 477     -14.616 -26.874 -20.599  1.00 16.38           O  
ATOM   1993  CB  TRP A 477     -16.758 -25.100 -20.534  1.00 13.68           C  
ATOM   1994  CG  TRP A 477     -17.822 -24.045 -20.213  1.00 14.41           C  
ATOM   1995  CD1 TRP A 477     -17.693 -22.927 -19.426  1.00 13.69           C  
ATOM   1996  CD2 TRP A 477     -19.181 -24.074 -20.656  1.00 13.31           C  
ATOM   1997  NE1 TRP A 477     -18.897 -22.233 -19.388  1.00 14.81           N  
ATOM   1998  CE2 TRP A 477     -19.826 -22.937 -20.122  1.00 15.52           C  
ATOM   1999  CE3 TRP A 477     -19.913 -24.946 -21.476  1.00 13.44           C  
ATOM   2000  CZ2 TRP A 477     -21.184 -22.666 -20.361  1.00 11.68           C  
ATOM   2001  CZ3 TRP A 477     -21.252 -24.670 -21.707  1.00 11.82           C  
ATOM   2002  CH2 TRP A 477     -21.858 -23.522 -21.165  1.00 11.40           C  
ATOM   2003  N   LYS A 478     -13.373 -25.473 -21.865  1.00 16.52           N  
ATOM   2004  CA  LYS A 478     -12.310 -26.442 -22.140  1.00 17.64           C  
ATOM   2005  C   LYS A 478     -11.673 -26.926 -20.838  1.00 17.09           C  
ATOM   2006  O   LYS A 478     -11.469 -26.173 -19.899  1.00 18.01           O  
ATOM   2007  CB  LYS A 478     -11.290 -25.870 -23.160  1.00 17.69           C  
ATOM   2008  CG  LYS A 478     -11.845 -25.936 -24.651  1.00 18.02           C  
ATOM   2009  CD  LYS A 478     -10.837 -26.454 -25.664  1.00 22.75           C  
ATOM   2010  CE  LYS A 478     -11.363 -26.410 -27.123  1.00 28.21           C  
ATOM   2011  NZ  LYS A 478     -10.807 -27.528 -27.990  1.00 32.01           N  
ATOM   2012  N   GLU A 479     -11.436 -28.214 -20.748  1.00 19.10           N  
ATOM   2013  CA  GLU A 479     -10.723 -28.794 -19.603  1.00 20.13           C  
ATOM   2014  C   GLU A 479      -9.451 -27.993 -19.202  1.00 20.91           C  
ATOM   2015  O   GLU A 479      -9.314 -27.494 -18.072  1.00 20.93           O  
ATOM   2016  CB  GLU A 479     -10.321 -30.209 -19.972  1.00 20.58           C  
ATOM   2017  CG  GLU A 479      -9.921 -31.056 -18.777  1.00 22.82           C  
ATOM   2018  CD  GLU A 479     -11.078 -31.286 -17.791  1.00 24.76           C  
ATOM   2019  OE1 GLU A 479     -12.247 -30.981 -18.144  1.00 24.22           O  
ATOM   2020  OE2 GLU A 479     -10.804 -31.792 -16.676  1.00 26.06           O  
ATOM   2021  N   ARG A 480      -8.518 -27.856 -20.140  1.00 20.62           N  
ATOM   2022  CA  ARG A 480      -7.267 -27.192 -19.795  1.00 20.88           C  
ATOM   2023  C   ARG A 480      -7.425 -25.679 -19.899  1.00 19.61           C  
ATOM   2024  O   ARG A 480      -7.756 -25.169 -20.946  1.00 19.49           O  
ATOM   2025  CB  ARG A 480      -6.107 -27.740 -20.635  1.00 21.10           C  
ATOM   2026  CG  ARG A 480      -5.880 -29.271 -20.436  1.00 23.89           C  
ATOM   2027  CD  ARG A 480      -4.558 -29.663 -21.012  1.00 29.77           C  
ATOM   2028  NE  ARG A 480      -4.572 -29.422 -22.454  1.00 34.04           N  
ATOM   2029  CZ  ARG A 480      -3.534 -29.038 -23.194  1.00 34.52           C  
ATOM   2030  NH1 ARG A 480      -2.341 -28.833 -22.656  1.00 38.14           N  
ATOM   2031  NH2 ARG A 480      -3.700 -28.866 -24.498  1.00 35.49           N  
ATOM   2032  N   PRO A 481      -7.230 -24.969 -18.780  1.00 19.84           N  
ATOM   2033  CA  PRO A 481      -7.191 -23.500 -18.756  1.00 19.42           C  
ATOM   2034  C   PRO A 481      -6.520 -22.902 -19.994  1.00 19.59           C  
ATOM   2035  O   PRO A 481      -7.142 -22.085 -20.681  1.00 18.84           O  
ATOM   2036  CB  PRO A 481      -6.351 -23.214 -17.525  1.00 19.09           C  
ATOM   2037  CG  PRO A 481      -6.709 -24.301 -16.606  1.00 19.07           C  
ATOM   2038  CD  PRO A 481      -6.875 -25.533 -17.453  1.00 19.45           C  
ATOM   2039  N   GLU A 482      -5.299 -23.338 -20.316  1.00 19.57           N  
ATOM   2040  CA  GLU A 482      -4.534 -22.739 -21.433  1.00 20.17           C  
ATOM   2041  C   GLU A 482      -5.174 -22.914 -22.840  1.00 19.58           C  
ATOM   2042  O   GLU A 482      -4.904 -22.120 -23.765  1.00 18.34           O  
ATOM   2043  CB  GLU A 482      -3.082 -23.248 -21.410  1.00 21.46           C  
ATOM   2044  CG  GLU A 482      -2.965 -24.754 -21.681  1.00 25.69           C  
ATOM   2045  CD  GLU A 482      -2.828 -25.617 -20.409  1.00 30.92           C  
ATOM   2046  OE1 GLU A 482      -3.488 -25.373 -19.315  1.00 24.99           O  
ATOM   2047  OE2 GLU A 482      -2.025 -26.568 -20.568  1.00 30.72           O  
ATOM   2048  N   ASP A 483      -6.026 -23.942 -22.985  1.00 18.86           N  
ATOM   2049  CA  ASP A 483      -6.862 -24.159 -24.204  1.00 17.54           C  
ATOM   2050  C   ASP A 483      -8.045 -23.222 -24.369  1.00 15.66           C  
ATOM   2051  O   ASP A 483      -8.580 -23.129 -25.465  1.00 15.90           O  
ATOM   2052  CB  ASP A 483      -7.412 -25.596 -24.263  1.00 18.50           C  
ATOM   2053  CG  ASP A 483      -6.307 -26.641 -24.397  1.00 21.20           C  
ATOM   2054  OD1 ASP A 483      -5.197 -26.270 -24.854  1.00 22.87           O  
ATOM   2055  OD2 ASP A 483      -6.560 -27.815 -24.044  1.00 21.05           O  
ATOM   2056  N   ARG A 484      -8.459 -22.545 -23.306  1.00 14.62           N  
ATOM   2057  CA  ARG A 484      -9.582 -21.626 -23.371  1.00 14.10           C  
ATOM   2058  C   ARG A 484      -9.125 -20.356 -24.102  1.00 14.89           C  
ATOM   2059  O   ARG A 484      -7.961 -19.996 -24.040  1.00 14.75           O  
ATOM   2060  CB  ARG A 484     -10.147 -21.314 -21.974  1.00 13.97           C  
ATOM   2061  CG  ARG A 484     -10.470 -22.545 -21.062  1.00 11.86           C  
ATOM   2062  CD  ARG A 484     -10.853 -22.176 -19.627  1.00 10.01           C  
ATOM   2063  NE  ARG A 484     -10.851 -23.392 -18.809  1.00 11.33           N  
ATOM   2064  CZ  ARG A 484     -10.678 -23.413 -17.491  1.00 10.63           C  
ATOM   2065  NH1 ARG A 484     -10.569 -22.269 -16.813  1.00  7.85           N  
ATOM   2066  NH2 ARG A 484     -10.666 -24.577 -16.835  1.00  8.36           N  
ATOM   2067  N   PRO A 485     -10.045 -19.662 -24.795  1.00 14.71           N  
ATOM   2068  CA  PRO A 485      -9.620 -18.552 -25.649  1.00 14.54           C  
ATOM   2069  C   PRO A 485      -9.208 -17.347 -24.832  1.00 15.50           C  
ATOM   2070  O   PRO A 485      -9.510 -17.308 -23.622  1.00 15.47           O  
ATOM   2071  CB  PRO A 485     -10.869 -18.229 -26.469  1.00 13.69           C  
ATOM   2072  CG  PRO A 485     -12.013 -18.814 -25.652  1.00 16.00           C  
ATOM   2073  CD  PRO A 485     -11.458 -20.017 -24.980  1.00 14.89           C  
ATOM   2074  N   THR A 486      -8.519 -16.392 -25.476  1.00 14.73           N  
ATOM   2075  CA  THR A 486      -8.380 -15.056 -24.925  1.00 14.89           C  
ATOM   2076  C   THR A 486      -9.722 -14.285 -24.892  1.00 14.62           C  
ATOM   2077  O   THR A 486     -10.656 -14.590 -25.652  1.00 12.12           O  
ATOM   2078  CB  THR A 486      -7.304 -14.195 -25.682  1.00 15.19           C  
ATOM   2079  OG1 THR A 486      -7.759 -13.876 -27.000  1.00 15.98           O  
ATOM   2080  CG2 THR A 486      -5.964 -14.957 -25.775  1.00 16.47           C  
ATOM   2081  N   PHE A 487      -9.800 -13.275 -24.017  1.00 13.09           N  
ATOM   2082  CA  PHE A 487     -10.987 -12.426 -23.993  1.00 13.57           C  
ATOM   2083  C   PHE A 487     -10.990 -11.545 -25.249  1.00 13.88           C  
ATOM   2084  O   PHE A 487     -12.068 -11.184 -25.778  1.00 13.33           O  
ATOM   2085  CB  PHE A 487     -11.090 -11.549 -22.701  1.00 12.03           C  
ATOM   2086  CG  PHE A 487     -11.793 -12.227 -21.548  1.00 11.11           C  
ATOM   2087  CD1 PHE A 487     -13.168 -12.532 -21.619  1.00 10.67           C  
ATOM   2088  CD2 PHE A 487     -11.093 -12.543 -20.382  1.00  8.16           C  
ATOM   2089  CE1 PHE A 487     -13.867 -13.166 -20.495  1.00 10.60           C  
ATOM   2090  CE2 PHE A 487     -11.734 -13.178 -19.282  1.00  8.37           C  
ATOM   2091  CZ  PHE A 487     -13.120 -13.477 -19.319  1.00 11.36           C  
ATOM   2092  N   ASP A 488      -9.818 -11.203 -25.756  1.00 13.66           N  
ATOM   2093  CA  ASP A 488      -9.879 -10.517 -27.036  1.00 15.92           C  
ATOM   2094  C   ASP A 488     -10.447 -11.376 -28.209  1.00 15.14           C  
ATOM   2095  O   ASP A 488     -11.184 -10.852 -29.080  1.00 15.15           O  
ATOM   2096  CB  ASP A 488      -8.568  -9.852 -27.445  1.00 17.35           C  
ATOM   2097  CG  ASP A 488      -8.819  -8.701 -28.426  1.00 22.27           C  
ATOM   2098  OD1 ASP A 488      -9.266  -7.589 -27.972  1.00 28.57           O  
ATOM   2099  OD2 ASP A 488      -8.654  -8.944 -29.638  1.00 23.95           O  
ATOM   2100  N   TYR A 489     -10.121 -12.665 -28.239  1.00 14.17           N  
ATOM   2101  CA  TYR A 489     -10.747 -13.558 -29.259  1.00 14.83           C  
ATOM   2102  C   TYR A 489     -12.279 -13.584 -29.098  1.00 14.03           C  
ATOM   2103  O   TYR A 489     -12.998 -13.435 -30.076  1.00 13.89           O  
ATOM   2104  CB  TYR A 489     -10.165 -14.971 -29.219  1.00 14.10           C  
ATOM   2105  CG  TYR A 489     -10.852 -15.983 -30.130  1.00 16.96           C  
ATOM   2106  CD1 TYR A 489     -10.565 -16.037 -31.506  1.00 19.39           C  
ATOM   2107  CD2 TYR A 489     -11.793 -16.883 -29.626  1.00 16.67           C  
ATOM   2108  CE1 TYR A 489     -11.206 -16.981 -32.328  1.00 20.43           C  
ATOM   2109  CE2 TYR A 489     -12.415 -17.839 -30.433  1.00 17.39           C  
ATOM   2110  CZ  TYR A 489     -12.130 -17.883 -31.776  1.00 21.20           C  
ATOM   2111  OH  TYR A 489     -12.745 -18.836 -32.571  1.00 19.62           O  
ATOM   2112  N   LEU A 490     -12.744 -13.726 -27.846  1.00 13.87           N  
ATOM   2113  CA  LEU A 490     -14.163 -13.772 -27.522  1.00 13.57           C  
ATOM   2114  C   LEU A 490     -14.845 -12.490 -27.967  1.00 14.28           C  
ATOM   2115  O   LEU A 490     -15.909 -12.516 -28.576  1.00 14.86           O  
ATOM   2116  CB  LEU A 490     -14.383 -14.042 -26.030  1.00 13.09           C  
ATOM   2117  CG  LEU A 490     -14.011 -15.436 -25.522  1.00  9.01           C  
ATOM   2118  CD1 LEU A 490     -13.823 -15.409 -24.047  1.00  7.31           C  
ATOM   2119  CD2 LEU A 490     -15.110 -16.455 -25.864  1.00  8.07           C  
ATOM   2120  N   ARG A 491     -14.214 -11.373 -27.699  1.00 14.44           N  
ATOM   2121  CA  ARG A 491     -14.716 -10.118 -28.188  1.00 15.76           C  
ATOM   2122  C   ARG A 491     -14.860 -10.163 -29.708  1.00 16.05           C  
ATOM   2123  O   ARG A 491     -15.916  -9.838 -30.224  1.00 16.53           O  
ATOM   2124  CB  ARG A 491     -13.821  -8.926 -27.790  1.00 15.10           C  
ATOM   2125  CG  ARG A 491     -14.515  -7.602 -28.119  1.00 18.06           C  
ATOM   2126  CD  ARG A 491     -13.578  -6.431 -28.357  1.00 21.77           C  
ATOM   2127  NE  ARG A 491     -12.413  -6.872 -29.102  1.00 26.82           N  
ATOM   2128  CZ  ARG A 491     -12.211  -6.754 -30.417  1.00 29.37           C  
ATOM   2129  NH1 ARG A 491     -13.117  -6.174 -31.216  1.00 29.85           N  
ATOM   2130  NH2 ARG A 491     -11.073  -7.234 -30.936  1.00 29.30           N  
ATOM   2131  N   SER A 492     -13.820 -10.563 -30.440  1.00 16.24           N  
ATOM   2132  CA  SER A 492     -13.938 -10.396 -31.867  1.00 16.06           C  
ATOM   2133  C   SER A 492     -14.965 -11.371 -32.442  1.00 16.48           C  
ATOM   2134  O   SER A 492     -15.697 -11.037 -33.381  1.00 16.07           O  
ATOM   2135  CB  SER A 492     -12.579 -10.446 -32.591  1.00 16.11           C  
ATOM   2136  OG  SER A 492     -12.012 -11.721 -32.529  1.00 17.77           O  
ATOM   2137  N   VAL A 493     -15.055 -12.569 -31.874  1.00 14.83           N  
ATOM   2138  CA  VAL A 493     -16.023 -13.497 -32.415  1.00 14.52           C  
ATOM   2139  C   VAL A 493     -17.453 -12.913 -32.197  1.00 15.33           C  
ATOM   2140  O   VAL A 493     -18.268 -12.850 -33.119  1.00 15.28           O  
ATOM   2141  CB  VAL A 493     -15.792 -14.879 -31.802  1.00 14.74           C  
ATOM   2142  CG1 VAL A 493     -16.967 -15.798 -32.025  1.00 13.60           C  
ATOM   2143  CG2 VAL A 493     -14.489 -15.456 -32.363  1.00 11.66           C  
ATOM   2144  N   LEU A 494     -17.724 -12.438 -30.984  1.00 15.29           N  
ATOM   2145  CA  LEU A 494     -19.043 -11.918 -30.626  1.00 15.54           C  
ATOM   2146  C   LEU A 494     -19.474 -10.739 -31.480  1.00 15.72           C  
ATOM   2147  O   LEU A 494     -20.586 -10.716 -31.974  1.00 15.80           O  
ATOM   2148  CB  LEU A 494     -19.100 -11.608 -29.130  1.00 15.10           C  
ATOM   2149  CG  LEU A 494     -19.179 -12.832 -28.224  1.00 12.93           C  
ATOM   2150  CD1 LEU A 494     -18.780 -12.524 -26.747  1.00 13.17           C  
ATOM   2151  CD2 LEU A 494     -20.587 -13.347 -28.298  1.00 11.13           C  
ATOM   2152  N   GLU A 495     -18.577  -9.790 -31.706  1.00 16.81           N  
ATOM   2153  CA  GLU A 495     -18.811  -8.737 -32.703  1.00 17.30           C  
ATOM   2154  C   GLU A 495     -19.166  -9.235 -34.139  1.00 17.67           C  
ATOM   2155  O   GLU A 495     -20.068  -8.684 -34.799  1.00 18.23           O  
ATOM   2156  CB  GLU A 495     -17.622  -7.793 -32.746  1.00 17.26           C  
ATOM   2157  CG  GLU A 495     -17.601  -6.877 -31.524  1.00 20.16           C  
ATOM   2158  CD  GLU A 495     -16.344  -6.068 -31.397  1.00 21.53           C  
ATOM   2159  OE1 GLU A 495     -15.612  -5.887 -32.393  1.00 20.95           O  
ATOM   2160  OE2 GLU A 495     -16.085  -5.590 -30.276  1.00 24.72           O  
ATOM   2161  N   ASP A 496     -18.491 -10.273 -34.603  1.00 16.13           N  
ATOM   2162  CA  ASP A 496     -18.852 -10.938 -35.864  1.00 16.07           C  
ATOM   2163  C   ASP A 496     -20.266 -11.544 -35.799  1.00 16.39           C  
ATOM   2164  O   ASP A 496     -21.017 -11.469 -36.770  1.00 15.83           O  
ATOM   2165  CB  ASP A 496     -17.806 -12.045 -36.202  1.00 15.28           C  
ATOM   2166  CG  ASP A 496     -16.515 -11.482 -36.869  1.00 15.73           C  
ATOM   2167  OD1 ASP A 496     -16.559 -10.361 -37.380  1.00 14.90           O  
ATOM   2168  OD2 ASP A 496     -15.463 -12.179 -36.917  1.00 14.06           O  
ATOM   2169  N   PHE A 497     -20.616 -12.151 -34.651  1.00 16.75           N  
ATOM   2170  CA  PHE A 497     -21.878 -12.852 -34.516  1.00 17.83           C  
ATOM   2171  C   PHE A 497     -22.954 -11.771 -34.618  1.00 20.21           C  
ATOM   2172  O   PHE A 497     -24.023 -11.987 -35.194  1.00 20.47           O  
ATOM   2173  CB  PHE A 497     -21.993 -13.586 -33.171  1.00 16.39           C  
ATOM   2174  CG  PHE A 497     -21.301 -14.922 -33.113  1.00 15.25           C  
ATOM   2175  CD1 PHE A 497     -20.529 -15.394 -34.175  1.00 13.07           C  
ATOM   2176  CD2 PHE A 497     -21.407 -15.701 -31.972  1.00 12.81           C  
ATOM   2177  CE1 PHE A 497     -19.928 -16.608 -34.122  1.00  8.81           C  
ATOM   2178  CE2 PHE A 497     -20.769 -16.916 -31.898  1.00 11.50           C  
ATOM   2179  CZ  PHE A 497     -20.020 -17.365 -32.991  1.00  9.16           C  
ATOM   2180  N   PHE A 498     -22.630 -10.585 -34.131  1.00 22.36           N  
ATOM   2181  CA  PHE A 498     -23.638  -9.540 -33.979  1.00 25.45           C  
ATOM   2182  C   PHE A 498     -23.875  -8.732 -35.272  1.00 26.51           C  
ATOM   2183  O   PHE A 498     -25.001  -8.394 -35.616  1.00 26.53           O  
ATOM   2184  CB  PHE A 498     -23.295  -8.739 -32.696  1.00 25.77           C  
ATOM   2185  CG  PHE A 498     -23.467  -7.269 -32.784  1.00 27.77           C  
ATOM   2186  CD1 PHE A 498     -24.718  -6.703 -32.920  1.00 27.87           C  
ATOM   2187  CD2 PHE A 498     -22.366  -6.447 -32.605  1.00 31.89           C  
ATOM   2188  CE1 PHE A 498     -24.880  -5.343 -32.974  1.00 30.43           C  
ATOM   2189  CE2 PHE A 498     -22.496  -5.071 -32.661  1.00 32.74           C  
ATOM   2190  CZ  PHE A 498     -23.769  -4.515 -32.843  1.00 33.83           C  
ATOM   2191  N   THR A 499     -22.816  -8.478 -36.023  1.00 28.66           N  
ATOM   2192  CA  THR A 499     -22.953  -7.733 -37.265  1.00 30.65           C  
ATOM   2193  C   THR A 499     -23.532  -8.647 -38.356  1.00 31.97           C  
ATOM   2194  O   THR A 499     -24.016  -8.176 -39.382  1.00 32.34           O  
ATOM   2195  CB  THR A 499     -21.630  -7.083 -37.689  1.00 30.34           C  
ATOM   2196  OG1 THR A 499     -20.662  -8.091 -37.947  1.00 30.17           O  
ATOM   2197  CG2 THR A 499     -21.079  -6.167 -36.593  1.00 31.20           C  
ATOM   2198  N   ALA A 500     -23.492  -9.953 -38.093  1.00 33.23           N  
ATOM   2199  CA  ALA A 500     -24.088 -10.982 -38.950  1.00 34.72           C  
ATOM   2200  C   ALA A 500     -25.586 -11.137 -38.720  1.00 36.07           C  
ATOM   2201  O   ALA A 500     -26.278 -11.631 -39.620  1.00 36.39           O  
ATOM   2202  CB  ALA A 500     -23.405 -12.321 -38.722  1.00 34.20           C  
ATOM   2203  N   THR A 501     -26.068 -10.782 -37.512  1.00 37.25           N  
ATOM   2204  CA  THR A 501     -27.523 -10.740 -37.212  1.00 38.33           C  
ATOM   2205  C   THR A 501     -28.130  -9.308 -37.389  1.00 39.14           C  
ATOM   2206  O   THR A 501     -27.614  -8.488 -38.172  1.00 39.55           O  
ATOM   2207  CB  THR A 501     -27.941 -11.388 -35.808  1.00 38.32           C  
ATOM   2208  OG1 THR A 501     -27.457 -10.613 -34.705  1.00 37.26           O  
ATOM   2209  CG2 THR A 501     -27.501 -12.873 -35.674  1.00 39.11           C  
ATOM   2210  N   GLU A 502     -29.222  -9.017 -36.675  1.00 39.28           N  
TER    2211      GLU A 502                                                      
HETATM 2212  S   SO4 A 510     -20.264   3.868 -22.719  1.00 15.38           S  
HETATM 2213  O1  SO4 A 510     -20.974   4.983 -23.350  1.00 15.29           O  
HETATM 2214  O2  SO4 A 510     -19.190   3.316 -23.532  1.00 18.41           O  
HETATM 2215  O3  SO4 A 510     -21.171   2.745 -22.551  1.00 17.98           O  
HETATM 2216  O4  SO4 A 510     -19.738   4.339 -21.468  1.00 16.03           O  
HETATM 2217  S   SO4 A 511     -11.318 -18.704 -36.102  1.00 28.20           S  
HETATM 2218  O1  SO4 A 511     -11.320 -17.877 -37.322  1.00 32.17           O  
HETATM 2219  O2  SO4 A 511     -11.598 -20.131 -36.401  1.00 29.42           O  
HETATM 2220  O3  SO4 A 511     -12.314 -18.251 -35.124  1.00 26.89           O  
HETATM 2221  O4  SO4 A 511      -9.970 -18.488 -35.569  1.00 31.31           O  
HETATM 2222  S   DMS A 512     -10.225  11.924   6.931  1.00 57.59           S  
HETATM 2223  O   DMS A 512     -11.109  13.178   7.900  1.00 56.88           O  
HETATM 2224  C2  DMS A 512     -11.263  11.476   5.513  1.00 55.93           C  
HETATM 2225  C1  MPD A 513     -22.537 -20.106  -3.465  1.00 66.25           C  
HETATM 2226  C2  MPD A 513     -23.382 -21.065  -4.318  1.00 66.43           C  
HETATM 2227  O2  MPD A 513     -22.482 -22.012  -4.963  1.00 65.86           O  
HETATM 2228  CM  MPD A 513     -24.360 -21.829  -3.418  1.00 66.93           C  
HETATM 2229  C3  MPD A 513     -24.181 -20.266  -5.357  1.00 65.03           C  
HETATM 2230  C4  MPD A 513     -24.542 -20.980  -6.659  1.00 63.63           C  
HETATM 2231  O4  MPD A 513     -23.499 -21.832  -7.071  1.00 61.90           O  
HETATM 2232  C5  MPD A 513     -25.893 -21.700  -6.598  1.00 63.92           C  
HETATM 2233 CL1  KBM A   1     -20.216  -1.239  -6.127  1.00 70.79          CL  
HETATM 2234  C2  KBM A   1     -21.727  -0.687  -7.002  1.00 71.45           C  
HETATM 2235  C3  KBM A   1     -21.605   0.316  -7.977  1.00 71.31           C  
HETATM 2236  C4  KBM A   1     -22.714   0.801  -8.688  1.00 70.31           C  
HETATM 2237  C5  KBM A   1     -23.021  -1.210  -6.765  1.00 70.66           C  
HETATM 2238  C6  KBM A   1     -24.144  -0.737  -7.479  1.00 69.33           C  
HETATM 2239  C7  KBM A   1     -23.998   0.285  -8.445  1.00 69.15           C  
HETATM 2240  C8  KBM A   1     -25.151   0.848  -9.260  1.00 68.26           C  
HETATM 2241  O9  KBM A   1     -24.972   1.738 -10.084  1.00 64.12           O  
HETATM 2242  C10 KBM A   1     -26.544   0.355  -9.103  1.00 68.94           C  
HETATM 2243  O11 KBM A   1     -27.423   0.987  -9.967  1.00 69.64           O  
HETATM 2244  C12 KBM A   1     -28.719   0.454  -9.742  1.00 70.98           C  
HETATM 2245  C13 KBM A   1     -29.949   0.749 -10.343  1.00 71.24           C  
HETATM 2246  C14 KBM A   1     -27.168  -0.607  -8.273  1.00 70.58           C  
HETATM 2247  C15 KBM A   1     -28.564  -0.551  -8.675  1.00 71.85           C  
HETATM 2248  C16 KBM A   1     -29.693  -1.245  -8.242  1.00 72.23           C  
HETATM 2249  C17 KBM A   1     -30.933  -0.947  -8.845  1.00 72.96           C  
HETATM 2250  C18 KBM A   1     -31.056   0.024  -9.876  1.00 71.97           C  
HETATM 2251  O19 KBM A   1     -32.052  -1.635  -8.411  1.00 74.08           O  
HETATM 2252  C20 KBM A   1     -32.789  -1.248  -7.234  1.00 74.17           C  
HETATM 2253  O   HOH A   2     -21.066  -5.997  -7.088  1.00 26.19           O  
HETATM 2254  O   HOH A   3     -13.635 -18.772 -12.152  1.00 11.20           O  
HETATM 2255  O   HOH A   4     -26.793   4.985 -16.798  1.00 16.27           O  
HETATM 2256  O   HOH A   5     -21.582   6.970 -16.994  1.00 10.20           O  
HETATM 2257  O   HOH A   6     -14.840 -15.068 -12.578  1.00  4.09           O  
HETATM 2258  O   HOH A   7     -15.362 -17.310 -10.004  1.00 18.89           O  
HETATM 2259  O   HOH A   8     -19.454 -24.070 -13.996  1.00  5.02           O  
HETATM 2260  O   HOH A   9     -22.834 -28.198 -33.312  1.00 10.62           O  
HETATM 2261  O   HOH A  10     -33.103  -3.360 -14.361  1.00 12.27           O  
HETATM 2262  O   HOH A  11     -16.534 -21.835 -31.222  1.00 17.55           O  
HETATM 2263  O   HOH A  12     -25.202  16.753  -3.535  1.00  8.81           O  
HETATM 2264  O   HOH A  13     -29.057   1.811 -27.131  1.00 12.24           O  
HETATM 2265  O   HOH A  14     -25.325 -13.579 -11.845  1.00 15.55           O  
HETATM 2266  O   HOH A  15      -6.771  -8.704 -23.773  1.00 17.86           O  
HETATM 2267  O   HOH A  16     -17.502   4.688 -25.153  1.00 11.29           O  
HETATM 2268  O   HOH A  17      -8.678 -28.681 -22.697  1.00 25.90           O  
HETATM 2269  O   HOH A  18     -27.026  -3.224 -30.920  1.00 12.45           O  
HETATM 2270  O   HOH A  19     -28.409 -16.439 -13.044  1.00 18.08           O  
HETATM 2271  O   HOH A  20     -22.367   8.412 -12.474  1.00 13.25           O  
HETATM 2272  O   HOH A  21     -15.642  -1.511 -29.190  1.00 19.71           O  
HETATM 2273  O   HOH A  22     -26.343  12.635 -13.587  1.00 11.22           O  
HETATM 2274  O   HOH A  23     -23.476   7.590 -14.598  1.00 12.59           O  
HETATM 2275  O   HOH A  24     -17.149   7.733 -11.809  1.00 15.41           O  
HETATM 2276  O   HOH A  25     -32.771 -23.411 -21.002  1.00 20.06           O  
HETATM 2277  O   HOH A  26     -22.647  17.870  -9.854  1.00 12.83           O  
HETATM 2278  O   HOH A  27     -13.455   2.405 -15.254  1.00 13.87           O  
HETATM 2279  O   HOH A  28      -6.336  -3.109  -3.525  1.00 19.48           O  
HETATM 2280  O   HOH A  29     -15.101  17.702  -3.669  1.00 14.04           O  
HETATM 2281  O   HOH A  30     -23.474  16.152 -13.996  1.00 12.52           O  
HETATM 2282  O   HOH A  31     -16.886   3.683 -17.098  1.00  9.74           O  
HETATM 2283  O   HOH A  32     -22.610 -15.798 -37.430  1.00  9.65           O  
HETATM 2284  O   HOH A  33     -18.848 -15.556  -8.520  1.00 15.85           O  
HETATM 2285  O   HOH A  34     -28.265  -0.515 -28.443  1.00 11.79           O  
HETATM 2286  O   HOH A  35     -13.866  -8.940  -8.325  1.00 14.96           O  
HETATM 2287  O   HOH A  36     -16.073   3.069 -26.752  1.00 18.42           O  
HETATM 2288  O   HOH A  37     -40.061  -1.077 -18.874  1.00 16.59           O  
HETATM 2289  O   HOH A  38     -17.919   2.743   8.151  1.00 29.31           O  
HETATM 2290  O   HOH A  39     -13.502  13.346   3.058  1.00 19.69           O  
HETATM 2291  O   HOH A  40       1.462  15.203   2.856  1.00 19.19           O  
HETATM 2292  O   HOH A  41     -23.952   4.757 -17.080  1.00 13.90           O  
HETATM 2293  O   HOH A  42     -15.277  -2.988  -0.351  1.00 15.61           O  
HETATM 2294  O   HOH A  43     -24.897 -14.458 -36.158  1.00 34.83           O  
HETATM 2295  O   HOH A  44      -8.048 -16.841   0.381  1.00 21.37           O  
HETATM 2296  O   HOH A  45     -26.668 -26.977  -4.432  1.00 19.01           O  
HETATM 2297  O   HOH A  46     -28.068 -19.712 -17.206  1.00 19.73           O  
HETATM 2298  O   HOH A  47     -27.433   7.206 -16.486  1.00 13.58           O  
HETATM 2299  O   HOH A  48     -17.946 -25.425 -11.917  1.00 11.67           O  
HETATM 2300  O   HOH A  49     -16.560 -15.856  -7.051  1.00  9.52           O  
HETATM 2301  O   HOH A  50     -12.149   3.194 -11.610  1.00 12.50           O  
HETATM 2302  O   HOH A  51     -12.507 -32.762 -14.926  1.00 23.78           O  
HETATM 2303  O   HOH A  52     -12.147   7.564 -15.872  1.00 27.86           O  
HETATM 2304  O   HOH A  53      -7.483 -17.217 -28.064  1.00 15.18           O  
HETATM 2305  O   HOH A  54      -8.072   8.683   0.414  1.00 28.19           O  
HETATM 2306  O   HOH A  55     -35.746  -7.342 -12.333  1.00 27.98           O  
HETATM 2307  O   HOH A  56     -11.604   3.632 -22.261  1.00 26.52           O  
HETATM 2308  O   HOH A  57     -19.904  -7.865  -3.232  1.00 28.53           O  
HETATM 2309  O   HOH A  58     -25.784 -16.213 -34.396  1.00 25.00           O  
HETATM 2310  O   HOH A  59     -17.506  -5.146 -28.263  1.00 14.12           O  
HETATM 2311  O   HOH A  60     -16.452 -27.676 -10.778  1.00 16.22           O  
HETATM 2312  O   HOH A  61      -6.179   2.488 -15.480  1.00 24.97           O  
HETATM 2313  O   HOH A  62      -4.260  -6.494  -6.297  1.00 26.51           O  
HETATM 2314  O   HOH A  63     -14.441  11.358 -10.380  1.00 18.15           O  
HETATM 2315  O   HOH A  64     -14.640 -20.118 -32.181  1.00 20.85           O  
HETATM 2316  O   HOH A  65     -15.682 -15.773  -1.987  1.00 16.69           O  
HETATM 2317  O   HOH A  66      -3.847 -14.956 -15.572  1.00 16.55           O  
HETATM 2318  O   HOH A  67     -24.848   6.990   5.950  1.00 24.81           O  
HETATM 2319  O   HOH A  68      -6.156 -20.384 -26.310  1.00 25.70           O  
HETATM 2320  O   HOH A  69     -31.870   6.559 -16.718  1.00 27.02           O  
HETATM 2321  O   HOH A  70     -39.490 -11.497 -16.204  1.00 26.78           O  
HETATM 2322  O   HOH A  71      -4.943 -10.963 -16.380  1.00 23.40           O  
HETATM 2323  O   HOH A  72     -33.849   3.339   4.534  1.00 33.89           O  
HETATM 2324  O   HOH A  73     -27.009 -28.767 -17.511  1.00 24.27           O  
HETATM 2325  O   HOH A  74     -12.753   0.845 -12.475  1.00 23.24           O  
HETATM 2326  O   HOH A  75     -16.487  -9.514  -5.611  1.00 31.34           O  
HETATM 2327  O   HOH A  76     -30.536  -4.134 -10.409  1.00 23.09           O  
HETATM 2328  O   HOH A  77     -22.983  -9.601  -6.187  1.00 27.78           O  
HETATM 2329  O   HOH A  78     -20.989 -13.577  -6.209  1.00 17.68           O  
HETATM 2330  O   HOH A  79     -17.154  -7.853 -36.227  1.00 27.19           O  
HETATM 2331  O   HOH A  80      -4.750   5.045 -14.906  1.00 29.09           O  
HETATM 2332  O   HOH A  81      -8.989 -11.172 -31.892  1.00 34.08           O  
HETATM 2333  O   HOH A  82     -14.306 -32.677 -17.752  1.00 23.11           O  
HETATM 2334  O   HOH A  83     -27.866 -24.718 -29.471  1.00 21.16           O  
HETATM 2335  O   HOH A  84     -19.925 -34.468  -6.611  1.00 26.41           O  
HETATM 2336  O   HOH A  85     -18.346  -1.778  -9.020  1.00 20.51           O  
HETATM 2337  O   HOH A  86      -3.656   7.509  -4.322  1.00 30.72           O  
HETATM 2338  O   HOH A  87      -5.952 -13.123 -28.568  1.00 25.43           O  
HETATM 2339  O   HOH A  88      -1.496 -16.063  -4.385  1.00 38.12           O  
HETATM 2340  O   HOH A  89      -6.479 -15.392 -21.782  1.00 20.47           O  
HETATM 2341  O   HOH A  90     -33.628 -19.418 -12.769  1.00 20.96           O  
HETATM 2342  O   HOH A  91     -31.770  -6.069 -33.056  1.00 29.24           O  
HETATM 2343  O   HOH A  92     -11.476 -10.122  -0.930  1.00 30.30           O  
HETATM 2344  O   HOH A  93     -17.004  18.189   8.234  1.00 35.42           O  
HETATM 2345  O   HOH A  94     -29.240 -25.827 -19.683  1.00 23.49           O  
HETATM 2346  O   HOH A  95     -30.660 -24.769 -28.576  1.00 36.66           O  
HETATM 2347  O   HOH A  96      -3.032   4.989  -6.565  1.00 30.87           O  
HETATM 2348  O   HOH A  97     -35.595   0.358 -18.902  1.00 29.68           O  
HETATM 2349  O   HOH A  98     -21.489  -1.842   1.923  1.00 27.96           O  
HETATM 2350  O   HOH A  99     -17.721  -7.324  15.205  1.00 35.49           O  
HETATM 2351  O   HOH A 100      -3.895 -22.081   2.455  1.00 32.44           O  
HETATM 2352  O   HOH A 101     -13.169   6.125 -19.199  1.00 18.37           O  
HETATM 2353  O   HOH A 102     -34.304 -12.735 -31.300  1.00 24.27           O  
HETATM 2354  O   HOH A 103     -41.946  -7.704 -22.368  1.00 33.73           O  
HETATM 2355  O   HOH A 104     -11.278  -6.042  -1.961  1.00 19.01           O  
HETATM 2356  O   HOH A 105     -29.914 -21.490 -17.242  1.00 18.74           O  
HETATM 2357  O   HOH A 106     -10.721 -15.935 -12.025  1.00 39.18           O  
HETATM 2358  O   HOH A 107     -29.204  -4.645 -31.415  1.00 21.39           O  
HETATM 2359  O   HOH A 108     -12.915 -11.953 -35.793  1.00 35.57           O  
HETATM 2360  O   HOH A 109     -24.596  11.175   4.108  1.00 22.37           O  
HETATM 2361  O   HOH A 110      -1.385 -24.337 -10.851  1.00 34.96           O  
HETATM 2362  O   HOH A 111     -14.069 -30.979 -14.139  1.00 25.28           O  
HETATM 2363  O   HOH A 112     -36.496  -3.215 -25.220  1.00 26.72           O  
HETATM 2364  O   HOH A 113      -9.400  15.473  -2.841  1.00 20.44           O  
HETATM 2365  O   HOH A 114     -33.454   4.664 -17.961  1.00 35.92           O  
HETATM 2366  O   HOH A 115     -19.039  13.706   8.333  1.00 39.50           O  
HETATM 2367  O   HOH A 116     -11.515 -29.881 -23.412  1.00 25.76           O  
HETATM 2368  O   HOH A 117     -17.305 -15.261  -4.051  1.00 27.60           O  
HETATM 2369  O   HOH A 118     -33.322  -5.409 -29.275  1.00 25.87           O  
HETATM 2370  O   HOH A 119     -29.755 -29.248 -16.847  1.00 19.05           O  
HETATM 2371  O   HOH A 120     -26.147 -17.729 -38.193  1.00 26.04           O  
HETATM 2372  O   HOH A 121     -34.509  -1.476 -15.441  1.00 30.45           O  
HETATM 2373  O   HOH A 122     -33.169   2.853 -20.438  1.00 28.78           O  
HETATM 2374  O   HOH A 123     -34.345  11.171  -9.106  1.00 33.84           O  
HETATM 2375  O   HOH A 124     -38.755  -2.216 -18.663  1.00 19.52           O  
HETATM 2376  O   HOH A 125     -15.874  -2.891 -33.258  1.00 30.83           O  
HETATM 2377  O   HOH A 126     -24.488 -11.967   4.377  1.00 30.89           O  
HETATM 2378  O   HOH A 127     -37.562 -20.637 -22.815  1.00 31.38           O  
HETATM 2379  O   HOH A 128     -24.737 -30.600 -17.425  1.00 20.15           O  
HETATM 2380  O   HOH A 129     -20.295  -8.723  10.019  1.00 32.80           O  
HETATM 2381  O   HOH A 130      -2.737 -15.100  -1.624  1.00 41.98           O  
HETATM 2382  O   HOH A 131     -20.420  -9.868  -5.828  1.00 36.40           O  
HETATM 2383  O   HOH A 132     -15.590 -30.036 -11.291  1.00 27.33           O  
HETATM 2384  O   HOH A 133      -8.226  15.363  -0.514  1.00 43.58           O  
HETATM 2385  O   HOH A 134      -8.232   1.887   6.446  1.00 27.07           O  
HETATM 2386  O   HOH A 135      -0.840  -8.257 -20.354  1.00 23.65           O  
HETATM 2387  O   HOH A 136     -29.651  17.502  -5.913  1.00 33.20           O  
HETATM 2388  O   HOH A 137     -23.590  -6.322   2.614  1.00 29.53           O  
HETATM 2389  O   HOH A 138     -14.834 -28.784  -9.146  1.00 24.31           O  
HETATM 2390  O   HOH A 139     -13.157 -29.358 -15.836  1.00 26.26           O  
HETATM 2391  O   HOH A 140     -22.516  -4.163  -9.061  1.00 36.88           O  
HETATM 2392  O   HOH A 141     -36.325  -1.707 -17.449  1.00 25.97           O  
HETATM 2393  O   HOH A 142     -32.265   3.514 -24.063  1.00 26.33           O  
HETATM 2394  O   HOH A 143     -32.296  -3.303 -28.217  1.00 31.16           O  
HETATM 2395  O   HOH A 144     -19.497 -21.925  -1.779  1.00 41.52           O  
HETATM 2396  O   HOH A 145     -24.545  18.392   2.558  1.00 18.19           O  
HETATM 2397  O   HOH A 146     -40.528  -2.524 -22.423  1.00 30.50           O  
HETATM 2398  O   HOH A 147     -19.517 -25.621 -14.049  1.00 51.71           O  
HETATM 2399  O   HOH A 148      -9.861 -29.766 -12.092  1.00 45.26           O  
HETATM 2400  O   HOH A 149      -3.085 -13.197 -17.107  1.00 26.29           O  
HETATM 2401  O   HOH A 150     -25.753  11.338 -17.162  1.00 13.74           O  
HETATM 2402  O   HOH A 151     -30.406 -23.175 -19.334  1.00 20.21           O  
HETATM 2403  O   HOH A 152     -34.265  -0.781 -26.370  1.00 47.03           O  
HETATM 2404  O   HOH A 153     -36.088  -3.797 -27.855  1.00 37.29           O  
HETATM 2405  O   HOH A 154     -42.116  -9.684 -25.448  1.00 33.03           O  
HETATM 2406  O   HOH A 155     -25.617  -9.374   3.344  1.00 28.41           O  
HETATM 2407  O   HOH A 156      -9.057   4.331   7.316  1.00 32.52           O  
HETATM 2408  O   HOH A 157     -34.114   9.986 -14.989  1.00 30.74           O  
HETATM 2409  O   HOH A 158     -14.638  -9.342  -1.542  1.00 37.60           O  
HETATM 2410  O   HOH A 159     -22.741   4.492 -19.444  1.00 13.60           O  
HETATM 2411  O   HOH A 160      -7.729 -20.867  10.306  1.00 19.38           O  
HETATM 2412  O   HOH A 161     -24.612   8.019 -18.373  1.00 26.86           O  
HETATM 2413  O   HOH A 162      -3.023 -20.156 -23.798  1.00 24.02           O  
HETATM 2414  O   HOH A 163     -12.289  -7.994   7.150  1.00 22.92           O  
HETATM 2415  O   HOH A 164      -7.787  17.883   1.064  1.00 19.12           O  
HETATM 2416  O   HOH A 165     -16.007   1.610   9.662  1.00 22.65           O  
HETATM 2417  O   HOH A 166     -14.737  14.490  -8.381  1.00 30.75           O  
HETATM 2418  O   HOH A 167     -12.089  15.600   2.684  1.00 20.17           O  
HETATM 2419  O   HOH A 168     -12.193  -7.556 -33.704  1.00 25.44           O  
HETATM 2420  O   HOH A 169      -4.061 -17.989 -24.519  1.00 19.73           O  
HETATM 2421  O   HOH A 170      -3.527  -4.056  -6.988  1.00 31.90           O  
HETATM 2422  O   HOH A 171      -5.288  -1.666  -0.838  1.00 22.11           O  
HETATM 2423  O   HOH A 172     -16.002   0.686 -25.687  1.00 26.80           O  
HETATM 2424  O   HOH A 173     -16.302  -2.208  -7.288  1.00 36.57           O  
HETATM 2425  O   HOH A 174       2.263  -6.221 -14.181  1.00 27.69           O  
HETATM 2426  O   HOH A 175     -14.459  -8.561 -34.654  1.00 29.51           O  
HETATM 2427  O   HOH A 176      -4.460 -11.705 -25.470  1.00 22.33           O  
HETATM 2428  O   HOH A 177      -1.051  -3.643 -14.549  1.00 30.36           O  
HETATM 2429  O   HOH A 178     -17.820 -15.999 -11.199  1.00 19.88           O  
HETATM 2430  O   HOH A 179     -19.464 -15.042 -37.614  1.00 27.83           O  
HETATM 2431  O   HOH A 180     -31.485  12.536 -12.374  1.00 40.69           O  
HETATM 2432  O   HOH A 181     -15.951  14.560   5.049  1.00 26.61           O  
HETATM 2433  O   HOH A 182      -6.254 -22.943   9.855  1.00 13.86           O  
HETATM 2434  O   HOH A 183     -27.238   9.891 -18.366  1.00 24.79           O  
HETATM 2435  O   HOH A 184     -10.471  -3.911 -24.716  1.00 25.01           O  
HETATM 2436  O   HOH A 185     -34.088 -19.561 -23.102  1.00 25.35           O  
HETATM 2437  O   HOH A 186     -33.239 -15.339 -26.301  1.00 37.05           O  
HETATM 2438  O   HOH A 187     -13.061   5.167 -16.597  1.00 27.48           O  
HETATM 2439  O   HOH A 188      -8.293   2.954 -20.423  1.00 30.35           O  
HETATM 2440  O   HOH A 189     -13.148  -4.961  11.690  1.00 25.69           O  
HETATM 2441  O   HOH A 190     -34.754   4.717   0.493  1.00 21.55           O  
HETATM 2442  O   HOH A 191     -18.291 -37.865 -11.776  1.00 31.71           O  
HETATM 2443  O   HOH A 514     -20.715 -25.995 -18.625  1.00  8.61           O  
CONECT 1303 1310                                                                
CONECT 1310 1303 1311                                                           
CONECT 1311 1310 1312 1314                                                      
CONECT 1312 1311 1313 1326                                                      
CONECT 1313 1312                                                                
CONECT 1314 1311 1315                                                           
CONECT 1315 1314 1316 1317                                                      
CONECT 1316 1315 1318                                                           
CONECT 1317 1315 1319                                                           
CONECT 1318 1316 1320                                                           
CONECT 1319 1317 1320                                                           
CONECT 1320 1318 1319 1321                                                      
CONECT 1321 1320 1322                                                           
CONECT 1322 1321 1323 1324 1325                                                 
CONECT 1323 1322                                                                
CONECT 1324 1322                                                                
CONECT 1325 1322                                                                
CONECT 1326 1312                                                                
CONECT 2212 2213 2214 2215 2216                                                 
CONECT 2213 2212                                                                
CONECT 2214 2212                                                                
CONECT 2215 2212                                                                
CONECT 2216 2212                                                                
CONECT 2217 2218 2219 2220 2221                                                 
CONECT 2218 2217                                                                
CONECT 2219 2217                                                                
CONECT 2220 2217                                                                
CONECT 2221 2217                                                                
CONECT 2222 2223 2224                                                           
CONECT 2223 2222                                                                
CONECT 2224 2222                                                                
CONECT 2225 2226                                                                
CONECT 2226 2225 2227 2228 2229                                                 
CONECT 2227 2226                                                                
CONECT 2228 2226                                                                
CONECT 2229 2226 2230                                                           
CONECT 2230 2229 2231 2232                                                      
CONECT 2231 2230                                                                
CONECT 2232 2230                                                                
CONECT 2233 2234                                                                
CONECT 2234 2233 2235 2237                                                      
CONECT 2235 2234 2236                                                           
CONECT 2236 2235 2239                                                           
CONECT 2237 2234 2238                                                           
CONECT 2238 2237 2239                                                           
CONECT 2239 2236 2238 2240                                                      
CONECT 2240 2239 2241 2242                                                      
CONECT 2241 2240                                                                
CONECT 2242 2240 2243 2246                                                      
CONECT 2243 2242 2244                                                           
CONECT 2244 2243 2245 2247                                                      
CONECT 2245 2244 2250                                                           
CONECT 2246 2242 2247                                                           
CONECT 2247 2244 2246 2248                                                      
CONECT 2248 2247 2249                                                           
CONECT 2249 2248 2250 2251                                                      
CONECT 2250 2245 2249                                                           
CONECT 2251 2249 2252                                                           
CONECT 2252 2251                                                                
MASTER      352    0    6   12   11    0    8    6 2442    1   59   22          
END                                                                             
