# Supplementary material for: Predictive classification models and targets identification for betulin derivatives as Leishmania donovani inhibitors
Source: J Cheminform. 2018 Aug 17;10:40. doi: 10.1186/s13321-018-0291-x (PMC6097978; doi:10.1186/s13321-018-0291-x)
Supplement: Supplementary file 5 — Additional file 5. Zip file with all potential protein target structures protein data bank files. [file 13321_2018_291_MOESM5_ESM.zip › 3b27.pdb]

HEADER    CHAPERONE/CHAPERONE INHIBITOR           21-JUL-11   3B27              
TITLE     HSP90 ALPHA N-TERMINAL DOMAIN IN COMPLEX WITH AN INHIBITOR RO4919127  
COMPND    MOL_ID: 1;                                                            
COMPND   2 MOLECULE: HEAT SHOCK PROTEIN HSP 90-ALPHA;                           
COMPND   3 CHAIN: A;                                                            
COMPND   4 FRAGMENT: N-TERMINAL DOMAIN;                                         
COMPND   5 SYNONYM: HEAT SHOCK 86 KDA, HSP 86, HSP86, RENAL CARCINOMA ANTIGEN   
COMPND   6 NY-REN-38;                                                           
COMPND   7 ENGINEERED: YES                                                      
SOURCE    MOL_ID: 1;                                                            
SOURCE   2 ORGANISM_SCIENTIFIC: HOMO SAPIENS;                                   
SOURCE   3 ORGANISM_COMMON: HUMAN;                                              
SOURCE   4 ORGANISM_TAXID: 9606;                                                
SOURCE   5 GENE: HSP90AA1;                                                      
SOURCE   6 EXPRESSION_SYSTEM: ESCHERICHIA COLI;                                 
SOURCE   7 EXPRESSION_SYSTEM_TAXID: 562;                                        
SOURCE   8 EXPRESSION_SYSTEM_STRAIN: BL21(DE3)CP;                               
SOURCE   9 EXPRESSION_SYSTEM_VECTOR_TYPE: PLASMID;                              
SOURCE  10 EXPRESSION_SYSTEM_PLASMID: PT7-7                                     
KEYWDS    CHAPERONE-CHAPERONE INHIBITOR COMPLEX                                 
EXPDTA    X-RAY DIFFRACTION                                                     
AUTHOR    T.A.FUKAMI,N.ONO                                                      
REVDAT   3   11-OCT-17 3B27    1       REMARK                                   
REVDAT   2   19-JUN-13 3B27    1       JRNL                                     
REVDAT   1   14-SEP-11 3B27    0                                                
JRNL        AUTH   T.MIURA,T.A.FUKAMI,K.HASEGAWA,N.ONO,A.SUDA,H.SHINDO,         
JRNL        AUTH 2 D.O.YOON,S.J.KIM,Y.J.NA,Y.AOKI,N.SHIMMA,T.TSUKUDA,           
JRNL        AUTH 3 Y.SHIRATORI                                                  
JRNL        TITL   LEAD GENERATION OF HEAT SHOCK PROTEIN 90 INHIBITORS BY A     
JRNL        TITL 2 COMBINATION OF FRAGMENT-BASED APPROACH, VIRTUAL SCREENING,   
JRNL        TITL 3 AND STRUCTURE-BASED DRUG DESIGN                              
JRNL        REF    BIOORG.MED.CHEM.LETT.         V.  21  5778 2011              
JRNL        REFN                   ISSN 0960-894X                               
JRNL        PMID   21875802                                                     
JRNL        DOI    10.1016/J.BMCL.2011.08.001                                   
REMARK   2                                                                      
REMARK   2 RESOLUTION.    1.50 ANGSTROMS.                                       
REMARK   3                                                                      
REMARK   3 REFINEMENT.                                                          
REMARK   3   PROGRAM     : TNT                                                  
REMARK   3   AUTHORS     : TRONRUD,TEN EYCK,MATTHEWS                            
REMARK   3                                                                      
REMARK   3  DATA USED IN REFINEMENT.                                            
REMARK   3   RESOLUTION RANGE HIGH (ANGSTROMS) : 1.50                           
REMARK   3   RESOLUTION RANGE LOW  (ANGSTROMS) : 27.74                          
REMARK   3   DATA CUTOFF            (SIGMA(F)) : 0.000                          
REMARK   3   COMPLETENESS FOR RANGE        (%) : 94.7                           
REMARK   3   NUMBER OF REFLECTIONS             : 34246                          
REMARK   3                                                                      
REMARK   3  FIT TO DATA USED IN REFINEMENT.                                     
REMARK   3   CROSS-VALIDATION METHOD           : THROUGHOUT                     
REMARK   3   FREE R VALUE TEST SET SELECTION   : RANDOM                         
REMARK   3   R VALUE     (WORKING + TEST SET)  : 0.186                          
REMARK   3   R VALUE            (WORKING SET)  : 0.185                          
REMARK   3   FREE R VALUE                      : 0.208                          
REMARK   3   FREE R VALUE TEST SET SIZE   (%)  : 5.030                          
REMARK   3   FREE R VALUE TEST SET COUNT       : 1723                           
REMARK   3   ESTIMATED ERROR OF FREE R VALUE   : NULL                           
REMARK   3                                                                      
REMARK   3  FIT IN THE HIGHEST RESOLUTION BIN.                                  
REMARK   3   TOTAL NUMBER OF BINS USED               : 17                       
REMARK   3   BIN RESOLUTION RANGE HIGH   (ANGSTROMS) : 1.50                     
REMARK   3   BIN RESOLUTION RANGE LOW    (ANGSTROMS) : 1.55                     
REMARK   3   BIN COMPLETENESS (WORKING+TEST)     (%) : 94.69                    
REMARK   3   REFLECTIONS IN BIN (WORKING + TEST SET) : 2114                     
REMARK   3   BIN R VALUE        (WORKING + TEST SET) : 0.2196                   
REMARK   3   REFLECTIONS IN BIN        (WORKING SET) : 2012                     
REMARK   3   BIN R VALUE               (WORKING SET) : 0.2193                   
REMARK   3   BIN FREE R VALUE                        : 0.2246                   
REMARK   3   BIN FREE R VALUE TEST SET SIZE      (%) : 4.82                     
REMARK   3   BIN FREE R VALUE TEST SET COUNT         : 102                      
REMARK   3   ESTIMATED ERROR OF BIN FREE R VALUE     : NULL                     
REMARK   3                                                                      
REMARK   3  NUMBER OF NON-HYDROGEN ATOMS USED IN REFINEMENT.                    
REMARK   3   PROTEIN ATOMS            : 1691                                    
REMARK   3   NUCLEIC ACID ATOMS       : 0                                       
REMARK   3   HETEROGEN ATOMS          : 16                                      
REMARK   3   SOLVENT ATOMS            : 295                                     
REMARK   3                                                                      
REMARK   3  B VALUES.                                                           
REMARK   3   FROM WILSON PLOT           (A**2) : 19.86                          
REMARK   3   MEAN B VALUE      (OVERALL, A**2) : 23.68                          
REMARK   3   OVERALL ANISOTROPIC B VALUE.                                       
REMARK   3    B11 (A**2) : -3.70990                                             
REMARK   3    B22 (A**2) : 3.61230                                              
REMARK   3    B33 (A**2) : 0.09750                                              
REMARK   3    B12 (A**2) : 0.00000                                              
REMARK   3    B13 (A**2) : -1.40440                                             
REMARK   3    B23 (A**2) : 0.00000                                              
REMARK   3                                                                      
REMARK   3  ESTIMATED COORDINATE ERROR.                                         
REMARK   3   ESD FROM LUZZATI PLOT                    (A) : 0.170               
REMARK   3   DPI (BLOW EQ-10) BASED ON R VALUE        (A) : 0.083               
REMARK   3   DPI (BLOW EQ-9) BASED ON FREE R VALUE    (A) : 0.080               
REMARK   3   DPI (CRUICKSHANK) BASED ON R VALUE       (A) : 0.078               
REMARK   3   DPI (CRUICKSHANK) BASED ON FREE R VALUE  (A) : 0.077               
REMARK   3                                                                      
REMARK   3   REFERENCES: BLOW, D. (2002) ACTA CRYST D58, 792-797                
REMARK   3               CRUICKSHANK, D.W.J. (1999) ACTA CRYST D55, 583-601     
REMARK   3                                                                      
REMARK   3 CORRELATION COEFFICIENTS.                                            
REMARK   3   CORRELATION COEFFICIENT FO-FC      : 0.956                         
REMARK   3   CORRELATION COEFFICIENT FO-FC FREE : 0.942                         
REMARK   3                                                                      
REMARK   3   NUMBER OF GEOMETRIC FUNCTION TERMS DEFINED : 15                    
REMARK   3   TERM                          COUNT    WEIGHT   FUNCTION.          
REMARK   3    BOND LENGTHS              : 1753   ; 2.000  ; HARMONIC            
REMARK   3    BOND ANGLES               : 2369   ; 2.000  ; HARMONIC            
REMARK   3    TORSION ANGLES            : 632    ; 2.000  ; SINUSOIDAL          
REMARK   3    TRIGONAL CARBON PLANES    : 51     ; 2.000  ; HARMONIC            
REMARK   3    GENERAL PLANES            : 249    ; 5.000  ; HARMONIC            
REMARK   3    ISOTROPIC THERMAL FACTORS : 1753   ; 20.000 ; HARMONIC            
REMARK   3    BAD NON-BONDED CONTACTS   : NULL   ; NULL   ; NULL                
REMARK   3    IMPROPER TORSIONS         : NULL   ; NULL   ; NULL                
REMARK   3    PSEUDOROTATION ANGLES     : NULL   ; NULL   ; NULL                
REMARK   3    CHIRAL IMPROPER TORSION   : 238    ; 5.000  ; SEMIHARMONIC        
REMARK   3    SUM OF OCCUPANCIES        : NULL   ; NULL   ; NULL                
REMARK   3    UTILITY DISTANCES         : NULL   ; NULL   ; NULL                
REMARK   3    UTILITY ANGLES            : NULL   ; NULL   ; NULL                
REMARK   3    UTILITY TORSION           : NULL   ; NULL   ; NULL                
REMARK   3    IDEAL-DIST CONTACT TERM   : 2369   ; 4.000  ; SEMIHARMONIC        
REMARK   3                                                                      
REMARK   3   RMS DEVIATIONS FROM IDEAL VALUES.                                  
REMARK   3    BOND LENGTHS                       (A) : 0.010                    
REMARK   3    BOND ANGLES                  (DEGREES) : 1.14                     
REMARK   3    PEPTIDE OMEGA TORSION ANGLES (DEGREES) : 3.80                     
REMARK   3    OTHER TORSION ANGLES         (DEGREES) : 15.09                    
REMARK   3                                                                      
REMARK   3  TLS DETAILS                                                         
REMARK   3   NUMBER OF TLS GROUPS  : NULL                                       
REMARK   3                                                                      
REMARK   3  OTHER REFINEMENT REMARKS: NULL                                      
REMARK   4                                                                      
REMARK   4 3B27 COMPLIES WITH FORMAT V. 3.30, 13-JUL-11                         
REMARK 100                                                                      
REMARK 100 THIS ENTRY HAS BEEN PROCESSED BY PDBJ ON 04-AUG-11.                  
REMARK 100 THE DEPOSITION ID IS D_1000029985.                                   
REMARK 200                                                                      
REMARK 200 EXPERIMENTAL DETAILS                                                 
REMARK 200  EXPERIMENT TYPE                : X-RAY DIFFRACTION                  
REMARK 200  DATE OF DATA COLLECTION        : 18-MAR-04                          
REMARK 200  TEMPERATURE           (KELVIN) : 100                                
REMARK 200  PH                             : 8.0                                
REMARK 200  NUMBER OF CRYSTALS USED        : 1                                  
REMARK 200                                                                      
REMARK 200  SYNCHROTRON              (Y/N) : Y                                  
REMARK 200  RADIATION SOURCE               : PHOTON FACTORY                     
REMARK 200  BEAMLINE                       : AR-NW12A                           
REMARK 200  X-RAY GENERATOR MODEL          : NULL                               
REMARK 200  MONOCHROMATIC OR LAUE    (M/L) : M                                  
REMARK 200  WAVELENGTH OR RANGE        (A) : 0.978                              
REMARK 200  MONOCHROMATOR                  : DOUBLE CRYSTAL                     
REMARK 200  OPTICS                         : NULL                               
REMARK 200                                                                      
REMARK 200  DETECTOR TYPE                  : CCD                                
REMARK 200  DETECTOR MANUFACTURER          : ADSC QUANTUM 210                   
REMARK 200  INTENSITY-INTEGRATION SOFTWARE : DENZO, HKL-2000                    
REMARK 200  DATA SCALING SOFTWARE          : SCALEPACK, HKL-2000                
REMARK 200                                                                      
REMARK 200  NUMBER OF UNIQUE REFLECTIONS   : 34348                              
REMARK 200  RESOLUTION RANGE HIGH      (A) : 1.500                              
REMARK 200  RESOLUTION RANGE LOW       (A) : 50.000                             
REMARK 200  REJECTION CRITERIA  (SIGMA(I)) : NULL                               
REMARK 200                                                                      
REMARK 200 OVERALL.                                                             
REMARK 200  COMPLETENESS FOR RANGE     (%) : 94.6                               
REMARK 200  DATA REDUNDANCY                : 4.100                              
REMARK 200  R MERGE                    (I) : 0.04200                            
REMARK 200  R SYM                      (I) : NULL                               
REMARK 200  <I/SIGMA(I)> FOR THE DATA SET  : 19.4000                            
REMARK 200                                                                      
REMARK 200 IN THE HIGHEST RESOLUTION SHELL.                                     
REMARK 200  HIGHEST RESOLUTION SHELL, RANGE HIGH (A) : 1.50                     
REMARK 200  HIGHEST RESOLUTION SHELL, RANGE LOW  (A) : 1.55                     
REMARK 200  COMPLETENESS FOR SHELL     (%) : 68.7                               
REMARK 200  DATA REDUNDANCY IN SHELL       : 2.80                               
REMARK 200  R MERGE FOR SHELL          (I) : 0.22200                            
REMARK 200  R SYM FOR SHELL            (I) : NULL                               
REMARK 200  <I/SIGMA(I)> FOR SHELL         : NULL                               
REMARK 200                                                                      
REMARK 200 DIFFRACTION PROTOCOL: SINGLE WAVELENGTH                              
REMARK 200 METHOD USED TO DETERMINE THE STRUCTURE: MOLECULAR REPLACEMENT        
REMARK 200 SOFTWARE USED: MOLREP                                                
REMARK 200 STARTING MODEL: NULL                                                 
REMARK 200                                                                      
REMARK 200 REMARK: NULL                                                         
REMARK 280                                                                      
REMARK 280 CRYSTAL                                                              
REMARK 280 SOLVENT CONTENT, VS   (%): 43.80                                     
REMARK 280 MATTHEWS COEFFICIENT, VM (ANGSTROMS**3/DA): 2.20                     
REMARK 280                                                                      
REMARK 280 CRYSTALLIZATION CONDITIONS: 21%(W/V) PEG3350, 0.3M MGCL2, 0.1M       
REMARK 280  TRIS-CL, PH 8.0, VAPOR DIFFUSION, HANGING DROP, TEMPERATURE 277K    
REMARK 290                                                                      
REMARK 290 CRYSTALLOGRAPHIC SYMMETRY                                            
REMARK 290 SYMMETRY OPERATORS FOR SPACE GROUP: P 1 21 1                         
REMARK 290                                                                      
REMARK 290      SYMOP   SYMMETRY                                                
REMARK 290     NNNMMM   OPERATOR                                                
REMARK 290       1555   X,Y,Z                                                   
REMARK 290       2555   -X,Y+1/2,-Z                                             
REMARK 290                                                                      
REMARK 290     WHERE NNN -> OPERATOR NUMBER                                     
REMARK 290           MMM -> TRANSLATION VECTOR                                  
REMARK 290                                                                      
REMARK 290 CRYSTALLOGRAPHIC SYMMETRY TRANSFORMATIONS                            
REMARK 290 THE FOLLOWING TRANSFORMATIONS OPERATE ON THE ATOM/HETATM             
REMARK 290 RECORDS IN THIS ENTRY TO PRODUCE CRYSTALLOGRAPHICALLY                
REMARK 290 RELATED MOLECULES.                                                   
REMARK 290   SMTRY1   1  1.000000  0.000000  0.000000        0.00000            
REMARK 290   SMTRY2   1  0.000000  1.000000  0.000000        0.00000            
REMARK 290   SMTRY3   1  0.000000  0.000000  1.000000        0.00000            
REMARK 290   SMTRY1   2 -1.000000  0.000000  0.000000        0.00000            
REMARK 290   SMTRY2   2  0.000000  1.000000  0.000000       21.99800            
REMARK 290   SMTRY3   2  0.000000  0.000000 -1.000000        0.00000            
REMARK 290                                                                      
REMARK 290 REMARK: NULL                                                         
REMARK 300                                                                      
REMARK 300 BIOMOLECULE: 1                                                       
REMARK 300 SEE REMARK 350 FOR THE AUTHOR PROVIDED AND/OR PROGRAM                
REMARK 300 GENERATED ASSEMBLY INFORMATION FOR THE STRUCTURE IN                  
REMARK 300 THIS ENTRY. THE REMARK MAY ALSO PROVIDE INFORMATION ON               
REMARK 300 BURIED SURFACE AREA.                                                 
REMARK 350                                                                      
REMARK 350 COORDINATES FOR A COMPLETE MULTIMER REPRESENTING THE KNOWN           
REMARK 350 BIOLOGICALLY SIGNIFICANT OLIGOMERIZATION STATE OF THE                
REMARK 350 MOLECULE CAN BE GENERATED BY APPLYING BIOMT TRANSFORMATIONS          
REMARK 350 GIVEN BELOW.  BOTH NON-CRYSTALLOGRAPHIC AND                          
REMARK 350 CRYSTALLOGRAPHIC OPERATIONS ARE GIVEN.                               
REMARK 350                                                                      
REMARK 350 BIOMOLECULE: 1                                                       
REMARK 350 AUTHOR DETERMINED BIOLOGICAL UNIT: MONOMERIC                         
REMARK 350 SOFTWARE DETERMINED QUATERNARY STRUCTURE: MONOMERIC                  
REMARK 350 SOFTWARE USED: PISA                                                  
REMARK 350 APPLY THE FOLLOWING TO CHAINS: A                                     
REMARK 350   BIOMT1   1  1.000000  0.000000  0.000000        0.00000            
REMARK 350   BIOMT2   1  0.000000  1.000000  0.000000        0.00000            
REMARK 350   BIOMT3   1  0.000000  0.000000  1.000000        0.00000            
REMARK 465                                                                      
REMARK 465 MISSING RESIDUES                                                     
REMARK 465 THE FOLLOWING RESIDUES WERE NOT LOCATED IN THE                       
REMARK 465 EXPERIMENT. (M=MODEL NUMBER; RES=RESIDUE NAME; C=CHAIN               
REMARK 465 IDENTIFIER; SSSEQ=SEQUENCE NUMBER; I=INSERTION CODE.)                
REMARK 465                                                                      
REMARK 465   M RES C SSSEQI                                                     
REMARK 465     MET A     8                                                      
REMARK 465     ASP A     9                                                      
REMARK 465     GLU A   225                                                      
REMARK 465     ARG A   226                                                      
REMARK 465     ASP A   227                                                      
REMARK 465     LYS A   228                                                      
REMARK 465     GLU A   229                                                      
REMARK 465     VAL A   230                                                      
REMARK 465     SER A   231                                                      
REMARK 465     ASP A   232                                                      
REMARK 465     ASP A   233                                                      
REMARK 465     GLU A   234                                                      
REMARK 465     ALA A   235                                                      
REMARK 465     GLU A   236                                                      
REMARK 470                                                                      
REMARK 470 MISSING ATOM                                                         
REMARK 470 THE FOLLOWING RESIDUES HAVE MISSING ATOMS (M=MODEL NUMBER;           
REMARK 470 RES=RESIDUE NAME; C=CHAIN IDENTIFIER; SSEQ=SEQUENCE NUMBER;          
REMARK 470 I=INSERTION CODE):                                                   
REMARK 470   M RES CSSEQI  ATOMS                                                
REMARK 470     LYS A 224    CG   CD   CE   NZ                                   
REMARK 500                                                                      
REMARK 500 GEOMETRY AND STEREOCHEMISTRY                                         
REMARK 500 SUBTOPIC: CLOSE CONTACTS IN SAME ASYMMETRIC UNIT                     
REMARK 500                                                                      
REMARK 500 THE FOLLOWING ATOMS ARE IN CLOSE CONTACT.                            
REMARK 500                                                                      
REMARK 500  ATM1  RES C  SSEQI   ATM2  RES C  SSEQI           DISTANCE          
REMARK 500   O    HOH A   410     O    HOH A   429              2.07            
REMARK 500                                                                      
REMARK 500 REMARK: NULL                                                         
REMARK 500                                                                      
REMARK 500 GEOMETRY AND STEREOCHEMISTRY                                         
REMARK 500 SUBTOPIC: TORSION ANGLES                                             
REMARK 500                                                                      
REMARK 500 TORSION ANGLES OUTSIDE THE EXPECTED RAMACHANDRAN REGIONS:            
REMARK 500 (M=MODEL NUMBER; RES=RESIDUE NAME; C=CHAIN IDENTIFIER;               
REMARK 500 SSEQ=SEQUENCE NUMBER; I=INSERTION CODE).                             
REMARK 500                                                                      
REMARK 500 STANDARD TABLE:                                                      
REMARK 500 FORMAT:(10X,I3,1X,A3,1X,A1,I4,A1,4X,F7.2,3X,F7.2)                    
REMARK 500                                                                      
REMARK 500 EXPECTED VALUES: GJ KLEYWEGT AND TA JONES (1996). PHI/PSI-           
REMARK 500 CHOLOGY: RAMACHANDRAN REVISITED. STRUCTURE 4, 1395 - 1400            
REMARK 500                                                                      
REMARK 500  M RES CSSEQI        PSI       PHI                                   
REMARK 500    ALA A 166     -144.43     63.88                                   
REMARK 500    ARG A 182      138.05   -172.47                                   
REMARK 500    PHE A 213       59.15    -98.33                                   
REMARK 500                                                                      
REMARK 500 REMARK: NULL                                                         
REMARK 800                                                                      
REMARK 800 SITE                                                                 
REMARK 800 SITE_IDENTIFIER: AC1                                                 
REMARK 800 EVIDENCE_CODE: SOFTWARE                                              
REMARK 800 SITE_DESCRIPTION: BINDING SITE FOR RESIDUE B2T A 1                   
REMARK 900                                                                      
REMARK 900 RELATED ENTRIES                                                      
REMARK 900 RELATED ID: 3B24   RELATED DB: PDB                                   
REMARK 900 RELATED ID: 3B25   RELATED DB: PDB                                   
REMARK 900 RELATED ID: 3B26   RELATED DB: PDB                                   
REMARK 900 RELATED ID: 3B28   RELATED DB: PDB                                   
DBREF  3B27 A    9   236  UNP    P07900   HS90A_HUMAN      9    236             
SEQADV 3B27 MET A    8  UNP  P07900              EXPRESSION TAG                 
SEQRES   1 A  229  MET ASP GLN PRO MET GLU GLU GLU GLU VAL GLU THR PHE          
SEQRES   2 A  229  ALA PHE GLN ALA GLU ILE ALA GLN LEU MET SER LEU ILE          
SEQRES   3 A  229  ILE ASN THR PHE TYR SER ASN LYS GLU ILE PHE LEU ARG          
SEQRES   4 A  229  GLU LEU ILE SER ASN SER SER ASP ALA LEU ASP LYS ILE          
SEQRES   5 A  229  ARG TYR GLU SER LEU THR ASP PRO SER LYS LEU ASP SER          
SEQRES   6 A  229  GLY LYS GLU LEU HIS ILE ASN LEU ILE PRO ASN LYS GLN          
SEQRES   7 A  229  ASP ARG THR LEU THR ILE VAL ASP THR GLY ILE GLY MET          
SEQRES   8 A  229  THR LYS ALA ASP LEU ILE ASN ASN LEU GLY THR ILE ALA          
SEQRES   9 A  229  LYS SER GLY THR LYS ALA PHE MET GLU ALA LEU GLN ALA          
SEQRES  10 A  229  GLY ALA ASP ILE SER MET ILE GLY GLN PHE GLY VAL GLY          
SEQRES  11 A  229  PHE TYR SER ALA TYR LEU VAL ALA GLU LYS VAL THR VAL          
SEQRES  12 A  229  ILE THR LYS HIS ASN ASP ASP GLU GLN TYR ALA TRP GLU          
SEQRES  13 A  229  SER SER ALA GLY GLY SER PHE THR VAL ARG THR ASP THR          
SEQRES  14 A  229  GLY GLU PRO MET GLY ARG GLY THR LYS VAL ILE LEU HIS          
SEQRES  15 A  229  LEU LYS GLU ASP GLN THR GLU TYR LEU GLU GLU ARG ARG          
SEQRES  16 A  229  ILE LYS GLU ILE VAL LYS LYS HIS SER GLN PHE ILE GLY          
SEQRES  17 A  229  TYR PRO ILE THR LEU PHE VAL GLU LYS GLU ARG ASP LYS          
SEQRES  18 A  229  GLU VAL SER ASP ASP GLU ALA GLU                              
HET    B2T  A   1      16                                                       
HETNAM     B2T 4-(2-CHLOROPHENYL)-6-(METHYLSULFANYL)-1,3,5-TRIAZIN-2-           
HETNAM   2 B2T  AMINE                                                           
FORMUL   2  B2T    C10 H9 CL N4 S                                               
FORMUL   3  HOH   *295(H2 O)                                                    
HELIX    1   1 GLN A   23  THR A   36  1                                  14    
HELIX    2   2 GLU A   42  ASP A   66  1                                  25    
HELIX    3   3 PRO A   67  ASP A   71  5                                   5    
HELIX    4   4 THR A   99  LEU A  107  1                                   9    
HELIX    5   5 GLY A  114  ALA A  124  1                                  11    
HELIX    6   6 ASP A  127  GLY A  135  5                                   9    
HELIX    7   7 VAL A  136  LEU A  143  5                                   8    
HELIX    8   8 GLU A  192  LEU A  198  5                                   7    
HELIX    9   9 GLU A  199  SER A  211  1                                  13    
SHEET    1   A 8 GLU A  18  ALA A  21  0                                        
SHEET    2   A 8 SER A 169  THR A 174 -1  O  PHE A 170   N  PHE A  20           
SHEET    3   A 8 TYR A 160  SER A 164 -1  N  ALA A 161   O  ARG A 173           
SHEET    4   A 8 ALA A 145  LYS A 153 -1  N  VAL A 150   O  TRP A 162           
SHEET    5   A 8 GLY A 183  LEU A 190 -1  O  ILE A 187   N  THR A 149           
SHEET    6   A 8 THR A  88  ASP A  93 -1  N  ILE A  91   O  VAL A 186           
SHEET    7   A 8 ILE A  78  ASN A  83 -1  N  ASN A  79   O  VAL A  92           
SHEET    8   A 8 ILE A 218  LEU A 220  1  O  THR A 219   N  LEU A  80           
SITE     1 AC1 12 ASN A  51  SER A  52  ALA A  55  ASP A  93                    
SITE     2 AC1 12 GLY A  97  MET A  98  LEU A 107  PHE A 138                    
SITE     3 AC1 12 THR A 184  HOH A 298  HOH A 303  HOH A 304                    
CRYST1   52.524   43.996   53.804  90.00 113.90  90.00 P 1 21 1      2          
ORIGX1      1.000000  0.000000  0.000000        0.00000                         
ORIGX2      0.000000  1.000000  0.000000        0.00000                         
ORIGX3      0.000000  0.000000  1.000000        0.00000                         
SCALE1      0.019039  0.000000  0.008437        0.00000                         
SCALE2      0.000000  0.022729  0.000000        0.00000                         
SCALE3      0.000000  0.000000  0.020329        0.00000                         
ATOM      1  N   GLN A  10       0.060  -3.175 -21.172  1.00 37.06           N  
ATOM      2  CA  GLN A  10       1.422  -2.667 -20.961  1.00 36.42           C  
ATOM      3  C   GLN A  10       2.448  -3.806 -21.116  1.00 39.24           C  
ATOM      4  O   GLN A  10       2.153  -4.909 -20.658  1.00 38.34           O  
ATOM      5  CB  GLN A  10       1.558  -2.069 -19.541  1.00 37.91           C  
ATOM      6  CG  GLN A  10       0.659  -0.864 -19.243  1.00 47.46           C  
ATOM      7  CD  GLN A  10       0.586  -0.551 -17.761  1.00 65.03           C  
ATOM      8  OE1 GLN A  10      -0.494  -0.529 -17.161  1.00 59.69           O  
ATOM      9  NE2 GLN A  10       1.727  -0.295 -17.131  1.00 56.33           N  
ATOM     10  N   PRO A  11       3.668  -3.576 -21.680  1.00 35.04           N  
ATOM     11  CA  PRO A  11       4.674  -4.665 -21.734  1.00 33.61           C  
ATOM     12  C   PRO A  11       5.076  -5.098 -20.310  1.00 32.14           C  
ATOM     13  O   PRO A  11       5.066  -4.249 -19.410  1.00 31.23           O  
ATOM     14  CB  PRO A  11       5.858  -4.024 -22.470  1.00 35.94           C  
ATOM     15  CG  PRO A  11       5.285  -2.815 -23.162  1.00 40.65           C  
ATOM     16  CD  PRO A  11       4.203  -2.325 -22.263  1.00 37.05           C  
ATOM     17  N   MET A  12       5.393  -6.404 -20.096  1.00 25.76           N  
ATOM     18  CA  MET A  12       5.721  -6.932 -18.755  1.00 21.97           C  
ATOM     19  C   MET A  12       6.847  -6.198 -18.044  1.00 24.84           C  
ATOM     20  O   MET A  12       7.922  -6.004 -18.611  1.00 25.28           O  
ATOM     21  CB  MET A  12       5.986  -8.439 -18.766  1.00 21.56           C  
ATOM     22  CG  MET A  12       6.124  -9.027 -17.346  1.00 20.59           C  
ATOM     23  SD  MET A  12       6.066 -10.833 -17.295  1.00 20.46           S  
ATOM     24  CE  MET A  12       7.626 -11.213 -18.024  1.00 19.26           C  
ATOM     25  N   GLU A  13       6.570  -5.766 -16.816  1.00 22.08           N  
ATOM     26  CA  GLU A  13       7.510  -5.069 -15.960  1.00 23.98           C  
ATOM     27  C   GLU A  13       8.143  -6.094 -15.016  1.00 25.14           C  
ATOM     28  O   GLU A  13       7.523  -7.096 -14.681  1.00 23.53           O  
ATOM     29  CB  GLU A  13       6.783  -3.978 -15.161  1.00 26.70           C  
ATOM     30  CG  GLU A  13       7.700  -2.975 -14.470  1.00 44.34           C  
ATOM     31  CD  GLU A  13       8.202  -1.815 -15.311  1.00 73.99           C  
ATOM     32  OE1 GLU A  13       9.295  -1.293 -14.995  1.00 77.27           O  
ATOM     33  OE2 GLU A  13       7.494  -1.403 -16.259  1.00 71.60           O  
ATOM     34  N   GLU A  14       9.359  -5.838 -14.581  1.00 23.30           N  
ATOM     35  CA  GLU A  14      10.088  -6.709 -13.662  1.00 24.58           C  
ATOM     36  C   GLU A  14      10.434  -5.897 -12.433  1.00 27.55           C  
ATOM     37  O   GLU A  14      10.953  -4.781 -12.561  1.00 28.86           O  
ATOM     38  CB  GLU A  14      11.340  -7.268 -14.363  1.00 26.95           C  
ATOM     39  CG  GLU A  14      12.268  -8.110 -13.505  1.00 38.33           C  
ATOM     40  CD  GLU A  14      13.624  -8.382 -14.135  1.00 63.84           C  
ATOM     41  OE1 GLU A  14      14.014  -7.639 -15.066  1.00 63.86           O  
ATOM     42  OE2 GLU A  14      14.298  -9.342 -13.698  1.00 53.33           O  
ATOM     43  N   GLU A  15      10.086  -6.428 -11.251  1.00 20.94           N  
ATOM     44  CA  GLU A  15      10.333  -5.813  -9.942  1.00 20.73           C  
ATOM     45  C   GLU A  15      11.180  -6.745  -9.088  1.00 22.31           C  
ATOM     46  O   GLU A  15      10.952  -7.955  -9.057  1.00 21.72           O  
ATOM     47  CB  GLU A  15       9.021  -5.532  -9.208  1.00 22.62           C  
ATOM     48  CG  GLU A  15       8.578  -4.089  -9.256  1.00 38.16           C  
ATOM     49  CD  GLU A  15       7.366  -3.830  -8.384  1.00 52.64           C  
ATOM     50  OE1 GLU A  15       6.261  -3.694  -8.952  1.00 41.71           O  
ATOM     51  OE2 GLU A  15       7.510  -3.782  -7.140  1.00 45.77           O  
ATOM     52  N   GLU A  16      12.161  -6.189  -8.396  1.00 17.27           N  
ATOM     53  CA  GLU A  16      13.015  -6.963  -7.536  1.00 17.09           C  
ATOM     54  C   GLU A  16      12.349  -7.103  -6.170  1.00 19.59           C  
ATOM     55  O   GLU A  16      11.745  -6.142  -5.684  1.00 19.66           O  
ATOM     56  CB  GLU A  16      14.364  -6.242  -7.392  1.00 18.77           C  
ATOM     57  CG  GLU A  16      15.375  -7.017  -6.563  1.00 29.06           C  
ATOM     58  CD  GLU A  16      16.735  -6.361  -6.442  1.00 60.24           C  
ATOM     59  OE1 GLU A  16      17.093  -5.942  -5.317  1.00 52.46           O  
ATOM     60  OE2 GLU A  16      17.447  -6.277  -7.470  1.00 60.95           O  
ATOM     61  N   VAL A  17      12.418  -8.295  -5.579  1.00 15.76           N  
ATOM     62  CA  VAL A  17      11.880  -8.536  -4.223  1.00 14.55           C  
ATOM     63  C   VAL A  17      12.971  -9.251  -3.432  1.00 19.29           C  
ATOM     64  O   VAL A  17      13.690 -10.094  -3.978  1.00 18.65           O  
ATOM     65  CB AVAL A  17      10.492  -9.243  -4.246  0.50 17.82           C  
ATOM     66  CB BVAL A  17      10.573  -9.381  -4.220  0.50 18.96           C  
ATOM     67  CG1AVAL A  17      10.561 -10.620  -4.900  0.50 16.78           C  
ATOM     68  CG1BVAL A  17      10.013  -9.553  -2.805  0.50 19.15           C  
ATOM     69  CG2AVAL A  17       9.872  -9.319  -2.851  0.50 17.93           C  
ATOM     70  CG2BVAL A  17       9.527  -8.770  -5.122  0.50 18.66           C  
ATOM     71  N   GLU A  18      13.112  -8.904  -2.167  1.00 17.83           N  
ATOM     72  CA  GLU A  18      14.060  -9.545  -1.274  1.00 17.55           C  
ATOM     73  C   GLU A  18      13.249 -10.141  -0.166  1.00 19.43           C  
ATOM     74  O   GLU A  18      12.519  -9.426   0.517  1.00 18.37           O  
ATOM     75  CB  GLU A  18      15.085  -8.549  -0.717  1.00 19.01           C  
ATOM     76  CG  GLU A  18      16.145  -8.212  -1.736  1.00 24.21           C  
ATOM     77  CD  GLU A  18      17.105  -7.163  -1.237  1.00 34.62           C  
ATOM     78  OE1 GLU A  18      17.013  -6.015  -1.720  1.00 35.30           O  
ATOM     79  OE2 GLU A  18      17.969  -7.495  -0.397  1.00 38.65           O  
ATOM     80  N   THR A  19      13.319 -11.457  -0.026  1.00 17.31           N  
ATOM     81  CA  THR A  19      12.613 -12.188   1.019  1.00 16.51           C  
ATOM     82  C   THR A  19      13.609 -12.566   2.079  1.00 19.43           C  
ATOM     83  O   THR A  19      14.668 -13.142   1.792  1.00 19.78           O  
ATOM     84  CB  THR A  19      11.901 -13.440   0.467  1.00 17.79           C  
ATOM     85  OG1 THR A  19      10.983 -13.050  -0.543  1.00 20.04           O  
ATOM     86  CG2 THR A  19      11.169 -14.229   1.569  1.00 18.95           C  
ATOM     87  N   PHE A  20      13.269 -12.250   3.333  1.00 16.08           N  
ATOM     88  CA  PHE A  20      14.111 -12.517   4.476  1.00 15.15           C  
ATOM     89  C   PHE A  20      13.408 -13.375   5.476  1.00 19.13           C  
ATOM     90  O   PHE A  20      12.182 -13.283   5.635  1.00 19.09           O  
ATOM     91  CB  PHE A  20      14.473 -11.198   5.180  1.00 16.93           C  
ATOM     92  CG  PHE A  20      15.359 -10.293   4.359  1.00 17.54           C  
ATOM     93  CD1 PHE A  20      16.749 -10.410   4.418  1.00 20.98           C  
ATOM     94  CD2 PHE A  20      14.809  -9.332   3.512  1.00 19.76           C  
ATOM     95  CE1 PHE A  20      17.567  -9.604   3.617  1.00 21.48           C  
ATOM     96  CE2 PHE A  20      15.633  -8.493   2.751  1.00 21.70           C  
ATOM     97  CZ  PHE A  20      17.002  -8.653   2.787  1.00 19.95           C  
ATOM     98  N   ALA A  21      14.191 -14.159   6.216  1.00 17.52           N  
ATOM     99  CA  ALA A  21      13.628 -14.948   7.291  1.00 17.50           C  
ATOM    100  C   ALA A  21      13.770 -14.124   8.563  1.00 20.06           C  
ATOM    101  O   ALA A  21      14.803 -13.479   8.784  1.00 19.80           O  
ATOM    102  CB  ALA A  21      14.416 -16.261   7.454  1.00 19.05           C  
ATOM    103  N   PHE A  22      12.744 -14.146   9.417  1.00 18.07           N  
ATOM    104  CA  PHE A  22      12.851 -13.518  10.723  1.00 15.90           C  
ATOM    105  C   PHE A  22      13.869 -14.296  11.544  1.00 19.38           C  
ATOM    106  O   PHE A  22      13.952 -15.539  11.417  1.00 18.73           O  
ATOM    107  CB  PHE A  22      11.508 -13.576  11.471  1.00 16.31           C  
ATOM    108  CG  PHE A  22      10.529 -12.506  11.029  1.00 15.56           C  
ATOM    109  CD1 PHE A  22      10.707 -11.178  11.413  1.00 16.69           C  
ATOM    110  CD2 PHE A  22       9.437 -12.828  10.242  1.00 15.95           C  
ATOM    111  CE1 PHE A  22       9.832 -10.184  10.970  1.00 16.23           C  
ATOM    112  CE2 PHE A  22       8.533 -11.845   9.834  1.00 18.04           C  
ATOM    113  CZ  PHE A  22       8.744 -10.520  10.193  1.00 14.62           C  
ATOM    114  N   GLN A  23      14.567 -13.587  12.451  1.00 17.43           N  
ATOM    115  CA  GLN A  23      15.473 -14.196  13.422  1.00 18.46           C  
ATOM    116  C   GLN A  23      14.568 -15.137  14.226  1.00 21.51           C  
ATOM    117  O   GLN A  23      13.394 -14.829  14.433  1.00 20.20           O  
ATOM    118  CB  GLN A  23      16.094 -13.112  14.310  1.00 19.59           C  
ATOM    119  CG  GLN A  23      17.233 -13.605  15.221  1.00 23.51           C  
ATOM    120  CD  GLN A  23      16.765 -14.062  16.578  1.00 28.48           C  
ATOM    121  OE1 GLN A  23      17.500 -14.732  17.321  1.00 32.14           O  
ATOM    122  NE2 GLN A  23      15.558 -13.688  16.968  1.00 20.23           N  
ATOM    123  N   ALA A  24      15.076 -16.340  14.566  1.00 19.75           N  
ATOM    124  CA  ALA A  24      14.290 -17.398  15.195  1.00 19.12           C  
ATOM    125  C   ALA A  24      13.442 -16.959  16.378  1.00 21.05           C  
ATOM    126  O   ALA A  24      12.279 -17.366  16.491  1.00 20.17           O  
ATOM    127  CB  ALA A  24      15.199 -18.562  15.593  1.00 19.88           C  
ATOM    128  N   GLU A  25      14.003 -16.142  17.257  1.00 18.15           N  
ATOM    129  CA  GLU A  25      13.251 -15.716  18.437  1.00 19.02           C  
ATOM    130  C   GLU A  25      12.169 -14.709  18.093  1.00 21.03           C  
ATOM    131  O   GLU A  25      11.089 -14.734  18.700  1.00 21.23           O  
ATOM    132  CB  GLU A  25      14.163 -15.187  19.536  1.00 21.06           C  
ATOM    133  CG  GLU A  25      14.950 -16.281  20.241  1.00 28.65           C  
ATOM    134  CD  GLU A  25      16.235 -15.817  20.903  1.00 53.09           C  
ATOM    135  OE1 GLU A  25      17.074 -15.194  20.211  1.00 40.89           O  
ATOM    136  OE2 GLU A  25      16.420 -16.114  22.106  1.00 40.77           O  
ATOM    137  N   ILE A  26      12.435 -13.837  17.095  1.00 18.70           N  
ATOM    138  CA  ILE A  26      11.397 -12.895  16.671  1.00 17.35           C  
ATOM    139  C   ILE A  26      10.245 -13.690  16.081  1.00 19.47           C  
ATOM    140  O   ILE A  26       9.084 -13.358  16.340  1.00 18.61           O  
ATOM    141  CB  ILE A  26      11.955 -11.853  15.684  1.00 19.02           C  
ATOM    142  CG1 ILE A  26      13.005 -10.977  16.412  1.00 20.09           C  
ATOM    143  CG2 ILE A  26      10.813 -10.971  15.130  1.00 20.00           C  
ATOM    144  CD1 ILE A  26      13.866 -10.061  15.507  1.00 27.07           C  
ATOM    145  N   ALA A  27      10.551 -14.729  15.259  1.00 17.96           N  
ATOM    146  CA  ALA A  27       9.496 -15.559  14.688  1.00 17.46           C  
ATOM    147  C   ALA A  27       8.665 -16.256  15.787  1.00 19.12           C  
ATOM    148  O   ALA A  27       7.433 -16.296  15.665  1.00 18.70           O  
ATOM    149  CB  ALA A  27      10.070 -16.576  13.704  1.00 17.83           C  
ATOM    150  N   GLN A  28       9.333 -16.722  16.887  1.00 18.90           N  
ATOM    151  CA  GLN A  28       8.672 -17.363  18.037  1.00 19.44           C  
ATOM    152  C   GLN A  28       7.737 -16.351  18.703  1.00 22.37           C  
ATOM    153  O   GLN A  28       6.583 -16.684  18.963  1.00 23.53           O  
ATOM    154  CB  GLN A  28       9.699 -17.866  19.063  1.00 21.33           C  
ATOM    155  CG  GLN A  28      10.518 -19.092  18.675  1.00 39.85           C  
ATOM    156  CD  GLN A  28      11.707 -19.245  19.614  1.00 49.49           C  
ATOM    157  OE1 GLN A  28      11.564 -19.284  20.838  1.00 45.51           O  
ATOM    158  NE2 GLN A  28      12.916 -19.296  19.063  1.00 45.30           N  
ATOM    159  N   LEU A  29       8.208 -15.108  18.910  1.00 20.29           N  
ATOM    160  CA  LEU A  29       7.406 -14.031  19.523  1.00 20.14           C  
ATOM    161  C   LEU A  29       6.169 -13.707  18.674  1.00 21.80           C  
ATOM    162  O   LEU A  29       5.057 -13.566  19.207  1.00 20.90           O  
ATOM    163  CB  LEU A  29       8.266 -12.778  19.752  1.00 20.18           C  
ATOM    164  CG  LEU A  29       7.531 -11.507  20.185  1.00 26.00           C  
ATOM    165  CD1 LEU A  29       6.960 -11.637  21.586  1.00 26.73           C  
ATOM    166  CD2 LEU A  29       8.443 -10.285  20.079  1.00 29.31           C  
ATOM    167  N   MET A  30       6.360 -13.586  17.351  1.00 16.28           N  
ATOM    168  CA  MET A  30       5.244 -13.314  16.436  1.00 16.19           C  
ATOM    169  C   MET A  30       4.192 -14.430  16.509  1.00 20.57           C  
ATOM    170  O   MET A  30       3.001 -14.133  16.556  1.00 20.91           O  
ATOM    171  CB  MET A  30       5.747 -13.119  15.004  1.00 18.21           C  
ATOM    172  CG  MET A  30       6.560 -11.863  14.845  1.00 18.64           C  
ATOM    173  SD  MET A  30       7.181 -11.678  13.155  1.00 17.97           S  
ATOM    174  CE  MET A  30       5.734 -11.167  12.345  1.00 16.84           C  
ATOM    175  N   SER A  31       4.627 -15.706  16.571  1.00 20.44           N  
ATOM    176  CA  SER A  31       3.693 -16.832  16.645  1.00 20.34           C  
ATOM    177  C   SER A  31       2.920 -16.786  17.970  1.00 23.90           C  
ATOM    178  O   SER A  31       1.715 -17.017  17.960  1.00 25.26           O  
ATOM    179  CB  SER A  31       4.441 -18.156  16.511  1.00 23.30           C  
ATOM    180  OG  SER A  31       3.515 -19.220  16.662  1.00 31.46           O  
ATOM    181  N   LEU A  32       3.579 -16.392  19.066  1.00 21.51           N  
ATOM    182  CA  LEU A  32       2.936 -16.278  20.378  1.00 23.16           C  
ATOM    183  C   LEU A  32       1.870 -15.174  20.366  1.00 27.08           C  
ATOM    184  O   LEU A  32       0.745 -15.391  20.814  1.00 28.43           O  
ATOM    185  CB  LEU A  32       3.959 -16.034  21.487  1.00 23.98           C  
ATOM    186  CG  LEU A  32       4.501 -17.277  22.170  1.00 31.57           C  
ATOM    187  CD1 LEU A  32       5.796 -16.963  22.929  1.00 32.35           C  
ATOM    188  CD2 LEU A  32       3.438 -17.908  23.099  1.00 34.15           C  
ATOM    189  N   ILE A  33       2.208 -14.012  19.784  1.00 20.56           N  
ATOM    190  CA  ILE A  33       1.274 -12.884  19.686  1.00 19.73           C  
ATOM    191  C   ILE A  33       0.070 -13.228  18.826  1.00 23.40           C  
ATOM    192  O   ILE A  33      -1.040 -12.803  19.153  1.00 24.37           O  
ATOM    193  CB  ILE A  33       2.022 -11.618  19.155  1.00 21.39           C  
ATOM    194  CG1 ILE A  33       3.001 -11.084  20.223  1.00 20.79           C  
ATOM    195  CG2 ILE A  33       1.048 -10.499  18.688  1.00 21.75           C  
ATOM    196  CD1 ILE A  33       4.055 -10.020  19.688  1.00 21.60           C  
ATOM    197  N   ILE A  34       0.284 -13.960  17.718  1.00 20.11           N  
ATOM    198  CA  ILE A  34      -0.771 -14.331  16.761  1.00 20.28           C  
ATOM    199  C   ILE A  34      -1.715 -15.430  17.238  1.00 28.93           C  
ATOM    200  O   ILE A  34      -2.942 -15.345  17.068  1.00 29.84           O  
ATOM    201  CB  ILE A  34      -0.099 -14.689  15.397  1.00 22.59           C  
ATOM    202  CG1 ILE A  34       0.509 -13.419  14.794  1.00 21.46           C  
ATOM    203  CG2 ILE A  34      -1.082 -15.358  14.415  1.00 24.07           C  
ATOM    204  CD1 ILE A  34       1.350 -13.663  13.555  1.00 21.95           C  
ATOM    205  N   ASN A  35      -1.133 -16.489  17.768  1.00 27.74           N  
ATOM    206  CA  ASN A  35      -1.854 -17.708  18.098  1.00 28.48           C  
ATOM    207  C   ASN A  35      -2.429 -17.826  19.472  1.00 32.93           C  
ATOM    208  O   ASN A  35      -3.070 -18.839  19.751  1.00 33.76           O  
ATOM    209  CB  ASN A  35      -0.990 -18.914  17.741  1.00 26.80           C  
ATOM    210  CG  ASN A  35      -0.602 -18.910  16.286  1.00 41.54           C  
ATOM    211  OD1 ASN A  35       0.567 -18.725  15.932  1.00 36.23           O  
ATOM    212  ND2 ASN A  35      -1.590 -19.029  15.413  1.00 31.93           N  
ATOM    213  N   THR A  36      -2.244 -16.802  20.318  1.00 29.22           N  
ATOM    214  CA  THR A  36      -2.710 -16.796  21.705  1.00 28.54           C  
ATOM    215  C   THR A  36      -3.649 -15.623  21.948  1.00 28.73           C  
ATOM    216  O   THR A  36      -3.355 -14.500  21.531  1.00 27.87           O  
ATOM    217  CB  THR A  36      -1.481 -16.705  22.655  1.00 40.79           C  
ATOM    218  OG1 THR A  36      -0.482 -17.665  22.276  1.00 43.46           O  
ATOM    219  CG2 THR A  36      -1.836 -16.864  24.130  1.00 39.89           C  
ATOM    220  N   PHE A  37      -4.749 -15.857  22.692  1.00 22.09           N  
ATOM    221  CA  PHE A  37      -5.633 -14.764  23.059  1.00 20.06           C  
ATOM    222  C   PHE A  37      -4.991 -13.879  24.112  1.00 24.46           C  
ATOM    223  O   PHE A  37      -4.496 -14.364  25.124  1.00 24.22           O  
ATOM    224  CB  PHE A  37      -6.988 -15.285  23.617  1.00 19.41           C  
ATOM    225  CG  PHE A  37      -7.856 -14.174  24.166  1.00 18.74           C  
ATOM    226  CD1 PHE A  37      -8.708 -13.458  23.328  1.00 19.65           C  
ATOM    227  CD2 PHE A  37      -7.789 -13.809  25.512  1.00 18.98           C  
ATOM    228  CE1 PHE A  37      -9.475 -12.408  23.822  1.00 19.86           C  
ATOM    229  CE2 PHE A  37      -8.561 -12.754  26.003  1.00 20.87           C  
ATOM    230  CZ  PHE A  37      -9.418 -12.081  25.157  1.00 18.40           C  
ATOM    231  N   TYR A  38      -5.046 -12.566  23.893  1.00 20.20           N  
ATOM    232  CA  TYR A  38      -4.651 -11.585  24.876  1.00 19.28           C  
ATOM    233  C   TYR A  38      -5.722 -10.550  24.929  1.00 22.92           C  
ATOM    234  O   TYR A  38      -6.242 -10.149  23.886  1.00 22.60           O  
ATOM    235  CB  TYR A  38      -3.281 -10.898  24.570  1.00 22.39           C  
ATOM    236  CG  TYR A  38      -2.130 -11.866  24.494  1.00 26.52           C  
ATOM    237  CD1 TYR A  38      -1.571 -12.410  25.648  1.00 29.22           C  
ATOM    238  CD2 TYR A  38      -1.623 -12.276  23.267  1.00 27.94           C  
ATOM    239  CE1 TYR A  38      -0.562 -13.369  25.578  1.00 33.33           C  
ATOM    240  CE2 TYR A  38      -0.604 -13.218  23.185  1.00 29.87           C  
ATOM    241  CZ  TYR A  38      -0.064 -13.753  24.342  1.00 39.31           C  
ATOM    242  OH  TYR A  38       0.922 -14.708  24.251  1.00 40.58           O  
ATOM    243  N   SER A  39      -6.086 -10.109  26.132  1.00 19.73           N  
ATOM    244  CA  SER A  39      -7.025  -9.013  26.267  1.00 19.83           C  
ATOM    245  C   SER A  39      -6.133  -7.747  26.145  1.00 25.58           C  
ATOM    246  O   SER A  39      -4.900  -7.858  26.048  1.00 25.80           O  
ATOM    247  CB  SER A  39      -7.772  -9.068  27.603  1.00 23.72           C  
ATOM    248  OG  SER A  39      -6.886  -8.854  28.691  1.00 28.46           O  
ATOM    249  N   ASN A  40      -6.743  -6.586  26.110  1.00 21.81           N  
ATOM    250  CA  ASN A  40      -6.027  -5.313  26.066  1.00 20.13           C  
ATOM    251  C   ASN A  40      -5.176  -5.148  24.773  1.00 19.85           C  
ATOM    252  O   ASN A  40      -4.075  -4.579  24.804  1.00 18.69           O  
ATOM    253  CB  ASN A  40      -5.185  -5.160  27.346  1.00 22.85           C  
ATOM    254  CG  ASN A  40      -4.811  -3.741  27.641  1.00 33.66           C  
ATOM    255  OD1 ASN A  40      -5.565  -2.820  27.346  1.00 25.65           O  
ATOM    256  ND2 ASN A  40      -3.630  -3.543  28.211  1.00 25.69           N  
ATOM    257  N   LYS A  41      -5.735  -5.593  23.638  1.00 16.18           N  
ATOM    258  CA  LYS A  41      -5.040  -5.521  22.336  1.00 14.44           C  
ATOM    259  C   LYS A  41      -4.872  -4.063  21.900  1.00 16.39           C  
ATOM    260  O   LYS A  41      -3.933  -3.780  21.145  1.00 14.01           O  
ATOM    261  CB  LYS A  41      -5.794  -6.287  21.259  1.00 15.50           C  
ATOM    262  CG  LYS A  41      -5.766  -7.805  21.440  1.00 17.41           C  
ATOM    263  CD  LYS A  41      -6.618  -8.453  20.321  1.00 19.38           C  
ATOM    264  CE  LYS A  41      -6.402  -9.942  20.203  1.00 31.64           C  
ATOM    265  NZ  LYS A  41      -7.068 -10.696  21.300  1.00 34.18           N  
ATOM    266  N   GLU A  42      -5.689  -3.132  22.448  1.00 14.32           N  
ATOM    267  CA  GLU A  42      -5.670  -1.727  22.055  1.00 13.81           C  
ATOM    268  C   GLU A  42      -4.308  -1.048  22.216  1.00 16.71           C  
ATOM    269  O   GLU A  42      -4.065  -0.022  21.568  1.00 16.39           O  
ATOM    270  CB  GLU A  42      -6.747  -0.931  22.805  1.00 15.26           C  
ATOM    271  CG  GLU A  42      -6.471  -0.795  24.304  1.00 17.20           C  
ATOM    272  CD  GLU A  42      -7.575  -0.162  25.122  1.00 34.49           C  
ATOM    273  OE1 GLU A  42      -8.743  -0.581  24.975  1.00 29.65           O  
ATOM    274  OE2 GLU A  42      -7.265   0.733  25.937  1.00 30.78           O  
ATOM    275  N   ILE A  43      -3.416  -1.619  23.053  1.00 13.73           N  
ATOM    276  CA  ILE A  43      -2.086  -1.033  23.280  1.00 14.33           C  
ATOM    277  C   ILE A  43      -1.238  -1.023  21.993  1.00 14.38           C  
ATOM    278  O   ILE A  43      -0.194  -0.354  21.967  1.00 15.03           O  
ATOM    279  CB  ILE A  43      -1.351  -1.673  24.488  1.00 17.45           C  
ATOM    280  CG1 ILE A  43      -1.058  -3.181  24.250  1.00 17.55           C  
ATOM    281  CG2 ILE A  43      -2.172  -1.456  25.766  1.00 19.13           C  
ATOM    282  CD1 ILE A  43       0.246  -3.462  23.616  1.00 18.06           C  
ATOM    283  N   PHE A  44      -1.652  -1.781  20.941  1.00 12.12           N  
ATOM    284  CA  PHE A  44      -0.856  -1.777  19.700  1.00 10.24           C  
ATOM    285  C   PHE A  44      -0.717  -0.313  19.234  1.00 13.77           C  
ATOM    286  O   PHE A  44       0.353   0.064  18.756  1.00 14.42           O  
ATOM    287  CB  PHE A  44      -1.482  -2.644  18.579  1.00 11.90           C  
ATOM    288  CG  PHE A  44      -2.656  -1.980  17.890  1.00 12.63           C  
ATOM    289  CD1 PHE A  44      -3.942  -2.074  18.423  1.00 14.01           C  
ATOM    290  CD2 PHE A  44      -2.461  -1.167  16.770  1.00 13.61           C  
ATOM    291  CE1 PHE A  44      -5.024  -1.421  17.824  1.00 15.14           C  
ATOM    292  CE2 PHE A  44      -3.529  -0.469  16.204  1.00 13.63           C  
ATOM    293  CZ  PHE A  44      -4.811  -0.599  16.734  1.00 13.20           C  
ATOM    294  N   LEU A  45      -1.787   0.500  19.384  1.00 11.50           N  
ATOM    295  CA  LEU A  45      -1.722   1.849  18.852  1.00 11.78           C  
ATOM    296  C   LEU A  45      -0.733   2.704  19.637  1.00 13.88           C  
ATOM    297  O   LEU A  45       0.023   3.490  19.049  1.00 13.77           O  
ATOM    298  CB  LEU A  45      -3.116   2.492  18.782  1.00 12.56           C  
ATOM    299  CG  LEU A  45      -3.188   3.822  18.009  1.00 16.22           C  
ATOM    300  CD1 LEU A  45      -2.675   3.677  16.574  1.00 16.82           C  
ATOM    301  CD2 LEU A  45      -4.603   4.378  18.005  1.00 17.90           C  
ATOM    302  N   ARG A  46      -0.749   2.566  20.983  1.00 12.47           N  
ATOM    303  CA  ARG A  46       0.210   3.282  21.819  1.00 12.61           C  
ATOM    304  C   ARG A  46       1.632   2.942  21.368  1.00 14.34           C  
ATOM    305  O   ARG A  46       2.470   3.842  21.235  1.00 15.02           O  
ATOM    306  CB  ARG A  46       0.026   2.835  23.284  1.00 14.73           C  
ATOM    307  CG  ARG A  46       1.023   3.520  24.221  1.00 17.56           C  
ATOM    308  CD  ARG A  46       0.999   2.850  25.596  1.00 18.24           C  
ATOM    309  NE  ARG A  46       1.609   1.520  25.521  1.00 19.39           N  
ATOM    310  CZ  ARG A  46       1.307   0.517  26.336  1.00 24.23           C  
ATOM    311  NH1 ARG A  46       0.440   0.694  27.324  1.00 23.72           N  
ATOM    312  NH2 ARG A  46       1.883  -0.668  26.179  1.00 21.85           N  
ATOM    313  N   GLU A  47       1.889   1.648  21.064  1.00 12.62           N  
ATOM    314  CA  GLU A  47       3.243   1.246  20.678  1.00 12.71           C  
ATOM    315  C   GLU A  47       3.693   1.878  19.359  1.00 15.02           C  
ATOM    316  O   GLU A  47       4.822   2.373  19.244  1.00 15.85           O  
ATOM    317  CB  GLU A  47       3.376  -0.285  20.637  1.00 13.24           C  
ATOM    318  CG  GLU A  47       3.184  -0.896  22.030  1.00 14.35           C  
ATOM    319  CD  GLU A  47       4.165  -0.365  23.070  1.00 24.65           C  
ATOM    320  OE1 GLU A  47       5.336  -0.087  22.712  1.00 22.98           O  
ATOM    321  OE2 GLU A  47       3.739  -0.158  24.229  1.00 22.64           O  
ATOM    322  N   LEU A  48       2.774   1.911  18.379  1.00 12.01           N  
ATOM    323  CA  LEU A  48       3.142   2.483  17.071  1.00 11.34           C  
ATOM    324  C   LEU A  48       3.258   3.993  17.161  1.00 14.23           C  
ATOM    325  O   LEU A  48       4.153   4.544  16.535  1.00 13.76           O  
ATOM    326  CB  LEU A  48       2.120   2.075  16.000  1.00 11.96           C  
ATOM    327  CG  LEU A  48       1.973   0.552  15.796  1.00 14.59           C  
ATOM    328  CD1 LEU A  48       0.848   0.226  14.781  1.00 15.90           C  
ATOM    329  CD2 LEU A  48       3.300  -0.122  15.342  1.00 15.23           C  
ATOM    330  N   ILE A  49       2.400   4.668  17.941  1.00 11.61           N  
ATOM    331  CA  ILE A  49       2.505   6.119  18.110  1.00 10.86           C  
ATOM    332  C   ILE A  49       3.805   6.455  18.860  1.00 13.77           C  
ATOM    333  O   ILE A  49       4.460   7.433  18.512  1.00 14.55           O  
ATOM    334  CB  ILE A  49       1.249   6.702  18.798  1.00 13.52           C  
ATOM    335  CG1 ILE A  49      -0.003   6.589  17.878  1.00 13.90           C  
ATOM    336  CG2 ILE A  49       1.466   8.145  19.304  1.00 14.90           C  
ATOM    337  CD1 ILE A  49      -1.349   6.982  18.580  1.00 17.10           C  
ATOM    338  N   SER A  50       4.207   5.599  19.830  1.00 12.36           N  
ATOM    339  CA  SER A  50       5.481   5.793  20.533  1.00 12.62           C  
ATOM    340  C   SER A  50       6.668   5.674  19.582  1.00 15.29           C  
ATOM    341  O   SER A  50       7.569   6.518  19.642  1.00 16.23           O  
ATOM    342  CB ASER A  50       5.604   4.759  21.654  0.50 14.19           C  
ATOM    343  CB BSER A  50       5.588   4.833  21.709  0.50 15.44           C  
ATOM    344  OG ASER A  50       6.858   4.826  22.313  0.50 14.97           O  
ATOM    345  OG BSER A  50       4.568   5.195  22.623  0.50 20.32           O  
ATOM    346  N   ASN A  51       6.618   4.711  18.627  1.00 13.62           N  
ATOM    347  CA  ASN A  51       7.686   4.578  17.650  1.00 13.13           C  
ATOM    348  C   ASN A  51       7.725   5.805  16.742  1.00 14.34           C  
ATOM    349  O   ASN A  51       8.810   6.312  16.429  1.00 15.00           O  
ATOM    350  CB  ASN A  51       7.508   3.313  16.809  1.00 13.57           C  
ATOM    351  CG  ASN A  51       7.802   2.047  17.582  1.00 18.17           C  
ATOM    352  OD1 ASN A  51       8.451   2.056  18.657  1.00 20.06           O  
ATOM    353  ND2 ASN A  51       7.441   0.942  16.991  1.00 16.05           N  
ATOM    354  N   SER A  52       6.533   6.319  16.355  1.00 12.10           N  
ATOM    355  CA  SER A  52       6.474   7.539  15.536  1.00 11.36           C  
ATOM    356  C   SER A  52       7.070   8.708  16.300  1.00 14.55           C  
ATOM    357  O   SER A  52       7.881   9.458  15.736  1.00 14.32           O  
ATOM    358  CB  SER A  52       5.022   7.858  15.158  1.00 12.76           C  
ATOM    359  OG  SER A  52       4.579   6.888  14.224  1.00 13.01           O  
ATOM    360  N   SER A  53       6.677   8.861  17.585  1.00 12.93           N  
ATOM    361  CA  SER A  53       7.194   9.951  18.437  1.00 12.80           C  
ATOM    362  C   SER A  53       8.713   9.875  18.545  1.00 15.82           C  
ATOM    363  O   SER A  53       9.394  10.901  18.403  1.00 15.15           O  
ATOM    364  CB  SER A  53       6.559   9.872  19.820  1.00 15.70           C  
ATOM    365  OG  SER A  53       7.101  10.908  20.638  1.00 22.25           O  
ATOM    366  N   ASP A  54       9.262   8.653  18.742  1.00 13.78           N  
ATOM    367  CA  ASP A  54      10.723   8.474  18.841  1.00 14.12           C  
ATOM    368  C   ASP A  54      11.409   8.890  17.534  1.00 17.12           C  
ATOM    369  O   ASP A  54      12.455   9.560  17.567  1.00 17.27           O  
ATOM    370  CB  ASP A  54      11.077   7.031  19.182  1.00 14.58           C  
ATOM    371  CG  ASP A  54      10.696   6.621  20.585  1.00 17.76           C  
ATOM    372  OD1 ASP A  54      10.410   7.531  21.418  1.00 20.25           O  
ATOM    373  OD2 ASP A  54      10.702   5.400  20.859  1.00 22.04           O  
ATOM    374  N   ALA A  55      10.792   8.545  16.376  1.00 13.25           N  
ATOM    375  CA  ALA A  55      11.328   8.871  15.049  1.00 13.50           C  
ATOM    376  C   ALA A  55      11.284  10.351  14.801  1.00 15.20           C  
ATOM    377  O   ALA A  55      12.181  10.869  14.131  1.00 15.10           O  
ATOM    378  CB  ALA A  55      10.519   8.168  13.974  1.00 14.08           C  
ATOM    379  N   LEU A  56      10.230  11.028  15.305  1.00 13.51           N  
ATOM    380  CA  LEU A  56      10.071  12.476  15.161  1.00 13.07           C  
ATOM    381  C   LEU A  56      11.090  13.179  16.054  1.00 17.53           C  
ATOM    382  O   LEU A  56      11.696  14.140  15.604  1.00 17.02           O  
ATOM    383  CB  LEU A  56       8.657  12.910  15.456  1.00 12.71           C  
ATOM    384  CG  LEU A  56       7.641  12.486  14.377  1.00 12.76           C  
ATOM    385  CD1 LEU A  56       6.232  12.442  14.925  1.00 13.87           C  
ATOM    386  CD2 LEU A  56       7.645  13.485  13.247  1.00 14.96           C  
ATOM    387  N   ASP A  57      11.364  12.646  17.256  1.00 15.00           N  
ATOM    388  CA  ASP A  57      12.440  13.207  18.085  1.00 15.37           C  
ATOM    389  C   ASP A  57      13.778  13.094  17.353  1.00 17.30           C  
ATOM    390  O   ASP A  57      14.553  14.059  17.378  1.00 17.04           O  
ATOM    391  CB  ASP A  57      12.553  12.444  19.414  1.00 15.54           C  
ATOM    392  CG  ASP A  57      11.428  12.633  20.402  1.00 17.90           C  
ATOM    393  OD1 ASP A  57      10.759  13.707  20.363  1.00 19.03           O  
ATOM    394  OD2 ASP A  57      11.306  11.786  21.321  1.00 19.98           O  
ATOM    395  N   LYS A  58      14.063  11.968  16.681  1.00 15.21           N  
ATOM    396  CA  LYS A  58      15.355  11.798  16.033  1.00 15.62           C  
ATOM    397  C   LYS A  58      15.571  12.864  14.946  1.00 18.95           C  
ATOM    398  O   LYS A  58      16.626  13.501  14.925  1.00 19.06           O  
ATOM    399  CB  LYS A  58      15.509  10.391  15.454  1.00 19.64           C  
ATOM    400  CG  LYS A  58      16.962  10.012  15.219  1.00 36.29           C  
ATOM    401  CD  LYS A  58      17.118   8.576  14.752  1.00 48.22           C  
ATOM    402  CE  LYS A  58      16.714   7.538  15.768  1.00 57.66           C  
ATOM    403  NZ  LYS A  58      16.493   6.218  15.130  1.00 61.01           N  
ATOM    404  N   ILE A  59      14.563  13.081  14.056  1.00 15.23           N  
ATOM    405  CA  ILE A  59      14.767  14.097  13.031  1.00 14.49           C  
ATOM    406  C   ILE A  59      14.811  15.509  13.635  1.00 17.76           C  
ATOM    407  O   ILE A  59      15.608  16.336  13.164  1.00 18.42           O  
ATOM    408  CB  ILE A  59      13.767  13.950  11.859  1.00 16.29           C  
ATOM    409  CG1 ILE A  59      14.083  14.949  10.723  1.00 17.51           C  
ATOM    410  CG2 ILE A  59      12.328  14.078  12.318  1.00 16.43           C  
ATOM    411  CD1 ILE A  59      15.430  14.746  10.101  1.00 20.03           C  
ATOM    412  N   ARG A  60      14.004  15.772  14.671  1.00 15.50           N  
ATOM    413  CA  ARG A  60      13.967  17.078  15.325  1.00 15.35           C  
ATOM    414  C   ARG A  60      15.360  17.411  15.864  1.00 18.81           C  
ATOM    415  O   ARG A  60      15.889  18.481  15.563  1.00 19.44           O  
ATOM    416  CB  ARG A  60      12.945  17.093  16.462  1.00 16.09           C  
ATOM    417  CG  ARG A  60      12.905  18.433  17.226  1.00 18.62           C  
ATOM    418  CD  ARG A  60      11.684  18.601  18.112  1.00 18.01           C  
ATOM    419  NE  ARG A  60      11.524  17.521  19.086  1.00 26.76           N  
ATOM    420  CZ  ARG A  60      12.015  17.539  20.320  1.00 43.25           C  
ATOM    421  NH1 ARG A  60      12.705  18.589  20.753  1.00 31.11           N  
ATOM    422  NH2 ARG A  60      11.817  16.508  21.134  1.00 29.62           N  
ATOM    423  N   TYR A  61      15.931  16.529  16.684  1.00 18.35           N  
ATOM    424  CA  TYR A  61      17.259  16.826  17.280  1.00 19.07           C  
ATOM    425  C   TYR A  61      18.367  16.884  16.249  1.00 22.40           C  
ATOM    426  O   TYR A  61      19.242  17.769  16.319  1.00 22.77           O  
ATOM    427  CB  TYR A  61      17.600  15.829  18.383  1.00 19.97           C  
ATOM    428  CG  TYR A  61      16.742  16.007  19.609  1.00 21.91           C  
ATOM    429  CD1 TYR A  61      15.866  15.008  20.021  1.00 23.69           C  
ATOM    430  CD2 TYR A  61      16.833  17.157  20.387  1.00 22.77           C  
ATOM    431  CE1 TYR A  61      15.044  15.182  21.131  1.00 26.57           C  
ATOM    432  CE2 TYR A  61      16.020  17.342  21.498  1.00 24.48           C  
ATOM    433  CZ  TYR A  61      15.135  16.346  21.876  1.00 31.74           C  
ATOM    434  OH  TYR A  61      14.356  16.525  22.991  1.00 34.01           O  
ATOM    435  N   GLU A  62      18.332  15.988  15.275  1.00 20.57           N  
ATOM    436  CA  GLU A  62      19.345  16.025  14.259  1.00 21.75           C  
ATOM    437  C   GLU A  62      19.283  17.297  13.386  1.00 24.21           C  
ATOM    438  O   GLU A  62      20.330  17.899  13.111  1.00 23.51           O  
ATOM    439  CB  GLU A  62      19.519  14.647  13.612  1.00 24.54           C  
ATOM    440  CG  GLU A  62      19.107  14.358  12.196  1.00 38.67           C  
ATOM    441  CD  GLU A  62      19.643  12.991  11.789  1.00 52.93           C  
ATOM    442  OE1 GLU A  62      19.701  12.714  10.573  1.00 40.12           O  
ATOM    443  OE2 GLU A  62      20.016  12.195  12.681  1.00 52.12           O  
ATOM    444  N   SER A  63      18.053  17.830  13.155  1.00 19.53           N  
ATOM    445  CA  SER A  63      17.839  19.061  12.385  1.00 18.86           C  
ATOM    446  C   SER A  63      18.314  20.311  13.141  1.00 23.33           C  
ATOM    447  O   SER A  63      18.516  21.336  12.502  1.00 24.10           O  
ATOM    448  CB  SER A  63      16.372  19.214  11.998  1.00 21.06           C  
ATOM    449  OG  SER A  63      15.538  19.625  13.069  1.00 30.64           O  
ATOM    450  N   LEU A  64      18.445  20.241  14.470  1.00 21.58           N  
ATOM    451  CA  LEU A  64      18.929  21.399  15.250  1.00 22.36           C  
ATOM    452  C   LEU A  64      20.354  21.794  14.811  1.00 29.64           C  
ATOM    453  O   LEU A  64      20.648  22.989  14.680  1.00 29.47           O  
ATOM    454  CB  LEU A  64      18.891  21.118  16.757  1.00 22.65           C  
ATOM    455  CG  LEU A  64      17.543  21.192  17.434  1.00 27.23           C  
ATOM    456  CD1 LEU A  64      17.640  20.727  18.888  1.00 27.81           C  
ATOM    457  CD2 LEU A  64      16.990  22.631  17.393  1.00 29.62           C  
ATOM    458  N   THR A  65      21.213  20.788  14.577  1.00 28.41           N  
ATOM    459  CA  THR A  65      22.603  20.957  14.131  1.00 29.34           C  
ATOM    460  C   THR A  65      22.621  21.145  12.610  1.00 33.32           C  
ATOM    461  O   THR A  65      23.436  21.911  12.094  1.00 34.56           O  
ATOM    462  CB  THR A  65      23.431  19.719  14.555  1.00 38.02           C  
ATOM    463  OG1 THR A  65      23.348  19.558  15.973  1.00 42.27           O  
ATOM    464  CG2 THR A  65      24.905  19.811  14.149  1.00 41.84           C  
ATOM    465  N   ASP A  66      21.760  20.408  11.889  1.00 27.15           N  
ATOM    466  CA  ASP A  66      21.710  20.483  10.444  1.00 24.61           C  
ATOM    467  C   ASP A  66      20.289  20.736   9.934  1.00 27.19           C  
ATOM    468  O   ASP A  66      19.580  19.785   9.568  1.00 26.14           O  
ATOM    469  CB  ASP A  66      22.345  19.241   9.796  1.00 25.07           C  
ATOM    470  CG  ASP A  66      22.464  19.316   8.284  1.00 29.44           C  
ATOM    471  OD1 ASP A  66      22.115  20.382   7.702  1.00 30.84           O  
ATOM    472  OD2 ASP A  66      22.884  18.315   7.677  1.00 32.46           O  
ATOM    473  N   PRO A  67      19.875  22.015   9.837  1.00 23.75           N  
ATOM    474  CA  PRO A  67      18.504  22.307   9.371  1.00 23.40           C  
ATOM    475  C   PRO A  67      18.155  21.799   7.969  1.00 24.19           C  
ATOM    476  O   PRO A  67      16.961  21.632   7.679  1.00 22.33           O  
ATOM    477  CB  PRO A  67      18.389  23.837   9.508  1.00 25.24           C  
ATOM    478  CG  PRO A  67      19.466  24.210  10.523  1.00 30.10           C  
ATOM    479  CD  PRO A  67      20.590  23.253  10.227  1.00 26.15           C  
ATOM    480  N   SER A  68      19.166  21.490   7.104  1.00 21.50           N  
ATOM    481  CA  SER A  68      18.898  20.978   5.753  1.00 21.96           C  
ATOM    482  C   SER A  68      18.274  19.559   5.800  1.00 22.52           C  
ATOM    483  O   SER A  68      17.677  19.103   4.815  1.00 22.62           O  
ATOM    484  CB  SER A  68      20.156  21.002   4.887  1.00 25.95           C  
ATOM    485  OG  SER A  68      21.089  20.005   5.276  1.00 30.69           O  
ATOM    486  N   LYS A  69      18.336  18.909   6.970  1.00 18.86           N  
ATOM    487  CA  LYS A  69      17.684  17.594   7.132  1.00 18.12           C  
ATOM    488  C   LYS A  69      16.151  17.730   7.026  1.00 20.74           C  
ATOM    489  O   LYS A  69      15.449  16.736   6.811  1.00 20.29           O  
ATOM    490  CB  LYS A  69      18.120  16.908   8.423  1.00 18.96           C  
ATOM    491  CG  LYS A  69      19.593  16.535   8.316  1.00 21.09           C  
ATOM    492  CD  LYS A  69      20.127  15.784   9.479  1.00 31.38           C  
ATOM    493  CE  LYS A  69      21.444  15.112   9.154  1.00 28.20           C  
ATOM    494  NZ  LYS A  69      22.087  14.567  10.389  1.00 37.91           N  
ATOM    495  N   LEU A  70      15.641  18.972   7.117  1.00 17.47           N  
ATOM    496  CA  LEU A  70      14.193  19.237   6.977  1.00 16.90           C  
ATOM    497  C   LEU A  70      13.827  19.709   5.563  1.00 18.89           C  
ATOM    498  O   LEU A  70      12.677  20.081   5.300  1.00 19.56           O  
ATOM    499  CB  LEU A  70      13.696  20.225   8.049  1.00 16.91           C  
ATOM    500  CG  LEU A  70      13.874  19.798   9.511  1.00 19.75           C  
ATOM    501  CD1 LEU A  70      13.490  20.945  10.472  1.00 18.93           C  
ATOM    502  CD2 LEU A  70      13.042  18.543   9.861  1.00 20.85           C  
ATOM    503  N   ASP A  71      14.763  19.586   4.604  1.00 18.39           N  
ATOM    504  CA  ASP A  71      14.432  19.953   3.224  1.00 19.10           C  
ATOM    505  C   ASP A  71      13.353  19.015   2.671  1.00 20.89           C  
ATOM    506  O   ASP A  71      12.558  19.401   1.823  1.00 21.87           O  
ATOM    507  CB  ASP A  71      15.683  19.952   2.334  1.00 22.13           C  
ATOM    508  CG  ASP A  71      16.686  21.056   2.668  1.00 26.47           C  
ATOM    509  OD1 ASP A  71      16.324  21.980   3.422  1.00 25.51           O  
ATOM    510  OD2 ASP A  71      17.845  20.970   2.196  1.00 30.52           O  
ATOM    511  N   SER A  72      13.254  17.789   3.252  1.00 17.75           N  
ATOM    512  CA  SER A  72      12.255  16.779   2.910  1.00 17.10           C  
ATOM    513  C   SER A  72      10.919  16.983   3.670  1.00 18.82           C  
ATOM    514  O   SER A  72      10.004  16.156   3.554  1.00 19.53           O  
ATOM    515  CB  SER A  72      12.813  15.386   3.199  1.00 17.99           C  
ATOM    516  OG  SER A  72      13.345  15.389   4.515  1.00 17.98           O  
ATOM    517  N   GLY A  73      10.807  18.102   4.397  1.00 16.42           N  
ATOM    518  CA  GLY A  73       9.578  18.511   5.069  1.00 16.27           C  
ATOM    519  C   GLY A  73       9.789  18.977   6.484  1.00 18.22           C  
ATOM    520  O   GLY A  73      10.392  18.266   7.276  1.00 16.85           O  
ATOM    521  N   LYS A  74       9.326  20.192   6.807  1.00 15.86           N  
ATOM    522  CA  LYS A  74       9.502  20.756   8.134  1.00 15.58           C  
ATOM    523  C   LYS A  74       8.482  20.277   9.130  1.00 17.89           C  
ATOM    524  O   LYS A  74       8.770  20.278  10.323  1.00 18.73           O  
ATOM    525  CB  LYS A  74       9.464  22.301   8.084  1.00 17.38           C  
ATOM    526  CG  LYS A  74      10.591  22.922   7.265  1.00 17.55           C  
ATOM    527  CD  LYS A  74      10.474  24.438   7.273  1.00 17.73           C  
ATOM    528  CE  LYS A  74      11.576  25.084   6.464  1.00 24.57           C  
ATOM    529  NZ  LYS A  74      11.465  24.788   5.012  1.00 31.30           N  
ATOM    530  N   GLU A  75       7.279  19.891   8.665  1.00 15.22           N  
ATOM    531  CA  GLU A  75       6.214  19.539   9.598  1.00 15.10           C  
ATOM    532  C   GLU A  75       6.485  18.197  10.284  1.00 15.93           C  
ATOM    533  O   GLU A  75       6.783  17.215   9.603  1.00 15.92           O  
ATOM    534  CB  GLU A  75       4.866  19.515   8.896  1.00 16.87           C  
ATOM    535  CG  GLU A  75       3.749  19.640   9.912  1.00 27.05           C  
ATOM    536  CD  GLU A  75       2.346  19.837   9.377  1.00 43.86           C  
ATOM    537  OE1 GLU A  75       2.163  19.951   8.141  1.00 37.15           O  
ATOM    538  OE2 GLU A  75       1.423  19.883  10.219  1.00 34.20           O  
ATOM    539  N   LEU A  76       6.406  18.183  11.623  1.00 14.69           N  
ATOM    540  CA  LEU A  76       6.672  16.989  12.424  1.00 13.03           C  
ATOM    541  C   LEU A  76       5.374  16.581  13.085  1.00 14.46           C  
ATOM    542  O   LEU A  76       4.884  17.253  13.989  1.00 14.84           O  
ATOM    543  CB  LEU A  76       7.769  17.274  13.471  1.00 13.42           C  
ATOM    544  CG  LEU A  76       9.123  17.738  12.937  1.00 17.76           C  
ATOM    545  CD1 LEU A  76      10.117  17.841  14.088  1.00 21.25           C  
ATOM    546  CD2 LEU A  76       9.685  16.804  11.855  1.00 19.20           C  
ATOM    547  N   HIS A  77       4.722  15.568  12.497  1.00 13.58           N  
ATOM    548  CA  HIS A  77       3.404  15.186  12.974  1.00 13.76           C  
ATOM    549  C   HIS A  77       3.068  13.717  12.672  1.00 13.08           C  
ATOM    550  O   HIS A  77       3.842  13.025  12.005  1.00 12.49           O  
ATOM    551  CB  HIS A  77       2.329  16.131  12.361  1.00 15.66           C  
ATOM    552  CG  HIS A  77       2.175  16.052  10.871  1.00 20.48           C  
ATOM    553  ND1 HIS A  77       1.014  16.494  10.251  1.00 25.55           N  
ATOM    554  CD2 HIS A  77       3.025  15.605   9.922  1.00 25.11           C  
ATOM    555  CE1 HIS A  77       1.204  16.308   8.955  1.00 25.44           C  
ATOM    556  NE2 HIS A  77       2.386  15.752   8.709  1.00 25.01           N  
ATOM    557  N   ILE A  78       1.931  13.270  13.225  1.00 11.81           N  
ATOM    558  CA  ILE A  78       1.426  11.921  13.037  1.00 11.37           C  
ATOM    559  C   ILE A  78       0.012  12.029  12.526  1.00 13.28           C  
ATOM    560  O   ILE A  78      -0.761  12.841  13.032  1.00 13.84           O  
ATOM    561  CB  ILE A  78       1.424  11.198  14.399  1.00 12.51           C  
ATOM    562  CG1 ILE A  78       2.838  11.146  14.996  1.00 12.26           C  
ATOM    563  CG2 ILE A  78       0.818   9.792  14.277  1.00 14.41           C  
ATOM    564  CD1 ILE A  78       2.937  10.662  16.441  1.00 15.86           C  
ATOM    565  N   ASN A  79      -0.323  11.215  11.530  1.00 12.72           N  
ATOM    566  CA  ASN A  79      -1.685  11.132  10.978  1.00 12.15           C  
ATOM    567  C   ASN A  79      -2.166   9.714  11.167  1.00 13.73           C  
ATOM    568  O   ASN A  79      -1.413   8.762  10.947  1.00 12.98           O  
ATOM    569  CB  ASN A  79      -1.691  11.466   9.467  1.00 12.40           C  
ATOM    570  CG  ASN A  79      -1.350  12.905   9.198  1.00 19.26           C  
ATOM    571  OD1 ASN A  79      -1.522  13.777  10.053  1.00 19.29           O  
ATOM    572  ND2 ASN A  79      -0.966  13.189   7.956  1.00 23.06           N  
ATOM    573  N   LEU A  80      -3.440   9.573  11.546  1.00 12.53           N  
ATOM    574  CA  LEU A  80      -4.104   8.278  11.694  1.00 12.03           C  
ATOM    575  C   LEU A  80      -5.202   8.215  10.649  1.00 13.95           C  
ATOM    576  O   LEU A  80      -6.024   9.124  10.562  1.00 13.40           O  
ATOM    577  CB  LEU A  80      -4.717   8.103  13.096  1.00 11.59           C  
ATOM    578  CG  LEU A  80      -3.750   8.232  14.262  1.00 13.74           C  
ATOM    579  CD1 LEU A  80      -4.469   8.083  15.619  1.00 13.98           C  
ATOM    580  CD2 LEU A  80      -2.587   7.254  14.147  1.00 14.93           C  
ATOM    581  N   ILE A  81      -5.163   7.143   9.814  1.00 12.18           N  
ATOM    582  CA  ILE A  81      -6.082   7.016   8.698  1.00 11.69           C  
ATOM    583  C   ILE A  81      -6.769   5.658   8.656  1.00 14.63           C  
ATOM    584  O   ILE A  81      -6.241   4.708   8.078  1.00 13.49           O  
ATOM    585  CB  ILE A  81      -5.357   7.325   7.347  1.00 14.90           C  
ATOM    586  CG1 ILE A  81      -4.524   8.637   7.445  1.00 16.97           C  
ATOM    587  CG2 ILE A  81      -6.379   7.436   6.212  1.00 16.54           C  
ATOM    588  CD1 ILE A  81      -3.377   8.763   6.438  1.00 22.91           C  
ATOM    589  N   PRO A  82      -7.987   5.568   9.225  1.00 12.27           N  
ATOM    590  CA  PRO A  82      -8.761   4.308   9.127  1.00 13.09           C  
ATOM    591  C   PRO A  82      -9.444   4.274   7.749  1.00 18.92           C  
ATOM    592  O   PRO A  82      -9.939   5.303   7.270  1.00 20.05           O  
ATOM    593  CB  PRO A  82      -9.826   4.455  10.220  1.00 14.53           C  
ATOM    594  CG  PRO A  82      -9.952   5.992  10.422  1.00 18.00           C  
ATOM    595  CD  PRO A  82      -8.650   6.586  10.079  1.00 14.49           C  
ATOM    596  N   ASN A  83      -9.494   3.095   7.134  1.00 14.05           N  
ATOM    597  CA  ASN A  83     -10.144   2.908   5.841  1.00 15.36           C  
ATOM    598  C   ASN A  83     -11.029   1.680   5.995  1.00 15.99           C  
ATOM    599  O   ASN A  83     -10.542   0.545   6.013  1.00 15.64           O  
ATOM    600  CB  ASN A  83      -9.079   2.722   4.759  1.00 15.32           C  
ATOM    601  CG  ASN A  83      -9.633   2.519   3.369  1.00 25.90           C  
ATOM    602  OD1 ASN A  83     -10.772   2.056   3.188  1.00 18.58           O  
ATOM    603  ND2 ASN A  83      -8.798   2.772   2.352  1.00 25.55           N  
ATOM    604  N   LYS A  84     -12.336   1.910   6.160  1.00 15.55           N  
ATOM    605  CA  LYS A  84     -13.286   0.808   6.339  1.00 16.14           C  
ATOM    606  C   LYS A  84     -13.462  -0.043   5.078  1.00 22.00           C  
ATOM    607  O   LYS A  84     -13.751  -1.242   5.193  1.00 22.90           O  
ATOM    608  CB  LYS A  84     -14.628   1.323   6.849  1.00 17.20           C  
ATOM    609  CG  LYS A  84     -14.541   1.886   8.258  1.00 20.44           C  
ATOM    610  CD  LYS A  84     -15.871   2.441   8.716  1.00 23.99           C  
ATOM    611  CE  LYS A  84     -15.778   3.008  10.114  1.00 31.62           C  
ATOM    612  NZ  LYS A  84     -17.083   3.561  10.569  1.00 37.52           N  
ATOM    613  N   GLN A  85     -13.267   0.554   3.888  1.00 18.96           N  
ATOM    614  CA  GLN A  85     -13.390  -0.193   2.615  1.00 19.07           C  
ATOM    615  C   GLN A  85     -12.310  -1.267   2.481  1.00 24.93           C  
ATOM    616  O   GLN A  85     -12.639  -2.426   2.221  1.00 25.58           O  
ATOM    617  CB  GLN A  85     -13.339   0.781   1.435  1.00 20.77           C  
ATOM    618  CG  GLN A  85     -13.554   0.086   0.094  1.00 32.80           C  
ATOM    619  CD  GLN A  85     -13.377   1.025  -1.061  1.00 47.68           C  
ATOM    620  OE1 GLN A  85     -12.305   1.095  -1.673  1.00 41.16           O  
ATOM    621  NE2 GLN A  85     -14.426   1.755  -1.385  1.00 37.50           N  
ATOM    622  N   ASP A  86     -11.027  -0.916   2.697  1.00 21.14           N  
ATOM    623  CA  ASP A  86     -10.008  -1.948   2.616  1.00 21.84           C  
ATOM    624  C   ASP A  86      -9.586  -2.537   3.958  1.00 19.63           C  
ATOM    625  O   ASP A  86      -8.687  -3.365   4.004  1.00 19.03           O  
ATOM    626  CB  ASP A  86      -8.834  -1.565   1.715  1.00 25.47           C  
ATOM    627  CG  ASP A  86      -7.995  -0.446   2.251  1.00 35.75           C  
ATOM    628  OD1 ASP A  86      -8.139  -0.120   3.448  1.00 33.93           O  
ATOM    629  OD2 ASP A  86      -7.189   0.110   1.475  1.00 42.59           O  
ATOM    630  N   ARG A  87     -10.275  -2.140   5.047  1.00 15.62           N  
ATOM    631  CA  ARG A  87     -10.054  -2.695   6.374  1.00 14.57           C  
ATOM    632  C   ARG A  87      -8.610  -2.492   6.838  1.00 15.48           C  
ATOM    633  O   ARG A  87      -7.954  -3.409   7.343  1.00 16.42           O  
ATOM    634  CB  ARG A  87     -10.518  -4.156   6.496  1.00 15.67           C  
ATOM    635  CG  ARG A  87     -10.768  -4.468   7.963  1.00 18.92           C  
ATOM    636  CD  ARG A  87     -10.554  -5.938   8.279  1.00 26.74           C  
ATOM    637  NE  ARG A  87     -11.491  -6.728   7.497  1.00 23.80           N  
ATOM    638  CZ  ARG A  87     -11.321  -7.992   7.105  1.00 29.18           C  
ATOM    639  NH1 ARG A  87     -10.231  -8.667   7.456  1.00 20.87           N  
ATOM    640  NH2 ARG A  87     -12.248  -8.593   6.371  1.00 26.44           N  
ATOM    641  N   THR A  88      -8.134  -1.251   6.658  1.00 12.72           N  
ATOM    642  CA  THR A  88      -6.784  -0.936   7.104  1.00 12.85           C  
ATOM    643  C   THR A  88      -6.795   0.281   8.014  1.00 14.59           C  
ATOM    644  O   THR A  88      -7.565   1.224   7.815  1.00 14.30           O  
ATOM    645  CB  THR A  88      -5.869  -0.600   5.908  1.00 14.16           C  
ATOM    646  OG1 THR A  88      -6.353   0.509   5.161  1.00 14.80           O  
ATOM    647  CG2 THR A  88      -5.585  -1.791   5.003  1.00 14.92           C  
ATOM    648  N   LEU A  89      -5.850   0.297   8.963  1.00 12.24           N  
ATOM    649  CA  LEU A  89      -5.578   1.450   9.794  1.00 11.41           C  
ATOM    650  C   LEU A  89      -4.125   1.824   9.529  1.00 13.66           C  
ATOM    651  O   LEU A  89      -3.212   1.003   9.731  1.00 13.38           O  
ATOM    652  CB  LEU A  89      -5.826   1.157  11.262  1.00 11.68           C  
ATOM    653  CG  LEU A  89      -5.423   2.293  12.212  1.00 14.07           C  
ATOM    654  CD1 LEU A  89      -6.330   3.519  12.023  1.00 14.65           C  
ATOM    655  CD2 LEU A  89      -5.509   1.827  13.685  1.00 14.27           C  
ATOM    656  N   THR A  90      -3.929   3.068   9.024  1.00 12.35           N  
ATOM    657  CA  THR A  90      -2.586   3.549   8.697  1.00 12.38           C  
ATOM    658  C   THR A  90      -2.133   4.583   9.704  1.00 13.21           C  
ATOM    659  O   THR A  90      -2.898   5.499  10.053  1.00 12.93           O  
ATOM    660  CB  THR A  90      -2.566   4.126   7.277  1.00 13.52           C  
ATOM    661  OG1 THR A  90      -2.976   3.107   6.344  1.00 14.33           O  
ATOM    662  CG2 THR A  90      -1.210   4.629   6.877  1.00 16.69           C  
ATOM    663  N   ILE A  91      -0.880   4.426  10.178  1.00 12.55           N  
ATOM    664  CA  ILE A  91      -0.251   5.363  11.100  1.00 11.70           C  
ATOM    665  C   ILE A  91       0.906   5.975  10.306  1.00 13.37           C  
ATOM    666  O   ILE A  91       1.841   5.241   9.939  1.00 13.84           O  
ATOM    667  CB  ILE A  91       0.244   4.718  12.424  1.00 15.48           C  
ATOM    668  CG1 ILE A  91      -0.913   4.023  13.202  1.00 18.48           C  
ATOM    669  CG2 ILE A  91       0.890   5.827  13.264  1.00 15.13           C  
ATOM    670  CD1 ILE A  91      -1.277   2.593  12.749  1.00 22.97           C  
ATOM    671  N   VAL A  92       0.841   7.281   9.979  1.00 11.99           N  
ATOM    672  CA  VAL A  92       1.883   7.920   9.173  1.00 13.25           C  
ATOM    673  C   VAL A  92       2.596   8.956  10.020  1.00 13.60           C  
ATOM    674  O   VAL A  92       1.943   9.709  10.741  1.00 14.94           O  
ATOM    675  CB  VAL A  92       1.272   8.657   7.924  1.00 19.98           C  
ATOM    676  CG1 VAL A  92       2.372   9.095   6.958  1.00 20.51           C  
ATOM    677  CG2 VAL A  92       0.244   7.805   7.200  1.00 21.72           C  
ATOM    678  N   ASP A  93       3.916   9.015   9.910  1.00 11.20           N  
ATOM    679  CA  ASP A  93       4.690  10.060  10.572  1.00 10.58           C  
ATOM    680  C   ASP A  93       5.674  10.683   9.626  1.00 13.39           C  
ATOM    681  O   ASP A  93       5.998  10.089   8.596  1.00 13.03           O  
ATOM    682  CB  ASP A  93       5.366   9.586  11.860  1.00 12.20           C  
ATOM    683  CG  ASP A  93       6.456   8.566  11.616  1.00 13.50           C  
ATOM    684  OD1 ASP A  93       7.461   8.908  10.905  1.00 13.69           O  
ATOM    685  OD2 ASP A  93       6.301   7.419  12.087  1.00 13.44           O  
ATOM    686  N   THR A  94       6.176  11.856  10.001  1.00 11.42           N  
ATOM    687  CA  THR A  94       7.214  12.536   9.243  1.00 11.27           C  
ATOM    688  C   THR A  94       8.533  12.488  10.035  1.00 14.69           C  
ATOM    689  O   THR A  94       9.344  13.421  10.026  1.00 14.27           O  
ATOM    690  CB  THR A  94       6.786  13.948   8.900  1.00 12.78           C  
ATOM    691  OG1 THR A  94       6.356  14.593  10.075  1.00 13.74           O  
ATOM    692  CG2 THR A  94       5.644  13.990   7.896  1.00 13.83           C  
ATOM    693  N   GLY A  95       8.767  11.349  10.672  1.00 11.56           N  
ATOM    694  CA  GLY A  95       9.981  11.173  11.451  1.00 11.97           C  
ATOM    695  C   GLY A  95      11.205  10.905  10.601  1.00 14.56           C  
ATOM    696  O   GLY A  95      11.198  11.110   9.381  1.00 14.30           O  
ATOM    697  N   ILE A  96      12.270  10.387  11.227  1.00 12.25           N  
ATOM    698  CA  ILE A  96      13.535  10.170  10.510  1.00 13.02           C  
ATOM    699  C   ILE A  96      13.453   9.145   9.369  1.00 15.12           C  
ATOM    700  O   ILE A  96      14.227   9.196   8.402  1.00 15.07           O  
ATOM    701  CB  ILE A  96      14.642   9.814  11.564  1.00 16.72           C  
ATOM    702  CG1 ILE A  96      16.073   9.865  10.977  1.00 18.56           C  
ATOM    703  CG2 ILE A  96      14.398   8.452  12.273  1.00 17.24           C  
ATOM    704  CD1 ILE A  96      16.673  11.222  10.975  1.00 26.75           C  
ATOM    705  N   GLY A  97      12.550   8.171   9.504  1.00 13.07           N  
ATOM    706  CA  GLY A  97      12.491   7.123   8.502  1.00 12.75           C  
ATOM    707  C   GLY A  97      13.626   6.133   8.613  1.00 14.38           C  
ATOM    708  O   GLY A  97      14.470   6.251   9.510  1.00 15.73           O  
ATOM    709  N   MET A  98      13.651   5.169   7.688  1.00 13.35           N  
ATOM    710  CA  MET A  98      14.689   4.140   7.708  1.00 14.25           C  
ATOM    711  C   MET A  98      15.310   3.927   6.365  1.00 16.87           C  
ATOM    712  O   MET A  98      14.608   3.851   5.360  1.00 16.60           O  
ATOM    713  CB  MET A  98      14.103   2.783   8.173  1.00 14.98           C  
ATOM    714  CG  MET A  98      13.804   2.743   9.622  1.00 15.30           C  
ATOM    715  SD  MET A  98      12.896   1.254  10.150  1.00 16.88           S  
ATOM    716  CE  MET A  98      11.223   1.693   9.665  1.00 16.40           C  
ATOM    717  N   THR A  99      16.644   3.750   6.344  1.00 16.26           N  
ATOM    718  CA  THR A  99      17.274   3.356   5.084  1.00 16.01           C  
ATOM    719  C   THR A  99      16.902   1.874   4.859  1.00 19.19           C  
ATOM    720  O   THR A  99      16.396   1.229   5.785  1.00 18.72           O  
ATOM    721  CB  THR A  99      18.793   3.478   5.174  1.00 19.96           C  
ATOM    722  OG1 THR A  99      19.267   2.588   6.190  1.00 20.32           O  
ATOM    723  CG2 THR A  99      19.241   4.919   5.465  1.00 20.86           C  
ATOM    724  N   LYS A 100      17.184   1.330   3.672  1.00 18.91           N  
ATOM    725  CA  LYS A 100      16.907  -0.073   3.391  1.00 18.44           C  
ATOM    726  C   LYS A 100      17.621  -0.958   4.434  1.00 22.18           C  
ATOM    727  O   LYS A 100      17.014  -1.884   4.994  1.00 20.84           O  
ATOM    728  CB  LYS A 100      17.392  -0.410   1.976  1.00 21.42           C  
ATOM    729  CG  LYS A 100      17.066  -1.826   1.586  1.00 24.99           C  
ATOM    730  CD  LYS A 100      17.651  -2.137   0.232  1.00 29.28           C  
ATOM    731  CE  LYS A 100      17.783  -3.604   0.013  1.00 34.95           C  
ATOM    732  NZ  LYS A 100      18.448  -3.869  -1.288  1.00 36.61           N  
ATOM    733  N   ALA A 101      18.894  -0.653   4.725  1.00 20.50           N  
ATOM    734  CA  ALA A 101      19.682  -1.424   5.691  1.00 21.36           C  
ATOM    735  C   ALA A 101      19.053  -1.360   7.085  1.00 23.73           C  
ATOM    736  O   ALA A 101      18.926  -2.403   7.728  1.00 23.94           O  
ATOM    737  CB  ALA A 101      21.124  -0.922   5.725  1.00 21.61           C  
ATOM    738  N   ASP A 102      18.586  -0.156   7.517  1.00 20.80           N  
ATOM    739  CA  ASP A 102      17.939   0.080   8.814  1.00 20.69           C  
ATOM    740  C   ASP A 102      16.655  -0.768   8.867  1.00 20.80           C  
ATOM    741  O   ASP A 102      16.351  -1.401   9.868  1.00 19.82           O  
ATOM    742  CB  ASP A 102      17.509   1.573   8.955  1.00 22.44           C  
ATOM    743  CG  ASP A 102      18.577   2.629   9.213  1.00 30.70           C  
ATOM    744  OD1 ASP A 102      19.683   2.259   9.704  1.00 29.61           O  
ATOM    745  OD2 ASP A 102      18.286   3.851   8.980  1.00 29.06           O  
ATOM    746  N   LEU A 103      15.918  -0.768   7.770  1.00 17.63           N  
ATOM    747  CA  LEU A 103      14.655  -1.467   7.690  1.00 17.18           C  
ATOM    748  C   LEU A 103      14.837  -2.987   7.861  1.00 21.21           C  
ATOM    749  O   LEU A 103      14.134  -3.616   8.672  1.00 21.47           O  
ATOM    750  CB  LEU A 103      13.994  -1.067   6.367  1.00 16.84           C  
ATOM    751  CG  LEU A 103      12.637  -1.658   6.021  1.00 19.03           C  
ATOM    752  CD1 LEU A 103      11.552  -1.212   7.007  1.00 18.62           C  
ATOM    753  CD2 LEU A 103      12.232  -1.275   4.605  1.00 17.12           C  
ATOM    754  N   ILE A 104      15.816  -3.566   7.141  1.00 18.69           N  
ATOM    755  CA  ILE A 104      16.105  -5.007   7.188  1.00 19.05           C  
ATOM    756  C   ILE A 104      16.624  -5.404   8.547  1.00 23.29           C  
ATOM    757  O   ILE A 104      16.257  -6.474   9.056  1.00 23.89           O  
ATOM    758  CB  ILE A 104      17.068  -5.418   6.036  1.00 20.95           C  
ATOM    759  CG1 ILE A 104      16.366  -5.306   4.684  1.00 20.26           C  
ATOM    760  CG2 ILE A 104      17.646  -6.837   6.202  1.00 23.60           C  
ATOM    761  CD1 ILE A 104      17.328  -5.112   3.481  1.00 21.91           C  
ATOM    762  N   ASN A 105      17.470  -4.554   9.144  1.00 21.50           N  
ATOM    763  CA  ASN A 105      18.054  -4.812  10.454  1.00 22.23           C  
ATOM    764  C   ASN A 105      17.056  -4.703  11.578  1.00 25.49           C  
ATOM    765  O   ASN A 105      17.031  -5.568  12.454  1.00 27.42           O  
ATOM    766  CB  ASN A 105      19.236  -3.862  10.739  1.00 22.27           C  
ATOM    767  CG  ASN A 105      20.515  -4.238  10.022  1.00 42.43           C  
ATOM    768  OD1 ASN A 105      20.750  -5.396   9.675  1.00 37.29           O  
ATOM    769  ND2 ASN A 105      21.364  -3.258   9.770  1.00 39.59           N  
ATOM    770  N   ASN A 106      16.252  -3.631  11.571  1.00 20.78           N  
ATOM    771  CA  ASN A 106      15.345  -3.278  12.649  1.00 19.70           C  
ATOM    772  C   ASN A 106      13.999  -3.985  12.623  1.00 19.29           C  
ATOM    773  O   ASN A 106      13.333  -4.040  13.648  1.00 18.21           O  
ATOM    774  CB  ASN A 106      15.141  -1.758  12.707  1.00 23.38           C  
ATOM    775  CG  ASN A 106      16.392  -0.931  12.891  1.00 42.16           C  
ATOM    776  OD1 ASN A 106      17.460  -1.443  13.199  1.00 34.28           O  
ATOM    777  ND2 ASN A 106      16.294   0.367  12.628  1.00 38.79           N  
ATOM    778  N   LEU A 107      13.594  -4.498  11.467  1.00 16.65           N  
ATOM    779  CA  LEU A 107      12.306  -5.185  11.342  1.00 15.77           C  
ATOM    780  C   LEU A 107      12.400  -6.663  11.050  1.00 18.20           C  
ATOM    781  O   LEU A 107      11.628  -7.216  10.259  1.00 17.30           O  
ATOM    782  CB  LEU A 107      11.330  -4.450  10.389  1.00 15.50           C  
ATOM    783  CG  LEU A 107      10.642  -3.216  10.950  1.00 16.81           C  
ATOM    784  CD1 LEU A 107      11.605  -1.997  11.058  1.00 17.76           C  
ATOM    785  CD2 LEU A 107       9.531  -2.807  10.049  1.00 16.78           C  
ATOM    786  N   GLY A 108      13.350  -7.312  11.705  1.00 16.57           N  
ATOM    787  CA  GLY A 108      13.299  -8.761  11.723  1.00 16.55           C  
ATOM    788  C   GLY A 108      14.507  -9.640  11.639  1.00 20.95           C  
ATOM    789  O   GLY A 108      14.413 -10.802  12.048  1.00 19.54           O  
ATOM    790  N   THR A 109      15.582  -9.163  11.041  1.00 19.27           N  
ATOM    791  CA  THR A 109      16.743 -10.037  10.870  1.00 20.02           C  
ATOM    792  C   THR A 109      17.661 -10.091  12.057  1.00 27.87           C  
ATOM    793  O   THR A 109      18.277 -11.133  12.283  1.00 28.59           O  
ATOM    794  CB  THR A 109      17.527  -9.716   9.606  1.00 24.32           C  
ATOM    795  OG1 THR A 109      18.024  -8.386   9.716  1.00 25.26           O  
ATOM    796  CG2 THR A 109      16.711  -9.906   8.323  1.00 24.44           C  
ATOM    797  N   ILE A 110      17.820  -8.973  12.769  1.00 25.69           N  
ATOM    798  CA  ILE A 110      18.745  -8.885  13.893  1.00 26.50           C  
ATOM    799  C   ILE A 110      18.031  -9.189  15.196  1.00 27.94           C  
ATOM    800  O   ILE A 110      16.986  -8.606  15.502  1.00 27.69           O  
ATOM    801  CB  ILE A 110      19.506  -7.518  13.902  1.00 30.20           C  
ATOM    802  CG1 ILE A 110      20.266  -7.241  12.561  1.00 31.65           C  
ATOM    803  CG2 ILE A 110      20.438  -7.349  15.140  1.00 31.74           C  
ATOM    804  CD1 ILE A 110      21.358  -8.285  12.088  1.00 42.93           C  
ATOM    805  N   ALA A 111      18.606 -10.106  15.978  1.00 25.04           N  
ATOM    806  CA  ALA A 111      18.074 -10.453  17.281  1.00 24.44           C  
ATOM    807  C   ALA A 111      17.899  -9.187  18.104  1.00 28.47           C  
ATOM    808  O   ALA A 111      18.714  -8.261  18.013  1.00 29.04           O  
ATOM    809  CB  ALA A 111      19.030 -11.395  17.999  1.00 25.35           C  
ATOM    810  N   LYS A 112      16.776  -9.104  18.796  1.00 26.16           N  
ATOM    811  CA  LYS A 112      16.442  -7.967  19.639  1.00 25.75           C  
ATOM    812  C   LYS A 112      16.745  -8.380  21.056  1.00 30.27           C  
ATOM    813  O   LYS A 112      16.515  -9.535  21.452  1.00 29.74           O  
ATOM    814  CB  LYS A 112      14.961  -7.548  19.493  1.00 27.91           C  
ATOM    815  CG  LYS A 112      14.572  -6.982  18.104  1.00 32.55           C  
ATOM    816  CD  LYS A 112      15.332  -5.687  17.706  1.00 38.16           C  
ATOM    817  CE  LYS A 112      15.028  -4.500  18.597  1.00 50.66           C  
ATOM    818  NZ  LYS A 112      15.683  -3.259  18.109  1.00 57.95           N  
ATOM    819  N   SER A 113      17.320  -7.448  21.811  1.00 29.35           N  
ATOM    820  CA  SER A 113      17.754  -7.692  23.181  1.00 29.29           C  
ATOM    821  C   SER A 113      16.678  -8.255  24.107  1.00 31.62           C  
ATOM    822  O   SER A 113      16.931  -9.214  24.835  1.00 31.85           O  
ATOM    823  CB  SER A 113      18.390  -6.438  23.769  1.00 34.53           C  
ATOM    824  OG  SER A 113      19.384  -5.922  22.895  1.00 45.23           O  
ATOM    825  N   GLY A 114      15.478  -7.705  24.017  1.00 24.65           N  
ATOM    826  CA  GLY A 114      14.365  -8.081  24.870  1.00 21.03           C  
ATOM    827  C   GLY A 114      13.468  -9.219  24.436  1.00 22.18           C  
ATOM    828  O   GLY A 114      12.560  -9.542  25.172  1.00 21.81           O  
ATOM    829  N   THR A 115      13.682  -9.856  23.259  1.00 22.09           N  
ATOM    830  CA  THR A 115      12.755 -10.940  22.843  1.00 21.59           C  
ATOM    831  C   THR A 115      12.591 -12.116  23.803  1.00 27.93           C  
ATOM    832  O   THR A 115      11.447 -12.464  24.124  1.00 26.90           O  
ATOM    833  CB  THR A 115      13.054 -11.466  21.431  1.00 25.96           C  
ATOM    834  OG1 THR A 115      13.414 -10.382  20.577  1.00 24.25           O  
ATOM    835  CG2 THR A 115      11.872 -12.258  20.835  1.00 23.26           C  
ATOM    836  N   LYS A 116      13.719 -12.756  24.214  1.00 25.84           N  
ATOM    837  CA  LYS A 116      13.713 -13.923  25.114  1.00 25.14           C  
ATOM    838  C   LYS A 116      13.003 -13.585  26.401  1.00 28.48           C  
ATOM    839  O   LYS A 116      12.077 -14.300  26.804  1.00 29.21           O  
ATOM    840  CB  LYS A 116      15.152 -14.404  25.410  1.00 26.74           C  
ATOM    841  CG  LYS A 116      15.236 -15.716  26.211  1.00 39.70           C  
ATOM    842  CD  LYS A 116      16.665 -16.068  26.665  1.00 49.33           C  
ATOM    843  CE  LYS A 116      17.516 -16.781  25.633  1.00 62.80           C  
ATOM    844  NZ  LYS A 116      18.077 -15.847  24.618  1.00 73.27           N  
ATOM    845  N   ALA A 117      13.428 -12.477  27.042  1.00 26.05           N  
ATOM    846  CA  ALA A 117      12.860 -12.027  28.303  1.00 26.31           C  
ATOM    847  C   ALA A 117      11.372 -11.760  28.203  1.00 29.27           C  
ATOM    848  O   ALA A 117      10.627 -12.211  29.070  1.00 29.24           O  
ATOM    849  CB  ALA A 117      13.605 -10.797  28.813  1.00 27.48           C  
ATOM    850  N   PHE A 118      10.917 -11.091  27.113  1.00 24.69           N  
ATOM    851  CA  PHE A 118       9.487 -10.820  26.976  1.00 23.42           C  
ATOM    852  C   PHE A 118       8.626 -12.076  26.841  1.00 27.31           C  
ATOM    853  O   PHE A 118       7.595 -12.164  27.493  1.00 27.21           O  
ATOM    854  CB  PHE A 118       9.198  -9.832  25.835  1.00 23.45           C  
ATOM    855  CG  PHE A 118       7.733  -9.483  25.766  1.00 24.00           C  
ATOM    856  CD1 PHE A 118       7.092  -8.875  26.845  1.00 25.85           C  
ATOM    857  CD2 PHE A 118       6.971  -9.837  24.657  1.00 24.23           C  
ATOM    858  CE1 PHE A 118       5.720  -8.586  26.786  1.00 26.92           C  
ATOM    859  CE2 PHE A 118       5.599  -9.561  24.607  1.00 27.20           C  
ATOM    860  CZ  PHE A 118       4.985  -8.953  25.671  1.00 25.78           C  
ATOM    861  N   MET A 119       9.072 -13.048  26.043  1.00 26.84           N  
ATOM    862  CA  MET A 119       8.332 -14.300  25.866  1.00 27.50           C  
ATOM    863  C   MET A 119       8.107 -15.048  27.175  1.00 33.87           C  
ATOM    864  O   MET A 119       6.997 -15.525  27.417  1.00 32.81           O  
ATOM    865  CB  MET A 119       8.994 -15.181  24.828  1.00 29.52           C  
ATOM    866  CG  MET A 119       9.013 -14.522  23.464  1.00 32.21           C  
ATOM    867  SD  MET A 119       9.272 -15.658  22.112  1.00 35.16           S  
ATOM    868  CE  MET A 119      10.999 -16.074  22.319  1.00 32.12           C  
ATOM    869  N   GLU A 120       9.136 -15.069  28.040  1.00 32.34           N  
ATOM    870  CA  GLU A 120       9.080 -15.715  29.353  1.00 32.17           C  
ATOM    871  C   GLU A 120       8.092 -14.973  30.238  1.00 35.21           C  
ATOM    872  O   GLU A 120       7.256 -15.611  30.873  1.00 35.94           O  
ATOM    873  CB  GLU A 120      10.480 -15.769  29.990  1.00 33.61           C  
ATOM    874  CG  GLU A 120      11.453 -16.653  29.219  1.00 44.36           C  
ATOM    875  CD  GLU A 120      12.848 -16.829  29.796  1.00 68.23           C  
ATOM    876  OE1 GLU A 120      13.690 -17.451  29.108  1.00 60.69           O  
ATOM    877  OE2 GLU A 120      13.104 -16.359  30.928  1.00 63.10           O  
ATOM    878  N   ALA A 121       8.130 -13.627  30.213  1.00 30.16           N  
ATOM    879  CA  ALA A 121       7.229 -12.777  30.988  1.00 30.46           C  
ATOM    880  C   ALA A 121       5.761 -13.000  30.567  1.00 37.62           C  
ATOM    881  O   ALA A 121       4.900 -13.214  31.422  1.00 36.12           O  
ATOM    882  CB  ALA A 121       7.611 -11.311  30.806  1.00 30.93           C  
ATOM    883  N   LEU A 122       5.489 -12.962  29.249  1.00 36.04           N  
ATOM    884  CA  LEU A 122       4.144 -13.130  28.680  1.00 37.41           C  
ATOM    885  C   LEU A 122       3.505 -14.477  29.030  1.00 44.69           C  
ATOM    886  O   LEU A 122       2.322 -14.523  29.398  1.00 44.77           O  
ATOM    887  CB  LEU A 122       4.203 -12.916  27.158  1.00 37.65           C  
ATOM    888  CG  LEU A 122       2.908 -12.584  26.431  1.00 43.31           C  
ATOM    889  CD1 LEU A 122       2.226 -11.331  27.005  1.00 43.70           C  
ATOM    890  CD2 LEU A 122       3.173 -12.427  24.949  1.00 45.41           C  
ATOM    891  N   GLN A 123       4.297 -15.560  28.939  1.00 42.74           N  
ATOM    892  CA  GLN A 123       3.868 -16.919  29.265  1.00 43.24           C  
ATOM    893  C   GLN A 123       3.583 -17.043  30.772  1.00 47.65           C  
ATOM    894  O   GLN A 123       2.623 -17.712  31.156  1.00 48.21           O  
ATOM    895  CB  GLN A 123       4.905 -17.948  28.773  1.00 44.74           C  
ATOM    896  CG  GLN A 123       4.905 -18.088  27.239  1.00 63.07           C  
ATOM    897  CD  GLN A 123       6.043 -18.894  26.642  1.00 82.78           C  
ATOM    898  OE1 GLN A 123       5.868 -19.581  25.630  1.00 78.59           O  
ATOM    899  NE2 GLN A 123       7.246 -18.792  27.204  1.00 73.07           N  
ATOM    900  N   ALA A 124       4.359 -16.326  31.612  1.00 44.08           N  
ATOM    901  CA  ALA A 124       4.183 -16.282  33.069  1.00 43.58           C  
ATOM    902  C   ALA A 124       2.945 -15.455  33.502  1.00 46.99           C  
ATOM    903  O   ALA A 124       2.703 -15.293  34.700  1.00 46.86           O  
ATOM    904  CB  ALA A 124       5.447 -15.755  33.737  1.00 44.36           C  
ATOM    905  N   GLY A 125       2.172 -14.959  32.529  1.00 41.79           N  
ATOM    906  CA  GLY A 125       0.934 -14.224  32.771  1.00 40.82           C  
ATOM    907  C   GLY A 125       0.993 -12.711  32.757  1.00 43.41           C  
ATOM    908  O   GLY A 125       0.043 -12.065  33.215  1.00 43.89           O  
ATOM    909  N   ALA A 126       2.089 -12.125  32.227  1.00 37.59           N  
ATOM    910  CA  ALA A 126       2.214 -10.666  32.132  1.00 36.17           C  
ATOM    911  C   ALA A 126       1.215 -10.163  31.099  1.00 34.73           C  
ATOM    912  O   ALA A 126       0.943 -10.860  30.123  1.00 34.71           O  
ATOM    913  CB  ALA A 126       3.626 -10.281  31.706  1.00 37.03           C  
ATOM    914  N   ASP A 127       0.662  -8.967  31.311  1.00 28.48           N  
ATOM    915  CA  ASP A 127      -0.257  -8.361  30.355  1.00 27.25           C  
ATOM    916  C   ASP A 127       0.537  -8.010  29.079  1.00 29.43           C  
ATOM    917  O   ASP A 127       1.714  -7.632  29.171  1.00 28.09           O  
ATOM    918  CB  ASP A 127      -0.893  -7.097  30.961  1.00 29.05           C  
ATOM    919  CG  ASP A 127      -2.058  -6.598  30.133  1.00 37.68           C  
ATOM    920  OD1 ASP A 127      -3.186  -7.108  30.323  1.00 38.97           O  
ATOM    921  OD2 ASP A 127      -1.833  -5.753  29.250  1.00 33.43           O  
ATOM    922  N   ILE A 128      -0.104  -8.120  27.891  1.00 24.63           N  
ATOM    923  CA  ILE A 128       0.571  -7.784  26.618  1.00 23.94           C  
ATOM    924  C   ILE A 128       1.122  -6.353  26.634  1.00 26.36           C  
ATOM    925  O   ILE A 128       2.107  -6.069  25.933  1.00 23.02           O  
ATOM    926  CB  ILE A 128      -0.353  -8.051  25.406  1.00 25.96           C  
ATOM    927  CG1 ILE A 128       0.457  -8.145  24.084  1.00 25.68           C  
ATOM    928  CG2 ILE A 128      -1.523  -7.063  25.315  1.00 28.11           C  
ATOM    929  CD1 ILE A 128       1.232  -9.448  23.868  1.00 28.61           C  
ATOM    930  N   SER A 129       0.513  -5.463  27.458  1.00 23.44           N  
ATOM    931  CA  SER A 129       0.907  -4.066  27.592  1.00 22.76           C  
ATOM    932  C   SER A 129       2.387  -3.861  27.929  1.00 25.08           C  
ATOM    933  O   SER A 129       2.925  -2.804  27.643  1.00 23.73           O  
ATOM    934  CB  SER A 129       0.032  -3.346  28.611  1.00 29.36           C  
ATOM    935  OG  SER A 129       0.397  -1.979  28.730  1.00 42.98           O  
ATOM    936  N   MET A 130       3.046  -4.867  28.516  1.00 22.84           N  
ATOM    937  CA  MET A 130       4.450  -4.738  28.887  1.00 24.16           C  
ATOM    938  C   MET A 130       5.428  -4.782  27.710  1.00 24.14           C  
ATOM    939  O   MET A 130       6.619  -4.527  27.881  1.00 23.24           O  
ATOM    940  CB  MET A 130       4.800  -5.826  29.919  1.00 28.60           C  
ATOM    941  CG  MET A 130       3.933  -5.778  31.164  1.00 34.97           C  
ATOM    942  SD  MET A 130       4.208  -4.266  32.103  1.00 43.12           S  
ATOM    943  CE  MET A 130       2.749  -4.258  33.149  1.00 40.77           C  
ATOM    944  N   ILE A 131       4.928  -5.126  26.517  1.00 18.44           N  
ATOM    945  CA  ILE A 131       5.773  -5.288  25.337  1.00 17.35           C  
ATOM    946  C   ILE A 131       6.740  -4.137  24.992  1.00 21.18           C  
ATOM    947  O   ILE A 131       7.855  -4.411  24.532  1.00 21.63           O  
ATOM    948  CB  ILE A 131       4.892  -5.730  24.131  1.00 17.92           C  
ATOM    949  CG1 ILE A 131       5.754  -6.304  22.974  1.00 17.98           C  
ATOM    950  CG2 ILE A 131       3.928  -4.588  23.683  1.00 17.77           C  
ATOM    951  CD1 ILE A 131       5.024  -6.978  21.855  1.00 17.76           C  
ATOM    952  N   GLY A 132       6.279  -2.894  25.133  1.00 22.00           N  
ATOM    953  CA  GLY A 132       7.061  -1.718  24.771  1.00 22.03           C  
ATOM    954  C   GLY A 132       8.353  -1.589  25.556  1.00 25.33           C  
ATOM    955  O   GLY A 132       9.388  -1.207  24.991  1.00 26.69           O  
ATOM    956  N   GLN A 133       8.291  -1.986  26.856  1.00 22.26           N  
ATOM    957  CA  GLN A 133       9.444  -1.937  27.769  1.00 22.09           C  
ATOM    958  C   GLN A 133      10.535  -2.917  27.344  1.00 23.55           C  
ATOM    959  O   GLN A 133      11.722  -2.716  27.643  1.00 21.87           O  
ATOM    960  CB  GLN A 133       8.990  -2.167  29.223  1.00 24.52           C  
ATOM    961  CG  GLN A 133       8.144  -1.003  29.802  1.00 38.58           C  
ATOM    962  CD  GLN A 133       8.747   0.387  29.659  1.00 57.39           C  
ATOM    963  OE1 GLN A 133       9.944   0.619  29.879  1.00 51.28           O  
ATOM    964  NE2 GLN A 133       7.920   1.358  29.300  1.00 55.49           N  
ATOM    965  N   PHE A 134      10.143  -3.953  26.588  1.00 19.83           N  
ATOM    966  CA  PHE A 134      11.105  -4.930  26.083  1.00 18.10           C  
ATOM    967  C   PHE A 134      11.686  -4.566  24.701  1.00 21.22           C  
ATOM    968  O   PHE A 134      12.523  -5.307  24.161  1.00 20.05           O  
ATOM    969  CB  PHE A 134      10.516  -6.343  26.096  1.00 19.71           C  
ATOM    970  CG  PHE A 134      10.313  -6.891  27.486  1.00 20.44           C  
ATOM    971  CD1 PHE A 134       9.232  -6.491  28.258  1.00 23.40           C  
ATOM    972  CD2 PHE A 134      11.220  -7.795  28.033  1.00 21.15           C  
ATOM    973  CE1 PHE A 134       9.032  -7.012  29.541  1.00 25.29           C  
ATOM    974  CE2 PHE A 134      11.008  -8.335  29.309  1.00 23.99           C  
ATOM    975  CZ  PHE A 134       9.933  -7.921  30.063  1.00 23.51           C  
ATOM    976  N   GLY A 135      11.264  -3.419  24.143  1.00 19.52           N  
ATOM    977  CA  GLY A 135      11.813  -2.923  22.885  1.00 19.06           C  
ATOM    978  C   GLY A 135      11.312  -3.598  21.631  1.00 20.69           C  
ATOM    979  O   GLY A 135      11.882  -3.400  20.553  1.00 20.59           O  
ATOM    980  N   VAL A 136      10.241  -4.402  21.769  1.00 17.52           N  
ATOM    981  CA  VAL A 136       9.636  -5.156  20.681  1.00 16.26           C  
ATOM    982  C   VAL A 136       8.171  -4.751  20.438  1.00 15.41           C  
ATOM    983  O   VAL A 136       7.424  -5.544  19.863  1.00 14.99           O  
ATOM    984  CB  VAL A 136       9.825  -6.693  20.789  1.00 21.30           C  
ATOM    985  CG1 VAL A 136      11.276  -7.084  20.469  1.00 21.50           C  
ATOM    986  CG2 VAL A 136       9.417  -7.205  22.164  1.00 20.99           C  
ATOM    987  N   GLY A 137       7.805  -3.540  20.877  1.00 14.42           N  
ATOM    988  CA  GLY A 137       6.431  -3.045  20.774  1.00 15.30           C  
ATOM    989  C   GLY A 137       5.805  -3.103  19.392  1.00 15.56           C  
ATOM    990  O   GLY A 137       4.586  -3.299  19.259  1.00 14.53           O  
ATOM    991  N   PHE A 138       6.615  -2.880  18.341  1.00 13.15           N  
ATOM    992  CA  PHE A 138       6.078  -2.939  16.969  1.00 12.33           C  
ATOM    993  C   PHE A 138       5.287  -4.229  16.720  1.00 14.83           C  
ATOM    994  O   PHE A 138       4.250  -4.215  16.039  1.00 13.91           O  
ATOM    995  CB  PHE A 138       7.241  -2.922  15.962  1.00 13.14           C  
ATOM    996  CG  PHE A 138       6.865  -3.237  14.537  1.00 13.48           C  
ATOM    997  CD1 PHE A 138       6.201  -2.295  13.748  1.00 15.14           C  
ATOM    998  CD2 PHE A 138       7.213  -4.454  13.962  1.00 14.65           C  
ATOM    999  CE1 PHE A 138       5.863  -2.587  12.431  1.00 14.77           C  
ATOM   1000  CE2 PHE A 138       6.891  -4.732  12.632  1.00 17.28           C  
ATOM   1001  CZ  PHE A 138       6.214  -3.797  11.878  1.00 15.57           C  
ATOM   1002  N   TYR A 139       5.777  -5.367  17.248  1.00 12.41           N  
ATOM   1003  CA  TYR A 139       5.144  -6.644  16.987  1.00 12.79           C  
ATOM   1004  C   TYR A 139       3.745  -6.786  17.585  1.00 13.12           C  
ATOM   1005  O   TYR A 139       2.999  -7.669  17.152  1.00 15.03           O  
ATOM   1006  CB  TYR A 139       6.094  -7.813  17.328  1.00 13.70           C  
ATOM   1007  CG  TYR A 139       7.338  -7.788  16.457  1.00 13.47           C  
ATOM   1008  CD1 TYR A 139       7.301  -8.245  15.144  1.00 16.35           C  
ATOM   1009  CD2 TYR A 139       8.529  -7.217  16.920  1.00 15.08           C  
ATOM   1010  CE1 TYR A 139       8.421  -8.138  14.305  1.00 15.49           C  
ATOM   1011  CE2 TYR A 139       9.664  -7.153  16.110  1.00 14.60           C  
ATOM   1012  CZ  TYR A 139       9.609  -7.634  14.810  1.00 17.70           C  
ATOM   1013  OH  TYR A 139      10.705  -7.566  13.975  1.00 19.02           O  
ATOM   1014  N   SER A 140       3.351  -5.838  18.483  1.00 12.93           N  
ATOM   1015  CA  SER A 140       1.987  -5.818  19.024  1.00 13.09           C  
ATOM   1016  C   SER A 140       0.994  -5.531  17.871  1.00 13.41           C  
ATOM   1017  O   SER A 140      -0.207  -5.793  18.001  1.00 14.98           O  
ATOM   1018  CB  SER A 140       1.829  -4.740  20.093  1.00 14.84           C  
ATOM   1019  OG  SER A 140       1.984  -3.442  19.550  1.00 16.76           O  
ATOM   1020  N   ALA A 141       1.496  -5.015  16.720  1.00 12.65           N  
ATOM   1021  CA  ALA A 141       0.617  -4.810  15.576  1.00 12.73           C  
ATOM   1022  C   ALA A 141      -0.097  -6.124  15.216  1.00 13.98           C  
ATOM   1023  O   ALA A 141      -1.244  -6.108  14.751  1.00 13.86           O  
ATOM   1024  CB  ALA A 141       1.432  -4.325  14.374  1.00 13.68           C  
ATOM   1025  N   TYR A 142       0.588  -7.272  15.417  1.00 12.81           N  
ATOM   1026  CA  TYR A 142       0.037  -8.578  15.091  1.00 12.88           C  
ATOM   1027  C   TYR A 142      -1.049  -9.092  16.039  1.00 15.28           C  
ATOM   1028  O   TYR A 142      -1.669 -10.123  15.745  1.00 15.98           O  
ATOM   1029  CB  TYR A 142       1.166  -9.604  14.837  1.00 13.39           C  
ATOM   1030  CG  TYR A 142       1.913  -9.272  13.562  1.00 12.77           C  
ATOM   1031  CD1 TYR A 142       1.467  -9.747  12.319  1.00 13.40           C  
ATOM   1032  CD2 TYR A 142       3.045  -8.455  13.586  1.00 13.72           C  
ATOM   1033  CE1 TYR A 142       2.125  -9.405  11.133  1.00 13.66           C  
ATOM   1034  CE2 TYR A 142       3.723  -8.128  12.404  1.00 13.77           C  
ATOM   1035  CZ  TYR A 142       3.249  -8.594  11.188  1.00 15.67           C  
ATOM   1036  OH  TYR A 142       3.884  -8.242  10.029  1.00 13.89           O  
ATOM   1037  N   LEU A 143      -1.354  -8.330  17.088  1.00 14.20           N  
ATOM   1038  CA  LEU A 143      -2.512  -8.626  17.944  1.00 14.05           C  
ATOM   1039  C   LEU A 143      -3.776  -8.311  17.152  1.00 15.76           C  
ATOM   1040  O   LEU A 143      -4.816  -8.949  17.355  1.00 16.23           O  
ATOM   1041  CB  LEU A 143      -2.520  -7.706  19.179  1.00 14.31           C  
ATOM   1042  CG  LEU A 143      -1.417  -7.943  20.228  1.00 16.08           C  
ATOM   1043  CD1 LEU A 143      -1.313  -6.777  21.176  1.00 15.56           C  
ATOM   1044  CD2 LEU A 143      -1.647  -9.268  20.996  1.00 16.22           C  
ATOM   1045  N   VAL A 144      -3.712  -7.285  16.261  1.00 13.65           N  
ATOM   1046  CA  VAL A 144      -4.914  -6.861  15.550  1.00 13.21           C  
ATOM   1047  C   VAL A 144      -4.830  -7.023  14.031  1.00 15.33           C  
ATOM   1048  O   VAL A 144      -5.853  -6.969  13.342  1.00 15.43           O  
ATOM   1049  CB  VAL A 144      -5.318  -5.390  15.929  1.00 14.93           C  
ATOM   1050  CG1 VAL A 144      -5.622  -5.234  17.430  1.00 15.36           C  
ATOM   1051  CG2 VAL A 144      -4.241  -4.373  15.500  1.00 15.41           C  
ATOM   1052  N   ALA A 145      -3.607  -7.125  13.479  1.00 13.99           N  
ATOM   1053  CA  ALA A 145      -3.439  -7.182  12.042  1.00 13.05           C  
ATOM   1054  C   ALA A 145      -2.972  -8.551  11.597  1.00 14.86           C  
ATOM   1055  O   ALA A 145      -2.069  -9.144  12.209  1.00 16.50           O  
ATOM   1056  CB  ALA A 145      -2.436  -6.128  11.597  1.00 14.28           C  
ATOM   1057  N   GLU A 146      -3.535  -9.023  10.492  1.00 14.84           N  
ATOM   1058  CA  GLU A 146      -3.077 -10.270   9.900  1.00 15.60           C  
ATOM   1059  C   GLU A 146      -1.850 -10.040   9.009  1.00 18.57           C  
ATOM   1060  O   GLU A 146      -1.092 -10.982   8.724  1.00 18.62           O  
ATOM   1061  CB  GLU A 146      -4.212 -10.933   9.129  1.00 17.72           C  
ATOM   1062  CG  GLU A 146      -4.730 -10.096   7.990  1.00 17.21           C  
ATOM   1063  CD  GLU A 146      -6.076 -10.546   7.484  1.00 23.66           C  
ATOM   1064  OE1 GLU A 146      -6.651 -11.487   8.078  1.00 23.54           O  
ATOM   1065  OE2 GLU A 146      -6.485 -10.035   6.422  1.00 23.22           O  
ATOM   1066  N   LYS A 147      -1.684  -8.798   8.533  1.00 14.94           N  
ATOM   1067  CA  LYS A 147      -0.580  -8.396   7.673  1.00 13.72           C  
ATOM   1068  C   LYS A 147      -0.244  -6.969   8.044  1.00 14.61           C  
ATOM   1069  O   LYS A 147      -1.145  -6.171   8.339  1.00 13.84           O  
ATOM   1070  CB  LYS A 147      -0.957  -8.497   6.193  1.00 15.73           C  
ATOM   1071  CG  LYS A 147       0.160  -8.084   5.207  1.00 14.70           C  
ATOM   1072  CD  LYS A 147      -0.159  -8.481   3.775  1.00 18.09           C  
ATOM   1073  CE  LYS A 147      -1.410  -7.813   3.289  1.00 23.22           C  
ATOM   1074  NZ  LYS A 147      -1.819  -8.361   1.967  1.00 28.64           N  
ATOM   1075  N   VAL A 148       1.061  -6.647   7.990  1.00 12.62           N  
ATOM   1076  CA  VAL A 148       1.539  -5.295   8.260  1.00 11.09           C  
ATOM   1077  C   VAL A 148       2.471  -4.915   7.110  1.00 13.44           C  
ATOM   1078  O   VAL A 148       3.318  -5.725   6.686  1.00 13.59           O  
ATOM   1079  CB  VAL A 148       2.272  -5.192   9.619  1.00 13.31           C  
ATOM   1080  CG1 VAL A 148       2.826  -3.780   9.836  1.00 13.85           C  
ATOM   1081  CG2 VAL A 148       1.335  -5.587  10.770  1.00 13.44           C  
ATOM   1082  N   THR A 149       2.286  -3.694   6.578  1.00 10.96           N  
ATOM   1083  CA  THR A 149       3.123  -3.131   5.526  1.00 11.13           C  
ATOM   1084  C   THR A 149       3.739  -1.893   6.153  1.00 13.67           C  
ATOM   1085  O   THR A 149       3.037  -1.093   6.803  1.00 13.33           O  
ATOM   1086  CB  THR A 149       2.291  -2.708   4.314  1.00 15.09           C  
ATOM   1087  OG1 THR A 149       1.575  -3.847   3.833  1.00 16.70           O  
ATOM   1088  CG2 THR A 149       3.171  -2.159   3.155  1.00 16.26           C  
ATOM   1089  N   VAL A 150       5.050  -1.746   5.992  1.00 12.15           N  
ATOM   1090  CA  VAL A 150       5.764  -0.597   6.505  1.00 11.15           C  
ATOM   1091  C   VAL A 150       6.431   0.077   5.315  1.00 13.22           C  
ATOM   1092  O   VAL A 150       7.299  -0.534   4.671  1.00 13.60           O  
ATOM   1093  CB  VAL A 150       6.804  -0.965   7.576  1.00 13.21           C  
ATOM   1094  CG1 VAL A 150       7.594   0.294   7.998  1.00 14.28           C  
ATOM   1095  CG2 VAL A 150       6.096  -1.595   8.784  1.00 12.73           C  
ATOM   1096  N   ILE A 151       6.052   1.321   5.046  1.00 11.90           N  
ATOM   1097  CA  ILE A 151       6.625   2.126   3.963  1.00 12.62           C  
ATOM   1098  C   ILE A 151       7.516   3.154   4.651  1.00 15.82           C  
ATOM   1099  O   ILE A 151       7.090   3.773   5.629  1.00 13.88           O  
ATOM   1100  CB  ILE A 151       5.509   2.835   3.169  1.00 15.03           C  
ATOM   1101  CG1 ILE A 151       4.437   1.863   2.604  1.00 17.61           C  
ATOM   1102  CG2 ILE A 151       6.090   3.748   2.084  1.00 17.10           C  
ATOM   1103  CD1 ILE A 151       4.877   0.830   1.779  1.00 19.45           C  
ATOM   1104  N   THR A 152       8.754   3.335   4.171  1.00 13.68           N  
ATOM   1105  CA  THR A 152       9.661   4.244   4.867  1.00 12.47           C  
ATOM   1106  C   THR A 152      10.584   4.968   3.922  1.00 15.71           C  
ATOM   1107  O   THR A 152      10.940   4.420   2.867  1.00 16.40           O  
ATOM   1108  CB  THR A 152      10.420   3.493   5.958  1.00 14.51           C  
ATOM   1109  OG1 THR A 152      11.018   4.423   6.870  1.00 16.03           O  
ATOM   1110  CG2 THR A 152      11.499   2.542   5.382  1.00 17.30           C  
ATOM   1111  N   LYS A 153      10.892   6.217   4.271  1.00 13.89           N  
ATOM   1112  CA  LYS A 153      11.766   7.053   3.456  1.00 14.07           C  
ATOM   1113  C   LYS A 153      12.650   7.838   4.393  1.00 15.63           C  
ATOM   1114  O   LYS A 153      12.141   8.604   5.210  1.00 15.44           O  
ATOM   1115  CB  LYS A 153      10.932   8.009   2.593  1.00 13.55           C  
ATOM   1116  CG  LYS A 153      11.751   9.028   1.776  1.00 15.53           C  
ATOM   1117  CD  LYS A 153      12.636   8.382   0.690  1.00 15.55           C  
ATOM   1118  CE  LYS A 153      13.380   9.439  -0.110  1.00 15.76           C  
ATOM   1119  NZ  LYS A 153      14.532   9.996   0.644  1.00 17.38           N  
ATOM   1120  N   HIS A 154      13.966   7.637   4.272  1.00 15.72           N  
ATOM   1121  CA  HIS A 154      14.981   8.323   5.046  1.00 14.70           C  
ATOM   1122  C   HIS A 154      15.700   9.267   4.082  1.00 16.71           C  
ATOM   1123  O   HIS A 154      15.803   8.943   2.897  1.00 15.99           O  
ATOM   1124  CB  HIS A 154      15.976   7.295   5.601  1.00 16.22           C  
ATOM   1125  CG  HIS A 154      17.002   7.848   6.534  1.00 17.82           C  
ATOM   1126  ND1 HIS A 154      18.146   8.515   6.055  1.00 19.56           N  
ATOM   1127  CD2 HIS A 154      17.058   7.805   7.883  1.00 18.03           C  
ATOM   1128  CE1 HIS A 154      18.843   8.850   7.131  1.00 18.32           C  
ATOM   1129  NE2 HIS A 154      18.236   8.455   8.256  1.00 18.33           N  
ATOM   1130  N   ASN A 155      16.207  10.398   4.600  1.00 14.83           N  
ATOM   1131  CA  ASN A 155      16.928  11.348   3.731  1.00 15.12           C  
ATOM   1132  C   ASN A 155      18.075  10.705   2.937  1.00 19.25           C  
ATOM   1133  O   ASN A 155      18.380  11.176   1.848  1.00 19.61           O  
ATOM   1134  CB  ASN A 155      17.485  12.476   4.577  1.00 16.87           C  
ATOM   1135  CG  ASN A 155      16.445  13.490   4.989  1.00 20.09           C  
ATOM   1136  OD1 ASN A 155      15.417  13.648   4.336  1.00 18.38           O  
ATOM   1137  ND2 ASN A 155      16.679  14.150   6.105  1.00 18.09           N  
ATOM   1138  N   ASP A 156      18.702   9.657   3.474  1.00 17.81           N  
ATOM   1139  CA  ASP A 156      19.876   9.009   2.863  1.00 17.96           C  
ATOM   1140  C   ASP A 156      19.582   7.853   1.924  1.00 22.30           C  
ATOM   1141  O   ASP A 156      20.520   7.234   1.418  1.00 22.27           O  
ATOM   1142  CB  ASP A 156      20.879   8.609   3.956  1.00 20.28           C  
ATOM   1143  CG  ASP A 156      21.416   9.804   4.713  1.00 20.35           C  
ATOM   1144  OD1 ASP A 156      21.356  10.925   4.164  1.00 26.67           O  
ATOM   1145  OD2 ASP A 156      21.898   9.618   5.855  1.00 27.40           O  
ATOM   1146  N   ASP A 157      18.302   7.531   1.692  1.00 17.79           N  
ATOM   1147  CA  ASP A 157      17.995   6.414   0.801  1.00 17.22           C  
ATOM   1148  C   ASP A 157      16.656   6.615   0.079  1.00 18.32           C  
ATOM   1149  O   ASP A 157      15.988   7.649   0.252  1.00 19.11           O  
ATOM   1150  CB  ASP A 157      17.973   5.120   1.631  1.00 18.17           C  
ATOM   1151  CG  ASP A 157      18.339   3.846   0.909  1.00 19.95           C  
ATOM   1152  OD1 ASP A 157      18.415   3.868  -0.351  1.00 21.68           O  
ATOM   1153  OD2 ASP A 157      18.567   2.830   1.598  1.00 21.04           O  
ATOM   1154  N   GLU A 158      16.291   5.654  -0.787  1.00 16.40           N  
ATOM   1155  CA  GLU A 158      15.037   5.669  -1.507  1.00 15.95           C  
ATOM   1156  C   GLU A 158      13.919   5.132  -0.602  1.00 18.69           C  
ATOM   1157  O   GLU A 158      14.167   4.597   0.489  1.00 18.23           O  
ATOM   1158  CB  GLU A 158      15.112   4.785  -2.779  1.00 18.39           C  
ATOM   1159  CG  GLU A 158      16.194   5.132  -3.787  1.00 28.33           C  
ATOM   1160  CD  GLU A 158      16.229   4.108  -4.907  1.00 54.63           C  
ATOM   1161  OE1 GLU A 158      16.656   2.957  -4.655  1.00 53.23           O  
ATOM   1162  OE2 GLU A 158      15.767   4.438  -6.022  1.00 59.38           O  
ATOM   1163  N   GLN A 159      12.717   5.192  -1.097  1.00 15.70           N  
ATOM   1164  CA  GLN A 159      11.552   4.693  -0.361  1.00 16.24           C  
ATOM   1165  C   GLN A 159      11.457   3.184  -0.515  1.00 19.09           C  
ATOM   1166  O   GLN A 159      11.447   2.653  -1.636  1.00 18.32           O  
ATOM   1167  CB  GLN A 159      10.291   5.351  -0.883  1.00 16.92           C  
ATOM   1168  CG  GLN A 159       9.075   5.133   0.029  1.00 18.07           C  
ATOM   1169  CD  GLN A 159       8.047   6.191  -0.244  1.00 25.12           C  
ATOM   1170  OE1 GLN A 159       8.339   7.396  -0.127  1.00 22.12           O  
ATOM   1171  NE2 GLN A 159       6.834   5.786  -0.653  1.00 19.46           N  
ATOM   1172  N   TYR A 160      11.256   2.511   0.620  1.00 15.06           N  
ATOM   1173  CA  TYR A 160      11.144   1.060   0.653  1.00 15.35           C  
ATOM   1174  C   TYR A 160       9.858   0.597   1.279  1.00 16.54           C  
ATOM   1175  O   TYR A 160       9.288   1.330   2.089  1.00 15.67           O  
ATOM   1176  CB  TYR A 160      12.339   0.481   1.406  1.00 17.44           C  
ATOM   1177  CG  TYR A 160      13.545   0.422   0.504  1.00 20.53           C  
ATOM   1178  CD1 TYR A 160      13.704  -0.621  -0.404  1.00 22.63           C  
ATOM   1179  CD2 TYR A 160      14.455   1.475   0.454  1.00 22.62           C  
ATOM   1180  CE1 TYR A 160      14.757  -0.638  -1.310  1.00 26.20           C  
ATOM   1181  CE2 TYR A 160      15.517   1.470  -0.457  1.00 23.63           C  
ATOM   1182  CZ  TYR A 160      15.676   0.394  -1.316  1.00 30.79           C  
ATOM   1183  OH  TYR A 160      16.723   0.331  -2.210  1.00 33.85           O  
ATOM   1184  N   ALA A 161       9.376  -0.590   0.864  1.00 15.66           N  
ATOM   1185  CA  ALA A 161       8.183  -1.225   1.429  1.00 15.62           C  
ATOM   1186  C   ALA A 161       8.582  -2.581   2.026  1.00 16.54           C  
ATOM   1187  O   ALA A 161       9.142  -3.433   1.339  1.00 14.68           O  
ATOM   1188  CB  ALA A 161       7.105  -1.429   0.368  1.00 16.15           C  
ATOM   1189  N   TRP A 162       8.329  -2.741   3.303  1.00 14.64           N  
ATOM   1190  CA  TRP A 162       8.504  -3.959   4.058  1.00 13.57           C  
ATOM   1191  C   TRP A 162       7.104  -4.527   4.251  1.00 15.49           C  
ATOM   1192  O   TRP A 162       6.168  -3.759   4.475  1.00 13.53           O  
ATOM   1193  CB  TRP A 162       9.075  -3.608   5.422  1.00 13.15           C  
ATOM   1194  CG  TRP A 162       9.268  -4.746   6.385  1.00 13.41           C  
ATOM   1195  CD1 TRP A 162      10.470  -5.294   6.743  1.00 15.42           C  
ATOM   1196  CD2 TRP A 162       8.285  -5.284   7.309  1.00 13.14           C  
ATOM   1197  NE1 TRP A 162      10.292  -6.198   7.770  1.00 14.64           N  
ATOM   1198  CE2 TRP A 162       8.964  -6.198   8.149  1.00 15.81           C  
ATOM   1199  CE3 TRP A 162       6.917  -5.024   7.547  1.00 13.25           C  
ATOM   1200  CZ2 TRP A 162       8.303  -6.939   9.145  1.00 14.79           C  
ATOM   1201  CZ3 TRP A 162       6.262  -5.740   8.557  1.00 13.67           C  
ATOM   1202  CH2 TRP A 162       6.946  -6.710   9.319  1.00 14.89           C  
ATOM   1203  N   GLU A 163       6.957  -5.860   4.194  1.00 13.47           N  
ATOM   1204  CA AGLU A 163       5.651  -6.462   4.455  0.50 12.89           C  
ATOM   1205  CA BGLU A 163       5.648  -6.466   4.467  0.50 12.73           C  
ATOM   1206  C   GLU A 163       5.802  -7.854   5.045  1.00 16.33           C  
ATOM   1207  O   GLU A 163       6.728  -8.596   4.675  1.00 15.70           O  
ATOM   1208  CB AGLU A 163       4.824  -6.505   3.172  0.50 14.30           C  
ATOM   1209  CB BGLU A 163       4.685  -6.436   3.253  0.50 14.03           C  
ATOM   1210  CG AGLU A 163       3.393  -6.946   3.368  0.50 17.53           C  
ATOM   1211  CG BGLU A 163       5.017  -7.375   2.094  0.50 17.70           C  
ATOM   1212  CD AGLU A 163       2.566  -6.672   2.139  0.50 31.50           C  
ATOM   1213  CD BGLU A 163       4.726  -8.857   2.293  0.50 23.31           C  
ATOM   1214  OE1AGLU A 163       2.602  -7.513   1.214  0.50 21.86           O  
ATOM   1215  OE1BGLU A 163       5.500  -9.691   1.769  0.50 17.26           O  
ATOM   1216  OE2AGLU A 163       1.972  -5.572   2.055  0.50 26.15           O  
ATOM   1217  OE2BGLU A 163       3.771  -9.188   3.032  0.50 21.40           O  
ATOM   1218  N   SER A 164       4.880  -8.216   5.934  1.00 13.43           N  
ATOM   1219  CA  SER A 164       4.847  -9.552   6.503  1.00 12.47           C  
ATOM   1220  C   SER A 164       3.463  -9.927   6.984  1.00 16.34           C  
ATOM   1221  O   SER A 164       2.767  -9.127   7.635  1.00 14.56           O  
ATOM   1222  CB  SER A 164       5.862  -9.733   7.626  1.00 15.51           C  
ATOM   1223  OG  SER A 164       5.853 -11.097   8.042  1.00 16.06           O  
ATOM   1224  N   SER A 165       3.100 -11.189   6.694  1.00 14.74           N  
ATOM   1225  CA  SER A 165       1.893 -11.835   7.238  1.00 15.33           C  
ATOM   1226  C   SER A 165       2.370 -12.915   8.222  1.00 21.08           C  
ATOM   1227  O   SER A 165       1.648 -13.889   8.475  1.00 21.23           O  
ATOM   1228  CB  SER A 165       1.057 -12.436   6.123  1.00 17.22           C  
ATOM   1229  OG  SER A 165       0.534 -11.447   5.261  1.00 21.33           O  
ATOM   1230  N   ALA A 166       3.585 -12.721   8.811  1.00 18.41           N  
ATOM   1231  CA  ALA A 166       4.261 -13.658   9.713  1.00 18.98           C  
ATOM   1232  C   ALA A 166       4.590 -14.961   8.932  1.00 23.51           C  
ATOM   1233  O   ALA A 166       4.920 -14.893   7.737  1.00 23.79           O  
ATOM   1234  CB  ALA A 166       3.449 -13.910  10.979  1.00 20.06           C  
ATOM   1235  N   GLY A 167       4.518 -16.120   9.572  1.00 24.05           N  
ATOM   1236  CA  GLY A 167       4.868 -17.347   8.864  1.00 23.62           C  
ATOM   1237  C   GLY A 167       6.375 -17.497   8.741  1.00 23.78           C  
ATOM   1238  O   GLY A 167       6.860 -18.370   8.016  1.00 23.68           O  
ATOM   1239  N   GLY A 168       7.101 -16.589   9.382  1.00 18.98           N  
ATOM   1240  CA  GLY A 168       8.559 -16.642   9.475  1.00 17.91           C  
ATOM   1241  C   GLY A 168       9.361 -15.879   8.448  1.00 19.08           C  
ATOM   1242  O   GLY A 168      10.588 -15.942   8.481  1.00 17.31           O  
ATOM   1243  N   SER A 169       8.697 -15.155   7.549  1.00 16.73           N  
ATOM   1244  CA  SER A 169       9.382 -14.362   6.525  1.00 16.02           C  
ATOM   1245  C   SER A 169       8.739 -12.992   6.322  1.00 18.23           C  
ATOM   1246  O   SER A 169       7.573 -12.765   6.704  1.00 17.18           O  
ATOM   1247  CB  SER A 169       9.435 -15.105   5.193  1.00 20.35           C  
ATOM   1248  OG  SER A 169       8.168 -15.306   4.590  1.00 27.38           O  
ATOM   1249  N   PHE A 170       9.511 -12.082   5.714  1.00 14.92           N  
ATOM   1250  CA  PHE A 170       9.046 -10.767   5.319  1.00 13.28           C  
ATOM   1251  C   PHE A 170       9.709 -10.426   3.990  1.00 16.38           C  
ATOM   1252  O   PHE A 170      10.719 -11.053   3.618  1.00 16.54           O  
ATOM   1253  CB  PHE A 170       9.348  -9.697   6.397  1.00 14.49           C  
ATOM   1254  CG  PHE A 170      10.805  -9.385   6.683  1.00 15.29           C  
ATOM   1255  CD1 PHE A 170      11.465  -9.985   7.749  1.00 18.80           C  
ATOM   1256  CD2 PHE A 170      11.489  -8.415   5.943  1.00 17.50           C  
ATOM   1257  CE1 PHE A 170      12.791  -9.627   8.074  1.00 18.97           C  
ATOM   1258  CE2 PHE A 170      12.812  -8.061   6.264  1.00 19.08           C  
ATOM   1259  CZ  PHE A 170      13.444  -8.653   7.337  1.00 16.94           C  
ATOM   1260  N   THR A 171       9.141  -9.477   3.265  1.00 14.67           N  
ATOM   1261  CA  THR A 171       9.737  -9.017   2.025  1.00 14.04           C  
ATOM   1262  C   THR A 171      10.072  -7.547   2.100  1.00 17.64           C  
ATOM   1263  O   THR A 171       9.436  -6.784   2.842  1.00 16.70           O  
ATOM   1264  CB  THR A 171       8.835  -9.233   0.833  1.00 17.77           C  
ATOM   1265  OG1 THR A 171       7.636  -8.495   1.036  1.00 18.71           O  
ATOM   1266  CG2 THR A 171       8.509 -10.715   0.598  1.00 18.20           C  
ATOM   1267  N   VAL A 172      11.094  -7.144   1.331  1.00 14.33           N  
ATOM   1268  CA  VAL A 172      11.482  -5.750   1.180  1.00 14.50           C  
ATOM   1269  C   VAL A 172      11.606  -5.484  -0.315  1.00 17.57           C  
ATOM   1270  O   VAL A 172      12.200  -6.295  -1.034  1.00 16.45           O  
ATOM   1271  CB  VAL A 172      12.819  -5.456   1.915  1.00 17.26           C  
ATOM   1272  CG1 VAL A 172      13.368  -4.076   1.524  1.00 17.79           C  
ATOM   1273  CG2 VAL A 172      12.632  -5.524   3.436  1.00 18.20           C  
ATOM   1274  N   ARG A 173      11.066  -4.355  -0.779  1.00 16.29           N  
ATOM   1275  CA  ARG A 173      11.179  -3.970  -2.172  1.00 16.87           C  
ATOM   1276  C   ARG A 173      11.221  -2.442  -2.237  1.00 18.89           C  
ATOM   1277  O   ARG A 173      10.730  -1.758  -1.319  1.00 17.95           O  
ATOM   1278  CB  ARG A 173       9.990  -4.530  -2.998  1.00 17.51           C  
ATOM   1279  CG  ARG A 173       8.609  -3.977  -2.626  1.00 22.07           C  
ATOM   1280  CD  ARG A 173       7.496  -4.875  -3.172  1.00 22.05           C  
ATOM   1281  NE  ARG A 173       7.285  -6.043  -2.314  1.00 20.59           N  
ATOM   1282  CZ  ARG A 173       6.920  -7.254  -2.734  1.00 32.37           C  
ATOM   1283  NH1 ARG A 173       6.789  -7.504  -4.030  1.00 30.28           N  
ATOM   1284  NH2 ARG A 173       6.754  -8.243  -1.862  1.00 20.87           N  
ATOM   1285  N   THR A 174      11.745  -1.909  -3.339  1.00 18.79           N  
ATOM   1286  CA  THR A 174      11.704  -0.477  -3.592  1.00 19.18           C  
ATOM   1287  C   THR A 174      10.208  -0.187  -3.771  1.00 23.35           C  
ATOM   1288  O   THR A 174       9.518  -0.901  -4.498  1.00 23.97           O  
ATOM   1289  CB  THR A 174      12.548  -0.158  -4.848  1.00 25.01           C  
ATOM   1290  OG1 THR A 174      13.886  -0.544  -4.580  1.00 31.16           O  
ATOM   1291  CG2 THR A 174      12.533   1.323  -5.209  1.00 27.91           C  
ATOM   1292  N   ASP A 175       9.679   0.795  -3.035  1.00 19.29           N  
ATOM   1293  CA  ASP A 175       8.257   1.099  -3.087  1.00 18.33           C  
ATOM   1294  C   ASP A 175       7.829   1.763  -4.391  1.00 26.23           C  
ATOM   1295  O   ASP A 175       8.416   2.774  -4.778  1.00 25.64           O  
ATOM   1296  CB  ASP A 175       7.824   1.962  -1.872  1.00 18.95           C  
ATOM   1297  CG  ASP A 175       6.320   2.186  -1.728  1.00 22.74           C  
ATOM   1298  OD1 ASP A 175       5.536   1.421  -2.330  1.00 27.53           O  
ATOM   1299  OD2 ASP A 175       5.928   3.175  -1.084  1.00 25.89           O  
ATOM   1300  N   THR A 176       6.806   1.171  -5.063  1.00 26.78           N  
ATOM   1301  CA  THR A 176       6.232   1.682  -6.316  1.00 28.53           C  
ATOM   1302  C   THR A 176       5.022   2.564  -6.014  1.00 33.25           C  
ATOM   1303  O   THR A 176       4.448   3.162  -6.930  1.00 34.33           O  
ATOM   1304  CB  THR A 176       5.797   0.526  -7.250  1.00 32.71           C  
ATOM   1305  OG1 THR A 176       4.870  -0.325  -6.569  1.00 36.19           O  
ATOM   1306  CG2 THR A 176       6.966  -0.267  -7.792  1.00 34.10           C  
ATOM   1307  N   GLY A 177       4.648   2.626  -4.739  1.00 28.56           N  
ATOM   1308  CA  GLY A 177       3.525   3.424  -4.262  1.00 27.07           C  
ATOM   1309  C   GLY A 177       3.810   4.911  -4.195  1.00 28.84           C  
ATOM   1310  O   GLY A 177       4.871   5.384  -4.628  1.00 29.12           O  
ATOM   1311  N   GLU A 178       2.886   5.642  -3.572  1.00 24.30           N  
ATOM   1312  CA  GLU A 178       2.986   7.093  -3.382  1.00 22.03           C  
ATOM   1313  C   GLU A 178       4.270   7.516  -2.636  1.00 23.91           C  
ATOM   1314  O   GLU A 178       4.424   7.173  -1.452  1.00 23.04           O  
ATOM   1315  CB  GLU A 178       1.795   7.604  -2.570  1.00 23.34           C  
ATOM   1316  CG  GLU A 178       0.442   7.575  -3.252  1.00 32.52           C  
ATOM   1317  CD  GLU A 178      -0.692   8.013  -2.335  1.00 56.96           C  
ATOM   1318  OE1 GLU A 178      -0.486   8.083  -1.100  1.00 51.27           O  
ATOM   1319  OE2 GLU A 178      -1.796   8.284  -2.856  1.00 55.50           O  
ATOM   1320  N   PRO A 179       5.137   8.346  -3.248  1.00 16.47           N  
ATOM   1321  CA  PRO A 179       6.333   8.805  -2.523  1.00 16.72           C  
ATOM   1322  C   PRO A 179       5.946   9.686  -1.347  1.00 21.75           C  
ATOM   1323  O   PRO A 179       5.007  10.489  -1.431  1.00 23.20           O  
ATOM   1324  CB  PRO A 179       7.086   9.635  -3.588  1.00 18.24           C  
ATOM   1325  CG  PRO A 179       6.686   8.961  -4.891  1.00 21.34           C  
ATOM   1326  CD  PRO A 179       5.190   8.796  -4.663  1.00 18.86           C  
ATOM   1327  N   MET A 180       6.712   9.583  -0.260  1.00 19.30           N  
ATOM   1328  CA  MET A 180       6.553  10.445   0.893  1.00 18.43           C  
ATOM   1329  C   MET A 180       7.829  11.234   0.939  1.00 20.92           C  
ATOM   1330  O   MET A 180       8.864  10.743   0.467  1.00 21.32           O  
ATOM   1331  CB  MET A 180       6.493   9.612   2.179  1.00 20.63           C  
ATOM   1332  CG  MET A 180       5.412   8.581   2.191  1.00 24.38           C  
ATOM   1333  SD  MET A 180       5.325   7.885   3.853  1.00 28.86           S  
ATOM   1334  CE  MET A 180       6.840   7.025   3.914  1.00 24.84           C  
ATOM   1335  N   GLY A 181       7.796  12.413   1.531  1.00 16.69           N  
ATOM   1336  CA  GLY A 181       9.005  13.214   1.620  1.00 17.44           C  
ATOM   1337  C   GLY A 181       9.995  12.587   2.576  1.00 18.21           C  
ATOM   1338  O   GLY A 181      11.186  12.522   2.290  1.00 18.22           O  
ATOM   1339  N   ARG A 182       9.516  12.173   3.752  1.00 13.32           N  
ATOM   1340  CA  ARG A 182      10.389  11.570   4.758  1.00 13.34           C  
ATOM   1341  C   ARG A 182       9.496  11.057   5.864  1.00 15.08           C  
ATOM   1342  O   ARG A 182       8.526  11.719   6.233  1.00 15.29           O  
ATOM   1343  CB  ARG A 182      11.313  12.622   5.377  1.00 13.67           C  
ATOM   1344  CG  ARG A 182      12.323  12.060   6.414  1.00 13.86           C  
ATOM   1345  CD  ARG A 182      12.841  13.189   7.275  1.00 13.27           C  
ATOM   1346  NE  ARG A 182      11.765  13.842   8.039  1.00 13.94           N  
ATOM   1347  CZ  ARG A 182      11.334  15.091   7.849  1.00 16.28           C  
ATOM   1348  NH1 ARG A 182      11.914  15.878   6.928  1.00 14.87           N  
ATOM   1349  NH2 ARG A 182      10.374  15.594   8.624  1.00 14.59           N  
ATOM   1350  N   GLY A 183       9.805   9.874   6.356  1.00 12.66           N  
ATOM   1351  CA  GLY A 183       9.090   9.308   7.490  1.00 12.77           C  
ATOM   1352  C   GLY A 183       8.687   7.869   7.267  1.00 12.92           C  
ATOM   1353  O   GLY A 183       9.261   7.168   6.431  1.00 13.59           O  
ATOM   1354  N   THR A 184       7.692   7.410   8.039  1.00 11.19           N  
ATOM   1355  CA  THR A 184       7.280   6.019   8.008  1.00 11.66           C  
ATOM   1356  C   THR A 184       5.777   5.923   8.096  1.00 12.93           C  
ATOM   1357  O   THR A 184       5.126   6.664   8.837  1.00 13.17           O  
ATOM   1358  CB  THR A 184       7.964   5.251   9.178  1.00 15.07           C  
ATOM   1359  OG1 THR A 184       9.380   5.392   9.071  1.00 14.13           O  
ATOM   1360  CG2 THR A 184       7.620   3.760   9.240  1.00 15.16           C  
ATOM   1361  N   LYS A 185       5.238   4.962   7.359  1.00 12.18           N  
ATOM   1362  CA  LYS A 185       3.813   4.675   7.296  1.00 11.91           C  
ATOM   1363  C   LYS A 185       3.672   3.207   7.660  1.00 13.76           C  
ATOM   1364  O   LYS A 185       4.253   2.354   6.994  1.00 14.70           O  
ATOM   1365  CB  LYS A 185       3.335   4.948   5.860  1.00 14.23           C  
ATOM   1366  CG  LYS A 185       1.909   4.575   5.534  1.00 21.38           C  
ATOM   1367  CD  LYS A 185       1.454   5.314   4.243  1.00 24.35           C  
ATOM   1368  CE  LYS A 185       2.280   5.009   3.014  1.00 30.76           C  
ATOM   1369  NZ  LYS A 185       1.669   5.622   1.793  1.00 37.18           N  
ATOM   1370  N   VAL A 186       2.890   2.911   8.699  1.00 12.25           N  
ATOM   1371  CA  VAL A 186       2.616   1.528   9.077  1.00 11.53           C  
ATOM   1372  C   VAL A 186       1.135   1.306   8.678  1.00 13.90           C  
ATOM   1373  O   VAL A 186       0.241   1.992   9.191  1.00 14.47           O  
ATOM   1374  CB  VAL A 186       2.829   1.290  10.592  1.00 13.96           C  
ATOM   1375  CG1 VAL A 186       2.462  -0.151  10.974  1.00 14.94           C  
ATOM   1376  CG2 VAL A 186       4.277   1.620  11.018  1.00 13.10           C  
ATOM   1377  N   ILE A 187       0.902   0.326   7.811  1.00 12.08           N  
ATOM   1378  CA  ILE A 187      -0.420  -0.022   7.332  1.00 11.21           C  
ATOM   1379  C   ILE A 187      -0.793  -1.352   7.984  1.00 13.26           C  
ATOM   1380  O   ILE A 187      -0.159  -2.383   7.742  1.00 12.84           O  
ATOM   1381  CB  ILE A 187      -0.429  -0.150   5.797  1.00 13.47           C  
ATOM   1382  CG1 ILE A 187       0.132   1.135   5.125  1.00 15.19           C  
ATOM   1383  CG2 ILE A 187      -1.869  -0.444   5.307  1.00 14.22           C  
ATOM   1384  CD1 ILE A 187       0.382   0.994   3.640  1.00 19.04           C  
ATOM   1385  N   LEU A 188      -1.851  -1.329   8.806  1.00 12.56           N  
ATOM   1386  CA  LEU A 188      -2.329  -2.509   9.496  1.00 12.36           C  
ATOM   1387  C   LEU A 188      -3.519  -3.062   8.729  1.00 12.62           C  
ATOM   1388  O   LEU A 188      -4.558  -2.408   8.658  1.00 12.90           O  
ATOM   1389  CB  LEU A 188      -2.773  -2.121  10.911  1.00 12.77           C  
ATOM   1390  CG  LEU A 188      -1.732  -1.418  11.751  1.00 16.28           C  
ATOM   1391  CD1 LEU A 188      -2.340  -1.028  13.074  1.00 16.42           C  
ATOM   1392  CD2 LEU A 188      -0.517  -2.328  11.963  1.00 15.76           C  
ATOM   1393  N   HIS A 189      -3.361  -4.274   8.183  1.00 12.02           N  
ATOM   1394  CA  HIS A 189      -4.421  -4.956   7.456  1.00 13.20           C  
ATOM   1395  C   HIS A 189      -5.117  -5.740   8.543  1.00 13.60           C  
ATOM   1396  O   HIS A 189      -4.642  -6.786   8.995  1.00 13.71           O  
ATOM   1397  CB  HIS A 189      -3.807  -5.868   6.380  1.00 13.57           C  
ATOM   1398  CG  HIS A 189      -2.919  -5.123   5.426  1.00 16.39           C  
ATOM   1399  ND1 HIS A 189      -3.378  -4.713   4.194  1.00 19.52           N  
ATOM   1400  CD2 HIS A 189      -1.631  -4.722   5.572  1.00 17.62           C  
ATOM   1401  CE1 HIS A 189      -2.361  -4.082   3.623  1.00 18.29           C  
ATOM   1402  NE2 HIS A 189      -1.272  -4.092   4.402  1.00 18.34           N  
ATOM   1403  N   LEU A 190      -6.231  -5.173   9.037  1.00 12.32           N  
ATOM   1404  CA  LEU A 190      -6.860  -5.728  10.239  1.00 12.21           C  
ATOM   1405  C   LEU A 190      -7.493  -7.085  10.114  1.00 15.00           C  
ATOM   1406  O   LEU A 190      -8.036  -7.402   9.060  1.00 15.58           O  
ATOM   1407  CB  LEU A 190      -7.876  -4.735  10.823  1.00 12.04           C  
ATOM   1408  CG  LEU A 190      -7.339  -3.355  11.273  1.00 14.48           C  
ATOM   1409  CD1 LEU A 190      -8.480  -2.462  11.781  1.00 16.13           C  
ATOM   1410  CD2 LEU A 190      -6.251  -3.492  12.347  1.00 15.20           C  
ATOM   1411  N   LYS A 191      -7.469  -7.846  11.199  1.00 14.24           N  
ATOM   1412  CA  LYS A 191      -8.171  -9.130  11.240  1.00 14.46           C  
ATOM   1413  C   LYS A 191      -9.666  -8.813  11.227  1.00 18.08           C  
ATOM   1414  O   LYS A 191     -10.072  -7.742  11.685  1.00 16.17           O  
ATOM   1415  CB  LYS A 191      -7.835  -9.874  12.510  1.00 16.35           C  
ATOM   1416  CG  LYS A 191      -6.428 -10.412  12.516  1.00 19.11           C  
ATOM   1417  CD  LYS A 191      -6.210 -11.274  13.728  1.00 25.74           C  
ATOM   1418  CE  LYS A 191      -5.389 -10.590  14.763  1.00 35.09           C  
ATOM   1419  NZ  LYS A 191      -5.393 -11.353  16.044  1.00 51.01           N  
ATOM   1420  N   GLU A 192     -10.481  -9.731  10.688  1.00 17.92           N  
ATOM   1421  CA  GLU A 192     -11.931  -9.540  10.530  1.00 16.96           C  
ATOM   1422  C   GLU A 192     -12.653  -9.160  11.843  1.00 19.48           C  
ATOM   1423  O   GLU A 192     -13.595  -8.361  11.801  1.00 20.58           O  
ATOM   1424  CB  GLU A 192     -12.574 -10.791   9.888  1.00 19.25           C  
ATOM   1425  CG  GLU A 192     -12.406 -12.084  10.687  1.00 33.71           C  
ATOM   1426  CD  GLU A 192     -13.482 -12.484  11.689  1.00 63.39           C  
ATOM   1427  OE1 GLU A 192     -14.529 -11.798  11.775  1.00 52.25           O  
ATOM   1428  OE2 GLU A 192     -13.274 -13.500  12.391  1.00 62.51           O  
ATOM   1429  N   ASP A 193     -12.187  -9.705  12.985  1.00 16.79           N  
ATOM   1430  CA  ASP A 193     -12.782  -9.431  14.305  1.00 16.49           C  
ATOM   1431  C   ASP A 193     -12.194  -8.206  15.014  1.00 20.55           C  
ATOM   1432  O   ASP A 193     -12.490  -7.984  16.201  1.00 19.61           O  
ATOM   1433  CB  ASP A 193     -12.659 -10.663  15.218  1.00 18.03           C  
ATOM   1434  CG  ASP A 193     -11.238 -11.097  15.563  1.00 28.92           C  
ATOM   1435  OD1 ASP A 193     -10.304 -10.760  14.795  1.00 27.47           O  
ATOM   1436  OD2 ASP A 193     -11.068 -11.844  16.555  1.00 36.51           O  
ATOM   1437  N   GLN A 194     -11.355  -7.411  14.300  1.00 15.98           N  
ATOM   1438  CA  GLN A 194     -10.714  -6.275  14.960  1.00 14.96           C  
ATOM   1439  C   GLN A 194     -11.042  -4.945  14.287  1.00 15.09           C  
ATOM   1440  O   GLN A 194     -10.301  -3.957  14.437  1.00 14.36           O  
ATOM   1441  CB  GLN A 194      -9.184  -6.495  15.047  1.00 15.83           C  
ATOM   1442  CG  GLN A 194      -8.724  -7.765  15.771  1.00 16.52           C  
ATOM   1443  CD  GLN A 194      -9.091  -7.849  17.227  1.00 22.75           C  
ATOM   1444  OE1 GLN A 194      -9.350  -8.945  17.772  1.00 23.61           O  
ATOM   1445  NE2 GLN A 194      -9.059  -6.733  17.913  1.00 16.92           N  
ATOM   1446  N   THR A 195     -12.210  -4.873  13.626  1.00 13.27           N  
ATOM   1447  CA  THR A 195     -12.639  -3.663  12.923  1.00 13.55           C  
ATOM   1448  C   THR A 195     -13.005  -2.494  13.834  1.00 16.49           C  
ATOM   1449  O   THR A 195     -13.215  -1.392  13.326  1.00 16.05           O  
ATOM   1450  CB  THR A 195     -13.761  -3.985  11.917  1.00 19.70           C  
ATOM   1451  OG1 THR A 195     -14.890  -4.461  12.655  1.00 21.15           O  
ATOM   1452  CG2 THR A 195     -13.320  -5.033  10.878  1.00 19.91           C  
ATOM   1453  N   GLU A 196     -13.107  -2.720  15.167  1.00 13.63           N  
ATOM   1454  CA  GLU A 196     -13.412  -1.595  16.059  1.00 13.66           C  
ATOM   1455  C   GLU A 196     -12.347  -0.502  15.944  1.00 16.81           C  
ATOM   1456  O   GLU A 196     -12.638   0.669  16.189  1.00 16.20           O  
ATOM   1457  CB  GLU A 196     -13.538  -2.056  17.507  1.00 14.62           C  
ATOM   1458  CG  GLU A 196     -12.243  -2.602  18.067  1.00 16.80           C  
ATOM   1459  CD  GLU A 196     -12.468  -3.291  19.388  1.00 25.32           C  
ATOM   1460  OE1 GLU A 196     -13.012  -4.419  19.363  1.00 22.14           O  
ATOM   1461  OE2 GLU A 196     -12.127  -2.704  20.440  1.00 20.97           O  
ATOM   1462  N   TYR A 197     -11.109  -0.892  15.565  1.00 13.86           N  
ATOM   1463  CA  TYR A 197     -10.001   0.063  15.426  1.00 12.64           C  
ATOM   1464  C   TYR A 197     -10.072   0.944  14.200  1.00 15.99           C  
ATOM   1465  O   TYR A 197      -9.171   1.763  13.978  1.00 15.83           O  
ATOM   1466  CB  TYR A 197      -8.652  -0.634  15.632  1.00 12.14           C  
ATOM   1467  CG  TYR A 197      -8.631  -1.339  16.965  1.00 12.33           C  
ATOM   1468  CD1 TYR A 197      -8.618  -0.615  18.159  1.00 13.69           C  
ATOM   1469  CD2 TYR A 197      -8.689  -2.725  17.043  1.00 13.78           C  
ATOM   1470  CE1 TYR A 197      -8.656  -1.258  19.394  1.00 14.52           C  
ATOM   1471  CE2 TYR A 197      -8.733  -3.375  18.277  1.00 16.33           C  
ATOM   1472  CZ  TYR A 197      -8.674  -2.633  19.448  1.00 16.02           C  
ATOM   1473  OH  TYR A 197      -8.779  -3.249  20.678  1.00 19.19           O  
ATOM   1474  N   LEU A 198     -11.179   0.818  13.429  1.00 14.70           N  
ATOM   1475  CA  LEU A 198     -11.483   1.686  12.301  1.00 13.99           C  
ATOM   1476  C   LEU A 198     -12.517   2.738  12.701  1.00 15.85           C  
ATOM   1477  O   LEU A 198     -12.791   3.655  11.917  1.00 15.99           O  
ATOM   1478  CB  LEU A 198     -12.004   0.871  11.107  1.00 14.18           C  
ATOM   1479  CG  LEU A 198     -11.021  -0.148  10.573  1.00 17.92           C  
ATOM   1480  CD1 LEU A 198     -11.676  -0.990   9.503  1.00 19.41           C  
ATOM   1481  CD2 LEU A 198      -9.750   0.528  10.056  1.00 20.27           C  
ATOM   1482  N   GLU A 199     -13.056   2.611  13.923  1.00 13.50           N  
ATOM   1483  CA  GLU A 199     -14.106   3.502  14.388  1.00 14.63           C  
ATOM   1484  C   GLU A 199     -13.501   4.730  15.041  1.00 17.18           C  
ATOM   1485  O   GLU A 199     -12.661   4.606  15.932  1.00 15.91           O  
ATOM   1486  CB  GLU A 199     -15.013   2.778  15.365  1.00 16.68           C  
ATOM   1487  CG  GLU A 199     -15.793   1.648  14.709  1.00 19.52           C  
ATOM   1488  CD  GLU A 199     -16.828   2.111  13.695  1.00 43.40           C  
ATOM   1489  OE1 GLU A 199     -17.404   3.210  13.878  1.00 33.48           O  
ATOM   1490  OE2 GLU A 199     -17.062   1.370  12.714  1.00 41.31           O  
ATOM   1491  N   GLU A 200     -13.894   5.914  14.575  1.00 16.33           N  
ATOM   1492  CA  GLU A 200     -13.321   7.142  15.128  1.00 17.28           C  
ATOM   1493  C   GLU A 200     -13.470   7.311  16.654  1.00 18.14           C  
ATOM   1494  O   GLU A 200     -12.510   7.756  17.294  1.00 17.11           O  
ATOM   1495  CB  GLU A 200     -13.782   8.381  14.351  1.00 19.94           C  
ATOM   1496  CG  GLU A 200     -15.285   8.562  14.304  1.00 26.12           C  
ATOM   1497  CD  GLU A 200     -16.037   7.888  13.165  1.00 47.18           C  
ATOM   1498  OE1 GLU A 200     -15.523   6.905  12.574  1.00 30.84           O  
ATOM   1499  OE2 GLU A 200     -17.172   8.338  12.884  1.00 36.56           O  
ATOM   1500  N   ARG A 201     -14.633   6.926  17.235  1.00 15.87           N  
ATOM   1501  CA  ARG A 201     -14.808   7.078  18.682  1.00 15.44           C  
ATOM   1502  C   ARG A 201     -13.799   6.159  19.409  1.00 17.90           C  
ATOM   1503  O   ARG A 201     -13.162   6.570  20.384  1.00 17.61           O  
ATOM   1504  CB  ARG A 201     -16.245   6.739  19.099  1.00 17.46           C  
ATOM   1505  CG  ARG A 201     -16.510   6.880  20.609  1.00 21.77           C  
ATOM   1506  CD  ARG A 201     -18.009   6.919  20.844  1.00 28.21           C  
ATOM   1507  NE  ARG A 201     -18.547   8.223  20.449  1.00 27.37           N  
ATOM   1508  CZ  ARG A 201     -19.816   8.463  20.141  1.00 45.11           C  
ATOM   1509  NH1 ARG A 201     -20.710   7.484  20.170  1.00 34.17           N  
ATOM   1510  NH2 ARG A 201     -20.201   9.685  19.793  1.00 30.77           N  
ATOM   1511  N   ARG A 202     -13.625   4.921  18.903  1.00 13.76           N  
ATOM   1512  CA  ARG A 202     -12.694   3.962  19.511  1.00 13.13           C  
ATOM   1513  C   ARG A 202     -11.254   4.465  19.423  1.00 14.23           C  
ATOM   1514  O   ARG A 202     -10.503   4.348  20.390  1.00 15.13           O  
ATOM   1515  CB  ARG A 202     -12.825   2.591  18.824  1.00 15.08           C  
ATOM   1516  CG  ARG A 202     -11.978   1.489  19.453  1.00 14.45           C  
ATOM   1517  CD  ARG A 202     -12.472   1.097  20.857  1.00 18.09           C  
ATOM   1518  NE  ARG A 202     -11.735  -0.070  21.341  1.00 15.48           N  
ATOM   1519  CZ  ARG A 202     -11.064  -0.155  22.483  1.00 20.86           C  
ATOM   1520  NH1 ARG A 202     -11.110   0.836  23.366  1.00 19.82           N  
ATOM   1521  NH2 ARG A 202     -10.364  -1.246  22.766  1.00 17.81           N  
ATOM   1522  N   ILE A 203     -10.837   4.990  18.252  1.00 12.28           N  
ATOM   1523  CA  ILE A 203      -9.467   5.497  18.091  1.00 12.87           C  
ATOM   1524  C   ILE A 203      -9.243   6.677  19.046  1.00 15.17           C  
ATOM   1525  O   ILE A 203      -8.219   6.736  19.724  1.00 14.42           O  
ATOM   1526  CB  ILE A 203      -9.215   5.923  16.633  1.00 14.85           C  
ATOM   1527  CG1 ILE A 203      -9.309   4.684  15.703  1.00 14.72           C  
ATOM   1528  CG2 ILE A 203      -7.860   6.648  16.511  1.00 15.93           C  
ATOM   1529  CD1 ILE A 203      -9.422   5.037  14.178  1.00 14.92           C  
ATOM   1530  N   LYS A 204     -10.209   7.597  19.114  1.00 14.28           N  
ATOM   1531  CA  LYS A 204     -10.087   8.728  20.027  1.00 14.23           C  
ATOM   1532  C   LYS A 204      -9.979   8.248  21.489  1.00 16.19           C  
ATOM   1533  O   LYS A 204      -9.163   8.780  22.257  1.00 16.27           O  
ATOM   1534  CB  LYS A 204     -11.316   9.637  19.887  1.00 15.53           C  
ATOM   1535  CG  LYS A 204     -11.278  10.499  18.617  1.00 17.25           C  
ATOM   1536  CD  LYS A 204     -12.612  11.204  18.481  1.00 18.56           C  
ATOM   1537  CE  LYS A 204     -12.767  11.995  17.227  1.00 29.11           C  
ATOM   1538  NZ  LYS A 204     -14.050  12.752  17.296  1.00 31.76           N  
ATOM   1539  N   GLU A 205     -10.754   7.239  21.866  1.00 13.75           N  
ATOM   1540  CA  GLU A 205     -10.721   6.707  23.232  1.00 13.12           C  
ATOM   1541  C   GLU A 205      -9.318   6.207  23.578  1.00 16.28           C  
ATOM   1542  O   GLU A 205      -8.777   6.484  24.660  1.00 16.61           O  
ATOM   1543  CB  GLU A 205     -11.731   5.552  23.342  1.00 14.19           C  
ATOM   1544  CG  GLU A 205     -11.706   4.820  24.679  1.00 16.26           C  
ATOM   1545  CD  GLU A 205     -12.680   3.667  24.808  1.00 22.46           C  
ATOM   1546  OE1 GLU A 205     -13.001   3.005  23.793  1.00 22.38           O  
ATOM   1547  OE2 GLU A 205     -13.110   3.408  25.956  1.00 26.63           O  
ATOM   1548  N   ILE A 206      -8.735   5.422  22.645  1.00 13.47           N  
ATOM   1549  CA AILE A 206      -7.436   4.835  22.916  0.50 12.74           C  
ATOM   1550  CA BILE A 206      -7.414   4.814  22.851  0.50 13.77           C  
ATOM   1551  C   ILE A 206      -6.292   5.846  22.889  1.00 16.52           C  
ATOM   1552  O   ILE A 206      -5.359   5.730  23.683  1.00 17.23           O  
ATOM   1553  CB AILE A 206      -7.211   3.482  22.183  0.50 14.90           C  
ATOM   1554  CB BILE A 206      -7.159   3.745  21.772  0.50 17.03           C  
ATOM   1555  CG1AILE A 206      -7.075   3.650  20.645  0.50 14.73           C  
ATOM   1556  CG1BILE A 206      -8.148   2.595  21.879  0.50 16.71           C  
ATOM   1557  CG2AILE A 206      -8.324   2.491  22.558  0.50 16.57           C  
ATOM   1558  CG2BILE A 206      -5.727   3.241  21.808  0.50 18.95           C  
ATOM   1559  CD1AILE A 206      -6.837   2.289  19.888  0.50 18.65           C  
ATOM   1560  CD1BILE A 206      -8.321   1.872  20.553  0.50 19.64           C  
ATOM   1561  N   VAL A 207      -6.369   6.843  22.022  1.00 15.45           N  
ATOM   1562  CA  VAL A 207      -5.350   7.897  21.989  1.00 14.48           C  
ATOM   1563  C   VAL A 207      -5.426   8.714  23.302  1.00 19.01           C  
ATOM   1564  O   VAL A 207      -4.388   9.026  23.872  1.00 18.11           O  
ATOM   1565  CB  VAL A 207      -5.496   8.808  20.744  1.00 17.06           C  
ATOM   1566  CG1 VAL A 207      -4.620  10.068  20.871  1.00 16.03           C  
ATOM   1567  CG2 VAL A 207      -5.178   8.029  19.459  1.00 16.61           C  
ATOM   1568  N   LYS A 208      -6.644   8.992  23.799  1.00 16.31           N  
ATOM   1569  CA  LYS A 208      -6.778   9.768  25.050  1.00 16.81           C  
ATOM   1570  C   LYS A 208      -6.241   8.954  26.223  1.00 20.67           C  
ATOM   1571  O   LYS A 208      -5.564   9.496  27.108  1.00 21.40           O  
ATOM   1572  CB  LYS A 208      -8.267  10.088  25.268  1.00 18.17           C  
ATOM   1573  CG  LYS A 208      -8.542  10.918  26.546  1.00 24.22           C  
ATOM   1574  CD  LYS A 208      -8.176  12.398  26.398  1.00 33.16           C  
ATOM   1575  CE  LYS A 208      -9.304  13.242  25.845  1.00 43.66           C  
ATOM   1576  NZ  LYS A 208      -9.047  14.698  26.045  1.00 42.61           N  
ATOM   1577  N   LYS A 209      -6.520   7.653  26.217  1.00 17.32           N  
ATOM   1578  CA  LYS A 209      -6.086   6.788  27.315  1.00 17.21           C  
ATOM   1579  C   LYS A 209      -4.575   6.587  27.368  1.00 21.22           C  
ATOM   1580  O   LYS A 209      -3.983   6.600  28.457  1.00 23.00           O  
ATOM   1581  CB  LYS A 209      -6.792   5.432  27.220  1.00 17.97           C  
ATOM   1582  CG  LYS A 209      -6.473   4.492  28.379  1.00 24.66           C  
ATOM   1583  CD  LYS A 209      -7.305   3.234  28.290  1.00 29.78           C  
ATOM   1584  CE  LYS A 209      -7.107   2.301  29.452  1.00 42.09           C  
ATOM   1585  NZ  LYS A 209      -7.924   1.067  29.282  1.00 54.36           N  
ATOM   1586  N   HIS A 210      -3.941   6.373  26.193  1.00 17.82           N  
ATOM   1587  CA  HIS A 210      -2.536   5.954  26.161  1.00 18.35           C  
ATOM   1588  C   HIS A 210      -1.510   6.871  25.526  1.00 22.17           C  
ATOM   1589  O   HIS A 210      -0.319   6.657  25.728  1.00 22.54           O  
ATOM   1590  CB  HIS A 210      -2.451   4.596  25.423  1.00 19.54           C  
ATOM   1591  CG  HIS A 210      -3.231   3.477  26.032  1.00 22.73           C  
ATOM   1592  ND1 HIS A 210      -2.850   2.907  27.234  1.00 24.62           N  
ATOM   1593  CD2 HIS A 210      -4.297   2.795  25.545  1.00 25.07           C  
ATOM   1594  CE1 HIS A 210      -3.715   1.927  27.458  1.00 24.45           C  
ATOM   1595  NE2 HIS A 210      -4.594   1.813  26.463  1.00 25.32           N  
ATOM   1596  N   SER A 211      -1.936   7.806  24.688  1.00 18.40           N  
ATOM   1597  CA  SER A 211      -1.028   8.600  23.872  1.00 19.15           C  
ATOM   1598  C   SER A 211      -1.199  10.107  23.972  1.00 27.44           C  
ATOM   1599  O   SER A 211      -0.970  10.824  22.994  1.00 28.09           O  
ATOM   1600  CB  SER A 211      -1.129   8.140  22.414  1.00 18.74           C  
ATOM   1601  OG  SER A 211      -0.912   6.739  22.289  1.00 19.62           O  
ATOM   1602  N   GLN A 212      -1.501  10.600  25.176  1.00 28.96           N  
ATOM   1603  CA  GLN A 212      -1.672  12.039  25.382  1.00 31.57           C  
ATOM   1604  C   GLN A 212      -0.390  12.888  25.369  1.00 39.59           C  
ATOM   1605  O   GLN A 212      -0.365  13.934  24.718  1.00 40.31           O  
ATOM   1606  CB  GLN A 212      -2.522  12.318  26.619  1.00 33.71           C  
ATOM   1607  CG  GLN A 212      -3.967  12.588  26.248  1.00 46.15           C  
ATOM   1608  CD  GLN A 212      -4.606  13.532  27.225  1.00 61.18           C  
ATOM   1609  OE1 GLN A 212      -4.855  13.189  28.383  1.00 52.99           O  
ATOM   1610  NE2 GLN A 212      -4.876  14.747  26.778  1.00 57.46           N  
ATOM   1611  N   PHE A 213       0.672  12.437  26.045  1.00 38.58           N  
ATOM   1612  CA  PHE A 213       1.924  13.210  26.155  1.00 39.40           C  
ATOM   1613  C   PHE A 213       2.991  12.756  25.146  1.00 40.11           C  
ATOM   1614  O   PHE A 213       4.077  12.341  25.558  1.00 41.91           O  
ATOM   1615  CB  PHE A 213       2.472  13.166  27.610  1.00 42.50           C  
ATOM   1616  CG  PHE A 213       1.475  12.834  28.703  1.00 46.03           C  
ATOM   1617  CD1 PHE A 213       1.293  11.521  29.128  1.00 50.36           C  
ATOM   1618  CD2 PHE A 213       0.723  13.834  29.310  1.00 49.50           C  
ATOM   1619  CE1 PHE A 213       0.365  11.214  30.130  1.00 51.98           C  
ATOM   1620  CE2 PHE A 213      -0.199  13.527  30.318  1.00 53.00           C  
ATOM   1621  CZ  PHE A 213      -0.371  12.219  30.722  1.00 51.44           C  
ATOM   1622  N   ILE A 214       2.700  12.817  23.825  1.00 31.96           N  
ATOM   1623  CA  ILE A 214       3.693  12.317  22.870  1.00 30.13           C  
ATOM   1624  C   ILE A 214       4.717  13.311  22.263  1.00 30.94           C  
ATOM   1625  O   ILE A 214       5.797  12.890  21.811  1.00 32.16           O  
ATOM   1626  CB  ILE A 214       3.105  11.322  21.854  1.00 33.19           C  
ATOM   1627  CG1 ILE A 214       2.012  11.963  21.006  1.00 34.06           C  
ATOM   1628  CG2 ILE A 214       2.641  10.030  22.536  1.00 32.96           C  
ATOM   1629  CD1 ILE A 214       2.447  12.172  19.678  1.00 36.11           C  
ATOM   1630  N   GLY A 215       4.386  14.594  22.290  1.00 23.14           N  
ATOM   1631  CA  GLY A 215       5.259  15.663  21.835  1.00 21.99           C  
ATOM   1632  C   GLY A 215       4.993  16.205  20.449  1.00 22.50           C  
ATOM   1633  O   GLY A 215       5.671  17.142  20.014  1.00 21.81           O  
ATOM   1634  N   TYR A 216       4.033  15.593  19.714  1.00 17.83           N  
ATOM   1635  CA  TYR A 216       3.750  16.029  18.347  1.00 16.53           C  
ATOM   1636  C   TYR A 216       2.267  15.985  18.131  1.00 17.21           C  
ATOM   1637  O   TYR A 216       1.587  15.178  18.786  1.00 18.53           O  
ATOM   1638  CB  TYR A 216       4.442  15.084  17.325  1.00 17.45           C  
ATOM   1639  CG  TYR A 216       5.931  15.085  17.553  1.00 15.68           C  
ATOM   1640  CD1 TYR A 216       6.724  16.121  17.068  1.00 17.28           C  
ATOM   1641  CD2 TYR A 216       6.525  14.151  18.405  1.00 14.42           C  
ATOM   1642  CE1 TYR A 216       8.086  16.192  17.366  1.00 18.10           C  
ATOM   1643  CE2 TYR A 216       7.883  14.210  18.708  1.00 15.03           C  
ATOM   1644  CZ  TYR A 216       8.658  15.236  18.191  1.00 19.66           C  
ATOM   1645  OH  TYR A 216      10.001  15.299  18.467  1.00 19.87           O  
ATOM   1646  N   PRO A 217       1.738  16.790  17.204  1.00 16.41           N  
ATOM   1647  CA  PRO A 217       0.297  16.737  16.958  1.00 16.22           C  
ATOM   1648  C   PRO A 217      -0.112  15.511  16.175  1.00 18.98           C  
ATOM   1649  O   PRO A 217       0.590  15.094  15.241  1.00 19.13           O  
ATOM   1650  CB  PRO A 217      -0.003  18.008  16.170  1.00 18.86           C  
ATOM   1651  CG  PRO A 217       1.297  18.439  15.612  1.00 23.90           C  
ATOM   1652  CD  PRO A 217       2.403  17.843  16.397  1.00 18.15           C  
ATOM   1653  N   ILE A 218      -1.247  14.951  16.573  1.00 15.88           N  
ATOM   1654  CA  ILE A 218      -1.837  13.825  15.871  1.00 15.33           C  
ATOM   1655  C   ILE A 218      -3.118  14.331  15.232  1.00 18.80           C  
ATOM   1656  O   ILE A 218      -3.901  15.053  15.877  1.00 18.73           O  
ATOM   1657  CB  ILE A 218      -2.140  12.618  16.797  1.00 17.95           C  
ATOM   1658  CG1 ILE A 218      -0.880  12.145  17.527  1.00 18.27           C  
ATOM   1659  CG2 ILE A 218      -2.774  11.485  15.994  1.00 20.21           C  
ATOM   1660  CD1 ILE A 218      -1.157  11.175  18.752  1.00 25.14           C  
ATOM   1661  N   THR A 219      -3.375  13.895  14.000  1.00 14.51           N  
ATOM   1662  CA  THR A 219      -4.624  14.213  13.328  1.00 14.32           C  
ATOM   1663  C   THR A 219      -5.238  12.903  12.894  1.00 16.15           C  
ATOM   1664  O   THR A 219      -4.556  12.074  12.292  1.00 15.83           O  
ATOM   1665  CB  THR A 219      -4.387  15.125  12.128  1.00 19.11           C  
ATOM   1666  OG1 THR A 219      -3.664  16.273  12.569  1.00 18.30           O  
ATOM   1667  CG2 THR A 219      -5.691  15.567  11.454  1.00 19.52           C  
ATOM   1668  N   LEU A 220      -6.525  12.726  13.196  1.00 13.96           N  
ATOM   1669  CA  LEU A 220      -7.313  11.576  12.796  1.00 12.91           C  
ATOM   1670  C   LEU A 220      -8.130  12.002  11.574  1.00 16.93           C  
ATOM   1671  O   LEU A 220      -8.877  12.972  11.645  1.00 16.94           O  
ATOM   1672  CB  LEU A 220      -8.237  11.152  13.935  1.00 13.79           C  
ATOM   1673  CG  LEU A 220      -9.263  10.058  13.645  1.00 15.34           C  
ATOM   1674  CD1 LEU A 220      -8.608   8.739  13.236  1.00 15.58           C  
ATOM   1675  CD2 LEU A 220     -10.148   9.841  14.855  1.00 16.88           C  
ATOM   1676  N   PHE A 221      -7.959  11.286  10.453  1.00 13.44           N  
ATOM   1677  CA  PHE A 221      -8.693  11.588   9.236  1.00 13.92           C  
ATOM   1678  C   PHE A 221      -9.895  10.653   9.167  1.00 19.74           C  
ATOM   1679  O   PHE A 221      -9.712   9.423   9.119  1.00 18.82           O  
ATOM   1680  CB  PHE A 221      -7.761  11.438   8.017  1.00 15.25           C  
ATOM   1681  CG  PHE A 221      -6.785  12.604   7.963  1.00 17.58           C  
ATOM   1682  CD1 PHE A 221      -7.159  13.823   7.398  1.00 21.54           C  
ATOM   1683  CD2 PHE A 221      -5.531  12.506   8.529  1.00 20.67           C  
ATOM   1684  CE1 PHE A 221      -6.262  14.890   7.333  1.00 22.87           C  
ATOM   1685  CE2 PHE A 221      -4.631  13.572   8.464  1.00 24.36           C  
ATOM   1686  CZ  PHE A 221      -5.005  14.765   7.887  1.00 22.80           C  
ATOM   1687  N   VAL A 222     -11.119  11.228   9.213  1.00 17.94           N  
ATOM   1688  CA  VAL A 222     -12.362  10.442   9.210  1.00 18.19           C  
ATOM   1689  C   VAL A 222     -13.065  10.509   7.876  1.00 20.11           C  
ATOM   1690  O   VAL A 222     -13.325  11.605   7.404  1.00 19.22           O  
ATOM   1691  CB  VAL A 222     -13.289  10.804  10.377  1.00 22.78           C  
ATOM   1692  CG1 VAL A 222     -14.540   9.919  10.376  1.00 22.90           C  
ATOM   1693  CG2 VAL A 222     -12.542  10.672  11.707  1.00 22.56           C  
ATOM   1694  N   GLU A 223     -13.347   9.351   7.264  1.00 18.74           N  
ATOM   1695  CA  GLU A 223     -13.975   9.271   5.949  1.00 20.06           C  
ATOM   1696  C   GLU A 223     -15.453   9.618   6.072  1.00 23.77           C  
ATOM   1697  O   GLU A 223     -16.156   9.007   6.884  1.00 24.64           O  
ATOM   1698  CB  GLU A 223     -13.742   7.876   5.328  1.00 22.49           C  
ATOM   1699  CG  GLU A 223     -14.331   7.651   3.944  1.00 27.53           C  
ATOM   1700  CD  GLU A 223     -13.759   8.510   2.836  1.00 29.66           C  
ATOM   1701  OE1 GLU A 223     -14.568   9.001   2.013  1.00 26.84           O  
ATOM   1702  OE2 GLU A 223     -12.525   8.749   2.835  1.00 27.63           O  
ATOM   1703  N   LYS A 224     -15.922  10.613   5.302  1.00 20.71           N  
ATOM   1704  CA  LYS A 224     -17.333  11.045   5.395  1.00 33.81           C  
ATOM   1705  C   LYS A 224     -18.367  10.086   4.796  1.00 67.74           C  
ATOM   1706  O   LYS A 224     -18.036   9.001   4.326  1.00 38.28           O  
ATOM   1707  CB  LYS A 224     -17.535  12.460   4.834  1.00 37.81           C  
TER    1708      LYS A 224                                                      
HETATM 1709  C1  B2T A   1      13.639   4.669  12.691  1.00 15.65           C  
HETATM 1710  S2  B2T A   1      12.183   5.452  11.977  1.00 15.57           S  
HETATM 1711  C3  B2T A   1      10.862   4.517  12.622  1.00 14.07           C  
HETATM 1712  N4  B2T A   1      11.052   3.259  13.055  1.00 15.82           N  
HETATM 1713  N5  B2T A   1       9.657   5.071  12.541  1.00 13.39           N  
HETATM 1714  C6  B2T A   1       8.588   4.396  12.996  1.00 13.13           C  
HETATM 1715  N7  B2T A   1       7.381   4.918  12.925  1.00 13.22           N  
HETATM 1716  N10 B2T A   1       8.751   3.124  13.425  1.00 12.23           N  
HETATM 1717  C11 B2T A   1       9.971   2.557  13.465  1.00 15.60           C  
HETATM 1718  C12 B2T A   1      10.089   1.236  13.926  1.00 16.78           C  
HETATM 1719  C13 B2T A   1      10.934   0.976  15.005  1.00 19.62           C  
HETATM 1720  C14 B2T A   1      11.063  -0.351  15.458  1.00 20.11           C  
HETATM 1721  C15 B2T A   1      10.347  -1.375  14.820  1.00 17.54           C  
HETATM 1722  C16 B2T A   1       9.513  -1.126  13.738  1.00 17.13           C  
HETATM 1723  C17 B2T A   1       9.378   0.196  13.290  1.00 16.54           C  
HETATM 1724 CL18 B2T A   1       8.384   0.452  11.891  1.00 17.78          CL  
HETATM 1725  O   HOH A   2       4.306   5.203  11.378  1.00 12.52           O  
HETATM 1726  O   HOH A   3      -5.711   3.068   5.961  1.00 15.12           O  
HETATM 1727  O   HOH A   4      14.918   5.254   3.007  1.00 15.83           O  
HETATM 1728  O   HOH A   5       7.536  -5.619   0.583  1.00 16.71           O  
HETATM 1729  O   HOH A   6      18.617  12.541   8.067  1.00 15.39           O  
HETATM 1730  O   HOH A   7       1.880   6.400  22.460  1.00 17.32           O  
HETATM 1731  O   HOH A 237      -0.640   9.413   3.847  1.00 48.19           O  
HETATM 1732  O   HOH A 238      12.072   9.012  24.234  1.00 35.25           O  
HETATM 1733  O   HOH A 239      11.167   3.912  -4.206  1.00 38.38           O  
HETATM 1734  O   HOH A 240      18.969   1.327  -1.314  1.00 37.90           O  
HETATM 1735  O   HOH A 241      18.955 -12.699   7.085  1.00 43.22           O  
HETATM 1736  O   HOH A 242      11.297 -11.971  31.693  1.00 33.40           O  
HETATM 1737  O   HOH A 243     -16.956  -1.266   4.585  1.00 50.14           O  
HETATM 1738  O   HOH A 244     -16.898  -4.362  10.541  1.00 42.09           O  
HETATM 1739  O   HOH A 245       8.373  19.574  16.647  1.00 33.27           O  
HETATM 1740  O   HOH A 246      14.446   2.251  28.581  1.00 39.38           O  
HETATM 1741  O   HOH A 247       7.682   5.366  -3.988  1.00 38.78           O  
HETATM 1742  O   HOH A 248      -3.215  19.438  14.804  1.00 45.64           O  
HETATM 1743  O   HOH A 249      19.289  18.590   1.458  1.00 44.31           O  
HETATM 1744  O   HOH A 250     -10.773   9.280  28.703  1.00 41.74           O  
HETATM 1745  O   HOH A 251      20.512  -8.281   8.764  1.00 39.99           O  
HETATM 1746  O   HOH A 252      19.595  -9.221  25.393  1.00 51.73           O  
HETATM 1747  O   HOH A 253      14.972  12.931  -0.358  1.00 49.24           O  
HETATM 1748  O   HOH A 254       3.474  -6.707  -1.163  1.00 44.23           O  
HETATM 1749  O   HOH A 255      -2.723 -10.528  -0.060  1.00 42.17           O  
HETATM 1750  O   HOH A 256      -5.676  -4.625   2.788  1.00 40.33           O  
HETATM 1751  O   HOH A 257      17.480  -9.955 -12.432  1.00 45.86           O  
HETATM 1752  O   HOH A 258       7.339 -12.935  -3.119  1.00 37.98           O  
HETATM 1753  O   HOH A 259      -8.414 -11.795  17.111  1.00 33.37           O  
HETATM 1754  O   HOH A 260      16.336  -3.244  22.084  1.00 45.60           O  
HETATM 1755  O   HOH A 261      21.256  -8.196  19.177  1.00 48.04           O  
HETATM 1756  O   HOH A 262       1.501  -7.698  33.779  1.00 49.66           O  
HETATM 1757  O   HOH A 263      -7.099  15.061  24.146  1.00 34.18           O  
HETATM 1758  O   HOH A 264      14.215  -5.244 -12.061  1.00 48.53           O  
HETATM 1759  O   HOH A 265       9.902   6.678  24.352  1.00 43.76           O  
HETATM 1760  O   HOH A 266       3.256  19.152   5.892  1.00 44.78           O  
HETATM 1761  O   HOH A 267     -14.941   3.556  -3.393  1.00 44.17           O  
HETATM 1762  O   HOH A 268      -5.528  -0.490  28.230  1.00 35.16           O  
HETATM 1763  O   HOH A 269      21.816  17.776  16.947  1.00 35.23           O  
HETATM 1764  O   HOH A 270       5.533  -1.477 -18.891  1.00 39.81           O  
HETATM 1765  O   HOH A 271      10.791  -4.009 -16.089  1.00 52.45           O  
HETATM 1766  O   HOH A 272      17.298 -12.726  20.916  1.00 39.20           O  
HETATM 1767  O   HOH A 273      18.502 -13.412  11.384  1.00 39.65           O  
HETATM 1768  O   HOH A 274       8.983 -22.653  18.510  1.00 40.61           O  
HETATM 1769  O   HOH A 275      15.744 -10.983  26.204  1.00 47.49           O  
HETATM 1770  O   HOH A 276       6.625 -20.272  21.975  1.00 33.48           O  
HETATM 1771  O   HOH A 277      11.157  11.562  -1.947  1.00 30.01           O  
HETATM 1772  O   HOH A 278      -5.271   0.745   2.752  1.00 32.47           O  
HETATM 1773  O   HOH A 279      -4.052   2.715   1.793  1.00 46.04           O  
HETATM 1774  O   HOH A 280      -9.714   8.274   4.298  1.00 36.20           O  
HETATM 1775  O   HOH A 281       3.358 -14.966   4.220  1.00 35.37           O  
HETATM 1776  O   HOH A 282     -12.005  -5.452   3.147  1.00 38.65           O  
HETATM 1777  O   HOH A 283      -3.833  -6.840   1.133  1.00 34.76           O  
HETATM 1778  O   HOH A 284      -7.399  -5.522   4.658  1.00 41.09           O  
HETATM 1779  O   HOH A 285      -4.104  13.982  22.128  1.00 29.53           O  
HETATM 1780  O   HOH A 286      23.025  15.556  15.953  1.00 47.24           O  
HETATM 1781  O   HOH A 287      21.710  13.366  15.255  1.00 50.92           O  
HETATM 1782  O   HOH A 288      12.320  20.394  14.221  1.00 37.06           O  
HETATM 1783  O   HOH A 289      12.058  23.365  12.755  1.00 38.57           O  
HETATM 1784  O   HOH A 290     -14.162 -13.159   8.181  1.00 58.72           O  
HETATM 1785  O   HOH A 291     -15.418  -8.082   9.988  1.00 42.19           O  
HETATM 1786  O   HOH A 292     -14.670  -5.208  -0.033  1.00 45.45           O  
HETATM 1787  O   HOH A 293       6.681 -12.312   3.739  1.00 30.85           O  
HETATM 1788  O   HOH A 294       4.364  -2.563  -1.552  1.00 43.56           O  
HETATM 1789  O   HOH A 295       4.259   4.625  25.822  1.00 43.69           O  
HETATM 1790  O   HOH A 296     -11.945  15.818  22.990  1.00 50.73           O  
HETATM 1791  O   HOH A 297     -16.371   2.279  20.384  1.00 33.85           O  
HETATM 1792  O   HOH A 298       6.295   1.537  14.345  1.00 14.92           O  
HETATM 1793  O   HOH A 299     -13.547  -5.298  16.735  1.00 17.38           O  
HETATM 1794  O   HOH A 300      -3.051  -8.837  27.928  1.00 20.33           O  
HETATM 1795  O   HOH A 301       7.083  17.110   6.843  1.00 19.72           O  
HETATM 1796  O   HOH A 302      -9.127 -12.010   9.469  1.00 21.40           O  
HETATM 1797  O   HOH A 303       4.637   3.836  13.814  1.00 13.83           O  
HETATM 1798  O   HOH A 304       9.826   7.451  10.746  1.00 14.08           O  
HETATM 1799  O   HOH A 305      15.790  11.164   7.310  1.00 17.21           O  
HETATM 1800  O   HOH A 306      -9.498  -5.905  20.446  1.00 19.95           O  
HETATM 1801  O   HOH A 307     -17.018  10.772  20.471  1.00 24.48           O  
HETATM 1802  O   HOH A 308      16.739   5.222  10.850  1.00 22.46           O  
HETATM 1803  O   HOH A 309     -10.149   7.912   6.838  1.00 23.19           O  
HETATM 1804  O   HOH A 310       9.112  -1.568  18.371  1.00 19.21           O  
HETATM 1805  O   HOH A 311      -2.986   4.990  21.900  1.00 22.89           O  
HETATM 1806  O   HOH A 312      -8.186  -3.544  24.148  1.00 22.14           O  
HETATM 1807  O   HOH A 313     -10.040  -9.812  20.834  1.00 24.85           O  
HETATM 1808  O   HOH A 314      -8.290  11.355  21.471  1.00 20.97           O  
HETATM 1809  O   HOH A 315      -1.055  15.767  12.512  1.00 21.35           O  
HETATM 1810  O   HOH A 316      -2.392   3.519   3.701  1.00 22.20           O  
HETATM 1811  O   HOH A 317       6.822 -14.626  11.644  1.00 20.99           O  
HETATM 1812  O   HOH A 318       2.844   8.044  -7.220  1.00 24.32           O  
HETATM 1813  O   HOH A 319      -7.154  -7.182   6.547  1.00 23.66           O  
HETATM 1814  O   HOH A 320     -13.234   6.313  11.127  1.00 25.11           O  
HETATM 1815  O   HOH A 321     -17.065   5.945  15.777  1.00 23.17           O  
HETATM 1816  O   HOH A 322      12.706  -3.682  -5.323  1.00 25.34           O  
HETATM 1817  O   HOH A 323       5.515  10.657   5.792  1.00 19.86           O  
HETATM 1818  O   HOH A 324      12.959   9.743  21.836  1.00 25.12           O  
HETATM 1819  O   HOH A 325      20.525   1.324   2.926  1.00 27.59           O  
HETATM 1820  O   HOH A 326       6.267  20.728  12.950  1.00 19.62           O  
HETATM 1821  O   HOH A 327      11.126   4.740  16.088  1.00 21.10           O  
HETATM 1822  O   HOH A 328     -16.345  10.314  17.747  1.00 26.49           O  
HETATM 1823  O   HOH A 329      -0.469   3.084  28.615  1.00 28.17           O  
HETATM 1824  O   HOH A 330       6.664  12.947   4.360  1.00 23.34           O  
HETATM 1825  O   HOH A 331     -14.627  -6.742  13.787  1.00 22.51           O  
HETATM 1826  O   HOH A 332      13.754  11.805   2.752  1.00 20.17           O  
HETATM 1827  O   HOH A 333      15.305  -7.082  13.889  1.00 21.10           O  
HETATM 1828  O   HOH A 334      16.098 -17.369  11.092  1.00 25.51           O  
HETATM 1829  O   HOH A 335       3.249  11.316  -3.356  1.00 21.95           O  
HETATM 1830  O   HOH A 336      -3.237  17.584  16.997  1.00 30.51           O  
HETATM 1831  O   HOH A 337       8.496 -14.023  -0.387  1.00 26.91           O  
HETATM 1832  O   HOH A 338      -2.103 -11.512  13.454  1.00 30.12           O  
HETATM 1833  O   HOH A 339     -15.352  -0.517  11.773  1.00 23.10           O  
HETATM 1834  O   HOH A 340       8.860   3.478  21.061  1.00 24.82           O  
HETATM 1835  O   HOH A 341      11.254  -3.311  17.710  1.00 25.13           O  
HETATM 1836  O   HOH A 342       9.280  10.008  21.913  1.00 23.77           O  
HETATM 1837  O   HOH A 343      12.323  -3.330  -8.273  1.00 31.82           O  
HETATM 1838  O   HOH A 344      10.388  21.282  12.347  1.00 24.61           O  
HETATM 1839  O   HOH A 345       3.277   4.729  -0.427  1.00 36.95           O  
HETATM 1840  O   HOH A 346      -8.576  -6.566  23.094  1.00 22.02           O  
HETATM 1841  O   HOH A 347      15.437 -11.688  19.084  1.00 27.12           O  
HETATM 1842  O   HOH A 348      10.305   9.183  -1.562  1.00 25.12           O  
HETATM 1843  O   HOH A 349      -9.958   7.042  27.213  1.00 25.22           O  
HETATM 1844  O   HOH A 350      -5.507 -14.075   8.321  1.00 27.16           O  
HETATM 1845  O   HOH A 351      13.509  -2.863  16.102  1.00 24.53           O  
HETATM 1846  O   HOH A 352       8.153  21.988   4.817  1.00 31.65           O  
HETATM 1847  O   HOH A 353       5.629  -1.484  -3.595  1.00 49.84           O  
HETATM 1848  O   HOH A 354     -13.827  -2.839   7.437  1.00 25.26           O  
HETATM 1849  O   HOH A 355      11.999 -17.328  10.319  1.00 22.93           O  
HETATM 1850  O   HOH A 356      13.661   6.189  16.094  1.00 23.09           O  
HETATM 1851  O   HOH A 357      15.184  23.726   7.472  1.00 22.59           O  
HETATM 1852  O   HOH A 358      14.608  -5.541  22.403  1.00 26.02           O  
HETATM 1853  O   HOH A 359       8.347  14.846   5.615  1.00 21.60           O  
HETATM 1854  O   HOH A 360      19.360   8.169  10.912  1.00 35.74           O  
HETATM 1855  O   HOH A 361      21.585  -0.996   1.913  1.00 32.04           O  
HETATM 1856  O   HOH A 362      16.145 -15.728  30.332  1.00 33.77           O  
HETATM 1857  O   HOH A 363      -2.721  -0.881  29.823  1.00 30.57           O  
HETATM 1858  O   HOH A 364      13.875   1.412  13.533  1.00 29.33           O  
HETATM 1859  O   HOH A 365      20.995  -7.675   3.765  1.00 40.69           O  
HETATM 1860  O   HOH A 366      18.065 -16.535   9.203  1.00 27.93           O  
HETATM 1861  O   HOH A 367      -7.387 -13.409  19.904  1.00 31.97           O  
HETATM 1862  O   HOH A 368      14.512  -5.129  -2.017  1.00 33.00           O  
HETATM 1863  O   HOH A 369      -4.705  -8.705   4.479  1.00 26.22           O  
HETATM 1864  O   HOH A 370       5.506 -12.295  34.065  1.00 39.80           O  
HETATM 1865  O   HOH A 371      20.551  -3.636   2.861  1.00 44.68           O  
HETATM 1866  O   HOH A 372      -2.088 -11.935   5.339  1.00 23.32           O  
HETATM 1867  O   HOH A 373      14.309   8.894  19.516  1.00 24.64           O  
HETATM 1868  O   HOH A 374      -9.006 -10.473   5.679  1.00 23.78           O  
HETATM 1869  O   HOH A 375       4.985  -4.632   0.001  1.00 25.46           O  
HETATM 1870  O   HOH A 376      11.347  22.000   3.962  1.00 28.49           O  
HETATM 1871  O   HOH A 377      20.719  13.213   5.914  1.00 31.05           O  
HETATM 1872  O   HOH A 378      14.276  -0.098  15.885  1.00 28.22           O  
HETATM 1873  O   HOH A 379      12.375   6.633  -3.647  1.00 27.26           O  
HETATM 1874  O   HOH A 380      -3.176   2.293  22.598  1.00 25.83           O  
HETATM 1875  O   HOH A 381      17.058 -14.265   5.404  1.00 25.88           O  
HETATM 1876  O   HOH A 382     -15.124   3.762  22.169  1.00 29.87           O  
HETATM 1877  O   HOH A 383      -9.998   1.865  -0.599  1.00 32.23           O  
HETATM 1878  O   HOH A 384       9.221  -1.119  21.611  1.00 26.39           O  
HETATM 1879  O   HOH A 385      16.269 -12.097  23.229  1.00 31.03           O  
HETATM 1880  O   HOH A 386       5.953 -19.281  19.626  1.00 32.12           O  
HETATM 1881  O   HOH A 387      13.668  22.200  17.304  1.00 30.37           O  
HETATM 1882  O   HOH A 388      -0.378  -2.264   1.898  1.00 33.99           O  
HETATM 1883  O   HOH A 389      17.384  -2.155  -3.501  1.00 31.71           O  
HETATM 1884  O   HOH A 390      15.045  -3.432  -4.211  1.00 49.67           O  
HETATM 1885  O   HOH A 391       0.583   5.497  28.030  1.00 32.12           O  
HETATM 1886  O   HOH A 392       3.218  10.712  31.626  1.00 67.46           O  
HETATM 1887  O   HOH A 393     -14.216  -5.528   6.945  1.00 27.57           O  
HETATM 1888  O   HOH A 394       2.704  14.903   6.084  1.00 29.62           O  
HETATM 1889  O   HOH A 395      11.216 -19.670  15.236  1.00 27.81           O  
HETATM 1890  O   HOH A 396       5.163  -1.392  28.327  1.00 40.66           O  
HETATM 1891  O   HOH A 397       4.653   2.496  24.397  1.00 44.99           O  
HETATM 1892  O   HOH A 398      16.755   3.162  12.689  1.00 32.64           O  
HETATM 1893  O   HOH A 399      -2.153  16.445   9.252  1.00 27.87           O  
HETATM 1894  O   HOH A 400      12.053  13.245  -0.103  1.00 25.93           O  
HETATM 1895  O   HOH A 401       9.689  -2.388  -6.621  1.00 37.72           O  
HETATM 1896  O   HOH A 402      21.845   2.753   6.777  1.00 33.72           O  
HETATM 1897  O   HOH A 403      17.637 -17.041  13.532  1.00 25.33           O  
HETATM 1898  O   HOH A 404      -0.994 -13.563   9.167  1.00 24.73           O  
HETATM 1899  O   HOH A 405       6.341 -16.733  13.190  1.00 22.23           O  
HETATM 1900  O   HOH A 406      12.550  27.103   3.617  1.00 26.30           O  
HETATM 1901  O   HOH A 407       8.550  21.363  14.343  1.00 26.48           O  
HETATM 1902  O   HOH A 408      -9.118  -9.180  23.230  1.00 32.95           O  
HETATM 1903  O   HOH A 409     -15.747  -1.808   9.227  1.00 25.48           O  
HETATM 1904  O   HOH A 410      -4.400 -12.357  20.974  1.00 31.00           O  
HETATM 1905  O   HOH A 411      11.470   3.398  18.447  1.00 32.30           O  
HETATM 1906  O   HOH A 412      -6.348  12.945  22.744  1.00 27.86           O  
HETATM 1907  O   HOH A 413      14.623  20.963  15.129  1.00 31.63           O  
HETATM 1908  O   HOH A 414      -2.148  10.806  -3.116  1.00 27.89           O  
HETATM 1909  O   HOH A 415       2.363  -7.009 -19.172  1.00 28.13           O  
HETATM 1910  O   HOH A 416       9.792   7.418  -3.558  1.00 34.16           O  
HETATM 1911  O   HOH A 417     -17.048   4.886  23.444  1.00 27.81           O  
HETATM 1912  O   HOH A 418       6.990   0.527  20.806  1.00 24.65           O  
HETATM 1913  O   HOH A 419       3.621 -17.080  12.508  1.00 26.33           O  
HETATM 1914  O   HOH A 420      -6.157   4.567   3.642  1.00 26.22           O  
HETATM 1915  O   HOH A 421      13.872  24.444   9.643  1.00 31.65           O  
HETATM 1916  O   HOH A 422       8.879  -5.751  -5.903  1.00 30.87           O  
HETATM 1917  O   HOH A 423     -10.453  13.097  21.284  1.00 30.59           O  
HETATM 1918  O   HOH A 424     -16.218  -4.679  16.206  1.00 35.89           O  
HETATM 1919  O   HOH A 425      22.238   7.019   6.690  1.00 41.18           O  
HETATM 1920  O   HOH A 426      13.364  21.071  19.632  1.00 34.43           O  
HETATM 1921  O   HOH A 427      14.366  22.922   5.084  1.00 30.64           O  
HETATM 1922  O   HOH A 428      17.454 -12.130   1.230  1.00 31.12           O  
HETATM 1923  O   HOH A 429      -3.625 -12.486  19.055  1.00 31.74           O  
HETATM 1924  O   HOH A 430      22.628  16.368  12.510  1.00 33.84           O  
HETATM 1925  O   HOH A 431      -0.827  11.362   5.635  1.00 30.06           O  
HETATM 1926  O   HOH A 432      -2.152   9.151  27.817  1.00 38.26           O  
HETATM 1927  O   HOH A 433       4.737  13.296   2.323  1.00 31.34           O  
HETATM 1928  O   HOH A 434       4.952  -1.514  31.200  1.00 46.24           O  
HETATM 1929  O   HOH A 435      -4.659  18.724  12.587  1.00 33.05           O  
HETATM 1930  O   HOH A 436      -2.824  -0.958   1.577  1.00 33.72           O  
HETATM 1931  O   HOH A 437       6.998  13.169  -1.676  1.00 31.51           O  
HETATM 1932  O   HOH A 438      14.207  -1.610  20.168  1.00 35.75           O  
HETATM 1933  O   HOH A 439     -16.357 -10.146  13.643  1.00 38.77           O  
HETATM 1934  O   HOH A 440      18.017  23.994   3.987  1.00 31.13           O  
HETATM 1935  O   HOH A 441     -12.731   4.670   1.041  1.00 40.35           O  
HETATM 1936  O   HOH A 442      -9.939  -6.800   3.903  1.00 30.30           O  
HETATM 1937  O   HOH A 443      -5.539  -5.297  30.866  1.00 37.44           O  
HETATM 1938  O   HOH A 444     -10.094 -12.917   5.612  1.00 31.18           O  
HETATM 1939  O   HOH A 445      -9.181  -9.132   3.210  1.00 29.25           O  
HETATM 1940  O   HOH A 446      20.952  -4.676   6.740  1.00 44.69           O  
HETATM 1941  O   HOH A 447      -1.363  15.987   6.543  1.00 35.49           O  
HETATM 1942  O   HOH A 448       7.602  16.746   2.183  1.00 34.56           O  
HETATM 1943  O   HOH A 449      -1.613  13.148  21.474  1.00 31.83           O  
HETATM 1944  O   HOH A 450       5.948  22.995  11.229  1.00 27.46           O  
HETATM 1945  O   HOH A 451       8.258  17.246  20.977  1.00 32.74           O  
HETATM 1946  O   HOH A 452     -12.697  -8.844  18.954  1.00 36.23           O  
HETATM 1947  O   HOH A 453      21.349 -11.321  15.186  1.00 38.87           O  
HETATM 1948  O   HOH A 454      -0.691  18.537  12.729  1.00 36.66           O  
HETATM 1949  O   HOH A 455      -8.473  -3.445  27.886  1.00 40.27           O  
HETATM 1950  O   HOH A 456      -8.268 -13.517  11.536  1.00 35.16           O  
HETATM 1951  O   HOH A 457       3.161   0.066  -1.682  1.00 40.23           O  
HETATM 1952  O   HOH A 458      10.261  -7.920 -18.504  1.00 29.06           O  
HETATM 1953  O   HOH A 459      20.507   5.745   8.750  1.00 36.31           O  
HETATM 1954  O   HOH A 460     -11.249   4.771  28.038  1.00 47.50           O  
HETATM 1955  O   HOH A 461      13.706  -1.375  26.215  1.00 36.25           O  
HETATM 1956  O   HOH A 462       7.770 -13.985   2.326  1.00 37.75           O  
HETATM 1957  O   HOH A 463     -12.627 -11.496   6.108  1.00 29.73           O  
HETATM 1958  O   HOH A 464      15.663   3.651  15.282  1.00 39.19           O  
HETATM 1959  O   HOH A 465      20.169  -6.882   0.935  1.00 49.30           O  
HETATM 1960  O   HOH A 466      12.810  -6.424  15.033  1.00 22.86           O  
HETATM 1961  O   HOH A 467       4.827 -13.172   5.370  1.00 21.95           O  
HETATM 1962  O   HOH A 468     -12.088  -6.553  20.579  1.00 30.71           O  
HETATM 1963  O   HOH A 469      19.603 -15.424  12.840  1.00 31.41           O  
HETATM 1964  O   HOH A 470      17.420  13.413   0.790  1.00 32.18           O  
HETATM 1965  O   HOH A 471       0.028  15.232  20.955  1.00 36.18           O  
HETATM 1966  O   HOH A 472      16.160  22.707  13.403  1.00 30.63           O  
HETATM 1967  O   HOH A 473      14.566  -2.365  -7.283  1.00 40.76           O  
HETATM 1968  O   HOH A 474     -18.018  -0.889   7.701  1.00 39.19           O  
HETATM 1969  O   HOH A 475      16.822  25.471   6.239  1.00 32.98           O  
HETATM 1970  O   HOH A 476      18.122   6.735  12.561  1.00 40.84           O  
HETATM 1971  O   HOH A 477      10.174  18.851   0.829  1.00 37.43           O  
HETATM 1972  O   HOH A 478     -12.961  -3.908  22.673  1.00 36.80           O  
HETATM 1973  O   HOH A 479      -2.580  -2.942 -19.794  1.00 41.91           O  
HETATM 1974  O   HOH A 480       8.743  14.516  22.271  1.00 37.82           O  
HETATM 1975  O   HOH A 481       7.711  24.939  12.216  1.00 25.66           O  
HETATM 1976  O   HOH A 482      19.148  12.453  16.240  1.00 35.87           O  
HETATM 1977  O   HOH A 483      -5.435 -15.195  18.577  1.00 38.21           O  
HETATM 1978  O   HOH A 484       5.658  23.218   8.412  1.00 36.94           O  
HETATM 1979  O   HOH A 485      19.339  22.935   1.341  1.00 43.10           O  
HETATM 1980  O   HOH A 486      -9.317 -13.389  13.983  1.00 39.05           O  
HETATM 1981  O   HOH A 487      17.977  -4.696  20.423  1.00 33.23           O  
HETATM 1982  O   HOH A 488      10.819  15.831  -0.677  1.00 40.25           O  
HETATM 1983  O   HOH A 489       5.318 -16.043   2.225  1.00 31.67           O  
HETATM 1984  O   HOH A 490      -5.441  -2.248   1.061  1.00 35.11           O  
HETATM 1985  O   HOH A 491      21.011   0.042  10.346  1.00 38.31           O  
HETATM 1986  O   HOH A 492       3.891  19.999  14.199  1.00 32.28           O  
HETATM 1987  O   HOH A 493      19.960  15.125   4.066  1.00 33.81           O  
HETATM 1988  O   HOH A 494      -8.760   5.970   3.708  1.00 37.34           O  
HETATM 1989  O   HOH A 495      21.823  12.546   1.692  1.00 42.69           O  
HETATM 1990  O   HOH A 496      -4.469 -14.099  15.081  1.00 35.33           O  
HETATM 1991  O   HOH A 497      12.377  -6.672 -17.685  1.00 34.28           O  
HETATM 1992  O   HOH A 498      -2.305   6.675   3.698  1.00 47.26           O  
HETATM 1993  O   HOH A 499     -14.394   0.697  24.644  1.00 40.59           O  
HETATM 1994  O   HOH A 500      17.825  16.621   3.550  1.00 36.49           O  
HETATM 1995  O   HOH A 501       6.069  20.597   5.921  1.00 38.18           O  
HETATM 1996  O   HOH A 502       6.900 -20.814  17.437  1.00 32.63           O  
HETATM 1997  O   HOH A 503     -14.166   3.551   3.666  1.00 44.35           O  
HETATM 1998  O   HOH A 504     -16.625  -2.759  14.332  1.00 42.91           O  
HETATM 1999  O   HOH A 505      10.102 -19.421  11.277  1.00 29.52           O  
HETATM 2000  O   HOH A 506       7.907   7.506  22.734  1.00 37.36           O  
HETATM 2001  O   HOH A 507      17.583  25.507   1.536  1.00 38.25           O  
HETATM 2002  O   HOH A 508      18.753  25.791  17.062  1.00 41.82           O  
HETATM 2003  O   HOH A 509     -16.691   5.930   0.758  1.00 56.52           O  
HETATM 2004  O   HOH A 510       1.455   9.207  26.367  1.00 48.78           O  
HETATM 2005  O   HOH A 511       1.556  -3.294 -24.268  1.00 50.75           O  
HETATM 2006  O   HOH A 512      -6.671 -16.201   7.228  1.00 37.53           O  
HETATM 2007  O   HOH A 513      16.255  15.663   1.780  1.00 35.42           O  
HETATM 2008  O   HOH A 514       6.457 -10.631  -4.199  1.00 33.74           O  
HETATM 2009  O   HOH A 515     -18.343   8.803  16.315  1.00 39.14           O  
HETATM 2010  O   HOH A 516      15.575  -0.014  27.557  1.00 36.96           O  
HETATM 2011  O   HOH A 517       3.742  16.444  24.909  1.00 38.65           O  
HETATM 2012  O   HOH A 518     -11.576   5.101   3.541  1.00 33.34           O  
HETATM 2013  O   HOH A 519       8.369  24.024  15.110  1.00 29.89           O  
HETATM 2014  O   HOH A 520      17.372 -13.943   8.980  1.00 30.93           O  
HETATM 2015  O   HOH A 521     -13.089   4.811   6.519  1.00 37.03           O  
HETATM 2016  O   HOH A 522     -13.027   6.546   8.442  1.00 31.01           O  
HETATM 2017  O   HOH A 523       3.416  11.643   4.700  1.00 41.28           O  
HETATM 2018  O   HOH A 524       1.093   0.604   0.079  1.00 43.61           O  
HETATM 2019  O   HOH A 525       5.828  19.514  18.805  1.00 42.93           O  
CONECT 1709 1710                                                                
CONECT 1710 1709 1711                                                           
CONECT 1711 1710 1712 1713                                                      
CONECT 1712 1711 1717                                                           
CONECT 1713 1711 1714                                                           
CONECT 1714 1713 1715 1716                                                      
CONECT 1715 1714                                                                
CONECT 1716 1714 1717                                                           
CONECT 1717 1712 1716 1718                                                      
CONECT 1718 1717 1719 1723                                                      
CONECT 1719 1718 1720                                                           
CONECT 1720 1719 1721                                                           
CONECT 1721 1720 1722                                                           
CONECT 1722 1721 1723                                                           
CONECT 1723 1718 1722 1724                                                      
CONECT 1724 1723                                                                
MASTER      272    0    1    9    8    0    3    6 2002    1   16   18          
END                                                                             
