# Supplementary material for: Predictive classification models and targets identification for betulin derivatives as Leishmania donovani inhibitors
Source: J Cheminform. 2018 Aug 17;10:40. doi: 10.1186/s13321-018-0291-x (PMC6097978; doi:10.1186/s13321-018-0291-x)
Supplement: Supplementary file 5 — Additional file 5. Zip file with all potential protein target structures protein data bank files. [file 13321_2018_291_MOESM5_ESM.zip › 3ddu.pdb]

HEADER    HYDROLASE                               06-JUN-08   3DDU              
TITLE     PROLYL OLIGOPEPTIDASE WITH GSK552                                     
COMPND    MOL_ID: 1;                                                            
COMPND   2 MOLECULE: PROLYL ENDOPEPTIDASE;                                      
COMPND   3 CHAIN: A;                                                            
COMPND   4 SYNONYM: PROLYL OLIGOPEPTIDASE; POST-PROLINE CLEAVING ENZYME; PE;    
COMPND   5 EC: 3.4.21.26;                                                       
COMPND   6 ENGINEERED: YES                                                      
SOURCE    MOL_ID: 1;                                                            
SOURCE   2 ORGANISM_SCIENTIFIC: HOMO SAPIENS;                                   
SOURCE   3 ORGANISM_COMMON: HUMAN;                                              
SOURCE   4 ORGANISM_TAXID: 9606;                                                
SOURCE   5 GENE: PREP, PEP;                                                     
SOURCE   6 EXPRESSION_SYSTEM: ESCHERICHIA COLI;                                 
SOURCE   7 EXPRESSION_SYSTEM_TAXID: 562;                                        
SOURCE   8 EXPRESSION_SYSTEM_VECTOR_TYPE: PLASMID                               
KEYWDS    POP, PROLYL OLIGOPEPTIDASE, ENDOPEPTIDASE, HYDROLASE                  
EXPDTA    X-RAY DIFFRACTION                                                     
AUTHOR    K.P.MADAUSS,R.A.REID,C.D.HAFFNER,A.B.MILLER                           
REVDAT   4   25-OCT-17 3DDU    1       REMARK                                   
REVDAT   3   13-JUL-11 3DDU    1       VERSN                                    
REVDAT   2   24-FEB-09 3DDU    1       VERSN                                    
REVDAT   1   19-AUG-08 3DDU    0                                                
JRNL        AUTH   C.D.HAFFNER,C.J.DIAZ,A.B.MILLER,R.A.REID,K.P.MADAUSS,        
JRNL        AUTH 2 A.HASSELL,M.H.HANLON,D.J.PORTER,J.D.BECHERER,L.H.CARTER      
JRNL        TITL   PYRROLIDINYL PYRIDONE AND PYRAZINONE ANALOGUES AS POTENT     
JRNL        TITL 2 INHIBITORS OF PROLYL OLIGOPEPTIDASE (POP)                    
JRNL        REF    BIOORG.MED.CHEM.LETT.         V.  18  4360 2008              
JRNL        REFN                   ISSN 0960-894X                               
JRNL        PMID   18606544                                                     
JRNL        DOI    10.1016/J.BMCL.2008.06.067                                   
REMARK   2                                                                      
REMARK   2 RESOLUTION.    1.56 ANGSTROMS.                                       
REMARK   3                                                                      
REMARK   3 REFINEMENT.                                                          
REMARK   3   PROGRAM     : REFMAC 5.3.0006                                      
REMARK   3   AUTHORS     : MURSHUDOV,VAGIN,DODSON                               
REMARK   3                                                                      
REMARK   3    REFINEMENT TARGET : MAXIMUM LIKELIHOOD                            
REMARK   3                                                                      
REMARK   3  DATA USED IN REFINEMENT.                                            
REMARK   3   RESOLUTION RANGE HIGH (ANGSTROMS) : 1.56                           
REMARK   3   RESOLUTION RANGE LOW  (ANGSTROMS) : 19.92                          
REMARK   3   DATA CUTOFF            (SIGMA(F)) : 0.000                          
REMARK   3   COMPLETENESS FOR RANGE        (%) : 100.0                          
REMARK   3   NUMBER OF REFLECTIONS             : 113121                         
REMARK   3                                                                      
REMARK   3  FIT TO DATA USED IN REFINEMENT.                                     
REMARK   3   CROSS-VALIDATION METHOD          : THROUGHOUT                      
REMARK   3   FREE R VALUE TEST SET SELECTION  : RANDOM                          
REMARK   3   R VALUE     (WORKING + TEST SET) : 0.149                           
REMARK   3   R VALUE            (WORKING SET) : 0.147                           
REMARK   3   FREE R VALUE                     : 0.172                           
REMARK   3   FREE R VALUE TEST SET SIZE   (%) : 7.300                           
REMARK   3   FREE R VALUE TEST SET COUNT      : 8217                            
REMARK   3                                                                      
REMARK   3  FIT IN THE HIGHEST RESOLUTION BIN.                                  
REMARK   3   TOTAL NUMBER OF BINS USED           : 20                           
REMARK   3   BIN RESOLUTION RANGE HIGH       (A) : 1.56                         
REMARK   3   BIN RESOLUTION RANGE LOW        (A) : 1.60                         
REMARK   3   REFLECTION IN BIN     (WORKING SET) : 7624                         
REMARK   3   BIN COMPLETENESS (WORKING+TEST) (%) : 100.0                        
REMARK   3   BIN R VALUE           (WORKING SET) : 0.1370                       
REMARK   3   BIN FREE R VALUE SET COUNT          : 586                          
REMARK   3   BIN FREE R VALUE                    : 0.1810                       
REMARK   3                                                                      
REMARK   3  NUMBER OF NON-HYDROGEN ATOMS USED IN REFINEMENT.                    
REMARK   3   PROTEIN ATOMS            : 5625                                    
REMARK   3   NUCLEIC ACID ATOMS       : 0                                       
REMARK   3   HETEROGEN ATOMS          : 52                                      
REMARK   3   SOLVENT ATOMS            : 1234                                    
REMARK   3                                                                      
REMARK   3  B VALUES.                                                           
REMARK   3   FROM WILSON PLOT           (A**2) : NULL                           
REMARK   3   MEAN B VALUE      (OVERALL, A**2) : 8.08                           
REMARK   3   OVERALL ANISOTROPIC B VALUE.                                       
REMARK   3    B11 (A**2) : 0.03000                                              
REMARK   3    B22 (A**2) : 0.17000                                              
REMARK   3    B33 (A**2) : -0.21000                                             
REMARK   3    B12 (A**2) : 0.00000                                              
REMARK   3    B13 (A**2) : 0.00000                                              
REMARK   3    B23 (A**2) : 0.00000                                              
REMARK   3                                                                      
REMARK   3  ESTIMATED OVERALL COORDINATE ERROR.                                 
REMARK   3   ESU BASED ON R VALUE                            (A): 0.071         
REMARK   3   ESU BASED ON FREE R VALUE                       (A): 0.071         
REMARK   3   ESU BASED ON MAXIMUM LIKELIHOOD                 (A): 0.036         
REMARK   3   ESU FOR B VALUES BASED ON MAXIMUM LIKELIHOOD (A**2): 0.952         
REMARK   3                                                                      
REMARK   3 CORRELATION COEFFICIENTS.                                            
REMARK   3   CORRELATION COEFFICIENT FO-FC      : 0.960                         
REMARK   3   CORRELATION COEFFICIENT FO-FC FREE : 0.948                         
REMARK   3                                                                      
REMARK   3  RMS DEVIATIONS FROM IDEAL VALUES        COUNT    RMS    WEIGHT      
REMARK   3   BOND LENGTHS REFINED ATOMS        (A):  5866 ; 0.009 ; 0.022       
REMARK   3   BOND LENGTHS OTHERS               (A):  3946 ; 0.001 ; 0.020       
REMARK   3   BOND ANGLES REFINED ATOMS   (DEGREES):  7958 ; 1.298 ; 1.956       
REMARK   3   BOND ANGLES OTHERS          (DEGREES):  9604 ; 0.879 ; 3.000       
REMARK   3   TORSION ANGLES, PERIOD 1    (DEGREES):   710 ; 6.062 ; 5.000       
REMARK   3   TORSION ANGLES, PERIOD 2    (DEGREES):   277 ;31.908 ;24.152       
REMARK   3   TORSION ANGLES, PERIOD 3    (DEGREES):   950 ;10.957 ;15.000       
REMARK   3   TORSION ANGLES, PERIOD 4    (DEGREES):    25 ;12.752 ;15.000       
REMARK   3   CHIRAL-CENTER RESTRAINTS       (A**3):   848 ; 0.135 ; 0.200       
REMARK   3   GENERAL PLANES REFINED ATOMS      (A):  6560 ; 0.005 ; 0.020       
REMARK   3   GENERAL PLANES OTHERS             (A):  1229 ; 0.001 ; 0.020       
REMARK   3   NON-BONDED CONTACTS REFINED ATOMS (A):  1105 ; 0.203 ; 0.200       
REMARK   3   NON-BONDED CONTACTS OTHERS        (A):  4247 ; 0.188 ; 0.200       
REMARK   3   NON-BONDED TORSION REFINED ATOMS  (A):  2867 ; 0.183 ; 0.200       
REMARK   3   NON-BONDED TORSION OTHERS         (A):  2915 ; 0.084 ; 0.200       
REMARK   3   H-BOND (X...Y) REFINED ATOMS      (A):   884 ; 0.126 ; 0.200       
REMARK   3   H-BOND (X...Y) OTHERS             (A):  NULL ;  NULL ;  NULL       
REMARK   3   POTENTIAL METAL-ION REFINED ATOMS (A):  NULL ;  NULL ;  NULL       
REMARK   3   POTENTIAL METAL-ION OTHERS        (A):  NULL ;  NULL ;  NULL       
REMARK   3   SYMMETRY VDW REFINED ATOMS        (A):    24 ; 0.195 ; 0.200       
REMARK   3   SYMMETRY VDW OTHERS               (A):    39 ; 0.209 ; 0.200       
REMARK   3   SYMMETRY H-BOND REFINED ATOMS     (A):    68 ; 0.159 ; 0.200       
REMARK   3   SYMMETRY H-BOND OTHERS            (A):  NULL ;  NULL ;  NULL       
REMARK   3   SYMMETRY METAL-ION REFINED ATOMS  (A):  NULL ;  NULL ;  NULL       
REMARK   3   SYMMETRY METAL-ION OTHERS         (A):  NULL ;  NULL ;  NULL       
REMARK   3                                                                      
REMARK   3  ISOTROPIC THERMAL FACTOR RESTRAINTS.     COUNT   RMS    WEIGHT      
REMARK   3   MAIN-CHAIN BOND REFINED ATOMS  (A**2):  3747 ; 0.827 ; 1.500       
REMARK   3   MAIN-CHAIN BOND OTHER ATOMS    (A**2):  1444 ; 0.168 ; 1.500       
REMARK   3   MAIN-CHAIN ANGLE REFINED ATOMS (A**2):  5702 ; 1.153 ; 2.000       
REMARK   3   MAIN-CHAIN ANGLE OTHER ATOMS   (A**2):  NULL ;  NULL ;  NULL       
REMARK   3   SIDE-CHAIN BOND REFINED ATOMS  (A**2):  2615 ; 2.040 ; 3.000       
REMARK   3   SIDE-CHAIN BOND OTHER ATOMS    (A**2):  NULL ;  NULL ;  NULL       
REMARK   3   SIDE-CHAIN ANGLE REFINED ATOMS (A**2):  2256 ; 2.822 ; 4.500       
REMARK   3   SIDE-CHAIN ANGLE OTHER ATOMS   (A**2):  NULL ;  NULL ;  NULL       
REMARK   3   LONG RANGE B REFINED ATOMS     (A**2):  NULL ;  NULL ;  NULL       
REMARK   3   LONG RANGE B OTHER ATOMS       (A**2):  NULL ;  NULL ;  NULL       
REMARK   3                                                                      
REMARK   3 ANISOTROPIC THERMAL FACTOR RESTRAINTS.    COUNT   RMS   WEIGHT       
REMARK   3   RIGID-BOND RESTRAINTS          (A**2):  NULL ;  NULL ;  NULL       
REMARK   3   SPHERICITY; FREE ATOMS         (A**2):  NULL ;  NULL ;  NULL       
REMARK   3   SPHERICITY; BONDED ATOMS       (A**2):  NULL ;  NULL ;  NULL       
REMARK   3                                                                      
REMARK   3  NCS RESTRAINTS STATISTICS                                           
REMARK   3   NUMBER OF DIFFERENT NCS GROUPS : NULL                              
REMARK   3                                                                      
REMARK   3  TLS DETAILS                                                         
REMARK   3   NUMBER OF TLS GROUPS  : NULL                                       
REMARK   3                                                                      
REMARK   3  BULK SOLVENT MODELLING.                                             
REMARK   3   METHOD USED : MASK                                                 
REMARK   3   PARAMETERS FOR MASK CALCULATION                                    
REMARK   3   VDW PROBE RADIUS   : 1.20                                          
REMARK   3   ION PROBE RADIUS   : 0.80                                          
REMARK   3   SHRINKAGE RADIUS   : 0.80                                          
REMARK   3                                                                      
REMARK   3  OTHER REFINEMENT REMARKS: NULL                                      
REMARK   4                                                                      
REMARK   4 3DDU COMPLIES WITH FORMAT V. 3.30, 13-JUL-11                         
REMARK 100                                                                      
REMARK 100 THIS ENTRY HAS BEEN PROCESSED BY RCSB ON 01-JUL-08.                  
REMARK 100 THE DEPOSITION ID IS D_1000047914.                                   
REMARK 200                                                                      
REMARK 200 EXPERIMENTAL DETAILS                                                 
REMARK 200  EXPERIMENT TYPE                : X-RAY DIFFRACTION                  
REMARK 200  DATE OF DATA COLLECTION        : 12-AUG-07                          
REMARK 200  TEMPERATURE           (KELVIN) : 100                                
REMARK 200  PH                             : 4.6                                
REMARK 200  NUMBER OF CRYSTALS USED        : 1                                  
REMARK 200                                                                      
REMARK 200  SYNCHROTRON              (Y/N) : Y                                  
REMARK 200  RADIATION SOURCE               : APS                                
REMARK 200  BEAMLINE                       : 17-ID                              
REMARK 200  X-RAY GENERATOR MODEL          : NULL                               
REMARK 200  MONOCHROMATIC OR LAUE    (M/L) : NULL                               
REMARK 200  WAVELENGTH OR RANGE        (A) : 1.0                                
REMARK 200  MONOCHROMATOR                  : NULL                               
REMARK 200  OPTICS                         : NULL                               
REMARK 200                                                                      
REMARK 200  DETECTOR TYPE                  : CCD                                
REMARK 200  DETECTOR MANUFACTURER          : ADSC QUANTUM 210                   
REMARK 200  INTENSITY-INTEGRATION SOFTWARE : DENZO                              
REMARK 200  DATA SCALING SOFTWARE          : SCALEPACK                          
REMARK 200                                                                      
REMARK 200  NUMBER OF UNIQUE REFLECTIONS   : 113251                             
REMARK 200  RESOLUTION RANGE HIGH      (A) : 1.560                              
REMARK 200  RESOLUTION RANGE LOW       (A) : 50.000                             
REMARK 200  REJECTION CRITERIA  (SIGMA(I)) : NULL                               
REMARK 200                                                                      
REMARK 200 OVERALL.                                                             
REMARK 200  COMPLETENESS FOR RANGE     (%) : 99.3                               
REMARK 200  DATA REDUNDANCY                : 7.200                              
REMARK 200  R MERGE                    (I) : 0.03200                            
REMARK 200  R SYM                      (I) : NULL                               
REMARK 200  <I/SIGMA(I)> FOR THE DATA SET  : 42.6000                            
REMARK 200                                                                      
REMARK 200 IN THE HIGHEST RESOLUTION SHELL.                                     
REMARK 200  HIGHEST RESOLUTION SHELL, RANGE HIGH (A) : 1.56                     
REMARK 200  HIGHEST RESOLUTION SHELL, RANGE LOW  (A) : 1.62                     
REMARK 200  COMPLETENESS FOR SHELL     (%) : 99.4                               
REMARK 200  DATA REDUNDANCY IN SHELL       : 6.90                               
REMARK 200  R MERGE FOR SHELL          (I) : 0.06400                            
REMARK 200  R SYM FOR SHELL            (I) : NULL                               
REMARK 200  <I/SIGMA(I)> FOR SHELL         : NULL                               
REMARK 200                                                                      
REMARK 200 DIFFRACTION PROTOCOL: SINGLE WAVELENGTH                              
REMARK 200 METHOD USED TO DETERMINE THE STRUCTURE: MOLECULAR REPLACEMENT        
REMARK 200 SOFTWARE USED: PHASER                                                
REMARK 200 STARTING MODEL: NULL                                                 
REMARK 200                                                                      
REMARK 200 REMARK: NULL                                                         
REMARK 280                                                                      
REMARK 280 CRYSTAL                                                              
REMARK 280 SOLVENT CONTENT, VS   (%): 50.11                                     
REMARK 280 MATTHEWS COEFFICIENT, VM (ANGSTROMS**3/DA): 2.47                     
REMARK 280                                                                      
REMARK 280 CRYSTALLIZATION CONDITIONS: 0 .2M NAOAC 4.6, 9% PEG 4000, VAPOR      
REMARK 280  DIFFUSION, TEMPERATURE 277K, PH 4.6                                 
REMARK 290                                                                      
REMARK 290 CRYSTALLOGRAPHIC SYMMETRY                                            
REMARK 290 SYMMETRY OPERATORS FOR SPACE GROUP: P 21 21 21                       
REMARK 290                                                                      
REMARK 290      SYMOP   SYMMETRY                                                
REMARK 290     NNNMMM   OPERATOR                                                
REMARK 290       1555   X,Y,Z                                                   
REMARK 290       2555   -X+1/2,-Y,Z+1/2                                         
REMARK 290       3555   -X,Y+1/2,-Z+1/2                                         
REMARK 290       4555   X+1/2,-Y+1/2,-Z                                         
REMARK 290                                                                      
REMARK 290     WHERE NNN -> OPERATOR NUMBER                                     
REMARK 290           MMM -> TRANSLATION VECTOR                                  
REMARK 290                                                                      
REMARK 290 CRYSTALLOGRAPHIC SYMMETRY TRANSFORMATIONS                            
REMARK 290 THE FOLLOWING TRANSFORMATIONS OPERATE ON THE ATOM/HETATM             
REMARK 290 RECORDS IN THIS ENTRY TO PRODUCE CRYSTALLOGRAPHICALLY                
REMARK 290 RELATED MOLECULES.                                                   
REMARK 290   SMTRY1   1  1.000000  0.000000  0.000000        0.00000            
REMARK 290   SMTRY2   1  0.000000  1.000000  0.000000        0.00000            
REMARK 290   SMTRY3   1  0.000000  0.000000  1.000000        0.00000            
REMARK 290   SMTRY1   2 -1.000000  0.000000  0.000000       35.61050            
REMARK 290   SMTRY2   2  0.000000 -1.000000  0.000000        0.00000            
REMARK 290   SMTRY3   2  0.000000  0.000000  1.000000       55.92650            
REMARK 290   SMTRY1   3 -1.000000  0.000000  0.000000        0.00000            
REMARK 290   SMTRY2   3  0.000000  1.000000  0.000000       49.94150            
REMARK 290   SMTRY3   3  0.000000  0.000000 -1.000000       55.92650            
REMARK 290   SMTRY1   4  1.000000  0.000000  0.000000       35.61050            
REMARK 290   SMTRY2   4  0.000000 -1.000000  0.000000       49.94150            
REMARK 290   SMTRY3   4  0.000000  0.000000 -1.000000        0.00000            
REMARK 290                                                                      
REMARK 290 REMARK: NULL                                                         
REMARK 300                                                                      
REMARK 300 BIOMOLECULE: 1                                                       
REMARK 300 SEE REMARK 350 FOR THE AUTHOR PROVIDED AND/OR PROGRAM                
REMARK 300 GENERATED ASSEMBLY INFORMATION FOR THE STRUCTURE IN                  
REMARK 300 THIS ENTRY. THE REMARK MAY ALSO PROVIDE INFORMATION ON               
REMARK 300 BURIED SURFACE AREA.                                                 
REMARK 350                                                                      
REMARK 350 COORDINATES FOR A COMPLETE MULTIMER REPRESENTING THE KNOWN           
REMARK 350 BIOLOGICALLY SIGNIFICANT OLIGOMERIZATION STATE OF THE                
REMARK 350 MOLECULE CAN BE GENERATED BY APPLYING BIOMT TRANSFORMATIONS          
REMARK 350 GIVEN BELOW.  BOTH NON-CRYSTALLOGRAPHIC AND                          
REMARK 350 CRYSTALLOGRAPHIC OPERATIONS ARE GIVEN.                               
REMARK 350                                                                      
REMARK 350 BIOMOLECULE: 1                                                       
REMARK 350 AUTHOR DETERMINED BIOLOGICAL UNIT: MONOMERIC                         
REMARK 350 SOFTWARE DETERMINED QUATERNARY STRUCTURE: MONOMERIC                  
REMARK 350 SOFTWARE USED: PISA                                                  
REMARK 350 APPLY THE FOLLOWING TO CHAINS: A                                     
REMARK 350   BIOMT1   1  1.000000  0.000000  0.000000        0.00000            
REMARK 350   BIOMT2   1  0.000000  1.000000  0.000000        0.00000            
REMARK 350   BIOMT3   1  0.000000  0.000000  1.000000        0.00000            
REMARK 465                                                                      
REMARK 465 MISSING RESIDUES                                                     
REMARK 465 THE FOLLOWING RESIDUES WERE NOT LOCATED IN THE                       
REMARK 465 EXPERIMENT. (M=MODEL NUMBER; RES=RESIDUE NAME; C=CHAIN               
REMARK 465 IDENTIFIER; SSSEQ=SEQUENCE NUMBER; I=INSERTION CODE.)                
REMARK 465                                                                      
REMARK 465   M RES C SSSEQI                                                     
REMARK 465     THR A   426                                                      
REMARK 465     GLY A   429                                                      
REMARK 470                                                                      
REMARK 470 MISSING ATOM                                                         
REMARK 470 THE FOLLOWING RESIDUES HAVE MISSING ATOMS (M=MODEL NUMBER;           
REMARK 470 RES=RESIDUE NAME; C=CHAIN IDENTIFIER; SSEQ=SEQUENCE NUMBER;          
REMARK 470 I=INSERTION CODE):                                                   
REMARK 470   M RES CSSEQI  ATOMS                                                
REMARK 470     GLN A   5    CG   CD   OE1  NE2                                  
REMARK 470     GLN A  56    CD   OE1  NE2                                       
REMARK 470     GLU A  65    OE1  OE2                                            
REMARK 470     GLU A  69    CD   OE1  OE2                                       
REMARK 470     GLU A 107    CG   CD   OE1  OE2                                  
REMARK 470     GLU A 163    CD   OE1  OE2                                       
REMARK 470     GLN A 192    CD   OE1  NE2                                       
REMARK 470     ASP A 256    CG   OD1  OD2                                       
REMARK 470     LYS A 335    CD   CE   NZ                                        
REMARK 470     GLN A 388    CD   OE1  NE2                                       
REMARK 470     LYS A 428    CG   CD   CE   NZ                                   
REMARK 470     ASN A 483    CG   OD1  ND2                                       
REMARK 470     ILE A 498    CG1  CG2  CD1                                       
REMARK 470     LYS A 546    CD   CE   NZ                                        
REMARK 470     GLU A 624    CD   OE1  OE2                                       
REMARK 470     ARG A 664    CG   CD   NE   CZ   NH1  NH2                        
REMARK 500                                                                      
REMARK 500 GEOMETRY AND STEREOCHEMISTRY                                         
REMARK 500 SUBTOPIC: CLOSE CONTACTS                                             
REMARK 500                                                                      
REMARK 500 THE FOLLOWING ATOMS THAT ARE RELATED BY CRYSTALLOGRAPHIC             
REMARK 500 SYMMETRY ARE IN CLOSE CONTACT.  AN ATOM LOCATED WITHIN 0.15          
REMARK 500 ANGSTROMS OF A SYMMETRY RELATED ATOM IS ASSUMED TO BE ON A           
REMARK 500 SPECIAL POSITION AND IS, THEREFORE, LISTED IN REMARK 375             
REMARK 500 INSTEAD OF REMARK 500.  ATOMS WITH NON-BLANK ALTERNATE               
REMARK 500 LOCATION INDICATORS ARE NOT INCLUDED IN THE CALCULATIONS.            
REMARK 500                                                                      
REMARK 500 DISTANCE CUTOFF:                                                     
REMARK 500 2.2 ANGSTROMS FOR CONTACTS NOT INVOLVING HYDROGEN ATOMS              
REMARK 500 1.6 ANGSTROMS FOR CONTACTS INVOLVING HYDROGEN ATOMS                  
REMARK 500                                                                      
REMARK 500  ATM1  RES C  SSEQI   ATM2  RES C  SSEQI  SSYMOP   DISTANCE          
REMARK 500   NE2  GLN A   267     O    HOH A  1464     4456     2.15            
REMARK 500                                                                      
REMARK 500 REMARK: NULL                                                         
REMARK 500                                                                      
REMARK 500 GEOMETRY AND STEREOCHEMISTRY                                         
REMARK 500 SUBTOPIC: TORSION ANGLES                                             
REMARK 500                                                                      
REMARK 500 TORSION ANGLES OUTSIDE THE EXPECTED RAMACHANDRAN REGIONS:            
REMARK 500 (M=MODEL NUMBER; RES=RESIDUE NAME; C=CHAIN IDENTIFIER;               
REMARK 500 SSEQ=SEQUENCE NUMBER; I=INSERTION CODE).                             
REMARK 500                                                                      
REMARK 500 STANDARD TABLE:                                                      
REMARK 500 FORMAT:(10X,I3,1X,A3,1X,A1,I4,A1,4X,F7.2,3X,F7.2)                    
REMARK 500                                                                      
REMARK 500 EXPECTED VALUES: GJ KLEYWEGT AND TA JONES (1996). PHI/PSI-           
REMARK 500 CHOLOGY: RAMACHANDRAN REVISITED. STRUCTURE 4, 1395 - 1400            
REMARK 500                                                                      
REMARK 500  M RES CSSEQI        PSI       PHI                                   
REMARK 500    SER A 271       57.45   -152.04                                   
REMARK 500    ASP A 284       51.21   -112.34                                   
REMARK 500    TYR A 311      150.20     75.61                                   
REMARK 500    ASP A 320       67.19   -152.16                                   
REMARK 500    SER A 346      -55.66     69.56                                   
REMARK 500    TYR A 473      -78.66   -127.24                                   
REMARK 500    LEU A 520     -126.76     59.22                                   
REMARK 500    SER A 554     -118.80     71.44                                   
REMARK 500    VAL A 578       48.62     39.55                                   
REMARK 500    THR A 590     -113.19     33.97                                   
REMARK 500                                                                      
REMARK 500 REMARK: NULL                                                         
REMARK 610                                                                      
REMARK 610 MISSING HETEROATOM                                                   
REMARK 610 THE FOLLOWING RESIDUES HAVE MISSING ATOMS (M=MODEL NUMBER;           
REMARK 610 RES=RESIDUE NAME; C=CHAIN IDENTIFIER; SSEQ=SEQUENCE NUMBER;          
REMARK 610 I=INSERTION CODE):                                                   
REMARK 610   M RES C SSEQI                                                      
REMARK 610     GOL A 1000                                                       
REMARK 800                                                                      
REMARK 800 SITE                                                                 
REMARK 800 SITE_IDENTIFIER: AC1                                                 
REMARK 800 EVIDENCE_CODE: SOFTWARE                                              
REMARK 800 SITE_DESCRIPTION: BINDING SITE FOR RESIDUE ACT A 801                 
REMARK 800                                                                      
REMARK 800 SITE_IDENTIFIER: AC2                                                 
REMARK 800 EVIDENCE_CODE: SOFTWARE                                              
REMARK 800 SITE_DESCRIPTION: BINDING SITE FOR RESIDUE ACT A 802                 
REMARK 800                                                                      
REMARK 800 SITE_IDENTIFIER: AC3                                                 
REMARK 800 EVIDENCE_CODE: SOFTWARE                                              
REMARK 800 SITE_DESCRIPTION: BINDING SITE FOR RESIDUE ACT A 803                 
REMARK 800                                                                      
REMARK 800 SITE_IDENTIFIER: AC4                                                 
REMARK 800 EVIDENCE_CODE: SOFTWARE                                              
REMARK 800 SITE_DESCRIPTION: BINDING SITE FOR RESIDUE ACT A 804                 
REMARK 800                                                                      
REMARK 800 SITE_IDENTIFIER: AC5                                                 
REMARK 800 EVIDENCE_CODE: SOFTWARE                                              
REMARK 800 SITE_DESCRIPTION: BINDING SITE FOR RESIDUE ACT A 805                 
REMARK 800                                                                      
REMARK 800 SITE_IDENTIFIER: AC6                                                 
REMARK 800 EVIDENCE_CODE: SOFTWARE                                              
REMARK 800 SITE_DESCRIPTION: BINDING SITE FOR RESIDUE 552 A 901                 
REMARK 800                                                                      
REMARK 800 SITE_IDENTIFIER: AC7                                                 
REMARK 800 EVIDENCE_CODE: SOFTWARE                                              
REMARK 800 SITE_DESCRIPTION: BINDING SITE FOR RESIDUE GOL A 1000                
DBREF  3DDU A    2   710  UNP    P48147   PPCE_HUMAN       2    710             
SEQADV 3DDU HIS A  307  UNP  P48147    GLN   307 ENGINEERED                     
SEQADV 3DDU THR A  319  UNP  P48147    TRP   319 ENGINEERED                     
SEQADV 3DDU THR A  360  UNP  P48147    ILE   360 ENGINEERED                     
SEQADV 3DDU ILE A  374  UNP  P48147    THR   374 ENGINEERED                     
SEQADV 3DDU ASN A  667  UNP  P48147    SER   667 ENGINEERED                     
SEQRES   1 A  709  LEU SER PHE GLN TYR PRO ASP VAL TYR ARG ASP GLU THR          
SEQRES   2 A  709  ALA VAL GLN ASP TYR HIS GLY HIS LYS ILE CYS ASP PRO          
SEQRES   3 A  709  TYR ALA TRP LEU GLU ASP PRO ASP SER GLU GLN THR LYS          
SEQRES   4 A  709  ALA PHE VAL GLU ALA GLN ASN LYS ILE THR VAL PRO PHE          
SEQRES   5 A  709  LEU GLU GLN CYS PRO ILE ARG GLY LEU TYR LYS GLU ARG          
SEQRES   6 A  709  MET THR GLU LEU TYR ASP TYR PRO LYS TYR SER CYS HIS          
SEQRES   7 A  709  PHE LYS LYS GLY LYS ARG TYR PHE TYR PHE TYR ASN THR          
SEQRES   8 A  709  GLY LEU GLN ASN GLN ARG VAL LEU TYR VAL GLN ASP SER          
SEQRES   9 A  709  LEU GLU GLY GLU ALA ARG VAL PHE LEU ASP PRO ASN ILE          
SEQRES  10 A  709  LEU SER ASP ASP GLY THR VAL ALA LEU ARG GLY TYR ALA          
SEQRES  11 A  709  PHE SER GLU ASP GLY GLU TYR PHE ALA TYR GLY LEU SER          
SEQRES  12 A  709  ALA SER GLY SER ASP TRP VAL THR ILE LYS PHE MET LYS          
SEQRES  13 A  709  VAL ASP GLY ALA LYS GLU LEU PRO ASP VAL LEU GLU ARG          
SEQRES  14 A  709  VAL LYS PHE SER CYS MET ALA TRP THR HIS ASP GLY LYS          
SEQRES  15 A  709  GLY MET PHE TYR ASN SER TYR PRO GLN GLN ASP GLY LYS          
SEQRES  16 A  709  SER ASP GLY THR GLU THR SER THR ASN LEU HIS GLN LYS          
SEQRES  17 A  709  LEU TYR TYR HIS VAL LEU GLY THR ASP GLN SER GLU ASP          
SEQRES  18 A  709  ILE LEU CYS ALA GLU PHE PRO ASP GLU PRO LYS TRP MET          
SEQRES  19 A  709  GLY GLY ALA GLU LEU SER ASP ASP GLY ARG TYR VAL LEU          
SEQRES  20 A  709  LEU SER ILE ARG GLU GLY CYS ASP PRO VAL ASN ARG LEU          
SEQRES  21 A  709  TRP TYR CYS ASP LEU GLN GLN GLU SER SER GLY ILE ALA          
SEQRES  22 A  709  GLY ILE LEU LYS TRP VAL LYS LEU ILE ASP ASN PHE GLU          
SEQRES  23 A  709  GLY GLU TYR ASP TYR VAL THR ASN GLU GLY THR VAL PHE          
SEQRES  24 A  709  THR PHE LYS THR ASN ARG HIS SER PRO ASN TYR ARG VAL          
SEQRES  25 A  709  ILE ASN ILE ASP PHE THR ASP PRO GLU GLU SER LYS TRP          
SEQRES  26 A  709  LYS VAL LEU VAL PRO GLU HIS GLU LYS ASP VAL LEU GLU          
SEQRES  27 A  709  TRP ILE ALA CYS VAL ARG SER ASN PHE LEU VAL LEU CYS          
SEQRES  28 A  709  TYR LEU HIS ASP VAL LYS ASN THR LEU GLN LEU HIS ASP          
SEQRES  29 A  709  LEU THR THR GLY ALA LEU LEU LYS ILE PHE PRO LEU ASP          
SEQRES  30 A  709  VAL GLY SER ILE VAL GLY TYR SER GLY GLN LYS LYS ASP          
SEQRES  31 A  709  THR GLU ILE PHE TYR GLN PHE THR SER PHE LEU SER PRO          
SEQRES  32 A  709  GLY ILE ILE TYR HIS CYS ASP LEU THR LYS GLU GLU LEU          
SEQRES  33 A  709  GLU PRO ARG VAL PHE ARG GLU VAL THR VAL LYS GLY ILE          
SEQRES  34 A  709  ASP ALA SER ASP TYR GLN THR VAL GLN ILE PHE TYR PRO          
SEQRES  35 A  709  SER LYS ASP GLY THR LYS ILE PRO MET PHE ILE VAL HIS          
SEQRES  36 A  709  LYS LYS GLY ILE LYS LEU ASP GLY SER HIS PRO ALA PHE          
SEQRES  37 A  709  LEU TYR GLY TYR GLY GLY PHE ASN ILE SER ILE THR PRO          
SEQRES  38 A  709  ASN TYR SER VAL SER ARG LEU ILE PHE VAL ARG HIS MET          
SEQRES  39 A  709  GLY GLY ILE LEU ALA VAL ALA ASN ILE ARG GLY GLY GLY          
SEQRES  40 A  709  GLU TYR GLY GLU THR TRP HIS LYS GLY GLY ILE LEU ALA          
SEQRES  41 A  709  ASN LYS GLN ASN CYS PHE ASP ASP PHE GLN CYS ALA ALA          
SEQRES  42 A  709  GLU TYR LEU ILE LYS GLU GLY TYR THR SER PRO LYS ARG          
SEQRES  43 A  709  LEU THR ILE ASN GLY GLY SER ASN GLY GLY LEU LEU VAL          
SEQRES  44 A  709  ALA ALA CYS ALA ASN GLN ARG PRO ASP LEU PHE GLY CYS          
SEQRES  45 A  709  VAL ILE ALA GLN VAL GLY VAL MET ASP MET LEU LYS PHE          
SEQRES  46 A  709  HIS LYS TYR THR ILE GLY HIS ALA TRP THR THR ASP TYR          
SEQRES  47 A  709  GLY CYS SER ASP SER LYS GLN HIS PHE GLU TRP LEU VAL          
SEQRES  48 A  709  LYS TYR SER PRO LEU HIS ASN VAL LYS LEU PRO GLU ALA          
SEQRES  49 A  709  ASP ASP ILE GLN TYR PRO SER MET LEU LEU LEU THR ALA          
SEQRES  50 A  709  ASP HIS ASP ASP ARG VAL VAL PRO LEU HIS SER LEU LYS          
SEQRES  51 A  709  PHE ILE ALA THR LEU GLN TYR ILE VAL GLY ARG SER ARG          
SEQRES  52 A  709  LYS GLN ASN ASN PRO LEU LEU ILE HIS VAL ASP THR LYS          
SEQRES  53 A  709  ALA GLY HIS GLY ALA GLY LYS PRO THR ALA LYS VAL ILE          
SEQRES  54 A  709  GLU GLU VAL SER ASP MET PHE ALA PHE ILE ALA ARG CYS          
SEQRES  55 A  709  LEU ASN VAL ASP TRP ILE PRO                                  
HET    ACT  A 801       4                                                       
HET    ACT  A 802       4                                                       
HET    ACT  A 803       4                                                       
HET    ACT  A 804       4                                                       
HET    ACT  A 805       4                                                       
HET    552  A 901      27                                                       
HET    GOL  A1000       5                                                       
HETNAM     ACT ACETATE ION                                                      
HETNAM     552 (6S)-1-CHLORO-3-[(4-FLUOROBENZYL)OXY]-6-(PYRROLIDIN-1-           
HETNAM   2 552  YLCARBONYL)PYRROLO[1,2-A]PYRAZIN-4(6H)-ONE                      
HETNAM     GOL GLYCEROL                                                         
HETSYN     GOL GLYCERIN; PROPANE-1,2,3-TRIOL                                    
FORMUL   2  ACT    5(C2 H3 O2 1-)                                               
FORMUL   7  552    C19 H17 CL F N3 O3                                           
FORMUL   8  GOL    C3 H8 O3                                                     
FORMUL   9  HOH   *1234(H2 O)                                                   
HELIX    1   1 TYR A   28  ASP A   33  5                                   6    
HELIX    2   2 SER A   36  GLN A   56  1                                  21    
HELIX    3   3 PRO A   58  TYR A   71  1                                  14    
HELIX    4   4 ASP A  115  SER A  120  5                                   6    
HELIX    5   5 ASP A  218  ASP A  222  5                                   5    
HELIX    6   6 GLN A  267  GLU A  269  5                                   3    
HELIX    7   7 GLU A  322  TRP A  326  5                                   5    
HELIX    8   8 ASP A  431  SER A  433  5                                   3    
HELIX    9   9 SER A  485  GLY A  496  1                                  12    
HELIX   10  10 TYR A  510  GLY A  517  1                                   8    
HELIX   11  11 GLY A  518  ASN A  522  5                                   5    
HELIX   12  12 LYS A  523  GLU A  540  1                                  18    
HELIX   13  13 SER A  544  LYS A  546  5                                   3    
HELIX   14  14 SER A  554  ARG A  567  1                                  14    
HELIX   15  15 PRO A  568  PHE A  571  5                                   4    
HELIX   16  16 LYS A  585  TYR A  589  5                                   5    
HELIX   17  17 ILE A  591  ALA A  594  5                                   4    
HELIX   18  18 TRP A  595  GLY A  600  1                                   6    
HELIX   19  19 SER A  604  SER A  615  1                                  12    
HELIX   20  20 PRO A  616  ASN A  619  5                                   4    
HELIX   21  21 PRO A  646  VAL A  660  1                                  15    
HELIX   22  22 PRO A  685  ASN A  705  1                                  21    
SHEET    1   A 2 VAL A  16  TYR A  19  0                                        
SHEET    2   A 2 HIS A  22  CYS A  25 -1  O  HIS A  22   N  TYR A  19           
SHEET    1   B 3 LYS A  75  TYR A  76  0                                        
SHEET    2   B 3 ARG A  85  ASN A  91 -1  O  ASN A  91   N  LYS A  75           
SHEET    3   B 3 PHE A  80  LYS A  82 -1  N  PHE A  80   O  PHE A  87           
SHEET    1   C 4 LYS A  75  TYR A  76  0                                        
SHEET    2   C 4 ARG A  85  ASN A  91 -1  O  ASN A  91   N  LYS A  75           
SHEET    3   C 4 VAL A  99  GLN A 103 -1  O  TYR A 101   N  TYR A  88           
SHEET    4   C 4 ARG A 111  LEU A 114 -1  O  PHE A 113   N  LEU A 100           
SHEET    1   D 4 VAL A 125  PHE A 132  0                                        
SHEET    2   D 4 TYR A 138  ALA A 145 -1  O  GLY A 142   N  GLY A 129           
SHEET    3   D 4 VAL A 151  LYS A 157 -1  O  LYS A 154   N  TYR A 141           
SHEET    4   D 4 LYS A 162  VAL A 171 -1  O  VAL A 171   N  VAL A 151           
SHEET    1   E 4 MET A 176  TRP A 178  0                                        
SHEET    2   E 4 GLY A 184  SER A 189 -1  O  PHE A 186   N  ALA A 177           
SHEET    3   E 4 LYS A 209  VAL A 214 -1  O  HIS A 213   N  MET A 185           
SHEET    4   E 4 ILE A 223  ALA A 226 -1  O  CYS A 225   N  LEU A 210           
SHEET    1   F 4 MET A 235  LEU A 240  0                                        
SHEET    2   F 4 TYR A 246  ARG A 252 -1  O  LEU A 248   N  GLU A 239           
SHEET    3   F 4 ARG A 260  ASP A 265 -1  O  TRP A 262   N  LEU A 249           
SHEET    4   F 4 VAL A 280  ILE A 283 -1  O  VAL A 280   N  TYR A 263           
SHEET    1   G 4 TYR A 290  GLU A 296  0                                        
SHEET    2   G 4 VAL A 299  THR A 304 -1  O  THR A 301   N  THR A 294           
SHEET    3   G 4 ARG A 312  ASP A 317 -1  O  ILE A 316   N  PHE A 300           
SHEET    4   G 4 LYS A 327  VAL A 330 -1  O  LYS A 327   N  ASN A 315           
SHEET    1   H 4 VAL A 337  VAL A 344  0                                        
SHEET    2   H 4 PHE A 348  HIS A 355 -1  O  VAL A 350   N  ALA A 342           
SHEET    3   H 4 LYS A 358  ASP A 365 -1  O  LYS A 358   N  HIS A 355           
SHEET    4   H 4 LEU A 371  PHE A 375 -1  O  LEU A 372   N  LEU A 363           
SHEET    1   I 4 SER A 381  SER A 386  0                                        
SHEET    2   I 4 GLU A 393  THR A 399 -1  O  GLN A 397   N  VAL A 383           
SHEET    3   I 4 ILE A 406  ASP A 411 -1  O  TYR A 408   N  TYR A 396           
SHEET    4   I 4 ARG A 420  ARG A 423 -1  O  PHE A 422   N  ILE A 407           
SHEET    1   J 8 TYR A 435  PRO A 443  0                                        
SHEET    2   J 8 LYS A 449  LYS A 457 -1  O  ILE A 450   N  TYR A 442           
SHEET    3   J 8 ILE A 498  ALA A 502 -1  O  LEU A 499   N  VAL A 455           
SHEET    4   J 8 ALA A 468  TYR A 471  1  N  TYR A 471   O  ALA A 500           
SHEET    5   J 8 LEU A 548  GLY A 553  1  O  THR A 549   N  LEU A 470           
SHEET    6   J 8 CYS A 573  GLN A 577  1  O  ILE A 575   N  ILE A 550           
SHEET    7   J 8 SER A 632  ALA A 638  1  O  LEU A 634   N  VAL A 574           
SHEET    8   J 8 LEU A 670  ASP A 675  1  O  LEU A 671   N  MET A 633           
SITE     1 AC1  4 TYR A 473  SER A 554  HIS A 680  HOH A1213                    
SITE     1 AC2  5 PHE A 401  ARG A 488  LEU A 499  HOH A1543                    
SITE     2 AC2  5 HOH A2062                                                     
SITE     1 AC3  6 PRO A   7  GLN A 657  ARG A 662  HOH A1153                    
SITE     2 AC3  6 HOH A1587  HOH A2116                                          
SITE     1 AC4  5 SER A 485  SER A 487  HOH A1175  HOH A1695                    
SITE     2 AC4  5 HOH A1827                                                     
SITE     1 AC5  9 LEU A  70  ILE A 430  TYR A 435  LEU A 489                    
SITE     2 AC5  9 ILE A 490  ARG A 493  HIS A 494  HOH A1456                    
SITE     3 AC5  9 HOH A2236                                                     
SITE     1 AC6  8 PHE A 173  MET A 235  ARG A 252  GLY A 254                    
SITE     2 AC6  8 PHE A 476  SER A 554  TRP A 595  ARG A 643                    
SITE     1 AC7  7 ALA A 226  GLU A 227  PHE A 228  ILE A 276                    
SITE     2 AC7  7 HOH A1001  HOH A1244  HOH A1581                               
CRYST1   71.221   99.883  111.853  90.00  90.00  90.00 P 21 21 21    4          
ORIGX1      1.000000  0.000000  0.000000        0.00000                         
ORIGX2      0.000000  1.000000  0.000000        0.00000                         
ORIGX3      0.000000  0.000000  1.000000        0.00000                         
SCALE1      0.014041  0.000000  0.000000        0.00000                         
SCALE2      0.000000  0.010012  0.000000        0.00000                         
SCALE3      0.000000  0.000000  0.008940        0.00000                         
ATOM      1  N   LEU A   2      13.872  -3.068   0.846  1.00 28.55           N  
ATOM      2  CA  LEU A   2      13.355  -3.604   2.136  1.00 28.69           C  
ATOM      3  C   LEU A   2      12.956  -5.072   1.986  1.00 27.95           C  
ATOM      4  O   LEU A   2      12.626  -5.529   0.891  1.00 28.41           O  
ATOM      5  CB  LEU A   2      12.160  -2.774   2.632  1.00 28.92           C  
ATOM      6  CG  LEU A   2      12.505  -1.387   3.192  1.00 30.05           C  
ATOM      7  CD1 LEU A   2      12.940  -0.434   2.086  1.00 31.56           C  
ATOM      8  CD2 LEU A   2      11.329  -0.794   3.964  1.00 29.13           C  
ATOM      9  N   SER A   3      12.971  -5.800   3.099  1.00 26.94           N  
ATOM     10  CA  SER A   3      12.644  -7.228   3.098  1.00 25.68           C  
ATOM     11  C   SER A   3      11.157  -7.497   2.803  1.00 25.17           C  
ATOM     12  O   SER A   3      10.770  -8.641   2.554  1.00 25.63           O  
ATOM     13  CB  SER A   3      13.065  -7.875   4.429  1.00 26.02           C  
ATOM     14  OG  SER A   3      12.641  -7.108   5.550  1.00 26.58           O  
ATOM     15  N   PHE A   4      10.342  -6.441   2.785  1.00 23.51           N  
ATOM     16  CA  PHE A   4       8.891  -6.548   2.615  1.00 22.42           C  
ATOM     17  C   PHE A   4       8.349  -5.447   1.689  1.00 20.85           C  
ATOM     18  O   PHE A   4       9.082  -4.541   1.278  1.00 20.85           O  
ATOM     19  CB  PHE A   4       8.222  -6.421   3.988  1.00 21.68           C  
ATOM     20  CG  PHE A   4       8.585  -5.154   4.705  1.00 21.16           C  
ATOM     21  CD1 PHE A   4       7.899  -3.980   4.441  1.00 20.12           C  
ATOM     22  CD2 PHE A   4       9.644  -5.122   5.601  1.00 20.94           C  
ATOM     23  CE1 PHE A   4       8.245  -2.804   5.071  1.00 20.16           C  
ATOM     24  CE2 PHE A   4       9.995  -3.947   6.241  1.00 21.36           C  
ATOM     25  CZ  PHE A   4       9.294  -2.783   5.977  1.00 20.86           C  
ATOM     26  N   GLN A   5       7.054  -5.537   1.390  1.00 19.24           N  
ATOM     27  CA  GLN A   5       6.324  -4.545   0.598  1.00 17.59           C  
ATOM     28  C   GLN A   5       5.235  -3.893   1.470  1.00 15.43           C  
ATOM     29  O   GLN A   5       4.548  -4.594   2.207  1.00 15.00           O  
ATOM     30  CB  GLN A   5       5.682  -5.261  -0.599  1.00 18.76           C  
ATOM     31  N   TYR A   6       5.066  -2.571   1.375  1.00 13.49           N  
ATOM     32  CA  TYR A   6       4.001  -1.888   2.144  1.00 11.98           C  
ATOM     33  C   TYR A   6       2.630  -2.245   1.577  1.00 10.91           C  
ATOM     34  O   TYR A   6       2.495  -2.374   0.362  1.00 11.33           O  
ATOM     35  CB  TYR A   6       4.162  -0.350   2.184  1.00 10.33           C  
ATOM     36  CG  TYR A   6       5.340   0.123   3.009  1.00  8.52           C  
ATOM     37  CD1 TYR A   6       5.486  -0.284   4.325  1.00  8.16           C  
ATOM     38  CD2 TYR A   6       6.314   0.962   2.475  1.00  8.46           C  
ATOM     39  CE1 TYR A   6       6.564   0.125   5.091  1.00  7.27           C  
ATOM     40  CE2 TYR A   6       7.410   1.387   3.251  1.00  7.38           C  
ATOM     41  CZ  TYR A   6       7.523   0.947   4.556  1.00  7.27           C  
ATOM     42  OH  TYR A   6       8.611   1.335   5.324  1.00  7.72           O  
ATOM     43  N   PRO A   7       1.622  -2.402   2.456  1.00 10.76           N  
ATOM     44  CA  PRO A   7       0.259  -2.729   2.007  1.00 10.59           C  
ATOM     45  C   PRO A   7      -0.355  -1.669   1.106  1.00 10.50           C  
ATOM     46  O   PRO A   7      -0.005  -0.482   1.189  1.00  8.81           O  
ATOM     47  CB  PRO A   7      -0.537  -2.808   3.313  1.00 11.37           C  
ATOM     48  CG  PRO A   7       0.454  -3.041   4.372  1.00 11.88           C  
ATOM     49  CD  PRO A   7       1.697  -2.347   3.920  1.00 10.87           C  
ATOM     50  N   ASP A   8      -1.262  -2.128   0.247  1.00 10.43           N  
ATOM     51  CA  ASP A   8      -2.159  -1.247  -0.496  1.00 10.63           C  
ATOM     52  C   ASP A   8      -3.063  -0.566   0.501  1.00  9.09           C  
ATOM     53  O   ASP A   8      -3.634  -1.217   1.383  1.00 10.66           O  
ATOM     54  CB  ASP A   8      -3.060  -2.032  -1.452  1.00 11.01           C  
ATOM     55  CG  ASP A   8      -2.309  -2.767  -2.524  1.00 14.21           C  
ATOM     56  OD1 ASP A   8      -1.157  -2.408  -2.855  1.00 15.59           O  
ATOM     57  OD2 ASP A   8      -2.912  -3.732  -3.044  1.00 16.75           O  
ATOM     58  N   VAL A   9      -3.187   0.754   0.368  1.00  8.03           N  
ATOM     59  CA  VAL A   9      -4.067   1.533   1.233  1.00  7.09           C  
ATOM     60  C   VAL A   9      -4.779   2.611   0.417  1.00  6.60           C  
ATOM     61  O   VAL A   9      -4.164   3.541  -0.100  1.00  6.29           O  
ATOM     62  CB  VAL A   9      -3.290   2.192   2.389  1.00  6.62           C  
ATOM     63  CG1 VAL A   9      -4.271   2.892   3.317  1.00  6.48           C  
ATOM     64  CG2 VAL A   9      -2.428   1.149   3.127  1.00  7.52           C  
ATOM     65  N   TYR A  10      -6.086   2.470   0.287  1.00  6.35           N  
ATOM     66  CA  TYR A  10      -6.864   3.388  -0.527  1.00  5.94           C  
ATOM     67  C   TYR A  10      -6.787   4.828  -0.027  1.00  5.62           C  
ATOM     68  O   TYR A  10      -6.926   5.068   1.176  1.00  5.85           O  
ATOM     69  CB  TYR A  10      -8.320   2.934  -0.549  1.00  5.69           C  
ATOM     70  CG  TYR A  10      -9.210   3.785  -1.419  1.00  5.11           C  
ATOM     71  CD1 TYR A  10      -9.144   3.697  -2.800  1.00  7.04           C  
ATOM     72  CD2 TYR A  10     -10.115   4.690  -0.859  1.00  5.32           C  
ATOM     73  CE1 TYR A  10      -9.946   4.495  -3.615  1.00  5.86           C  
ATOM     74  CE2 TYR A  10     -10.931   5.485  -1.666  1.00  5.91           C  
ATOM     75  CZ  TYR A  10     -10.843   5.381  -3.039  1.00  6.30           C  
ATOM     76  OH  TYR A  10     -11.666   6.188  -3.818  1.00  7.94           O  
ATOM     77  N   ARG A  11      -6.605   5.769  -0.960  1.00  5.00           N  
ATOM     78  CA  ARG A  11      -6.674   7.198  -0.665  1.00  5.94           C  
ATOM     79  C   ARG A  11      -7.986   7.779  -1.154  1.00  6.07           C  
ATOM     80  O   ARG A  11      -8.252   7.792  -2.356  1.00  6.31           O  
ATOM     81  CB  ARG A  11      -5.530   7.953  -1.341  1.00  6.04           C  
ATOM     82  CG  ARG A  11      -4.156   7.623  -0.777  1.00  6.22           C  
ATOM     83  CD  ARG A  11      -3.008   8.261  -1.536  1.00  6.60           C  
ATOM     84  NE  ARG A  11      -3.119   9.712  -1.591  1.00  6.70           N  
ATOM     85  CZ  ARG A  11      -2.763  10.536  -0.608  1.00  7.76           C  
ATOM     86  NH1 ARG A  11      -2.219  10.075   0.515  1.00  6.99           N  
ATOM     87  NH2 ARG A  11      -2.933  11.840  -0.761  1.00  9.87           N  
ATOM     88  N   ASP A  12      -8.798   8.267  -0.233  1.00  6.05           N  
ATOM     89  CA  ASP A  12     -10.012   8.982  -0.600  1.00  6.25           C  
ATOM     90  C   ASP A  12      -9.613  10.436  -0.876  1.00  6.51           C  
ATOM     91  O   ASP A  12      -9.582  11.274   0.030  1.00  6.87           O  
ATOM     92  CB  ASP A  12     -11.058   8.894   0.500  1.00  6.51           C  
ATOM     93  CG  ASP A  12     -12.307   9.684   0.181  1.00  6.12           C  
ATOM     94  OD1 ASP A  12     -12.441  10.118  -0.990  1.00  8.13           O  
ATOM     95  OD2 ASP A  12     -13.130   9.858   1.103  1.00  7.08           O  
ATOM     96  N   GLU A  13      -9.321  10.732  -2.140  1.00  7.19           N  
ATOM     97  CA  GLU A  13      -8.858  12.068  -2.521  1.00  8.06           C  
ATOM     98  C   GLU A  13      -9.989  13.091  -2.505  1.00  9.05           C  
ATOM     99  O   GLU A  13      -9.731  14.301  -2.660  1.00 10.03           O  
ATOM    100  CB  GLU A  13      -8.151  12.044  -3.885  1.00  8.12           C  
ATOM    101  CG  GLU A  13      -7.064  10.988  -4.045  1.00 10.21           C  
ATOM    102  CD  GLU A  13      -5.747  11.328  -3.393  1.00 11.68           C  
ATOM    103  OE1 GLU A  13      -5.697  12.262  -2.560  1.00 15.04           O  
ATOM    104  OE2 GLU A  13      -4.749  10.647  -3.724  1.00 12.85           O  
ATOM    105  N   THR A  14     -11.225  12.639  -2.291  1.00  8.95           N  
ATOM    106  CA  THR A  14     -12.365  13.561  -2.168  1.00  9.73           C  
ATOM    107  C   THR A  14     -12.573  14.095  -0.754  1.00 10.32           C  
ATOM    108  O   THR A  14     -13.358  15.034  -0.561  1.00 11.02           O  
ATOM    109  CB  THR A  14     -13.706  12.913  -2.616  1.00  9.26           C  
ATOM    110  OG1 THR A  14     -14.224  12.080  -1.574  1.00  9.50           O  
ATOM    111  CG2 THR A  14     -13.531  12.111  -3.909  1.00 10.96           C  
ATOM    112  N   ALA A  15     -11.912  13.487   0.234  1.00 10.99           N  
ATOM    113  CA  ALA A  15     -12.112  13.839   1.641  1.00 11.64           C  
ATOM    114  C   ALA A  15     -11.385  15.142   1.986  1.00 12.83           C  
ATOM    115  O   ALA A  15     -10.159  15.194   2.013  1.00 12.39           O  
ATOM    116  CB  ALA A  15     -11.639  12.685   2.557  1.00 11.38           C  
ATOM    117  N   VAL A  16     -12.152  16.195   2.224  1.00 14.71           N  
ATOM    118  CA  VAL A  16     -11.599  17.499   2.540  1.00 16.15           C  
ATOM    119  C   VAL A  16     -12.432  18.108   3.670  1.00 17.17           C  
ATOM    120  O   VAL A  16     -13.667  17.982   3.698  1.00 17.62           O  
ATOM    121  CB  VAL A  16     -11.609  18.438   1.312  1.00 16.13           C  
ATOM    122  CG1 VAL A  16     -10.889  19.755   1.610  1.00 17.20           C  
ATOM    123  CG2 VAL A  16     -10.978  17.780   0.103  1.00 17.39           C  
ATOM    124  N   GLN A  17     -11.743  18.735   4.618  1.00 18.62           N  
ATOM    125  CA  GLN A  17     -12.383  19.474   5.709  1.00 19.36           C  
ATOM    126  C   GLN A  17     -11.957  20.941   5.548  1.00 19.73           C  
ATOM    127  O   GLN A  17     -10.820  21.231   5.169  1.00 18.41           O  
ATOM    128  CB  GLN A  17     -11.972  18.916   7.091  1.00 19.88           C  
ATOM    129  CG  GLN A  17     -12.753  17.657   7.618  1.00 21.42           C  
ATOM    130  CD  GLN A  17     -12.204  16.293   7.145  1.00 22.46           C  
ATOM    131  OE1 GLN A  17     -11.041  15.969   7.356  1.00 22.23           O  
ATOM    132  NE2 GLN A  17     -13.061  15.489   6.524  1.00 24.29           N  
ATOM    133  N   ASP A  18     -12.881  21.872   5.786  1.00 20.64           N  
ATOM    134  CA  ASP A  18     -12.543  23.289   5.748  1.00 21.03           C  
ATOM    135  C   ASP A  18     -12.420  23.806   7.167  1.00 20.22           C  
ATOM    136  O   ASP A  18     -13.361  23.705   7.949  1.00 21.04           O  
ATOM    137  CB  ASP A  18     -13.598  24.114   5.013  1.00 21.96           C  
ATOM    138  CG  ASP A  18     -13.259  25.594   5.000  1.00 23.21           C  
ATOM    139  OD1 ASP A  18     -12.413  26.014   4.185  1.00 26.18           O  
ATOM    140  OD2 ASP A  18     -13.821  26.343   5.836  1.00 28.44           O  
ATOM    141  N   TYR A  19     -11.247  24.343   7.485  1.00 19.49           N  
ATOM    142  CA  TYR A  19     -10.969  24.911   8.789  1.00 18.79           C  
ATOM    143  C   TYR A  19     -10.796  26.422   8.643  1.00 19.50           C  
ATOM    144  O   TYR A  19      -9.716  26.894   8.316  1.00 19.88           O  
ATOM    145  CB  TYR A  19      -9.685  24.294   9.362  1.00 16.93           C  
ATOM    146  CG  TYR A  19      -9.787  22.821   9.721  1.00 14.90           C  
ATOM    147  CD1 TYR A  19      -9.506  21.826   8.791  1.00 13.51           C  
ATOM    148  CD2 TYR A  19     -10.146  22.434  10.999  1.00 13.47           C  
ATOM    149  CE1 TYR A  19      -9.597  20.477   9.129  1.00 11.91           C  
ATOM    150  CE2 TYR A  19     -10.222  21.103  11.351  1.00 12.01           C  
ATOM    151  CZ  TYR A  19      -9.940  20.123  10.415  1.00 11.95           C  
ATOM    152  OH  TYR A  19     -10.037  18.785  10.753  1.00 10.25           O  
ATOM    153  N   HIS A  20     -11.875  27.163   8.854  1.00 21.41           N  
ATOM    154  CA  HIS A  20     -11.820  28.629   8.788  1.00 22.35           C  
ATOM    155  C   HIS A  20     -11.252  29.113   7.453  1.00 23.11           C  
ATOM    156  O   HIS A  20     -10.445  30.042   7.412  1.00 23.32           O  
ATOM    157  CB  HIS A  20     -10.973  29.147   9.955  1.00 23.04           C  
ATOM    158  CG  HIS A  20     -11.147  28.340  11.203  1.00 23.54           C  
ATOM    159  ND1 HIS A  20     -12.195  28.541  12.072  1.00 24.07           N  
ATOM    160  CD2 HIS A  20     -10.457  27.274  11.681  1.00 24.19           C  
ATOM    161  CE1 HIS A  20     -12.124  27.659  13.052  1.00 24.61           C  
ATOM    162  NE2 HIS A  20     -11.079  26.876  12.838  1.00 22.55           N  
ATOM    163  N   GLY A  21     -11.661  28.450   6.366  1.00 23.37           N  
ATOM    164  CA  GLY A  21     -11.145  28.745   5.030  1.00 23.68           C  
ATOM    165  C   GLY A  21      -9.919  27.945   4.607  1.00 23.48           C  
ATOM    166  O   GLY A  21      -9.559  27.948   3.425  1.00 24.33           O  
ATOM    167  N   HIS A  22      -9.259  27.271   5.555  1.00 22.89           N  
ATOM    168  CA  HIS A  22      -8.073  26.472   5.250  1.00 22.12           C  
ATOM    169  C   HIS A  22      -8.523  25.041   4.950  1.00 20.60           C  
ATOM    170  O   HIS A  22      -9.107  24.383   5.806  1.00 20.74           O  
ATOM    171  CB  HIS A  22      -7.097  26.475   6.437  1.00 22.63           C  
ATOM    172  CG  HIS A  22      -5.749  25.886   6.132  1.00 24.65           C  
ATOM    173  ND1 HIS A  22      -4.571  26.536   6.432  1.00 27.25           N  
ATOM    174  CD2 HIS A  22      -5.391  24.702   5.578  1.00 26.55           C  
ATOM    175  CE1 HIS A  22      -3.547  25.779   6.080  1.00 27.02           C  
ATOM    176  NE2 HIS A  22      -4.017  24.663   5.551  1.00 27.45           N  
ATOM    177  N   LYS A  23      -8.256  24.584   3.729  1.00 18.97           N  
ATOM    178  CA  LYS A  23      -8.652  23.244   3.297  1.00 17.49           C  
ATOM    179  C   LYS A  23      -7.597  22.208   3.670  1.00 15.18           C  
ATOM    180  O   LYS A  23      -6.415  22.383   3.397  1.00 14.91           O  
ATOM    181  CB  LYS A  23      -8.872  23.222   1.784  1.00 18.29           C  
ATOM    182  CG  LYS A  23      -9.926  24.214   1.289  1.00 20.38           C  
ATOM    183  CD  LYS A  23     -11.314  23.861   1.785  1.00 22.09           C  
ATOM    184  CE  LYS A  23     -12.364  24.805   1.211  1.00 23.64           C  
ATOM    185  NZ  LYS A  23     -13.734  24.440   1.669  1.00 27.16           N  
ATOM    186  N   ILE A  24      -8.051  21.126   4.295  1.00 12.27           N  
ATOM    187  CA  ILE A  24      -7.183  20.021   4.679  1.00 10.81           C  
ATOM    188  C   ILE A  24      -7.735  18.752   4.045  1.00 10.19           C  
ATOM    189  O   ILE A  24      -8.903  18.413   4.235  1.00  9.94           O  
ATOM    190  CB  ILE A  24      -7.156  19.858   6.210  1.00 10.32           C  
ATOM    191  CG1 ILE A  24      -6.517  21.077   6.886  1.00 10.16           C  
ATOM    192  CG2 ILE A  24      -6.403  18.598   6.612  1.00  9.98           C  
ATOM    193  CD1 ILE A  24      -5.054  21.219   6.674  1.00 11.09           C  
ATOM    194  N   CYS A  25      -6.893  18.051   3.294  1.00  9.65           N  
ATOM    195  CA  CYS A  25      -7.258  16.773   2.716  1.00 10.30           C  
ATOM    196  C   CYS A  25      -6.940  15.663   3.706  1.00  8.92           C  
ATOM    197  O   CYS A  25      -5.862  15.661   4.301  1.00  9.27           O  
ATOM    198  CB  CYS A  25      -6.478  16.543   1.444  1.00  9.79           C  
ATOM    199  SG  CYS A  25      -6.766  17.792   0.174  1.00 17.87           S  
ATOM    200  N   ASP A  26      -7.871  14.728   3.876  1.00  7.43           N  
ATOM    201  CA  ASP A  26      -7.714  13.625   4.823  1.00  7.10           C  
ATOM    202  C   ASP A  26      -8.022  12.298   4.123  1.00  6.44           C  
ATOM    203  O   ASP A  26      -9.065  11.682   4.368  1.00  6.32           O  
ATOM    204  CB  ASP A  26      -8.644  13.855   6.025  1.00  7.17           C  
ATOM    205  CG  ASP A  26      -8.184  13.163   7.292  1.00  7.99           C  
ATOM    206  OD1 ASP A  26      -6.963  12.986   7.513  1.00  8.48           O  
ATOM    207  OD2 ASP A  26      -9.081  12.814   8.076  1.00 10.04           O  
ATOM    208  N   PRO A  27      -7.116  11.857   3.235  1.00  6.03           N  
ATOM    209  CA  PRO A  27      -7.405  10.698   2.394  1.00  5.78           C  
ATOM    210  C   PRO A  27      -7.560   9.375   3.132  1.00  5.35           C  
ATOM    211  O   PRO A  27      -8.109   8.425   2.563  1.00  4.83           O  
ATOM    212  CB  PRO A  27      -6.209  10.657   1.432  1.00  5.75           C  
ATOM    213  CG  PRO A  27      -5.119  11.342   2.166  1.00  6.48           C  
ATOM    214  CD  PRO A  27      -5.790  12.425   2.938  1.00  6.26           C  
ATOM    215  N   TYR A  28      -7.091   9.309   4.383  1.00  4.52           N  
ATOM    216  CA  TYR A  28      -7.255   8.115   5.209  1.00  4.54           C  
ATOM    217  C   TYR A  28      -8.282   8.299   6.327  1.00  4.71           C  
ATOM    218  O   TYR A  28      -8.272   7.556   7.310  1.00  5.63           O  
ATOM    219  CB  TYR A  28      -5.900   7.669   5.770  1.00  4.61           C  
ATOM    220  CG  TYR A  28      -4.844   7.541   4.683  1.00  4.44           C  
ATOM    221  CD1 TYR A  28      -4.980   6.608   3.651  1.00  5.34           C  
ATOM    222  CD2 TYR A  28      -3.743   8.387   4.650  1.00  4.52           C  
ATOM    223  CE1 TYR A  28      -4.029   6.514   2.641  1.00  4.58           C  
ATOM    224  CE2 TYR A  28      -2.797   8.295   3.643  1.00  4.60           C  
ATOM    225  CZ  TYR A  28      -2.948   7.371   2.639  1.00  4.55           C  
ATOM    226  OH  TYR A  28      -1.981   7.306   1.654  1.00  5.21           O  
ATOM    227  N   ALA A  29      -9.205   9.244   6.153  1.00  4.94           N  
ATOM    228  CA  ALA A  29     -10.269   9.466   7.139  1.00  5.36           C  
ATOM    229  C   ALA A  29     -11.055   8.197   7.445  1.00  5.27           C  
ATOM    230  O   ALA A  29     -11.562   8.015   8.550  1.00  5.94           O  
ATOM    231  CB  ALA A  29     -11.211  10.569   6.669  1.00  5.86           C  
ATOM    232  N   TRP A  30     -11.171   7.314   6.469  1.00  4.77           N  
ATOM    233  CA  TRP A  30     -11.916   6.080   6.640  1.00  5.35           C  
ATOM    234  C   TRP A  30     -11.334   5.149   7.699  1.00  5.21           C  
ATOM    235  O   TRP A  30     -12.055   4.296   8.241  1.00  5.42           O  
ATOM    236  CB  TRP A  30     -12.039   5.366   5.297  1.00  5.30           C  
ATOM    237  CG  TRP A  30     -10.758   5.084   4.593  1.00  4.95           C  
ATOM    238  CD1 TRP A  30     -10.144   5.868   3.665  1.00  4.94           C  
ATOM    239  CD2 TRP A  30      -9.948   3.912   4.725  1.00  5.36           C  
ATOM    240  NE1 TRP A  30      -9.004   5.264   3.203  1.00  5.13           N  
ATOM    241  CE2 TRP A  30      -8.850   4.061   3.847  1.00  4.72           C  
ATOM    242  CE3 TRP A  30     -10.047   2.746   5.490  1.00  4.70           C  
ATOM    243  CZ2 TRP A  30      -7.862   3.086   3.716  1.00  4.68           C  
ATOM    244  CZ3 TRP A  30      -9.055   1.788   5.361  1.00  5.19           C  
ATOM    245  CH2 TRP A  30      -7.994   1.952   4.475  1.00  5.69           C  
ATOM    246  N   LEU A  31     -10.048   5.327   8.022  1.00  4.43           N  
ATOM    247  CA  LEU A  31      -9.435   4.523   9.080  1.00  4.59           C  
ATOM    248  C   LEU A  31      -9.950   4.934  10.464  1.00  5.22           C  
ATOM    249  O   LEU A  31      -9.601   4.306  11.471  1.00  5.55           O  
ATOM    250  CB  LEU A  31      -7.899   4.623   9.024  1.00  4.92           C  
ATOM    251  CG  LEU A  31      -7.250   3.850   7.872  1.00  4.31           C  
ATOM    252  CD1 LEU A  31      -5.781   4.216   7.711  1.00  6.14           C  
ATOM    253  CD2 LEU A  31      -7.394   2.351   8.095  1.00  5.43           C  
ATOM    254  N   GLU A  32     -10.765   5.986  10.527  1.00  4.96           N  
ATOM    255  CA  GLU A  32     -11.428   6.394  11.775  1.00  5.88           C  
ATOM    256  C   GLU A  32     -12.516   5.425  12.218  1.00  6.22           C  
ATOM    257  O   GLU A  32     -12.958   5.479  13.369  1.00  5.96           O  
ATOM    258  CB  GLU A  32     -12.042   7.794  11.622  1.00  5.58           C  
ATOM    259  CG  GLU A  32     -11.001   8.901  11.422  1.00  6.00           C  
ATOM    260  CD  GLU A  32     -11.543  10.169  10.809  1.00  8.21           C  
ATOM    261  OE1 GLU A  32     -12.787  10.312  10.660  1.00 11.12           O  
ATOM    262  OE2 GLU A  32     -10.718  11.043  10.473  1.00  8.03           O  
ATOM    263  N   ASP A  33     -12.958   4.544  11.321  1.00  5.98           N  
ATOM    264  CA  ASP A  33     -13.975   3.544  11.653  1.00  6.06           C  
ATOM    265  C   ASP A  33     -13.289   2.245  12.002  1.00  6.69           C  
ATOM    266  O   ASP A  33     -12.813   1.545  11.119  1.00  6.39           O  
ATOM    267  CB  ASP A  33     -14.930   3.325  10.475  1.00  6.17           C  
ATOM    268  CG  ASP A  33     -16.029   2.339  10.794  1.00  6.19           C  
ATOM    269  OD1 ASP A  33     -16.051   1.785  11.911  1.00  7.59           O  
ATOM    270  OD2 ASP A  33     -16.911   2.132   9.916  1.00  9.52           O  
ATOM    271  N   PRO A  34     -13.225   1.906  13.300  1.00  7.11           N  
ATOM    272  CA  PRO A  34     -12.489   0.701  13.678  1.00  7.46           C  
ATOM    273  C   PRO A  34     -13.182  -0.600  13.266  1.00  7.84           C  
ATOM    274  O   PRO A  34     -12.547  -1.666  13.259  1.00  9.30           O  
ATOM    275  CB  PRO A  34     -12.411   0.816  15.199  1.00  7.67           C  
ATOM    276  CG  PRO A  34     -13.555   1.648  15.573  1.00  8.78           C  
ATOM    277  CD  PRO A  34     -13.784   2.603  14.472  1.00  7.53           C  
ATOM    278  N   ASP A  35     -14.461  -0.511  12.912  1.00  7.86           N  
ATOM    279  CA  ASP A  35     -15.284  -1.704  12.678  1.00  8.50           C  
ATOM    280  C   ASP A  35     -15.413  -2.119  11.216  1.00  8.18           C  
ATOM    281  O   ASP A  35     -16.000  -3.172  10.913  1.00  9.13           O  
ATOM    282  CB  ASP A  35     -16.670  -1.463  13.285  1.00  8.82           C  
ATOM    283  CG  ASP A  35     -16.608  -1.276  14.792  1.00 11.20           C  
ATOM    284  OD1 ASP A  35     -15.911  -2.078  15.443  1.00 14.38           O  
ATOM    285  OD2 ASP A  35     -17.216  -0.312  15.299  1.00 15.94           O  
ATOM    286  N   SER A  36     -14.898  -1.307  10.305  1.00  7.40           N  
ATOM    287  CA  SER A  36     -15.081  -1.599   8.884  1.00  6.72           C  
ATOM    288  C   SER A  36     -14.157  -2.719   8.432  1.00  6.35           C  
ATOM    289  O   SER A  36     -13.089  -2.944   8.997  1.00  6.48           O  
ATOM    290  CB  SER A  36     -14.833  -0.353   8.054  1.00  7.13           C  
ATOM    291  OG  SER A  36     -13.464  -0.012   8.073  1.00  6.24           O  
ATOM    292  N   GLU A  37     -14.566  -3.410   7.375  1.00  5.94           N  
ATOM    293  CA  GLU A  37     -13.718  -4.440   6.779  1.00  5.81           C  
ATOM    294  C   GLU A  37     -12.427  -3.816   6.248  1.00  5.34           C  
ATOM    295  O   GLU A  37     -11.356  -4.426   6.316  1.00  6.05           O  
ATOM    296  CB  GLU A  37     -14.465  -5.169   5.647  1.00  6.16           C  
ATOM    297  CG  GLU A  37     -15.680  -5.958   6.105  1.00  8.49           C  
ATOM    298  CD  GLU A  37     -15.347  -6.956   7.164  1.00 11.80           C  
ATOM    299  OE1 GLU A  37     -14.352  -7.704   7.000  1.00 14.77           O  
ATOM    300  OE2 GLU A  37     -16.078  -6.981   8.176  1.00 18.30           O  
ATOM    301  N   GLN A  38     -12.524  -2.592   5.740  1.00  5.35           N  
ATOM    302  CA  GLN A  38     -11.378  -1.865   5.206  1.00  5.53           C  
ATOM    303  C   GLN A  38     -10.328  -1.611   6.303  1.00  5.62           C  
ATOM    304  O   GLN A  38      -9.152  -1.853   6.106  1.00  5.97           O  
ATOM    305  CB  GLN A  38     -11.819  -0.541   4.573  1.00  6.16           C  
ATOM    306  CG  GLN A  38     -12.785  -0.693   3.373  1.00  6.89           C  
ATOM    307  CD  GLN A  38     -14.260  -0.672   3.726  1.00  7.78           C  
ATOM    308  OE1 GLN A  38     -14.672  -1.078   4.815  1.00  8.07           O  
ATOM    309  NE2 GLN A  38     -15.085  -0.240   2.765  1.00  8.05           N  
ATOM    310  N   THR A  39     -10.769  -1.123   7.454  1.00  6.01           N  
ATOM    311  CA  THR A  39      -9.845  -0.825   8.555  1.00  5.68           C  
ATOM    312  C   THR A  39      -9.278  -2.125   9.137  1.00  5.43           C  
ATOM    313  O   THR A  39      -8.082  -2.217   9.441  1.00  5.74           O  
ATOM    314  CB  THR A  39     -10.528   0.028   9.629  1.00  6.09           C  
ATOM    315  OG1 THR A  39     -10.932   1.269   9.046  1.00  6.27           O  
ATOM    316  CG2 THR A  39      -9.592   0.293  10.792  1.00  6.88           C  
ATOM    317  N   LYS A  40     -10.118  -3.136   9.299  1.00  6.25           N  
ATOM    318  CA  LYS A  40      -9.624  -4.423   9.806  1.00  7.22           C  
ATOM    319  C   LYS A  40      -8.575  -5.013   8.855  1.00  6.65           C  
ATOM    320  O   LYS A  40      -7.539  -5.537   9.290  1.00  6.96           O  
ATOM    321  CB  LYS A  40     -10.782  -5.392  10.040  1.00  7.35           C  
ATOM    322  CG  LYS A  40     -11.667  -4.931  11.188  1.00  8.67           C  
ATOM    323  CD  LYS A  40     -12.742  -5.911  11.505  1.00 11.23           C  
ATOM    324  CE  LYS A  40     -13.736  -5.314  12.484  1.00 16.76           C  
ATOM    325  NZ  LYS A  40     -13.081  -4.674  13.684  1.00 22.20           N  
ATOM    326  N   ALA A  41      -8.818  -4.906   7.552  1.00  6.66           N  
ATOM    327  CA  ALA A  41      -7.866  -5.411   6.567  1.00  6.46           C  
ATOM    328  C   ALA A  41      -6.533  -4.643   6.628  1.00  6.36           C  
ATOM    329  O   ALA A  41      -5.455  -5.224   6.471  1.00  7.32           O  
ATOM    330  CB  ALA A  41      -8.474  -5.358   5.157  1.00  6.94           C  
ATOM    331  N   PHE A  42      -6.609  -3.331   6.847  1.00  5.74           N  
ATOM    332  CA  PHE A  42      -5.436  -2.484   6.986  1.00  5.55           C  
ATOM    333  C   PHE A  42      -4.579  -2.931   8.175  1.00  5.95           C  
ATOM    334  O   PHE A  42      -3.372  -3.117   8.052  1.00  6.61           O  
ATOM    335  CB  PHE A  42      -5.882  -1.025   7.154  1.00  5.55           C  
ATOM    336  CG  PHE A  42      -4.763  -0.048   7.447  1.00  5.31           C  
ATOM    337  CD1 PHE A  42      -4.366   0.194   8.756  1.00  5.85           C  
ATOM    338  CD2 PHE A  42      -4.137   0.649   6.434  1.00  5.84           C  
ATOM    339  CE1 PHE A  42      -3.354   1.084   9.037  1.00  5.29           C  
ATOM    340  CE2 PHE A  42      -3.135   1.550   6.707  1.00  5.73           C  
ATOM    341  CZ  PHE A  42      -2.750   1.770   8.024  1.00  5.40           C  
ATOM    342  N   VAL A  43      -5.215  -3.119   9.319  1.00  6.13           N  
ATOM    343  CA  VAL A  43      -4.488  -3.510  10.513  1.00  6.33           C  
ATOM    344  C   VAL A  43      -3.806  -4.861  10.311  1.00  6.64           C  
ATOM    345  O   VAL A  43      -2.645  -5.026  10.657  1.00  6.32           O  
ATOM    346  CB  VAL A  43      -5.412  -3.562  11.733  1.00  5.99           C  
ATOM    347  CG1 VAL A  43      -4.682  -4.224  12.927  1.00  7.47           C  
ATOM    348  CG2 VAL A  43      -5.947  -2.157  12.066  1.00  7.37           C  
ATOM    349  N  AGLU A  44      -4.524  -5.817   9.734  0.50  6.89           N  
ATOM    350  N  BGLU A  44      -4.535  -5.823   9.744  0.50  7.06           N  
ATOM    351  CA AGLU A  44      -3.964  -7.153   9.550  0.50  7.73           C  
ATOM    352  CA BGLU A  44      -3.984  -7.167   9.514  0.50  7.88           C  
ATOM    353  C  AGLU A  44      -2.772  -7.132   8.598  0.50  7.53           C  
ATOM    354  C  BGLU A  44      -2.766  -7.113   8.608  0.50  7.68           C  
ATOM    355  O  AGLU A  44      -1.753  -7.782   8.864  0.50  7.81           O  
ATOM    356  O  BGLU A  44      -1.731  -7.720   8.910  0.50  7.89           O  
ATOM    357  CB AGLU A  44      -5.039  -8.120   9.056  0.50  8.05           C  
ATOM    358  CB BGLU A  44      -5.034  -8.099   8.894  0.50  8.84           C  
ATOM    359  CG AGLU A  44      -4.552  -9.561   8.906  0.50  8.71           C  
ATOM    360  CG BGLU A  44      -6.108  -8.584   9.854  0.50 12.01           C  
ATOM    361  CD AGLU A  44      -5.667 -10.524   8.568  0.50 10.75           C  
ATOM    362  CD BGLU A  44      -5.677  -9.763  10.741  0.50 15.60           C  
ATOM    363  OE1AGLU A  44      -6.849 -10.161   8.731  0.50 15.01           O  
ATOM    364  OE1BGLU A  44      -4.460  -9.946  10.990  0.50 18.14           O  
ATOM    365  OE2AGLU A  44      -5.362 -11.652   8.135  0.50 14.96           O  
ATOM    366  OE2BGLU A  44      -6.574 -10.501  11.219  0.50 19.05           O  
ATOM    367  N   ALA A  45      -2.886  -6.389   7.499  1.00  6.98           N  
ATOM    368  CA  ALA A  45      -1.790  -6.278   6.536  1.00  6.82           C  
ATOM    369  C   ALA A  45      -0.566  -5.612   7.157  1.00  7.04           C  
ATOM    370  O   ALA A  45       0.564  -6.004   6.884  1.00  7.97           O  
ATOM    371  CB  ALA A  45      -2.244  -5.533   5.271  1.00  7.17           C  
ATOM    372  N   GLN A  46      -0.790  -4.602   7.986  1.00  5.93           N  
ATOM    373  CA  GLN A  46       0.322  -3.905   8.633  1.00  5.84           C  
ATOM    374  C   GLN A  46       1.043  -4.818   9.629  1.00  5.86           C  
ATOM    375  O   GLN A  46       2.280  -4.886   9.661  1.00  6.05           O  
ATOM    376  CB  GLN A  46      -0.182  -2.629   9.324  1.00  5.46           C  
ATOM    377  CG  GLN A  46      -0.644  -1.525   8.360  1.00  5.92           C  
ATOM    378  CD  GLN A  46       0.457  -0.896   7.511  1.00  5.56           C  
ATOM    379  OE1 GLN A  46       1.652  -1.142   7.691  1.00  6.62           O  
ATOM    380  NE2 GLN A  46       0.041  -0.077   6.541  1.00  7.98           N  
ATOM    381  N   ASN A  47       0.275  -5.488  10.475  1.00  6.39           N  
ATOM    382  CA  ASN A  47       0.865  -6.417  11.442  1.00  6.60           C  
ATOM    383  C   ASN A  47       1.646  -7.533  10.747  1.00  7.67           C  
ATOM    384  O   ASN A  47       2.683  -7.984  11.245  1.00  8.20           O  
ATOM    385  CB  ASN A  47      -0.209  -7.008  12.347  1.00  6.79           C  
ATOM    386  CG  ASN A  47      -0.658  -6.053  13.450  1.00  7.00           C  
ATOM    387  OD1 ASN A  47       0.034  -5.094  13.782  1.00  7.32           O  
ATOM    388  ND2 ASN A  47      -1.815  -6.353  14.056  1.00  7.85           N  
ATOM    389  N   LYS A  48       1.173  -7.929   9.571  1.00  8.22           N  
ATOM    390  CA  LYS A  48       1.799  -9.026   8.822  1.00  9.78           C  
ATOM    391  C   LYS A  48       3.174  -8.669   8.251  1.00  9.28           C  
ATOM    392  O   LYS A  48       3.969  -9.574   7.986  1.00  9.84           O  
ATOM    393  CB  LYS A  48       0.848  -9.564   7.736  1.00 10.68           C  
ATOM    394  CG  LYS A  48      -0.146 -10.592   8.286  1.00 13.33           C  
ATOM    395  CD  LYS A  48      -1.075 -11.181   7.221  1.00 13.97           C  
ATOM    396  CE  LYS A  48      -2.018 -12.194   7.864  1.00 16.60           C  
ATOM    397  NZ  LYS A  48      -2.672 -13.131   6.885  1.00 19.45           N  
ATOM    398  N   ILE A  49       3.476  -7.381   8.077  1.00  8.66           N  
ATOM    399  CA  ILE A  49       4.854  -6.982   7.732  1.00  8.94           C  
ATOM    400  C   ILE A  49       5.697  -6.685   8.982  1.00  8.67           C  
ATOM    401  O   ILE A  49       6.880  -6.995   9.007  1.00  8.45           O  
ATOM    402  CB  ILE A  49       4.968  -5.838   6.680  1.00  9.70           C  
ATOM    403  CG1 ILE A  49       4.289  -4.544   7.121  1.00  9.95           C  
ATOM    404  CG2 ILE A  49       4.418  -6.303   5.325  1.00 11.40           C  
ATOM    405  CD1 ILE A  49       4.620  -3.354   6.198  1.00 10.29           C  
ATOM    406  N   THR A  50       5.089  -6.111  10.019  1.00  7.94           N  
ATOM    407  CA  THR A  50       5.845  -5.707  11.199  1.00  7.68           C  
ATOM    408  C   THR A  50       6.342  -6.895  11.998  1.00  8.06           C  
ATOM    409  O   THR A  50       7.488  -6.911  12.438  1.00  8.66           O  
ATOM    410  CB  THR A  50       5.013  -4.782  12.081  1.00  7.56           C  
ATOM    411  OG1 THR A  50       4.678  -3.626  11.321  1.00  6.82           O  
ATOM    412  CG2 THR A  50       5.778  -4.362  13.349  1.00  8.56           C  
ATOM    413  N   VAL A  51       5.490  -7.894  12.186  1.00  8.61           N  
ATOM    414  CA  VAL A  51       5.843  -8.989  13.080  1.00  9.37           C  
ATOM    415  C   VAL A  51       7.061  -9.781  12.560  1.00  9.46           C  
ATOM    416  O   VAL A  51       8.013  -9.981  13.321  1.00  9.57           O  
ATOM    417  CB  VAL A  51       4.622  -9.881  13.394  1.00  9.60           C  
ATOM    418  CG1 VAL A  51       5.044 -11.117  14.180  1.00 10.95           C  
ATOM    419  CG2 VAL A  51       3.613  -9.098  14.195  1.00 10.55           C  
ATOM    420  N   PRO A  52       7.070 -10.199  11.278  1.00  9.56           N  
ATOM    421  CA  PRO A  52       8.288 -10.858  10.772  1.00  9.74           C  
ATOM    422  C   PRO A  52       9.536  -9.975  10.779  1.00  9.61           C  
ATOM    423  O   PRO A  52      10.653 -10.468  10.958  1.00  9.93           O  
ATOM    424  CB  PRO A  52       7.908 -11.250   9.330  1.00  9.69           C  
ATOM    425  CG  PRO A  52       6.414 -11.245   9.314  1.00 10.13           C  
ATOM    426  CD  PRO A  52       6.002 -10.171  10.257  1.00  9.65           C  
ATOM    427  N   PHE A  53       9.366  -8.669  10.622  1.00  8.93           N  
ATOM    428  CA  PHE A  53      10.513  -7.773  10.630  1.00  8.30           C  
ATOM    429  C   PHE A  53      11.181  -7.806  12.000  1.00  8.85           C  
ATOM    430  O   PHE A  53      12.394  -7.922  12.105  1.00  8.43           O  
ATOM    431  CB  PHE A  53      10.089  -6.335  10.272  1.00  8.40           C  
ATOM    432  CG  PHE A  53      11.228  -5.368  10.255  1.00  8.80           C  
ATOM    433  CD1 PHE A  53      11.572  -4.681  11.410  1.00  9.01           C  
ATOM    434  CD2 PHE A  53      11.980  -5.153   9.110  1.00  8.63           C  
ATOM    435  CE1 PHE A  53      12.614  -3.793  11.416  1.00  9.76           C  
ATOM    436  CE2 PHE A  53      13.041  -4.257   9.120  1.00  9.90           C  
ATOM    437  CZ  PHE A  53      13.354  -3.588  10.270  1.00  8.80           C  
ATOM    438  N   LEU A  54      10.372  -7.741  13.047  1.00  8.27           N  
ATOM    439  CA  LEU A  54      10.889  -7.753  14.416  1.00  8.82           C  
ATOM    440  C   LEU A  54      11.415  -9.119  14.813  1.00  9.61           C  
ATOM    441  O   LEU A  54      12.464  -9.227  15.444  1.00  8.48           O  
ATOM    442  CB  LEU A  54       9.801  -7.310  15.405  1.00  9.37           C  
ATOM    443  CG  LEU A  54       9.264  -5.889  15.216  1.00  9.23           C  
ATOM    444  CD1 LEU A  54       8.056  -5.636  16.128  1.00  9.43           C  
ATOM    445  CD2 LEU A  54      10.379  -4.858  15.451  1.00 10.25           C  
ATOM    446  N   GLU A  55      10.669 -10.161  14.467  1.00  9.93           N  
ATOM    447  CA  GLU A  55      10.998 -11.502  14.946  1.00 11.35           C  
ATOM    448  C   GLU A  55      12.214 -12.081  14.250  1.00 11.02           C  
ATOM    449  O   GLU A  55      12.884 -12.949  14.837  1.00 11.69           O  
ATOM    450  CB  GLU A  55       9.795 -12.434  14.828  1.00 11.23           C  
ATOM    451  CG  GLU A  55       8.689 -12.081  15.807  1.00 13.05           C  
ATOM    452  CD  GLU A  55       7.515 -13.031  15.751  1.00 13.87           C  
ATOM    453  OE1 GLU A  55       7.299 -13.659  14.694  1.00 14.37           O  
ATOM    454  OE2 GLU A  55       6.775 -13.120  16.762  1.00 19.48           O  
ATOM    455  N   GLN A  56      12.529 -11.589  13.047  1.00 11.27           N  
ATOM    456  CA  GLN A  56      13.737 -11.986  12.306  1.00 11.26           C  
ATOM    457  C   GLN A  56      15.022 -11.469  12.942  1.00 10.95           C  
ATOM    458  O   GLN A  56      16.103 -11.992  12.668  1.00 12.16           O  
ATOM    459  CB  GLN A  56      13.684 -11.502  10.843  1.00 11.95           C  
ATOM    460  CG  GLN A  56      14.997 -11.595  10.058  1.00 13.69           C  
ATOM    461  N   CYS A  57      14.922 -10.424  13.758  1.00 10.27           N  
ATOM    462  CA  CYS A  57      16.101  -9.887  14.420  1.00 10.15           C  
ATOM    463  C   CYS A  57      16.571 -10.858  15.506  1.00 10.78           C  
ATOM    464  O   CYS A  57      15.827 -11.119  16.440  1.00 10.19           O  
ATOM    465  CB  CYS A  57      15.765  -8.541  15.057  1.00 10.13           C  
ATOM    466  SG  CYS A  57      17.120  -7.834  15.987  1.00  9.77           S  
ATOM    467  N   PRO A  58      17.812 -11.378  15.407  1.00 11.30           N  
ATOM    468  CA  PRO A  58      18.246 -12.353  16.409  1.00 12.03           C  
ATOM    469  C   PRO A  58      18.379 -11.777  17.815  1.00 12.22           C  
ATOM    470  O   PRO A  58      18.382 -12.529  18.800  1.00 13.33           O  
ATOM    471  CB  PRO A  58      19.609 -12.832  15.888  1.00 12.72           C  
ATOM    472  CG  PRO A  58      20.046 -11.875  14.884  1.00 13.41           C  
ATOM    473  CD  PRO A  58      18.856 -11.100  14.401  1.00 11.86           C  
ATOM    474  N   ILE A  59      18.474 -10.456  17.921  1.00 11.97           N  
ATOM    475  CA  ILE A  59      18.549  -9.817  19.214  1.00 12.71           C  
ATOM    476  C   ILE A  59      17.236  -9.951  19.983  1.00 11.43           C  
ATOM    477  O   ILE A  59      17.247  -9.957  21.209  1.00 11.98           O  
ATOM    478  CB  ILE A  59      18.944  -8.308  19.102  1.00 13.37           C  
ATOM    479  CG1 ILE A  59      20.434  -8.155  18.789  1.00 16.54           C  
ATOM    480  CG2 ILE A  59      18.598  -7.552  20.389  1.00 16.28           C  
ATOM    481  CD1 ILE A  59      20.764  -8.271  17.343  1.00 17.61           C  
ATOM    482  N   ARG A  60      16.104 -10.077  19.294  1.00 10.02           N  
ATOM    483  CA  ARG A  60      14.818 -10.085  20.000  1.00  9.39           C  
ATOM    484  C   ARG A  60      14.746 -11.197  21.039  1.00  9.54           C  
ATOM    485  O   ARG A  60      14.340 -10.958  22.170  1.00  9.72           O  
ATOM    486  CB  ARG A  60      13.628 -10.193  19.060  1.00  8.83           C  
ATOM    487  CG  ARG A  60      12.314  -9.886  19.774  1.00  8.85           C  
ATOM    488  CD  ARG A  60      11.116 -10.033  18.890  1.00 10.06           C  
ATOM    489  NE  ARG A  60       9.878  -9.638  19.577  1.00 10.23           N  
ATOM    490  CZ  ARG A  60       9.209 -10.400  20.441  1.00 11.63           C  
ATOM    491  NH1 ARG A  60       9.643 -11.618  20.743  1.00 11.94           N  
ATOM    492  NH2 ARG A  60       8.088  -9.954  21.000  1.00 12.03           N  
ATOM    493  N   GLY A  61      15.152 -12.413  20.666  1.00  9.52           N  
ATOM    494  CA  GLY A  61      15.057 -13.540  21.590  1.00  9.63           C  
ATOM    495  C   GLY A  61      16.017 -13.417  22.752  1.00  9.02           C  
ATOM    496  O   GLY A  61      15.706 -13.803  23.879  1.00  9.17           O  
ATOM    497  N   LEU A  62      17.197 -12.868  22.479  1.00  8.30           N  
ATOM    498  CA  LEU A  62      18.193 -12.626  23.510  1.00  8.39           C  
ATOM    499  C   LEU A  62      17.684 -11.576  24.498  1.00  8.34           C  
ATOM    500  O   LEU A  62      17.778 -11.746  25.707  1.00  8.48           O  
ATOM    501  CB  LEU A  62      19.513 -12.170  22.876  1.00  9.25           C  
ATOM    502  CG  LEU A  62      20.252 -13.258  22.089  1.00 10.44           C  
ATOM    503  CD1 LEU A  62      21.292 -12.635  21.171  1.00 11.71           C  
ATOM    504  CD2 LEU A  62      20.908 -14.241  23.030  1.00 12.89           C  
ATOM    505  N   TYR A  63      17.125 -10.501  23.962  1.00  8.04           N  
ATOM    506  CA  TYR A  63      16.557  -9.450  24.783  1.00  7.98           C  
ATOM    507  C   TYR A  63      15.397  -9.988  25.632  1.00  8.31           C  
ATOM    508  O   TYR A  63      15.351  -9.746  26.841  1.00  8.39           O  
ATOM    509  CB  TYR A  63      16.098  -8.270  23.904  1.00  7.70           C  
ATOM    510  CG  TYR A  63      15.719  -7.095  24.751  1.00  7.61           C  
ATOM    511  CD1 TYR A  63      14.506  -7.086  25.413  1.00  8.37           C  
ATOM    512  CD2 TYR A  63      16.607  -6.050  24.977  1.00  7.42           C  
ATOM    513  CE1 TYR A  63      14.152  -6.049  26.261  1.00  8.19           C  
ATOM    514  CE2 TYR A  63      16.255  -4.985  25.826  1.00  7.20           C  
ATOM    515  CZ  TYR A  63      15.025  -5.011  26.456  1.00  8.04           C  
ATOM    516  OH  TYR A  63      14.619  -4.024  27.307  1.00  8.70           O  
ATOM    517  N   LYS A  64      14.495 -10.733  25.008  1.00  8.51           N  
ATOM    518  CA  LYS A  64      13.331 -11.287  25.697  1.00  8.75           C  
ATOM    519  C   LYS A  64      13.746 -12.209  26.839  1.00  9.14           C  
ATOM    520  O   LYS A  64      13.197 -12.148  27.932  1.00  9.44           O  
ATOM    521  CB  LYS A  64      12.400 -12.024  24.722  1.00  9.22           C  
ATOM    522  CG  LYS A  64      11.231 -12.716  25.412  1.00  9.39           C  
ATOM    523  CD  LYS A  64      10.266 -13.343  24.442  1.00 10.73           C  
ATOM    524  CE  LYS A  64       9.258 -14.241  25.139  1.00 12.89           C  
ATOM    525  NZ  LYS A  64       8.235 -14.753  24.191  1.00 15.15           N  
ATOM    526  N   GLU A  65      14.717 -13.069  26.590  1.00  9.26           N  
ATOM    527  CA  GLU A  65      15.205 -13.965  27.632  1.00 10.17           C  
ATOM    528  C   GLU A  65      15.791 -13.174  28.799  1.00  9.77           C  
ATOM    529  O   GLU A  65      15.505 -13.455  29.972  1.00 10.10           O  
ATOM    530  CB  GLU A  65      16.240 -14.901  27.011  1.00 10.63           C  
ATOM    531  CG  GLU A  65      17.002 -15.828  27.950  1.00 12.24           C  
ATOM    532  CD  GLU A  65      18.270 -16.373  27.294  1.00 14.21           C  
ATOM    533  N   ARG A  66      16.596 -12.159  28.492  1.00  9.52           N  
ATOM    534  CA  ARG A  66      17.248 -11.383  29.539  1.00  9.67           C  
ATOM    535  C   ARG A  66      16.221 -10.583  30.334  1.00  8.93           C  
ATOM    536  O   ARG A  66      16.322 -10.471  31.550  1.00  9.12           O  
ATOM    537  CB  ARG A  66      18.329 -10.462  28.956  1.00 10.72           C  
ATOM    538  CG  ARG A  66      19.260  -9.889  29.983  1.00 14.32           C  
ATOM    539  CD  ARG A  66      20.282 -10.935  30.409  1.00 20.72           C  
ATOM    540  NE  ARG A  66      20.758 -10.704  31.767  1.00 24.23           N  
ATOM    541  CZ  ARG A  66      20.709 -11.591  32.766  1.00 26.76           C  
ATOM    542  NH1 ARG A  66      21.190 -11.243  33.953  1.00 27.86           N  
ATOM    543  NH2 ARG A  66      20.193 -12.813  32.605  1.00 28.73           N  
ATOM    544  N   MET A  67      15.233 -10.031  29.637  1.00  8.25           N  
ATOM    545  CA  MET A  67      14.177  -9.272  30.297  1.00  8.86           C  
ATOM    546  C   MET A  67      13.382 -10.172  31.237  1.00  9.18           C  
ATOM    547  O   MET A  67      13.072  -9.796  32.376  1.00  9.90           O  
ATOM    548  CB  MET A  67      13.252  -8.641  29.241  1.00  8.55           C  
ATOM    549  CG  MET A  67      12.088  -7.814  29.783  1.00  8.32           C  
ATOM    550  SD  MET A  67      12.630  -6.343  30.671  1.00  8.72           S  
ATOM    551  CE  MET A  67      11.081  -5.783  31.393  1.00  8.77           C  
ATOM    552  N   THR A  68      13.048 -11.367  30.760  1.00  9.34           N  
ATOM    553  CA  THR A  68      12.289 -12.335  31.567  1.00 10.15           C  
ATOM    554  C   THR A  68      13.057 -12.739  32.829  1.00 11.31           C  
ATOM    555  O   THR A  68      12.457 -12.892  33.899  1.00 12.39           O  
ATOM    556  CB  THR A  68      11.887 -13.559  30.719  1.00 10.26           C  
ATOM    557  OG1 THR A  68      11.166 -13.116  29.560  1.00 10.18           O  
ATOM    558  CG2 THR A  68      11.005 -14.517  31.518  1.00 11.75           C  
ATOM    559  N   GLU A  69      14.376 -12.873  32.719  1.00 10.61           N  
ATOM    560  CA  GLU A  69      15.219 -13.201  33.864  1.00 11.54           C  
ATOM    561  C   GLU A  69      15.308 -12.042  34.849  1.00 11.39           C  
ATOM    562  O   GLU A  69      15.080 -12.206  36.050  1.00 12.25           O  
ATOM    563  CB  GLU A  69      16.628 -13.584  33.397  1.00 11.77           C  
ATOM    564  CG  GLU A  69      16.677 -14.873  32.630  1.00 14.45           C  
ATOM    565  N   LEU A  70      15.625 -10.856  34.340  1.00 11.27           N  
ATOM    566  CA  LEU A  70      15.952  -9.741  35.200  1.00 11.40           C  
ATOM    567  C   LEU A  70      14.719  -9.067  35.783  1.00 11.23           C  
ATOM    568  O   LEU A  70      14.788  -8.517  36.878  1.00 11.46           O  
ATOM    569  CB  LEU A  70      16.826  -8.733  34.465  1.00 12.11           C  
ATOM    570  CG  LEU A  70      18.217  -9.269  34.128  1.00 14.88           C  
ATOM    571  CD1 LEU A  70      18.942  -8.209  33.355  1.00 17.12           C  
ATOM    572  CD2 LEU A  70      19.015  -9.669  35.382  1.00 16.86           C  
ATOM    573  N   TYR A  71      13.605  -9.106  35.061  1.00 10.49           N  
ATOM    574  CA  TYR A  71      12.351  -8.545  35.579  1.00 10.74           C  
ATOM    575  C   TYR A  71      11.721  -9.439  36.650  1.00 10.57           C  
ATOM    576  O   TYR A  71      10.797  -9.026  37.352  1.00 10.91           O  
ATOM    577  CB  TYR A  71      11.365  -8.275  34.437  1.00 11.55           C  
ATOM    578  CG  TYR A  71      10.165  -7.472  34.876  1.00 13.32           C  
ATOM    579  CD1 TYR A  71      10.266  -6.112  35.125  1.00 12.98           C  
ATOM    580  CD2 TYR A  71       8.941  -8.098  35.103  1.00 14.54           C  
ATOM    581  CE1 TYR A  71       9.166  -5.382  35.552  1.00 14.46           C  
ATOM    582  CE2 TYR A  71       7.841  -7.389  35.536  1.00 14.83           C  
ATOM    583  CZ  TYR A  71       7.957  -6.038  35.771  1.00 15.34           C  
ATOM    584  OH  TYR A  71       6.848  -5.347  36.200  1.00 17.07           O  
ATOM    585  N   ASP A  72      12.222 -10.666  36.779  1.00 10.20           N  
ATOM    586  CA  ASP A  72      11.687 -11.634  37.731  1.00 10.64           C  
ATOM    587  C   ASP A  72      12.302 -11.404  39.108  1.00 10.99           C  
ATOM    588  O   ASP A  72      13.233 -12.092  39.530  1.00 11.71           O  
ATOM    589  CB  ASP A  72      11.956 -13.055  37.228  1.00 10.77           C  
ATOM    590  CG  ASP A  72      11.299 -14.128  38.075  1.00 12.03           C  
ATOM    591  OD1 ASP A  72      10.567 -13.805  39.038  1.00 11.79           O  
ATOM    592  OD2 ASP A  72      11.550 -15.314  37.763  1.00 14.51           O  
ATOM    593  N   TYR A  73      11.785 -10.397  39.798  1.00 11.71           N  
ATOM    594  CA  TYR A  73      12.167 -10.137  41.172  1.00 12.80           C  
ATOM    595  C   TYR A  73      10.904  -9.701  41.916  1.00 12.44           C  
ATOM    596  O   TYR A  73       9.967  -9.207  41.291  1.00 11.59           O  
ATOM    597  CB  TYR A  73      13.275  -9.087  41.246  1.00 14.06           C  
ATOM    598  CG  TYR A  73      12.870  -7.709  40.819  1.00 15.32           C  
ATOM    599  CD1 TYR A  73      12.949  -7.302  39.487  1.00 16.11           C  
ATOM    600  CD2 TYR A  73      12.401  -6.795  41.760  1.00 16.50           C  
ATOM    601  CE1 TYR A  73      12.563  -6.027  39.104  1.00 18.39           C  
ATOM    602  CE2 TYR A  73      12.014  -5.539  41.393  1.00 17.48           C  
ATOM    603  CZ  TYR A  73      12.087  -5.148  40.069  1.00 17.33           C  
ATOM    604  OH  TYR A  73      11.699  -3.877  39.725  1.00 20.06           O  
ATOM    605  N   PRO A  74      10.867  -9.919  43.235  1.00 13.25           N  
ATOM    606  CA  PRO A  74       9.655  -9.598  44.008  1.00 13.57           C  
ATOM    607  C   PRO A  74       9.370  -8.112  44.033  1.00 13.66           C  
ATOM    608  O   PRO A  74      10.274  -7.314  44.251  1.00 14.35           O  
ATOM    609  CB  PRO A  74       9.963 -10.115  45.422  1.00 14.01           C  
ATOM    610  CG  PRO A  74      11.355 -10.568  45.424  1.00 14.68           C  
ATOM    611  CD  PRO A  74      11.924 -10.536  44.053  1.00 14.01           C  
ATOM    612  N   LYS A  75       8.106  -7.755  43.822  1.00 12.75           N  
ATOM    613  CA  LYS A  75       7.688  -6.359  43.760  1.00 13.37           C  
ATOM    614  C   LYS A  75       6.586  -6.151  44.796  1.00 13.73           C  
ATOM    615  O   LYS A  75       5.506  -6.711  44.659  1.00 14.87           O  
ATOM    616  CB  LYS A  75       7.195  -6.005  42.351  1.00 13.57           C  
ATOM    617  CG  LYS A  75       8.292  -6.103  41.261  1.00 14.90           C  
ATOM    618  CD  LYS A  75       7.736  -6.620  39.942  1.00 17.97           C  
ATOM    619  CE  LYS A  75       8.864  -7.191  39.066  1.00 17.79           C  
ATOM    620  NZ  LYS A  75       8.298  -7.918  37.925  1.00 21.14           N  
ATOM    621  N   TYR A  76       6.878  -5.387  45.846  1.00 14.29           N  
ATOM    622  CA  TYR A  76       5.872  -5.080  46.862  1.00 14.51           C  
ATOM    623  C   TYR A  76       5.465  -3.620  46.760  1.00 13.94           C  
ATOM    624  O   TYR A  76       6.254  -2.775  46.323  1.00 13.92           O  
ATOM    625  CB  TYR A  76       6.403  -5.300  48.272  1.00 15.20           C  
ATOM    626  CG  TYR A  76       6.696  -6.728  48.651  1.00 15.95           C  
ATOM    627  CD1 TYR A  76       7.924  -7.301  48.349  1.00 17.03           C  
ATOM    628  CD2 TYR A  76       5.768  -7.495  49.351  1.00 16.70           C  
ATOM    629  CE1 TYR A  76       8.218  -8.606  48.712  1.00 17.64           C  
ATOM    630  CE2 TYR A  76       6.049  -8.803  49.728  1.00 17.37           C  
ATOM    631  CZ  TYR A  76       7.285  -9.359  49.391  1.00 17.22           C  
ATOM    632  OH  TYR A  76       7.581 -10.659  49.749  1.00 18.65           O  
ATOM    633  N   SER A  77       4.223  -3.347  47.165  1.00 13.21           N  
ATOM    634  CA  SER A  77       3.748  -1.984  47.392  1.00 12.05           C  
ATOM    635  C   SER A  77       3.876  -1.660  48.880  1.00 10.42           C  
ATOM    636  O   SER A  77       4.159  -2.523  49.697  1.00 10.50           O  
ATOM    637  CB  SER A  77       2.288  -1.849  46.985  1.00 11.93           C  
ATOM    638  OG  SER A  77       1.386  -2.339  47.982  1.00 13.35           O  
ATOM    639  N   CYS A  78       3.664  -0.393  49.227  1.00  8.86           N  
ATOM    640  CA  CYS A  78       3.483  -0.005  50.617  1.00  8.16           C  
ATOM    641  C   CYS A  78       2.357  -0.803  51.246  1.00  8.14           C  
ATOM    642  O   CYS A  78       1.342  -1.073  50.608  1.00  8.85           O  
ATOM    643  CB  CYS A  78       3.120   1.482  50.733  1.00  7.95           C  
ATOM    644  SG  CYS A  78       4.448   2.616  50.325  1.00  8.26           S  
ATOM    645  N   HIS A  79       2.538  -1.162  52.507  1.00  7.57           N  
ATOM    646  CA  HIS A  79       1.416  -1.616  53.325  1.00  7.59           C  
ATOM    647  C   HIS A  79       0.520  -0.420  53.615  1.00  7.81           C  
ATOM    648  O   HIS A  79       0.989   0.720  53.661  1.00  7.38           O  
ATOM    649  CB  HIS A  79       1.911  -2.157  54.655  1.00  7.86           C  
ATOM    650  CG  HIS A  79       2.384  -3.568  54.609  1.00 10.05           C  
ATOM    651  ND1 HIS A  79       3.358  -4.000  53.743  1.00 11.47           N  
ATOM    652  CD2 HIS A  79       2.035  -4.641  55.355  1.00 13.05           C  
ATOM    653  CE1 HIS A  79       3.587  -5.289  53.957  1.00 11.36           C  
ATOM    654  NE2 HIS A  79       2.797  -5.698  54.930  1.00 13.55           N  
ATOM    655  N   PHE A  80      -0.761  -0.694  53.839  1.00  7.20           N  
ATOM    656  CA  PHE A  80      -1.679   0.319  54.328  1.00  7.73           C  
ATOM    657  C   PHE A  80      -2.707  -0.327  55.229  1.00  7.87           C  
ATOM    658  O   PHE A  80      -3.107  -1.472  55.006  1.00  7.93           O  
ATOM    659  CB  PHE A  80      -2.321   1.098  53.179  1.00  7.80           C  
ATOM    660  CG  PHE A  80      -3.078   0.269  52.195  1.00  8.80           C  
ATOM    661  CD1 PHE A  80      -2.428  -0.354  51.147  1.00 10.41           C  
ATOM    662  CD2 PHE A  80      -4.464   0.174  52.271  1.00  9.99           C  
ATOM    663  CE1 PHE A  80      -3.151  -1.100  50.203  1.00 10.85           C  
ATOM    664  CE2 PHE A  80      -5.176  -0.570  51.333  1.00 10.11           C  
ATOM    665  CZ  PHE A  80      -4.521  -1.193  50.303  1.00  9.56           C  
ATOM    666  N   LYS A  81      -3.116   0.397  56.270  1.00  8.33           N  
ATOM    667  CA  LYS A  81      -4.058  -0.122  57.244  1.00  8.36           C  
ATOM    668  C   LYS A  81      -5.462   0.379  56.920  1.00  7.69           C  
ATOM    669  O   LYS A  81      -5.640   1.566  56.625  1.00  8.13           O  
ATOM    670  CB  LYS A  81      -3.685   0.326  58.659  1.00  8.85           C  
ATOM    671  CG  LYS A  81      -4.376  -0.481  59.731  1.00 10.10           C  
ATOM    672  CD  LYS A  81      -3.980  -0.044  61.135  1.00 10.05           C  
ATOM    673  CE  LYS A  81      -4.540  -0.980  62.177  1.00 12.34           C  
ATOM    674  NZ  LYS A  81      -4.202  -0.521  63.567  1.00 14.67           N  
ATOM    675  N   LYS A  82      -6.432  -0.533  56.974  1.00  8.00           N  
ATOM    676  CA  LYS A  82      -7.851  -0.200  56.840  1.00  8.53           C  
ATOM    677  C   LYS A  82      -8.603  -0.960  57.914  1.00  8.79           C  
ATOM    678  O   LYS A  82      -8.543  -2.184  57.987  1.00  8.67           O  
ATOM    679  CB  LYS A  82      -8.386  -0.535  55.442  1.00  9.04           C  
ATOM    680  CG  LYS A  82      -7.746   0.243  54.310  1.00 10.07           C  
ATOM    681  CD  LYS A  82      -8.171   1.707  54.304  1.00 12.86           C  
ATOM    682  CE  LYS A  82      -7.574   2.513  53.182  1.00 14.60           C  
ATOM    683  NZ  LYS A  82      -8.099   3.915  53.288  1.00 17.42           N  
ATOM    684  N   GLY A  83      -9.272  -0.217  58.791  1.00  9.80           N  
ATOM    685  CA  GLY A  83      -9.843  -0.811  59.977  1.00 10.33           C  
ATOM    686  C   GLY A  83      -8.752  -1.484  60.784  1.00 10.63           C  
ATOM    687  O   GLY A  83      -7.701  -0.898  60.999  1.00 10.86           O  
ATOM    688  N   LYS A  84      -8.991  -2.723  61.206  1.00 11.50           N  
ATOM    689  CA  LYS A  84      -8.054  -3.454  62.038  1.00 12.96           C  
ATOM    690  C   LYS A  84      -7.049  -4.285  61.237  1.00 11.39           C  
ATOM    691  O   LYS A  84      -6.242  -4.996  61.820  1.00 13.16           O  
ATOM    692  CB  LYS A  84      -8.800  -4.383  63.007  1.00 13.61           C  
ATOM    693  CG  LYS A  84      -9.446  -5.591  62.355  1.00 16.71           C  
ATOM    694  CD  LYS A  84     -10.289  -6.398  63.341  1.00 18.00           C  
ATOM    695  CE  LYS A  84     -11.637  -5.731  63.612  1.00 21.53           C  
ATOM    696  NZ  LYS A  84     -11.538  -4.567  64.537  1.00 24.42           N  
ATOM    697  N   ARG A  85      -7.076  -4.180  59.910  1.00  9.56           N  
ATOM    698  CA  ARG A  85      -6.236  -5.038  59.067  1.00  9.05           C  
ATOM    699  C   ARG A  85      -5.257  -4.238  58.227  1.00  7.98           C  
ATOM    700  O   ARG A  85      -5.488  -3.061  57.941  1.00  8.02           O  
ATOM    701  CB  ARG A  85      -7.112  -5.870  58.135  1.00  8.02           C  
ATOM    702  CG  ARG A  85      -8.147  -6.726  58.858  1.00  8.28           C  
ATOM    703  CD  ARG A  85      -8.955  -7.564  57.887  1.00  8.51           C  
ATOM    704  NE  ARG A  85      -9.988  -8.322  58.588  1.00 10.25           N  
ATOM    705  CZ  ARG A  85     -11.172  -7.836  58.954  1.00  8.39           C  
ATOM    706  NH1 ARG A  85     -11.514  -6.582  58.686  1.00  8.41           N  
ATOM    707  NH2 ARG A  85     -12.028  -8.619  59.600  1.00 11.34           N  
ATOM    708  N   TYR A  86      -4.160  -4.884  57.834  1.00  7.99           N  
ATOM    709  CA  TYR A  86      -3.221  -4.318  56.880  1.00  7.88           C  
ATOM    710  C   TYR A  86      -3.371  -4.979  55.522  1.00  7.64           C  
ATOM    711  O   TYR A  86      -3.696  -6.165  55.431  1.00  7.45           O  
ATOM    712  CB  TYR A  86      -1.775  -4.502  57.353  1.00  8.54           C  
ATOM    713  CG  TYR A  86      -1.347  -3.596  58.479  1.00  8.72           C  
ATOM    714  CD1 TYR A  86      -0.729  -2.373  58.223  1.00  8.44           C  
ATOM    715  CD2 TYR A  86      -1.577  -3.955  59.794  1.00 10.31           C  
ATOM    716  CE1 TYR A  86      -0.347  -1.530  59.248  1.00  9.46           C  
ATOM    717  CE2 TYR A  86      -1.201  -3.121  60.831  1.00 10.21           C  
ATOM    718  CZ  TYR A  86      -0.582  -1.917  60.556  1.00 10.36           C  
ATOM    719  OH  TYR A  86      -0.199  -1.086  61.590  1.00 11.22           O  
ATOM    720  N   PHE A  87      -3.107  -4.196  54.479  1.00  6.83           N  
ATOM    721  CA  PHE A  87      -3.176  -4.657  53.105  1.00  6.96           C  
ATOM    722  C   PHE A  87      -1.913  -4.252  52.368  1.00  7.03           C  
ATOM    723  O   PHE A  87      -1.256  -3.276  52.726  1.00  6.92           O  
ATOM    724  CB  PHE A  87      -4.384  -4.051  52.406  1.00  7.08           C  
ATOM    725  CG  PHE A  87      -5.690  -4.466  53.003  1.00  6.70           C  
ATOM    726  CD1 PHE A  87      -6.204  -3.818  54.122  1.00  7.22           C  
ATOM    727  CD2 PHE A  87      -6.401  -5.514  52.450  1.00  5.94           C  
ATOM    728  CE1 PHE A  87      -7.398  -4.214  54.679  1.00  7.39           C  
ATOM    729  CE2 PHE A  87      -7.592  -5.910  52.999  1.00  7.39           C  
ATOM    730  CZ  PHE A  87      -8.090  -5.261  54.118  1.00  7.13           C  
ATOM    731  N   TYR A  88      -1.586  -5.005  51.323  1.00  6.44           N  
ATOM    732  CA  TYR A  88      -0.514  -4.625  50.415  1.00  6.67           C  
ATOM    733  C   TYR A  88      -0.632  -5.401  49.125  1.00  6.80           C  
ATOM    734  O   TYR A  88      -1.178  -6.500  49.106  1.00  6.38           O  
ATOM    735  CB  TYR A  88       0.864  -4.899  51.015  1.00  7.13           C  
ATOM    736  CG  TYR A  88       1.163  -6.345  51.358  1.00  7.15           C  
ATOM    737  CD1 TYR A  88       0.819  -6.877  52.603  1.00  9.09           C  
ATOM    738  CD2 TYR A  88       1.800  -7.174  50.444  1.00  7.74           C  
ATOM    739  CE1 TYR A  88       1.109  -8.176  52.922  1.00 10.33           C  
ATOM    740  CE2 TYR A  88       2.103  -8.485  50.761  1.00  8.93           C  
ATOM    741  CZ  TYR A  88       1.748  -8.982  52.001  1.00  9.23           C  
ATOM    742  OH  TYR A  88       2.021 -10.289  52.338  1.00 11.66           O  
ATOM    743  N   PHE A  89      -0.120  -4.811  48.053  1.00  7.14           N  
ATOM    744  CA  PHE A  89       0.018  -5.522  46.792  1.00  7.14           C  
ATOM    745  C   PHE A  89       1.390  -6.169  46.681  1.00  8.04           C  
ATOM    746  O   PHE A  89       2.372  -5.649  47.198  1.00  8.36           O  
ATOM    747  CB  PHE A  89      -0.184  -4.590  45.615  1.00  7.14           C  
ATOM    748  CG  PHE A  89      -1.573  -4.038  45.508  1.00  6.58           C  
ATOM    749  CD1 PHE A  89      -2.567  -4.718  44.795  1.00  5.61           C  
ATOM    750  CD2 PHE A  89      -1.899  -2.814  46.092  1.00  7.87           C  
ATOM    751  CE1 PHE A  89      -3.839  -4.191  44.677  1.00  7.56           C  
ATOM    752  CE2 PHE A  89      -3.175  -2.297  45.980  1.00  7.75           C  
ATOM    753  CZ  PHE A  89      -4.141  -2.973  45.273  1.00  7.85           C  
ATOM    754  N   TYR A  90       1.449  -7.298  45.988  1.00  8.34           N  
ATOM    755  CA  TYR A  90       2.701  -8.025  45.817  1.00  8.89           C  
ATOM    756  C   TYR A  90       2.637  -8.845  44.536  1.00  8.72           C  
ATOM    757  O   TYR A  90       1.606  -9.429  44.221  1.00  7.75           O  
ATOM    758  CB  TYR A  90       2.957  -8.898  47.054  1.00  9.96           C  
ATOM    759  CG  TYR A  90       4.016  -9.997  46.941  1.00 11.21           C  
ATOM    760  CD1 TYR A  90       5.333  -9.709  46.621  1.00 15.57           C  
ATOM    761  CD2 TYR A  90       3.685 -11.315  47.213  1.00 14.67           C  
ATOM    762  CE1 TYR A  90       6.290 -10.737  46.559  1.00 14.12           C  
ATOM    763  CE2 TYR A  90       4.626 -12.331  47.152  1.00 15.87           C  
ATOM    764  CZ  TYR A  90       5.914 -12.041  46.824  1.00 14.23           C  
ATOM    765  OH  TYR A  90       6.817 -13.097  46.777  1.00 16.08           O  
ATOM    766  N   ASN A  91       3.741  -8.833  43.789  1.00  8.64           N  
ATOM    767  CA  ASN A  91       3.934  -9.693  42.634  1.00  7.89           C  
ATOM    768  C   ASN A  91       5.156 -10.532  42.937  1.00  8.16           C  
ATOM    769  O   ASN A  91       6.214  -9.979  43.260  1.00  7.97           O  
ATOM    770  CB  ASN A  91       4.158  -8.849  41.370  1.00  7.93           C  
ATOM    771  CG  ASN A  91       4.097  -9.666  40.098  1.00  7.96           C  
ATOM    772  OD1 ASN A  91       4.564 -10.815  40.050  1.00  7.14           O  
ATOM    773  ND2 ASN A  91       3.469  -9.102  39.068  1.00  8.43           N  
ATOM    774  N   THR A  92       5.020 -11.847  42.849  1.00  8.50           N  
ATOM    775  CA  THR A  92       6.147 -12.731  43.140  1.00  9.13           C  
ATOM    776  C   THR A  92       7.296 -12.528  42.144  1.00  8.90           C  
ATOM    777  O   THR A  92       8.442 -12.861  42.456  1.00 10.19           O  
ATOM    778  CB  THR A  92       5.729 -14.191  43.143  1.00  9.41           C  
ATOM    779  OG1 THR A  92       5.104 -14.508  41.895  1.00  9.45           O  
ATOM    780  CG2 THR A  92       4.758 -14.457  44.306  1.00 11.38           C  
ATOM    781  N   GLY A  93       6.999 -11.980  40.962  1.00  8.62           N  
ATOM    782  CA  GLY A  93       8.035 -11.669  39.990  1.00  8.51           C  
ATOM    783  C   GLY A  93       7.478 -11.519  38.590  1.00  8.15           C  
ATOM    784  O   GLY A  93       7.625 -10.472  37.951  1.00  9.29           O  
ATOM    785  N   LEU A  94       6.838 -12.574  38.102  1.00  7.37           N  
ATOM    786  CA  LEU A  94       6.349 -12.626  36.733  1.00  7.03           C  
ATOM    787  C   LEU A  94       4.838 -12.840  36.622  1.00  6.78           C  
ATOM    788  O   LEU A  94       4.326 -13.145  35.549  1.00  7.44           O  
ATOM    789  CB  LEU A  94       7.087 -13.714  35.946  1.00  7.15           C  
ATOM    790  CG  LEU A  94       8.571 -13.462  35.722  1.00  7.51           C  
ATOM    791  CD1 LEU A  94       9.201 -14.691  35.057  1.00 10.19           C  
ATOM    792  CD2 LEU A  94       8.777 -12.223  34.857  1.00  9.74           C  
ATOM    793  N   GLN A  95       4.106 -12.670  37.722  1.00  6.51           N  
ATOM    794  CA  GLN A  95       2.659 -12.725  37.629  1.00  6.43           C  
ATOM    795  C   GLN A  95       2.174 -11.600  36.707  1.00  6.11           C  
ATOM    796  O   GLN A  95       2.743 -10.511  36.681  1.00  7.02           O  
ATOM    797  CB  GLN A  95       2.017 -12.597  39.003  1.00  6.82           C  
ATOM    798  CG  GLN A  95       2.354 -13.758  39.911  1.00  6.56           C  
ATOM    799  CD  GLN A  95       1.759 -13.598  41.277  1.00  7.19           C  
ATOM    800  OE1 GLN A  95       2.293 -12.871  42.124  1.00  8.70           O  
ATOM    801  NE2 GLN A  95       0.645 -14.261  41.506  1.00 10.43           N  
ATOM    802  N   ASN A  96       1.132 -11.870  35.942  1.00  6.13           N  
ATOM    803  CA  ASN A  96       0.646 -10.840  35.020  1.00  6.43           C  
ATOM    804  C   ASN A  96       0.130  -9.602  35.724  1.00  6.18           C  
ATOM    805  O   ASN A  96       0.379  -8.474  35.278  1.00  6.77           O  
ATOM    806  CB  ASN A  96      -0.401 -11.387  34.079  1.00  6.63           C  
ATOM    807  CG  ASN A  96       0.216 -12.206  32.947  1.00  7.68           C  
ATOM    808  OD1 ASN A  96       1.275 -11.857  32.429  1.00  7.68           O  
ATOM    809  ND2 ASN A  96      -0.442 -13.289  32.574  1.00  9.78           N  
ATOM    810  N   GLN A  97      -0.563  -9.818  36.838  1.00  6.03           N  
ATOM    811  CA  GLN A  97      -1.119  -8.752  37.665  1.00  5.59           C  
ATOM    812  C   GLN A  97      -0.676  -8.950  39.097  1.00  5.61           C  
ATOM    813  O   GLN A  97      -0.639 -10.077  39.590  1.00  5.99           O  
ATOM    814  CB  GLN A  97      -2.650  -8.780  37.636  1.00  5.25           C  
ATOM    815  CG  GLN A  97      -3.272  -8.566  36.279  1.00  5.56           C  
ATOM    816  CD  GLN A  97      -3.018  -7.168  35.733  1.00  5.54           C  
ATOM    817  OE1 GLN A  97      -2.802  -6.210  36.489  1.00  7.19           O  
ATOM    818  NE2 GLN A  97      -3.066  -7.036  34.399  1.00  5.32           N  
ATOM    819  N   ARG A  98      -0.378  -7.863  39.790  1.00  6.46           N  
ATOM    820  CA  ARG A  98      -0.084  -7.973  41.209  1.00  6.69           C  
ATOM    821  C   ARG A  98      -1.345  -8.318  41.990  1.00  6.12           C  
ATOM    822  O   ARG A  98      -2.467  -8.091  41.529  1.00  6.47           O  
ATOM    823  CB  ARG A  98       0.587  -6.721  41.746  1.00  8.55           C  
ATOM    824  CG  ARG A  98      -0.216  -5.481  41.770  1.00 10.84           C  
ATOM    825  CD  ARG A  98       0.774  -4.327  41.927  1.00 15.11           C  
ATOM    826  NE  ARG A  98       0.214  -3.122  42.504  1.00 17.56           N  
ATOM    827  CZ  ARG A  98       0.947  -2.194  43.130  1.00 17.99           C  
ATOM    828  NH1 ARG A  98       2.263  -2.347  43.309  1.00 19.22           N  
ATOM    829  NH2 ARG A  98       0.363  -1.121  43.613  1.00 19.38           N  
ATOM    830  N   VAL A  99      -1.134  -8.926  43.151  1.00  5.61           N  
ATOM    831  CA  VAL A  99      -2.197  -9.500  43.954  1.00  5.07           C  
ATOM    832  C   VAL A  99      -2.298  -8.700  45.247  1.00  5.20           C  
ATOM    833  O   VAL A  99      -1.267  -8.286  45.803  1.00  5.33           O  
ATOM    834  CB  VAL A  99      -1.880 -10.990  44.240  1.00  4.87           C  
ATOM    835  CG1 VAL A  99      -2.881 -11.598  45.211  1.00  5.65           C  
ATOM    836  CG2 VAL A  99      -1.840 -11.776  42.913  1.00  5.69           C  
ATOM    837  N   LEU A 100      -3.529  -8.449  45.694  1.00  4.78           N  
ATOM    838  CA  LEU A 100      -3.786  -7.750  46.955  1.00  5.58           C  
ATOM    839  C   LEU A 100      -3.872  -8.787  48.088  1.00  5.44           C  
ATOM    840  O   LEU A 100      -4.656  -9.744  48.003  1.00  5.35           O  
ATOM    841  CB  LEU A 100      -5.112  -6.989  46.848  1.00  5.54           C  
ATOM    842  CG  LEU A 100      -5.531  -6.111  48.031  1.00  6.21           C  
ATOM    843  CD1 LEU A 100      -4.426  -5.187  48.524  1.00  6.95           C  
ATOM    844  CD2 LEU A 100      -6.745  -5.302  47.648  1.00  6.87           C  
ATOM    845  N   TYR A 101      -3.060  -8.568  49.121  1.00  5.66           N  
ATOM    846  CA  TYR A 101      -2.978  -9.416  50.311  1.00  6.19           C  
ATOM    847  C   TYR A 101      -3.518  -8.681  51.532  1.00  7.10           C  
ATOM    848  O   TYR A 101      -3.542  -7.445  51.571  1.00  7.28           O  
ATOM    849  CB  TYR A 101      -1.524  -9.826  50.584  1.00  6.68           C  
ATOM    850  CG  TYR A 101      -0.972 -10.766  49.557  1.00  6.45           C  
ATOM    851  CD1 TYR A 101      -0.452 -10.295  48.359  1.00  6.93           C  
ATOM    852  CD2 TYR A 101      -0.999 -12.138  49.772  1.00  7.85           C  
ATOM    853  CE1 TYR A 101       0.032 -11.159  47.411  1.00  8.29           C  
ATOM    854  CE2 TYR A 101      -0.508 -13.013  48.811  1.00  8.56           C  
ATOM    855  CZ  TYR A 101       0.003 -12.513  47.641  1.00  7.82           C  
ATOM    856  OH  TYR A 101       0.506 -13.398  46.691  1.00  9.90           O  
ATOM    857  N   VAL A 102      -3.970  -9.467  52.510  1.00  7.39           N  
ATOM    858  CA  VAL A 102      -4.490  -8.959  53.777  1.00  7.91           C  
ATOM    859  C   VAL A 102      -3.831  -9.705  54.932  1.00  9.36           C  
ATOM    860  O   VAL A 102      -3.539 -10.903  54.823  1.00  8.55           O  
ATOM    861  CB  VAL A 102      -6.028  -9.117  53.862  1.00  7.43           C  
ATOM    862  CG1 VAL A 102      -6.427 -10.604  53.795  1.00  7.92           C  
ATOM    863  CG2 VAL A 102      -6.580  -8.426  55.122  1.00  8.33           C  
ATOM    864  N   GLN A 103      -3.604  -8.993  56.035  1.00 10.75           N  
ATOM    865  CA  GLN A 103      -3.141  -9.611  57.278  1.00 13.15           C  
ATOM    866  C   GLN A 103      -3.764  -8.892  58.469  1.00 14.24           C  
ATOM    867  O   GLN A 103      -4.252  -7.770  58.347  1.00 13.39           O  
ATOM    868  CB  GLN A 103      -1.608  -9.615  57.362  1.00 14.11           C  
ATOM    869  CG  GLN A 103      -0.989  -8.260  57.341  1.00 15.29           C  
ATOM    870  CD  GLN A 103       0.487  -8.230  56.973  1.00 15.84           C  
ATOM    871  OE1 GLN A 103       0.946  -7.220  56.471  1.00 19.46           O  
ATOM    872  NE2 GLN A 103       1.232  -9.310  57.226  1.00 19.48           N  
ATOM    873  N   ASP A 104      -3.743  -9.543  59.627  1.00 16.38           N  
ATOM    874  CA  ASP A 104      -4.358  -8.973  60.830  1.00 18.32           C  
ATOM    875  C   ASP A 104      -3.424  -8.097  61.651  1.00 19.12           C  
ATOM    876  O   ASP A 104      -3.870  -7.409  62.570  1.00 20.06           O  
ATOM    877  CB  ASP A 104      -4.920 -10.105  61.689  1.00 18.98           C  
ATOM    878  CG  ASP A 104      -6.049 -10.848  60.998  1.00 20.92           C  
ATOM    879  OD1 ASP A 104      -6.828 -10.212  60.266  1.00 25.02           O  
ATOM    880  OD2 ASP A 104      -6.163 -12.077  61.182  1.00 27.78           O  
ATOM    881  N   SER A 105      -2.138  -8.132  61.325  1.00 19.82           N  
ATOM    882  CA  SER A 105      -1.136  -7.286  61.952  1.00 20.85           C  
ATOM    883  C   SER A 105       0.090  -7.324  61.054  1.00 21.44           C  
ATOM    884  O   SER A 105       0.178  -8.182  60.178  1.00 20.90           O  
ATOM    885  CB  SER A 105      -0.777  -7.830  63.337  1.00 20.99           C  
ATOM    886  OG  SER A 105      -0.010  -9.022  63.224  1.00 22.54           O  
ATOM    887  N   LEU A 106       1.051  -6.430  61.279  1.00 22.38           N  
ATOM    888  CA  LEU A 106       2.307  -6.467  60.512  1.00 23.10           C  
ATOM    889  C   LEU A 106       3.087  -7.779  60.692  1.00 23.68           C  
ATOM    890  O   LEU A 106       3.804  -8.206  59.781  1.00 24.37           O  
ATOM    891  CB  LEU A 106       3.193  -5.263  60.861  1.00 23.35           C  
ATOM    892  CG  LEU A 106       3.352  -4.108  59.860  1.00 24.10           C  
ATOM    893  CD1 LEU A 106       2.187  -3.968  58.890  1.00 22.78           C  
ATOM    894  CD2 LEU A 106       3.620  -2.806  60.600  1.00 23.23           C  
ATOM    895  N   GLU A 107       2.942  -8.419  61.851  1.00 24.03           N  
ATOM    896  CA  GLU A 107       3.609  -9.698  62.117  1.00 24.17           C  
ATOM    897  C   GLU A 107       2.775 -10.901  61.658  1.00 24.10           C  
ATOM    898  O   GLU A 107       3.273 -12.032  61.615  1.00 24.71           O  
ATOM    899  CB  GLU A 107       3.932  -9.821  63.613  1.00 24.43           C  
ATOM    900  N   GLY A 108       1.514 -10.653  61.303  1.00 23.63           N  
ATOM    901  CA  GLY A 108       0.558 -11.719  61.028  1.00 22.96           C  
ATOM    902  C   GLY A 108       0.752 -12.385  59.679  1.00 22.12           C  
ATOM    903  O   GLY A 108       1.338 -11.805  58.756  1.00 21.78           O  
ATOM    904  N   GLU A 109       0.257 -13.612  59.566  1.00 21.24           N  
ATOM    905  CA  GLU A 109       0.335 -14.351  58.314  1.00 20.86           C  
ATOM    906  C   GLU A 109      -0.585 -13.689  57.299  1.00 19.01           C  
ATOM    907  O   GLU A 109      -1.754 -13.442  57.583  1.00 19.21           O  
ATOM    908  CB  GLU A 109      -0.069 -15.815  58.518  1.00 20.95           C  
ATOM    909  CG  GLU A 109       0.126 -16.693  57.288  1.00 23.28           C  
ATOM    910  CD  GLU A 109      -0.243 -18.152  57.526  1.00 23.80           C  
ATOM    911  OE1 GLU A 109      -0.449 -18.537  58.697  1.00 28.24           O  
ATOM    912  OE2 GLU A 109      -0.338 -18.917  56.535  1.00 28.42           O  
ATOM    913  N   ALA A 110      -0.047 -13.403  56.120  1.00 17.27           N  
ATOM    914  CA  ALA A 110      -0.833 -12.786  55.066  1.00 15.95           C  
ATOM    915  C   ALA A 110      -1.592 -13.847  54.288  1.00 14.98           C  
ATOM    916  O   ALA A 110      -1.167 -15.010  54.206  1.00 14.71           O  
ATOM    917  CB  ALA A 110       0.060 -11.993  54.127  1.00 15.70           C  
ATOM    918  N   ARG A 111      -2.719 -13.447  53.727  1.00 12.94           N  
ATOM    919  CA  ARG A 111      -3.465 -14.305  52.806  1.00 13.34           C  
ATOM    920  C   ARG A 111      -3.934 -13.496  51.600  1.00 11.17           C  
ATOM    921  O   ARG A 111      -4.007 -12.264  51.646  1.00  9.89           O  
ATOM    922  CB  ARG A 111      -4.646 -14.981  53.502  1.00 14.35           C  
ATOM    923  CG  ARG A 111      -5.718 -14.058  53.945  1.00 15.85           C  
ATOM    924  CD  ARG A 111      -6.685 -14.705  54.923  1.00 17.79           C  
ATOM    925  NE  ARG A 111      -7.583 -13.677  55.435  1.00 20.59           N  
ATOM    926  CZ  ARG A 111      -7.376 -12.946  56.531  1.00 21.84           C  
ATOM    927  NH1 ARG A 111      -6.313 -13.140  57.306  1.00 22.09           N  
ATOM    928  NH2 ARG A 111      -8.267 -12.015  56.865  1.00 22.97           N  
ATOM    929  N   VAL A 112      -4.222 -14.194  50.514  1.00  9.74           N  
ATOM    930  CA  VAL A 112      -4.738 -13.549  49.316  1.00  8.77           C  
ATOM    931  C   VAL A 112      -6.087 -12.922  49.611  1.00  8.70           C  
ATOM    932  O   VAL A 112      -6.969 -13.572  50.177  1.00  9.87           O  
ATOM    933  CB  VAL A 112      -4.864 -14.552  48.136  1.00  8.46           C  
ATOM    934  CG1 VAL A 112      -5.548 -13.914  46.949  1.00  9.35           C  
ATOM    935  CG2 VAL A 112      -3.506 -15.074  47.774  1.00  9.51           C  
ATOM    936  N   PHE A 113      -6.237 -11.654  49.241  1.00  7.98           N  
ATOM    937  CA  PHE A 113      -7.509 -10.956  49.358  1.00  7.67           C  
ATOM    938  C   PHE A 113      -8.210 -10.797  48.000  1.00  7.79           C  
ATOM    939  O   PHE A 113      -9.400 -11.079  47.879  1.00  7.80           O  
ATOM    940  CB  PHE A 113      -7.295  -9.590  50.020  1.00  7.79           C  
ATOM    941  CG  PHE A 113      -8.577  -8.853  50.305  1.00  7.20           C  
ATOM    942  CD1 PHE A 113      -9.466  -9.331  51.253  1.00  8.68           C  
ATOM    943  CD2 PHE A 113      -8.910  -7.703  49.614  1.00  7.57           C  
ATOM    944  CE1 PHE A 113     -10.657  -8.679  51.500  1.00  9.07           C  
ATOM    945  CE2 PHE A 113     -10.097  -7.032  49.870  1.00  8.34           C  
ATOM    946  CZ  PHE A 113     -10.975  -7.533  50.817  1.00  8.87           C  
ATOM    947  N   LEU A 114      -7.469 -10.342  46.990  1.00  7.57           N  
ATOM    948  CA  LEU A 114      -8.008 -10.177  45.639  1.00  7.79           C  
ATOM    949  C   LEU A 114      -6.899 -10.467  44.642  1.00  7.18           C  
ATOM    950  O   LEU A 114      -5.885  -9.756  44.611  1.00  7.50           O  
ATOM    951  CB  LEU A 114      -8.555  -8.767  45.410  1.00  8.09           C  
ATOM    952  CG  LEU A 114      -9.177  -8.497  44.037  1.00 10.05           C  
ATOM    953  CD1 LEU A 114     -10.497  -9.209  43.866  1.00 13.60           C  
ATOM    954  CD2 LEU A 114      -9.317  -6.974  43.768  1.00 11.72           C  
ATOM    955  N   ASP A 115      -7.094 -11.543  43.872  1.00  7.12           N  
ATOM    956  CA  ASP A 115      -6.166 -11.982  42.836  1.00  6.68           C  
ATOM    957  C   ASP A 115      -6.775 -11.754  41.437  1.00  6.66           C  
ATOM    958  O   ASP A 115      -7.576 -12.558  40.959  1.00  6.79           O  
ATOM    959  CB  ASP A 115      -5.865 -13.469  43.039  1.00  5.96           C  
ATOM    960  CG  ASP A 115      -4.864 -13.997  42.045  1.00  7.26           C  
ATOM    961  OD1 ASP A 115      -4.444 -13.229  41.154  1.00  6.46           O  
ATOM    962  OD2 ASP A 115      -4.508 -15.191  42.166  1.00  9.89           O  
ATOM    963  N   PRO A 116      -6.391 -10.662  40.749  1.00  6.36           N  
ATOM    964  CA  PRO A 116      -6.966 -10.430  39.428  1.00  6.62           C  
ATOM    965  C   PRO A 116      -6.573 -11.480  38.383  1.00  6.35           C  
ATOM    966  O   PRO A 116      -7.228 -11.578  37.347  1.00  6.25           O  
ATOM    967  CB  PRO A 116      -6.411  -9.044  39.036  1.00  7.10           C  
ATOM    968  CG  PRO A 116      -5.990  -8.436  40.333  1.00  7.98           C  
ATOM    969  CD  PRO A 116      -5.474  -9.578  41.130  1.00  6.83           C  
ATOM    970  N   ASN A 117      -5.514 -12.244  38.633  1.00  6.41           N  
ATOM    971  CA  ASN A 117      -5.026 -13.187  37.622  1.00  7.16           C  
ATOM    972  C   ASN A 117      -6.042 -14.260  37.284  1.00  7.77           C  
ATOM    973  O   ASN A 117      -6.090 -14.741  36.148  1.00  9.44           O  
ATOM    974  CB  ASN A 117      -3.711 -13.812  38.073  1.00  6.38           C  
ATOM    975  CG  ASN A 117      -2.607 -12.776  38.194  1.00  7.33           C  
ATOM    976  OD1 ASN A 117      -2.080 -12.303  37.177  1.00  7.20           O  
ATOM    977  ND2 ASN A 117      -2.266 -12.403  39.426  1.00  6.97           N  
ATOM    978  N   ILE A 118      -6.887 -14.606  38.247  1.00  7.82           N  
ATOM    979  CA  ILE A 118      -7.901 -15.636  38.009  1.00  8.52           C  
ATOM    980  C   ILE A 118      -9.160 -15.123  37.303  1.00  8.20           C  
ATOM    981  O   ILE A 118     -10.073 -15.896  37.052  1.00  8.91           O  
ATOM    982  CB  ILE A 118      -8.236 -16.431  39.297  1.00  8.74           C  
ATOM    983  CG1 ILE A 118      -8.884 -15.541  40.352  1.00  9.33           C  
ATOM    984  CG2 ILE A 118      -6.965 -17.128  39.804  1.00  9.95           C  
ATOM    985  CD1 ILE A 118      -9.432 -16.313  41.568  1.00 10.27           C  
ATOM    986  N   LEU A 119      -9.187 -13.846  36.931  1.00  7.61           N  
ATOM    987  CA  LEU A 119     -10.308 -13.271  36.202  1.00  7.39           C  
ATOM    988  C   LEU A 119     -10.132 -13.315  34.680  1.00  7.41           C  
ATOM    989  O   LEU A 119     -11.018 -12.900  33.947  1.00  7.62           O  
ATOM    990  CB  LEU A 119     -10.541 -11.839  36.671  1.00  7.63           C  
ATOM    991  CG  LEU A 119     -10.761 -11.673  38.173  1.00  7.34           C  
ATOM    992  CD1 LEU A 119     -10.944 -10.201  38.501  1.00  8.99           C  
ATOM    993  CD2 LEU A 119     -11.957 -12.473  38.628  1.00  9.60           C  
ATOM    994  N   SER A 120      -8.981 -13.801  34.220  1.00  7.30           N  
ATOM    995  CA  SER A 120      -8.758 -14.022  32.794  1.00  7.97           C  
ATOM    996  C   SER A 120      -7.746 -15.143  32.658  1.00  8.89           C  
ATOM    997  O   SER A 120      -7.289 -15.690  33.668  1.00 10.04           O  
ATOM    998  CB  SER A 120      -8.262 -12.753  32.118  1.00  8.23           C  
ATOM    999  OG  SER A 120      -6.980 -12.388  32.577  1.00 10.14           O  
ATOM   1000  N   ASP A 121      -7.414 -15.493  31.425  1.00  8.94           N  
ATOM   1001  CA  ASP A 121      -6.385 -16.503  31.177  1.00  9.69           C  
ATOM   1002  C   ASP A 121      -5.099 -15.898  30.638  1.00  9.71           C  
ATOM   1003  O   ASP A 121      -4.098 -16.604  30.518  1.00 11.53           O  
ATOM   1004  CB  ASP A 121      -6.899 -17.562  30.211  1.00  9.58           C  
ATOM   1005  CG  ASP A 121      -7.920 -18.488  30.838  1.00 12.90           C  
ATOM   1006  OD1 ASP A 121      -8.326 -18.259  32.003  1.00 13.71           O  
ATOM   1007  OD2 ASP A 121      -8.326 -19.443  30.152  1.00 14.12           O  
ATOM   1008  N   ASP A 122      -5.123 -14.606  30.316  1.00  8.83           N  
ATOM   1009  CA  ASP A 122      -3.973 -13.901  29.767  1.00  8.56           C  
ATOM   1010  C   ASP A 122      -3.651 -12.626  30.549  1.00  7.77           C  
ATOM   1011  O   ASP A 122      -2.904 -11.758  30.065  1.00  8.16           O  
ATOM   1012  CB  ASP A 122      -4.232 -13.571  28.293  1.00  8.66           C  
ATOM   1013  CG  ASP A 122      -5.475 -12.721  28.082  1.00 10.20           C  
ATOM   1014  OD1 ASP A 122      -6.140 -12.351  29.071  1.00  9.73           O  
ATOM   1015  OD2 ASP A 122      -5.805 -12.420  26.906  1.00 13.12           O  
ATOM   1016  N   GLY A 123      -4.200 -12.505  31.757  1.00  7.08           N  
ATOM   1017  CA  GLY A 123      -3.912 -11.360  32.616  1.00  6.60           C  
ATOM   1018  C   GLY A 123      -4.438 -10.025  32.119  1.00  6.48           C  
ATOM   1019  O   GLY A 123      -3.927  -8.987  32.523  1.00  7.20           O  
ATOM   1020  N   THR A 124      -5.472 -10.028  31.284  1.00  6.61           N  
ATOM   1021  CA  THR A 124      -5.975  -8.780  30.686  1.00  6.99           C  
ATOM   1022  C   THR A 124      -7.204  -8.206  31.385  1.00  6.78           C  
ATOM   1023  O   THR A 124      -7.842  -7.288  30.869  1.00  7.10           O  
ATOM   1024  CB  THR A 124      -6.254  -8.930  29.190  1.00  7.38           C  
ATOM   1025  OG1 THR A 124      -7.228  -9.948  28.994  1.00  8.33           O  
ATOM   1026  CG2 THR A 124      -4.951  -9.266  28.423  1.00  9.11           C  
ATOM   1027  N   VAL A 125      -7.549  -8.735  32.551  1.00  6.01           N  
ATOM   1028  CA  VAL A 125      -8.452  -8.054  33.481  1.00  6.30           C  
ATOM   1029  C   VAL A 125      -7.588  -7.500  34.628  1.00  5.92           C  
ATOM   1030  O   VAL A 125      -6.801  -8.222  35.236  1.00  6.61           O  
ATOM   1031  CB  VAL A 125      -9.565  -8.988  34.014  1.00  6.49           C  
ATOM   1032  CG1 VAL A 125     -10.355  -8.304  35.149  1.00  8.57           C  
ATOM   1033  CG2 VAL A 125     -10.481  -9.399  32.879  1.00  6.92           C  
ATOM   1034  N   ALA A 126      -7.712  -6.205  34.890  1.00  5.43           N  
ATOM   1035  CA  ALA A 126      -6.889  -5.532  35.870  1.00  5.30           C  
ATOM   1036  C   ALA A 126      -7.744  -4.691  36.792  1.00  5.68           C  
ATOM   1037  O   ALA A 126      -8.788  -4.176  36.389  1.00  5.60           O  
ATOM   1038  CB  ALA A 126      -5.876  -4.624  35.169  1.00  5.89           C  
ATOM   1039  N   LEU A 127      -7.248  -4.499  38.004  1.00  6.54           N  
ATOM   1040  CA  LEU A 127      -7.832  -3.559  38.939  1.00  7.04           C  
ATOM   1041  C   LEU A 127      -7.643  -2.138  38.398  1.00  6.65           C  
ATOM   1042  O   LEU A 127      -6.581  -1.813  37.861  1.00  7.39           O  
ATOM   1043  CB  LEU A 127      -7.122  -3.694  40.292  1.00  7.54           C  
ATOM   1044  CG  LEU A 127      -7.507  -2.874  41.506  1.00  9.44           C  
ATOM   1045  CD1 LEU A 127      -8.962  -3.119  41.854  1.00 12.63           C  
ATOM   1046  CD2 LEU A 127      -6.600  -3.207  42.681  1.00 10.92           C  
ATOM   1047  N   ARG A 128      -8.681  -1.314  38.500  1.00  6.36           N  
ATOM   1048  CA  ARG A 128      -8.605   0.093  38.150  1.00  6.34           C  
ATOM   1049  C   ARG A 128      -9.452   0.887  39.161  1.00  5.86           C  
ATOM   1050  O   ARG A 128     -10.658   1.103  38.976  1.00  6.39           O  
ATOM   1051  CB  ARG A 128      -9.054   0.378  36.708  1.00  6.73           C  
ATOM   1052  CG  ARG A 128      -8.808   1.841  36.317  1.00  7.74           C  
ATOM   1053  CD  ARG A 128      -9.430   2.273  34.987  1.00  8.87           C  
ATOM   1054  NE  ARG A 128      -8.861   1.609  33.815  1.00 10.55           N  
ATOM   1055  CZ  ARG A 128      -7.771   2.011  33.155  1.00  9.76           C  
ATOM   1056  NH1 ARG A 128      -7.087   3.077  33.539  1.00 11.71           N  
ATOM   1057  NH2 ARG A 128      -7.360   1.328  32.085  1.00  8.78           N  
ATOM   1058  N   GLY A 129      -8.787   1.292  40.228  1.00  5.87           N  
ATOM   1059  CA  GLY A 129      -9.431   2.006  41.325  1.00  5.59           C  
ATOM   1060  C   GLY A 129      -9.999   1.088  42.376  1.00  5.71           C  
ATOM   1061  O   GLY A 129     -10.435  -0.022  42.090  1.00  4.48           O  
ATOM   1062  N   TYR A 130      -9.999   1.566  43.614  1.00  5.22           N  
ATOM   1063  CA  TYR A 130     -10.647   0.873  44.719  1.00  5.77           C  
ATOM   1064  C   TYR A 130     -10.855   1.836  45.882  1.00  5.30           C  
ATOM   1065  O   TYR A 130     -10.210   2.878  45.978  1.00  6.96           O  
ATOM   1066  CB  TYR A 130      -9.834  -0.347  45.172  1.00  6.34           C  
ATOM   1067  CG  TYR A 130      -8.452  -0.021  45.680  1.00  7.16           C  
ATOM   1068  CD1 TYR A 130      -8.246   0.303  47.018  1.00  8.32           C  
ATOM   1069  CD2 TYR A 130      -7.356  -0.027  44.828  1.00  8.74           C  
ATOM   1070  CE1 TYR A 130      -6.994   0.598  47.489  1.00  9.09           C  
ATOM   1071  CE2 TYR A 130      -6.096   0.282  45.300  1.00  9.00           C  
ATOM   1072  CZ  TYR A 130      -5.919   0.586  46.621  1.00  8.37           C  
ATOM   1073  OH  TYR A 130      -4.651   0.900  47.091  1.00 12.15           O  
ATOM   1074  N   ALA A 131     -11.754   1.459  46.777  1.00  5.41           N  
ATOM   1075  CA  ALA A 131     -12.030   2.244  47.969  1.00  5.11           C  
ATOM   1076  C   ALA A 131     -12.552   1.324  49.053  1.00  4.67           C  
ATOM   1077  O   ALA A 131     -13.501   0.568  48.831  1.00  4.78           O  
ATOM   1078  CB  ALA A 131     -13.039   3.328  47.693  1.00  5.47           C  
ATOM   1079  N   PHE A 132     -11.918   1.401  50.219  1.00  5.23           N  
ATOM   1080  CA  PHE A 132     -12.435   0.769  51.442  1.00  5.53           C  
ATOM   1081  C   PHE A 132     -13.431   1.686  52.148  1.00  5.49           C  
ATOM   1082  O   PHE A 132     -13.264   2.904  52.174  1.00  6.15           O  
ATOM   1083  CB  PHE A 132     -11.290   0.464  52.412  1.00  5.26           C  
ATOM   1084  CG  PHE A 132     -10.430  -0.686  51.998  1.00  5.76           C  
ATOM   1085  CD1 PHE A 132      -9.409  -0.511  51.083  1.00  5.88           C  
ATOM   1086  CD2 PHE A 132     -10.668  -1.966  52.488  1.00  6.70           C  
ATOM   1087  CE1 PHE A 132      -8.608  -1.586  50.698  1.00  6.28           C  
ATOM   1088  CE2 PHE A 132      -9.883  -3.047  52.088  1.00  7.23           C  
ATOM   1089  CZ  PHE A 132      -8.853  -2.849  51.189  1.00  7.40           C  
ATOM   1090  N   SER A 133     -14.447   1.086  52.759  1.00  5.62           N  
ATOM   1091  CA  SER A 133     -15.318   1.812  53.669  1.00  5.40           C  
ATOM   1092  C   SER A 133     -14.482   2.353  54.829  1.00  5.71           C  
ATOM   1093  O   SER A 133     -13.390   1.851  55.122  1.00  6.06           O  
ATOM   1094  CB  SER A 133     -16.402   0.872  54.182  1.00  5.68           C  
ATOM   1095  OG  SER A 133     -15.834  -0.161  54.979  1.00  6.20           O  
ATOM   1096  N   GLU A 134     -14.992   3.395  55.471  1.00  5.12           N  
ATOM   1097  CA  GLU A 134     -14.281   4.038  56.564  1.00  5.93           C  
ATOM   1098  C   GLU A 134     -13.873   3.068  57.670  1.00  5.29           C  
ATOM   1099  O   GLU A 134     -12.776   3.186  58.230  1.00  6.69           O  
ATOM   1100  CB  GLU A 134     -15.148   5.167  57.117  1.00  6.44           C  
ATOM   1101  CG  GLU A 134     -14.582   5.897  58.319  1.00  8.91           C  
ATOM   1102  CD  GLU A 134     -13.321   6.690  58.069  1.00 12.31           C  
ATOM   1103  OE1 GLU A 134     -12.952   6.962  56.901  1.00 14.21           O  
ATOM   1104  OE2 GLU A 134     -12.682   7.077  59.088  1.00 16.73           O  
ATOM   1105  N   ASP A 135     -14.754   2.123  58.001  1.00  5.29           N  
ATOM   1106  CA  ASP A 135     -14.427   1.134  59.038  1.00  4.70           C  
ATOM   1107  C   ASP A 135     -13.551  -0.029  58.570  1.00  4.97           C  
ATOM   1108  O   ASP A 135     -13.179  -0.900  59.358  1.00  5.41           O  
ATOM   1109  CB  ASP A 135     -15.701   0.630  59.739  1.00  5.25           C  
ATOM   1110  CG  ASP A 135     -16.587  -0.230  58.864  1.00  6.47           C  
ATOM   1111  OD1 ASP A 135     -16.237  -0.538  57.705  1.00  6.68           O  
ATOM   1112  OD2 ASP A 135     -17.684  -0.611  59.364  1.00  7.61           O  
ATOM   1113  N   GLY A 136     -13.236  -0.045  57.276  1.00  4.34           N  
ATOM   1114  CA  GLY A 136     -12.408  -1.082  56.699  1.00  4.63           C  
ATOM   1115  C   GLY A 136     -13.084  -2.414  56.480  1.00  5.29           C  
ATOM   1116  O   GLY A 136     -12.413  -3.377  56.094  1.00  5.92           O  
ATOM   1117  N   GLU A 137     -14.395  -2.506  56.702  1.00  5.11           N  
ATOM   1118  CA  GLU A 137     -15.080  -3.803  56.645  1.00  4.94           C  
ATOM   1119  C   GLU A 137     -15.664  -4.146  55.267  1.00  4.63           C  
ATOM   1120  O   GLU A 137     -16.030  -5.297  55.013  1.00  4.82           O  
ATOM   1121  CB  GLU A 137     -16.155  -3.896  57.734  1.00  5.42           C  
ATOM   1122  CG  GLU A 137     -15.631  -3.753  59.167  1.00  6.76           C  
ATOM   1123  CD  GLU A 137     -14.673  -4.845  59.621  1.00  9.61           C  
ATOM   1124  OE1 GLU A 137     -14.434  -5.814  58.880  1.00  8.71           O  
ATOM   1125  OE2 GLU A 137     -14.139  -4.726  60.759  1.00 13.65           O  
ATOM   1126  N   TYR A 138     -15.744  -3.149  54.395  1.00  5.09           N  
ATOM   1127  CA  TYR A 138     -16.271  -3.322  53.052  1.00  4.95           C  
ATOM   1128  C   TYR A 138     -15.325  -2.686  52.031  1.00  4.70           C  
ATOM   1129  O   TYR A 138     -14.558  -1.775  52.352  1.00  5.16           O  
ATOM   1130  CB  TYR A 138     -17.709  -2.767  52.960  1.00  5.92           C  
ATOM   1131  CG  TYR A 138     -18.686  -3.692  53.651  1.00  5.05           C  
ATOM   1132  CD1 TYR A 138     -18.864  -3.644  55.027  1.00  5.82           C  
ATOM   1133  CD2 TYR A 138     -19.344  -4.691  52.944  1.00  5.79           C  
ATOM   1134  CE1 TYR A 138     -19.734  -4.543  55.671  1.00  5.42           C  
ATOM   1135  CE2 TYR A 138     -20.212  -5.567  53.569  1.00  7.13           C  
ATOM   1136  CZ  TYR A 138     -20.397  -5.495  54.939  1.00  6.67           C  
ATOM   1137  OH  TYR A 138     -21.244  -6.410  55.556  1.00  7.75           O  
ATOM   1138  N   PHE A 139     -15.386  -3.202  50.814  1.00  5.09           N  
ATOM   1139  CA  PHE A 139     -14.379  -2.910  49.790  1.00  5.17           C  
ATOM   1140  C   PHE A 139     -15.054  -2.831  48.430  1.00  5.37           C  
ATOM   1141  O   PHE A 139     -15.763  -3.752  48.036  1.00  6.40           O  
ATOM   1142  CB  PHE A 139     -13.329  -4.028  49.824  1.00  5.61           C  
ATOM   1143  CG  PHE A 139     -12.238  -3.919  48.782  1.00  4.97           C  
ATOM   1144  CD1 PHE A 139     -11.267  -2.942  48.860  1.00  6.07           C  
ATOM   1145  CD2 PHE A 139     -12.169  -4.840  47.742  1.00  6.26           C  
ATOM   1146  CE1 PHE A 139     -10.234  -2.875  47.917  1.00  7.69           C  
ATOM   1147  CE2 PHE A 139     -11.153  -4.780  46.809  1.00  6.26           C  
ATOM   1148  CZ  PHE A 139     -10.191  -3.796  46.894  1.00  6.14           C  
ATOM   1149  N   ALA A 140     -14.840  -1.716  47.724  1.00  4.81           N  
ATOM   1150  CA  ALA A 140     -15.246  -1.560  46.332  1.00  4.70           C  
ATOM   1151  C   ALA A 140     -13.993  -1.556  45.466  1.00  4.59           C  
ATOM   1152  O   ALA A 140     -12.957  -0.989  45.857  1.00  4.43           O  
ATOM   1153  CB  ALA A 140     -15.974  -0.246  46.159  1.00  4.92           C  
ATOM   1154  N   TYR A 141     -14.100  -2.159  44.287  1.00  4.90           N  
ATOM   1155  CA  TYR A 141     -12.965  -2.183  43.364  1.00  4.64           C  
ATOM   1156  C   TYR A 141     -13.435  -2.120  41.933  1.00  4.84           C  
ATOM   1157  O   TYR A 141     -14.480  -2.677  41.593  1.00  4.57           O  
ATOM   1158  CB  TYR A 141     -12.102  -3.423  43.595  1.00  5.19           C  
ATOM   1159  CG  TYR A 141     -12.795  -4.753  43.379  1.00  5.20           C  
ATOM   1160  CD1 TYR A 141     -13.605  -5.316  44.363  1.00  4.95           C  
ATOM   1161  CD2 TYR A 141     -12.639  -5.462  42.187  1.00  5.89           C  
ATOM   1162  CE1 TYR A 141     -14.239  -6.544  44.170  1.00  5.96           C  
ATOM   1163  CE2 TYR A 141     -13.281  -6.697  41.989  1.00  6.39           C  
ATOM   1164  CZ  TYR A 141     -14.071  -7.230  42.983  1.00  6.01           C  
ATOM   1165  OH  TYR A 141     -14.706  -8.445  42.796  1.00  8.41           O  
ATOM   1166  N   GLY A 142     -12.677  -1.415  41.099  1.00  4.76           N  
ATOM   1167  CA  GLY A 142     -12.979  -1.352  39.687  1.00  4.76           C  
ATOM   1168  C   GLY A 142     -12.199  -2.397  38.916  1.00  4.85           C  
ATOM   1169  O   GLY A 142     -11.048  -2.705  39.251  1.00  4.80           O  
ATOM   1170  N   LEU A 143     -12.836  -2.943  37.884  1.00  4.47           N  
ATOM   1171  CA  LEU A 143     -12.174  -3.853  36.949  1.00  4.29           C  
ATOM   1172  C   LEU A 143     -12.254  -3.299  35.548  1.00  4.54           C  
ATOM   1173  O   LEU A 143     -13.325  -2.916  35.083  1.00  4.93           O  
ATOM   1174  CB  LEU A 143     -12.841  -5.231  36.960  1.00  4.43           C  
ATOM   1175  CG  LEU A 143     -12.755  -5.996  38.272  1.00  4.68           C  
ATOM   1176  CD1 LEU A 143     -13.607  -7.266  38.170  1.00  7.59           C  
ATOM   1177  CD2 LEU A 143     -11.296  -6.340  38.660  1.00  6.16           C  
ATOM   1178  N   SER A 144     -11.124  -3.333  34.856  1.00  4.83           N  
ATOM   1179  CA  SER A 144     -11.061  -2.984  33.442  1.00  4.83           C  
ATOM   1180  C   SER A 144     -10.608  -4.194  32.636  1.00  4.82           C  
ATOM   1181  O   SER A 144      -9.707  -4.921  33.046  1.00  5.22           O  
ATOM   1182  CB  SER A 144     -10.066  -1.851  33.252  1.00  5.41           C  
ATOM   1183  OG  SER A 144     -10.613  -0.634  33.722  1.00  7.44           O  
ATOM   1184  N   ALA A 145     -11.237  -4.394  31.481  1.00  4.86           N  
ATOM   1185  CA  ALA A 145     -10.897  -5.511  30.587  1.00  4.87           C  
ATOM   1186  C   ALA A 145     -10.155  -5.006  29.355  1.00  5.36           C  
ATOM   1187  O   ALA A 145     -10.559  -4.026  28.728  1.00  5.37           O  
ATOM   1188  CB  ALA A 145     -12.144  -6.247  30.155  1.00  5.61           C  
ATOM   1189  N   SER A 146      -9.089  -5.708  28.989  1.00  5.79           N  
ATOM   1190  CA  SER A 146      -8.353  -5.445  27.755  1.00  6.24           C  
ATOM   1191  C   SER A 146      -7.751  -4.043  27.720  1.00  6.02           C  
ATOM   1192  O   SER A 146      -7.464  -3.499  26.648  1.00  6.50           O  
ATOM   1193  CB  SER A 146      -9.230  -5.740  26.541  1.00  7.14           C  
ATOM   1194  OG  SER A 146      -9.470  -7.135  26.462  1.00  7.95           O  
ATOM   1195  N   GLY A 147      -7.534  -3.466  28.892  1.00  5.47           N  
ATOM   1196  CA  GLY A 147      -6.848  -2.178  28.974  1.00  5.69           C  
ATOM   1197  C   GLY A 147      -7.717  -0.958  28.733  1.00  5.07           C  
ATOM   1198  O   GLY A 147      -7.209   0.157  28.719  1.00  5.92           O  
ATOM   1199  N   SER A 148      -9.017  -1.153  28.541  1.00  4.68           N  
ATOM   1200  CA  SER A 148      -9.969  -0.051  28.397  1.00  4.29           C  
ATOM   1201  C   SER A 148     -10.077   0.801  29.655  1.00  4.84           C  
ATOM   1202  O   SER A 148      -9.946   0.287  30.768  1.00  5.00           O  
ATOM   1203  CB  SER A 148     -11.352  -0.609  28.065  1.00  4.54           C  
ATOM   1204  OG  SER A 148     -12.329   0.396  28.006  1.00  5.25           O  
ATOM   1205  N   ASP A 149     -10.359   2.087  29.475  1.00  4.78           N  
ATOM   1206  CA  ASP A 149     -10.704   2.967  30.600  1.00  4.89           C  
ATOM   1207  C   ASP A 149     -12.050   2.629  31.227  1.00  4.70           C  
ATOM   1208  O   ASP A 149     -12.308   3.037  32.359  1.00  5.39           O  
ATOM   1209  CB  ASP A 149     -10.737   4.445  30.162  1.00  4.58           C  
ATOM   1210  CG  ASP A 149      -9.363   5.071  30.041  1.00  5.28           C  
ATOM   1211  OD1 ASP A 149      -8.466   4.780  30.873  1.00  5.57           O  
ATOM   1212  OD2 ASP A 149      -9.203   5.915  29.118  1.00  5.07           O  
ATOM   1213  N   TRP A 150     -12.932   1.917  30.523  1.00  4.28           N  
ATOM   1214  CA  TRP A 150     -14.223   1.548  31.130  1.00  5.18           C  
ATOM   1215  C   TRP A 150     -13.983   0.661  32.341  1.00  4.72           C  
ATOM   1216  O   TRP A 150     -13.113  -0.215  32.328  1.00  4.98           O  
ATOM   1217  CB  TRP A 150     -15.120   0.812  30.151  1.00  5.34           C  
ATOM   1218  CG  TRP A 150     -15.725   1.673  29.101  1.00  5.53           C  
ATOM   1219  CD1 TRP A 150     -15.448   1.637  27.775  1.00  6.22           C  
ATOM   1220  CD2 TRP A 150     -16.715   2.706  29.276  1.00  5.28           C  
ATOM   1221  NE1 TRP A 150     -16.207   2.554  27.107  1.00  5.95           N  
ATOM   1222  CE2 TRP A 150     -16.989   3.234  28.001  1.00  6.30           C  
ATOM   1223  CE3 TRP A 150     -17.413   3.216  30.377  1.00  4.90           C  
ATOM   1224  CZ2 TRP A 150     -17.913   4.254  27.796  1.00  5.89           C  
ATOM   1225  CZ3 TRP A 150     -18.330   4.235  30.170  1.00  5.88           C  
ATOM   1226  CH2 TRP A 150     -18.565   4.750  28.892  1.00  6.45           C  
ATOM   1227  N   VAL A 151     -14.803   0.870  33.365  1.00  4.56           N  
ATOM   1228  CA  VAL A 151     -14.721   0.155  34.631  1.00  5.29           C  
ATOM   1229  C   VAL A 151     -16.068  -0.470  34.982  1.00  4.74           C  
ATOM   1230  O   VAL A 151     -17.125   0.102  34.699  1.00  4.39           O  
ATOM   1231  CB  VAL A 151     -14.293   1.134  35.741  1.00  5.15           C  
ATOM   1232  CG1 VAL A 151     -14.494   0.559  37.149  1.00  7.08           C  
ATOM   1233  CG2 VAL A 151     -12.845   1.555  35.526  1.00  6.68           C  
ATOM   1234  N   THR A 152     -16.002  -1.668  35.565  1.00  4.62           N  
ATOM   1235  CA  THR A 152     -17.114  -2.263  36.300  1.00  4.82           C  
ATOM   1236  C   THR A 152     -16.717  -2.247  37.770  1.00  4.19           C  
ATOM   1237  O   THR A 152     -15.645  -2.747  38.096  1.00  4.02           O  
ATOM   1238  CB  THR A 152     -17.369  -3.714  35.866  1.00  5.01           C  
ATOM   1239  OG1 THR A 152     -17.627  -3.740  34.452  1.00  7.34           O  
ATOM   1240  CG2 THR A 152     -18.574  -4.292  36.615  1.00  7.15           C  
ATOM   1241  N   ILE A 153     -17.551  -1.664  38.645  1.00  3.67           N  
ATOM   1242  CA  ILE A 153     -17.253  -1.669  40.071  1.00  4.41           C  
ATOM   1243  C   ILE A 153     -17.949  -2.836  40.741  1.00  4.58           C  
ATOM   1244  O   ILE A 153     -19.164  -3.023  40.564  1.00  4.79           O  
ATOM   1245  CB  ILE A 153     -17.641  -0.362  40.782  1.00  3.93           C  
ATOM   1246  CG1 ILE A 153     -16.956   0.846  40.131  1.00  4.54           C  
ATOM   1247  CG2 ILE A 153     -17.251  -0.446  42.266  1.00  5.50           C  
ATOM   1248  CD1 ILE A 153     -17.309   2.182  40.776  1.00  5.62           C  
ATOM   1249  N   LYS A 154     -17.168  -3.618  41.483  1.00  5.24           N  
ATOM   1250  CA  LYS A 154     -17.693  -4.719  42.280  1.00  5.42           C  
ATOM   1251  C   LYS A 154     -17.359  -4.508  43.753  1.00  4.90           C  
ATOM   1252  O   LYS A 154     -16.603  -3.599  44.112  1.00  4.82           O  
ATOM   1253  CB  LYS A 154     -17.141  -6.044  41.747  1.00  6.65           C  
ATOM   1254  CG  LYS A 154     -17.697  -6.352  40.361  1.00  8.07           C  
ATOM   1255  CD  LYS A 154     -17.323  -7.731  39.851  1.00  7.98           C  
ATOM   1256  CE  LYS A 154     -17.891  -7.950  38.455  1.00 12.15           C  
ATOM   1257  NZ  LYS A 154     -17.714  -9.358  37.957  1.00 14.88           N  
ATOM   1258  N   PHE A 155     -17.933  -5.354  44.602  1.00  4.86           N  
ATOM   1259  CA  PHE A 155     -17.883  -5.135  46.048  1.00  5.45           C  
ATOM   1260  C   PHE A 155     -17.627  -6.433  46.799  1.00  5.75           C  
ATOM   1261  O   PHE A 155     -18.068  -7.524  46.374  1.00  5.84           O  
ATOM   1262  CB  PHE A 155     -19.204  -4.548  46.550  1.00  5.27           C  
ATOM   1263  CG  PHE A 155     -19.464  -3.118  46.108  1.00  4.68           C  
ATOM   1264  CD1 PHE A 155     -19.960  -2.853  44.838  1.00  4.92           C  
ATOM   1265  CD2 PHE A 155     -19.205  -2.057  46.970  1.00  5.57           C  
ATOM   1266  CE1 PHE A 155     -20.215  -1.541  44.444  1.00  5.59           C  
ATOM   1267  CE2 PHE A 155     -19.447  -0.756  46.584  1.00  5.68           C  
ATOM   1268  CZ  PHE A 155     -19.957  -0.496  45.325  1.00  5.58           C  
ATOM   1269  N   MET A 156     -16.929  -6.295  47.927  1.00  5.67           N  
ATOM   1270  CA  MET A 156     -16.657  -7.411  48.840  1.00  6.57           C  
ATOM   1271  C   MET A 156     -16.867  -7.011  50.282  1.00  6.53           C  
ATOM   1272  O   MET A 156     -16.601  -5.874  50.658  1.00  5.98           O  
ATOM   1273  CB  MET A 156     -15.213  -7.915  48.697  1.00  7.06           C  
ATOM   1274  CG  MET A 156     -14.899  -8.549  47.370  1.00  8.69           C  
ATOM   1275  SD  MET A 156     -13.110  -8.620  47.117  1.00 11.85           S  
ATOM   1276  CE  MET A 156     -12.798  -9.966  48.236  1.00 10.60           C  
ATOM   1277  N   LYS A 157     -17.291  -7.984  51.093  1.00  5.99           N  
ATOM   1278  CA  LYS A 157     -17.148  -7.888  52.546  1.00  6.66           C  
ATOM   1279  C   LYS A 157     -15.748  -8.361  52.887  1.00  5.83           C  
ATOM   1280  O   LYS A 157     -15.347  -9.444  52.482  1.00  5.93           O  
ATOM   1281  CB  LYS A 157     -18.175  -8.751  53.270  1.00  6.35           C  
ATOM   1282  CG  LYS A 157     -18.100  -8.563  54.783  1.00  7.56           C  
ATOM   1283  CD  LYS A 157     -19.266  -9.209  55.494  1.00 10.00           C  
ATOM   1284  CE  LYS A 157     -19.024 -10.612  55.832  1.00 13.12           C  
ATOM   1285  NZ  LYS A 157     -19.906 -11.008  57.005  1.00 13.71           N  
ATOM   1286  N   VAL A 158     -15.003  -7.554  53.625  1.00  5.78           N  
ATOM   1287  CA  VAL A 158     -13.579  -7.828  53.860  1.00  6.35           C  
ATOM   1288  C   VAL A 158     -13.364  -9.098  54.682  1.00  6.55           C  
ATOM   1289  O   VAL A 158     -12.535  -9.929  54.321  1.00  6.89           O  
ATOM   1290  CB  VAL A 158     -12.888  -6.608  54.512  1.00  5.68           C  
ATOM   1291  CG1 VAL A 158     -11.479  -6.946  54.990  1.00  7.02           C  
ATOM   1292  CG2 VAL A 158     -12.832  -5.453  53.508  1.00  6.89           C  
ATOM   1293  N   ASP A 159     -14.109  -9.246  55.782  1.00  7.86           N  
ATOM   1294  CA  ASP A 159     -14.022 -10.444  56.619  1.00  9.62           C  
ATOM   1295  C   ASP A 159     -14.522 -11.648  55.824  1.00  9.58           C  
ATOM   1296  O   ASP A 159     -15.702 -11.728  55.501  1.00 10.68           O  
ATOM   1297  CB  ASP A 159     -14.868 -10.241  57.880  1.00 10.21           C  
ATOM   1298  CG  ASP A 159     -14.781 -11.408  58.865  1.00 14.41           C  
ATOM   1299  OD1 ASP A 159     -13.881 -12.267  58.748  1.00 16.70           O  
ATOM   1300  OD2 ASP A 159     -15.641 -11.442  59.767  1.00 21.15           O  
ATOM   1301  N   GLY A 160     -13.610 -12.565  55.509  1.00  9.86           N  
ATOM   1302  CA  GLY A 160     -13.912 -13.715  54.665  1.00  9.85           C  
ATOM   1303  C   GLY A 160     -13.791 -13.498  53.169  1.00 10.20           C  
ATOM   1304  O   GLY A 160     -14.036 -14.425  52.390  1.00 10.61           O  
ATOM   1305  N   ALA A 161     -13.405 -12.281  52.770  1.00  9.69           N  
ATOM   1306  CA  ALA A 161     -13.272 -11.899  51.367  1.00  9.32           C  
ATOM   1307  C   ALA A 161     -14.490 -12.361  50.571  1.00  9.41           C  
ATOM   1308  O   ALA A 161     -14.363 -13.064  49.550  1.00 10.08           O  
ATOM   1309  CB  ALA A 161     -11.975 -12.461  50.786  1.00  9.90           C  
ATOM   1310  N   LYS A 162     -15.672 -11.975  51.051  1.00  8.97           N  
ATOM   1311  CA  LYS A 162     -16.934 -12.450  50.475  1.00  9.29           C  
ATOM   1312  C   LYS A 162     -17.422 -11.540  49.342  1.00  9.14           C  
ATOM   1313  O   LYS A 162     -17.651 -10.355  49.540  1.00  8.76           O  
ATOM   1314  CB  LYS A 162     -18.035 -12.521  51.536  1.00  9.98           C  
ATOM   1315  CG  LYS A 162     -17.743 -13.401  52.740  1.00 12.91           C  
ATOM   1316  CD  LYS A 162     -17.758 -14.871  52.375  1.00 15.63           C  
ATOM   1317  CE  LYS A 162     -17.780 -15.754  53.625  1.00 16.67           C  
ATOM   1318  NZ  LYS A 162     -17.795 -17.224  53.307  1.00 19.77           N  
ATOM   1319  N   GLU A 163     -17.616 -12.110  48.164  1.00  9.31           N  
ATOM   1320  CA  GLU A 163     -18.199 -11.384  47.044  1.00  9.54           C  
ATOM   1321  C   GLU A 163     -19.633 -10.970  47.345  1.00  8.64           C  
ATOM   1322  O   GLU A 163     -20.418 -11.766  47.846  1.00 10.20           O  
ATOM   1323  CB  GLU A 163     -18.176 -12.263  45.791  1.00  9.94           C  
ATOM   1324  CG  GLU A 163     -16.796 -12.562  45.281  1.00 14.36           C  
ATOM   1325  N   LEU A 164     -19.966  -9.718  47.044  1.00  7.07           N  
ATOM   1326  CA  LEU A 164     -21.320  -9.207  47.199  1.00  5.98           C  
ATOM   1327  C   LEU A 164     -21.987  -9.064  45.828  1.00  6.20           C  
ATOM   1328  O   LEU A 164     -21.293  -9.059  44.808  1.00  6.27           O  
ATOM   1329  CB  LEU A 164     -21.297  -7.861  47.924  1.00  6.23           C  
ATOM   1330  CG  LEU A 164     -20.661  -7.882  49.310  1.00  7.02           C  
ATOM   1331  CD1 LEU A 164     -20.665  -6.502  49.931  1.00  8.40           C  
ATOM   1332  CD2 LEU A 164     -21.329  -8.887  50.256  1.00  8.68           C  
ATOM   1333  N   PRO A 165     -23.323  -8.978  45.793  1.00  6.82           N  
ATOM   1334  CA  PRO A 165     -24.020  -8.888  44.509  1.00  7.20           C  
ATOM   1335  C   PRO A 165     -23.868  -7.567  43.758  1.00  7.01           C  
ATOM   1336  O   PRO A 165     -24.136  -7.512  42.544  1.00  8.17           O  
ATOM   1337  CB  PRO A 165     -25.493  -9.098  44.899  1.00  7.91           C  
ATOM   1338  CG  PRO A 165     -25.477  -9.645  46.260  1.00  8.80           C  
ATOM   1339  CD  PRO A 165     -24.269  -9.086  46.912  1.00  7.32           C  
ATOM   1340  N   ASP A 166     -23.495  -6.511  44.462  1.00  6.36           N  
ATOM   1341  CA  ASP A 166     -23.539  -5.159  43.909  1.00  6.16           C  
ATOM   1342  C   ASP A 166     -22.582  -5.023  42.725  1.00  5.99           C  
ATOM   1343  O   ASP A 166     -21.402  -5.374  42.833  1.00  6.64           O  
ATOM   1344  CB  ASP A 166     -23.143  -4.124  44.959  1.00  5.66           C  
ATOM   1345  CG  ASP A 166     -23.987  -4.189  46.212  1.00  7.20           C  
ATOM   1346  OD1 ASP A 166     -23.932  -5.226  46.899  1.00  8.02           O  
ATOM   1347  OD2 ASP A 166     -24.668  -3.181  46.521  1.00  7.15           O  
ATOM   1348  N   VAL A 167     -23.088  -4.473  41.624  1.00  6.15           N  
ATOM   1349  CA  VAL A 167     -22.259  -4.248  40.436  1.00  6.35           C  
ATOM   1350  C   VAL A 167     -22.665  -2.925  39.800  1.00  6.43           C  
ATOM   1351  O   VAL A 167     -23.869  -2.678  39.563  1.00  7.01           O  
ATOM   1352  CB  VAL A 167     -22.384  -5.417  39.412  1.00  6.97           C  
ATOM   1353  CG1 VAL A 167     -21.516  -5.156  38.187  1.00  8.81           C  
ATOM   1354  CG2 VAL A 167     -22.008  -6.772  40.018  1.00  8.88           C  
ATOM   1355  N   LEU A 168     -21.668  -2.082  39.506  1.00  5.91           N  
ATOM   1356  CA  LEU A 168     -21.923  -0.800  38.862  1.00  5.78           C  
ATOM   1357  C   LEU A 168     -21.274  -0.776  37.491  1.00  6.23           C  
ATOM   1358  O   LEU A 168     -20.071  -1.026  37.359  1.00  5.73           O  
ATOM   1359  CB  LEU A 168     -21.415   0.369  39.715  1.00  5.26           C  
ATOM   1360  CG  LEU A 168     -21.854   0.325  41.180  1.00  5.52           C  
ATOM   1361  CD1 LEU A 168     -21.182   1.416  41.990  1.00  4.88           C  
ATOM   1362  CD2 LEU A 168     -23.364   0.408  41.317  1.00  8.67           C  
ATOM   1363  N   GLU A 169     -22.097  -0.495  36.480  1.00  6.67           N  
ATOM   1364  CA  GLU A 169     -21.662  -0.390  35.081  1.00  8.37           C  
ATOM   1365  C   GLU A 169     -21.663   1.047  34.579  1.00  7.33           C  
ATOM   1366  O   GLU A 169     -22.189   1.939  35.233  1.00  6.27           O  
ATOM   1367  CB  GLU A 169     -22.587  -1.254  34.201  1.00  8.28           C  
ATOM   1368  CG  GLU A 169     -22.551  -2.740  34.576  1.00 11.72           C  
ATOM   1369  CD  GLU A 169     -23.422  -3.635  33.709  1.00 14.70           C  
ATOM   1370  OE1 GLU A 169     -23.969  -3.176  32.685  1.00 24.02           O  
ATOM   1371  OE2 GLU A 169     -23.528  -4.836  34.059  1.00 24.55           O  
ATOM   1372  N   ARG A 170     -21.073   1.247  33.398  1.00  7.44           N  
ATOM   1373  CA  ARG A 170     -20.945   2.557  32.741  1.00  7.73           C  
ATOM   1374  C   ARG A 170     -20.061   3.544  33.509  1.00  7.06           C  
ATOM   1375  O   ARG A 170     -20.203   4.764  33.366  1.00  7.04           O  
ATOM   1376  CB  ARG A 170     -22.309   3.165  32.381  1.00  9.05           C  
ATOM   1377  CG  ARG A 170     -23.096   2.273  31.425  1.00 13.21           C  
ATOM   1378  CD  ARG A 170     -23.793   3.002  30.248  1.00 18.14           C  
ATOM   1379  NE  ARG A 170     -23.096   4.165  29.666  1.00 19.58           N  
ATOM   1380  CZ  ARG A 170     -22.233   4.171  28.635  1.00 20.53           C  
ATOM   1381  NH1 ARG A 170     -21.880   3.051  28.027  1.00 19.37           N  
ATOM   1382  NH2 ARG A 170     -21.704   5.332  28.204  1.00 20.60           N  
ATOM   1383  N   VAL A 171     -19.123   3.006  34.279  1.00  5.52           N  
ATOM   1384  CA  VAL A 171     -18.211   3.797  35.094  1.00  5.30           C  
ATOM   1385  C   VAL A 171     -16.937   4.105  34.280  1.00  5.62           C  
ATOM   1386  O   VAL A 171     -16.331   3.222  33.672  1.00  5.57           O  
ATOM   1387  CB  VAL A 171     -17.841   3.023  36.370  1.00  4.46           C  
ATOM   1388  CG1 VAL A 171     -16.827   3.791  37.214  1.00  6.05           C  
ATOM   1389  CG2 VAL A 171     -19.075   2.713  37.193  1.00  5.81           C  
ATOM   1390  N   LYS A 172     -16.542   5.374  34.251  1.00  5.27           N  
ATOM   1391  CA  LYS A 172     -15.291   5.782  33.638  1.00  6.28           C  
ATOM   1392  C   LYS A 172     -14.835   7.091  34.289  1.00  5.43           C  
ATOM   1393  O   LYS A 172     -15.657   7.945  34.596  1.00  4.82           O  
ATOM   1394  CB  LYS A 172     -15.441   5.938  32.117  1.00  6.80           C  
ATOM   1395  CG  LYS A 172     -14.130   6.053  31.402  1.00  8.02           C  
ATOM   1396  CD  LYS A 172     -14.227   6.594  29.971  1.00 10.31           C  
ATOM   1397  CE  LYS A 172     -14.474   5.563  28.949  1.00 12.23           C  
ATOM   1398  NZ  LYS A 172     -14.017   6.120  27.623  1.00  8.87           N  
ATOM   1399  N   PHE A 173     -13.535   7.228  34.507  1.00  5.08           N  
ATOM   1400  CA  PHE A 173     -12.940   8.428  35.110  1.00  5.24           C  
ATOM   1401  C   PHE A 173     -13.652   8.782  36.399  1.00  4.84           C  
ATOM   1402  O   PHE A 173     -14.051   9.924  36.633  1.00  4.76           O  
ATOM   1403  CB  PHE A 173     -12.920   9.601  34.128  1.00  5.64           C  
ATOM   1404  CG  PHE A 173     -12.305   9.257  32.792  1.00  5.72           C  
ATOM   1405  CD1 PHE A 173     -11.099   8.568  32.729  1.00  6.37           C  
ATOM   1406  CD2 PHE A 173     -12.949   9.584  31.611  1.00  7.77           C  
ATOM   1407  CE1 PHE A 173     -10.532   8.245  31.494  1.00  8.27           C  
ATOM   1408  CE2 PHE A 173     -12.390   9.252  30.378  1.00  7.60           C  
ATOM   1409  CZ  PHE A 173     -11.183   8.580  30.337  1.00  7.64           C  
ATOM   1410  N   SER A 174     -13.785   7.772  37.248  1.00  4.32           N  
ATOM   1411  CA  SER A 174     -14.675   7.838  38.395  1.00  3.86           C  
ATOM   1412  C   SER A 174     -13.969   8.024  39.725  1.00  4.25           C  
ATOM   1413  O   SER A 174     -12.877   7.494  39.968  1.00  5.38           O  
ATOM   1414  CB  SER A 174     -15.505   6.566  38.445  1.00  4.49           C  
ATOM   1415  OG  SER A 174     -16.445   6.554  39.517  1.00  4.66           O  
ATOM   1416  N   CYS A 175     -14.615   8.782  40.603  1.00  4.42           N  
ATOM   1417  CA  CYS A 175     -14.282   8.743  42.017  1.00  4.53           C  
ATOM   1418  C   CYS A 175     -14.861   7.465  42.645  1.00  4.38           C  
ATOM   1419  O   CYS A 175     -15.700   6.785  42.064  1.00  4.49           O  
ATOM   1420  CB  CYS A 175     -14.838   9.977  42.742  1.00  4.46           C  
ATOM   1421  SG  CYS A 175     -16.658  10.079  42.890  1.00  5.50           S  
ATOM   1422  N   MET A 176     -14.390   7.146  43.847  1.00  4.93           N  
ATOM   1423  CA  MET A 176     -14.997   6.113  44.670  1.00  5.52           C  
ATOM   1424  C   MET A 176     -14.838   6.590  46.099  1.00  5.83           C  
ATOM   1425  O   MET A 176     -13.707   6.671  46.601  1.00  7.51           O  
ATOM   1426  CB  MET A 176     -14.297   4.769  44.500  1.00  5.66           C  
ATOM   1427  CG  MET A 176     -14.389   4.136  43.134  1.00  6.59           C  
ATOM   1428  SD  MET A 176     -13.803   2.415  43.225  1.00  9.93           S  
ATOM   1429  CE  MET A 176     -13.497   2.081  41.507  1.00  9.90           C  
ATOM   1430  N   ALA A 177     -15.952   6.949  46.732  1.00  5.31           N  
ATOM   1431  CA  ALA A 177     -15.901   7.556  48.070  1.00  5.17           C  
ATOM   1432  C   ALA A 177     -17.075   7.097  48.921  1.00  4.52           C  
ATOM   1433  O   ALA A 177     -18.209   7.423  48.631  1.00  4.34           O  
ATOM   1434  CB  ALA A 177     -15.894   9.060  47.957  1.00  6.32           C  
ATOM   1435  N   TRP A 178     -16.787   6.329  49.968  1.00  4.34           N  
ATOM   1436  CA  TRP A 178     -17.829   5.861  50.871  1.00  4.22           C  
ATOM   1437  C   TRP A 178     -18.221   6.921  51.887  1.00  5.19           C  
ATOM   1438  O   TRP A 178     -17.359   7.581  52.480  1.00  5.20           O  
ATOM   1439  CB  TRP A 178     -17.349   4.647  51.654  1.00  4.65           C  
ATOM   1440  CG  TRP A 178     -17.124   3.401  50.908  1.00  5.52           C  
ATOM   1441  CD1 TRP A 178     -16.012   3.067  50.190  1.00  6.38           C  
ATOM   1442  CD2 TRP A 178     -17.957   2.234  50.925  1.00  5.13           C  
ATOM   1443  NE1 TRP A 178     -16.133   1.778  49.714  1.00  5.12           N  
ATOM   1444  CE2 TRP A 178     -17.317   1.247  50.156  1.00  4.64           C  
ATOM   1445  CE3 TRP A 178     -19.191   1.934  51.508  1.00  6.12           C  
ATOM   1446  CZ2 TRP A 178     -17.886  -0.023  49.936  1.00  5.22           C  
ATOM   1447  CZ3 TRP A 178     -19.748   0.671  51.302  1.00  6.65           C  
ATOM   1448  CH2 TRP A 178     -19.093  -0.289  50.524  1.00  6.03           C  
ATOM   1449  N   THR A 179     -19.517   7.068  52.131  1.00  4.51           N  
ATOM   1450  CA  THR A 179     -19.939   7.871  53.269  1.00  4.47           C  
ATOM   1451  C   THR A 179     -19.540   7.126  54.548  1.00  5.24           C  
ATOM   1452  O   THR A 179     -19.493   5.890  54.568  1.00  5.60           O  
ATOM   1453  CB  THR A 179     -21.450   8.163  53.248  1.00  4.53           C  
ATOM   1454  OG1 THR A 179     -22.185   6.951  53.028  1.00  5.11           O  
ATOM   1455  CG2 THR A 179     -21.796   9.196  52.153  1.00  4.75           C  
ATOM   1456  N   HIS A 180     -19.218   7.872  55.609  1.00  5.87           N  
ATOM   1457  CA  HIS A 180     -18.660   7.248  56.805  1.00  6.10           C  
ATOM   1458  C   HIS A 180     -19.710   6.536  57.647  1.00  6.58           C  
ATOM   1459  O   HIS A 180     -19.352   5.821  58.579  1.00  7.41           O  
ATOM   1460  CB  HIS A 180     -17.884   8.274  57.634  1.00  6.49           C  
ATOM   1461  CG  HIS A 180     -16.632   8.768  56.976  1.00  6.67           C  
ATOM   1462  ND1 HIS A 180     -15.613   9.381  57.684  1.00  8.56           N  
ATOM   1463  CD2 HIS A 180     -16.220   8.719  55.690  1.00  7.69           C  
ATOM   1464  CE1 HIS A 180     -14.654   9.725  56.843  1.00  8.38           C  
ATOM   1465  NE2 HIS A 180     -14.988   9.325  55.630  1.00  9.04           N  
ATOM   1466  N   ASP A 181     -20.982   6.669  57.287  1.00  6.12           N  
ATOM   1467  CA  ASP A 181     -22.034   5.830  57.884  1.00  6.13           C  
ATOM   1468  C   ASP A 181     -21.997   4.387  57.350  1.00  6.36           C  
ATOM   1469  O   ASP A 181     -22.741   3.542  57.836  1.00  7.16           O  
ATOM   1470  CB  ASP A 181     -23.432   6.439  57.705  1.00  6.50           C  
ATOM   1471  CG  ASP A 181     -23.881   6.549  56.252  1.00  6.46           C  
ATOM   1472  OD1 ASP A 181     -23.099   6.176  55.340  1.00  5.82           O  
ATOM   1473  OD2 ASP A 181     -25.038   7.025  56.059  1.00  6.56           O  
ATOM   1474  N   GLY A 182     -21.172   4.123  56.333  1.00  5.82           N  
ATOM   1475  CA  GLY A 182     -21.089   2.806  55.699  1.00  6.11           C  
ATOM   1476  C   GLY A 182     -22.264   2.410  54.824  1.00  6.04           C  
ATOM   1477  O   GLY A 182     -22.345   1.261  54.390  1.00  6.21           O  
ATOM   1478  N   LYS A 183     -23.151   3.355  54.521  1.00  5.15           N  
ATOM   1479  CA  LYS A 183     -24.387   3.014  53.822  1.00  6.00           C  
ATOM   1480  C   LYS A 183     -24.159   2.801  52.335  1.00  5.03           C  
ATOM   1481  O   LYS A 183     -24.862   2.011  51.683  1.00  5.34           O  
ATOM   1482  CB  LYS A 183     -25.431   4.113  54.013  1.00  6.07           C  
ATOM   1483  CG  LYS A 183     -26.808   3.761  53.463  1.00  7.36           C  
ATOM   1484  CD  LYS A 183     -27.870   4.784  53.824  1.00  7.95           C  
ATOM   1485  CE  LYS A 183     -29.270   4.280  53.401  1.00 10.39           C  
ATOM   1486  NZ  LYS A 183     -30.436   5.060  53.937  1.00 13.93           N  
ATOM   1487  N   GLY A 184     -23.202   3.532  51.774  1.00  5.06           N  
ATOM   1488  CA  GLY A 184     -23.066   3.544  50.343  1.00  4.62           C  
ATOM   1489  C   GLY A 184     -21.867   4.351  49.902  1.00  4.76           C  
ATOM   1490  O   GLY A 184     -21.073   4.808  50.729  1.00  4.80           O  
ATOM   1491  N   MET A 185     -21.735   4.485  48.586  1.00  4.55           N  
ATOM   1492  CA  MET A 185     -20.521   5.014  47.980  1.00  3.93           C  
ATOM   1493  C   MET A 185     -20.851   5.881  46.776  1.00  4.03           C  
ATOM   1494  O   MET A 185     -21.667   5.508  45.922  1.00  3.94           O  
ATOM   1495  CB  MET A 185     -19.634   3.853  47.520  1.00  4.06           C  
ATOM   1496  CG  MET A 185     -18.237   4.274  47.143  1.00  5.58           C  
ATOM   1497  SD  MET A 185     -17.245   2.951  46.431  1.00  5.55           S  
ATOM   1498  CE  MET A 185     -17.840   3.015  44.727  1.00  8.27           C  
ATOM   1499  N   PHE A 186     -20.192   7.037  46.708  1.00  3.65           N  
ATOM   1500  CA  PHE A 186     -20.229   7.883  45.515  1.00  4.33           C  
ATOM   1501  C   PHE A 186     -19.352   7.334  44.397  1.00  3.91           C  
ATOM   1502  O   PHE A 186     -18.273   6.781  44.639  1.00  4.05           O  
ATOM   1503  CB  PHE A 186     -19.726   9.301  45.845  1.00  4.33           C  
ATOM   1504  CG  PHE A 186     -20.616  10.085  46.780  1.00  4.84           C  
ATOM   1505  CD1 PHE A 186     -21.784  10.656  46.321  1.00  4.43           C  
ATOM   1506  CD2 PHE A 186     -20.271  10.274  48.108  1.00  4.21           C  
ATOM   1507  CE1 PHE A 186     -22.605  11.392  47.166  1.00  5.15           C  
ATOM   1508  CE2 PHE A 186     -21.108  11.012  48.966  1.00  4.36           C  
ATOM   1509  CZ  PHE A 186     -22.272  11.558  48.475  1.00  5.25           C  
ATOM   1510  N   TYR A 187     -19.809   7.535  43.162  1.00  3.55           N  
ATOM   1511  CA  TYR A 187     -19.049   7.146  41.978  1.00  3.35           C  
ATOM   1512  C   TYR A 187     -19.601   7.951  40.804  1.00  4.16           C  
ATOM   1513  O   TYR A 187     -20.619   8.643  40.929  1.00  4.25           O  
ATOM   1514  CB  TYR A 187     -19.169   5.627  41.732  1.00  3.76           C  
ATOM   1515  CG  TYR A 187     -20.537   5.221  41.239  1.00  3.72           C  
ATOM   1516  CD1 TYR A 187     -21.610   5.125  42.109  1.00  2.75           C  
ATOM   1517  CD2 TYR A 187     -20.776   5.004  39.879  1.00  5.30           C  
ATOM   1518  CE1 TYR A 187     -22.882   4.822  41.645  1.00  3.08           C  
ATOM   1519  CE2 TYR A 187     -22.047   4.683  39.416  1.00  4.93           C  
ATOM   1520  CZ  TYR A 187     -23.090   4.609  40.302  1.00  4.99           C  
ATOM   1521  OH  TYR A 187     -24.342   4.285  39.835  1.00  5.93           O  
ATOM   1522  N   ASN A 188     -18.923   7.875  39.659  1.00  3.86           N  
ATOM   1523  CA  ASN A 188     -19.372   8.544  38.449  1.00  4.56           C  
ATOM   1524  C   ASN A 188     -19.723   7.563  37.345  1.00  4.31           C  
ATOM   1525  O   ASN A 188     -19.089   6.508  37.203  1.00  4.37           O  
ATOM   1526  CB  ASN A 188     -18.287   9.474  37.894  1.00  4.17           C  
ATOM   1527  CG  ASN A 188     -17.858  10.548  38.883  1.00  5.28           C  
ATOM   1528  OD1 ASN A 188     -16.818  10.435  39.537  1.00  5.26           O  
ATOM   1529  ND2 ASN A 188     -18.649  11.612  38.987  1.00  4.53           N  
ATOM   1530  N   SER A 189     -20.689   7.957  36.525  1.00  4.90           N  
ATOM   1531  CA  SER A 189     -21.030   7.173  35.334  1.00  5.88           C  
ATOM   1532  C   SER A 189     -21.388   8.084  34.167  1.00  6.15           C  
ATOM   1533  O   SER A 189     -21.717   9.263  34.342  1.00  6.39           O  
ATOM   1534  CB  SER A 189     -22.195   6.222  35.629  1.00  6.87           C  
ATOM   1535  OG  SER A 189     -23.350   6.948  35.977  1.00  8.65           O  
ATOM   1536  N   TYR A 190     -21.329   7.509  32.969  1.00  5.70           N  
ATOM   1537  CA  TYR A 190     -21.765   8.163  31.747  1.00  6.09           C  
ATOM   1538  C   TYR A 190     -23.098   7.609  31.273  1.00  7.64           C  
ATOM   1539  O   TYR A 190     -23.429   6.450  31.524  1.00  8.20           O  
ATOM   1540  CB  TYR A 190     -20.718   8.006  30.645  1.00  6.04           C  
ATOM   1541  CG  TYR A 190     -19.500   8.890  30.831  1.00  5.50           C  
ATOM   1542  CD1 TYR A 190     -19.483  10.179  30.340  1.00  4.46           C  
ATOM   1543  CD2 TYR A 190     -18.372   8.447  31.529  1.00  5.17           C  
ATOM   1544  CE1 TYR A 190     -18.379  11.019  30.512  1.00  4.58           C  
ATOM   1545  CE2 TYR A 190     -17.267   9.269  31.703  1.00  6.61           C  
ATOM   1546  CZ  TYR A 190     -17.270  10.551  31.193  1.00  4.15           C  
ATOM   1547  OH  TYR A 190     -16.177  11.360  31.368  1.00  6.38           O  
ATOM   1548  N   PRO A 191     -23.866   8.431  30.566  1.00  8.85           N  
ATOM   1549  CA  PRO A 191     -25.165   7.947  30.100  1.00  9.74           C  
ATOM   1550  C   PRO A 191     -25.018   6.877  29.038  1.00 10.44           C  
ATOM   1551  O   PRO A 191     -24.004   6.801  28.357  1.00 10.82           O  
ATOM   1552  CB  PRO A 191     -25.827   9.207  29.525  1.00 10.34           C  
ATOM   1553  CG  PRO A 191     -24.727  10.122  29.204  1.00 11.27           C  
ATOM   1554  CD  PRO A 191     -23.605   9.822  30.157  1.00  9.68           C  
ATOM   1555  N   GLN A 192     -26.040   6.042  28.913  1.00 11.74           N  
ATOM   1556  CA  GLN A 192     -26.071   5.005  27.889  1.00 12.56           C  
ATOM   1557  C   GLN A 192     -25.834   5.624  26.517  1.00 12.42           C  
ATOM   1558  O   GLN A 192     -26.306   6.720  26.230  1.00 12.08           O  
ATOM   1559  CB  GLN A 192     -27.422   4.287  27.898  1.00 13.31           C  
ATOM   1560  CG  GLN A 192     -27.876   3.812  29.255  1.00 15.80           C  
ATOM   1561  N   GLN A 193     -25.076   4.921  25.679  1.00 12.59           N  
ATOM   1562  CA  GLN A 193     -24.815   5.384  24.326  1.00 12.76           C  
ATOM   1563  C   GLN A 193     -25.031   4.258  23.328  1.00 13.38           C  
ATOM   1564  O   GLN A 193     -24.903   3.086  23.670  1.00 13.71           O  
ATOM   1565  CB  GLN A 193     -23.395   5.941  24.198  1.00 12.63           C  
ATOM   1566  CG  GLN A 193     -22.273   4.938  24.415  1.00 11.87           C  
ATOM   1567  CD  GLN A 193     -20.914   5.600  24.369  1.00 11.92           C  
ATOM   1568  OE1 GLN A 193     -20.812   6.820  24.178  1.00 13.64           O  
ATOM   1569  NE2 GLN A 193     -19.862   4.805  24.500  1.00 10.54           N  
ATOM   1570  N   ASP A 194     -25.368   4.642  22.103  1.00 14.82           N  
ATOM   1571  CA  ASP A 194     -25.459   3.696  21.001  1.00 15.34           C  
ATOM   1572  C   ASP A 194     -24.076   3.142  20.689  1.00 14.67           C  
ATOM   1573  O   ASP A 194     -23.054   3.796  20.930  1.00 14.13           O  
ATOM   1574  CB  ASP A 194     -26.040   4.359  19.750  1.00 16.53           C  
ATOM   1575  CG  ASP A 194     -27.501   4.753  19.912  1.00 19.07           C  
ATOM   1576  OD1 ASP A 194     -28.195   4.158  20.762  1.00 23.91           O  
ATOM   1577  OD2 ASP A 194     -27.950   5.653  19.171  1.00 25.69           O  
ATOM   1578  N   GLY A 195     -24.055   1.940  20.127  1.00 13.76           N  
ATOM   1579  CA  GLY A 195     -22.814   1.285  19.782  1.00 12.75           C  
ATOM   1580  C   GLY A 195     -22.172   0.654  20.994  1.00 11.97           C  
ATOM   1581  O   GLY A 195     -22.825   0.423  22.014  1.00 12.32           O  
ATOM   1582  N   LYS A 196     -20.887   0.349  20.859  1.00 10.90           N  
ATOM   1583  CA  LYS A 196     -20.126  -0.348  21.886  1.00 10.51           C  
ATOM   1584  C   LYS A 196     -19.579   0.594  22.955  1.00  9.55           C  
ATOM   1585  O   LYS A 196     -19.345   1.781  22.707  1.00  9.65           O  
ATOM   1586  CB  LYS A 196     -18.949  -1.099  21.261  1.00 10.84           C  
ATOM   1587  CG  LYS A 196     -19.354  -2.238  20.334  1.00 11.86           C  
ATOM   1588  CD  LYS A 196     -18.164  -2.979  19.764  1.00 11.37           C  
ATOM   1589  CE  LYS A 196     -17.512  -2.227  18.618  1.00 12.54           C  
ATOM   1590  NZ  LYS A 196     -16.309  -2.940  18.069  1.00 13.98           N  
ATOM   1591  N   SER A 197     -19.382   0.023  24.136  1.00  9.56           N  
ATOM   1592  CA  SER A 197     -18.712   0.681  25.241  1.00  8.43           C  
ATOM   1593  C   SER A 197     -17.725  -0.296  25.854  1.00  8.40           C  
ATOM   1594  O   SER A 197     -17.788  -0.600  27.043  1.00  9.67           O  
ATOM   1595  CB  SER A 197     -19.734   1.143  26.282  1.00  8.87           C  
ATOM   1596  OG  SER A 197     -20.587   2.116  25.722  1.00  9.34           O  
ATOM   1597  N   ASP A 198     -16.810  -0.806  25.029  1.00  7.71           N  
ATOM   1598  CA  ASP A 198     -15.841  -1.788  25.480  1.00  7.42           C  
ATOM   1599  C   ASP A 198     -14.382  -1.378  25.305  1.00  6.82           C  
ATOM   1600  O   ASP A 198     -13.487  -2.160  25.618  1.00  6.88           O  
ATOM   1601  CB  ASP A 198     -16.074  -3.141  24.791  1.00  7.73           C  
ATOM   1602  CG  ASP A 198     -15.804  -3.116  23.283  1.00  8.95           C  
ATOM   1603  OD1 ASP A 198     -15.576  -2.030  22.693  1.00  8.34           O  
ATOM   1604  OD2 ASP A 198     -15.879  -4.215  22.660  1.00 12.39           O  
ATOM   1605  N   GLY A 199     -14.151  -0.157  24.807  1.00  6.08           N  
ATOM   1606  CA  GLY A 199     -12.817   0.321  24.503  1.00  5.47           C  
ATOM   1607  C   GLY A 199     -12.407   0.302  23.048  1.00  5.46           C  
ATOM   1608  O   GLY A 199     -11.351   0.834  22.713  1.00  4.99           O  
ATOM   1609  N   THR A 200     -13.220  -0.318  22.192  1.00  5.60           N  
ATOM   1610  CA  THR A 200     -12.947  -0.330  20.748  1.00  6.00           C  
ATOM   1611  C   THR A 200     -13.679   0.783  20.000  1.00  6.04           C  
ATOM   1612  O   THR A 200     -13.400   1.038  18.825  1.00  6.82           O  
ATOM   1613  CB  THR A 200     -13.311  -1.678  20.101  1.00  6.54           C  
ATOM   1614  OG1 THR A 200     -14.732  -1.886  20.152  1.00  7.55           O  
ATOM   1615  CG2 THR A 200     -12.557  -2.818  20.776  1.00  7.60           C  
ATOM   1616  N   GLU A 201     -14.625   1.433  20.663  1.00  6.34           N  
ATOM   1617  CA  GLU A 201     -15.364   2.529  20.078  1.00  5.90           C  
ATOM   1618  C   GLU A 201     -14.580   3.831  20.178  1.00  5.90           C  
ATOM   1619  O   GLU A 201     -13.628   3.959  20.962  1.00  5.95           O  
ATOM   1620  CB  GLU A 201     -16.722   2.665  20.764  1.00  5.87           C  
ATOM   1621  CG  GLU A 201     -16.711   3.459  22.086  1.00  5.85           C  
ATOM   1622  CD  GLU A 201     -16.216   2.699  23.289  1.00  7.56           C  
ATOM   1623  OE1 GLU A 201     -15.859   1.499  23.201  1.00  6.33           O  
ATOM   1624  OE2 GLU A 201     -16.229   3.328  24.361  1.00  7.08           O  
ATOM   1625  N   THR A 202     -15.006   4.825  19.416  1.00  5.37           N  
ATOM   1626  CA  THR A 202     -14.372   6.140  19.452  1.00  5.23           C  
ATOM   1627  C   THR A 202     -15.285   7.237  20.018  1.00  5.23           C  
ATOM   1628  O   THR A 202     -14.881   8.386  20.107  1.00  5.41           O  
ATOM   1629  CB  THR A 202     -13.915   6.579  18.047  1.00  5.44           C  
ATOM   1630  OG1 THR A 202     -15.061   6.800  17.221  1.00  6.60           O  
ATOM   1631  CG2 THR A 202     -13.023   5.500  17.393  1.00  6.08           C  
ATOM   1632  N   SER A 203     -16.502   6.871  20.411  1.00  5.63           N  
ATOM   1633  CA  SER A 203     -17.524   7.810  20.846  1.00  6.18           C  
ATOM   1634  C   SER A 203     -17.070   8.763  21.955  1.00  5.84           C  
ATOM   1635  O   SER A 203     -16.458   8.330  22.915  1.00  6.02           O  
ATOM   1636  CB  SER A 203     -18.731   7.012  21.329  1.00  6.79           C  
ATOM   1637  OG  SER A 203     -19.116   6.043  20.359  1.00  9.05           O  
ATOM   1638  N   THR A 204     -17.371  10.052  21.802  1.00  6.28           N  
ATOM   1639  CA  THR A 204     -16.996  11.058  22.788  1.00  6.28           C  
ATOM   1640  C   THR A 204     -17.758  10.818  24.091  1.00  6.11           C  
ATOM   1641  O   THR A 204     -18.926  10.366  24.098  1.00  6.96           O  
ATOM   1642  CB  THR A 204     -17.235  12.493  22.249  1.00  6.62           C  
ATOM   1643  OG1 THR A 204     -16.629  13.465  23.118  1.00  7.59           O  
ATOM   1644  CG2 THR A 204     -18.733  12.750  22.116  1.00  7.76           C  
ATOM   1645  N   ASN A 205     -17.074  11.077  25.204  1.00  5.21           N  
ATOM   1646  CA  ASN A 205     -17.630  10.874  26.545  1.00  5.37           C  
ATOM   1647  C   ASN A 205     -18.019  12.225  27.135  1.00  5.44           C  
ATOM   1648  O   ASN A 205     -17.155  13.055  27.442  1.00  5.58           O  
ATOM   1649  CB  ASN A 205     -16.594  10.189  27.433  1.00  5.25           C  
ATOM   1650  CG  ASN A 205     -16.132   8.859  26.873  1.00  6.53           C  
ATOM   1651  OD1 ASN A 205     -14.932   8.652  26.656  1.00  8.62           O  
ATOM   1652  ND2 ASN A 205     -17.071   7.945  26.654  1.00  6.82           N  
ATOM   1653  N   LEU A 206     -19.325  12.433  27.281  1.00  5.26           N  
ATOM   1654  CA  LEU A 206     -19.894  13.689  27.760  1.00  5.42           C  
ATOM   1655  C   LEU A 206     -20.990  13.410  28.788  1.00  5.59           C  
ATOM   1656  O   LEU A 206     -21.515  12.290  28.858  1.00  5.31           O  
ATOM   1657  CB  LEU A 206     -20.474  14.483  26.582  1.00  5.91           C  
ATOM   1658  CG  LEU A 206     -19.449  14.956  25.542  1.00  6.69           C  
ATOM   1659  CD1 LEU A 206     -20.196  15.524  24.335  1.00  9.05           C  
ATOM   1660  CD2 LEU A 206     -18.477  15.992  26.083  1.00  8.17           C  
ATOM   1661  N   HIS A 207     -21.341  14.437  29.565  1.00  5.50           N  
ATOM   1662  CA  HIS A 207     -22.440  14.360  30.550  1.00  6.38           C  
ATOM   1663  C   HIS A 207     -22.196  13.337  31.658  1.00  5.32           C  
ATOM   1664  O   HIS A 207     -23.110  12.645  32.102  1.00  5.85           O  
ATOM   1665  CB  HIS A 207     -23.777  14.097  29.857  1.00  7.25           C  
ATOM   1666  CG  HIS A 207     -24.254  15.256  29.046  1.00 12.11           C  
ATOM   1667  ND1 HIS A 207     -24.746  16.408  29.620  1.00 16.00           N  
ATOM   1668  CD2 HIS A 207     -24.293  15.452  27.711  1.00 14.87           C  
ATOM   1669  CE1 HIS A 207     -25.088  17.257  28.665  1.00 16.73           C  
ATOM   1670  NE2 HIS A 207     -24.819  16.702  27.498  1.00 17.27           N  
ATOM   1671  N   GLN A 208     -20.956  13.274  32.129  1.00  4.91           N  
ATOM   1672  CA  GLN A 208     -20.642  12.456  33.293  1.00  4.69           C  
ATOM   1673  C   GLN A 208     -21.430  12.954  34.503  1.00  4.72           C  
ATOM   1674  O   GLN A 208     -21.505  14.162  34.733  1.00  4.49           O  
ATOM   1675  CB  GLN A 208     -19.151  12.519  33.618  1.00  4.45           C  
ATOM   1676  CG  GLN A 208     -18.690  11.361  34.483  1.00  4.70           C  
ATOM   1677  CD  GLN A 208     -17.406  11.648  35.228  1.00  5.29           C  
ATOM   1678  OE1 GLN A 208     -17.291  12.679  35.894  1.00  5.34           O  
ATOM   1679  NE2 GLN A 208     -16.455  10.709  35.184  1.00  5.33           N  
ATOM   1680  N   LYS A 209     -21.987  12.024  35.280  1.00  5.00           N  
ATOM   1681  CA  LYS A 209     -22.762  12.390  36.469  1.00  5.30           C  
ATOM   1682  C   LYS A 209     -22.188  11.764  37.729  1.00  4.41           C  
ATOM   1683  O   LYS A 209     -21.413  10.815  37.660  1.00  4.59           O  
ATOM   1684  CB  LYS A 209     -24.221  11.990  36.279  1.00  6.53           C  
ATOM   1685  CG  LYS A 209     -24.870  12.755  35.129  1.00  7.98           C  
ATOM   1686  CD  LYS A 209     -26.266  12.293  34.823  1.00  8.34           C  
ATOM   1687  CE  LYS A 209     -26.743  12.902  33.527  1.00 10.24           C  
ATOM   1688  NZ  LYS A 209     -26.007  12.351  32.382  1.00 13.54           N  
ATOM   1689  N   LEU A 210     -22.554  12.349  38.869  1.00  4.10           N  
ATOM   1690  CA  LEU A 210     -22.194  11.818  40.169  1.00  4.07           C  
ATOM   1691  C   LEU A 210     -23.398  11.114  40.787  1.00  3.85           C  
ATOM   1692  O   LEU A 210     -24.431  11.746  41.018  1.00  4.40           O  
ATOM   1693  CB  LEU A 210     -21.730  12.940  41.119  1.00  4.43           C  
ATOM   1694  CG  LEU A 210     -21.345  12.496  42.526  1.00  4.19           C  
ATOM   1695  CD1 LEU A 210     -20.012  11.758  42.492  1.00  5.55           C  
ATOM   1696  CD2 LEU A 210     -21.311  13.704  43.484  1.00  6.42           C  
ATOM   1697  N   TYR A 211     -23.227   9.831  41.087  1.00  4.31           N  
ATOM   1698  CA  TYR A 211     -24.257   9.017  41.708  1.00  4.47           C  
ATOM   1699  C   TYR A 211     -23.815   8.519  43.072  1.00  4.31           C  
ATOM   1700  O   TYR A 211     -22.627   8.518  43.400  1.00  4.42           O  
ATOM   1701  CB  TYR A 211     -24.583   7.814  40.806  1.00  4.93           C  
ATOM   1702  CG  TYR A 211     -25.488   8.151  39.654  1.00  6.47           C  
ATOM   1703  CD1 TYR A 211     -26.855   8.126  39.840  1.00  7.91           C  
ATOM   1704  CD2 TYR A 211     -24.982   8.451  38.392  1.00  9.43           C  
ATOM   1705  CE1 TYR A 211     -27.726   8.424  38.824  1.00  9.89           C  
ATOM   1706  CE2 TYR A 211     -25.862   8.762  37.343  1.00  8.66           C  
ATOM   1707  CZ  TYR A 211     -27.227   8.752  37.589  1.00  8.92           C  
ATOM   1708  OH  TYR A 211     -28.143   9.042  36.577  1.00 13.22           O  
ATOM   1709  N   TYR A 212     -24.795   8.084  43.853  1.00  4.37           N  
ATOM   1710  CA  TYR A 212     -24.573   7.454  45.142  1.00  4.10           C  
ATOM   1711  C   TYR A 212     -25.244   6.086  45.140  1.00  4.18           C  
ATOM   1712  O   TYR A 212     -26.459   5.985  44.928  1.00  4.93           O  
ATOM   1713  CB  TYR A 212     -25.168   8.313  46.245  1.00  4.45           C  
ATOM   1714  CG  TYR A 212     -24.933   7.797  47.642  1.00  4.48           C  
ATOM   1715  CD1 TYR A 212     -23.667   7.805  48.208  1.00  4.24           C  
ATOM   1716  CD2 TYR A 212     -25.985   7.334  48.416  1.00  3.97           C  
ATOM   1717  CE1 TYR A 212     -23.454   7.353  49.505  1.00  4.45           C  
ATOM   1718  CE2 TYR A 212     -25.774   6.889  49.709  1.00  5.02           C  
ATOM   1719  CZ  TYR A 212     -24.504   6.887  50.239  1.00  4.40           C  
ATOM   1720  OH  TYR A 212     -24.307   6.483  51.554  1.00  5.61           O  
ATOM   1721  N   HIS A 213     -24.456   5.043  45.383  1.00  4.35           N  
ATOM   1722  CA  HIS A 213     -24.959   3.680  45.421  1.00  4.54           C  
ATOM   1723  C   HIS A 213     -25.097   3.205  46.856  1.00  4.45           C  
ATOM   1724  O   HIS A 213     -24.125   3.148  47.584  1.00  4.68           O  
ATOM   1725  CB  HIS A 213     -24.011   2.729  44.687  1.00  4.37           C  
ATOM   1726  CG  HIS A 213     -24.439   1.298  44.775  1.00  4.41           C  
ATOM   1727  ND1 HIS A 213     -25.586   0.845  44.168  1.00  4.86           N  
ATOM   1728  CD2 HIS A 213     -23.894   0.233  45.406  1.00  5.82           C  
ATOM   1729  CE1 HIS A 213     -25.738  -0.443  44.433  1.00  4.92           C  
ATOM   1730  NE2 HIS A 213     -24.721  -0.841  45.179  1.00  5.23           N  
ATOM   1731  N   VAL A 214     -26.316   2.834  47.234  1.00  4.73           N  
ATOM   1732  CA  VAL A 214     -26.572   2.238  48.546  1.00  4.90           C  
ATOM   1733  C   VAL A 214     -26.209   0.756  48.500  1.00  4.28           C  
ATOM   1734  O   VAL A 214     -26.715   0.008  47.655  1.00  4.83           O  
ATOM   1735  CB  VAL A 214     -28.051   2.432  48.937  1.00  5.05           C  
ATOM   1736  CG1 VAL A 214     -28.382   1.688  50.220  1.00  7.38           C  
ATOM   1737  CG2 VAL A 214     -28.370   3.934  49.080  1.00  6.08           C  
ATOM   1738  N   LEU A 215     -25.323   0.324  49.392  1.00  4.93           N  
ATOM   1739  CA  LEU A 215     -24.888  -1.069  49.385  1.00  5.27           C  
ATOM   1740  C   LEU A 215     -26.113  -1.971  49.591  1.00  6.10           C  
ATOM   1741  O   LEU A 215     -26.960  -1.693  50.449  1.00  6.38           O  
ATOM   1742  CB  LEU A 215     -23.841  -1.323  50.465  1.00  5.21           C  
ATOM   1743  CG  LEU A 215     -23.073  -2.629  50.314  1.00  5.81           C  
ATOM   1744  CD1 LEU A 215     -22.189  -2.596  49.065  1.00  7.46           C  
ATOM   1745  CD2 LEU A 215     -22.241  -2.881  51.548  1.00  6.60           C  
ATOM   1746  N   GLY A 216     -26.215  -3.025  48.796  1.00  6.14           N  
ATOM   1747  CA  GLY A 216     -27.325  -3.982  48.912  1.00  6.55           C  
ATOM   1748  C   GLY A 216     -28.535  -3.668  48.050  1.00  7.62           C  
ATOM   1749  O   GLY A 216     -29.607  -4.273  48.236  1.00  9.29           O  
ATOM   1750  N   THR A 217     -28.362  -2.767  47.080  1.00  7.34           N  
ATOM   1751  CA  THR A 217     -29.410  -2.384  46.153  1.00  7.51           C  
ATOM   1752  C   THR A 217     -28.920  -2.519  44.716  1.00  7.53           C  
ATOM   1753  O   THR A 217     -27.720  -2.706  44.457  1.00  7.77           O  
ATOM   1754  CB  THR A 217     -29.866  -0.926  46.366  1.00  7.45           C  
ATOM   1755  OG1 THR A 217     -28.804  -0.031  46.024  1.00  7.86           O  
ATOM   1756  CG2 THR A 217     -30.281  -0.665  47.812  1.00  8.45           C  
ATOM   1757  N   ASP A 218     -29.861  -2.442  43.779  1.00  7.72           N  
ATOM   1758  CA  ASP A 218     -29.532  -2.427  42.363  1.00  8.68           C  
ATOM   1759  C   ASP A 218     -29.080  -1.034  41.906  1.00  7.79           C  
ATOM   1760  O   ASP A 218     -29.579  -0.007  42.384  1.00  7.61           O  
ATOM   1761  CB  ASP A 218     -30.751  -2.854  41.538  1.00  9.57           C  
ATOM   1762  CG  ASP A 218     -31.190  -4.277  41.818  1.00 13.93           C  
ATOM   1763  OD1 ASP A 218     -30.358  -5.115  42.244  1.00 19.45           O  
ATOM   1764  OD2 ASP A 218     -32.383  -4.570  41.584  1.00 20.15           O  
ATOM   1765  N   GLN A 219     -28.177  -0.997  40.927  1.00  7.24           N  
ATOM   1766  CA  GLN A 219     -27.701   0.275  40.377  1.00  6.54           C  
ATOM   1767  C   GLN A 219     -28.841   1.174  39.882  1.00  6.70           C  
ATOM   1768  O   GLN A 219     -28.752   2.406  39.945  1.00  5.91           O  
ATOM   1769  CB  GLN A 219     -26.698   0.031  39.236  1.00  6.45           C  
ATOM   1770  CG  GLN A 219     -26.136   1.294  38.626  1.00  5.72           C  
ATOM   1771  CD  GLN A 219     -24.995   1.047  37.666  1.00  6.46           C  
ATOM   1772  OE1 GLN A 219     -24.844  -0.052  37.112  1.00  6.11           O  
ATOM   1773  NE2 GLN A 219     -24.166   2.076  37.466  1.00  8.25           N  
ATOM   1774  N   SER A 220     -29.919   0.555  39.405  1.00  7.85           N  
ATOM   1775  CA  SER A 220     -31.054   1.297  38.901  1.00  8.71           C  
ATOM   1776  C   SER A 220     -31.668   2.217  39.962  1.00  8.46           C  
ATOM   1777  O   SER A 220     -32.364   3.148  39.619  1.00  9.90           O  
ATOM   1778  CB  SER A 220     -32.127   0.343  38.369  1.00  9.06           C  
ATOM   1779  OG  SER A 220     -32.656  -0.455  39.403  1.00 11.33           O  
ATOM   1780  N   GLU A 221     -31.403   1.941  41.233  1.00  8.50           N  
ATOM   1781  CA  GLU A 221     -31.952   2.738  42.330  1.00  8.33           C  
ATOM   1782  C   GLU A 221     -30.997   3.834  42.823  1.00  7.54           C  
ATOM   1783  O   GLU A 221     -31.337   4.586  43.736  1.00  7.37           O  
ATOM   1784  CB  GLU A 221     -32.327   1.808  43.486  1.00  9.62           C  
ATOM   1785  CG  GLU A 221     -33.221   0.645  43.044  1.00 12.42           C  
ATOM   1786  CD  GLU A 221     -34.438   1.099  42.252  1.00 18.63           C  
ATOM   1787  OE1 GLU A 221     -35.282   1.820  42.828  1.00 22.27           O  
ATOM   1788  OE2 GLU A 221     -34.557   0.745  41.051  1.00 22.46           O  
ATOM   1789  N   ASP A 222     -29.815   3.931  42.216  1.00  5.86           N  
ATOM   1790  CA  ASP A 222     -28.811   4.888  42.698  1.00  5.77           C  
ATOM   1791  C   ASP A 222     -29.291   6.316  42.608  1.00  5.65           C  
ATOM   1792  O   ASP A 222     -30.063   6.670  41.712  1.00  6.87           O  
ATOM   1793  CB  ASP A 222     -27.498   4.728  41.933  1.00  5.39           C  
ATOM   1794  CG  ASP A 222     -26.792   3.409  42.252  1.00  5.81           C  
ATOM   1795  OD1 ASP A 222     -27.314   2.617  43.079  1.00  4.84           O  
ATOM   1796  OD2 ASP A 222     -25.702   3.185  41.696  1.00  6.11           O  
ATOM   1797  N   ILE A 223     -28.821   7.126  43.552  1.00  5.44           N  
ATOM   1798  CA  ILE A 223     -29.266   8.495  43.693  1.00  5.71           C  
ATOM   1799  C   ILE A 223     -28.367   9.410  42.873  1.00  5.68           C  
ATOM   1800  O   ILE A 223     -27.133   9.378  43.017  1.00  5.29           O  
ATOM   1801  CB  ILE A 223     -29.236   8.931  45.165  1.00  6.06           C  
ATOM   1802  CG1 ILE A 223     -30.027   7.962  46.047  1.00  7.83           C  
ATOM   1803  CG2 ILE A 223     -29.746  10.358  45.313  1.00  6.59           C  
ATOM   1804  CD1 ILE A 223     -31.488   7.825  45.676  1.00  8.36           C  
ATOM   1805  N   LEU A 224     -28.971  10.237  42.023  1.00  5.40           N  
ATOM   1806  CA  LEU A 224     -28.235  11.260  41.269  1.00  5.60           C  
ATOM   1807  C   LEU A 224     -27.981  12.453  42.182  1.00  5.27           C  
ATOM   1808  O   LEU A 224     -28.917  13.082  42.677  1.00  5.96           O  
ATOM   1809  CB  LEU A 224     -29.009  11.703  40.023  1.00  5.34           C  
ATOM   1810  CG  LEU A 224     -28.421  12.833  39.180  1.00  5.40           C  
ATOM   1811  CD1 LEU A 224     -27.064  12.453  38.598  1.00  6.70           C  
ATOM   1812  CD2 LEU A 224     -29.379  13.212  38.046  1.00  7.08           C  
ATOM   1813  N   CYS A 225     -26.704  12.764  42.398  1.00  5.14           N  
ATOM   1814  CA  CYS A 225     -26.298  13.779  43.377  1.00  5.04           C  
ATOM   1815  C   CYS A 225     -25.762  15.070  42.771  1.00  4.85           C  
ATOM   1816  O   CYS A 225     -25.842  16.118  43.415  1.00  5.11           O  
ATOM   1817  CB  CYS A 225     -25.278  13.207  44.358  1.00  5.38           C  
ATOM   1818  SG  CYS A 225     -25.940  11.917  45.400  1.00  7.53           S  
ATOM   1819  N   ALA A 226     -25.184  14.991  41.570  1.00  4.63           N  
ATOM   1820  CA  ALA A 226     -24.755  16.172  40.831  1.00  4.49           C  
ATOM   1821  C   ALA A 226     -24.740  15.860  39.330  1.00  5.14           C  
ATOM   1822  O   ALA A 226     -24.326  14.776  38.917  1.00  5.83           O  
ATOM   1823  CB  ALA A 226     -23.361  16.630  41.289  1.00  4.72           C  
ATOM   1824  N   GLU A 227     -25.214  16.813  38.533  1.00  6.00           N  
ATOM   1825  CA  GLU A 227     -25.150  16.727  37.077  1.00  6.74           C  
ATOM   1826  C   GLU A 227     -25.028  18.143  36.506  1.00  6.79           C  
ATOM   1827  O   GLU A 227     -25.407  19.122  37.152  1.00  6.75           O  
ATOM   1828  CB  GLU A 227     -26.374  16.013  36.481  1.00  7.86           C  
ATOM   1829  CG  GLU A 227     -27.713  16.698  36.730  1.00  8.38           C  
ATOM   1830  CD  GLU A 227     -28.858  16.098  35.899  1.00  9.29           C  
ATOM   1831  OE1 GLU A 227     -28.567  15.388  34.927  1.00 17.46           O  
ATOM   1832  OE2 GLU A 227     -30.029  16.342  36.227  1.00 17.47           O  
ATOM   1833  N   PHE A 228     -24.508  18.235  35.288  1.00  6.92           N  
ATOM   1834  CA  PHE A 228     -24.174  19.519  34.682  1.00  7.32           C  
ATOM   1835  C   PHE A 228     -24.718  19.544  33.256  1.00  7.85           C  
ATOM   1836  O   PHE A 228     -23.960  19.518  32.277  1.00  8.06           O  
ATOM   1837  CB  PHE A 228     -22.663  19.741  34.731  1.00  7.03           C  
ATOM   1838  CG  PHE A 228     -22.062  19.366  36.056  1.00  6.30           C  
ATOM   1839  CD1 PHE A 228     -22.255  20.175  37.167  1.00  7.34           C  
ATOM   1840  CD2 PHE A 228     -21.344  18.190  36.203  1.00  6.95           C  
ATOM   1841  CE1 PHE A 228     -21.729  19.827  38.409  1.00  6.58           C  
ATOM   1842  CE2 PHE A 228     -20.812  17.831  37.453  1.00  7.37           C  
ATOM   1843  CZ  PHE A 228     -21.009  18.657  38.551  1.00  7.76           C  
ATOM   1844  N   PRO A 229     -26.057  19.604  33.139  1.00  9.17           N  
ATOM   1845  CA  PRO A 229     -26.667  19.439  31.822  1.00  9.89           C  
ATOM   1846  C   PRO A 229     -26.235  20.477  30.803  1.00 10.33           C  
ATOM   1847  O   PRO A 229     -26.186  20.173  29.612  1.00 11.34           O  
ATOM   1848  CB  PRO A 229     -28.169  19.561  32.109  1.00  9.98           C  
ATOM   1849  CG  PRO A 229     -28.297  20.159  33.419  1.00 10.59           C  
ATOM   1850  CD  PRO A 229     -27.062  19.806  34.193  1.00  9.60           C  
ATOM   1851  N   ASP A 230     -25.926  21.685  31.267  1.00 10.02           N  
ATOM   1852  CA  ASP A 230     -25.500  22.776  30.380  1.00 10.70           C  
ATOM   1853  C   ASP A 230     -23.988  22.859  30.173  1.00  9.43           C  
ATOM   1854  O   ASP A 230     -23.498  23.745  29.470  1.00  9.51           O  
ATOM   1855  CB  ASP A 230     -26.019  24.116  30.910  1.00 11.35           C  
ATOM   1856  CG  ASP A 230     -27.534  24.184  30.961  1.00 15.33           C  
ATOM   1857  OD1 ASP A 230     -28.210  23.532  30.129  1.00 18.59           O  
ATOM   1858  OD2 ASP A 230     -28.040  24.900  31.846  1.00 21.55           O  
ATOM   1859  N   GLU A 231     -23.244  21.934  30.779  1.00  7.95           N  
ATOM   1860  CA  GLU A 231     -21.797  21.893  30.674  1.00  7.90           C  
ATOM   1861  C   GLU A 231     -21.373  20.441  30.474  1.00  7.04           C  
ATOM   1862  O   GLU A 231     -20.905  19.779  31.403  1.00  6.06           O  
ATOM   1863  CB  GLU A 231     -21.170  22.471  31.939  1.00  8.24           C  
ATOM   1864  CG  GLU A 231     -21.480  23.940  32.162  1.00 11.50           C  
ATOM   1865  CD  GLU A 231     -20.752  24.872  31.200  1.00 15.08           C  
ATOM   1866  OE1 GLU A 231     -19.948  24.417  30.361  1.00 18.52           O  
ATOM   1867  OE2 GLU A 231     -20.978  26.101  31.300  1.00 23.26           O  
ATOM   1868  N   PRO A 232     -21.544  19.938  29.246  1.00  6.46           N  
ATOM   1869  CA  PRO A 232     -21.326  18.516  28.983  1.00  6.32           C  
ATOM   1870  C   PRO A 232     -19.925  17.980  29.287  1.00  5.87           C  
ATOM   1871  O   PRO A 232     -19.760  16.775  29.444  1.00  5.86           O  
ATOM   1872  CB  PRO A 232     -21.621  18.387  27.488  1.00  7.33           C  
ATOM   1873  CG  PRO A 232     -22.526  19.512  27.204  1.00  8.14           C  
ATOM   1874  CD  PRO A 232     -22.037  20.639  28.047  1.00  7.50           C  
ATOM   1875  N   LYS A 233     -18.936  18.865  29.336  1.00  5.66           N  
ATOM   1876  CA  LYS A 233     -17.551  18.458  29.602  1.00  6.19           C  
ATOM   1877  C   LYS A 233     -17.166  18.431  31.078  1.00  5.76           C  
ATOM   1878  O   LYS A 233     -16.101  17.906  31.424  1.00  6.30           O  
ATOM   1879  CB  LYS A 233     -16.583  19.352  28.827  1.00  6.71           C  
ATOM   1880  CG  LYS A 233     -16.819  19.301  27.329  1.00  8.73           C  
ATOM   1881  CD  LYS A 233     -15.748  20.021  26.560  1.00 10.36           C  
ATOM   1882  CE  LYS A 233     -15.896  21.507  26.636  1.00 14.16           C  
ATOM   1883  NZ  LYS A 233     -14.904  22.251  25.769  1.00 16.66           N  
ATOM   1884  N   TRP A 234     -18.030  18.941  31.951  1.00  5.67           N  
ATOM   1885  CA  TRP A 234     -17.707  18.996  33.380  1.00  4.87           C  
ATOM   1886  C   TRP A 234     -17.771  17.607  33.990  1.00  4.94           C  
ATOM   1887  O   TRP A 234     -18.600  16.782  33.597  1.00  4.26           O  
ATOM   1888  CB  TRP A 234     -18.635  19.941  34.140  1.00  5.63           C  
ATOM   1889  CG  TRP A 234     -18.429  21.401  33.874  1.00  5.65           C  
ATOM   1890  CD1 TRP A 234     -17.660  21.984  32.915  1.00  6.78           C  
ATOM   1891  CD2 TRP A 234     -19.026  22.464  34.616  1.00  6.07           C  
ATOM   1892  NE1 TRP A 234     -17.770  23.361  32.995  1.00  6.81           N  
ATOM   1893  CE2 TRP A 234     -18.588  23.672  34.048  1.00  6.03           C  
ATOM   1894  CE3 TRP A 234     -19.891  22.506  35.702  1.00  6.83           C  
ATOM   1895  CZ2 TRP A 234     -19.005  24.914  34.536  1.00  6.50           C  
ATOM   1896  CZ3 TRP A 234     -20.288  23.734  36.190  1.00  7.35           C  
ATOM   1897  CH2 TRP A 234     -19.854  24.915  35.597  1.00  6.87           C  
ATOM   1898  N   MET A 235     -16.898  17.371  34.966  1.00  4.22           N  
ATOM   1899  CA  MET A 235     -16.769  16.084  35.644  1.00  4.72           C  
ATOM   1900  C   MET A 235     -16.609  16.393  37.128  1.00  5.06           C  
ATOM   1901  O   MET A 235     -15.666  17.069  37.520  1.00  5.89           O  
ATOM   1902  CB  MET A 235     -15.552  15.329  35.101  1.00  4.74           C  
ATOM   1903  CG  MET A 235     -15.653  15.042  33.605  1.00  5.47           C  
ATOM   1904  SD  MET A 235     -14.103  14.529  32.845  1.00  7.93           S  
ATOM   1905  CE  MET A 235     -13.887  12.886  33.509  1.00  7.13           C  
ATOM   1906  N   GLY A 236     -17.553  15.921  37.930  1.00  4.90           N  
ATOM   1907  CA  GLY A 236     -17.577  16.205  39.367  1.00  5.05           C  
ATOM   1908  C   GLY A 236     -17.215  14.994  40.199  1.00  5.03           C  
ATOM   1909  O   GLY A 236     -17.985  14.032  40.262  1.00  5.81           O  
ATOM   1910  N   GLY A 237     -16.050  15.048  40.846  1.00  4.89           N  
ATOM   1911  CA  GLY A 237     -15.603  13.957  41.708  1.00  4.91           C  
ATOM   1912  C   GLY A 237     -15.839  14.285  43.165  1.00  5.11           C  
ATOM   1913  O   GLY A 237     -15.593  15.428  43.603  1.00  5.71           O  
ATOM   1914  N   ALA A 238     -16.302  13.292  43.922  1.00  4.70           N  
ATOM   1915  CA  ALA A 238     -16.593  13.443  45.348  1.00  4.79           C  
ATOM   1916  C   ALA A 238     -15.540  12.779  46.230  1.00  5.23           C  
ATOM   1917  O   ALA A 238     -14.967  11.743  45.889  1.00  5.49           O  
ATOM   1918  CB  ALA A 238     -17.965  12.849  45.663  1.00  5.44           C  
ATOM   1919  N   GLU A 239     -15.315  13.386  47.392  1.00  5.10           N  
ATOM   1920  CA  GLU A 239     -14.549  12.794  48.474  1.00  5.62           C  
ATOM   1921  C   GLU A 239     -15.196  13.218  49.776  1.00  5.68           C  
ATOM   1922  O   GLU A 239     -15.829  14.265  49.834  1.00  6.08           O  
ATOM   1923  CB  GLU A 239     -13.103  13.238  48.429  1.00  6.70           C  
ATOM   1924  CG  GLU A 239     -12.873  14.651  48.773  1.00  8.84           C  
ATOM   1925  CD  GLU A 239     -11.472  15.056  48.424  1.00 11.43           C  
ATOM   1926  OE1 GLU A 239     -10.538  14.475  49.047  1.00  9.72           O  
ATOM   1927  OE2 GLU A 239     -11.311  15.890  47.491  1.00 13.58           O  
ATOM   1928  N   LEU A 240     -15.066  12.403  50.811  1.00  5.04           N  
ATOM   1929  CA  LEU A 240     -15.549  12.773  52.136  1.00  5.11           C  
ATOM   1930  C   LEU A 240     -14.425  13.411  52.933  1.00  5.61           C  
ATOM   1931  O   LEU A 240     -13.279  12.973  52.887  1.00  6.70           O  
ATOM   1932  CB  LEU A 240     -16.066  11.558  52.906  1.00  4.78           C  
ATOM   1933  CG  LEU A 240     -17.502  11.106  52.650  1.00  5.24           C  
ATOM   1934  CD1 LEU A 240     -18.528  12.177  53.049  1.00  6.68           C  
ATOM   1935  CD2 LEU A 240     -17.694  10.686  51.201  1.00  6.15           C  
ATOM   1936  N   SER A 241     -14.777  14.425  53.711  1.00  5.25           N  
ATOM   1937  CA  SER A 241     -13.847  14.950  54.707  1.00  5.90           C  
ATOM   1938  C   SER A 241     -13.464  13.872  55.711  1.00  6.27           C  
ATOM   1939  O   SER A 241     -14.182  12.896  55.895  1.00  6.40           O  
ATOM   1940  CB  SER A 241     -14.452  16.161  55.393  1.00  5.91           C  
ATOM   1941  OG  SER A 241     -15.642  15.835  56.086  1.00  6.58           O  
ATOM   1942  N   ASP A 242     -12.318  14.034  56.368  1.00  6.76           N  
ATOM   1943  CA  ASP A 242     -11.813  12.989  57.269  1.00  7.85           C  
ATOM   1944  C   ASP A 242     -12.771  12.666  58.422  1.00  7.82           C  
ATOM   1945  O   ASP A 242     -12.824  11.525  58.885  1.00  9.32           O  
ATOM   1946  CB  ASP A 242     -10.433  13.367  57.836  1.00  8.90           C  
ATOM   1947  CG  ASP A 242      -9.368  13.504  56.764  1.00 11.00           C  
ATOM   1948  OD1 ASP A 242      -9.464  12.803  55.724  1.00 15.82           O  
ATOM   1949  OD2 ASP A 242      -8.416  14.303  56.946  1.00 14.66           O  
ATOM   1950  N   ASP A 243     -13.521  13.670  58.865  1.00  7.21           N  
ATOM   1951  CA  ASP A 243     -14.513  13.517  59.932  1.00  7.55           C  
ATOM   1952  C   ASP A 243     -15.868  13.018  59.422  1.00  7.26           C  
ATOM   1953  O   ASP A 243     -16.808  12.859  60.204  1.00  8.95           O  
ATOM   1954  CB  ASP A 243     -14.673  14.831  60.714  1.00  8.09           C  
ATOM   1955  CG  ASP A 243     -15.137  16.005  59.852  1.00  9.46           C  
ATOM   1956  OD1 ASP A 243     -15.635  15.788  58.721  1.00  7.59           O  
ATOM   1957  OD2 ASP A 243     -14.989  17.172  60.311  1.00 10.05           O  
ATOM   1958  N   GLY A 244     -15.981  12.802  58.113  1.00  7.11           N  
ATOM   1959  CA  GLY A 244     -17.207  12.277  57.522  1.00  7.16           C  
ATOM   1960  C   GLY A 244     -18.352  13.259  57.329  1.00  7.28           C  
ATOM   1961  O   GLY A 244     -19.387  12.897  56.779  1.00  8.24           O  
ATOM   1962  N   ARG A 245     -18.179  14.502  57.767  1.00  6.74           N  
ATOM   1963  CA  ARG A 245     -19.287  15.454  57.767  1.00  7.43           C  
ATOM   1964  C   ARG A 245     -19.597  16.073  56.410  1.00  7.37           C  
ATOM   1965  O   ARG A 245     -20.754  16.376  56.121  1.00  8.41           O  
ATOM   1966  CB  ARG A 245     -19.027  16.576  58.746  1.00  8.36           C  
ATOM   1967  CG  ARG A 245     -20.117  17.624  58.689  1.00 11.80           C  
ATOM   1968  CD  ARG A 245     -20.182  18.402  59.953  1.00 17.06           C  
ATOM   1969  NE  ARG A 245     -21.250  19.390  59.919  1.00 18.94           N  
ATOM   1970  CZ  ARG A 245     -21.361  20.370  60.808  1.00 21.17           C  
ATOM   1971  NH1 ARG A 245     -20.493  20.478  61.811  1.00 23.64           N  
ATOM   1972  NH2 ARG A 245     -22.337  21.251  60.700  1.00 20.92           N  
ATOM   1973  N   TYR A 246     -18.574  16.284  55.589  1.00  6.22           N  
ATOM   1974  CA  TYR A 246     -18.746  17.014  54.336  1.00  6.03           C  
ATOM   1975  C   TYR A 246     -18.393  16.179  53.119  1.00  5.94           C  
ATOM   1976  O   TYR A 246     -17.395  15.446  53.131  1.00  6.52           O  
ATOM   1977  CB  TYR A 246     -17.832  18.232  54.312  1.00  6.51           C  
ATOM   1978  CG  TYR A 246     -18.061  19.240  55.414  1.00  7.16           C  
ATOM   1979  CD1 TYR A 246     -17.414  19.123  56.632  1.00  7.59           C  
ATOM   1980  CD2 TYR A 246     -18.886  20.326  55.208  1.00  8.64           C  
ATOM   1981  CE1 TYR A 246     -17.601  20.071  57.633  1.00  8.93           C  
ATOM   1982  CE2 TYR A 246     -19.088  21.267  56.206  1.00  9.11           C  
ATOM   1983  CZ  TYR A 246     -18.434  21.135  57.407  1.00  9.32           C  
ATOM   1984  OH  TYR A 246     -18.640  22.092  58.401  1.00 11.43           O  
ATOM   1985  N   VAL A 247     -19.193  16.319  52.069  1.00  5.75           N  
ATOM   1986  CA  VAL A 247     -18.801  15.849  50.746  1.00  5.83           C  
ATOM   1987  C   VAL A 247     -18.165  17.027  50.035  1.00  6.32           C  
ATOM   1988  O   VAL A 247     -18.767  18.115  49.951  1.00  6.52           O  
ATOM   1989  CB  VAL A 247     -19.993  15.364  49.912  1.00  6.39           C  
ATOM   1990  CG1 VAL A 247     -19.494  14.776  48.616  1.00  7.45           C  
ATOM   1991  CG2 VAL A 247     -20.822  14.358  50.683  1.00  8.48           C  
ATOM   1992  N   LEU A 248     -16.946  16.833  49.542  1.00  6.13           N  
ATOM   1993  CA  LEU A 248     -16.284  17.856  48.743  1.00  6.41           C  
ATOM   1994  C   LEU A 248     -16.342  17.434  47.295  1.00  6.30           C  
ATOM   1995  O   LEU A 248     -15.892  16.343  46.948  1.00  6.26           O  
ATOM   1996  CB  LEU A 248     -14.832  18.035  49.159  1.00  7.20           C  
ATOM   1997  CG  LEU A 248     -14.575  18.317  50.636  1.00 10.67           C  
ATOM   1998  CD1 LEU A 248     -13.091  18.530  50.867  1.00 13.57           C  
ATOM   1999  CD2 LEU A 248     -15.389  19.496  51.137  1.00 11.39           C  
ATOM   2000  N   LEU A 249     -16.880  18.321  46.468  1.00  5.04           N  
ATOM   2001  CA  LEU A 249     -17.020  18.105  45.036  1.00  4.81           C  
ATOM   2002  C   LEU A 249     -15.988  18.917  44.280  1.00  4.72           C  
ATOM   2003  O   LEU A 249     -16.014  20.151  44.317  1.00  4.91           O  
ATOM   2004  CB  LEU A 249     -18.432  18.481  44.584  1.00  5.19           C  
ATOM   2005  CG  LEU A 249     -18.769  18.108  43.143  1.00  5.50           C  
ATOM   2006  CD1 LEU A 249     -18.911  16.584  42.982  1.00  7.38           C  
ATOM   2007  CD2 LEU A 249     -20.053  18.825  42.759  1.00  6.41           C  
ATOM   2008  N   SER A 250     -15.094  18.224  43.568  1.00  4.20           N  
ATOM   2009  CA  SER A 250     -14.113  18.871  42.721  1.00  4.90           C  
ATOM   2010  C   SER A 250     -14.612  18.761  41.297  1.00  4.59           C  
ATOM   2011  O   SER A 250     -14.731  17.650  40.763  1.00  4.63           O  
ATOM   2012  CB  SER A 250     -12.758  18.199  42.878  1.00  5.50           C  
ATOM   2013  OG  SER A 250     -12.252  18.393  44.189  1.00  8.34           O  
ATOM   2014  N   ILE A 251     -14.982  19.890  40.703  1.00  4.46           N  
ATOM   2015  CA  ILE A 251     -15.470  19.896  39.319  1.00  4.48           C  
ATOM   2016  C   ILE A 251     -14.347  20.290  38.387  1.00  4.92           C  
ATOM   2017  O   ILE A 251     -13.707  21.335  38.567  1.00  4.71           O  
ATOM   2018  CB  ILE A 251     -16.658  20.856  39.121  1.00  4.38           C  
ATOM   2019  CG1 ILE A 251     -17.772  20.554  40.114  1.00  4.67           C  
ATOM   2020  CG2 ILE A 251     -17.156  20.814  37.656  1.00  5.89           C  
ATOM   2021  CD1 ILE A 251     -18.851  21.610  40.139  1.00  5.26           C  
ATOM   2022  N   ARG A 252     -14.085  19.426  37.404  1.00  6.11           N  
ATOM   2023  CA  ARG A 252     -13.039  19.671  36.404  1.00  7.09           C  
ATOM   2024  C   ARG A 252     -13.667  19.838  35.019  1.00  7.31           C  
ATOM   2025  O   ARG A 252     -14.735  19.283  34.756  1.00  6.50           O  
ATOM   2026  CB  ARG A 252     -12.027  18.536  36.437  1.00  7.53           C  
ATOM   2027  CG  ARG A 252     -11.364  18.433  37.786  1.00  8.39           C  
ATOM   2028  CD  ARG A 252     -10.358  17.332  37.945  1.00 11.50           C  
ATOM   2029  NE  ARG A 252      -9.848  17.401  39.307  1.00 14.85           N  
ATOM   2030  CZ  ARG A 252      -8.916  18.248  39.734  1.00 15.06           C  
ATOM   2031  NH1 ARG A 252      -8.560  18.234  41.013  1.00 17.65           N  
ATOM   2032  NH2 ARG A 252      -8.308  19.085  38.896  1.00 16.91           N  
ATOM   2033  N   GLU A 253     -13.029  20.650  34.180  1.00  8.09           N  
ATOM   2034  CA  GLU A 253     -13.534  20.994  32.819  1.00  9.42           C  
ATOM   2035  C   GLU A 253     -12.667  20.398  31.713  1.00 10.10           C  
ATOM   2036  O   GLU A 253     -12.983  20.543  30.532  1.00 10.88           O  
ATOM   2037  CB  GLU A 253     -13.606  22.523  32.608  1.00 10.05           C  
ATOM   2038  CG  GLU A 253     -12.273  23.262  32.827  1.00 11.61           C  
ATOM   2039  CD  GLU A 253     -12.253  24.734  32.396  1.00 12.71           C  
ATOM   2040  OE1 GLU A 253     -13.309  25.291  32.054  1.00 16.93           O  
ATOM   2041  OE2 GLU A 253     -11.141  25.318  32.396  1.00 16.54           O  
ATOM   2042  N   GLY A 254     -11.582  19.743  32.103  1.00  9.19           N  
ATOM   2043  CA  GLY A 254     -10.510  19.357  31.200  1.00  9.43           C  
ATOM   2044  C   GLY A 254      -9.294  18.929  32.011  1.00  9.09           C  
ATOM   2045  O   GLY A 254      -9.373  18.719  33.217  1.00  9.60           O  
ATOM   2046  N   CYS A 255      -8.151  18.833  31.344  1.00  9.11           N  
ATOM   2047  CA  CYS A 255      -6.919  18.379  31.983  1.00  9.88           C  
ATOM   2048  C   CYS A 255      -6.109  19.473  32.673  1.00 10.04           C  
ATOM   2049  O   CYS A 255      -5.038  19.189  33.191  1.00 11.93           O  
ATOM   2050  CB  CYS A 255      -6.043  17.645  30.964  1.00  9.91           C  
ATOM   2051  SG  CYS A 255      -6.698  16.031  30.536  1.00 10.86           S  
ATOM   2052  N   ASP A 256      -6.655  20.689  32.699  1.00 10.09           N  
ATOM   2053  CA  ASP A 256      -6.021  21.810  33.383  1.00  9.45           C  
ATOM   2054  C   ASP A 256      -5.944  21.581  34.905  1.00  9.38           C  
ATOM   2055  O   ASP A 256      -6.844  20.981  35.484  1.00  8.50           O  
ATOM   2056  CB  ASP A 256      -6.674  23.181  33.036  1.00  9.79           C  
ATOM   2057  N   PRO A 257      -4.844  22.017  35.557  1.00  9.33           N  
ATOM   2058  CA  PRO A 257      -4.775  21.914  37.017  1.00  9.23           C  
ATOM   2059  C   PRO A 257      -5.586  23.012  37.712  1.00  8.00           C  
ATOM   2060  O   PRO A 257      -5.041  23.893  38.387  1.00  7.25           O  
ATOM   2061  CB  PRO A 257      -3.273  22.043  37.301  1.00 10.14           C  
ATOM   2062  CG  PRO A 257      -2.794  22.840  36.222  1.00 10.56           C  
ATOM   2063  CD  PRO A 257      -3.595  22.583  35.008  1.00 10.86           C  
ATOM   2064  N   VAL A 258      -6.891  22.944  37.517  1.00  6.40           N  
ATOM   2065  CA  VAL A 258      -7.841  23.828  38.149  1.00  5.62           C  
ATOM   2066  C   VAL A 258      -9.114  23.031  38.424  1.00  5.06           C  
ATOM   2067  O   VAL A 258      -9.385  22.043  37.756  1.00  5.11           O  
ATOM   2068  CB  VAL A 258      -8.202  25.045  37.269  1.00  5.41           C  
ATOM   2069  CG1 VAL A 258      -6.985  25.964  37.055  1.00  7.03           C  
ATOM   2070  CG2 VAL A 258      -8.777  24.606  35.930  1.00  5.72           C  
ATOM   2071  N   ASN A 259      -9.882  23.470  39.411  1.00  4.42           N  
ATOM   2072  CA  ASN A 259     -11.176  22.864  39.705  1.00  4.00           C  
ATOM   2073  C   ASN A 259     -12.077  23.804  40.470  1.00  4.79           C  
ATOM   2074  O   ASN A 259     -11.593  24.600  41.255  1.00  4.87           O  
ATOM   2075  CB  ASN A 259     -11.044  21.543  40.510  1.00  4.13           C  
ATOM   2076  CG  ASN A 259     -10.330  21.709  41.849  1.00  5.10           C  
ATOM   2077  OD1 ASN A 259      -9.109  21.817  41.894  1.00  6.21           O  
ATOM   2078  ND2 ASN A 259     -11.091  21.660  42.941  1.00  5.32           N  
ATOM   2079  N   ARG A 260     -13.388  23.716  40.235  1.00  5.05           N  
ATOM   2080  CA  ARG A 260     -14.359  24.298  41.164  1.00  5.68           C  
ATOM   2081  C   ARG A 260     -14.362  23.430  42.413  1.00  5.01           C  
ATOM   2082  O   ARG A 260     -14.023  22.249  42.357  1.00  4.56           O  
ATOM   2083  CB  ARG A 260     -15.774  24.387  40.559  1.00  6.05           C  
ATOM   2084  CG  ARG A 260     -15.846  25.248  39.311  1.00  7.92           C  
ATOM   2085  CD  ARG A 260     -17.277  25.672  38.882  1.00  8.78           C  
ATOM   2086  NE  ARG A 260     -17.220  26.548  37.709  1.00 10.93           N  
ATOM   2087  CZ  ARG A 260     -18.163  27.403  37.320  1.00 11.96           C  
ATOM   2088  NH1 ARG A 260     -19.301  27.536  37.984  1.00 14.05           N  
ATOM   2089  NH2 ARG A 260     -17.963  28.100  36.211  1.00 16.10           N  
ATOM   2090  N   LEU A 261     -14.708  24.018  43.550  1.00  5.47           N  
ATOM   2091  CA  LEU A 261     -14.812  23.278  44.800  1.00  5.98           C  
ATOM   2092  C   LEU A 261     -16.137  23.653  45.431  1.00  5.95           C  
ATOM   2093  O   LEU A 261     -16.345  24.814  45.827  1.00  6.21           O  
ATOM   2094  CB  LEU A 261     -13.618  23.605  45.721  1.00  6.26           C  
ATOM   2095  CG  LEU A 261     -13.331  22.649  46.890  1.00  7.73           C  
ATOM   2096  CD1 LEU A 261     -14.442  22.630  47.937  1.00 10.97           C  
ATOM   2097  CD2 LEU A 261     -13.025  21.237  46.395  1.00 10.11           C  
ATOM   2098  N   TRP A 262     -17.069  22.700  45.447  1.00  5.31           N  
ATOM   2099  CA  TRP A 262     -18.318  22.843  46.171  1.00  5.42           C  
ATOM   2100  C   TRP A 262     -18.312  21.891  47.365  1.00  5.69           C  
ATOM   2101  O   TRP A 262     -17.592  20.889  47.381  1.00  5.63           O  
ATOM   2102  CB  TRP A 262     -19.533  22.511  45.298  1.00  5.65           C  
ATOM   2103  CG  TRP A 262     -19.684  23.290  44.024  1.00  5.21           C  
ATOM   2104  CD1 TRP A 262     -18.964  24.384  43.610  1.00  5.66           C  
ATOM   2105  CD2 TRP A 262     -20.677  23.064  43.032  1.00  4.69           C  
ATOM   2106  NE1 TRP A 262     -19.439  24.830  42.399  1.00  5.37           N  
ATOM   2107  CE2 TRP A 262     -20.483  24.027  42.012  1.00  5.24           C  
ATOM   2108  CE3 TRP A 262     -21.696  22.114  42.883  1.00  5.15           C  
ATOM   2109  CZ2 TRP A 262     -21.270  24.072  40.869  1.00  5.84           C  
ATOM   2110  CZ3 TRP A 262     -22.491  22.170  41.734  1.00  5.62           C  
ATOM   2111  CH2 TRP A 262     -22.260  23.146  40.743  1.00  5.81           C  
ATOM   2112  N   TYR A 263     -19.138  22.171  48.361  1.00  5.52           N  
ATOM   2113  CA  TYR A 263     -19.259  21.242  49.475  1.00  6.68           C  
ATOM   2114  C   TYR A 263     -20.696  21.032  49.884  1.00  7.09           C  
ATOM   2115  O   TYR A 263     -21.564  21.864  49.618  1.00  6.65           O  
ATOM   2116  CB  TYR A 263     -18.407  21.660  50.674  1.00  6.46           C  
ATOM   2117  CG  TYR A 263     -18.863  22.879  51.424  1.00  6.77           C  
ATOM   2118  CD1 TYR A 263     -19.818  22.784  52.434  1.00  7.78           C  
ATOM   2119  CD2 TYR A 263     -18.296  24.121  51.175  1.00  6.14           C  
ATOM   2120  CE1 TYR A 263     -20.206  23.895  53.148  1.00  8.24           C  
ATOM   2121  CE2 TYR A 263     -18.695  25.248  51.866  1.00  6.68           C  
ATOM   2122  CZ  TYR A 263     -19.637  25.127  52.881  1.00  6.81           C  
ATOM   2123  OH  TYR A 263     -20.046  26.232  53.623  1.00  8.95           O  
ATOM   2124  N   CYS A 264     -20.934  19.891  50.513  1.00  7.76           N  
ATOM   2125  CA  CYS A 264     -22.220  19.590  51.108  1.00  7.85           C  
ATOM   2126  C   CYS A 264     -21.981  19.144  52.535  1.00  7.42           C  
ATOM   2127  O   CYS A 264     -21.284  18.180  52.778  1.00  7.70           O  
ATOM   2128  CB  CYS A 264     -22.924  18.507  50.323  1.00  7.44           C  
ATOM   2129  SG  CYS A 264     -24.427  17.936  51.112  1.00  9.71           S  
ATOM   2130  N   ASP A 265     -22.564  19.877  53.482  1.00  8.34           N  
ATOM   2131  CA  ASP A 265     -22.590  19.459  54.860  1.00  8.31           C  
ATOM   2132  C   ASP A 265     -23.691  18.415  54.998  1.00  7.51           C  
ATOM   2133  O   ASP A 265     -24.870  18.740  54.935  1.00  6.48           O  
ATOM   2134  CB  ASP A 265     -22.901  20.677  55.718  1.00  9.39           C  
ATOM   2135  CG  ASP A 265     -23.012  20.357  57.166  1.00 11.39           C  
ATOM   2136  OD1 ASP A 265     -22.967  19.171  57.560  1.00 11.59           O  
ATOM   2137  OD2 ASP A 265     -23.140  21.344  57.934  1.00 15.59           O  
ATOM   2138  N   LEU A 266     -23.320  17.152  55.154  1.00  6.37           N  
ATOM   2139  CA  LEU A 266     -24.312  16.080  55.112  1.00  7.55           C  
ATOM   2140  C   LEU A 266     -25.341  16.179  56.238  1.00  8.00           C  
ATOM   2141  O   LEU A 266     -26.480  15.735  56.058  1.00  8.49           O  
ATOM   2142  CB  LEU A 266     -23.637  14.710  55.110  1.00  8.21           C  
ATOM   2143  CG  LEU A 266     -22.963  14.337  53.798  1.00  7.93           C  
ATOM   2144  CD1 LEU A 266     -22.052  13.118  53.995  1.00 10.23           C  
ATOM   2145  CD2 LEU A 266     -23.977  14.080  52.702  1.00  9.08           C  
ATOM   2146  N   GLN A 267     -24.961  16.808  57.348  1.00  9.52           N  
ATOM   2147  CA  GLN A 267     -25.906  17.026  58.460  1.00 10.13           C  
ATOM   2148  C   GLN A 267     -27.048  17.945  58.057  1.00  9.12           C  
ATOM   2149  O   GLN A 267     -28.116  17.922  58.689  1.00  9.97           O  
ATOM   2150  CB  GLN A 267     -25.187  17.648  59.663  1.00 11.29           C  
ATOM   2151  CG  GLN A 267     -26.063  18.011  60.843  1.00 14.52           C  
ATOM   2152  CD  GLN A 267     -25.597  19.287  61.480  1.00 21.68           C  
ATOM   2153  OE1 GLN A 267     -26.173  20.364  61.253  1.00 24.41           O  
ATOM   2154  NE2 GLN A 267     -24.504  19.193  62.232  1.00 24.14           N  
ATOM   2155  N   GLN A 268     -26.832  18.771  57.041  1.00  8.07           N  
ATOM   2156  CA  GLN A 268     -27.862  19.696  56.573  1.00  7.57           C  
ATOM   2157  C   GLN A 268     -28.808  19.141  55.518  1.00  7.55           C  
ATOM   2158  O   GLN A 268     -29.726  19.828  55.097  1.00  6.91           O  
ATOM   2159  CB  GLN A 268     -27.233  21.018  56.095  1.00  7.04           C  
ATOM   2160  CG  GLN A 268     -26.647  21.804  57.252  1.00  7.40           C  
ATOM   2161  CD  GLN A 268     -27.725  22.427  58.120  1.00  7.72           C  
ATOM   2162  OE1 GLN A 268     -28.474  23.285  57.661  1.00  9.45           O  
ATOM   2163  NE2 GLN A 268     -27.805  21.990  59.373  1.00  8.17           N  
ATOM   2164  N   GLU A 269     -28.601  17.900  55.079  1.00  8.01           N  
ATOM   2165  CA  GLU A 269     -29.561  17.286  54.174  1.00  9.16           C  
ATOM   2166  C   GLU A 269     -30.856  17.046  54.939  1.00 10.37           C  
ATOM   2167  O   GLU A 269     -30.825  16.712  56.115  1.00 11.01           O  
ATOM   2168  CB  GLU A 269     -29.003  15.986  53.572  1.00  9.17           C  
ATOM   2169  CG  GLU A 269     -27.860  16.236  52.585  1.00  9.23           C  
ATOM   2170  CD  GLU A 269     -28.293  17.057  51.377  1.00  9.38           C  
ATOM   2171  OE1 GLU A 269     -29.290  16.680  50.718  1.00 11.95           O  
ATOM   2172  OE2 GLU A 269     -27.664  18.099  51.090  1.00  8.17           O  
ATOM   2173  N   SER A 270     -31.981  17.254  54.260  1.00 11.66           N  
ATOM   2174  CA  SER A 270     -33.295  17.176  54.878  1.00 13.44           C  
ATOM   2175  C   SER A 270     -33.630  15.747  55.300  1.00 13.92           C  
ATOM   2176  O   SER A 270     -34.211  15.531  56.364  1.00 15.01           O  
ATOM   2177  CB  SER A 270     -34.357  17.755  53.931  1.00 13.66           C  
ATOM   2178  OG  SER A 270     -34.130  19.159  53.696  1.00 15.27           O  
ATOM   2179  N   SER A 271     -33.219  14.776  54.478  1.00 14.18           N  
ATOM   2180  CA  SER A 271     -33.526  13.369  54.682  1.00 14.85           C  
ATOM   2181  C   SER A 271     -32.451  12.438  54.080  1.00 13.61           C  
ATOM   2182  O   SER A 271     -32.751  11.576  53.244  1.00 14.29           O  
ATOM   2183  CB  SER A 271     -34.899  13.070  54.065  1.00 15.53           C  
ATOM   2184  OG  SER A 271     -35.394  11.827  54.514  1.00 19.55           O  
ATOM   2185  N   GLY A 272     -31.206  12.607  54.517  1.00 11.89           N  
ATOM   2186  CA  GLY A 272     -30.096  11.812  53.977  1.00 10.89           C  
ATOM   2187  C   GLY A 272     -29.844  12.122  52.508  1.00 10.31           C  
ATOM   2188  O   GLY A 272     -30.293  13.135  51.983  1.00 10.44           O  
ATOM   2189  N   ILE A 273     -29.099  11.244  51.843  1.00  8.50           N  
ATOM   2190  CA  ILE A 273     -28.761  11.432  50.430  1.00  8.10           C  
ATOM   2191  C   ILE A 273     -29.920  10.909  49.600  1.00  7.82           C  
ATOM   2192  O   ILE A 273     -30.099   9.690  49.455  1.00  8.74           O  
ATOM   2193  CB  ILE A 273     -27.443  10.728  50.083  1.00  7.83           C  
ATOM   2194  CG1 ILE A 273     -26.297  11.376  50.854  1.00  7.32           C  
ATOM   2195  CG2 ILE A 273     -27.145  10.785  48.576  1.00  8.00           C  
ATOM   2196  CD1 ILE A 273     -25.003  10.561  50.867  1.00  7.96           C  
ATOM   2197  N   ALA A 274     -30.734  11.836  49.097  1.00  7.66           N  
ATOM   2198  CA  ALA A 274     -31.997  11.481  48.449  1.00  7.73           C  
ATOM   2199  C   ALA A 274     -32.182  12.064  47.049  1.00  7.62           C  
ATOM   2200  O   ALA A 274     -33.137  11.727  46.347  1.00  9.55           O  
ATOM   2201  CB  ALA A 274     -33.163  11.904  49.344  1.00  8.64           C  
ATOM   2202  N   GLY A 275     -31.275  12.941  46.641  1.00  7.14           N  
ATOM   2203  CA  GLY A 275     -31.334  13.568  45.334  1.00  7.08           C  
ATOM   2204  C   GLY A 275     -30.169  14.517  45.198  1.00  6.63           C  
ATOM   2205  O   GLY A 275     -29.133  14.302  45.810  1.00  6.83           O  
ATOM   2206  N   ILE A 276     -30.342  15.563  44.390  1.00  6.75           N  
ATOM   2207  CA  ILE A 276     -29.292  16.563  44.208  1.00  6.48           C  
ATOM   2208  C   ILE A 276     -28.987  17.172  45.577  1.00  6.75           C  
ATOM   2209  O   ILE A 276     -29.901  17.625  46.268  1.00  8.05           O  
ATOM   2210  CB  ILE A 276     -29.691  17.670  43.206  1.00  6.66           C  
ATOM   2211  CG1 ILE A 276     -30.035  17.085  41.835  1.00  7.28           C  
ATOM   2212  CG2 ILE A 276     -28.588  18.695  43.083  1.00  7.20           C  
ATOM   2213  CD1 ILE A 276     -28.883  16.281  41.185  1.00  6.54           C  
ATOM   2214  N   LEU A 277     -27.727  17.148  45.991  1.00  6.34           N  
ATOM   2215  CA  LEU A 277     -27.362  17.601  47.328  1.00  6.26           C  
ATOM   2216  C   LEU A 277     -27.440  19.117  47.424  1.00  6.05           C  
ATOM   2217  O   LEU A 277     -27.490  19.822  46.411  1.00  6.13           O  
ATOM   2218  CB  LEU A 277     -25.967  17.116  47.702  1.00  6.27           C  
ATOM   2219  CG  LEU A 277     -25.813  15.586  47.703  1.00  6.06           C  
ATOM   2220  CD1 LEU A 277     -24.409  15.183  48.108  1.00  8.71           C  
ATOM   2221  CD2 LEU A 277     -26.836  14.914  48.612  1.00  9.20           C  
ATOM   2222  N   LYS A 278     -27.448  19.616  48.660  1.00  6.69           N  
ATOM   2223  CA  LYS A 278     -27.479  21.044  48.917  1.00  7.01           C  
ATOM   2224  C   LYS A 278     -26.078  21.624  48.802  1.00  6.30           C  
ATOM   2225  O   LYS A 278     -25.452  21.980  49.799  1.00  7.87           O  
ATOM   2226  CB  LYS A 278     -28.083  21.324  50.289  1.00  7.33           C  
ATOM   2227  CG  LYS A 278     -29.559  21.002  50.394  1.00  8.17           C  
ATOM   2228  CD  LYS A 278     -30.038  21.184  51.823  1.00  9.85           C  
ATOM   2229  CE  LYS A 278     -31.318  20.506  52.087  1.00 15.04           C  
ATOM   2230  NZ  LYS A 278     -31.909  20.993  53.366  1.00 18.45           N  
ATOM   2231  N   TRP A 279     -25.597  21.712  47.568  1.00  6.10           N  
ATOM   2232  CA  TRP A 279     -24.228  22.133  47.318  1.00  5.83           C  
ATOM   2233  C   TRP A 279     -24.054  23.591  47.681  1.00  5.84           C  
ATOM   2234  O   TRP A 279     -24.873  24.436  47.281  1.00  6.79           O  
ATOM   2235  CB  TRP A 279     -23.856  21.946  45.846  1.00  5.56           C  
ATOM   2236  CG  TRP A 279     -23.894  20.508  45.411  1.00  6.10           C  
ATOM   2237  CD1 TRP A 279     -24.779  19.931  44.543  1.00  5.56           C  
ATOM   2238  CD2 TRP A 279     -23.000  19.470  45.821  1.00  5.36           C  
ATOM   2239  NE1 TRP A 279     -24.508  18.593  44.407  1.00  4.98           N  
ATOM   2240  CE2 TRP A 279     -23.412  18.286  45.173  1.00  4.70           C  
ATOM   2241  CE3 TRP A 279     -21.892  19.421  46.677  1.00  5.15           C  
ATOM   2242  CZ2 TRP A 279     -22.749  17.075  45.353  1.00  4.90           C  
ATOM   2243  CZ3 TRP A 279     -21.250  18.209  46.862  1.00  5.79           C  
ATOM   2244  CH2 TRP A 279     -21.688  17.057  46.202  1.00  6.04           C  
ATOM   2245  N   VAL A 280     -22.973  23.869  48.403  1.00  5.44           N  
ATOM   2246  CA  VAL A 280     -22.525  25.231  48.700  1.00  5.32           C  
ATOM   2247  C   VAL A 280     -21.311  25.510  47.794  1.00  5.98           C  
ATOM   2248  O   VAL A 280     -20.316  24.771  47.819  1.00  5.23           O  
ATOM   2249  CB  VAL A 280     -22.139  25.382  50.176  1.00  5.09           C  
ATOM   2250  CG1 VAL A 280     -21.744  26.826  50.471  1.00  6.55           C  
ATOM   2251  CG2 VAL A 280     -23.288  24.969  51.092  1.00  5.85           C  
ATOM   2252  N   LYS A 281     -21.408  26.545  46.969  1.00  6.86           N  
ATOM   2253  CA  LYS A 281     -20.462  26.731  45.876  1.00  7.64           C  
ATOM   2254  C   LYS A 281     -19.306  27.612  46.318  1.00  7.87           C  
ATOM   2255  O   LYS A 281     -19.193  28.751  45.889  1.00  9.99           O  
ATOM   2256  CB  LYS A 281     -21.176  27.284  44.648  1.00  8.12           C  
ATOM   2257  CG  LYS A 281     -22.279  26.368  44.164  1.00  7.83           C  
ATOM   2258  CD  LYS A 281     -22.913  26.831  42.893  1.00  9.11           C  
ATOM   2259  CE  LYS A 281     -24.033  25.910  42.489  1.00 10.65           C  
ATOM   2260  NZ  LYS A 281     -24.686  26.387  41.248  1.00 14.05           N  
ATOM   2261  N   LEU A 282     -18.454  27.051  47.165  1.00  7.79           N  
ATOM   2262  CA  LEU A 282     -17.359  27.768  47.823  1.00  7.71           C  
ATOM   2263  C   LEU A 282     -16.442  28.472  46.835  1.00  7.88           C  
ATOM   2264  O   LEU A 282     -16.203  29.680  46.955  1.00  9.02           O  
ATOM   2265  CB  LEU A 282     -16.552  26.795  48.677  1.00  8.37           C  
ATOM   2266  CG  LEU A 282     -15.354  27.320  49.477  1.00  8.48           C  
ATOM   2267  CD1 LEU A 282     -15.784  28.093  50.721  1.00 12.50           C  
ATOM   2268  CD2 LEU A 282     -14.444  26.173  49.855  1.00  9.61           C  
ATOM   2269  N   ILE A 283     -15.905  27.710  45.885  1.00  7.20           N  
ATOM   2270  CA  ILE A 283     -15.060  28.260  44.823  1.00  7.11           C  
ATOM   2271  C   ILE A 283     -15.739  27.871  43.511  1.00  6.85           C  
ATOM   2272  O   ILE A 283     -15.721  26.706  43.119  1.00  7.44           O  
ATOM   2273  CB  ILE A 283     -13.627  27.704  44.882  1.00  8.47           C  
ATOM   2274  CG1 ILE A 283     -13.004  27.950  46.263  1.00 10.67           C  
ATOM   2275  CG2 ILE A 283     -12.785  28.332  43.791  1.00  8.13           C  
ATOM   2276  CD1 ILE A 283     -12.906  29.354  46.646  1.00 16.52           C  
ATOM   2277  N   ASP A 284     -16.397  28.827  42.869  1.00  6.69           N  
ATOM   2278  CA  ASP A 284     -17.251  28.529  41.722  1.00  6.43           C  
ATOM   2279  C   ASP A 284     -16.689  29.095  40.427  1.00  6.68           C  
ATOM   2280  O   ASP A 284     -17.387  29.757  39.662  1.00  7.87           O  
ATOM   2281  CB  ASP A 284     -18.655  29.080  41.971  1.00  6.85           C  
ATOM   2282  CG  ASP A 284     -19.705  28.404  41.138  1.00  7.70           C  
ATOM   2283  OD1 ASP A 284     -19.504  27.250  40.720  1.00  8.88           O  
ATOM   2284  OD2 ASP A 284     -20.767  29.032  40.878  1.00 11.84           O  
ATOM   2285  N   ASN A 285     -15.421  28.784  40.187  1.00  6.20           N  
ATOM   2286  CA  ASN A 285     -14.715  29.145  38.970  1.00  6.43           C  
ATOM   2287  C   ASN A 285     -13.584  28.148  38.724  1.00  6.14           C  
ATOM   2288  O   ASN A 285     -13.290  27.308  39.590  1.00  5.82           O  
ATOM   2289  CB  ASN A 285     -14.159  30.557  39.110  1.00  5.94           C  
ATOM   2290  CG  ASN A 285     -13.193  30.680  40.266  1.00  7.82           C  
ATOM   2291  OD1 ASN A 285     -12.115  30.101  40.241  1.00  7.66           O  
ATOM   2292  ND2 ASN A 285     -13.587  31.403  41.305  1.00  8.03           N  
ATOM   2293  N   PHE A 286     -12.940  28.250  37.560  1.00  6.71           N  
ATOM   2294  CA  PHE A 286     -11.824  27.369  37.185  1.00  6.76           C  
ATOM   2295  C   PHE A 286     -10.473  28.110  37.226  1.00  6.87           C  
ATOM   2296  O   PHE A 286      -9.583  27.861  36.397  1.00  7.93           O  
ATOM   2297  CB  PHE A 286     -12.054  26.767  35.786  1.00  7.41           C  
ATOM   2298  CG  PHE A 286     -13.202  25.806  35.711  1.00  8.13           C  
ATOM   2299  CD1 PHE A 286     -13.136  24.587  36.348  1.00  7.51           C  
ATOM   2300  CD2 PHE A 286     -14.348  26.113  34.996  1.00  9.82           C  
ATOM   2301  CE1 PHE A 286     -14.176  23.684  36.270  1.00  8.41           C  
ATOM   2302  CE2 PHE A 286     -15.417  25.212  34.927  1.00 10.55           C  
ATOM   2303  CZ  PHE A 286     -15.321  23.991  35.571  1.00 10.10           C  
ATOM   2304  N   GLU A 287     -10.292  29.002  38.199  1.00  6.75           N  
ATOM   2305  CA  GLU A 287      -9.070  29.818  38.231  1.00  7.50           C  
ATOM   2306  C   GLU A 287      -7.900  29.169  38.968  1.00  7.18           C  
ATOM   2307  O   GLU A 287      -6.746  29.591  38.786  1.00  8.20           O  
ATOM   2308  CB  GLU A 287      -9.353  31.206  38.802  1.00  7.72           C  
ATOM   2309  CG  GLU A 287     -10.306  32.022  37.935  1.00  8.14           C  
ATOM   2310  CD  GLU A 287     -10.955  33.171  38.684  1.00  9.71           C  
ATOM   2311  OE1 GLU A 287     -10.327  33.724  39.609  1.00 12.21           O  
ATOM   2312  OE2 GLU A 287     -12.092  33.534  38.341  1.00 12.15           O  
ATOM   2313  N   GLY A 288      -8.171  28.145  39.774  1.00  6.24           N  
ATOM   2314  CA  GLY A 288      -7.127  27.483  40.575  1.00  5.81           C  
ATOM   2315  C   GLY A 288      -7.471  26.060  40.947  1.00  5.91           C  
ATOM   2316  O   GLY A 288      -8.626  25.651  40.844  1.00  5.03           O  
ATOM   2317  N   GLU A 289      -6.449  25.308  41.348  1.00  5.64           N  
ATOM   2318  CA  GLU A 289      -6.592  23.953  41.863  1.00  6.20           C  
ATOM   2319  C   GLU A 289      -6.727  24.014  43.381  1.00  5.77           C  
ATOM   2320  O   GLU A 289      -6.010  24.762  44.050  1.00  5.38           O  
ATOM   2321  CB  GLU A 289      -5.367  23.129  41.505  1.00  6.95           C  
ATOM   2322  CG  GLU A 289      -5.404  21.672  41.987  1.00 10.74           C  
ATOM   2323  CD  GLU A 289      -6.053  20.710  41.041  1.00 14.98           C  
ATOM   2324  OE1 GLU A 289      -6.295  21.061  39.862  1.00 16.72           O  
ATOM   2325  OE2 GLU A 289      -6.322  19.556  41.483  1.00 15.82           O  
ATOM   2326  N   TYR A 290      -7.625  23.205  43.928  1.00  5.19           N  
ATOM   2327  CA  TYR A 290      -7.810  23.081  45.375  1.00  5.55           C  
ATOM   2328  C   TYR A 290      -7.973  21.602  45.675  1.00  5.21           C  
ATOM   2329  O   TYR A 290      -8.982  20.990  45.303  1.00  6.11           O  
ATOM   2330  CB  TYR A 290      -9.036  23.875  45.823  1.00  5.77           C  
ATOM   2331  CG  TYR A 290      -8.900  25.334  45.482  1.00  5.57           C  
ATOM   2332  CD1 TYR A 290      -8.294  26.225  46.359  1.00  6.40           C  
ATOM   2333  CD2 TYR A 290      -9.330  25.811  44.260  1.00  4.48           C  
ATOM   2334  CE1 TYR A 290      -8.145  27.561  46.022  1.00  5.96           C  
ATOM   2335  CE2 TYR A 290      -9.179  27.131  43.917  1.00  5.62           C  
ATOM   2336  CZ  TYR A 290      -8.583  28.004  44.793  1.00  6.14           C  
ATOM   2337  OH  TYR A 290      -8.431  29.315  44.435  1.00  6.43           O  
ATOM   2338  N   ASP A 291      -6.966  21.030  46.325  1.00  5.67           N  
ATOM   2339  CA  ASP A 291      -6.922  19.605  46.656  1.00  5.48           C  
ATOM   2340  C   ASP A 291      -7.001  19.450  48.167  1.00  5.57           C  
ATOM   2341  O   ASP A 291      -6.099  19.891  48.888  1.00  6.09           O  
ATOM   2342  CB  ASP A 291      -5.632  18.954  46.154  1.00  6.15           C  
ATOM   2343  CG  ASP A 291      -5.532  18.897  44.650  1.00  7.74           C  
ATOM   2344  OD1 ASP A 291      -6.526  19.176  43.955  1.00  8.02           O  
ATOM   2345  OD2 ASP A 291      -4.441  18.510  44.171  1.00 12.19           O  
ATOM   2346  N   TYR A 292      -8.064  18.812  48.642  1.00  5.28           N  
ATOM   2347  CA  TYR A 292      -8.298  18.644  50.066  1.00  5.13           C  
ATOM   2348  C   TYR A 292      -7.215  17.821  50.746  1.00  4.98           C  
ATOM   2349  O   TYR A 292      -6.860  16.741  50.271  1.00  6.80           O  
ATOM   2350  CB  TYR A 292      -9.646  17.957  50.281  1.00  5.30           C  
ATOM   2351  CG  TYR A 292      -9.973  17.567  51.706  1.00  5.71           C  
ATOM   2352  CD1 TYR A 292     -10.343  18.513  52.641  1.00  5.43           C  
ATOM   2353  CD2 TYR A 292      -9.924  16.226  52.112  1.00  5.77           C  
ATOM   2354  CE1 TYR A 292     -10.659  18.145  53.954  1.00  5.07           C  
ATOM   2355  CE2 TYR A 292     -10.233  15.868  53.401  1.00  5.37           C  
ATOM   2356  CZ  TYR A 292     -10.616  16.821  54.315  1.00  5.69           C  
ATOM   2357  OH  TYR A 292     -10.915  16.430  55.600  1.00  6.20           O  
ATOM   2358  N   VAL A 293      -6.729  18.325  51.883  1.00  5.22           N  
ATOM   2359  CA  VAL A 293      -5.743  17.641  52.708  1.00  5.74           C  
ATOM   2360  C   VAL A 293      -6.416  17.140  54.001  1.00  5.27           C  
ATOM   2361  O   VAL A 293      -6.361  15.961  54.326  1.00  6.75           O  
ATOM   2362  CB  VAL A 293      -4.581  18.576  53.066  1.00  5.46           C  
ATOM   2363  CG1 VAL A 293      -3.589  17.870  54.015  1.00  6.89           C  
ATOM   2364  CG2 VAL A 293      -3.858  19.083  51.794  1.00  6.31           C  
ATOM   2365  N   THR A 294      -7.036  18.054  54.740  1.00  5.79           N  
ATOM   2366  CA  THR A 294      -7.738  17.702  55.971  1.00  6.00           C  
ATOM   2367  C   THR A 294      -8.580  18.890  56.417  1.00  5.47           C  
ATOM   2368  O   THR A 294      -8.521  19.954  55.815  1.00  5.68           O  
ATOM   2369  CB  THR A 294      -6.772  17.287  57.115  1.00  6.40           C  
ATOM   2370  OG1 THR A 294      -7.498  16.574  58.130  1.00  7.65           O  
ATOM   2371  CG2 THR A 294      -6.065  18.482  57.713  1.00  8.06           C  
ATOM   2372  N   ASN A 295      -9.372  18.688  57.466  1.00  6.20           N  
ATOM   2373  CA  ASN A 295     -10.044  19.794  58.123  1.00  6.53           C  
ATOM   2374  C   ASN A 295     -10.084  19.589  59.614  1.00  6.98           C  
ATOM   2375  O   ASN A 295      -9.969  18.468  60.088  1.00  7.13           O  
ATOM   2376  CB  ASN A 295     -11.471  20.006  57.578  1.00  6.99           C  
ATOM   2377  CG  ASN A 295     -12.411  18.847  57.908  1.00  7.39           C  
ATOM   2378  OD1 ASN A 295     -12.250  17.732  57.421  1.00  6.15           O  
ATOM   2379  ND2 ASN A 295     -13.402  19.120  58.764  1.00  7.96           N  
ATOM   2380  N   GLU A 296     -10.227  20.695  60.332  1.00  7.61           N  
ATOM   2381  CA  GLU A 296     -10.493  20.688  61.768  1.00  8.27           C  
ATOM   2382  C   GLU A 296     -11.716  21.583  61.951  1.00  7.95           C  
ATOM   2383  O   GLU A 296     -11.631  22.791  61.806  1.00  8.37           O  
ATOM   2384  CB  GLU A 296      -9.276  21.190  62.537  1.00  9.43           C  
ATOM   2385  CG  GLU A 296      -8.075  20.272  62.440  1.00 11.94           C  
ATOM   2386  CD  GLU A 296      -8.248  18.944  63.176  1.00 14.63           C  
ATOM   2387  OE1 GLU A 296      -9.181  18.803  64.010  1.00 16.88           O  
ATOM   2388  OE2 GLU A 296      -7.435  18.026  62.935  1.00 15.06           O  
ATOM   2389  N   GLY A 297     -12.869  20.964  62.179  1.00  8.14           N  
ATOM   2390  CA  GLY A 297     -14.139  21.672  62.078  1.00  8.50           C  
ATOM   2391  C   GLY A 297     -14.292  22.366  60.734  1.00  8.41           C  
ATOM   2392  O   GLY A 297     -14.115  21.745  59.686  1.00  8.80           O  
ATOM   2393  N   THR A 298     -14.594  23.665  60.749  1.00  8.02           N  
ATOM   2394  CA  THR A 298     -14.794  24.411  59.531  1.00  8.07           C  
ATOM   2395  C   THR A 298     -13.515  24.918  58.883  1.00  7.46           C  
ATOM   2396  O   THR A 298     -13.594  25.549  57.838  1.00  7.05           O  
ATOM   2397  CB  THR A 298     -15.734  25.602  59.758  1.00  7.82           C  
ATOM   2398  OG1 THR A 298     -15.172  26.475  60.749  1.00 10.01           O  
ATOM   2399  CG2 THR A 298     -17.097  25.092  60.243  1.00  9.38           C  
ATOM   2400  N   VAL A 299     -12.350  24.669  59.487  1.00  7.12           N  
ATOM   2401  CA  VAL A 299     -11.094  25.069  58.868  1.00  7.18           C  
ATOM   2402  C   VAL A 299     -10.558  23.925  57.988  1.00  6.20           C  
ATOM   2403  O   VAL A 299     -10.140  22.883  58.477  1.00  6.73           O  
ATOM   2404  CB  VAL A 299     -10.048  25.491  59.907  1.00  7.23           C  
ATOM   2405  CG1 VAL A 299      -8.765  25.934  59.200  1.00  9.10           C  
ATOM   2406  CG2 VAL A 299     -10.598  26.619  60.766  1.00  9.27           C  
ATOM   2407  N   PHE A 300     -10.562  24.176  56.685  1.00  5.53           N  
ATOM   2408  CA  PHE A 300     -10.160  23.223  55.668  1.00  5.29           C  
ATOM   2409  C   PHE A 300      -8.803  23.568  55.078  1.00  5.13           C  
ATOM   2410  O   PHE A 300      -8.584  24.698  54.640  1.00  6.24           O  
ATOM   2411  CB  PHE A 300     -11.211  23.167  54.546  1.00  5.12           C  
ATOM   2412  CG  PHE A 300     -12.368  22.295  54.881  1.00  5.65           C  
ATOM   2413  CD1 PHE A 300     -13.241  22.639  55.902  1.00  6.43           C  
ATOM   2414  CD2 PHE A 300     -12.565  21.107  54.211  1.00  5.54           C  
ATOM   2415  CE1 PHE A 300     -14.288  21.809  56.242  1.00  7.26           C  
ATOM   2416  CE2 PHE A 300     -13.618  20.287  54.533  1.00  7.04           C  
ATOM   2417  CZ  PHE A 300     -14.476  20.629  55.559  1.00  6.91           C  
ATOM   2418  N   THR A 301      -7.931  22.565  55.028  1.00  4.94           N  
ATOM   2419  CA  THR A 301      -6.572  22.699  54.513  1.00  4.28           C  
ATOM   2420  C   THR A 301      -6.547  22.142  53.091  1.00  4.66           C  
ATOM   2421  O   THR A 301      -6.985  21.005  52.864  1.00  5.34           O  
ATOM   2422  CB  THR A 301      -5.576  21.910  55.388  1.00  4.60           C  
ATOM   2423  OG1 THR A 301      -5.669  22.374  56.743  1.00  5.21           O  
ATOM   2424  CG2 THR A 301      -4.147  22.083  54.874  1.00  5.29           C  
ATOM   2425  N   PHE A 302      -6.042  22.949  52.158  1.00  4.95           N  
ATOM   2426  CA  PHE A 302      -5.956  22.587  50.735  1.00  5.12           C  
ATOM   2427  C   PHE A 302      -4.553  22.825  50.191  1.00  5.57           C  
ATOM   2428  O   PHE A 302      -3.898  23.805  50.557  1.00  6.10           O  
ATOM   2429  CB  PHE A 302      -6.891  23.467  49.893  1.00  5.87           C  
ATOM   2430  CG  PHE A 302      -8.350  23.253  50.151  1.00  5.09           C  
ATOM   2431  CD1 PHE A 302      -9.033  22.236  49.486  1.00  6.43           C  
ATOM   2432  CD2 PHE A 302      -9.061  24.089  50.996  1.00  6.70           C  
ATOM   2433  CE1 PHE A 302     -10.379  22.021  49.684  1.00  7.42           C  
ATOM   2434  CE2 PHE A 302     -10.423  23.881  51.196  1.00  6.61           C  
ATOM   2435  CZ  PHE A 302     -11.077  22.833  50.546  1.00  7.43           C  
ATOM   2436  N   LYS A 303      -4.114  21.943  49.293  1.00  5.52           N  
ATOM   2437  CA  LYS A 303      -3.016  22.237  48.389  1.00  5.47           C  
ATOM   2438  C   LYS A 303      -3.590  23.034  47.228  1.00  5.40           C  
ATOM   2439  O   LYS A 303      -4.616  22.663  46.660  1.00  5.41           O  
ATOM   2440  CB  LYS A 303      -2.345  20.955  47.869  1.00  5.49           C  
ATOM   2441  CG  LYS A 303      -1.200  21.215  46.894  1.00  6.06           C  
ATOM   2442  CD  LYS A 303      -0.481  19.955  46.434  1.00  9.18           C  
ATOM   2443  CE  LYS A 303      -1.319  19.079  45.550  1.00 15.21           C  
ATOM   2444  NZ  LYS A 303      -1.043  19.237  44.105  1.00 16.32           N  
ATOM   2445  N   THR A 304      -2.919  24.127  46.861  1.00  4.61           N  
ATOM   2446  CA  THR A 304      -3.391  24.984  45.792  1.00  5.06           C  
ATOM   2447  C   THR A 304      -2.268  25.528  44.925  1.00  5.09           C  
ATOM   2448  O   THR A 304      -1.125  25.644  45.369  1.00  5.36           O  
ATOM   2449  CB  THR A 304      -4.191  26.175  46.379  1.00  4.83           C  
ATOM   2450  OG1 THR A 304      -4.844  26.881  45.333  1.00  4.47           O  
ATOM   2451  CG2 THR A 304      -3.284  27.165  47.143  1.00  5.40           C  
ATOM   2452  N   ASN A 305      -2.610  25.882  43.696  1.00  4.74           N  
ATOM   2453  CA  ASN A 305      -1.745  26.695  42.844  1.00  5.27           C  
ATOM   2454  C   ASN A 305      -2.276  28.127  42.624  1.00  5.81           C  
ATOM   2455  O   ASN A 305      -1.754  28.842  41.786  1.00  5.71           O  
ATOM   2456  CB  ASN A 305      -1.484  25.992  41.515  1.00  5.36           C  
ATOM   2457  CG  ASN A 305      -2.738  25.700  40.757  1.00  5.42           C  
ATOM   2458  OD1 ASN A 305      -3.779  26.287  41.035  1.00  5.26           O  
ATOM   2459  ND2 ASN A 305      -2.650  24.795  39.769  1.00  5.06           N  
ATOM   2460  N   ARG A 306      -3.291  28.524  43.393  1.00  6.49           N  
ATOM   2461  CA  ARG A 306      -3.870  29.876  43.310  1.00  7.03           C  
ATOM   2462  C   ARG A 306      -2.796  30.918  43.636  1.00  7.36           C  
ATOM   2463  O   ARG A 306      -2.334  30.989  44.776  1.00  7.91           O  
ATOM   2464  CB  ARG A 306      -5.071  29.975  44.255  1.00  7.09           C  
ATOM   2465  CG  ARG A 306      -5.688  31.352  44.395  1.00  7.85           C  
ATOM   2466  CD  ARG A 306      -6.191  31.906  43.100  1.00 10.65           C  
ATOM   2467  NE  ARG A 306      -7.143  32.987  43.369  1.00 10.91           N  
ATOM   2468  CZ  ARG A 306      -8.042  33.424  42.500  1.00 12.75           C  
ATOM   2469  NH1 ARG A 306      -8.089  32.927  41.283  1.00 13.83           N  
ATOM   2470  NH2 ARG A 306      -8.896  34.383  42.853  1.00 14.68           N  
ATOM   2471  N   HIS A 307      -2.374  31.661  42.611  1.00  9.06           N  
ATOM   2472  CA  HIS A 307      -1.275  32.655  42.708  1.00 10.05           C  
ATOM   2473  C   HIS A 307       0.037  32.043  43.147  1.00 10.50           C  
ATOM   2474  O   HIS A 307       0.899  32.725  43.701  1.00 12.42           O  
ATOM   2475  CB  HIS A 307      -1.629  33.798  43.672  1.00 11.70           C  
ATOM   2476  CG  HIS A 307      -2.927  34.451  43.358  1.00 15.29           C  
ATOM   2477  ND1 HIS A 307      -3.230  34.887  42.091  1.00 17.33           N  
ATOM   2478  CD2 HIS A 307      -4.019  34.695  44.118  1.00 17.77           C  
ATOM   2479  CE1 HIS A 307      -4.451  35.389  42.084  1.00 18.60           C  
ATOM   2480  NE2 HIS A 307      -4.944  35.301  43.308  1.00 19.77           N  
ATOM   2481  N   SER A 308       0.187  30.745  42.913  1.00  8.15           N  
ATOM   2482  CA  SER A 308       1.312  29.984  43.440  1.00  7.79           C  
ATOM   2483  C   SER A 308       1.686  28.861  42.477  1.00  6.77           C  
ATOM   2484  O   SER A 308       1.321  27.707  42.693  1.00  5.58           O  
ATOM   2485  CB  SER A 308       0.932  29.400  44.794  1.00  8.40           C  
ATOM   2486  OG  SER A 308       0.553  30.421  45.684  1.00 13.01           O  
ATOM   2487  N   PRO A 309       2.411  29.186  41.408  1.00  6.61           N  
ATOM   2488  CA  PRO A 309       2.705  28.177  40.395  1.00  6.82           C  
ATOM   2489  C   PRO A 309       3.530  26.993  40.872  1.00  6.52           C  
ATOM   2490  O   PRO A 309       3.482  25.935  40.236  1.00  6.62           O  
ATOM   2491  CB  PRO A 309       3.418  28.958  39.290  1.00  7.43           C  
ATOM   2492  CG  PRO A 309       3.777  30.208  39.846  1.00  8.22           C  
ATOM   2493  CD  PRO A 309       2.926  30.509  41.031  1.00  6.80           C  
ATOM   2494  N   ASN A 310       4.270  27.141  41.975  1.00  5.42           N  
ATOM   2495  CA  ASN A 310       4.990  26.004  42.570  1.00  5.12           C  
ATOM   2496  C   ASN A 310       4.211  25.302  43.679  1.00  5.38           C  
ATOM   2497  O   ASN A 310       4.724  24.372  44.314  1.00  5.18           O  
ATOM   2498  CB  ASN A 310       6.348  26.438  43.100  1.00  5.39           C  
ATOM   2499  CG  ASN A 310       7.295  26.832  42.001  1.00  6.23           C  
ATOM   2500  OD1 ASN A 310       7.219  26.341  40.868  1.00  8.44           O  
ATOM   2501  ND2 ASN A 310       8.222  27.734  42.333  1.00  9.60           N  
ATOM   2502  N   TYR A 311       2.974  25.758  43.890  1.00  5.13           N  
ATOM   2503  CA  TYR A 311       2.009  25.203  44.854  1.00  5.23           C  
ATOM   2504  C   TYR A 311       2.325  25.577  46.286  1.00  5.47           C  
ATOM   2505  O   TYR A 311       3.477  25.808  46.649  1.00  5.79           O  
ATOM   2506  CB  TYR A 311       1.820  23.676  44.697  1.00  5.70           C  
ATOM   2507  CG  TYR A 311       1.195  23.302  43.374  1.00  5.62           C  
ATOM   2508  CD1 TYR A 311       1.945  23.309  42.201  1.00  7.10           C  
ATOM   2509  CD2 TYR A 311      -0.139  22.962  43.288  1.00  7.11           C  
ATOM   2510  CE1 TYR A 311       1.370  23.012  40.971  1.00  7.53           C  
ATOM   2511  CE2 TYR A 311      -0.710  22.642  42.053  1.00  6.05           C  
ATOM   2512  CZ  TYR A 311       0.052  22.671  40.918  1.00  7.32           C  
ATOM   2513  OH  TYR A 311      -0.513  22.377  39.685  1.00  9.03           O  
ATOM   2514  N   ARG A 312       1.265  25.667  47.074  1.00  4.77           N  
ATOM   2515  CA  ARG A 312       1.350  25.999  48.489  1.00  5.64           C  
ATOM   2516  C   ARG A 312       0.168  25.406  49.224  1.00  5.08           C  
ATOM   2517  O   ARG A 312      -0.717  24.802  48.595  1.00  4.99           O  
ATOM   2518  CB  ARG A 312       1.402  27.506  48.669  1.00  5.33           C  
ATOM   2519  CG  ARG A 312       0.153  28.279  48.367  1.00  7.09           C  
ATOM   2520  CD  ARG A 312       0.435  29.733  48.586  1.00  8.81           C  
ATOM   2521  NE  ARG A 312      -0.726  30.583  48.451  1.00 12.87           N  
ATOM   2522  CZ  ARG A 312      -0.703  31.892  48.729  1.00 14.72           C  
ATOM   2523  NH1 ARG A 312       0.424  32.497  49.108  1.00 16.64           N  
ATOM   2524  NH2 ARG A 312      -1.810  32.607  48.612  1.00 16.07           N  
ATOM   2525  N   VAL A 313       0.149  25.570  50.540  1.00  5.26           N  
ATOM   2526  CA  VAL A 313      -0.887  25.009  51.388  1.00  4.91           C  
ATOM   2527  C   VAL A 313      -1.608  26.158  52.087  1.00  5.54           C  
ATOM   2528  O   VAL A 313      -0.971  26.971  52.757  1.00  5.62           O  
ATOM   2529  CB  VAL A 313      -0.337  24.036  52.447  1.00  4.95           C  
ATOM   2530  CG1 VAL A 313      -1.479  23.397  53.252  1.00  6.09           C  
ATOM   2531  CG2 VAL A 313       0.517  22.955  51.777  1.00  5.60           C  
ATOM   2532  N   ILE A 314      -2.927  26.204  51.912  1.00  4.74           N  
ATOM   2533  CA  ILE A 314      -3.781  27.236  52.503  1.00  5.05           C  
ATOM   2534  C   ILE A 314      -4.844  26.624  53.398  1.00  5.15           C  
ATOM   2535  O   ILE A 314      -5.247  25.454  53.218  1.00  5.11           O  
ATOM   2536  CB  ILE A 314      -4.484  28.085  51.422  1.00  4.84           C  
ATOM   2537  CG1 ILE A 314      -5.364  27.219  50.497  1.00  5.44           C  
ATOM   2538  CG2 ILE A 314      -3.444  28.867  50.639  1.00  5.84           C  
ATOM   2539  CD1 ILE A 314      -6.224  28.016  49.548  1.00  6.57           C  
ATOM   2540  N   ASN A 315      -5.309  27.421  54.359  1.00  5.41           N  
ATOM   2541  CA  ASN A 315      -6.491  27.086  55.154  1.00  5.80           C  
ATOM   2542  C   ASN A 315      -7.627  28.026  54.807  1.00  6.12           C  
ATOM   2543  O   ASN A 315      -7.462  29.248  54.871  1.00  6.64           O  
ATOM   2544  CB  ASN A 315      -6.228  27.227  56.663  1.00  5.82           C  
ATOM   2545  CG  ASN A 315      -5.388  26.093  57.241  1.00  7.76           C  
ATOM   2546  OD1 ASN A 315      -5.177  25.069  56.624  1.00  9.36           O  
ATOM   2547  ND2 ASN A 315      -4.932  26.271  58.461  1.00  8.61           N  
ATOM   2548  N   ILE A 316      -8.775  27.459  54.456  1.00  6.16           N  
ATOM   2549  CA  ILE A 316      -9.985  28.222  54.187  1.00  6.68           C  
ATOM   2550  C   ILE A 316     -10.965  27.852  55.283  1.00  6.88           C  
ATOM   2551  O   ILE A 316     -11.267  26.674  55.468  1.00  6.83           O  
ATOM   2552  CB  ILE A 316     -10.614  27.858  52.819  1.00  6.64           C  
ATOM   2553  CG1 ILE A 316      -9.653  28.171  51.675  1.00  6.71           C  
ATOM   2554  CG2 ILE A 316     -11.944  28.597  52.645  1.00  6.37           C  
ATOM   2555  CD1 ILE A 316     -10.145  27.761  50.267  1.00  6.93           C  
ATOM   2556  N   ASP A 317     -11.481  28.861  55.980  1.00  7.62           N  
ATOM   2557  CA  ASP A 317     -12.516  28.667  56.996  1.00  8.26           C  
ATOM   2558  C   ASP A 317     -13.868  28.827  56.321  1.00  7.98           C  
ATOM   2559  O   ASP A 317     -14.174  29.880  55.774  1.00  7.63           O  
ATOM   2560  CB  ASP A 317     -12.377  29.671  58.136  1.00  8.88           C  
ATOM   2561  CG  ASP A 317     -13.206  29.291  59.356  1.00 10.70           C  
ATOM   2562  OD1 ASP A 317     -14.252  28.609  59.207  1.00  9.71           O  
ATOM   2563  OD2 ASP A 317     -12.813  29.666  60.489  1.00 14.11           O  
ATOM   2564  N   PHE A 318     -14.666  27.771  56.329  1.00  7.37           N  
ATOM   2565  CA  PHE A 318     -15.969  27.818  55.680  1.00  7.97           C  
ATOM   2566  C   PHE A 318     -16.875  28.889  56.300  1.00  9.05           C  
ATOM   2567  O   PHE A 318     -17.797  29.360  55.638  1.00 10.44           O  
ATOM   2568  CB  PHE A 318     -16.650  26.450  55.746  1.00  7.94           C  
ATOM   2569  CG  PHE A 318     -16.106  25.401  54.775  1.00  7.44           C  
ATOM   2570  CD1 PHE A 318     -15.003  25.615  53.954  1.00  8.93           C  
ATOM   2571  CD2 PHE A 318     -16.722  24.159  54.731  1.00  7.94           C  
ATOM   2572  CE1 PHE A 318     -14.558  24.599  53.095  1.00  7.73           C  
ATOM   2573  CE2 PHE A 318     -16.285  23.164  53.881  1.00  9.21           C  
ATOM   2574  CZ  PHE A 318     -15.210  23.381  53.077  1.00  8.87           C  
ATOM   2575  N   THR A 319     -16.615  29.262  57.550  1.00  9.92           N  
ATOM   2576  CA  THR A 319     -17.404  30.317  58.207  1.00 11.17           C  
ATOM   2577  C   THR A 319     -16.982  31.727  57.808  1.00 12.21           C  
ATOM   2578  O   THR A 319     -17.689  32.694  58.130  1.00 12.23           O  
ATOM   2579  CB  THR A 319     -17.337  30.232  59.754  1.00 11.12           C  
ATOM   2580  OG1 THR A 319     -16.008  30.499  60.211  1.00 13.85           O  
ATOM   2581  CG2 THR A 319     -17.786  28.890  60.252  1.00 12.28           C  
ATOM   2582  N   ASP A 320     -15.851  31.857  57.113  1.00 12.30           N  
ATOM   2583  CA  ASP A 320     -15.341  33.160  56.659  1.00 12.94           C  
ATOM   2584  C   ASP A 320     -14.503  32.949  55.378  1.00 12.86           C  
ATOM   2585  O   ASP A 320     -13.283  33.120  55.373  1.00 12.08           O  
ATOM   2586  CB  ASP A 320     -14.521  33.792  57.793  1.00 13.42           C  
ATOM   2587  CG  ASP A 320     -14.156  35.239  57.535  1.00 15.68           C  
ATOM   2588  OD1 ASP A 320     -14.858  35.932  56.765  1.00 17.88           O  
ATOM   2589  OD2 ASP A 320     -13.145  35.678  58.125  1.00 20.07           O  
ATOM   2590  N   PRO A 321     -15.172  32.552  54.292  1.00 13.30           N  
ATOM   2591  CA  PRO A 321     -14.521  31.979  53.119  1.00 14.08           C  
ATOM   2592  C   PRO A 321     -13.908  32.926  52.086  1.00 14.45           C  
ATOM   2593  O   PRO A 321     -13.343  32.438  51.097  1.00 14.20           O  
ATOM   2594  CB  PRO A 321     -15.670  31.203  52.469  1.00 13.88           C  
ATOM   2595  CG  PRO A 321     -16.834  32.025  52.753  1.00 14.67           C  
ATOM   2596  CD  PRO A 321     -16.638  32.540  54.136  1.00 13.43           C  
ATOM   2597  N   GLU A 322     -14.022  34.244  52.266  1.00 14.55           N  
ATOM   2598  CA  GLU A 322     -13.451  35.185  51.297  1.00 15.79           C  
ATOM   2599  C   GLU A 322     -11.934  35.002  51.210  1.00 14.11           C  
ATOM   2600  O   GLU A 322     -11.274  34.771  52.213  1.00 13.48           O  
ATOM   2601  CB  GLU A 322     -13.757  36.632  51.680  1.00 16.29           C  
ATOM   2602  CG  GLU A 322     -15.174  37.078  51.404  1.00 19.59           C  
ATOM   2603  CD  GLU A 322     -15.439  38.461  51.968  1.00 19.99           C  
ATOM   2604  OE1 GLU A 322     -15.339  38.629  53.203  1.00 25.58           O  
ATOM   2605  OE2 GLU A 322     -15.744  39.377  51.170  1.00 26.55           O  
ATOM   2606  N   GLU A 323     -11.392  35.155  50.004  1.00 14.01           N  
ATOM   2607  CA  GLU A 323      -9.975  34.886  49.759  1.00 13.48           C  
ATOM   2608  C   GLU A 323      -9.023  35.752  50.581  1.00 14.32           C  
ATOM   2609  O   GLU A 323      -7.958  35.284  50.991  1.00 13.42           O  
ATOM   2610  CB  GLU A 323      -9.669  35.033  48.272  1.00 13.08           C  
ATOM   2611  CG  GLU A 323      -8.226  34.738  47.880  1.00 12.35           C  
ATOM   2612  CD  GLU A 323      -8.015  34.740  46.393  1.00 12.80           C  
ATOM   2613  OE1 GLU A 323      -8.914  35.202  45.660  1.00 14.11           O  
ATOM   2614  OE2 GLU A 323      -6.941  34.280  45.947  1.00 12.81           O  
ATOM   2615  N   SER A 324      -9.395  37.009  50.830  1.00 15.80           N  
ATOM   2616  CA  SER A 324      -8.581  37.872  51.673  1.00 16.90           C  
ATOM   2617  C   SER A 324      -8.383  37.309  53.071  1.00 16.60           C  
ATOM   2618  O   SER A 324      -7.434  37.682  53.746  1.00 17.44           O  
ATOM   2619  CB  SER A 324      -9.193  39.272  51.788  1.00 17.58           C  
ATOM   2620  OG  SER A 324     -10.517  39.206  52.287  1.00 19.84           O  
ATOM   2621  N   LYS A 325      -9.276  36.411  53.491  1.00 16.12           N  
ATOM   2622  CA  LYS A 325      -9.238  35.806  54.820  1.00 16.06           C  
ATOM   2623  C   LYS A 325      -8.503  34.463  54.911  1.00 14.94           C  
ATOM   2624  O   LYS A 325      -8.267  33.965  56.009  1.00 15.72           O  
ATOM   2625  CB  LYS A 325     -10.672  35.613  55.342  1.00 16.70           C  
ATOM   2626  CG  LYS A 325     -11.538  36.885  55.341  1.00 19.04           C  
ATOM   2627  CD  LYS A 325     -10.936  37.980  56.208  1.00 21.77           C  
ATOM   2628  CE  LYS A 325     -11.869  39.180  56.343  1.00 23.30           C  
ATOM   2629  NZ  LYS A 325     -13.096  38.874  57.152  1.00 26.46           N  
ATOM   2630  N   TRP A 326      -8.146  33.868  53.776  1.00 13.07           N  
ATOM   2631  CA  TRP A 326      -7.427  32.592  53.805  1.00 12.15           C  
ATOM   2632  C   TRP A 326      -6.079  32.735  54.497  1.00 11.99           C  
ATOM   2633  O   TRP A 326      -5.420  33.773  54.386  1.00 12.91           O  
ATOM   2634  CB  TRP A 326      -7.176  32.064  52.397  1.00 11.36           C  
ATOM   2635  CG  TRP A 326      -8.392  31.833  51.570  1.00 10.75           C  
ATOM   2636  CD1 TRP A 326      -9.689  31.863  51.971  1.00  9.71           C  
ATOM   2637  CD2 TRP A 326      -8.407  31.499  50.180  1.00  9.85           C  
ATOM   2638  NE1 TRP A 326     -10.521  31.579  50.909  1.00  9.04           N  
ATOM   2639  CE2 TRP A 326      -9.756  31.351  49.797  1.00  9.73           C  
ATOM   2640  CE3 TRP A 326      -7.408  31.330  49.218  1.00 10.68           C  
ATOM   2641  CZ2 TRP A 326     -10.133  31.025  48.481  1.00  9.75           C  
ATOM   2642  CZ3 TRP A 326      -7.783  31.003  47.919  1.00 10.37           C  
ATOM   2643  CH2 TRP A 326      -9.128  30.869  47.564  1.00 10.09           C  
ATOM   2644  N   LYS A 327      -5.657  31.677  55.172  1.00 11.64           N  
ATOM   2645  CA  LYS A 327      -4.369  31.634  55.830  1.00 11.94           C  
ATOM   2646  C   LYS A 327      -3.409  30.793  54.997  1.00 10.84           C  
ATOM   2647  O   LYS A 327      -3.774  29.714  54.508  1.00 10.79           O  
ATOM   2648  CB  LYS A 327      -4.500  31.026  57.228  1.00 13.82           C  
ATOM   2649  CG  LYS A 327      -5.586  31.673  58.108  1.00 17.31           C  
ATOM   2650  CD  LYS A 327      -5.330  33.144  58.402  1.00 20.81           C  
ATOM   2651  CE  LYS A 327      -6.309  33.674  59.450  1.00 22.07           C  
ATOM   2652  NZ  LYS A 327      -6.283  35.158  59.552  1.00 26.06           N  
ATOM   2653  N   VAL A 328      -2.182  31.269  54.840  1.00 10.03           N  
ATOM   2654  CA  VAL A 328      -1.162  30.509  54.134  1.00  9.21           C  
ATOM   2655  C   VAL A 328      -0.369  29.696  55.141  1.00  9.54           C  
ATOM   2656  O   VAL A 328       0.512  30.212  55.819  1.00 12.19           O  
ATOM   2657  CB  VAL A 328      -0.225  31.409  53.340  1.00  9.13           C  
ATOM   2658  CG1 VAL A 328       0.717  30.557  52.476  1.00  9.15           C  
ATOM   2659  CG2 VAL A 328      -1.031  32.361  52.488  1.00  9.77           C  
ATOM   2660  N   LEU A 329      -0.665  28.408  55.205  1.00  7.47           N  
ATOM   2661  CA  LEU A 329      -0.090  27.525  56.190  1.00  6.80           C  
ATOM   2662  C   LEU A 329       1.338  27.150  55.837  1.00  6.68           C  
ATOM   2663  O   LEU A 329       2.225  27.137  56.693  1.00  7.97           O  
ATOM   2664  CB  LEU A 329      -0.960  26.273  56.306  1.00  6.45           C  
ATOM   2665  CG  LEU A 329      -0.599  25.298  57.410  1.00  5.64           C  
ATOM   2666  CD1 LEU A 329      -0.833  25.897  58.806  1.00  6.84           C  
ATOM   2667  CD2 LEU A 329      -1.400  24.029  57.273  1.00  6.88           C  
ATOM   2668  N   VAL A 330       1.545  26.788  54.575  1.00  5.51           N  
ATOM   2669  CA  VAL A 330       2.869  26.464  54.060  1.00  5.61           C  
ATOM   2670  C   VAL A 330       3.054  27.267  52.778  1.00  5.54           C  
ATOM   2671  O   VAL A 330       2.525  26.919  51.714  1.00  5.33           O  
ATOM   2672  CB  VAL A 330       3.066  24.952  53.780  1.00  5.19           C  
ATOM   2673  CG1 VAL A 330       4.495  24.696  53.288  1.00  5.42           C  
ATOM   2674  CG2 VAL A 330       2.749  24.115  55.024  1.00  6.40           C  
ATOM   2675  N   PRO A 331       3.765  28.396  52.851  1.00  5.42           N  
ATOM   2676  CA  PRO A 331       4.000  29.159  51.648  1.00  5.47           C  
ATOM   2677  C   PRO A 331       4.735  28.439  50.518  1.00  6.06           C  
ATOM   2678  O   PRO A 331       5.404  27.410  50.717  1.00  6.13           O  
ATOM   2679  CB  PRO A 331       4.835  30.352  52.146  1.00  5.74           C  
ATOM   2680  CG  PRO A 331       4.432  30.484  53.577  1.00  5.24           C  
ATOM   2681  CD  PRO A 331       4.318  29.064  54.046  1.00  5.55           C  
ATOM   2682  N   GLU A 332       4.569  29.008  49.338  1.00  6.86           N  
ATOM   2683  CA  GLU A 332       5.220  28.548  48.132  1.00  8.29           C  
ATOM   2684  C   GLU A 332       6.726  28.686  48.242  1.00  8.96           C  
ATOM   2685  O   GLU A 332       7.216  29.678  48.797  1.00  9.78           O  
ATOM   2686  CB  GLU A 332       4.731  29.420  46.963  1.00  8.43           C  
ATOM   2687  CG  GLU A 332       5.094  28.916  45.596  1.00  9.48           C  
ATOM   2688  CD  GLU A 332       4.812  29.914  44.479  1.00  9.69           C  
ATOM   2689  OE1 GLU A 332       4.469  31.100  44.758  1.00 11.13           O  
ATOM   2690  OE2 GLU A 332       4.946  29.518  43.305  1.00 11.38           O  
ATOM   2691  N   HIS A 333       7.460  27.727  47.681  1.00  9.82           N  
ATOM   2692  CA  HIS A 333       8.900  27.879  47.486  1.00 10.80           C  
ATOM   2693  C   HIS A 333       9.235  28.500  46.137  1.00 11.17           C  
ATOM   2694  O   HIS A 333       8.455  28.428  45.180  1.00 10.51           O  
ATOM   2695  CB  HIS A 333       9.624  26.549  47.649  1.00 11.11           C  
ATOM   2696  CG  HIS A 333       9.764  26.114  49.071  1.00 13.04           C  
ATOM   2697  ND1 HIS A 333      10.783  26.559  49.888  1.00 17.46           N  
ATOM   2698  CD2 HIS A 333       9.009  25.284  49.828  1.00 15.91           C  
ATOM   2699  CE1 HIS A 333      10.657  26.007  51.083  1.00 17.50           C  
ATOM   2700  NE2 HIS A 333       9.592  25.226  51.071  1.00 17.75           N  
ATOM   2701  N   GLU A 334      10.405  29.130  46.075  1.00 12.78           N  
ATOM   2702  CA  GLU A 334      10.845  29.852  44.885  1.00 14.38           C  
ATOM   2703  C   GLU A 334      11.057  28.930  43.695  1.00 13.40           C  
ATOM   2704  O   GLU A 334      10.778  29.321  42.560  1.00 13.20           O  
ATOM   2705  CB  GLU A 334      12.150  30.591  45.200  1.00 14.87           C  
ATOM   2706  CG  GLU A 334      12.725  31.444  44.107  1.00 18.49           C  
ATOM   2707  CD  GLU A 334      13.856  32.313  44.635  1.00 19.28           C  
ATOM   2708  OE1 GLU A 334      14.729  31.769  45.351  1.00 25.68           O  
ATOM   2709  OE2 GLU A 334      13.856  33.536  44.365  1.00 26.99           O  
ATOM   2710  N   LYS A 335      11.573  27.727  43.955  1.00 13.20           N  
ATOM   2711  CA  LYS A 335      11.820  26.776  42.879  1.00 13.26           C  
ATOM   2712  C   LYS A 335      11.215  25.397  43.127  1.00 12.05           C  
ATOM   2713  O   LYS A 335      10.727  24.780  42.183  1.00 12.11           O  
ATOM   2714  CB  LYS A 335      13.314  26.656  42.600  1.00 13.76           C  
ATOM   2715  CG  LYS A 335      13.647  26.086  41.236  1.00 17.12           C  
ATOM   2716  N   ASP A 336      11.240  24.909  44.363  1.00 10.21           N  
ATOM   2717  CA  ASP A 336      10.769  23.552  44.657  1.00  9.26           C  
ATOM   2718  C   ASP A 336       9.253  23.473  44.580  1.00  8.25           C  
ATOM   2719  O   ASP A 336       8.554  24.325  45.136  1.00  7.96           O  
ATOM   2720  CB  ASP A 336      11.252  23.058  46.014  1.00  9.97           C  
ATOM   2721  CG  ASP A 336      12.750  22.797  46.039  1.00 11.62           C  
ATOM   2722  OD1 ASP A 336      13.406  22.950  44.992  1.00 14.12           O  
ATOM   2723  OD2 ASP A 336      13.249  22.431  47.115  1.00 19.17           O  
ATOM   2724  N   VAL A 337       8.759  22.431  43.906  1.00  6.88           N  
ATOM   2725  CA  VAL A 337       7.336  22.275  43.641  1.00  6.00           C  
ATOM   2726  C   VAL A 337       6.732  21.329  44.672  1.00  5.67           C  
ATOM   2727  O   VAL A 337       7.229  20.227  44.860  1.00  5.12           O  
ATOM   2728  CB  VAL A 337       7.084  21.722  42.214  1.00  6.30           C  
ATOM   2729  CG1 VAL A 337       5.597  21.616  41.973  1.00  7.51           C  
ATOM   2730  CG2 VAL A 337       7.762  22.584  41.152  1.00  8.88           C  
ATOM   2731  N   LEU A 338       5.664  21.758  45.347  1.00  4.68           N  
ATOM   2732  CA  LEU A 338       4.925  20.863  46.239  1.00  5.27           C  
ATOM   2733  C   LEU A 338       4.085  19.919  45.390  1.00  5.53           C  
ATOM   2734  O   LEU A 338       3.127  20.349  44.754  1.00  6.38           O  
ATOM   2735  CB  LEU A 338       4.031  21.647  47.209  1.00  5.66           C  
ATOM   2736  CG  LEU A 338       3.235  20.816  48.225  1.00  5.63           C  
ATOM   2737  CD1 LEU A 338       4.148  19.938  49.058  1.00  6.43           C  
ATOM   2738  CD2 LEU A 338       2.385  21.749  49.127  1.00  6.26           C  
ATOM   2739  N   GLU A 339       4.455  18.649  45.382  1.00  5.29           N  
ATOM   2740  CA  GLU A 339       3.790  17.635  44.560  1.00  6.00           C  
ATOM   2741  C   GLU A 339       2.531  17.116  45.211  1.00  5.82           C  
ATOM   2742  O   GLU A 339       1.498  16.967  44.549  1.00  6.92           O  
ATOM   2743  CB  GLU A 339       4.750  16.476  44.291  1.00  6.42           C  
ATOM   2744  CG  GLU A 339       5.979  16.888  43.546  1.00  8.75           C  
ATOM   2745  CD  GLU A 339       5.707  17.261  42.112  1.00 12.59           C  
ATOM   2746  OE1 GLU A 339       5.746  16.355  41.253  1.00 18.35           O  
ATOM   2747  OE2 GLU A 339       5.497  18.467  41.845  1.00 16.01           O  
ATOM   2748  N   TRP A 340       2.623  16.795  46.493  1.00  5.99           N  
ATOM   2749  CA  TRP A 340       1.485  16.329  47.247  1.00  5.92           C  
ATOM   2750  C   TRP A 340       1.717  16.480  48.738  1.00  6.12           C  
ATOM   2751  O   TRP A 340       2.839  16.692  49.189  1.00  5.63           O  
ATOM   2752  CB  TRP A 340       1.109  14.879  46.894  1.00  5.98           C  
ATOM   2753  CG  TRP A 340       2.177  13.864  47.040  1.00  6.49           C  
ATOM   2754  CD1 TRP A 340       2.990  13.404  46.053  1.00  6.51           C  
ATOM   2755  CD2 TRP A 340       2.545  13.148  48.235  1.00  6.43           C  
ATOM   2756  NE1 TRP A 340       3.857  12.453  46.560  1.00  7.63           N  
ATOM   2757  CE2 TRP A 340       3.601  12.280  47.894  1.00  6.44           C  
ATOM   2758  CE3 TRP A 340       2.095  13.172  49.564  1.00  6.71           C  
ATOM   2759  CZ2 TRP A 340       4.204  11.434  48.828  1.00  6.71           C  
ATOM   2760  CZ3 TRP A 340       2.699  12.323  50.491  1.00  7.25           C  
ATOM   2761  CH2 TRP A 340       3.737  11.465  50.110  1.00  7.04           C  
ATOM   2762  N   ILE A 341       0.630  16.396  49.486  1.00  6.31           N  
ATOM   2763  CA  ILE A 341       0.670  16.550  50.935  1.00  6.53           C  
ATOM   2764  C   ILE A 341      -0.439  15.701  51.547  1.00  6.03           C  
ATOM   2765  O   ILE A 341      -1.562  15.681  51.049  1.00  7.85           O  
ATOM   2766  CB  ILE A 341       0.536  18.031  51.340  1.00  6.71           C  
ATOM   2767  CG1 ILE A 341       0.323  18.191  52.845  1.00  7.33           C  
ATOM   2768  CG2 ILE A 341      -0.600  18.713  50.536  1.00  8.44           C  
ATOM   2769  CD1 ILE A 341       0.403  19.641  53.270  1.00  8.30           C  
ATOM   2770  N   ALA A 342      -0.108  15.000  52.629  1.00  5.53           N  
ATOM   2771  CA  ALA A 342      -1.042  14.133  53.331  1.00  5.73           C  
ATOM   2772  C   ALA A 342      -1.043  14.449  54.813  1.00  6.42           C  
ATOM   2773  O   ALA A 342       0.007  14.760  55.388  1.00  7.59           O  
ATOM   2774  CB  ALA A 342      -0.660  12.686  53.137  1.00  5.72           C  
ATOM   2775  N   CYS A 343      -2.205  14.338  55.444  1.00  5.44           N  
ATOM   2776  CA  CYS A 343      -2.312  14.464  56.893  1.00  5.65           C  
ATOM   2777  C   CYS A 343      -2.307  13.077  57.513  1.00  5.35           C  
ATOM   2778  O   CYS A 343      -3.032  12.179  57.059  1.00  5.52           O  
ATOM   2779  CB  CYS A 343      -3.593  15.209  57.253  1.00  5.80           C  
ATOM   2780  SG  CYS A 343      -3.858  15.423  59.020  1.00  6.95           S  
ATOM   2781  N   VAL A 344      -1.504  12.917  58.562  1.00  4.79           N  
ATOM   2782  CA  VAL A 344      -1.334  11.644  59.244  1.00  4.81           C  
ATOM   2783  C   VAL A 344      -1.152  11.880  60.745  1.00  4.97           C  
ATOM   2784  O   VAL A 344      -0.711  12.945  61.159  1.00  5.65           O  
ATOM   2785  CB  VAL A 344      -0.130  10.902  58.637  1.00  4.78           C  
ATOM   2786  CG1 VAL A 344       1.153  11.664  58.883  1.00  5.13           C  
ATOM   2787  CG2 VAL A 344      -0.041   9.445  59.141  1.00  5.36           C  
ATOM   2788  N   ARG A 345      -1.541  10.892  61.545  1.00  5.48           N  
ATOM   2789  CA  ARG A 345      -1.414  10.936  63.000  1.00  6.08           C  
ATOM   2790  C   ARG A 345      -2.036  12.212  63.578  1.00  6.18           C  
ATOM   2791  O   ARG A 345      -1.444  12.886  64.439  1.00  6.37           O  
ATOM   2792  CB  ARG A 345       0.039  10.778  63.436  1.00  6.94           C  
ATOM   2793  CG  ARG A 345       0.137  10.240  64.866  1.00  8.02           C  
ATOM   2794  CD  ARG A 345       1.289  10.782  65.619  1.00  9.60           C  
ATOM   2795  NE  ARG A 345       1.122  12.201  65.910  1.00  9.59           N  
ATOM   2796  CZ  ARG A 345       1.920  12.895  66.717  1.00 11.39           C  
ATOM   2797  NH1 ARG A 345       2.971  12.324  67.295  1.00 13.19           N  
ATOM   2798  NH2 ARG A 345       1.682  14.180  66.913  1.00 10.40           N  
ATOM   2799  N   SER A 346      -3.233  12.523  63.085  1.00  6.59           N  
ATOM   2800  CA  SER A 346      -4.046  13.667  63.516  1.00  7.65           C  
ATOM   2801  C   SER A 346      -3.511  15.032  63.129  1.00  7.39           C  
ATOM   2802  O   SER A 346      -4.223  15.804  62.504  1.00  9.37           O  
ATOM   2803  CB  SER A 346      -4.303  13.645  65.022  1.00  8.69           C  
ATOM   2804  OG  SER A 346      -5.040  12.492  65.397  1.00 11.46           O  
ATOM   2805  N   ASN A 347      -2.274  15.336  63.510  1.00  6.88           N  
ATOM   2806  CA  ASN A 347      -1.752  16.686  63.385  1.00  6.84           C  
ATOM   2807  C   ASN A 347      -0.365  16.794  62.769  1.00  6.47           C  
ATOM   2808  O   ASN A 347       0.337  17.795  62.963  1.00  6.21           O  
ATOM   2809  CB  ASN A 347      -1.777  17.383  64.749  1.00  7.49           C  
ATOM   2810  CG  ASN A 347      -0.921  16.704  65.772  1.00  9.25           C  
ATOM   2811  OD1 ASN A 347      -0.319  15.666  65.532  1.00 10.58           O  
ATOM   2812  ND2 ASN A 347      -0.862  17.299  66.963  1.00 16.39           N  
ATOM   2813  N   PHE A 348       0.017  15.778  62.003  1.00  5.99           N  
ATOM   2814  CA  PHE A 348       1.186  15.874  61.149  1.00  5.52           C  
ATOM   2815  C   PHE A 348       0.792  15.997  59.684  1.00  5.48           C  
ATOM   2816  O   PHE A 348      -0.271  15.509  59.271  1.00  5.17           O  
ATOM   2817  CB  PHE A 348       2.077  14.640  61.280  1.00  5.66           C  
ATOM   2818  CG  PHE A 348       2.881  14.535  62.564  1.00  6.05           C  
ATOM   2819  CD1 PHE A 348       3.349  15.651  63.252  1.00  7.66           C  
ATOM   2820  CD2 PHE A 348       3.241  13.286  63.027  1.00  7.64           C  
ATOM   2821  CE1 PHE A 348       4.134  15.505  64.405  1.00  8.12           C  
ATOM   2822  CE2 PHE A 348       4.041  13.135  64.153  1.00  7.74           C  
ATOM   2823  CZ  PHE A 348       4.481  14.233  64.845  1.00  8.47           C  
ATOM   2824  N   LEU A 349       1.683  16.613  58.917  1.00  4.57           N  
ATOM   2825  CA  LEU A 349       1.560  16.699  57.467  1.00  5.00           C  
ATOM   2826  C   LEU A 349       2.832  16.138  56.839  1.00  5.01           C  
ATOM   2827  O   LEU A 349       3.933  16.487  57.265  1.00  5.42           O  
ATOM   2828  CB  LEU A 349       1.390  18.147  57.009  1.00  5.32           C  
ATOM   2829  CG  LEU A 349       0.132  18.885  57.480  1.00  5.53           C  
ATOM   2830  CD1 LEU A 349       0.263  20.381  57.246  1.00  7.77           C  
ATOM   2831  CD2 LEU A 349      -1.139  18.307  56.806  1.00  6.84           C  
ATOM   2832  N   VAL A 350       2.671  15.259  55.845  1.00  4.21           N  
ATOM   2833  CA  VAL A 350       3.779  14.755  55.056  1.00  4.71           C  
ATOM   2834  C   VAL A 350       3.734  15.484  53.717  1.00  4.68           C  
ATOM   2835  O   VAL A 350       2.707  15.458  53.027  1.00  4.69           O  
ATOM   2836  CB  VAL A 350       3.685  13.231  54.843  1.00  5.02           C  
ATOM   2837  CG1 VAL A 350       4.767  12.750  53.883  1.00  6.32           C  
ATOM   2838  CG2 VAL A 350       3.794  12.492  56.187  1.00  6.65           C  
ATOM   2839  N   LEU A 351       4.832  16.156  53.379  1.00  4.59           N  
ATOM   2840  CA  LEU A 351       4.937  16.960  52.172  1.00  4.78           C  
ATOM   2841  C   LEU A 351       6.004  16.374  51.269  1.00  4.95           C  
ATOM   2842  O   LEU A 351       7.115  16.085  51.723  1.00  5.10           O  
ATOM   2843  CB  LEU A 351       5.312  18.407  52.500  1.00  5.30           C  
ATOM   2844  CG  LEU A 351       4.206  19.308  53.025  1.00  5.43           C  
ATOM   2845  CD1 LEU A 351       3.785  18.913  54.441  1.00  6.65           C  
ATOM   2846  CD2 LEU A 351       4.641  20.780  52.983  1.00  5.85           C  
ATOM   2847  N   CYS A 352       5.656  16.195  49.997  1.00  4.64           N  
ATOM   2848  CA  CYS A 352       6.577  15.699  48.996  1.00  5.18           C  
ATOM   2849  C   CYS A 352       6.836  16.797  47.989  1.00  5.41           C  
ATOM   2850  O   CYS A 352       5.898  17.294  47.353  1.00  4.72           O  
ATOM   2851  CB  CYS A 352       5.982  14.481  48.306  1.00  5.08           C  
ATOM   2852  SG  CYS A 352       7.071  13.746  47.073  1.00  7.24           S  
ATOM   2853  N   TYR A 353       8.096  17.195  47.887  1.00  4.95           N  
ATOM   2854  CA  TYR A 353       8.525  18.222  46.951  1.00  5.29           C  
ATOM   2855  C   TYR A 353       9.326  17.638  45.797  1.00  6.07           C  
ATOM   2856  O   TYR A 353       9.867  16.527  45.879  1.00  6.17           O  
ATOM   2857  CB  TYR A 353       9.388  19.292  47.642  1.00  5.57           C  
ATOM   2858  CG  TYR A 353       8.623  20.270  48.523  1.00  5.22           C  
ATOM   2859  CD1 TYR A 353       8.441  20.035  49.873  1.00  5.01           C  
ATOM   2860  CD2 TYR A 353       8.084  21.422  47.988  1.00  4.53           C  
ATOM   2861  CE1 TYR A 353       7.764  20.932  50.673  1.00  5.87           C  
ATOM   2862  CE2 TYR A 353       7.391  22.326  48.775  1.00  4.92           C  
ATOM   2863  CZ  TYR A 353       7.228  22.071  50.115  1.00  5.45           C  
ATOM   2864  OH  TYR A 353       6.530  22.971  50.901  1.00  7.59           O  
ATOM   2865  N   LEU A 354       9.390  18.406  44.720  1.00  6.47           N  
ATOM   2866  CA  LEU A 354      10.269  18.118  43.594  1.00  7.05           C  
ATOM   2867  C   LEU A 354      11.349  19.192  43.573  1.00  7.15           C  
ATOM   2868  O   LEU A 354      11.046  20.381  43.433  1.00  8.10           O  
ATOM   2869  CB  LEU A 354       9.487  18.098  42.268  1.00  7.44           C  
ATOM   2870  CG  LEU A 354      10.137  17.318  41.118  1.00  9.36           C  
ATOM   2871  CD1 LEU A 354      10.267  15.839  41.402  1.00 10.15           C  
ATOM   2872  CD2 LEU A 354       9.348  17.550  39.839  1.00  9.84           C  
ATOM   2873  N   HIS A 355      12.600  18.767  43.754  1.00  6.84           N  
ATOM   2874  CA  HIS A 355      13.752  19.655  43.749  1.00  7.07           C  
ATOM   2875  C   HIS A 355      14.659  19.209  42.600  1.00  7.19           C  
ATOM   2876  O   HIS A 355      15.246  18.124  42.659  1.00  7.23           O  
ATOM   2877  CB  HIS A 355      14.515  19.570  45.071  1.00  7.44           C  
ATOM   2878  CG  HIS A 355      15.793  20.341  45.062  1.00  9.41           C  
ATOM   2879  ND1 HIS A 355      15.824  21.713  45.191  1.00 12.24           N  
ATOM   2880  CD2 HIS A 355      17.079  19.940  44.936  1.00 11.06           C  
ATOM   2881  CE1 HIS A 355      17.082  22.124  45.147  1.00 13.00           C  
ATOM   2882  NE2 HIS A 355      17.861  21.068  44.986  1.00 13.11           N  
ATOM   2883  N   ASP A 356      14.740  20.040  41.562  1.00  7.21           N  
ATOM   2884  CA  ASP A 356      15.485  19.715  40.342  1.00  7.83           C  
ATOM   2885  C   ASP A 356      15.236  18.274  39.892  1.00  6.74           C  
ATOM   2886  O   ASP A 356      16.157  17.488  39.652  1.00  7.27           O  
ATOM   2887  CB  ASP A 356      16.960  19.994  40.534  1.00  8.66           C  
ATOM   2888  CG  ASP A 356      17.274  21.475  40.561  1.00 10.91           C  
ATOM   2889  OD1 ASP A 356      16.627  22.271  39.843  1.00 12.84           O  
ATOM   2890  OD2 ASP A 356      18.208  21.829  41.291  1.00 14.59           O  
ATOM   2891  N   VAL A 357      13.954  17.959  39.786  1.00  6.47           N  
ATOM   2892  CA  VAL A 357      13.459  16.700  39.221  1.00  6.59           C  
ATOM   2893  C   VAL A 357      13.797  15.483  40.095  1.00  6.96           C  
ATOM   2894  O   VAL A 357      13.877  14.366  39.613  1.00  7.34           O  
ATOM   2895  CB  VAL A 357      13.922  16.493  37.742  1.00  6.48           C  
ATOM   2896  CG1 VAL A 357      12.934  15.568  37.010  1.00  7.99           C  
ATOM   2897  CG2 VAL A 357      14.038  17.831  36.993  1.00  7.28           C  
ATOM   2898  N   LYS A 358      13.942  15.704  41.400  1.00  7.28           N  
ATOM   2899  CA  LYS A 358      14.174  14.614  42.359  1.00  8.60           C  
ATOM   2900  C   LYS A 358      13.210  14.866  43.518  1.00  7.55           C  
ATOM   2901  O   LYS A 358      12.970  16.017  43.879  1.00  7.11           O  
ATOM   2902  CB  LYS A 358      15.635  14.625  42.862  1.00  9.44           C  
ATOM   2903  CG  LYS A 358      16.719  14.807  41.740  1.00 13.24           C  
ATOM   2904  CD  LYS A 358      17.996  15.455  42.258  1.00 13.18           C  
ATOM   2905  CE  LYS A 358      18.542  16.611  41.403  1.00 16.12           C  
ATOM   2906  NZ  LYS A 358      19.808  17.136  42.009  1.00 21.46           N  
ATOM   2907  N   ASN A 359      12.657  13.815  44.108  1.00  6.94           N  
ATOM   2908  CA  ASN A 359      11.723  14.023  45.224  1.00  7.24           C  
ATOM   2909  C   ASN A 359      12.425  14.203  46.564  1.00  8.42           C  
ATOM   2910  O   ASN A 359      13.498  13.645  46.824  1.00  9.05           O  
ATOM   2911  CB  ASN A 359      10.727  12.871  45.352  1.00  6.47           C  
ATOM   2912  CG  ASN A 359       9.617  12.924  44.322  1.00  7.19           C  
ATOM   2913  OD1 ASN A 359       9.253  11.907  43.729  1.00  8.62           O  
ATOM   2914  ND2 ASN A 359       9.048  14.112  44.118  1.00  7.04           N  
ATOM   2915  N   THR A 360      11.782  14.982  47.429  1.00  7.56           N  
ATOM   2916  CA  THR A 360      12.179  15.101  48.824  1.00  8.20           C  
ATOM   2917  C   THR A 360      10.914  14.861  49.630  1.00  7.87           C  
ATOM   2918  O   THR A 360       9.821  14.995  49.094  1.00  8.60           O  
ATOM   2919  CB  THR A 360      12.791  16.457  49.140  1.00  8.76           C  
ATOM   2920  OG1 THR A 360      11.773  17.452  49.108  1.00 13.04           O  
ATOM   2921  CG2 THR A 360      13.897  16.800  48.137  1.00 10.76           C  
ATOM   2922  N   LEU A 361      11.065  14.484  50.892  1.00  7.68           N  
ATOM   2923  CA  LEU A 361       9.931  14.161  51.746  1.00  7.99           C  
ATOM   2924  C   LEU A 361      10.195  14.700  53.143  1.00  8.15           C  
ATOM   2925  O   LEU A 361      11.295  14.552  53.682  1.00  8.58           O  
ATOM   2926  CB  LEU A 361       9.724  12.645  51.790  1.00  7.84           C  
ATOM   2927  CG  LEU A 361       8.380  12.063  52.225  1.00  9.13           C  
ATOM   2928  CD1 LEU A 361       7.307  12.350  51.193  1.00  8.22           C  
ATOM   2929  CD2 LEU A 361       8.499  10.563  52.443  1.00  9.87           C  
ATOM   2930  N   GLN A 362       9.188  15.332  53.730  1.00  8.10           N  
ATOM   2931  CA  GLN A 362       9.365  15.913  55.050  1.00  9.02           C  
ATOM   2932  C   GLN A 362       8.059  16.007  55.809  1.00  7.70           C  
ATOM   2933  O   GLN A 362       6.973  15.922  55.232  1.00  8.31           O  
ATOM   2934  CB  GLN A 362      10.046  17.263  54.957  1.00 10.03           C  
ATOM   2935  CG  GLN A 362       9.355  18.234  54.050  1.00 11.48           C  
ATOM   2936  CD  GLN A 362      10.188  19.482  53.708  1.00 11.76           C  
ATOM   2937  OE1 GLN A 362       9.713  20.595  53.857  1.00 13.32           O  
ATOM   2938  NE2 GLN A 362      11.414  19.288  53.237  1.00 17.99           N  
ATOM   2939  N   LEU A 363       8.212  16.152  57.121  1.00  6.97           N  
ATOM   2940  CA  LEU A 363       7.119  16.170  58.067  1.00  6.67           C  
ATOM   2941  C   LEU A 363       6.971  17.573  58.621  1.00  6.31           C  
ATOM   2942  O   LEU A 363       7.970  18.208  58.999  1.00  5.79           O  
ATOM   2943  CB  LEU A 363       7.414  15.203  59.216  1.00  6.77           C  
ATOM   2944  CG  LEU A 363       6.225  14.844  60.096  1.00  6.83           C  
ATOM   2945  CD1 LEU A 363       5.319  13.850  59.401  1.00  7.12           C  
ATOM   2946  CD2 LEU A 363       6.745  14.267  61.396  1.00  9.06           C  
ATOM   2947  N   HIS A 364       5.732  18.059  58.635  1.00  5.59           N  
ATOM   2948  CA  HIS A 364       5.405  19.394  59.145  1.00  5.50           C  
ATOM   2949  C   HIS A 364       4.296  19.273  60.178  1.00  5.73           C  
ATOM   2950  O   HIS A 364       3.549  18.292  60.214  1.00  5.30           O  
ATOM   2951  CB  HIS A 364       4.925  20.335  58.025  1.00  5.95           C  
ATOM   2952  CG  HIS A 364       5.996  20.740  57.057  1.00  6.22           C  
ATOM   2953  ND1 HIS A 364       6.285  22.061  56.791  1.00  7.34           N  
ATOM   2954  CD2 HIS A 364       6.844  20.010  56.297  1.00  7.61           C  
ATOM   2955  CE1 HIS A 364       7.257  22.126  55.895  1.00  8.09           C  
ATOM   2956  NE2 HIS A 364       7.621  20.895  55.584  1.00  8.03           N  
ATOM   2957  N   ASP A 365       4.198  20.305  61.012  1.00  6.09           N  
ATOM   2958  CA  ASP A 365       3.115  20.438  61.981  1.00  6.62           C  
ATOM   2959  C   ASP A 365       1.850  20.989  61.321  1.00  6.25           C  
ATOM   2960  O   ASP A 365       1.900  21.980  60.577  1.00  6.49           O  
ATOM   2961  CB  ASP A 365       3.547  21.378  63.114  1.00  7.56           C  
ATOM   2962  CG  ASP A 365       2.458  21.577  64.151  1.00 11.39           C  
ATOM   2963  OD1 ASP A 365       2.075  20.600  64.815  1.00 17.11           O  
ATOM   2964  OD2 ASP A 365       1.966  22.718  64.301  1.00 16.71           O  
ATOM   2965  N   LEU A 366       0.710  20.377  61.615  1.00  6.77           N  
ATOM   2966  CA  LEU A 366      -0.559  20.856  61.037  1.00  7.10           C  
ATOM   2967  C   LEU A 366      -0.929  22.263  61.517  1.00  7.72           C  
ATOM   2968  O   LEU A 366      -1.464  23.054  60.749  1.00  8.26           O  
ATOM   2969  CB  LEU A 366      -1.710  19.901  61.353  1.00  7.07           C  
ATOM   2970  CG  LEU A 366      -3.116  20.319  60.908  1.00  6.69           C  
ATOM   2971  CD1 LEU A 366      -3.206  20.537  59.392  1.00  7.88           C  
ATOM   2972  CD2 LEU A 366      -4.109  19.236  61.373  1.00  8.26           C  
ATOM   2973  N   THR A 367      -0.668  22.575  62.784  1.00  8.70           N  
ATOM   2974  CA  THR A 367      -1.176  23.828  63.345  1.00  9.68           C  
ATOM   2975  C   THR A 367      -0.408  25.039  62.822  1.00  9.18           C  
ATOM   2976  O   THR A 367      -1.001  26.064  62.491  1.00  9.74           O  
ATOM   2977  CB  THR A 367      -1.146  23.805  64.877  1.00  9.89           C  
ATOM   2978  OG1 THR A 367      -1.956  22.711  65.343  1.00 13.92           O  
ATOM   2979  CG2 THR A 367      -1.666  25.134  65.432  1.00 12.57           C  
ATOM   2980  N   THR A 368       0.910  24.912  62.739  1.00  9.54           N  
ATOM   2981  CA  THR A 368       1.751  26.032  62.323  1.00  9.14           C  
ATOM   2982  C   THR A 368       2.303  25.916  60.920  1.00  8.76           C  
ATOM   2983  O   THR A 368       2.719  26.923  60.346  1.00  9.17           O  
ATOM   2984  CB  THR A 368       2.961  26.200  63.236  1.00  9.60           C  
ATOM   2985  OG1 THR A 368       3.795  25.043  63.111  1.00 11.26           O  
ATOM   2986  CG2 THR A 368       2.536  26.383  64.680  1.00 11.00           C  
ATOM   2987  N   GLY A 369       2.342  24.699  60.370  1.00  7.75           N  
ATOM   2988  CA  GLY A 369       3.013  24.463  59.094  1.00  7.32           C  
ATOM   2989  C   GLY A 369       4.530  24.329  59.162  1.00  7.38           C  
ATOM   2990  O   GLY A 369       5.181  24.162  58.132  1.00  8.14           O  
ATOM   2991  N   ALA A 370       5.093  24.400  60.367  1.00  7.66           N  
ATOM   2992  CA  ALA A 370       6.544  24.369  60.552  1.00  7.31           C  
ATOM   2993  C   ALA A 370       7.112  23.010  60.188  1.00  7.12           C  
ATOM   2994  O   ALA A 370       6.498  21.977  60.467  1.00  6.74           O  
ATOM   2995  CB  ALA A 370       6.913  24.681  61.985  1.00  7.73           C  
ATOM   2996  N   LEU A 371       8.293  23.026  59.596  1.00  7.10           N  
ATOM   2997  CA  LEU A 371       9.073  21.817  59.364  1.00  6.78           C  
ATOM   2998  C   LEU A 371       9.496  21.178  60.676  1.00  7.51           C  
ATOM   2999  O   LEU A 371      10.062  21.846  61.545  1.00  7.37           O  
ATOM   3000  CB  LEU A 371      10.323  22.154  58.535  1.00  6.71           C  
ATOM   3001  CG  LEU A 371      11.317  21.024  58.310  1.00  6.66           C  
ATOM   3002  CD1 LEU A 371      10.697  19.894  57.474  1.00  6.01           C  
ATOM   3003  CD2 LEU A 371      12.590  21.541  57.655  1.00  7.74           C  
ATOM   3004  N   LEU A 372       9.256  19.872  60.799  1.00  7.42           N  
ATOM   3005  CA  LEU A 372       9.669  19.077  61.965  1.00  8.54           C  
ATOM   3006  C   LEU A 372      10.789  18.070  61.677  1.00  9.15           C  
ATOM   3007  O   LEU A 372      11.657  17.847  62.533  1.00  9.98           O  
ATOM   3008  CB  LEU A 372       8.478  18.284  62.504  1.00  8.43           C  
ATOM   3009  CG  LEU A 372       7.261  19.069  62.957  1.00  9.27           C  
ATOM   3010  CD1 LEU A 372       6.124  18.149  63.346  1.00  9.88           C  
ATOM   3011  CD2 LEU A 372       7.641  19.985  64.111  1.00 12.60           C  
ATOM   3012  N   LYS A 373      10.760  17.426  60.506  1.00  9.70           N  
ATOM   3013  CA  LYS A 373      11.674  16.312  60.220  1.00 10.01           C  
ATOM   3014  C   LYS A 373      11.841  16.151  58.732  1.00  9.91           C  
ATOM   3015  O   LYS A 373      10.855  16.187  57.981  1.00 10.31           O  
ATOM   3016  CB  LYS A 373      11.115  15.012  60.798  1.00 10.55           C  
ATOM   3017  CG  LYS A 373      11.909  13.704  60.551  1.00 12.49           C  
ATOM   3018  CD  LYS A 373      13.205  13.671  61.319  1.00 16.11           C  
ATOM   3019  CE  LYS A 373      13.976  12.357  61.091  1.00 18.54           C  
ATOM   3020  NZ  LYS A 373      13.188  11.194  61.547  1.00 23.03           N  
ATOM   3021  N   ILE A 374      13.081  15.957  58.300  1.00  9.89           N  
ATOM   3022  CA  ILE A 374      13.353  15.580  56.921  1.00 10.26           C  
ATOM   3023  C   ILE A 374      13.554  14.084  56.847  1.00 10.25           C  
ATOM   3024  O   ILE A 374      14.283  13.511  57.663  1.00 10.68           O  
ATOM   3025  CB  ILE A 374      14.585  16.315  56.370  1.00 11.28           C  
ATOM   3026  CG1 ILE A 374      14.248  17.792  56.172  1.00 12.25           C  
ATOM   3027  CG2 ILE A 374      15.027  15.713  55.048  1.00 13.37           C  
ATOM   3028  CD1 ILE A 374      15.439  18.681  56.191  1.00 16.49           C  
ATOM   3029  N   PHE A 375      12.900  13.437  55.887  1.00  9.58           N  
ATOM   3030  CA  PHE A 375      13.113  12.006  55.693  1.00 10.12           C  
ATOM   3031  C   PHE A 375      14.177  11.840  54.614  1.00 11.11           C  
ATOM   3032  O   PHE A 375      13.918  12.158  53.448  1.00 10.31           O  
ATOM   3033  CB  PHE A 375      11.824  11.295  55.281  1.00  9.99           C  
ATOM   3034  CG  PHE A 375      10.718  11.383  56.294  1.00  9.38           C  
ATOM   3035  CD1 PHE A 375      10.760  10.615  57.451  1.00 10.35           C  
ATOM   3036  CD2 PHE A 375       9.604  12.180  56.077  1.00  9.58           C  
ATOM   3037  CE1 PHE A 375       9.744  10.681  58.391  1.00 11.47           C  
ATOM   3038  CE2 PHE A 375       8.578  12.235  57.012  1.00 10.41           C  
ATOM   3039  CZ  PHE A 375       8.659  11.489  58.175  1.00 10.53           C  
ATOM   3040  N   PRO A 376      15.375  11.349  54.988  1.00 12.69           N  
ATOM   3041  CA  PRO A 376      16.472  11.307  54.015  1.00 13.23           C  
ATOM   3042  C   PRO A 376      16.177  10.353  52.859  1.00 12.29           C  
ATOM   3043  O   PRO A 376      15.689   9.250  53.080  1.00 13.71           O  
ATOM   3044  CB  PRO A 376      17.663  10.788  54.834  1.00 13.85           C  
ATOM   3045  CG  PRO A 376      17.082  10.127  56.023  1.00 15.34           C  
ATOM   3046  CD  PRO A 376      15.777  10.823  56.305  1.00 13.34           C  
ATOM   3047  N   LEU A 377      16.464  10.802  51.642  1.00 12.47           N  
ATOM   3048  CA  LEU A 377      16.325   9.966  50.450  1.00 11.55           C  
ATOM   3049  C   LEU A 377      17.560  10.098  49.578  1.00 11.56           C  
ATOM   3050  O   LEU A 377      18.189  11.152  49.545  1.00 12.45           O  
ATOM   3051  CB  LEU A 377      15.128  10.405  49.611  1.00 11.17           C  
ATOM   3052  CG  LEU A 377      13.735  10.374  50.231  1.00 11.26           C  
ATOM   3053  CD1 LEU A 377      12.732  11.069  49.303  1.00 10.74           C  
ATOM   3054  CD2 LEU A 377      13.308   8.937  50.505  1.00 11.80           C  
ATOM   3055  N   ASP A 378      17.882   9.018  48.870  1.00 11.52           N  
ATOM   3056  CA  ASP A 378      18.831   9.080  47.762  1.00 11.95           C  
ATOM   3057  C   ASP A 378      18.176   9.828  46.588  1.00 11.38           C  
ATOM   3058  O   ASP A 378      17.033  10.278  46.693  1.00 10.57           O  
ATOM   3059  CB  ASP A 378      19.241   7.656  47.347  1.00 12.32           C  
ATOM   3060  CG  ASP A 378      20.088   6.942  48.405  1.00 16.25           C  
ATOM   3061  OD1 ASP A 378      20.774   7.618  49.194  1.00 19.47           O  
ATOM   3062  OD2 ASP A 378      20.066   5.690  48.432  1.00 22.16           O  
ATOM   3063  N   VAL A 379      18.900  10.011  45.480  1.00 10.93           N  
ATOM   3064  CA  VAL A 379      18.341  10.679  44.299  1.00 11.36           C  
ATOM   3065  C   VAL A 379      17.362   9.766  43.567  1.00 10.01           C  
ATOM   3066  O   VAL A 379      17.727   8.692  43.083  1.00  9.88           O  
ATOM   3067  CB  VAL A 379      19.446  11.152  43.326  1.00 11.89           C  
ATOM   3068  CG1 VAL A 379      20.301  12.213  43.990  1.00 14.00           C  
ATOM   3069  CG2 VAL A 379      20.304   9.991  42.881  1.00 16.37           C  
ATOM   3070  N   GLY A 380      16.097  10.178  43.496  1.00  8.43           N  
ATOM   3071  CA  GLY A 380      15.084   9.361  42.864  1.00  7.98           C  
ATOM   3072  C   GLY A 380      13.702   9.911  43.089  1.00  7.32           C  
ATOM   3073  O   GLY A 380      13.532  11.122  43.264  1.00  7.33           O  
ATOM   3074  N   SER A 381      12.727   9.004  43.080  1.00  6.63           N  
ATOM   3075  CA  SER A 381      11.311   9.365  43.128  1.00  6.67           C  
ATOM   3076  C   SER A 381      10.605   8.650  44.256  1.00  6.78           C  
ATOM   3077  O   SER A 381      10.959   7.522  44.605  1.00  7.06           O  
ATOM   3078  CB  SER A 381      10.624   8.975  41.831  1.00  7.58           C  
ATOM   3079  OG  SER A 381      11.235   9.595  40.716  1.00  8.62           O  
ATOM   3080  N   ILE A 382       9.606   9.317  44.822  1.00  6.24           N  
ATOM   3081  CA  ILE A 382       8.616   8.664  45.681  1.00  6.32           C  
ATOM   3082  C   ILE A 382       7.442   8.257  44.808  1.00  6.97           C  
ATOM   3083  O   ILE A 382       6.845   9.102  44.117  1.00  7.25           O  
ATOM   3084  CB  ILE A 382       8.147   9.583  46.853  1.00  6.49           C  
ATOM   3085  CG1 ILE A 382       9.313   9.877  47.789  1.00  5.98           C  
ATOM   3086  CG2 ILE A 382       6.995   8.929  47.618  1.00  7.49           C  
ATOM   3087  CD1 ILE A 382       9.817   8.651  48.567  1.00  7.48           C  
ATOM   3088  N   VAL A 383       7.142   6.956  44.802  1.00  7.11           N  
ATOM   3089  CA  VAL A 383       6.105   6.405  43.922  1.00  7.43           C  
ATOM   3090  C   VAL A 383       4.975   5.696  44.673  1.00  7.48           C  
ATOM   3091  O   VAL A 383       4.076   5.113  44.060  1.00  8.98           O  
ATOM   3092  CB  VAL A 383       6.704   5.457  42.873  1.00  7.86           C  
ATOM   3093  CG1 VAL A 383       7.611   6.231  41.935  1.00  8.29           C  
ATOM   3094  CG2 VAL A 383       7.455   4.322  43.538  1.00  8.21           C  
ATOM   3095  N   GLY A 384       5.005   5.754  46.002  1.00  6.40           N  
ATOM   3096  CA  GLY A 384       3.943   5.208  46.807  1.00  6.39           C  
ATOM   3097  C   GLY A 384       4.012   5.782  48.195  1.00  5.90           C  
ATOM   3098  O   GLY A 384       5.077   6.156  48.666  1.00  5.42           O  
ATOM   3099  N   TYR A 385       2.864   5.841  48.853  1.00  5.95           N  
ATOM   3100  CA  TYR A 385       2.768   6.381  50.197  1.00  5.78           C  
ATOM   3101  C   TYR A 385       1.514   5.847  50.869  1.00  5.73           C  
ATOM   3102  O   TYR A 385       0.484   5.673  50.217  1.00  6.73           O  
ATOM   3103  CB  TYR A 385       2.707   7.918  50.161  1.00  5.96           C  
ATOM   3104  CG  TYR A 385       2.237   8.532  51.464  1.00  5.20           C  
ATOM   3105  CD1 TYR A 385       3.132   8.791  52.486  1.00  7.36           C  
ATOM   3106  CD2 TYR A 385       0.888   8.804  51.689  1.00  5.81           C  
ATOM   3107  CE1 TYR A 385       2.703   9.326  53.687  1.00  5.37           C  
ATOM   3108  CE2 TYR A 385       0.445   9.320  52.902  1.00  7.23           C  
ATOM   3109  CZ  TYR A 385       1.357   9.580  53.898  1.00  6.64           C  
ATOM   3110  OH  TYR A 385       0.916  10.080  55.107  1.00  6.63           O  
ATOM   3111  N   SER A 386       1.587   5.615  52.180  1.00  5.26           N  
ATOM   3112  CA  SER A 386       0.372   5.410  52.961  1.00  5.26           C  
ATOM   3113  C   SER A 386       0.473   6.087  54.312  1.00  5.14           C  
ATOM   3114  O   SER A 386       1.546   6.162  54.903  1.00  5.81           O  
ATOM   3115  CB  SER A 386       0.063   3.940  53.153  1.00  5.22           C  
ATOM   3116  OG  SER A 386       0.935   3.360  54.096  1.00  6.78           O  
ATOM   3117  N   GLY A 387      -0.665   6.585  54.774  1.00  5.97           N  
ATOM   3118  CA  GLY A 387      -0.795   7.189  56.099  1.00  6.11           C  
ATOM   3119  C   GLY A 387      -1.882   8.241  56.084  1.00  6.42           C  
ATOM   3120  O   GLY A 387      -1.672   9.359  55.598  1.00  7.03           O  
ATOM   3121  N   GLN A 388      -3.048   7.852  56.592  1.00  6.70           N  
ATOM   3122  CA  GLN A 388      -4.212   8.730  56.698  1.00  7.13           C  
ATOM   3123  C   GLN A 388      -4.274   9.391  58.076  1.00  6.47           C  
ATOM   3124  O   GLN A 388      -3.502   9.055  58.986  1.00  6.16           O  
ATOM   3125  CB  GLN A 388      -5.485   7.938  56.402  1.00  7.64           C  
ATOM   3126  CG  GLN A 388      -5.574   7.441  54.982  1.00 10.80           C  
ATOM   3127  N   LYS A 389      -5.202  10.329  58.239  1.00  7.08           N  
ATOM   3128  CA  LYS A 389      -5.292  11.101  59.471  1.00  7.30           C  
ATOM   3129  C   LYS A 389      -5.345  10.232  60.724  1.00  7.24           C  
ATOM   3130  O   LYS A 389      -4.708  10.553  61.727  1.00  7.61           O  
ATOM   3131  CB  LYS A 389      -6.501  12.039  59.434  1.00  7.48           C  
ATOM   3132  CG  LYS A 389      -6.531  13.046  60.580  1.00  9.08           C  
ATOM   3133  CD  LYS A 389      -7.571  14.127  60.351  1.00  8.89           C  
ATOM   3134  CE  LYS A 389      -7.379  15.294  61.306  1.00 10.79           C  
ATOM   3135  NZ  LYS A 389      -8.212  16.495  60.968  1.00 14.85           N  
ATOM   3136  N   LYS A 390      -6.086   9.129  60.666  1.00  8.13           N  
ATOM   3137  CA  LYS A 390      -6.229   8.242  61.827  1.00  9.26           C  
ATOM   3138  C   LYS A 390      -5.063   7.284  62.025  1.00  8.37           C  
ATOM   3139  O   LYS A 390      -4.995   6.593  63.044  1.00  9.90           O  
ATOM   3140  CB  LYS A 390      -7.521   7.429  61.730  1.00 10.16           C  
ATOM   3141  CG  LYS A 390      -7.635   6.522  60.514  1.00 12.80           C  
ATOM   3142  CD  LYS A 390      -8.740   5.467  60.671  1.00 14.17           C  
ATOM   3143  CE  LYS A 390      -9.985   6.020  61.326  1.00 18.96           C  
ATOM   3144  NZ  LYS A 390     -10.421   7.339  60.795  1.00 23.58           N  
ATOM   3145  N   ASP A 391      -4.169   7.208  61.050  1.00  7.15           N  
ATOM   3146  CA  ASP A 391      -3.042   6.282  61.133  1.00  7.50           C  
ATOM   3147  C   ASP A 391      -1.941   6.879  61.965  1.00  7.12           C  
ATOM   3148  O   ASP A 391      -1.827   8.100  62.075  1.00  8.39           O  
ATOM   3149  CB  ASP A 391      -2.506   5.931  59.745  1.00  7.27           C  
ATOM   3150  CG  ASP A 391      -3.493   5.123  58.932  1.00 10.19           C  
ATOM   3151  OD1 ASP A 391      -4.235   4.309  59.520  1.00 14.92           O  
ATOM   3152  OD2 ASP A 391      -3.536   5.300  57.707  1.00 10.72           O  
ATOM   3153  N   THR A 392      -1.113   6.017  62.545  1.00  7.83           N  
ATOM   3154  CA  THR A 392      -0.024   6.493  63.394  1.00  8.32           C  
ATOM   3155  C   THR A 392       1.352   6.160  62.846  1.00  7.39           C  
ATOM   3156  O   THR A 392       2.365   6.255  63.547  1.00  8.18           O  
ATOM   3157  CB  THR A 392      -0.178   5.962  64.810  1.00  9.63           C  
ATOM   3158  OG1 THR A 392      -0.157   4.535  64.797  1.00 12.59           O  
ATOM   3159  CG2 THR A 392      -1.505   6.467  65.402  1.00 10.81           C  
ATOM   3160  N   GLU A 393       1.402   5.831  61.563  1.00  6.93           N  
ATOM   3161  CA  GLU A 393       2.633   5.445  60.910  1.00  6.92           C  
ATOM   3162  C   GLU A 393       2.509   5.769  59.429  1.00  6.22           C  
ATOM   3163  O   GLU A 393       1.385   5.891  58.910  1.00  6.49           O  
ATOM   3164  CB  GLU A 393       2.852   3.947  61.081  1.00  6.63           C  
ATOM   3165  CG  GLU A 393       1.821   3.113  60.312  1.00  7.11           C  
ATOM   3166  CD  GLU A 393       1.649   1.708  60.821  1.00  9.35           C  
ATOM   3167  OE1 GLU A 393       2.667   1.083  61.174  1.00 12.23           O  
ATOM   3168  OE2 GLU A 393       0.473   1.252  60.880  1.00 11.28           O  
ATOM   3169  N   ILE A 394       3.650   5.899  58.766  1.00  5.45           N  
ATOM   3170  CA  ILE A 394       3.694   6.039  57.326  1.00  5.47           C  
ATOM   3171  C   ILE A 394       4.537   4.940  56.693  1.00  5.01           C  
ATOM   3172  O   ILE A 394       5.483   4.427  57.297  1.00  4.64           O  
ATOM   3173  CB  ILE A 394       4.213   7.422  56.875  1.00  5.63           C  
ATOM   3174  CG1 ILE A 394       5.619   7.708  57.420  1.00  6.07           C  
ATOM   3175  CG2 ILE A 394       3.204   8.491  57.288  1.00  6.30           C  
ATOM   3176  CD1 ILE A 394       6.253   8.995  56.871  1.00  6.82           C  
ATOM   3177  N   PHE A 395       4.167   4.580  55.465  1.00  4.55           N  
ATOM   3178  CA  PHE A 395       5.027   3.840  54.570  1.00  5.05           C  
ATOM   3179  C   PHE A 395       5.268   4.701  53.345  1.00  5.01           C  
ATOM   3180  O   PHE A 395       4.385   5.471  52.958  1.00  5.25           O  
ATOM   3181  CB  PHE A 395       4.358   2.539  54.122  1.00  5.30           C  
ATOM   3182  CG  PHE A 395       4.168   1.528  55.224  1.00  6.43           C  
ATOM   3183  CD1 PHE A 395       3.080   1.603  56.081  1.00  7.39           C  
ATOM   3184  CD2 PHE A 395       5.055   0.473  55.368  1.00  8.14           C  
ATOM   3185  CE1 PHE A 395       2.896   0.646  57.074  1.00  7.19           C  
ATOM   3186  CE2 PHE A 395       4.872  -0.474  56.367  1.00  8.38           C  
ATOM   3187  CZ  PHE A 395       3.794  -0.372  57.211  1.00  8.01           C  
ATOM   3188  N   TYR A 396       6.443   4.582  52.726  1.00  5.10           N  
ATOM   3189  CA  TYR A 396       6.661   5.233  51.428  1.00  5.13           C  
ATOM   3190  C   TYR A 396       7.606   4.413  50.574  1.00  6.21           C  
ATOM   3191  O   TYR A 396       8.487   3.736  51.096  1.00  6.86           O  
ATOM   3192  CB  TYR A 396       7.134   6.694  51.566  1.00  6.07           C  
ATOM   3193  CG  TYR A 396       8.282   6.945  52.526  1.00  6.74           C  
ATOM   3194  CD1 TYR A 396       8.041   7.088  53.890  1.00  7.50           C  
ATOM   3195  CD2 TYR A 396       9.598   7.075  52.076  1.00  6.49           C  
ATOM   3196  CE1 TYR A 396       9.067   7.322  54.776  1.00  8.63           C  
ATOM   3197  CE2 TYR A 396      10.647   7.322  52.977  1.00  7.53           C  
ATOM   3198  CZ  TYR A 396      10.366   7.450  54.319  1.00  7.73           C  
ATOM   3199  OH  TYR A 396      11.386   7.691  55.224  1.00  9.49           O  
ATOM   3200  N   GLN A 397       7.378   4.456  49.268  1.00  5.53           N  
ATOM   3201  CA  GLN A 397       8.174   3.680  48.316  1.00  7.06           C  
ATOM   3202  C   GLN A 397       9.036   4.624  47.487  1.00  6.31           C  
ATOM   3203  O   GLN A 397       8.536   5.562  46.853  1.00  6.54           O  
ATOM   3204  CB  GLN A 397       7.301   2.851  47.378  1.00  7.47           C  
ATOM   3205  CG  GLN A 397       8.160   2.053  46.406  1.00  9.27           C  
ATOM   3206  CD  GLN A 397       7.414   1.055  45.562  1.00 12.35           C  
ATOM   3207  OE1 GLN A 397       8.048   0.255  44.852  1.00 20.36           O  
ATOM   3208  NE2 GLN A 397       6.086   1.103  45.588  1.00 13.77           N  
ATOM   3209  N   PHE A 398      10.330   4.323  47.479  1.00  6.17           N  
ATOM   3210  CA  PHE A 398      11.324   5.069  46.749  1.00  6.31           C  
ATOM   3211  C   PHE A 398      11.876   4.208  45.621  1.00  7.05           C  
ATOM   3212  O   PHE A 398      12.078   3.016  45.789  1.00  7.72           O  
ATOM   3213  CB  PHE A 398      12.457   5.464  47.692  1.00  6.83           C  
ATOM   3214  CG  PHE A 398      13.632   6.098  47.011  1.00  7.44           C  
ATOM   3215  CD1 PHE A 398      13.684   7.468  46.810  1.00  7.11           C  
ATOM   3216  CD2 PHE A 398      14.704   5.327  46.570  1.00  8.61           C  
ATOM   3217  CE1 PHE A 398      14.783   8.056  46.197  1.00  8.13           C  
ATOM   3218  CE2 PHE A 398      15.804   5.922  45.950  1.00  7.97           C  
ATOM   3219  CZ  PHE A 398      15.835   7.281  45.767  1.00  7.45           C  
ATOM   3220  N   THR A 399      12.117   4.832  44.475  1.00  6.95           N  
ATOM   3221  CA  THR A 399      12.757   4.170  43.338  1.00  7.03           C  
ATOM   3222  C   THR A 399      13.777   5.095  42.687  1.00  7.43           C  
ATOM   3223  O   THR A 399      13.754   6.304  42.885  1.00  7.42           O  
ATOM   3224  CB  THR A 399      11.711   3.725  42.305  1.00  7.34           C  
ATOM   3225  OG1 THR A 399      12.339   2.888  41.312  1.00  8.18           O  
ATOM   3226  CG2 THR A 399      11.025   4.918  41.646  1.00  8.89           C  
ATOM   3227  N   SER A 400      14.687   4.515  41.913  1.00  7.03           N  
ATOM   3228  CA  SER A 400      15.743   5.287  41.274  1.00  7.91           C  
ATOM   3229  C   SER A 400      16.153   4.587  39.997  1.00  7.84           C  
ATOM   3230  O   SER A 400      15.675   3.500  39.697  1.00  7.41           O  
ATOM   3231  CB  SER A 400      16.941   5.412  42.212  1.00  8.32           C  
ATOM   3232  OG  SER A 400      17.471   4.146  42.556  1.00 12.11           O  
ATOM   3233  N   PHE A 401      17.029   5.217  39.236  1.00  8.20           N  
ATOM   3234  CA  PHE A 401      17.432   4.622  37.967  1.00  8.72           C  
ATOM   3235  C   PHE A 401      18.167   3.287  38.129  1.00  9.07           C  
ATOM   3236  O   PHE A 401      18.048   2.417  37.270  1.00  8.75           O  
ATOM   3237  CB  PHE A 401      18.357   5.569  37.201  1.00  8.82           C  
ATOM   3238  CG  PHE A 401      17.674   6.789  36.622  1.00  8.99           C  
ATOM   3239  CD1 PHE A 401      16.547   6.667  35.834  1.00  8.56           C  
ATOM   3240  CD2 PHE A 401      18.210   8.057  36.828  1.00  9.38           C  
ATOM   3241  CE1 PHE A 401      15.929   7.798  35.268  1.00  9.60           C  
ATOM   3242  CE2 PHE A 401      17.601   9.179  36.269  1.00 10.35           C  
ATOM   3243  CZ  PHE A 401      16.462   9.044  35.496  1.00  8.52           C  
ATOM   3244  N   LEU A 402      18.934   3.138  39.206  1.00 10.22           N  
ATOM   3245  CA  LEU A 402      19.871   2.000  39.315  1.00 11.88           C  
ATOM   3246  C   LEU A 402      19.510   0.977  40.384  1.00 13.58           C  
ATOM   3247  O   LEU A 402      20.146  -0.077  40.461  1.00 15.20           O  
ATOM   3248  CB  LEU A 402      21.305   2.496  39.522  1.00 11.58           C  
ATOM   3249  CG  LEU A 402      21.818   3.494  38.480  1.00 11.40           C  
ATOM   3250  CD1 LEU A 402      23.218   3.997  38.827  1.00 12.96           C  
ATOM   3251  CD2 LEU A 402      21.793   2.891  37.074  1.00 11.10           C  
ATOM   3252  N   SER A 403      18.486   1.257  41.183  1.00 14.28           N  
ATOM   3253  CA  SER A 403      18.053   0.321  42.216  1.00 15.14           C  
ATOM   3254  C   SER A 403      16.538   0.187  42.220  1.00 14.56           C  
ATOM   3255  O   SER A 403      15.825   1.166  42.015  1.00 13.85           O  
ATOM   3256  CB  SER A 403      18.573   0.759  43.590  1.00 15.41           C  
ATOM   3257  OG  SER A 403      19.994   0.671  43.649  1.00 19.22           O  
ATOM   3258  N   PRO A 404      16.032  -1.041  42.425  1.00 14.34           N  
ATOM   3259  CA  PRO A 404      14.596  -1.228  42.444  1.00 14.35           C  
ATOM   3260  C   PRO A 404      13.942  -0.554  43.643  1.00 13.88           C  
ATOM   3261  O   PRO A 404      14.622  -0.078  44.561  1.00 13.88           O  
ATOM   3262  CB  PRO A 404      14.428  -2.750  42.551  1.00 15.04           C  
ATOM   3263  CG  PRO A 404      15.688  -3.237  43.084  1.00 15.22           C  
ATOM   3264  CD  PRO A 404      16.759  -2.307  42.621  1.00 15.07           C  
ATOM   3265  N   GLY A 405      12.625  -0.523  43.612  1.00 14.81           N  
ATOM   3266  CA  GLY A 405      11.851   0.074  44.674  1.00 14.54           C  
ATOM   3267  C   GLY A 405      12.193  -0.476  46.039  1.00 14.53           C  
ATOM   3268  O   GLY A 405      12.428  -1.677  46.200  1.00 15.88           O  
ATOM   3269  N   ILE A 406      12.217   0.420  47.020  1.00 13.62           N  
ATOM   3270  CA  ILE A 406      12.437   0.070  48.416  1.00 13.36           C  
ATOM   3271  C   ILE A 406      11.339   0.751  49.222  1.00 11.78           C  
ATOM   3272  O   ILE A 406      10.958   1.893  48.929  1.00 11.78           O  
ATOM   3273  CB  ILE A 406      13.821   0.506  48.899  1.00 14.09           C  
ATOM   3274  CG1 ILE A 406      14.037   0.123  50.374  1.00 15.07           C  
ATOM   3275  CG2 ILE A 406      14.048   2.011  48.662  1.00 15.35           C  
ATOM   3276  CD1 ILE A 406      13.554   1.163  51.385  1.00 18.53           C  
ATOM   3277  N   ILE A 407      10.823   0.034  50.214  1.00  9.33           N  
ATOM   3278  CA  ILE A 407       9.734   0.544  51.046  1.00  8.58           C  
ATOM   3279  C   ILE A 407      10.299   0.889  52.402  1.00  7.93           C  
ATOM   3280  O   ILE A 407      10.983   0.061  53.024  1.00  7.76           O  
ATOM   3281  CB  ILE A 407       8.601  -0.472  51.206  1.00  8.67           C  
ATOM   3282  CG1 ILE A 407       8.050  -0.865  49.839  1.00 11.26           C  
ATOM   3283  CG2 ILE A 407       7.455   0.098  52.095  1.00  8.37           C  
ATOM   3284  CD1 ILE A 407       7.237  -2.060  49.888  1.00 14.87           C  
ATOM   3285  N   TYR A 408      10.010   2.115  52.830  1.00  7.31           N  
ATOM   3286  CA  TYR A 408      10.372   2.607  54.148  1.00  7.87           C  
ATOM   3287  C   TYR A 408       9.137   2.702  55.024  1.00  7.25           C  
ATOM   3288  O   TYR A 408       8.016   2.811  54.526  1.00  6.91           O  
ATOM   3289  CB  TYR A 408      11.008   3.992  54.040  1.00  8.68           C  
ATOM   3290  CG  TYR A 408      12.337   4.022  53.323  1.00  9.96           C  
ATOM   3291  CD1 TYR A 408      13.502   3.635  53.974  1.00 13.07           C  
ATOM   3292  CD2 TYR A 408      12.431   4.471  52.018  1.00 12.04           C  
ATOM   3293  CE1 TYR A 408      14.735   3.651  53.314  1.00 14.02           C  
ATOM   3294  CE2 TYR A 408      13.650   4.513  51.358  1.00 14.12           C  
ATOM   3295  CZ  TYR A 408      14.797   4.100  52.017  1.00 13.58           C  
ATOM   3296  OH  TYR A 408      16.014   4.135  51.357  1.00 16.73           O  
ATOM   3297  N   HIS A 409       9.365   2.648  56.336  1.00  7.57           N  
ATOM   3298  CA  HIS A 409       8.320   2.752  57.347  1.00  7.77           C  
ATOM   3299  C   HIS A 409       8.790   3.687  58.452  1.00  7.37           C  
ATOM   3300  O   HIS A 409       9.976   3.691  58.806  1.00  7.34           O  
ATOM   3301  CB  HIS A 409       8.020   1.367  57.923  1.00  7.88           C  
ATOM   3302  CG  HIS A 409       7.008   1.350  59.027  1.00  9.37           C  
ATOM   3303  ND1 HIS A 409       7.339   1.036  60.329  1.00 12.60           N  
ATOM   3304  CD2 HIS A 409       5.674   1.570  59.020  1.00 10.02           C  
ATOM   3305  CE1 HIS A 409       6.248   1.075  61.076  1.00 11.01           C  
ATOM   3306  NE2 HIS A 409       5.223   1.392  60.306  1.00  9.62           N  
ATOM   3307  N   CYS A 410       7.864   4.457  59.018  1.00  6.58           N  
ATOM   3308  CA  CYS A 410       8.176   5.302  60.178  1.00  6.46           C  
ATOM   3309  C   CYS A 410       7.001   5.308  61.148  1.00  6.33           C  
ATOM   3310  O   CYS A 410       5.870   5.656  60.781  1.00  6.23           O  
ATOM   3311  CB  CYS A 410       8.537   6.723  59.756  1.00  5.84           C  
ATOM   3312  SG  CYS A 410       9.121   7.752  61.151  1.00  8.26           S  
ATOM   3313  N   ASP A 411       7.277   4.893  62.385  1.00  6.24           N  
ATOM   3314  CA  ASP A 411       6.297   4.918  63.456  1.00  6.53           C  
ATOM   3315  C   ASP A 411       6.258   6.333  64.015  1.00  6.98           C  
ATOM   3316  O   ASP A 411       7.207   6.794  64.645  1.00  7.21           O  
ATOM   3317  CB  ASP A 411       6.708   3.912  64.534  1.00  6.51           C  
ATOM   3318  CG  ASP A 411       5.780   3.912  65.735  1.00  8.76           C  
ATOM   3319  OD1 ASP A 411       4.843   4.730  65.805  1.00  9.44           O  
ATOM   3320  OD2 ASP A 411       6.020   3.078  66.628  1.00 10.22           O  
ATOM   3321  N   LEU A 412       5.161   7.043  63.753  1.00  7.04           N  
ATOM   3322  CA  LEU A 412       5.080   8.465  64.067  1.00  7.77           C  
ATOM   3323  C   LEU A 412       4.619   8.734  65.505  1.00  8.75           C  
ATOM   3324  O   LEU A 412       4.474   9.893  65.897  1.00  9.64           O  
ATOM   3325  CB  LEU A 412       4.139   9.149  63.061  1.00  7.74           C  
ATOM   3326  CG  LEU A 412       4.632   9.166  61.615  1.00  7.04           C  
ATOM   3327  CD1 LEU A 412       3.563   9.815  60.734  1.00  9.03           C  
ATOM   3328  CD2 LEU A 412       5.948   9.911  61.492  1.00  8.58           C  
ATOM   3329  N   THR A 413       4.424   7.675  66.286  1.00  9.64           N  
ATOM   3330  CA  THR A 413       4.052   7.828  67.703  1.00 10.24           C  
ATOM   3331  C   THR A 413       5.262   8.115  68.581  1.00 10.94           C  
ATOM   3332  O   THR A 413       5.107   8.481  69.751  1.00 11.88           O  
ATOM   3333  CB  THR A 413       3.343   6.576  68.263  1.00 10.36           C  
ATOM   3334  OG1 THR A 413       4.250   5.462  68.307  1.00 11.62           O  
ATOM   3335  CG2 THR A 413       2.102   6.236  67.440  1.00 10.89           C  
ATOM   3336  N   LYS A 414       6.456   7.923  68.034  1.00 10.98           N  
ATOM   3337  CA  LYS A 414       7.684   7.931  68.827  1.00 11.55           C  
ATOM   3338  C   LYS A 414       8.282   9.315  68.990  1.00 11.78           C  
ATOM   3339  O   LYS A 414       8.177  10.163  68.110  1.00 12.98           O  
ATOM   3340  CB  LYS A 414       8.708   7.000  68.181  1.00 11.35           C  
ATOM   3341  CG  LYS A 414       8.262   5.545  68.133  1.00 11.19           C  
ATOM   3342  CD  LYS A 414       8.300   4.892  69.509  1.00 12.22           C  
ATOM   3343  CE  LYS A 414       7.983   3.417  69.444  1.00 13.44           C  
ATOM   3344  NZ  LYS A 414       8.162   2.763  70.766  1.00 15.69           N  
ATOM   3345  N   GLU A 415       8.944   9.528  70.132  1.00 12.32           N  
ATOM   3346  CA  GLU A 415       9.649  10.770  70.392  1.00 12.80           C  
ATOM   3347  C   GLU A 415      10.774  10.969  69.372  1.00 12.87           C  
ATOM   3348  O   GLU A 415      10.941  12.046  68.799  1.00 14.77           O  
ATOM   3349  CB  GLU A 415      10.209  10.746  71.826  1.00 13.25           C  
ATOM   3350  CG  GLU A 415       9.127  10.666  72.893  1.00 13.33           C  
ATOM   3351  CD  GLU A 415       9.618  10.158  74.243  1.00 13.62           C  
ATOM   3352  OE1 GLU A 415      10.836   9.900  74.390  1.00 14.03           O  
ATOM   3353  OE2 GLU A 415       8.766  10.014  75.153  1.00 15.37           O  
ATOM   3354  N   GLU A 416      11.530   9.904  69.152  1.00 11.35           N  
ATOM   3355  CA  GLU A 416      12.624   9.867  68.188  1.00 11.34           C  
ATOM   3356  C   GLU A 416      12.089   9.213  66.921  1.00 10.44           C  
ATOM   3357  O   GLU A 416      11.876   8.001  66.881  1.00 10.08           O  
ATOM   3358  CB  GLU A 416      13.785   9.049  68.782  1.00 11.25           C  
ATOM   3359  CG  GLU A 416      14.981   8.809  67.886  1.00 12.15           C  
ATOM   3360  CD  GLU A 416      16.135   8.082  68.590  1.00 12.67           C  
ATOM   3361  OE1 GLU A 416      15.913   7.483  69.675  1.00 14.03           O  
ATOM   3362  OE2 GLU A 416      17.259   8.133  68.052  1.00 14.91           O  
ATOM   3363  N   LEU A 417      11.840  10.020  65.892  1.00 10.04           N  
ATOM   3364  CA  LEU A 417      11.333   9.485  64.632  1.00  9.30           C  
ATOM   3365  C   LEU A 417      12.439   8.753  63.893  1.00  9.19           C  
ATOM   3366  O   LEU A 417      13.519   9.304  63.639  1.00  9.60           O  
ATOM   3367  CB  LEU A 417      10.741  10.587  63.751  1.00  9.22           C  
ATOM   3368  CG  LEU A 417       9.505  11.257  64.333  1.00  9.28           C  
ATOM   3369  CD1 LEU A 417       9.056  12.369  63.393  1.00 12.52           C  
ATOM   3370  CD2 LEU A 417       8.360  10.279  64.564  1.00 10.67           C  
ATOM   3371  N   GLU A 418      12.152   7.506  63.530  1.00  8.73           N  
ATOM   3372  CA  GLU A 418      13.143   6.639  62.907  1.00  9.26           C  
ATOM   3373  C   GLU A 418      12.628   6.039  61.606  1.00  9.88           C  
ATOM   3374  O   GLU A 418      12.008   4.986  61.619  1.00 10.70           O  
ATOM   3375  CB  GLU A 418      13.535   5.512  63.854  1.00  9.46           C  
ATOM   3376  CG  GLU A 418      14.211   6.015  65.117  1.00  8.57           C  
ATOM   3377  CD  GLU A 418      14.774   4.890  65.956  1.00  9.87           C  
ATOM   3378  OE1 GLU A 418      14.488   3.715  65.677  1.00 10.45           O  
ATOM   3379  OE2 GLU A 418      15.508   5.190  66.913  1.00  8.74           O  
ATOM   3380  N   PRO A 419      12.914   6.696  60.475  1.00 10.83           N  
ATOM   3381  CA  PRO A 419      12.550   6.082  59.204  1.00 11.18           C  
ATOM   3382  C   PRO A 419      13.449   4.886  58.988  1.00 10.95           C  
ATOM   3383  O   PRO A 419      14.667   5.003  59.144  1.00 12.57           O  
ATOM   3384  CB  PRO A 419      12.815   7.184  58.172  1.00 11.74           C  
ATOM   3385  CG  PRO A 419      13.260   8.383  58.929  1.00 12.18           C  
ATOM   3386  CD  PRO A 419      13.584   7.995  60.317  1.00 11.48           C  
ATOM   3387  N   ARG A 420      12.850   3.735  58.707  1.00 10.14           N  
ATOM   3388  CA  ARG A 420      13.603   2.496  58.578  1.00 10.11           C  
ATOM   3389  C   ARG A 420      13.219   1.744  57.318  1.00  9.83           C  
ATOM   3390  O   ARG A 420      12.088   1.824  56.863  1.00  9.24           O  
ATOM   3391  CB  ARG A 420      13.311   1.610  59.776  1.00 10.57           C  
ATOM   3392  CG  ARG A 420      13.891   2.095  61.097  1.00 11.94           C  
ATOM   3393  CD  ARG A 420      13.299   1.279  62.215  1.00 13.19           C  
ATOM   3394  NE  ARG A 420      13.926   1.522  63.507  1.00 15.24           N  
ATOM   3395  CZ  ARG A 420      14.945   0.827  64.017  1.00 15.82           C  
ATOM   3396  NH1 ARG A 420      15.514  -0.169  63.351  1.00 18.04           N  
ATOM   3397  NH2 ARG A 420      15.416   1.147  65.213  1.00 16.52           N  
ATOM   3398  N   VAL A 421      14.159   0.978  56.780  1.00  9.31           N  
ATOM   3399  CA  VAL A 421      13.855   0.066  55.682  1.00 10.02           C  
ATOM   3400  C   VAL A 421      12.839  -0.963  56.150  1.00 10.00           C  
ATOM   3401  O   VAL A 421      13.001  -1.585  57.217  1.00 11.05           O  
ATOM   3402  CB  VAL A 421      15.126  -0.657  55.176  1.00 10.13           C  
ATOM   3403  CG1 VAL A 421      14.766  -1.728  54.151  1.00 11.97           C  
ATOM   3404  CG2 VAL A 421      16.127   0.351  54.593  1.00 12.19           C  
ATOM   3405  N   PHE A 422      11.775  -1.120  55.365  1.00  8.88           N  
ATOM   3406  CA  PHE A 422      10.736  -2.092  55.640  1.00  9.67           C  
ATOM   3407  C   PHE A 422      10.834  -3.287  54.704  1.00 10.69           C  
ATOM   3408  O   PHE A 422      10.734  -4.425  55.141  1.00 11.01           O  
ATOM   3409  CB  PHE A 422       9.350  -1.438  55.537  1.00  9.54           C  
ATOM   3410  CG  PHE A 422       8.243  -2.333  56.007  1.00 10.23           C  
ATOM   3411  CD1 PHE A 422       8.001  -2.518  57.367  1.00 10.59           C  
ATOM   3412  CD2 PHE A 422       7.467  -3.028  55.096  1.00 12.11           C  
ATOM   3413  CE1 PHE A 422       6.985  -3.360  57.792  1.00 12.06           C  
ATOM   3414  CE2 PHE A 422       6.457  -3.880  55.528  1.00 11.71           C  
ATOM   3415  CZ  PHE A 422       6.228  -4.046  56.868  1.00 12.48           C  
ATOM   3416  N   ARG A 423      10.984  -3.018  53.415  1.00 11.39           N  
ATOM   3417  CA  ARG A 423      11.149  -4.071  52.417  1.00 12.18           C  
ATOM   3418  C   ARG A 423      12.163  -3.597  51.394  1.00 12.71           C  
ATOM   3419  O   ARG A 423      12.037  -2.512  50.824  1.00 12.07           O  
ATOM   3420  CB  ARG A 423       9.810  -4.409  51.744  1.00 12.15           C  
ATOM   3421  CG  ARG A 423       9.904  -5.354  50.548  1.00 14.12           C  
ATOM   3422  CD  ARG A 423      10.295  -6.763  50.961  1.00 17.95           C  
ATOM   3423  NE  ARG A 423       9.217  -7.459  51.650  1.00 19.89           N  
ATOM   3424  CZ  ARG A 423       9.276  -8.725  52.061  1.00 21.60           C  
ATOM   3425  NH1 ARG A 423      10.367  -9.456  51.862  1.00 22.35           N  
ATOM   3426  NH2 ARG A 423       8.234  -9.265  52.679  1.00 22.39           N  
ATOM   3427  N   GLU A 424      13.189  -4.412  51.182  1.00 14.53           N  
ATOM   3428  CA  GLU A 424      14.206  -4.136  50.199  1.00 16.33           C  
ATOM   3429  C   GLU A 424      14.449  -5.438  49.438  1.00 17.41           C  
ATOM   3430  O   GLU A 424      14.452  -6.523  50.033  1.00 17.81           O  
ATOM   3431  CB  GLU A 424      15.495  -3.657  50.867  1.00 16.32           C  
ATOM   3432  CG  GLU A 424      16.547  -3.193  49.886  1.00 18.31           C  
ATOM   3433  CD  GLU A 424      17.753  -2.539  50.540  1.00 18.78           C  
ATOM   3434  OE1 GLU A 424      17.843  -2.525  51.788  1.00 20.66           O  
ATOM   3435  OE2 GLU A 424      18.609  -2.026  49.790  1.00 23.49           O  
ATOM   3436  N   VAL A 425      14.640  -5.315  48.130  1.00 19.01           N  
ATOM   3437  CA  VAL A 425      14.891  -6.473  47.269  1.00 20.50           C  
ATOM   3438  C   VAL A 425      16.163  -6.248  46.461  1.00 21.91           C  
ATOM   3439  O   VAL A 425      16.251  -5.291  45.683  1.00 23.74           O  
ATOM   3440  CB  VAL A 425      13.687  -6.740  46.328  1.00 20.98           C  
ATOM   3441  CG1 VAL A 425      12.428  -7.022  47.143  1.00 22.00           C  
ATOM   3442  CG2 VAL A 425      13.451  -5.560  45.387  1.00 20.29           C  
ATOM   3443  N   VAL A 427      18.185  -6.455  42.145  1.00 35.78           N  
ATOM   3444  CA  VAL A 427      18.097  -7.490  41.118  1.00 35.68           C  
ATOM   3445  C   VAL A 427      19.461  -8.167  40.953  1.00 35.66           C  
ATOM   3446  O   VAL A 427      20.482  -7.492  40.835  1.00 35.20           O  
ATOM   3447  CB  VAL A 427      17.629  -6.900  39.761  1.00 35.72           C  
ATOM   3448  CG1 VAL A 427      17.582  -7.979  38.685  1.00 36.03           C  
ATOM   3449  CG2 VAL A 427      16.264  -6.237  39.910  1.00 35.61           C  
ATOM   3450  N   LYS A 428      19.469  -9.499  40.944  1.00 35.62           N  
ATOM   3451  CA  LYS A 428      20.715 -10.260  40.848  1.00 35.77           C  
ATOM   3452  C   LYS A 428      21.392 -10.071  39.489  1.00 35.91           C  
ATOM   3453  O   LYS A 428      20.736 -10.072  38.445  1.00 35.91           O  
ATOM   3454  CB  LYS A 428      20.453 -11.749  41.099  1.00 35.89           C  
ATOM   3455  N   ILE A 430      22.548  -7.143  38.633  1.00 31.16           N  
ATOM   3456  CA  ILE A 430      22.785  -5.735  38.309  1.00 31.13           C  
ATOM   3457  C   ILE A 430      23.600  -5.053  39.401  1.00 30.57           C  
ATOM   3458  O   ILE A 430      23.147  -4.935  40.544  1.00 30.81           O  
ATOM   3459  CB  ILE A 430      21.474  -4.930  38.152  1.00 31.43           C  
ATOM   3460  CG1 ILE A 430      20.379  -5.757  37.467  1.00 32.19           C  
ATOM   3461  CG2 ILE A 430      21.736  -3.632  37.388  1.00 31.34           C  
ATOM   3462  CD1 ILE A 430      20.758  -6.282  36.122  1.00 33.32           C  
ATOM   3463  N   ASP A 431      24.790  -4.588  39.039  1.00 29.73           N  
ATOM   3464  CA  ASP A 431      25.639  -3.849  39.957  1.00 29.01           C  
ATOM   3465  C   ASP A 431      25.562  -2.360  39.625  1.00 27.53           C  
ATOM   3466  O   ASP A 431      26.125  -1.914  38.631  1.00 27.38           O  
ATOM   3467  CB  ASP A 431      27.079  -4.354  39.844  1.00 29.34           C  
ATOM   3468  CG  ASP A 431      28.045  -3.600  40.740  1.00 30.78           C  
ATOM   3469  OD1 ASP A 431      27.601  -2.927  41.697  1.00 32.06           O  
ATOM   3470  OD2 ASP A 431      29.267  -3.696  40.486  1.00 34.43           O  
ATOM   3471  N   ALA A 432      24.863  -1.599  40.465  1.00 26.13           N  
ATOM   3472  CA  ALA A 432      24.758  -0.146  40.298  1.00 24.75           C  
ATOM   3473  C   ALA A 432      26.114   0.556  40.139  1.00 24.25           C  
ATOM   3474  O   ALA A 432      26.210   1.578  39.469  1.00 23.22           O  
ATOM   3475  CB  ALA A 432      23.985   0.464  41.468  1.00 24.78           C  
ATOM   3476  N   SER A 433      27.161   0.003  40.755  1.00 23.45           N  
ATOM   3477  CA  SER A 433      28.499   0.614  40.734  1.00 23.49           C  
ATOM   3478  C   SER A 433      29.135   0.678  39.349  1.00 22.05           C  
ATOM   3479  O   SER A 433      30.073   1.446  39.137  1.00 22.10           O  
ATOM   3480  CB  SER A 433      29.442  -0.153  41.668  1.00 23.45           C  
ATOM   3481  OG  SER A 433      28.747  -0.581  42.821  1.00 26.85           O  
ATOM   3482  N   ASP A 434      28.620  -0.135  38.430  1.00 20.69           N  
ATOM   3483  CA  ASP A 434      29.090  -0.195  37.046  1.00 20.23           C  
ATOM   3484  C   ASP A 434      28.540   0.949  36.179  1.00 18.76           C  
ATOM   3485  O   ASP A 434      28.993   1.142  35.049  1.00 17.67           O  
ATOM   3486  CB  ASP A 434      28.660  -1.530  36.424  1.00 20.67           C  
ATOM   3487  CG  ASP A 434      29.291  -2.738  37.107  1.00 23.54           C  
ATOM   3488  OD1 ASP A 434      30.253  -2.558  37.883  1.00 26.97           O  
ATOM   3489  OD2 ASP A 434      28.817  -3.868  36.854  1.00 26.79           O  
ATOM   3490  N   TYR A 435      27.571   1.698  36.708  1.00 17.49           N  
ATOM   3491  CA  TYR A 435      26.896   2.748  35.942  1.00 17.19           C  
ATOM   3492  C   TYR A 435      27.116   4.109  36.561  1.00 17.48           C  
ATOM   3493  O   TYR A 435      27.313   4.222  37.773  1.00 17.20           O  
ATOM   3494  CB  TYR A 435      25.383   2.514  35.936  1.00 17.19           C  
ATOM   3495  CG  TYR A 435      24.910   1.201  35.365  1.00 17.43           C  
ATOM   3496  CD1 TYR A 435      24.311   1.147  34.114  1.00 18.44           C  
ATOM   3497  CD2 TYR A 435      25.004   0.030  36.093  1.00 16.99           C  
ATOM   3498  CE1 TYR A 435      23.839  -0.044  33.596  1.00 19.16           C  
ATOM   3499  CE2 TYR A 435      24.542  -1.175  35.582  1.00 18.17           C  
ATOM   3500  CZ  TYR A 435      23.962  -1.205  34.328  1.00 18.22           C  
ATOM   3501  OH  TYR A 435      23.494  -2.397  33.810  1.00 19.55           O  
ATOM   3502  N   GLN A 436      27.050   5.146  35.736  1.00 17.37           N  
ATOM   3503  CA  GLN A 436      27.014   6.504  36.255  1.00 17.98           C  
ATOM   3504  C   GLN A 436      25.760   7.221  35.799  1.00 16.27           C  
ATOM   3505  O   GLN A 436      25.260   6.982  34.704  1.00 15.02           O  
ATOM   3506  CB  GLN A 436      28.269   7.298  35.915  1.00 18.68           C  
ATOM   3507  CG  GLN A 436      28.795   7.165  34.539  1.00 20.79           C  
ATOM   3508  CD  GLN A 436      30.068   7.987  34.348  1.00 22.10           C  
ATOM   3509  OE1 GLN A 436      31.147   7.447  34.076  1.00 28.65           O  
ATOM   3510  NE2 GLN A 436      29.941   9.306  34.489  1.00 26.98           N  
ATOM   3511  N   THR A 437      25.249   8.067  36.685  1.00 15.08           N  
ATOM   3512  CA  THR A 437      24.076   8.883  36.426  1.00 14.70           C  
ATOM   3513  C   THR A 437      24.516  10.315  36.570  1.00 13.59           C  
ATOM   3514  O   THR A 437      25.242  10.659  37.509  1.00 14.50           O  
ATOM   3515  CB  THR A 437      22.971   8.661  37.460  1.00 15.41           C  
ATOM   3516  OG1 THR A 437      22.592   7.282  37.473  1.00 17.74           O  
ATOM   3517  CG2 THR A 437      21.762   9.539  37.168  1.00 16.86           C  
ATOM   3518  N   VAL A 438      24.080  11.164  35.659  1.00 11.47           N  
ATOM   3519  CA  VAL A 438      24.345  12.584  35.790  1.00 11.05           C  
ATOM   3520  C   VAL A 438      23.078  13.361  35.466  1.00 10.24           C  
ATOM   3521  O   VAL A 438      22.190  12.851  34.783  1.00  9.78           O  
ATOM   3522  CB  VAL A 438      25.525  13.044  34.915  1.00 11.63           C  
ATOM   3523  CG1 VAL A 438      26.806  12.326  35.335  1.00 13.56           C  
ATOM   3524  CG2 VAL A 438      25.250  12.820  33.454  1.00 11.54           C  
ATOM   3525  N   GLN A 439      22.987  14.567  36.012  1.00  9.47           N  
ATOM   3526  CA  GLN A 439      22.002  15.552  35.606  1.00  8.18           C  
ATOM   3527  C   GLN A 439      22.751  16.760  35.062  1.00  8.15           C  
ATOM   3528  O   GLN A 439      23.647  17.300  35.710  1.00  8.56           O  
ATOM   3529  CB  GLN A 439      21.106  15.982  36.770  1.00  7.87           C  
ATOM   3530  CG  GLN A 439      20.045  16.995  36.363  1.00  7.85           C  
ATOM   3531  CD  GLN A 439      19.081  17.326  37.483  1.00  8.48           C  
ATOM   3532  OE1 GLN A 439      19.494  17.704  38.581  1.00 10.21           O  
ATOM   3533  NE2 GLN A 439      17.781  17.178  37.211  1.00  7.04           N  
ATOM   3534  N   ILE A 440      22.395  17.155  33.853  1.00  7.01           N  
ATOM   3535  CA  ILE A 440      22.913  18.362  33.235  1.00  7.21           C  
ATOM   3536  C   ILE A 440      21.767  19.282  32.845  1.00  7.35           C  
ATOM   3537  O   ILE A 440      20.603  18.873  32.856  1.00  7.01           O  
ATOM   3538  CB  ILE A 440      23.840  18.039  32.036  1.00  7.87           C  
ATOM   3539  CG1 ILE A 440      23.105  17.360  30.870  1.00  7.00           C  
ATOM   3540  CG2 ILE A 440      24.995  17.139  32.506  1.00  8.23           C  
ATOM   3541  CD1 ILE A 440      22.380  18.319  29.923  1.00  8.64           C  
ATOM   3542  N   PHE A 441      22.107  20.529  32.529  1.00  8.03           N  
ATOM   3543  CA  PHE A 441      21.136  21.516  32.079  1.00  8.11           C  
ATOM   3544  C   PHE A 441      21.661  22.081  30.786  1.00  9.05           C  
ATOM   3545  O   PHE A 441      22.799  22.544  30.742  1.00 10.58           O  
ATOM   3546  CB  PHE A 441      20.943  22.604  33.141  1.00  8.65           C  
ATOM   3547  CG  PHE A 441      20.447  22.064  34.452  1.00  8.20           C  
ATOM   3548  CD1 PHE A 441      21.337  21.576  35.402  1.00  9.72           C  
ATOM   3549  CD2 PHE A 441      19.089  22.008  34.731  1.00 10.35           C  
ATOM   3550  CE1 PHE A 441      20.886  21.044  36.599  1.00  9.92           C  
ATOM   3551  CE2 PHE A 441      18.633  21.466  35.934  1.00  8.58           C  
ATOM   3552  CZ  PHE A 441      19.532  21.004  36.867  1.00 10.06           C  
ATOM   3553  N   TYR A 442      20.865  21.993  29.726  1.00  8.32           N  
ATOM   3554  CA  TYR A 442      21.280  22.452  28.399  1.00  8.55           C  
ATOM   3555  C   TYR A 442      20.360  23.591  27.954  1.00  9.22           C  
ATOM   3556  O   TYR A 442      19.177  23.599  28.279  1.00  8.56           O  
ATOM   3557  CB  TYR A 442      21.257  21.296  27.374  1.00  8.12           C  
ATOM   3558  CG  TYR A 442      19.876  20.741  27.088  1.00  8.05           C  
ATOM   3559  CD1 TYR A 442      19.330  19.723  27.878  1.00  7.21           C  
ATOM   3560  CD2 TYR A 442      19.082  21.290  26.081  1.00  6.91           C  
ATOM   3561  CE1 TYR A 442      18.043  19.227  27.629  1.00  6.23           C  
ATOM   3562  CE2 TYR A 442      17.804  20.818  25.829  1.00  6.28           C  
ATOM   3563  CZ  TYR A 442      17.277  19.782  26.602  1.00  5.79           C  
ATOM   3564  OH  TYR A 442      15.997  19.309  26.378  1.00  6.97           O  
ATOM   3565  N   PRO A 443      20.895  24.585  27.237  1.00 10.14           N  
ATOM   3566  CA  PRO A 443      20.042  25.628  26.693  1.00 10.06           C  
ATOM   3567  C   PRO A 443      19.197  25.194  25.494  1.00  9.26           C  
ATOM   3568  O   PRO A 443      19.696  24.586  24.552  1.00  9.87           O  
ATOM   3569  CB  PRO A 443      21.054  26.705  26.264  1.00 10.23           C  
ATOM   3570  CG  PRO A 443      22.258  25.953  25.963  1.00 11.26           C  
ATOM   3571  CD  PRO A 443      22.320  24.857  26.966  1.00 10.80           C  
ATOM   3572  N   SER A 444      17.922  25.551  25.521  1.00  8.63           N  
ATOM   3573  CA  SER A 444      17.054  25.375  24.382  1.00  8.30           C  
ATOM   3574  C   SER A 444      17.210  26.538  23.411  1.00  8.32           C  
ATOM   3575  O   SER A 444      18.003  27.458  23.654  1.00  8.35           O  
ATOM   3576  CB  SER A 444      15.613  25.256  24.866  1.00  8.11           C  
ATOM   3577  OG  SER A 444      14.764  24.844  23.819  1.00  7.65           O  
ATOM   3578  N   LYS A 445      16.446  26.500  22.323  1.00  8.72           N  
ATOM   3579  CA  LYS A 445      16.503  27.520  21.273  1.00  8.94           C  
ATOM   3580  C   LYS A 445      16.386  28.932  21.843  1.00  9.34           C  
ATOM   3581  O   LYS A 445      17.140  29.823  21.460  1.00 10.35           O  
ATOM   3582  CB  LYS A 445      15.391  27.251  20.250  1.00  9.09           C  
ATOM   3583  CG  LYS A 445      15.285  28.247  19.103  1.00  9.98           C  
ATOM   3584  CD  LYS A 445      14.204  27.815  18.133  1.00 10.52           C  
ATOM   3585  CE  LYS A 445      14.052  28.807  16.968  1.00 12.78           C  
ATOM   3586  NZ  LYS A 445      12.925  28.470  16.058  1.00 15.08           N  
ATOM   3587  N   ASP A 446      15.452  29.123  22.772  1.00  8.25           N  
ATOM   3588  CA  ASP A 446      15.196  30.451  23.342  1.00  8.50           C  
ATOM   3589  C   ASP A 446      16.069  30.780  24.557  1.00  8.69           C  
ATOM   3590  O   ASP A 446      15.882  31.822  25.196  1.00 10.07           O  
ATOM   3591  CB  ASP A 446      13.702  30.621  23.656  1.00  8.48           C  
ATOM   3592  CG  ASP A 446      13.218  29.768  24.831  1.00  8.21           C  
ATOM   3593  OD1 ASP A 446      14.042  29.221  25.586  1.00  8.51           O  
ATOM   3594  OD2 ASP A 446      11.984  29.683  24.998  1.00  9.79           O  
ATOM   3595  N   GLY A 447      17.024  29.907  24.867  1.00  8.52           N  
ATOM   3596  CA  GLY A 447      17.962  30.126  25.967  1.00  8.44           C  
ATOM   3597  C   GLY A 447      17.585  29.479  27.286  1.00  8.91           C  
ATOM   3598  O   GLY A 447      18.410  29.381  28.202  1.00  9.82           O  
ATOM   3599  N   THR A 448      16.336  29.020  27.399  1.00  8.17           N  
ATOM   3600  CA  THR A 448      15.893  28.376  28.630  1.00  7.80           C  
ATOM   3601  C   THR A 448      16.720  27.120  28.913  1.00  7.71           C  
ATOM   3602  O   THR A 448      16.941  26.300  28.021  1.00  7.77           O  
ATOM   3603  CB  THR A 448      14.397  28.010  28.566  1.00  7.85           C  
ATOM   3604  OG1 THR A 448      13.632  29.177  28.252  1.00  9.18           O  
ATOM   3605  CG2 THR A 448      13.902  27.449  29.899  1.00  8.57           C  
ATOM   3606  N   LYS A 449      17.182  26.985  30.151  1.00  7.95           N  
ATOM   3607  CA  LYS A 449      17.944  25.808  30.543  1.00  7.88           C  
ATOM   3608  C   LYS A 449      16.988  24.663  30.876  1.00  7.16           C  
ATOM   3609  O   LYS A 449      16.092  24.822  31.704  1.00  8.34           O  
ATOM   3610  CB  LYS A 449      18.837  26.110  31.746  1.00  8.88           C  
ATOM   3611  CG  LYS A 449      19.832  27.246  31.507  1.00 12.25           C  
ATOM   3612  CD  LYS A 449      20.829  26.940  30.416  1.00 16.96           C  
ATOM   3613  CE  LYS A 449      21.605  25.653  30.657  1.00 20.20           C  
ATOM   3614  NZ  LYS A 449      22.223  25.571  32.015  1.00 23.23           N  
ATOM   3615  N   ILE A 450      17.205  23.517  30.235  1.00  6.42           N  
ATOM   3616  CA  ILE A 450      16.352  22.344  30.400  1.00  5.29           C  
ATOM   3617  C   ILE A 450      17.137  21.238  31.112  1.00  5.46           C  
ATOM   3618  O   ILE A 450      18.259  20.931  30.712  1.00  5.25           O  
ATOM   3619  CB  ILE A 450      15.913  21.803  29.025  1.00  5.43           C  
ATOM   3620  CG1 ILE A 450      15.397  22.910  28.090  1.00  5.57           C  
ATOM   3621  CG2 ILE A 450      14.850  20.722  29.199  1.00  6.50           C  
ATOM   3622  CD1 ILE A 450      14.151  23.652  28.582  1.00  6.82           C  
ATOM   3623  N   PRO A 451      16.559  20.606  32.141  1.00  5.23           N  
ATOM   3624  CA  PRO A 451      17.281  19.472  32.729  1.00  5.01           C  
ATOM   3625  C   PRO A 451      17.270  18.223  31.850  1.00  5.32           C  
ATOM   3626  O   PRO A 451      16.295  17.964  31.137  1.00  4.68           O  
ATOM   3627  CB  PRO A 451      16.504  19.169  34.012  1.00  5.19           C  
ATOM   3628  CG  PRO A 451      15.516  20.277  34.176  1.00  5.11           C  
ATOM   3629  CD  PRO A 451      15.263  20.806  32.803  1.00  6.04           C  
ATOM   3630  N   MET A 452      18.329  17.435  31.959  1.00  5.37           N  
ATOM   3631  CA  MET A 452      18.363  16.111  31.346  1.00  5.53           C  
ATOM   3632  C   MET A 452      19.142  15.176  32.253  1.00  5.20           C  
ATOM   3633  O   MET A 452      20.233  15.536  32.715  1.00  5.81           O  
ATOM   3634  CB  MET A 452      19.002  16.178  29.955  1.00  5.77           C  
ATOM   3635  CG  MET A 452      19.207  14.835  29.305  1.00  6.51           C  
ATOM   3636  SD  MET A 452      19.191  14.845  27.495  1.00  7.27           S  
ATOM   3637  CE  MET A 452      20.540  15.955  27.103  1.00  7.01           C  
ATOM   3638  N   PHE A 453      18.592  13.989  32.493  1.00  5.06           N  
ATOM   3639  CA  PHE A 453      19.321  12.897  33.129  1.00  5.05           C  
ATOM   3640  C   PHE A 453      19.975  12.040  32.052  1.00  5.57           C  
ATOM   3641  O   PHE A 453      19.368  11.774  31.015  1.00  5.57           O  
ATOM   3642  CB  PHE A 453      18.405  11.970  33.913  1.00  6.34           C  
ATOM   3643  CG  PHE A 453      17.756  12.586  35.106  1.00  7.77           C  
ATOM   3644  CD1 PHE A 453      18.498  12.969  36.197  1.00  7.44           C  
ATOM   3645  CD2 PHE A 453      16.376  12.716  35.153  1.00  7.72           C  
ATOM   3646  CE1 PHE A 453      17.858  13.518  37.319  1.00 10.12           C  
ATOM   3647  CE2 PHE A 453      15.745  13.240  36.267  1.00  9.12           C  
ATOM   3648  CZ  PHE A 453      16.485  13.624  37.341  1.00  9.09           C  
ATOM   3649  N   ILE A 454      21.188  11.573  32.333  1.00  5.89           N  
ATOM   3650  CA  ILE A 454      21.898  10.669  31.438  1.00  5.81           C  
ATOM   3651  C   ILE A 454      22.453   9.537  32.293  1.00  6.42           C  
ATOM   3652  O   ILE A 454      23.057   9.791  33.340  1.00  7.03           O  
ATOM   3653  CB  ILE A 454      23.068  11.357  30.680  1.00  5.97           C  
ATOM   3654  CG1 ILE A 454      22.600  12.640  29.987  1.00  5.46           C  
ATOM   3655  CG2 ILE A 454      23.683  10.363  29.662  1.00  6.79           C  
ATOM   3656  CD1 ILE A 454      23.703  13.495  29.336  1.00  6.61           C  
ATOM   3657  N   VAL A 455      22.255   8.300  31.851  1.00  6.48           N  
ATOM   3658  CA  VAL A 455      22.767   7.112  32.526  1.00  7.31           C  
ATOM   3659  C   VAL A 455      23.556   6.281  31.529  1.00  7.77           C  
ATOM   3660  O   VAL A 455      23.094   6.041  30.417  1.00  7.12           O  
ATOM   3661  CB  VAL A 455      21.622   6.253  33.115  1.00  7.03           C  
ATOM   3662  CG1 VAL A 455      22.144   4.902  33.622  1.00  8.77           C  
ATOM   3663  CG2 VAL A 455      20.906   7.021  34.228  1.00  8.57           C  
ATOM   3664  N   HIS A 456      24.768   5.873  31.904  1.00  8.96           N  
ATOM   3665  CA  HIS A 456      25.579   5.049  31.003  1.00 10.43           C  
ATOM   3666  C   HIS A 456      26.570   4.223  31.800  1.00 11.29           C  
ATOM   3667  O   HIS A 456      26.702   4.397  33.009  1.00 10.93           O  
ATOM   3668  CB  HIS A 456      26.297   5.924  29.967  1.00 11.24           C  
ATOM   3669  CG  HIS A 456      27.160   6.990  30.558  1.00 12.25           C  
ATOM   3670  ND1 HIS A 456      28.419   6.732  31.057  1.00 14.31           N  
ATOM   3671  CD2 HIS A 456      26.954   8.319  30.727  1.00 14.60           C  
ATOM   3672  CE1 HIS A 456      28.958   7.858  31.490  1.00 14.43           C  
ATOM   3673  NE2 HIS A 456      28.085   8.836  31.315  1.00 16.80           N  
ATOM   3674  N   LYS A 457      27.260   3.318  31.115  1.00 11.60           N  
ATOM   3675  CA  LYS A 457      28.369   2.587  31.726  1.00 13.17           C  
ATOM   3676  C   LYS A 457      29.484   3.534  32.147  1.00 13.80           C  
ATOM   3677  O   LYS A 457      29.832   4.448  31.410  1.00 13.33           O  
ATOM   3678  CB  LYS A 457      28.934   1.587  30.723  1.00 13.13           C  
ATOM   3679  CG  LYS A 457      30.097   0.740  31.258  1.00 14.13           C  
ATOM   3680  CD  LYS A 457      30.516  -0.308  30.233  1.00 14.97           C  
ATOM   3681  CE  LYS A 457      31.740  -1.112  30.692  1.00 17.04           C  
ATOM   3682  NZ  LYS A 457      31.470  -1.938  31.900  1.00 20.39           N  
ATOM   3683  N   LYS A 458      30.071   3.294  33.319  1.00 15.29           N  
ATOM   3684  CA  LYS A 458      31.201   4.102  33.771  1.00 17.12           C  
ATOM   3685  C   LYS A 458      32.388   3.971  32.825  1.00 17.05           C  
ATOM   3686  O   LYS A 458      32.710   2.872  32.384  1.00 17.72           O  
ATOM   3687  CB  LYS A 458      31.659   3.687  35.171  1.00 17.68           C  
ATOM   3688  CG  LYS A 458      30.796   4.204  36.291  1.00 18.85           C  
ATOM   3689  CD  LYS A 458      31.464   3.979  37.646  1.00 19.12           C  
ATOM   3690  CE  LYS A 458      30.578   4.430  38.790  1.00 20.98           C  
ATOM   3691  NZ  LYS A 458      31.047   3.858  40.085  1.00 23.96           N  
ATOM   3692  N   GLY A 459      33.018   5.101  32.526  1.00 18.05           N  
ATOM   3693  CA  GLY A 459      34.310   5.122  31.857  1.00 18.28           C  
ATOM   3694  C   GLY A 459      34.286   5.096  30.348  1.00 18.61           C  
ATOM   3695  O   GLY A 459      35.337   4.993  29.716  1.00 19.16           O  
ATOM   3696  N   ILE A 460      33.101   5.194  29.751  1.00 18.49           N  
ATOM   3697  CA  ILE A 460      32.998   5.218  28.290  1.00 18.30           C  
ATOM   3698  C   ILE A 460      33.653   6.470  27.700  1.00 17.88           C  
ATOM   3699  O   ILE A 460      33.786   7.495  28.378  1.00 18.12           O  
ATOM   3700  CB  ILE A 460      31.529   5.110  27.809  1.00 18.49           C  
ATOM   3701  CG1 ILE A 460      30.680   6.260  28.355  1.00 18.90           C  
ATOM   3702  CG2 ILE A 460      30.949   3.766  28.217  1.00 18.67           C  
ATOM   3703  CD1 ILE A 460      29.338   6.398  27.661  1.00 18.24           C  
ATOM   3704  N   LYS A 461      34.076   6.370  26.443  1.00 17.99           N  
ATOM   3705  CA  LYS A 461      34.624   7.510  25.720  1.00 18.50           C  
ATOM   3706  C   LYS A 461      33.488   8.257  25.044  1.00 17.25           C  
ATOM   3707  O   LYS A 461      32.629   7.634  24.419  1.00 16.72           O  
ATOM   3708  CB  LYS A 461      35.621   7.054  24.654  1.00 19.22           C  
ATOM   3709  CG  LYS A 461      36.868   6.400  25.210  1.00 20.99           C  
ATOM   3710  CD  LYS A 461      37.939   6.214  24.145  1.00 21.19           C  
ATOM   3711  CE  LYS A 461      39.261   5.787  24.779  1.00 23.05           C  
ATOM   3712  NZ  LYS A 461      40.409   5.815  23.817  1.00 25.07           N  
ATOM   3713  N   LEU A 462      33.497   9.583  25.146  1.00 16.15           N  
ATOM   3714  CA  LEU A 462      32.482  10.404  24.486  1.00 15.43           C  
ATOM   3715  C   LEU A 462      32.919  10.720  23.057  1.00 14.55           C  
ATOM   3716  O   LEU A 462      33.184  11.878  22.703  1.00 14.66           O  
ATOM   3717  CB  LEU A 462      32.189  11.668  25.299  1.00 15.82           C  
ATOM   3718  CG  LEU A 462      31.611  11.382  26.686  1.00 16.55           C  
ATOM   3719  CD1 LEU A 462      31.373  12.679  27.440  1.00 18.83           C  
ATOM   3720  CD2 LEU A 462      30.324  10.573  26.613  1.00 17.61           C  
ATOM   3721  N   ASP A 463      32.956   9.666  22.242  1.00 13.73           N  
ATOM   3722  CA  ASP A 463      33.451   9.723  20.863  1.00 13.08           C  
ATOM   3723  C   ASP A 463      32.336   9.578  19.823  1.00 12.50           C  
ATOM   3724  O   ASP A 463      32.607   9.364  18.642  1.00 12.84           O  
ATOM   3725  CB  ASP A 463      34.517   8.630  20.636  1.00 13.25           C  
ATOM   3726  CG  ASP A 463      33.991   7.226  20.877  1.00 15.14           C  
ATOM   3727  OD1 ASP A 463      32.775   7.048  21.086  1.00 15.30           O  
ATOM   3728  OD2 ASP A 463      34.803   6.270  20.858  1.00 16.35           O  
ATOM   3729  N   GLY A 464      31.083   9.710  20.267  1.00 11.07           N  
ATOM   3730  CA  GLY A 464      29.932   9.607  19.381  1.00 10.77           C  
ATOM   3731  C   GLY A 464      29.545   8.208  18.944  1.00 10.33           C  
ATOM   3732  O   GLY A 464      28.640   8.052  18.144  1.00 10.56           O  
ATOM   3733  N   SER A 465      30.209   7.188  19.475  1.00  9.95           N  
ATOM   3734  CA  SER A 465      30.075   5.829  18.936  1.00 10.41           C  
ATOM   3735  C   SER A 465      28.920   5.011  19.511  1.00 10.13           C  
ATOM   3736  O   SER A 465      28.643   3.917  19.024  1.00 10.37           O  
ATOM   3737  CB  SER A 465      31.374   5.043  19.163  1.00 11.15           C  
ATOM   3738  OG  SER A 465      31.581   4.754  20.524  1.00 12.53           O  
ATOM   3739  N   HIS A 466      28.264   5.525  20.554  1.00  9.97           N  
ATOM   3740  CA  HIS A 466      27.315   4.709  21.324  1.00  9.79           C  
ATOM   3741  C   HIS A 466      25.889   4.926  20.868  1.00  8.96           C  
ATOM   3742  O   HIS A 466      25.502   6.060  20.625  1.00  9.51           O  
ATOM   3743  CB  HIS A 466      27.387   5.077  22.798  1.00 10.14           C  
ATOM   3744  CG  HIS A 466      28.783   5.213  23.299  1.00 12.04           C  
ATOM   3745  ND1 HIS A 466      29.582   4.121  23.532  1.00 13.80           N  
ATOM   3746  CD2 HIS A 466      29.546   6.305  23.544  1.00 13.57           C  
ATOM   3747  CE1 HIS A 466      30.774   4.530  23.931  1.00 13.72           C  
ATOM   3748  NE2 HIS A 466      30.784   5.851  23.937  1.00 14.38           N  
ATOM   3749  N   PRO A 467      25.087   3.853  20.804  1.00  8.11           N  
ATOM   3750  CA  PRO A 467      23.668   4.076  20.551  1.00  7.40           C  
ATOM   3751  C   PRO A 467      23.039   4.713  21.781  1.00  6.97           C  
ATOM   3752  O   PRO A 467      23.474   4.440  22.889  1.00  7.01           O  
ATOM   3753  CB  PRO A 467      23.120   2.676  20.298  1.00  8.04           C  
ATOM   3754  CG  PRO A 467      24.044   1.760  20.944  1.00  8.42           C  
ATOM   3755  CD  PRO A 467      25.395   2.432  21.019  1.00  8.20           C  
ATOM   3756  N   ALA A 468      22.067   5.592  21.569  1.00  6.88           N  
ATOM   3757  CA  ALA A 468      21.410   6.309  22.665  1.00  5.79           C  
ATOM   3758  C   ALA A 468      19.906   6.159  22.557  1.00  5.85           C  
ATOM   3759  O   ALA A 468      19.364   5.973  21.467  1.00  6.16           O  
ATOM   3760  CB  ALA A 468      21.796   7.813  22.662  1.00  6.49           C  
ATOM   3761  N   PHE A 469      19.253   6.206  23.712  1.00  5.13           N  
ATOM   3762  CA  PHE A 469      17.799   6.129  23.823  1.00  4.95           C  
ATOM   3763  C   PHE A 469      17.380   7.358  24.635  1.00  4.88           C  
ATOM   3764  O   PHE A 469      17.670   7.452  25.832  1.00  5.15           O  
ATOM   3765  CB  PHE A 469      17.435   4.825  24.531  1.00  5.15           C  
ATOM   3766  CG  PHE A 469      15.963   4.539  24.635  1.00  4.74           C  
ATOM   3767  CD1 PHE A 469      15.325   3.775  23.689  1.00  6.25           C  
ATOM   3768  CD2 PHE A 469      15.234   4.993  25.726  1.00  5.55           C  
ATOM   3769  CE1 PHE A 469      13.975   3.464  23.812  1.00  5.38           C  
ATOM   3770  CE2 PHE A 469      13.899   4.701  25.845  1.00  6.20           C  
ATOM   3771  CZ  PHE A 469      13.269   3.944  24.902  1.00  5.35           C  
ATOM   3772  N   LEU A 470      16.741   8.298  23.950  1.00  4.70           N  
ATOM   3773  CA  LEU A 470      16.344   9.582  24.528  1.00  4.52           C  
ATOM   3774  C   LEU A 470      14.823   9.609  24.648  1.00  4.37           C  
ATOM   3775  O   LEU A 470      14.095   9.464  23.639  1.00  3.94           O  
ATOM   3776  CB  LEU A 470      16.848  10.733  23.642  1.00  4.66           C  
ATOM   3777  CG  LEU A 470      16.286  12.133  23.905  1.00  5.24           C  
ATOM   3778  CD1 LEU A 470      16.619  12.621  25.287  1.00  5.20           C  
ATOM   3779  CD2 LEU A 470      16.794  13.117  22.846  1.00  5.60           C  
ATOM   3780  N   TYR A 471      14.355   9.803  25.883  1.00  4.14           N  
ATOM   3781  CA  TYR A 471      12.930   9.755  26.221  1.00  4.71           C  
ATOM   3782  C   TYR A 471      12.427  11.126  26.638  1.00  4.77           C  
ATOM   3783  O   TYR A 471      13.134  11.873  27.305  1.00  4.43           O  
ATOM   3784  CB  TYR A 471      12.742   8.772  27.377  1.00  4.92           C  
ATOM   3785  CG  TYR A 471      11.305   8.630  27.828  1.00  5.48           C  
ATOM   3786  CD1 TYR A 471      10.439   7.763  27.188  1.00  5.34           C  
ATOM   3787  CD2 TYR A 471      10.814   9.373  28.894  1.00  6.24           C  
ATOM   3788  CE1 TYR A 471       9.115   7.641  27.611  1.00  6.13           C  
ATOM   3789  CE2 TYR A 471       9.500   9.265  29.300  1.00  7.22           C  
ATOM   3790  CZ  TYR A 471       8.658   8.394  28.659  1.00  7.16           C  
ATOM   3791  OH  TYR A 471       7.342   8.292  29.082  1.00  7.84           O  
ATOM   3792  N   GLY A 472      11.194  11.445  26.253  1.00  4.26           N  
ATOM   3793  CA  GLY A 472      10.541  12.674  26.692  1.00  4.37           C  
ATOM   3794  C   GLY A 472       9.045  12.520  26.657  1.00  4.12           C  
ATOM   3795  O   GLY A 472       8.520  11.602  26.007  1.00  4.16           O  
ATOM   3796  N   TYR A 473       8.363  13.436  27.353  1.00  4.27           N  
ATOM   3797  CA  TYR A 473       6.893  13.529  27.317  1.00  4.23           C  
ATOM   3798  C   TYR A 473       6.507  14.977  26.966  1.00  4.21           C  
ATOM   3799  O   TYR A 473       6.214  15.289  25.806  1.00  4.81           O  
ATOM   3800  CB  TYR A 473       6.296  13.030  28.645  1.00  3.84           C  
ATOM   3801  CG  TYR A 473       4.788  13.012  28.701  1.00  4.17           C  
ATOM   3802  CD1 TYR A 473       4.073  11.987  28.117  1.00  3.72           C  
ATOM   3803  CD2 TYR A 473       4.081  14.014  29.350  1.00  4.10           C  
ATOM   3804  CE1 TYR A 473       2.685  11.969  28.174  1.00  4.22           C  
ATOM   3805  CE2 TYR A 473       2.709  14.005  29.414  1.00  4.14           C  
ATOM   3806  CZ  TYR A 473       2.005  12.985  28.822  1.00  4.77           C  
ATOM   3807  OH  TYR A 473       0.633  13.030  28.897  1.00  4.50           O  
ATOM   3808  N   GLY A 474       6.572  15.872  27.951  1.00  4.45           N  
ATOM   3809  CA  GLY A 474       6.394  17.303  27.725  1.00  4.28           C  
ATOM   3810  C   GLY A 474       4.954  17.763  27.625  1.00  3.97           C  
ATOM   3811  O   GLY A 474       4.488  18.183  26.570  1.00  4.63           O  
ATOM   3812  N   GLY A 475       4.243  17.686  28.735  1.00  4.16           N  
ATOM   3813  CA  GLY A 475       2.853  18.094  28.741  1.00  4.01           C  
ATOM   3814  C   GLY A 475       2.128  17.720  30.002  1.00  4.05           C  
ATOM   3815  O   GLY A 475       2.625  16.947  30.833  1.00  4.81           O  
ATOM   3816  N   PHE A 476       0.956  18.330  30.144  1.00  4.07           N  
ATOM   3817  CA  PHE A 476      -0.049  17.910  31.113  1.00  4.25           C  
ATOM   3818  C   PHE A 476       0.425  17.975  32.548  1.00  4.82           C  
ATOM   3819  O   PHE A 476      -0.136  17.315  33.412  1.00  5.63           O  
ATOM   3820  CB  PHE A 476      -0.611  16.525  30.714  1.00  4.00           C  
ATOM   3821  CG  PHE A 476      -1.328  16.572  29.405  1.00  4.06           C  
ATOM   3822  CD1 PHE A 476      -0.672  16.303  28.231  1.00  3.75           C  
ATOM   3823  CD2 PHE A 476      -2.629  17.016  29.346  1.00  4.39           C  
ATOM   3824  CE1 PHE A 476      -1.309  16.445  27.030  1.00  3.98           C  
ATOM   3825  CE2 PHE A 476      -3.280  17.148  28.146  1.00  4.59           C  
ATOM   3826  CZ  PHE A 476      -2.610  16.857  26.984  1.00  4.82           C  
ATOM   3827  N   ASN A 477       1.427  18.819  32.803  1.00  5.10           N  
ATOM   3828  CA  ASN A 477       1.959  19.003  34.148  1.00  5.97           C  
ATOM   3829  C   ASN A 477       2.543  17.728  34.734  1.00  6.22           C  
ATOM   3830  O   ASN A 477       2.705  17.630  35.949  1.00  7.53           O  
ATOM   3831  CB  ASN A 477       0.866  19.545  35.076  1.00  6.32           C  
ATOM   3832  CG  ASN A 477       1.407  20.305  36.251  1.00 11.15           C  
ATOM   3833  OD1 ASN A 477       2.346  21.091  36.132  1.00 12.12           O  
ATOM   3834  ND2 ASN A 477       0.779  20.092  37.415  1.00 15.56           N  
ATOM   3835  N   ILE A 478       2.893  16.765  33.885  1.00  5.70           N  
ATOM   3836  CA  ILE A 478       3.500  15.506  34.329  1.00  6.36           C  
ATOM   3837  C   ILE A 478       5.027  15.669  34.368  1.00  6.83           C  
ATOM   3838  O   ILE A 478       5.634  16.128  33.415  1.00  6.54           O  
ATOM   3839  CB  ILE A 478       3.073  14.336  33.420  1.00  6.79           C  
ATOM   3840  CG1 ILE A 478       1.564  14.095  33.574  1.00  6.46           C  
ATOM   3841  CG2 ILE A 478       3.851  13.075  33.749  1.00  8.70           C  
ATOM   3842  CD1 ILE A 478       1.003  13.012  32.660  1.00  7.67           C  
ATOM   3843  N   SER A 479       5.629  15.304  35.491  1.00  7.24           N  
ATOM   3844  CA  SER A 479       7.065  15.393  35.665  1.00  7.14           C  
ATOM   3845  C   SER A 479       7.671  14.018  35.448  1.00  7.80           C  
ATOM   3846  O   SER A 479       7.150  13.022  35.968  1.00  8.47           O  
ATOM   3847  CB  SER A 479       7.383  15.892  37.071  1.00  7.87           C  
ATOM   3848  OG  SER A 479       6.906  17.208  37.268  1.00  7.09           O  
ATOM   3849  N   ILE A 480       8.750  13.955  34.686  1.00  7.11           N  
ATOM   3850  CA  ILE A 480       9.388  12.689  34.354  1.00  7.48           C  
ATOM   3851  C   ILE A 480      10.595  12.497  35.264  1.00  7.56           C  
ATOM   3852  O   ILE A 480      11.700  12.968  34.991  1.00  7.37           O  
ATOM   3853  CB  ILE A 480       9.781  12.620  32.848  1.00  7.89           C  
ATOM   3854  CG1 ILE A 480       8.602  13.072  31.957  1.00  9.18           C  
ATOM   3855  CG2 ILE A 480      10.230  11.208  32.498  1.00  8.66           C  
ATOM   3856  CD1 ILE A 480       7.372  12.172  32.078  1.00 11.14           C  
ATOM   3857  N   THR A 481      10.360  11.811  36.376  1.00  7.80           N  
ATOM   3858  CA  THR A 481      11.356  11.683  37.436  1.00  8.08           C  
ATOM   3859  C   THR A 481      11.955  10.271  37.428  1.00  7.62           C  
ATOM   3860  O   THR A 481      11.416   9.380  36.771  1.00  8.49           O  
ATOM   3861  CB  THR A 481      10.733  12.022  38.788  1.00  8.31           C  
ATOM   3862  OG1 THR A 481       9.697  11.085  39.082  1.00  9.27           O  
ATOM   3863  CG2 THR A 481      10.138  13.441  38.762  1.00  9.96           C  
ATOM   3864  N   PRO A 482      13.094  10.071  38.119  1.00  8.19           N  
ATOM   3865  CA  PRO A 482      13.788   8.790  37.987  1.00  8.19           C  
ATOM   3866  C   PRO A 482      12.991   7.577  38.451  1.00  9.13           C  
ATOM   3867  O   PRO A 482      12.316   7.614  39.478  1.00  9.47           O  
ATOM   3868  CB  PRO A 482      15.052   8.988  38.839  1.00  8.28           C  
ATOM   3869  CG  PRO A 482      15.247  10.478  38.866  1.00  7.93           C  
ATOM   3870  CD  PRO A 482      13.849  11.009  38.962  1.00  8.17           C  
ATOM   3871  N   ASN A 483      13.057   6.506  37.673  1.00  9.37           N  
ATOM   3872  CA  ASN A 483      12.344   5.276  38.021  1.00 10.07           C  
ATOM   3873  C   ASN A 483      13.209   4.123  37.569  1.00 10.42           C  
ATOM   3874  O   ASN A 483      14.001   4.266  36.637  1.00 11.00           O  
ATOM   3875  CB  ASN A 483      10.963   5.229  37.362  1.00 11.36           C  
ATOM   3876  N   TYR A 484      13.077   2.989  38.235  1.00 10.02           N  
ATOM   3877  CA  TYR A 484      13.867   1.813  37.899  1.00 10.02           C  
ATOM   3878  C   TYR A 484      13.258   1.090  36.711  1.00  9.76           C  
ATOM   3879  O   TYR A 484      12.104   0.664  36.765  1.00 10.95           O  
ATOM   3880  CB  TYR A 484      13.892   0.859  39.078  1.00 10.52           C  
ATOM   3881  CG  TYR A 484      14.799  -0.329  38.890  1.00 11.39           C  
ATOM   3882  CD1 TYR A 484      16.177  -0.168  38.844  1.00 11.79           C  
ATOM   3883  CD2 TYR A 484      14.281  -1.611  38.802  1.00 12.75           C  
ATOM   3884  CE1 TYR A 484      17.026  -1.267  38.703  1.00 12.87           C  
ATOM   3885  CE2 TYR A 484      15.116  -2.713  38.661  1.00 12.84           C  
ATOM   3886  CZ  TYR A 484      16.483  -2.533  38.616  1.00 12.72           C  
ATOM   3887  OH  TYR A 484      17.306  -3.628  38.479  1.00 15.13           O  
ATOM   3888  N   SER A 485      14.046   0.955  35.645  1.00  9.05           N  
ATOM   3889  CA  SER A 485      13.613   0.294  34.423  1.00  8.94           C  
ATOM   3890  C   SER A 485      14.634  -0.764  34.040  1.00  8.77           C  
ATOM   3891  O   SER A 485      15.708  -0.433  33.563  1.00  8.90           O  
ATOM   3892  CB  SER A 485      13.502   1.292  33.277  1.00  9.33           C  
ATOM   3893  OG  SER A 485      13.248   0.610  32.055  1.00 10.19           O  
ATOM   3894  N   VAL A 486      14.285  -2.026  34.245  1.00  8.42           N  
ATOM   3895  CA  VAL A 486      15.136  -3.149  33.860  1.00  9.00           C  
ATOM   3896  C   VAL A 486      15.332  -3.133  32.344  1.00  8.26           C  
ATOM   3897  O   VAL A 486      16.430  -3.372  31.843  1.00  7.04           O  
ATOM   3898  CB  VAL A 486      14.496  -4.498  34.314  1.00  9.57           C  
ATOM   3899  CG1 VAL A 486      15.096  -5.676  33.566  1.00 13.43           C  
ATOM   3900  CG2 VAL A 486      14.610  -4.665  35.846  1.00 12.21           C  
ATOM   3901  N   SER A 487      14.259  -2.839  31.613  1.00  7.80           N  
ATOM   3902  CA  SER A 487      14.323  -2.862  30.156  1.00  7.67           C  
ATOM   3903  C   SER A 487      15.357  -1.871  29.633  1.00  7.42           C  
ATOM   3904  O   SER A 487      16.143  -2.191  28.735  1.00  7.90           O  
ATOM   3905  CB  SER A 487      12.943  -2.625  29.537  1.00  8.16           C  
ATOM   3906  OG  SER A 487      12.419  -1.367  29.909  1.00  9.05           O  
ATOM   3907  N  AARG A 488      15.387  -0.670  30.202  0.50  7.45           N  
ATOM   3908  N  BARG A 488      15.395  -0.671  30.204  0.50  6.51           N  
ATOM   3909  CA AARG A 488      16.371   0.325  29.782  0.50  8.03           C  
ATOM   3910  CA BARG A 488      16.388   0.315  29.782  0.50  6.39           C  
ATOM   3911  C  AARG A 488      17.800  -0.061  30.179  0.50  7.58           C  
ATOM   3912  C  BARG A 488      17.807  -0.076  30.173  0.50  6.66           C  
ATOM   3913  O  AARG A 488      18.745   0.179  29.422  0.50  7.43           O  
ATOM   3914  O  BARG A 488      18.754   0.148  29.413  0.50  6.56           O  
ATOM   3915  CB AARG A 488      16.016   1.713  30.338  0.50  8.56           C  
ATOM   3916  CB BARG A 488      16.052   1.696  30.347  0.50  6.07           C  
ATOM   3917  CG AARG A 488      15.056   2.531  29.456  0.50 10.19           C  
ATOM   3918  CG BARG A 488      14.790   2.278  29.740  0.50  5.32           C  
ATOM   3919  CD AARG A 488      13.830   1.751  28.993  0.50 12.87           C  
ATOM   3920  CD BARG A 488      14.560   3.724  30.184  0.50  5.48           C  
ATOM   3921  NE AARG A 488      12.743   2.628  28.538  0.50 14.14           N  
ATOM   3922  NE BARG A 488      13.278   4.226  29.686  0.50  3.91           N  
ATOM   3923  CZ AARG A 488      11.645   2.215  27.911  0.50 13.51           C  
ATOM   3924  CZ BARG A 488      12.748   5.403  30.013  0.50  5.92           C  
ATOM   3925  NH1AARG A 488      10.724   3.101  27.543  0.50 16.44           N  
ATOM   3926  NH1BARG A 488      11.573   5.747  29.518  0.50  7.11           N  
ATOM   3927  NH2AARG A 488      11.462   0.928  27.623  0.50 15.96           N  
ATOM   3928  NH2BARG A 488      13.379   6.233  30.842  0.50  6.20           N  
ATOM   3929  N   LEU A 489      17.971  -0.644  31.362  1.00  6.96           N  
ATOM   3930  CA  LEU A 489      19.308  -1.079  31.798  1.00  7.22           C  
ATOM   3931  C   LEU A 489      19.868  -2.213  30.916  1.00  7.04           C  
ATOM   3932  O   LEU A 489      21.068  -2.293  30.693  1.00  7.93           O  
ATOM   3933  CB  LEU A 489      19.323  -1.458  33.279  1.00  7.65           C  
ATOM   3934  CG  LEU A 489      19.023  -0.304  34.245  1.00  9.00           C  
ATOM   3935  CD1 LEU A 489      18.919  -0.818  35.678  1.00 11.12           C  
ATOM   3936  CD2 LEU A 489      20.054   0.799  34.140  1.00 12.12           C  
ATOM   3937  N   ILE A 490      18.999  -3.080  30.409  1.00  6.90           N  
ATOM   3938  CA  ILE A 490      19.457  -4.126  29.468  1.00  6.54           C  
ATOM   3939  C   ILE A 490      20.032  -3.476  28.193  1.00  6.77           C  
ATOM   3940  O   ILE A 490      21.013  -3.943  27.634  1.00  6.59           O  
ATOM   3941  CB  ILE A 490      18.321  -5.115  29.129  1.00  6.20           C  
ATOM   3942  CG1 ILE A 490      17.942  -5.933  30.357  1.00  6.74           C  
ATOM   3943  CG2 ILE A 490      18.706  -6.080  27.969  1.00  7.08           C  
ATOM   3944  CD1 ILE A 490      16.653  -6.729  30.185  1.00  7.45           C  
ATOM   3945  N   PHE A 491      19.426  -2.391  27.719  1.00  6.00           N  
ATOM   3946  CA  PHE A 491      19.978  -1.646  26.582  1.00  6.08           C  
ATOM   3947  C   PHE A 491      21.383  -1.124  26.891  1.00  6.56           C  
ATOM   3948  O   PHE A 491      22.280  -1.207  26.044  1.00  6.59           O  
ATOM   3949  CB  PHE A 491      19.025  -0.494  26.221  1.00  5.91           C  
ATOM   3950  CG  PHE A 491      19.514   0.410  25.133  1.00  5.77           C  
ATOM   3951  CD1 PHE A 491      19.578  -0.027  23.823  1.00  7.36           C  
ATOM   3952  CD2 PHE A 491      19.822   1.741  25.410  1.00  5.43           C  
ATOM   3953  CE1 PHE A 491      19.994   0.832  22.817  1.00  6.83           C  
ATOM   3954  CE2 PHE A 491      20.233   2.603  24.416  1.00  6.74           C  
ATOM   3955  CZ  PHE A 491      20.308   2.160  23.118  1.00  6.57           C  
ATOM   3956  N   VAL A 492      21.606  -0.622  28.105  1.00  6.16           N  
ATOM   3957  CA  VAL A 492      22.949  -0.184  28.487  1.00  7.00           C  
ATOM   3958  C   VAL A 492      23.932  -1.374  28.511  1.00  6.79           C  
ATOM   3959  O   VAL A 492      24.971  -1.361  27.838  1.00  7.31           O  
ATOM   3960  CB  VAL A 492      22.948   0.528  29.845  1.00  7.16           C  
ATOM   3961  CG1 VAL A 492      24.390   0.869  30.272  1.00  7.20           C  
ATOM   3962  CG2 VAL A 492      22.110   1.810  29.766  1.00  7.64           C  
ATOM   3963  N   ARG A 493      23.593  -2.402  29.276  1.00  7.28           N  
ATOM   3964  CA  ARG A 493      24.532  -3.496  29.546  1.00  7.82           C  
ATOM   3965  C   ARG A 493      24.737  -4.385  28.333  1.00  7.93           C  
ATOM   3966  O   ARG A 493      25.875  -4.758  28.027  1.00  8.20           O  
ATOM   3967  CB  ARG A 493      24.054  -4.317  30.736  1.00  8.32           C  
ATOM   3968  CG  ARG A 493      24.772  -5.649  30.958  1.00  9.50           C  
ATOM   3969  CD  ARG A 493      26.254  -5.492  31.174  1.00 13.18           C  
ATOM   3970  NE  ARG A 493      26.904  -6.791  31.362  1.00 14.76           N  
ATOM   3971  CZ  ARG A 493      27.264  -7.614  30.376  1.00 16.24           C  
ATOM   3972  NH1 ARG A 493      27.052  -7.302  29.102  1.00 14.94           N  
ATOM   3973  NH2 ARG A 493      27.836  -8.774  30.670  1.00 17.44           N  
ATOM   3974  N   HIS A 494      23.649  -4.751  27.662  1.00  7.62           N  
ATOM   3975  CA  HIS A 494      23.736  -5.751  26.606  1.00  7.33           C  
ATOM   3976  C   HIS A 494      23.681  -5.173  25.199  1.00  7.08           C  
ATOM   3977  O   HIS A 494      23.889  -5.912  24.243  1.00  7.55           O  
ATOM   3978  CB  HIS A 494      22.677  -6.841  26.799  1.00  7.41           C  
ATOM   3979  CG  HIS A 494      22.892  -7.667  28.032  1.00  9.46           C  
ATOM   3980  ND1 HIS A 494      23.888  -8.617  28.127  1.00 11.52           N  
ATOM   3981  CD2 HIS A 494      22.262  -7.664  29.230  1.00 11.48           C  
ATOM   3982  CE1 HIS A 494      23.859  -9.163  29.332  1.00 11.78           C  
ATOM   3983  NE2 HIS A 494      22.878  -8.609  30.018  1.00 11.89           N  
ATOM   3984  N   MET A 495      23.397  -3.875  25.050  1.00  6.51           N  
ATOM   3985  CA  MET A 495      23.472  -3.246  23.718  1.00  6.95           C  
ATOM   3986  C   MET A 495      24.410  -2.038  23.685  1.00  7.07           C  
ATOM   3987  O   MET A 495      24.493  -1.353  22.677  1.00  8.24           O  
ATOM   3988  CB  MET A 495      22.070  -2.892  23.211  1.00  7.31           C  
ATOM   3989  CG  MET A 495      21.227  -4.119  22.957  1.00  7.87           C  
ATOM   3990  SD  MET A 495      19.472  -3.791  22.624  1.00  9.11           S  
ATOM   3991  CE  MET A 495      19.566  -2.910  21.072  1.00  9.72           C  
ATOM   3992  N   GLY A 496      25.149  -1.821  24.765  1.00  7.14           N  
ATOM   3993  CA  GLY A 496      26.143  -0.765  24.837  1.00  7.16           C  
ATOM   3994  C   GLY A 496      25.576   0.638  24.798  1.00  7.67           C  
ATOM   3995  O   GLY A 496      26.259   1.591  24.413  1.00  8.68           O  
ATOM   3996  N   GLY A 497      24.323   0.779  25.217  1.00  7.23           N  
ATOM   3997  CA  GLY A 497      23.615   2.041  25.018  1.00  7.30           C  
ATOM   3998  C   GLY A 497      23.786   3.076  26.103  1.00  7.10           C  
ATOM   3999  O   GLY A 497      24.235   2.770  27.209  1.00  7.23           O  
ATOM   4000  N   ILE A 498      23.381   4.302  25.770  1.00  7.02           N  
ATOM   4001  CA  ILE A 498      23.288   5.394  26.720  1.00  7.53           C  
ATOM   4002  C   ILE A 498      21.807   5.763  26.840  1.00  6.68           C  
ATOM   4003  O   ILE A 498      21.104   5.783  25.831  1.00  6.61           O  
ATOM   4004  CB  ILE A 498      24.161   6.569  26.258  1.00  8.36           C  
ATOM   4005  N   LEU A 499      21.355   6.021  28.070  1.00  6.01           N  
ATOM   4006  CA  LEU A 499      19.975   6.438  28.355  1.00  5.81           C  
ATOM   4007  C   LEU A 499      19.904   7.927  28.668  1.00  5.51           C  
ATOM   4008  O   LEU A 499      20.775   8.470  29.351  1.00  5.56           O  
ATOM   4009  CB  LEU A 499      19.424   5.688  29.562  1.00  5.98           C  
ATOM   4010  CG  LEU A 499      19.483   4.169  29.487  1.00  5.97           C  
ATOM   4011  CD1 LEU A 499      19.164   3.513  30.840  1.00  7.37           C  
ATOM   4012  CD2 LEU A 499      18.564   3.672  28.379  1.00  6.43           C  
ATOM   4013  N   ALA A 500      18.849   8.574  28.190  1.00  5.01           N  
ATOM   4014  CA  ALA A 500      18.632   9.988  28.518  1.00  5.11           C  
ATOM   4015  C   ALA A 500      17.142  10.293  28.642  1.00  5.09           C  
ATOM   4016  O   ALA A 500      16.329   9.740  27.907  1.00  4.47           O  
ATOM   4017  CB  ALA A 500      19.284  10.880  27.470  1.00  5.55           C  
ATOM   4018  N   VAL A 501      16.810  11.150  29.601  1.00  4.96           N  
ATOM   4019  CA  VAL A 501      15.464  11.707  29.776  1.00  5.17           C  
ATOM   4020  C   VAL A 501      15.601  13.217  29.794  1.00  5.17           C  
ATOM   4021  O   VAL A 501      16.330  13.745  30.621  1.00  5.15           O  
ATOM   4022  CB  VAL A 501      14.842  11.267  31.109  1.00  5.62           C  
ATOM   4023  CG1 VAL A 501      13.548  12.092  31.414  1.00  6.78           C  
ATOM   4024  CG2 VAL A 501      14.556   9.795  31.092  1.00  7.22           C  
ATOM   4025  N   ALA A 502      14.907  13.901  28.891  1.00  4.71           N  
ATOM   4026  CA  ALA A 502      14.924  15.363  28.835  1.00  4.15           C  
ATOM   4027  C   ALA A 502      13.636  15.907  29.445  1.00  4.58           C  
ATOM   4028  O   ALA A 502      12.532  15.577  28.983  1.00  4.70           O  
ATOM   4029  CB  ALA A 502      15.071  15.841  27.383  1.00  4.41           C  
ATOM   4030  N   ASN A 503      13.782  16.746  30.475  1.00  4.39           N  
ATOM   4031  CA  ASN A 503      12.659  17.313  31.216  1.00  4.69           C  
ATOM   4032  C   ASN A 503      12.152  18.580  30.566  1.00  4.39           C  
ATOM   4033  O   ASN A 503      12.162  19.668  31.143  1.00  4.67           O  
ATOM   4034  CB  ASN A 503      13.059  17.489  32.677  1.00  5.27           C  
ATOM   4035  CG  ASN A 503      13.329  16.157  33.347  1.00  5.79           C  
ATOM   4036  OD1 ASN A 503      14.478  15.798  33.622  1.00  6.75           O  
ATOM   4037  ND2 ASN A 503      12.264  15.393  33.587  1.00  5.30           N  
ATOM   4038  N   ILE A 504      11.655  18.399  29.342  1.00  4.74           N  
ATOM   4039  CA  ILE A 504      11.224  19.507  28.504  1.00  4.33           C  
ATOM   4040  C   ILE A 504       9.978  20.204  29.067  1.00  4.21           C  
ATOM   4041  O   ILE A 504       9.242  19.663  29.907  1.00  4.32           O  
ATOM   4042  CB  ILE A 504      10.972  19.030  27.054  1.00  3.99           C  
ATOM   4043  CG1 ILE A 504       9.747  18.102  26.968  1.00  4.51           C  
ATOM   4044  CG2 ILE A 504      12.238  18.365  26.484  1.00  5.34           C  
ATOM   4045  CD1 ILE A 504       9.544  17.482  25.596  1.00  4.25           C  
ATOM   4046  N   ARG A 505       9.741  21.403  28.574  1.00  4.40           N  
ATOM   4047  CA  ARG A 505       8.606  22.183  29.014  1.00  4.86           C  
ATOM   4048  C   ARG A 505       7.280  21.518  28.644  1.00  4.74           C  
ATOM   4049  O   ARG A 505       7.229  20.602  27.821  1.00  5.20           O  
ATOM   4050  CB  ARG A 505       8.698  23.614  28.496  1.00  5.10           C  
ATOM   4051  CG  ARG A 505       9.720  24.409  29.253  1.00  4.98           C  
ATOM   4052  CD  ARG A 505       9.968  25.742  28.628  1.00  6.16           C  
ATOM   4053  NE  ARG A 505      10.729  25.642  27.393  1.00  5.66           N  
ATOM   4054  CZ  ARG A 505      11.083  26.685  26.658  1.00  5.71           C  
ATOM   4055  NH1 ARG A 505      10.734  27.918  27.015  1.00  7.15           N  
ATOM   4056  NH2 ARG A 505      11.780  26.502  25.567  1.00  6.96           N  
ATOM   4057  N   GLY A 506       6.217  21.996  29.282  1.00  4.44           N  
ATOM   4058  CA  GLY A 506       4.931  21.311  29.288  1.00  4.23           C  
ATOM   4059  C   GLY A 506       4.746  20.386  30.469  1.00  4.49           C  
ATOM   4060  O   GLY A 506       3.613  20.129  30.880  1.00  4.66           O  
ATOM   4061  N   GLY A 507       5.842  19.856  31.016  1.00  4.35           N  
ATOM   4062  CA  GLY A 507       5.781  19.049  32.228  1.00  4.70           C  
ATOM   4063  C   GLY A 507       5.604  19.894  33.465  1.00  5.29           C  
ATOM   4064  O   GLY A 507       5.437  21.110  33.387  1.00  5.60           O  
ATOM   4065  N   GLY A 508       5.611  19.230  34.610  1.00  5.76           N  
ATOM   4066  CA  GLY A 508       5.420  19.898  35.889  1.00  5.54           C  
ATOM   4067  C   GLY A 508       6.706  20.141  36.661  1.00  5.70           C  
ATOM   4068  O   GLY A 508       6.660  20.548  37.834  1.00  6.01           O  
ATOM   4069  N   GLU A 509       7.862  19.908  36.034  1.00  5.41           N  
ATOM   4070  CA  GLU A 509       9.122  19.862  36.777  1.00  6.11           C  
ATOM   4071  C   GLU A 509       9.433  21.163  37.511  1.00  6.16           C  
ATOM   4072  O   GLU A 509       9.986  21.128  38.623  1.00  7.70           O  
ATOM   4073  CB  GLU A 509      10.265  19.449  35.868  1.00  5.70           C  
ATOM   4074  CG  GLU A 509      10.189  17.992  35.402  1.00  5.79           C  
ATOM   4075  CD  GLU A 509       9.426  17.767  34.106  1.00  6.18           C  
ATOM   4076  OE1 GLU A 509       8.662  18.665  33.680  1.00  5.98           O  
ATOM   4077  OE2 GLU A 509       9.611  16.680  33.513  1.00  5.04           O  
ATOM   4078  N   TYR A 510       9.087  22.294  36.899  1.00  6.48           N  
ATOM   4079  CA  TYR A 510       9.236  23.605  37.537  1.00  6.18           C  
ATOM   4080  C   TYR A 510       7.890  24.333  37.636  1.00  5.85           C  
ATOM   4081  O   TYR A 510       7.788  25.538  37.431  1.00  6.35           O  
ATOM   4082  CB  TYR A 510      10.324  24.432  36.845  1.00  6.74           C  
ATOM   4083  CG  TYR A 510      11.678  23.786  37.012  1.00  6.47           C  
ATOM   4084  CD1 TYR A 510      12.400  23.895  38.198  1.00  6.41           C  
ATOM   4085  CD2 TYR A 510      12.211  23.008  36.005  1.00  6.62           C  
ATOM   4086  CE1 TYR A 510      13.627  23.259  38.343  1.00  6.54           C  
ATOM   4087  CE2 TYR A 510      13.438  22.382  36.147  1.00  7.63           C  
ATOM   4088  CZ  TYR A 510      14.137  22.504  37.314  1.00  6.93           C  
ATOM   4089  OH  TYR A 510      15.359  21.868  37.441  1.00  8.56           O  
ATOM   4090  N   GLY A 511       6.872  23.555  37.989  1.00  5.37           N  
ATOM   4091  CA  GLY A 511       5.570  24.075  38.366  1.00  5.84           C  
ATOM   4092  C   GLY A 511       4.764  24.550  37.177  1.00  5.91           C  
ATOM   4093  O   GLY A 511       5.056  24.213  36.025  1.00  6.06           O  
ATOM   4094  N   GLU A 512       3.763  25.378  37.458  1.00  7.13           N  
ATOM   4095  CA  GLU A 512       2.831  25.765  36.411  1.00  7.34           C  
ATOM   4096  C   GLU A 512       3.483  26.618  35.323  1.00  7.13           C  
ATOM   4097  O   GLU A 512       3.032  26.594  34.183  1.00  6.81           O  
ATOM   4098  CB  GLU A 512       1.586  26.437  36.987  1.00  8.61           C  
ATOM   4099  CG  GLU A 512       0.499  26.793  35.964  1.00  9.47           C  
ATOM   4100  CD  GLU A 512      -0.060  25.608  35.162  1.00 13.22           C  
ATOM   4101  OE1 GLU A 512       0.146  24.437  35.530  1.00 12.12           O  
ATOM   4102  OE2 GLU A 512      -0.709  25.886  34.126  1.00 16.60           O  
ATOM   4103  N   THR A 513       4.549  27.357  35.647  1.00  6.95           N  
ATOM   4104  CA  THR A 513       5.240  28.133  34.618  1.00  7.56           C  
ATOM   4105  C   THR A 513       5.940  27.204  33.605  1.00  6.37           C  
ATOM   4106  O   THR A 513       6.019  27.522  32.421  1.00  7.42           O  
ATOM   4107  CB  THR A 513       6.232  29.124  35.205  1.00  8.71           C  
ATOM   4108  OG1 THR A 513       7.255  28.419  35.902  1.00 13.00           O  
ATOM   4109  CG2 THR A 513       5.497  30.099  36.127  1.00 10.31           C  
ATOM   4110  N   TRP A 514       6.395  26.051  34.076  1.00  5.54           N  
ATOM   4111  CA  TRP A 514       7.032  25.064  33.205  1.00  5.07           C  
ATOM   4112  C   TRP A 514       5.970  24.441  32.315  1.00  5.25           C  
ATOM   4113  O   TRP A 514       6.181  24.255  31.116  1.00  4.71           O  
ATOM   4114  CB  TRP A 514       7.695  23.971  34.032  1.00  5.33           C  
ATOM   4115  CG  TRP A 514       8.787  23.235  33.340  1.00  4.74           C  
ATOM   4116  CD1 TRP A 514       8.812  21.908  32.995  1.00  5.25           C  
ATOM   4117  CD2 TRP A 514      10.053  23.767  32.962  1.00  4.27           C  
ATOM   4118  NE1 TRP A 514      10.000  21.598  32.397  1.00  4.61           N  
ATOM   4119  CE2 TRP A 514      10.791  22.717  32.374  1.00  4.94           C  
ATOM   4120  CE3 TRP A 514      10.635  25.033  33.051  1.00  5.42           C  
ATOM   4121  CZ2 TRP A 514      12.075  22.901  31.868  1.00  5.63           C  
ATOM   4122  CZ3 TRP A 514      11.918  25.216  32.541  1.00  5.15           C  
ATOM   4123  CH2 TRP A 514      12.622  24.151  31.964  1.00  5.03           C  
ATOM   4124  N   HIS A 515       4.827  24.136  32.916  1.00  5.64           N  
ATOM   4125  CA  HIS A 515       3.701  23.603  32.160  1.00  5.70           C  
ATOM   4126  C   HIS A 515       3.252  24.583  31.080  1.00  6.23           C  
ATOM   4127  O   HIS A 515       3.162  24.229  29.906  1.00  6.01           O  
ATOM   4128  CB  HIS A 515       2.563  23.256  33.121  1.00  6.22           C  
ATOM   4129  CG  HIS A 515       1.312  22.780  32.451  1.00  6.01           C  
ATOM   4130  ND1 HIS A 515       0.056  23.138  32.898  1.00  8.65           N  
ATOM   4131  CD2 HIS A 515       1.120  21.986  31.371  1.00  4.75           C  
ATOM   4132  CE1 HIS A 515      -0.856  22.558  32.133  1.00  9.20           C  
ATOM   4133  NE2 HIS A 515      -0.237  21.867  31.191  1.00  5.60           N  
ATOM   4134  N   LYS A 516       3.013  25.834  31.460  1.00  6.18           N  
ATOM   4135  CA  LYS A 516       2.551  26.839  30.495  1.00  7.88           C  
ATOM   4136  C   LYS A 516       3.560  27.116  29.376  1.00  6.86           C  
ATOM   4137  O   LYS A 516       3.174  27.550  28.288  1.00  7.60           O  
ATOM   4138  CB  LYS A 516       2.118  28.129  31.209  1.00  8.93           C  
ATOM   4139  CG  LYS A 516       0.839  27.945  31.992  1.00 11.11           C  
ATOM   4140  CD  LYS A 516       0.417  29.220  32.733  1.00 12.98           C  
ATOM   4141  CE  LYS A 516      -0.863  28.987  33.558  1.00 17.04           C  
ATOM   4142  NZ  LYS A 516      -0.979  29.864  34.762  1.00 21.06           N  
ATOM   4143  N   GLY A 517       4.834  26.855  29.642  1.00  6.44           N  
ATOM   4144  CA  GLY A 517       5.868  27.017  28.627  1.00  6.56           C  
ATOM   4145  C   GLY A 517       5.834  25.992  27.526  1.00  6.83           C  
ATOM   4146  O   GLY A 517       6.582  26.111  26.567  1.00  7.23           O  
ATOM   4147  N   GLY A 518       4.980  24.981  27.665  1.00  6.18           N  
ATOM   4148  CA  GLY A 518       4.845  23.940  26.636  1.00  6.38           C  
ATOM   4149  C   GLY A 518       3.409  23.611  26.271  1.00  6.53           C  
ATOM   4150  O   GLY A 518       3.082  22.461  25.989  1.00  6.94           O  
ATOM   4151  N   ILE A 519       2.538  24.616  26.289  1.00  6.10           N  
ATOM   4152  CA  ILE A 519       1.139  24.450  25.893  1.00  6.27           C  
ATOM   4153  C   ILE A 519       0.681  25.560  24.944  1.00  5.90           C  
ATOM   4154  O   ILE A 519       1.317  26.624  24.849  1.00  5.60           O  
ATOM   4155  CB  ILE A 519       0.157  24.402  27.108  1.00  6.51           C  
ATOM   4156  CG1 ILE A 519       0.079  25.748  27.834  1.00  7.57           C  
ATOM   4157  CG2 ILE A 519       0.561  23.296  28.057  1.00  7.66           C  
ATOM   4158  CD1 ILE A 519      -0.905  25.766  29.018  1.00  7.90           C  
ATOM   4159  N   LEU A 520      -0.424  25.284  24.261  1.00  5.63           N  
ATOM   4160  CA  LEU A 520      -1.165  26.274  23.483  1.00  5.59           C  
ATOM   4161  C   LEU A 520      -0.250  26.870  22.404  1.00  5.39           C  
ATOM   4162  O   LEU A 520       0.361  26.117  21.661  1.00  5.38           O  
ATOM   4163  CB  LEU A 520      -1.826  27.290  24.423  1.00  6.39           C  
ATOM   4164  CG  LEU A 520      -2.800  26.676  25.433  1.00  7.16           C  
ATOM   4165  CD1 LEU A 520      -3.161  27.754  26.454  1.00  9.73           C  
ATOM   4166  CD2 LEU A 520      -4.061  26.102  24.779  1.00  8.25           C  
ATOM   4167  N   ALA A 521      -0.115  28.194  22.318  1.00  5.88           N  
ATOM   4168  CA  ALA A 521       0.754  28.792  21.306  1.00  6.13           C  
ATOM   4169  C   ALA A 521       2.218  28.405  21.479  1.00  6.12           C  
ATOM   4170  O   ALA A 521       3.006  28.496  20.526  1.00  7.20           O  
ATOM   4171  CB  ALA A 521       0.623  30.298  21.337  1.00  6.88           C  
ATOM   4172  N   ASN A 522       2.578  27.976  22.687  1.00  5.79           N  
ATOM   4173  CA  ASN A 522       3.954  27.624  23.007  1.00  5.92           C  
ATOM   4174  C   ASN A 522       4.245  26.127  22.927  1.00  4.98           C  
ATOM   4175  O   ASN A 522       5.313  25.695  23.339  1.00  5.14           O  
ATOM   4176  CB  ASN A 522       4.327  28.178  24.378  1.00  6.00           C  
ATOM   4177  CG  ASN A 522       4.399  29.689  24.371  1.00  8.17           C  
ATOM   4178  OD1 ASN A 522       5.038  30.281  23.510  1.00 10.34           O  
ATOM   4179  ND2 ASN A 522       3.722  30.312  25.298  1.00 11.81           N  
ATOM   4180  N   LYS A 523       3.329  25.340  22.371  1.00  4.76           N  
ATOM   4181  CA  LYS A 523       3.586  23.891  22.274  1.00  4.27           C  
ATOM   4182  C   LYS A 523       4.873  23.579  21.516  1.00  4.30           C  
ATOM   4183  O   LYS A 523       5.583  22.632  21.860  1.00  4.67           O  
ATOM   4184  CB  LYS A 523       2.408  23.166  21.647  1.00  4.50           C  
ATOM   4185  CG  LYS A 523       2.591  21.656  21.567  1.00  4.98           C  
ATOM   4186  CD  LYS A 523       2.627  21.010  22.943  1.00  5.75           C  
ATOM   4187  CE  LYS A 523       2.925  19.517  22.843  1.00  6.04           C  
ATOM   4188  NZ  LYS A 523       3.212  18.935  24.183  1.00  5.71           N  
ATOM   4189  N   GLN A 524       5.197  24.378  20.509  1.00  4.68           N  
ATOM   4190  CA  GLN A 524       6.424  24.150  19.741  1.00  4.88           C  
ATOM   4191  C   GLN A 524       7.682  24.157  20.618  1.00  5.38           C  
ATOM   4192  O   GLN A 524       8.679  23.515  20.280  1.00  5.59           O  
ATOM   4193  CB  GLN A 524       6.543  25.178  18.612  1.00  5.07           C  
ATOM   4194  CG  GLN A 524       7.788  25.048  17.770  1.00  5.38           C  
ATOM   4195  CD  GLN A 524       7.888  23.749  17.009  1.00  5.81           C  
ATOM   4196  OE1 GLN A 524       6.892  23.239  16.480  1.00  6.40           O  
ATOM   4197  NE2 GLN A 524       9.119  23.215  16.915  1.00  5.93           N  
ATOM   4198  N   ASN A 525       7.644  24.863  21.755  1.00  5.39           N  
ATOM   4199  CA  ASN A 525       8.755  24.816  22.720  1.00  5.49           C  
ATOM   4200  C   ASN A 525       9.132  23.386  23.126  1.00  5.37           C  
ATOM   4201  O   ASN A 525      10.313  23.085  23.312  1.00  5.66           O  
ATOM   4202  CB  ASN A 525       8.445  25.586  23.994  1.00  5.53           C  
ATOM   4203  CG  ASN A 525       8.528  27.105  23.821  1.00  7.41           C  
ATOM   4204  OD1 ASN A 525       9.014  27.634  22.808  1.00  7.79           O  
ATOM   4205  ND2 ASN A 525       8.041  27.813  24.839  1.00  7.64           N  
ATOM   4206  N   CYS A 526       8.131  22.523  23.300  1.00  5.45           N  
ATOM   4207  CA  CYS A 526       8.380  21.124  23.660  1.00  5.31           C  
ATOM   4208  C   CYS A 526       9.302  20.473  22.637  1.00  5.35           C  
ATOM   4209  O   CYS A 526      10.288  19.813  22.977  1.00  5.79           O  
ATOM   4210  CB  CYS A 526       7.070  20.336  23.697  1.00  4.98           C  
ATOM   4211  SG  CYS A 526       5.858  21.007  24.825  1.00  6.25           S  
ATOM   4212  N   PHE A 527       8.953  20.653  21.374  1.00  4.98           N  
ATOM   4213  CA  PHE A 527       9.684  20.018  20.288  1.00  4.97           C  
ATOM   4214  C   PHE A 527      11.091  20.622  20.150  1.00  4.91           C  
ATOM   4215  O   PHE A 527      12.076  19.889  19.952  1.00  5.84           O  
ATOM   4216  CB  PHE A 527       8.904  20.105  18.972  1.00  5.28           C  
ATOM   4217  CG  PHE A 527       7.447  19.752  19.113  1.00  5.38           C  
ATOM   4218  CD1 PHE A 527       7.040  18.634  19.842  1.00  6.33           C  
ATOM   4219  CD2 PHE A 527       6.473  20.540  18.531  1.00  4.80           C  
ATOM   4220  CE1 PHE A 527       5.692  18.335  19.981  1.00  5.96           C  
ATOM   4221  CE2 PHE A 527       5.147  20.239  18.666  1.00  6.35           C  
ATOM   4222  CZ  PHE A 527       4.744  19.152  19.383  1.00  5.10           C  
ATOM   4223  N   ASP A 528      11.183  21.947  20.276  1.00  5.45           N  
ATOM   4224  CA  ASP A 528      12.485  22.621  20.241  1.00  5.10           C  
ATOM   4225  C   ASP A 528      13.366  22.142  21.408  1.00  5.03           C  
ATOM   4226  O   ASP A 528      14.553  21.822  21.219  1.00  5.25           O  
ATOM   4227  CB  ASP A 528      12.320  24.134  20.327  1.00  5.88           C  
ATOM   4228  CG  ASP A 528      11.672  24.726  19.111  1.00  6.52           C  
ATOM   4229  OD1 ASP A 528      11.637  24.064  18.045  1.00  8.04           O  
ATOM   4230  OD2 ASP A 528      11.208  25.896  19.201  1.00  8.54           O  
ATOM   4231  N   ASP A 529      12.799  22.116  22.616  1.00  4.68           N  
ATOM   4232  CA  ASP A 529      13.515  21.595  23.782  1.00  4.65           C  
ATOM   4233  C   ASP A 529      14.066  20.198  23.499  1.00  4.78           C  
ATOM   4234  O   ASP A 529      15.207  19.891  23.819  1.00  5.25           O  
ATOM   4235  CB  ASP A 529      12.595  21.502  25.014  1.00  4.41           C  
ATOM   4236  CG  ASP A 529      12.225  22.855  25.602  1.00  4.85           C  
ATOM   4237  OD1 ASP A 529      12.769  23.900  25.176  1.00  4.82           O  
ATOM   4238  OD2 ASP A 529      11.383  22.867  26.519  1.00  5.72           O  
ATOM   4239  N   PHE A 530      13.236  19.333  22.927  1.00  4.52           N  
ATOM   4240  CA  PHE A 530      13.628  17.924  22.752  1.00  4.28           C  
ATOM   4241  C   PHE A 530      14.682  17.779  21.647  1.00  4.73           C  
ATOM   4242  O   PHE A 530      15.622  17.018  21.792  1.00  4.54           O  
ATOM   4243  CB  PHE A 530      12.387  17.079  22.463  1.00  4.31           C  
ATOM   4244  CG  PHE A 530      12.569  15.602  22.696  1.00  4.45           C  
ATOM   4245  CD1 PHE A 530      12.843  15.108  23.972  1.00  4.85           C  
ATOM   4246  CD2 PHE A 530      12.437  14.697  21.648  1.00  5.28           C  
ATOM   4247  CE1 PHE A 530      12.987  13.750  24.191  1.00  6.23           C  
ATOM   4248  CE2 PHE A 530      12.561  13.340  21.883  1.00  5.54           C  
ATOM   4249  CZ  PHE A 530      12.832  12.880  23.139  1.00  5.52           C  
ATOM   4250  N   GLN A 531      14.523  18.527  20.559  1.00  5.09           N  
ATOM   4251  CA  GLN A 531      15.530  18.551  19.500  1.00  5.14           C  
ATOM   4252  C   GLN A 531      16.869  19.047  20.051  1.00  5.44           C  
ATOM   4253  O   GLN A 531      17.920  18.526  19.704  1.00  5.80           O  
ATOM   4254  CB  GLN A 531      15.057  19.402  18.321  1.00  5.31           C  
ATOM   4255  CG  GLN A 531      13.882  18.758  17.592  1.00  5.44           C  
ATOM   4256  CD  GLN A 531      13.035  19.732  16.777  1.00  6.33           C  
ATOM   4257  OE1 GLN A 531      13.534  20.738  16.270  1.00  9.08           O  
ATOM   4258  NE2 GLN A 531      11.731  19.426  16.639  1.00  5.63           N  
ATOM   4259  N   CYS A 532      16.820  20.034  20.939  1.00  5.62           N  
ATOM   4260  CA  CYS A 532      18.060  20.565  21.540  1.00  5.91           C  
ATOM   4261  C   CYS A 532      18.710  19.535  22.466  1.00  6.06           C  
ATOM   4262  O   CYS A 532      19.939  19.494  22.596  1.00  6.49           O  
ATOM   4263  CB  CYS A 532      17.809  21.890  22.264  1.00  6.03           C  
ATOM   4264  SG  CYS A 532      17.471  23.263  21.135  1.00  8.84           S  
ATOM   4265  N   ALA A 533      17.902  18.685  23.098  1.00  5.52           N  
ATOM   4266  CA  ALA A 533      18.444  17.600  23.897  1.00  5.43           C  
ATOM   4267  C   ALA A 533      19.232  16.642  23.019  1.00  5.75           C  
ATOM   4268  O   ALA A 533      20.332  16.216  23.379  1.00  6.33           O  
ATOM   4269  CB  ALA A 533      17.335  16.855  24.644  1.00  5.39           C  
ATOM   4270  N   ALA A 534      18.659  16.275  21.877  1.00  5.68           N  
ATOM   4271  CA  ALA A 534      19.361  15.439  20.909  1.00  6.00           C  
ATOM   4272  C   ALA A 534      20.652  16.092  20.448  1.00  6.45           C  
ATOM   4273  O   ALA A 534      21.691  15.445  20.395  1.00  6.42           O  
ATOM   4274  CB  ALA A 534      18.460  15.127  19.710  1.00  6.22           C  
ATOM   4275  N   GLU A 535      20.583  17.378  20.129  1.00  6.33           N  
ATOM   4276  CA  GLU A 535      21.780  18.110  19.681  1.00  7.16           C  
ATOM   4277  C   GLU A 535      22.877  18.113  20.751  1.00  6.99           C  
ATOM   4278  O   GLU A 535      24.059  17.984  20.426  1.00  8.51           O  
ATOM   4279  CB  GLU A 535      21.401  19.532  19.282  1.00  7.09           C  
ATOM   4280  CG  GLU A 535      20.560  19.571  18.013  1.00  8.22           C  
ATOM   4281  CD  GLU A 535      20.084  20.965  17.652  1.00 10.39           C  
ATOM   4282  OE1 GLU A 535      19.890  21.811  18.552  1.00 14.38           O  
ATOM   4283  OE2 GLU A 535      19.908  21.204  16.441  1.00 15.16           O  
ATOM   4284  N   TYR A 536      22.479  18.223  22.017  1.00  6.36           N  
ATOM   4285  CA  TYR A 536      23.418  18.181  23.128  1.00  6.70           C  
ATOM   4286  C   TYR A 536      24.123  16.832  23.191  1.00  6.76           C  
ATOM   4287  O   TYR A 536      25.352  16.764  23.273  1.00  7.69           O  
ATOM   4288  CB  TYR A 536      22.706  18.480  24.444  1.00  6.97           C  
ATOM   4289  CG  TYR A 536      23.609  18.362  25.652  1.00  7.51           C  
ATOM   4290  CD1 TYR A 536      23.855  17.131  26.258  1.00  7.59           C  
ATOM   4291  CD2 TYR A 536      24.227  19.483  26.188  1.00  7.75           C  
ATOM   4292  CE1 TYR A 536      24.696  17.026  27.384  1.00  7.72           C  
ATOM   4293  CE2 TYR A 536      25.059  19.390  27.303  1.00  7.68           C  
ATOM   4294  CZ  TYR A 536      25.290  18.164  27.890  1.00  7.35           C  
ATOM   4295  OH  TYR A 536      26.128  18.071  28.992  1.00  9.85           O  
ATOM   4296  N   LEU A 537      23.357  15.747  23.124  1.00  6.12           N  
ATOM   4297  CA  LEU A 537      23.937  14.398  23.212  1.00  6.63           C  
ATOM   4298  C   LEU A 537      24.925  14.151  22.082  1.00  7.22           C  
ATOM   4299  O   LEU A 537      25.942  13.482  22.270  1.00  8.17           O  
ATOM   4300  CB  LEU A 537      22.851  13.315  23.166  1.00  6.39           C  
ATOM   4301  CG  LEU A 537      21.888  13.269  24.348  1.00  6.80           C  
ATOM   4302  CD1 LEU A 537      20.795  12.259  24.055  1.00  7.54           C  
ATOM   4303  CD2 LEU A 537      22.616  12.909  25.657  1.00  7.38           C  
ATOM   4304  N   ILE A 538      24.607  14.693  20.914  1.00  7.58           N  
ATOM   4305  CA  ILE A 538      25.485  14.577  19.744  1.00  7.85           C  
ATOM   4306  C   ILE A 538      26.727  15.469  19.896  1.00  9.19           C  
ATOM   4307  O   ILE A 538      27.860  15.007  19.736  1.00  9.53           O  
ATOM   4308  CB  ILE A 538      24.700  14.922  18.463  1.00  7.69           C  
ATOM   4309  CG1 ILE A 538      23.628  13.851  18.207  1.00  7.19           C  
ATOM   4310  CG2 ILE A 538      25.656  15.063  17.265  1.00  7.77           C  
ATOM   4311  CD1 ILE A 538      22.491  14.300  17.315  1.00  8.22           C  
ATOM   4312  N   LYS A 539      26.529  16.744  20.204  1.00 10.40           N  
ATOM   4313  CA  LYS A 539      27.664  17.672  20.333  1.00 10.73           C  
ATOM   4314  C   LYS A 539      28.648  17.199  21.396  1.00 10.49           C  
ATOM   4315  O   LYS A 539      29.878  17.328  21.221  1.00 10.77           O  
ATOM   4316  CB  LYS A 539      27.170  19.081  20.681  1.00 11.70           C  
ATOM   4317  CG  LYS A 539      28.265  20.163  20.695  1.00 14.13           C  
ATOM   4318  CD  LYS A 539      29.027  20.223  22.017  1.00 18.97           C  
ATOM   4319  CE  LYS A 539      29.810  21.524  22.212  1.00 19.89           C  
ATOM   4320  NZ  LYS A 539      30.822  21.380  23.315  1.00 21.55           N  
ATOM   4321  N   GLU A 540      28.124  16.672  22.499  1.00 10.14           N  
ATOM   4322  CA  GLU A 540      28.964  16.292  23.637  1.00 10.32           C  
ATOM   4323  C   GLU A 540      29.543  14.894  23.500  1.00 10.46           C  
ATOM   4324  O   GLU A 540      30.316  14.462  24.355  1.00 11.72           O  
ATOM   4325  CB  GLU A 540      28.213  16.433  24.967  1.00 10.90           C  
ATOM   4326  CG  GLU A 540      27.733  17.853  25.269  1.00 13.08           C  
ATOM   4327  CD  GLU A 540      28.854  18.874  25.369  1.00 17.14           C  
ATOM   4328  OE1 GLU A 540      29.963  18.511  25.806  1.00 20.23           O  
ATOM   4329  OE2 GLU A 540      28.602  20.046  25.023  1.00 21.25           O  
ATOM   4330  N   GLY A 541      29.187  14.186  22.431  1.00  9.60           N  
ATOM   4331  CA  GLY A 541      29.866  12.945  22.078  1.00  9.48           C  
ATOM   4332  C   GLY A 541      29.291  11.690  22.686  1.00  9.63           C  
ATOM   4333  O   GLY A 541      29.915  10.621  22.640  1.00 10.37           O  
ATOM   4334  N   TYR A 542      28.080  11.780  23.221  1.00  9.22           N  
ATOM   4335  CA  TYR A 542      27.413  10.578  23.717  1.00  9.15           C  
ATOM   4336  C   TYR A 542      26.983   9.667  22.576  1.00  9.06           C  
ATOM   4337  O   TYR A 542      27.008   8.446  22.714  1.00 10.66           O  
ATOM   4338  CB  TYR A 542      26.192  10.935  24.560  1.00  9.61           C  
ATOM   4339  CG  TYR A 542      26.549  11.584  25.869  1.00  9.93           C  
ATOM   4340  CD1 TYR A 542      26.824  10.811  26.986  1.00 10.43           C  
ATOM   4341  CD2 TYR A 542      26.609  12.966  25.989  1.00 10.24           C  
ATOM   4342  CE1 TYR A 542      27.159  11.398  28.192  1.00 10.25           C  
ATOM   4343  CE2 TYR A 542      26.934  13.571  27.191  1.00  9.75           C  
ATOM   4344  CZ  TYR A 542      27.219  12.776  28.293  1.00  9.96           C  
ATOM   4345  OH  TYR A 542      27.544  13.350  29.503  1.00 11.23           O  
ATOM   4346  N   THR A 543      26.586  10.265  21.453  1.00  8.11           N  
ATOM   4347  CA  THR A 543      26.013   9.516  20.349  1.00  7.53           C  
ATOM   4348  C   THR A 543      26.188  10.319  19.048  1.00  7.41           C  
ATOM   4349  O   THR A 543      26.853  11.351  19.031  1.00  7.97           O  
ATOM   4350  CB  THR A 543      24.509   9.192  20.632  1.00  7.50           C  
ATOM   4351  OG1 THR A 543      24.053   8.165  19.749  1.00  7.79           O  
ATOM   4352  CG2 THR A 543      23.629  10.443  20.465  1.00  8.23           C  
ATOM   4353  N   SER A 544      25.625   9.798  17.965  1.00  8.03           N  
ATOM   4354  CA  SER A 544      25.585  10.455  16.662  1.00  8.73           C  
ATOM   4355  C   SER A 544      24.169  10.266  16.145  1.00  8.80           C  
ATOM   4356  O   SER A 544      23.476   9.355  16.598  1.00  9.05           O  
ATOM   4357  CB  SER A 544      26.609   9.827  15.723  1.00  9.25           C  
ATOM   4358  OG  SER A 544      27.922   9.926  16.270  1.00 12.15           O  
ATOM   4359  N   PRO A 545      23.717  11.123  15.214  1.00  8.90           N  
ATOM   4360  CA  PRO A 545      22.319  11.061  14.776  1.00  9.85           C  
ATOM   4361  C   PRO A 545      21.886   9.677  14.316  1.00 10.21           C  
ATOM   4362  O   PRO A 545      20.800   9.229  14.683  1.00 11.17           O  
ATOM   4363  CB  PRO A 545      22.253  12.059  13.615  1.00 10.01           C  
ATOM   4364  CG  PRO A 545      23.458  12.844  13.669  1.00 10.22           C  
ATOM   4365  CD  PRO A 545      24.462  12.210  14.558  1.00  9.54           C  
ATOM   4366  N   LYS A 546      22.724   8.993  13.539  1.00 10.41           N  
ATOM   4367  CA  LYS A 546      22.356   7.689  12.995  1.00 11.01           C  
ATOM   4368  C   LYS A 546      22.201   6.638  14.082  1.00 10.59           C  
ATOM   4369  O   LYS A 546      21.541   5.621  13.850  1.00 11.50           O  
ATOM   4370  CB  LYS A 546      23.372   7.201  11.952  1.00 11.63           C  
ATOM   4371  CG  LYS A 546      24.707   6.764  12.559  1.00 13.45           C  
ATOM   4372  N   ARG A 547      22.793   6.887  15.260  1.00  8.73           N  
ATOM   4373  CA  ARG A 547      22.772   5.952  16.394  1.00  9.01           C  
ATOM   4374  C   ARG A 547      21.756   6.335  17.478  1.00  7.37           C  
ATOM   4375  O   ARG A 547      21.695   5.678  18.515  1.00  6.84           O  
ATOM   4376  CB  ARG A 547      24.150   5.892  17.067  1.00  9.44           C  
ATOM   4377  CG  ARG A 547      25.319   5.658  16.144  1.00 11.13           C  
ATOM   4378  CD  ARG A 547      26.603   5.490  16.947  1.00 12.49           C  
ATOM   4379  NE  ARG A 547      27.783   5.380  16.083  1.00 15.10           N  
ATOM   4380  CZ  ARG A 547      28.205   4.254  15.509  1.00 18.54           C  
ATOM   4381  NH1 ARG A 547      27.560   3.105  15.683  1.00 20.62           N  
ATOM   4382  NH2 ARG A 547      29.304   4.282  14.754  1.00 19.33           N  
ATOM   4383  N   LEU A 548      20.990   7.392  17.241  1.00  6.42           N  
ATOM   4384  CA  LEU A 548      20.100   7.955  18.260  1.00  5.70           C  
ATOM   4385  C   LEU A 548      18.679   7.489  18.013  1.00  5.60           C  
ATOM   4386  O   LEU A 548      18.144   7.661  16.923  1.00  5.97           O  
ATOM   4387  CB  LEU A 548      20.144   9.480  18.234  1.00  6.18           C  
ATOM   4388  CG  LEU A 548      19.171  10.196  19.171  1.00  5.48           C  
ATOM   4389  CD1 LEU A 548      19.373   9.854  20.655  1.00  6.67           C  
ATOM   4390  CD2 LEU A 548      19.262  11.713  18.980  1.00  5.75           C  
ATOM   4391  N   THR A 549      18.095   6.899  19.050  1.00  4.87           N  
ATOM   4392  CA  THR A 549      16.675   6.545  19.093  1.00  4.37           C  
ATOM   4393  C   THR A 549      15.965   7.496  20.035  1.00  4.46           C  
ATOM   4394  O   THR A 549      16.446   7.752  21.142  1.00  4.67           O  
ATOM   4395  CB  THR A 549      16.444   5.113  19.599  1.00  4.43           C  
ATOM   4396  OG1 THR A 549      17.086   4.183  18.717  1.00  5.05           O  
ATOM   4397  CG2 THR A 549      14.952   4.795  19.689  1.00  5.06           C  
ATOM   4398  N   ILE A 550      14.829   8.028  19.589  1.00  4.41           N  
ATOM   4399  CA  ILE A 550      13.936   8.744  20.486  1.00  4.05           C
[truncated: 209,548 more chars]
