# Supplementary material for: Predictive classification models and targets identification for betulin derivatives as Leishmania donovani inhibitors
Source: J Cheminform. 2018 Aug 17;10:40. doi: 10.1186/s13321-018-0291-x (PMC6097978; doi:10.1186/s13321-018-0291-x)
Supplement: Supplementary file 5 — Additional file 5. Zip file with all potential protein target structures protein data bank files. [file 13321_2018_291_MOESM5_ESM.zip › 3gql.pdb]

HEADER    TRANSFERASE/TRANSFERASE INHIBITOR       24-MAR-09   3GQL              
TITLE     CRYSTAL STRUCTURE OF ACTIVATED RECEPTOR TYROSINE KINASE IN COMPLEX    
TITLE    2 WITH SUBSTRATES                                                      
COMPND    MOL_ID: 1;                                                            
COMPND   2 MOLECULE: BASIC FIBROBLAST GROWTH FACTOR RECEPTOR 1;                 
COMPND   3 CHAIN: A, B, C;                                                      
COMPND   4 FRAGMENT: PROTEIN KINASE DOMAIN;                                     
COMPND   5 SYNONYM: FGFR-1, BFGF-R, FMS-LIKE TYROSINE KINASE 2, C-FGR;          
COMPND   6 EC: 2.7.10.1;                                                        
COMPND   7 ENGINEERED: YES;                                                     
COMPND   8 MUTATION: YES                                                        
SOURCE    MOL_ID: 1;                                                            
SOURCE   2 ORGANISM_SCIENTIFIC: HOMO SAPIENS;                                   
SOURCE   3 ORGANISM_COMMON: HUMAN;                                              
SOURCE   4 ORGANISM_TAXID: 9606;                                                
SOURCE   5 GENE: FGFBR, FGFR1, FLG, FLT2;                                       
SOURCE   6 EXPRESSION_SYSTEM: ESCHERICHIA COLI;                                 
SOURCE   7 EXPRESSION_SYSTEM_TAXID: 562                                         
KEYWDS    PHOSPHORYLATED KINASE, ACTIVATION, ATP ANALOG, ATP-BINDING,           
KEYWDS   2 CRANIOSYNOSTOSIS, DISEASE MUTATION, DISULFIDE BOND, DWARFISM,        
KEYWDS   3 GLYCOPROTEIN, HEPARIN-BINDING, HYPOGONADOTROPIC HYPOGONADISM,        
KEYWDS   4 IMMUNOGLOBULIN DOMAIN, KALLMANN SYNDROME, KINASE, MEMBRANE,          
KEYWDS   5 NUCLEOTIDE-BINDING, PHOSPHOPROTEIN, RECEPTOR, TRANSFERASE,           
KEYWDS   6 TRANSMEMBRANE, TYROSINE-PROTEIN KINASE, TRANSFERASE-TRANSFERASE      
KEYWDS   7 INHIBITOR COMPLEX                                                    
EXPDTA    X-RAY DIFFRACTION                                                     
AUTHOR    J.H.BAE,E.D.LEW,S.YUZAWA,F.TOME,I.LAX,J.SCHLESSINGER                  
REVDAT   3   01-NOV-17 3GQL    1       REMARK                                   
REVDAT   2   21-MAR-12 3GQL    1       JRNL   VERSN                             
REVDAT   1   18-AUG-09 3GQL    0                                                
JRNL        AUTH   J.H.BAE,E.D.LEW,S.YUZAWA,F.TOME,I.LAX,J.SCHLESSINGER         
JRNL        TITL   THE SELECTIVITY OF RECEPTOR TYROSINE KINASE SIGNALING IS     
JRNL        TITL 2 CONTROLLED BY A SECONDARY SH2 DOMAIN BINDING SITE.           
JRNL        REF    CELL(CAMBRIDGE,MASS.)         V. 138   514 2009              
JRNL        REFN                   ISSN 0092-8674                               
JRNL        PMID   19665973                                                     
JRNL        DOI    10.1016/J.CELL.2009.05.028                                   
REMARK   2                                                                      
REMARK   2 RESOLUTION.    2.80 ANGSTROMS.                                       
REMARK   3                                                                      
REMARK   3 REFINEMENT.                                                          
REMARK   3   PROGRAM     : CNS                                                  
REMARK   3   AUTHORS     : BRUNGER,ADAMS,CLORE,DELANO,GROS,GROSSE-              
REMARK   3               : KUNSTLEVE,JIANG,KUSZEWSKI,NILGES,PANNU,              
REMARK   3               : READ,RICE,SIMONSON,WARREN                            
REMARK   3                                                                      
REMARK   3  REFINEMENT TARGET : NULL                                            
REMARK   3                                                                      
REMARK   3  DATA USED IN REFINEMENT.                                            
REMARK   3   RESOLUTION RANGE HIGH (ANGSTROMS) : 2.80                           
REMARK   3   RESOLUTION RANGE LOW  (ANGSTROMS) : 36.01                          
REMARK   3   DATA CUTOFF            (SIGMA(F)) : 0.000                          
REMARK   3   DATA CUTOFF HIGH         (ABS(F)) : NULL                           
REMARK   3   DATA CUTOFF LOW          (ABS(F)) : NULL                           
REMARK   3   COMPLETENESS (WORKING+TEST)   (%) : 89.8                           
REMARK   3   NUMBER OF REFLECTIONS             : 34333                          
REMARK   3                                                                      
REMARK   3  FIT TO DATA USED IN REFINEMENT.                                     
REMARK   3   CROSS-VALIDATION METHOD          : NULL                            
REMARK   3   FREE R VALUE TEST SET SELECTION  : NULL                            
REMARK   3   R VALUE            (WORKING SET) : 0.252                           
REMARK   3   FREE R VALUE                     : 0.289                           
REMARK   3   FREE R VALUE TEST SET SIZE   (%) : 4.500                           
REMARK   3   FREE R VALUE TEST SET COUNT      : 1721                            
REMARK   3   ESTIMATED ERROR OF FREE R VALUE  : NULL                            
REMARK   3                                                                      
REMARK   3  FIT IN THE HIGHEST RESOLUTION BIN.                                  
REMARK   3   TOTAL NUMBER OF BINS USED           : NULL                         
REMARK   3   BIN RESOLUTION RANGE HIGH       (A) : NULL                         
REMARK   3   BIN RESOLUTION RANGE LOW        (A) : NULL                         
REMARK   3   BIN COMPLETENESS (WORKING+TEST) (%) : NULL                         
REMARK   3   REFLECTIONS IN BIN    (WORKING SET) : NULL                         
REMARK   3   BIN R VALUE           (WORKING SET) : NULL                         
REMARK   3   BIN FREE R VALUE                    : NULL                         
REMARK   3   BIN FREE R VALUE TEST SET SIZE  (%) : NULL                         
REMARK   3   BIN FREE R VALUE TEST SET COUNT     : NULL                         
REMARK   3   ESTIMATED ERROR OF BIN FREE R VALUE : NULL                         
REMARK   3                                                                      
REMARK   3  NUMBER OF NON-HYDROGEN ATOMS USED IN REFINEMENT.                    
REMARK   3   PROTEIN ATOMS            : 6518                                    
REMARK   3   NUCLEIC ACID ATOMS       : 0                                       
REMARK   3   HETEROGEN ATOMS          : 81                                      
REMARK   3   SOLVENT ATOMS            : 187                                     
REMARK   3                                                                      
REMARK   3  B VALUES.                                                           
REMARK   3   FROM WILSON PLOT           (A**2) : NULL                           
REMARK   3   MEAN B VALUE      (OVERALL, A**2) : 76.37                          
REMARK   3   OVERALL ANISOTROPIC B VALUE.                                       
REMARK   3    B11 (A**2) : 6.20400                                              
REMARK   3    B22 (A**2) : -30.81300                                            
REMARK   3    B33 (A**2) : 24.60900                                             
REMARK   3    B12 (A**2) : 0.00000                                              
REMARK   3    B13 (A**2) : -9.58700                                             
REMARK   3    B23 (A**2) : 0.00000                                              
REMARK   3                                                                      
REMARK   3  ESTIMATED COORDINATE ERROR.                                         
REMARK   3   ESD FROM LUZZATI PLOT        (A) : NULL                            
REMARK   3   ESD FROM SIGMAA              (A) : NULL                            
REMARK   3   LOW RESOLUTION CUTOFF        (A) : NULL                            
REMARK   3                                                                      
REMARK   3  CROSS-VALIDATED ESTIMATED COORDINATE ERROR.                         
REMARK   3   ESD FROM C-V LUZZATI PLOT    (A) : NULL                            
REMARK   3   ESD FROM C-V SIGMAA          (A) : NULL                            
REMARK   3                                                                      
REMARK   3  RMS DEVIATIONS FROM IDEAL VALUES.                                   
REMARK   3   BOND LENGTHS                 (A) : 0.008                           
REMARK   3   BOND ANGLES            (DEGREES) : 1.220                           
REMARK   3   DIHEDRAL ANGLES        (DEGREES) : NULL                            
REMARK   3   IMPROPER ANGLES        (DEGREES) : NULL                            
REMARK   3                                                                      
REMARK   3  ISOTROPIC THERMAL MODEL : NULL                                      
REMARK   3                                                                      
REMARK   3  ISOTROPIC THERMAL FACTOR RESTRAINTS.    RMS    SIGMA                
REMARK   3   MAIN-CHAIN BOND              (A**2) : 1.462 ; 1.500                
REMARK   3   MAIN-CHAIN ANGLE             (A**2) : 2.549 ; 2.000                
REMARK   3   SIDE-CHAIN BOND              (A**2) : 1.557 ; 2.000                
REMARK   3   SIDE-CHAIN ANGLE             (A**2) : 2.494 ; 2.500                
REMARK   3                                                                      
REMARK   3  BULK SOLVENT MODELING.                                              
REMARK   3   METHOD USED : NULL                                                 
REMARK   3   KSOL        : NULL                                                 
REMARK   3   BSOL        : 35.02                                                
REMARK   3                                                                      
REMARK   3  NCS MODEL : NULL                                                    
REMARK   3                                                                      
REMARK   3  NCS RESTRAINTS.                         RMS   SIGMA/WEIGHT          
REMARK   3   GROUP  1  POSITIONAL            (A) : NULL  ; NULL                 
REMARK   3   GROUP  1  B-FACTOR           (A**2) : NULL  ; NULL                 
REMARK   3                                                                      
REMARK   3  PARAMETER FILE  1  : PROTEIN_REP.PARAM                              
REMARK   3  PARAMETER FILE  2  : CWATER_REP.PARAM                               
REMARK   3  PARAMETER FILE  3  : PLX052.PAR                                     
REMARK   3  PARAMETER FILE  4  : NULL                                           
REMARK   3  TOPOLOGY FILE  1   : PROTEIN.TOP                                    
REMARK   3  TOPOLOGY FILE  2   : WATER.TOP                                      
REMARK   3  TOPOLOGY FILE  3   : PLX052.TOP                                     
REMARK   3  TOPOLOGY FILE  4   : NULL                                           
REMARK   3                                                                      
REMARK   3  OTHER REFINEMENT REMARKS: NULL                                      
REMARK   4                                                                      
REMARK   4 3GQL COMPLIES WITH FORMAT V. 3.30, 13-JUL-11                         
REMARK 100                                                                      
REMARK 100 THIS ENTRY HAS BEEN PROCESSED BY RCSB ON 28-MAY-09.                  
REMARK 100 THE DEPOSITION ID IS D_1000052190.                                   
REMARK 200                                                                      
REMARK 200 EXPERIMENTAL DETAILS                                                 
REMARK 200  EXPERIMENT TYPE                : X-RAY DIFFRACTION                  
REMARK 200  DATE OF DATA COLLECTION        : 29-JUN-05                          
REMARK 200  TEMPERATURE           (KELVIN) : 100                                
REMARK 200  PH                             : 6.5                                
REMARK 200  NUMBER OF CRYSTALS USED        : 1                                  
REMARK 200                                                                      
REMARK 200  SYNCHROTRON              (Y/N) : Y                                  
REMARK 200  RADIATION SOURCE               : NSLS                               
REMARK 200  BEAMLINE                       : X29A                               
REMARK 200  X-RAY GENERATOR MODEL          : NULL                               
REMARK 200  MONOCHROMATIC OR LAUE    (M/L) : M                                  
REMARK 200  WAVELENGTH OR RANGE        (A) : 1.1                                
REMARK 200  MONOCHROMATOR                  : GRAPHITE                           
REMARK 200  OPTICS                         : NULL                               
REMARK 200                                                                      
REMARK 200  DETECTOR TYPE                  : CCD                                
REMARK 200  DETECTOR MANUFACTURER          : ADSC QUANTUM 315R                  
REMARK 200  INTENSITY-INTEGRATION SOFTWARE : DENZO                              
REMARK 200  DATA SCALING SOFTWARE          : SCALEPACK                          
REMARK 200                                                                      
REMARK 200  NUMBER OF UNIQUE REFLECTIONS   : 36410                              
REMARK 200  RESOLUTION RANGE HIGH      (A) : 2.700                              
REMARK 200  RESOLUTION RANGE LOW       (A) : 50.000                             
REMARK 200  REJECTION CRITERIA  (SIGMA(I)) : 2.000                              
REMARK 200                                                                      
REMARK 200 OVERALL.                                                             
REMARK 200  COMPLETENESS FOR RANGE     (%) : NULL                               
REMARK 200  DATA REDUNDANCY                : NULL                               
REMARK 200  R MERGE                    (I) : NULL                               
REMARK 200  R SYM                      (I) : NULL                               
REMARK 200  <I/SIGMA(I)> FOR THE DATA SET  : NULL                               
REMARK 200                                                                      
REMARK 200 IN THE HIGHEST RESOLUTION SHELL.                                     
REMARK 200  HIGHEST RESOLUTION SHELL, RANGE HIGH (A) : NULL                     
REMARK 200  HIGHEST RESOLUTION SHELL, RANGE LOW  (A) : NULL                     
REMARK 200  COMPLETENESS FOR SHELL     (%) : NULL                               
REMARK 200  DATA REDUNDANCY IN SHELL       : NULL                               
REMARK 200  R MERGE FOR SHELL          (I) : NULL                               
REMARK 200  R SYM FOR SHELL            (I) : NULL                               
REMARK 200  <I/SIGMA(I)> FOR SHELL         : NULL                               
REMARK 200                                                                      
REMARK 200 DIFFRACTION PROTOCOL: SINGLE WAVELENGTH                              
REMARK 200 METHOD USED TO DETERMINE THE STRUCTURE: MOLECULAR REPLACEMENT        
REMARK 200 SOFTWARE USED: PHASER                                                
REMARK 200 STARTING MODEL: NULL                                                 
REMARK 200                                                                      
REMARK 200 REMARK: NULL                                                         
REMARK 280                                                                      
REMARK 280 CRYSTAL                                                              
REMARK 280 SOLVENT CONTENT, VS   (%): 62.39                                     
REMARK 280 MATTHEWS COEFFICIENT, VM (ANGSTROMS**3/DA): 3.27                     
REMARK 280                                                                      
REMARK 280 CRYSTALLIZATION CONDITIONS: PEG 8000, (NH4)2SO4, PH 6.5, VAPOR       
REMARK 280  DIFFUSION, HANGING DROP, TEMPERATURE 277K                           
REMARK 290                                                                      
REMARK 290 CRYSTALLOGRAPHIC SYMMETRY                                            
REMARK 290 SYMMETRY OPERATORS FOR SPACE GROUP: C 1 2 1                          
REMARK 290                                                                      
REMARK 290      SYMOP   SYMMETRY                                                
REMARK 290     NNNMMM   OPERATOR                                                
REMARK 290       1555   X,Y,Z                                                   
REMARK 290       2555   -X,Y,-Z                                                 
REMARK 290       3555   X+1/2,Y+1/2,Z                                           
REMARK 290       4555   -X+1/2,Y+1/2,-Z                                         
REMARK 290                                                                      
REMARK 290     WHERE NNN -> OPERATOR NUMBER                                     
REMARK 290           MMM -> TRANSLATION VECTOR                                  
REMARK 290                                                                      
REMARK 290 CRYSTALLOGRAPHIC SYMMETRY TRANSFORMATIONS                            
REMARK 290 THE FOLLOWING TRANSFORMATIONS OPERATE ON THE ATOM/HETATM             
REMARK 290 RECORDS IN THIS ENTRY TO PRODUCE CRYSTALLOGRAPHICALLY                
REMARK 290 RELATED MOLECULES.                                                   
REMARK 290   SMTRY1   1  1.000000  0.000000  0.000000        0.00000            
REMARK 290   SMTRY2   1  0.000000  1.000000  0.000000        0.00000            
REMARK 290   SMTRY3   1  0.000000  0.000000  1.000000        0.00000            
REMARK 290   SMTRY1   2 -1.000000  0.000000  0.000000        0.00000            
REMARK 290   SMTRY2   2  0.000000  1.000000  0.000000        0.00000            
REMARK 290   SMTRY3   2  0.000000  0.000000 -1.000000        0.00000            
REMARK 290   SMTRY1   3  1.000000  0.000000  0.000000       97.08400            
REMARK 290   SMTRY2   3  0.000000  1.000000  0.000000       39.13250            
REMARK 290   SMTRY3   3  0.000000  0.000000  1.000000        0.00000            
REMARK 290   SMTRY1   4 -1.000000  0.000000  0.000000       97.08400            
REMARK 290   SMTRY2   4  0.000000  1.000000  0.000000       39.13250            
REMARK 290   SMTRY3   4  0.000000  0.000000 -1.000000        0.00000            
REMARK 290                                                                      
REMARK 290 REMARK: NULL                                                         
REMARK 300                                                                      
REMARK 300 BIOMOLECULE: 1, 2, 3, 4                                              
REMARK 300 SEE REMARK 350 FOR THE AUTHOR PROVIDED AND/OR PROGRAM                
REMARK 300 GENERATED ASSEMBLY INFORMATION FOR THE STRUCTURE IN                  
REMARK 300 THIS ENTRY. THE REMARK MAY ALSO PROVIDE INFORMATION ON               
REMARK 300 BURIED SURFACE AREA.                                                 
REMARK 350                                                                      
REMARK 350 COORDINATES FOR A COMPLETE MULTIMER REPRESENTING THE KNOWN           
REMARK 350 BIOLOGICALLY SIGNIFICANT OLIGOMERIZATION STATE OF THE                
REMARK 350 MOLECULE CAN BE GENERATED BY APPLYING BIOMT TRANSFORMATIONS          
REMARK 350 GIVEN BELOW.  BOTH NON-CRYSTALLOGRAPHIC AND                          
REMARK 350 CRYSTALLOGRAPHIC OPERATIONS ARE GIVEN.                               
REMARK 350                                                                      
REMARK 350 BIOMOLECULE: 1                                                       
REMARK 350 AUTHOR DETERMINED BIOLOGICAL UNIT: MONOMERIC                         
REMARK 350 APPLY THE FOLLOWING TO CHAINS: A                                     
REMARK 350   BIOMT1   1  1.000000  0.000000  0.000000        0.00000            
REMARK 350   BIOMT2   1  0.000000  1.000000  0.000000        0.00000            
REMARK 350   BIOMT3   1  0.000000  0.000000  1.000000        0.00000            
REMARK 350                                                                      
REMARK 350 BIOMOLECULE: 2                                                       
REMARK 350 AUTHOR DETERMINED BIOLOGICAL UNIT: MONOMERIC                         
REMARK 350 APPLY THE FOLLOWING TO CHAINS: B                                     
REMARK 350   BIOMT1   1  1.000000  0.000000  0.000000        0.00000            
REMARK 350   BIOMT2   1  0.000000  1.000000  0.000000        0.00000            
REMARK 350   BIOMT3   1  0.000000  0.000000  1.000000        0.00000            
REMARK 350                                                                      
REMARK 350 BIOMOLECULE: 3                                                       
REMARK 350 AUTHOR DETERMINED BIOLOGICAL UNIT: MONOMERIC                         
REMARK 350 SOFTWARE DETERMINED QUATERNARY STRUCTURE: MONOMERIC                  
REMARK 350 SOFTWARE USED: PISA                                                  
REMARK 350 APPLY THE FOLLOWING TO CHAINS: C                                     
REMARK 350   BIOMT1   1  1.000000  0.000000  0.000000        0.00000            
REMARK 350   BIOMT2   1  0.000000  1.000000  0.000000        0.00000            
REMARK 350   BIOMT3   1  0.000000  0.000000  1.000000        0.00000            
REMARK 350                                                                      
REMARK 350 BIOMOLECULE: 4                                                       
REMARK 350 SOFTWARE DETERMINED QUATERNARY STRUCTURE: DIMERIC                    
REMARK 350 SOFTWARE USED: PISA                                                  
REMARK 350 TOTAL BURIED SURFACE AREA: 2690 ANGSTROM**2                          
REMARK 350 SURFACE AREA OF THE COMPLEX: 26150 ANGSTROM**2                       
REMARK 350 CHANGE IN SOLVENT FREE ENERGY: -10.0 KCAL/MOL                        
REMARK 350 APPLY THE FOLLOWING TO CHAINS: A, B                                  
REMARK 350   BIOMT1   1  1.000000  0.000000  0.000000        0.00000            
REMARK 350   BIOMT2   1  0.000000  1.000000  0.000000        0.00000            
REMARK 350   BIOMT3   1  0.000000  0.000000  1.000000        0.00000            
REMARK 465                                                                      
REMARK 465 MISSING RESIDUES                                                     
REMARK 465 THE FOLLOWING RESIDUES WERE NOT LOCATED IN THE                       
REMARK 465 EXPERIMENT. (M=MODEL NUMBER; RES=RESIDUE NAME; C=CHAIN               
REMARK 465 IDENTIFIER; SSSEQ=SEQUENCE NUMBER; I=INSERTION CODE.)                
REMARK 465                                                                      
REMARK 465   M RES C SSSEQI                                                     
REMARK 465     MET A   449                                                      
REMARK 465     GLY A   450                                                      
REMARK 465     HIS A   451                                                      
REMARK 465     HIS A   452                                                      
REMARK 465     HIS A   453                                                      
REMARK 465     HIS A   454                                                      
REMARK 465     HIS A   455                                                      
REMARK 465     HIS A   456                                                      
REMARK 465     MET A   457                                                      
REMARK 465     ALA A   458                                                      
REMARK 465     GLY A   459                                                      
REMARK 465     VAL A   460                                                      
REMARK 465     SER A   461                                                      
REMARK 465     GLU A   462                                                      
REMARK 465     GLY A   580                                                      
REMARK 465     LEU A   581                                                      
REMARK 465     GLU A   582                                                      
REMARK 465     TYR A   583                                                      
REMARK 465     CYS A   584                                                      
REMARK 465     TYR A   585                                                      
REMARK 465     ASN A   586                                                      
REMARK 465     PRO A   587                                                      
REMARK 465     SER A   588                                                      
REMARK 465     HIS A   589                                                      
REMARK 465     ASN A   590                                                      
REMARK 465     PRO A   591                                                      
REMARK 465     GLU A   592                                                      
REMARK 465     ASP A   647                                                      
REMARK 465     ILE A   648                                                      
REMARK 465     HIS A   649                                                      
REMARK 465     HIS A   650                                                      
REMARK 465     ILE A   651                                                      
REMARK 465     ASP A   652                                                      
REMARK 465     TYR A   653                                                      
REMARK 465     TYR A   654                                                      
REMARK 465     LYS A   655                                                      
REMARK 465     LYS A   656                                                      
REMARK 465     THR A   657                                                      
REMARK 465     THR A   658                                                      
REMARK 465     MET B   449                                                      
REMARK 465     GLY B   450                                                      
REMARK 465     HIS B   451                                                      
REMARK 465     HIS B   452                                                      
REMARK 465     HIS B   453                                                      
REMARK 465     HIS B   454                                                      
REMARK 465     HIS B   455                                                      
REMARK 465     HIS B   456                                                      
REMARK 465     MET B   457                                                      
REMARK 465     ALA B   458                                                      
REMARK 465     GLY B   459                                                      
REMARK 465     VAL B   460                                                      
REMARK 465     SER B   461                                                      
REMARK 465     GLU B   462                                                      
REMARK 465     GLY B   580                                                      
REMARK 465     LEU B   581                                                      
REMARK 465     GLU B   582                                                      
REMARK 465     TYR B   583                                                      
REMARK 465     CYS B   584                                                      
REMARK 465     TYR B   585                                                      
REMARK 465     ASN B   586                                                      
REMARK 465     PRO B   587                                                      
REMARK 465     SER B   588                                                      
REMARK 465     HIS B   589                                                      
REMARK 465     ASN B   590                                                      
REMARK 465     ASP B   647                                                      
REMARK 465     ILE B   648                                                      
REMARK 465     HIS B   649                                                      
REMARK 465     HIS B   650                                                      
REMARK 465     ILE B   651                                                      
REMARK 465     ASP B   652                                                      
REMARK 465     TYR B   653                                                      
REMARK 465     TYR B   654                                                      
REMARK 465     LYS B   655                                                      
REMARK 465     LYS B   656                                                      
REMARK 465     THR B   657                                                      
REMARK 465     THR B   658                                                      
REMARK 465     ASN B   659                                                      
REMARK 465     GLY B   660                                                      
REMARK 465     ARG B   661                                                      
REMARK 465     LEU B   662                                                      
REMARK 465     TYR B   766                                                      
REMARK 465     LEU B   767                                                      
REMARK 465     ASP B   768                                                      
REMARK 465     LEU B   769                                                      
REMARK 465     SER B   770                                                      
REMARK 465     MET B   771                                                      
REMARK 465     PRO B   772                                                      
REMARK 465     LEU B   773                                                      
REMARK 465     ASP B   774                                                      
REMARK 465     MET C   449                                                      
REMARK 465     GLY C   450                                                      
REMARK 465     HIS C   451                                                      
REMARK 465     HIS C   452                                                      
REMARK 465     HIS C   453                                                      
REMARK 465     HIS C   454                                                      
REMARK 465     HIS C   455                                                      
REMARK 465     HIS C   456                                                      
REMARK 465     MET C   457                                                      
REMARK 465     ALA C   458                                                      
REMARK 465     GLY C   459                                                      
REMARK 465     VAL C   460                                                      
REMARK 465     SER C   461                                                      
REMARK 465     GLU C   462                                                      
REMARK 465     GLY C   580                                                      
REMARK 465     LEU C   581                                                      
REMARK 465     GLU C   582                                                      
REMARK 465     TYR C   583                                                      
REMARK 465     CYS C   584                                                      
REMARK 465     TYR C   585                                                      
REMARK 465     ASN C   586                                                      
REMARK 465     PRO C   587                                                      
REMARK 465     SER C   588                                                      
REMARK 465     HIS C   589                                                      
REMARK 465     ASN C   590                                                      
REMARK 465     PRO C   591                                                      
REMARK 465     GLU C   592                                                      
REMARK 465     ASP C   647                                                      
REMARK 465     ILE C   648                                                      
REMARK 465     HIS C   649                                                      
REMARK 465     HIS C   650                                                      
REMARK 465     ILE C   651                                                      
REMARK 465     ASP C   652                                                      
REMARK 465     TYR C   653                                                      
REMARK 465     TYR C   654                                                      
REMARK 465     LYS C   655                                                      
REMARK 465     LYS C   656                                                      
REMARK 465     THR C   657                                                      
REMARK 465     THR C   658                                                      
REMARK 465     ASN C   659                                                      
REMARK 465     GLY C   660                                                      
REMARK 465     ARG C   661                                                      
REMARK 465     LEU C   662                                                      
REMARK 465     LEU C   767                                                      
REMARK 465     ASP C   768                                                      
REMARK 465     LEU C   769                                                      
REMARK 465     SER C   770                                                      
REMARK 465     MET C   771                                                      
REMARK 465     PRO C   772                                                      
REMARK 465     LEU C   773                                                      
REMARK 465     ASP C   774                                                      
REMARK 470                                                                      
REMARK 470 MISSING ATOM                                                         
REMARK 470 THE FOLLOWING RESIDUES HAVE MISSING ATOMS (M=MODEL NUMBER;           
REMARK 470 RES=RESIDUE NAME; C=CHAIN IDENTIFIER; SSEQ=SEQUENCE NUMBER;          
REMARK 470 I=INSERTION CODE):                                                   
REMARK 470   M RES CSSEQI  ATOMS                                                
REMARK 470     TYR A 463    CD1  CD2  CE1  CE2  CZ   OH                         
REMARK 470     PHE A 489    CG   CD1  CD2  CE1  CE2  CZ                         
REMARK 470     GLU A 593    CG   CD   OE1  OE2                                  
REMARK 470     LYS A 711    CG   CD   CE   NZ                                   
REMARK 470     LYS A 714    CG   CD   CE   NZ                                   
REMARK 470     GLU A 715    CG   CD   OE1  OE2                                  
REMARK 470     TYR B 463    CG   CD1  CD2  CE1  CE2  CZ   OH                    
REMARK 470     GLU B 464    CG   CD   OE1  OE2                                  
REMARK 470     LYS B 482    CG   CD   CE   NZ                                   
REMARK 470     LYS B 502    CE   NZ                                             
REMARK 470     LYS B 504    CD   CE   NZ                                        
REMARK 470     ARG B 507    CG   CD   NE   CZ   NH1  NH2                        
REMARK 470     LEU B 595    CG   CD1  CD2                                       
REMARK 470     ARG B 646    CG   CD   NE   CZ   NH1  NH2                        
REMARK 470     LYS B 665    CE   NZ                                             
REMARK 470     GLU B 708    CG   CD   OE1  OE2                                  
REMARK 470     PHE B 710    CG   CD1  CD2  CE1  CE2  CZ                         
REMARK 470     LYS B 711    CG   CD   CE   NZ                                   
REMARK 470     LYS B 714    CG   CD   CE   NZ                                   
REMARK 470     TYR C 463    CG   CD1  CD2  CE1  CE2  CZ   OH                    
REMARK 470     LYS C 482    CG   CD   CE   NZ                                   
REMARK 470     PHE C 489    CG   CD1  CD2  CE1  CE2  CZ                         
REMARK 470     ARG C 507    CG   CD   NE   CZ   NH1  NH2                        
REMARK 470     LYS C 523    CD   CE   NZ                                        
REMARK 470     MET C 537    CG   SD   CE                                        
REMARK 470     GLN C 594    CG   CD   OE1  NE2                                  
REMARK 470     LYS C 598    CD   CE   NZ                                        
REMARK 470     LYS C 618    CD   CE   NZ                                        
REMARK 470     LEU C 672    CG   CD1  CD2                                       
REMARK 470     GLU C 707    CG   CD   OE1  OE2                                  
REMARK 470     LEU C 712    CG   CD1  CD2                                       
REMARK 470     LYS C 714    CG   CD   CE   NZ                                   
REMARK 470     GLN C 743    CG   CD   OE1  NE2                                  
REMARK 470     LYS C 748    CD   CE   NZ                                        
REMARK 470     GLU C 752    CD   OE1  OE2                                       
REMARK 470     GLN C 764    CG   CD   OE1  NE2                                  
REMARK 470     GLU C 765    CG   CD   OE1  OE2                                  
REMARK 470     TYR C 766    CG   CD1  CD2  CE1  CE2  CZ   OH                    
REMARK 500                                                                      
REMARK 500 GEOMETRY AND STEREOCHEMISTRY                                         
REMARK 500 SUBTOPIC: COVALENT BOND LENGTHS                                      
REMARK 500                                                                      
REMARK 500 THE STEREOCHEMICAL PARAMETERS OF THE FOLLOWING RESIDUES              
REMARK 500 HAVE VALUES WHICH DEVIATE FROM EXPECTED VALUES BY MORE               
REMARK 500 THAN 6*RMSD (M=MODEL NUMBER; RES=RESIDUE NAME; C=CHAIN               
REMARK 500 IDENTIFIER; SSEQ=SEQUENCE NUMBER; I=INSERTION CODE).                 
REMARK 500                                                                      
REMARK 500 STANDARD TABLE:                                                      
REMARK 500 FORMAT: (10X,I3,1X,2(A3,1X,A1,I4,A1,1X,A4,3X),1X,F6.3)               
REMARK 500                                                                      
REMARK 500 EXPECTED VALUES PROTEIN: ENGH AND HUBER, 1999                        
REMARK 500 EXPECTED VALUES NUCLEIC ACID: CLOWNEY ET AL 1996                     
REMARK 500                                                                      
REMARK 500  M RES CSSEQI ATM1   RES CSSEQI ATM2   DEVIATION                     
REMARK 500    TYR A 463   CB    TYR A 463   CG      0.105                       
REMARK 500                                                                      
REMARK 500 REMARK: NULL                                                         
REMARK 500                                                                      
REMARK 500 GEOMETRY AND STEREOCHEMISTRY                                         
REMARK 500 SUBTOPIC: TORSION ANGLES                                             
REMARK 500                                                                      
REMARK 500 TORSION ANGLES OUTSIDE THE EXPECTED RAMACHANDRAN REGIONS:            
REMARK 500 (M=MODEL NUMBER; RES=RESIDUE NAME; C=CHAIN IDENTIFIER;               
REMARK 500 SSEQ=SEQUENCE NUMBER; I=INSERTION CODE).                             
REMARK 500                                                                      
REMARK 500 STANDARD TABLE:                                                      
REMARK 500 FORMAT:(10X,I3,1X,A3,1X,A1,I4,A1,4X,F7.2,3X,F7.2)                    
REMARK 500                                                                      
REMARK 500 EXPECTED VALUES: GJ KLEYWEGT AND TA JONES (1996). PHI/PSI-           
REMARK 500 CHOLOGY: RAMACHANDRAN REVISITED. STRUCTURE 4, 1395 - 1400            
REMARK 500                                                                      
REMARK 500  M RES CSSEQI        PSI       PHI                                   
REMARK 500    LYS A 502      -20.68     75.40                                   
REMARK 500    ASP A 519       39.61    -95.92                                   
REMARK 500    HIS A 541      134.95   -175.17                                   
REMARK 500    LYS A 618       -3.45     70.06                                   
REMARK 500    ARG A 622       -4.79     72.57                                   
REMARK 500    ASP A 623       67.08   -162.97                                   
REMARK 500    ARG A 661       22.73   -142.49                                   
REMARK 500    VAL A 664      -34.58    -36.43                                   
REMARK 500    PHE A 710      -73.79    -47.21                                   
REMARK 500    ASN A 724      -16.21     70.36                                   
REMARK 500    TRP A 737       37.57    -87.70                                   
REMARK 500    PRO A 745     -175.38    -69.72                                   
REMARK 500    MET A 771       77.00   -113.56                                   
REMARK 500    ASN B 543       31.05    -91.77                                   
REMARK 500    LYS B 566       41.23    -88.38                                   
REMARK 500    SER B 596      170.85    -46.46                                   
REMARK 500    LYS B 618       -0.45     66.89                                   
REMARK 500    ARG B 622       -6.25     70.35                                   
REMARK 500    ASP B 623       49.21   -155.19                                   
REMARK 500    LEU B 644      -77.47    -77.78                                   
REMARK 500    PHE B 694       38.25    -88.51                                   
REMARK 500    THR B 695       10.10   -151.43                                   
REMARK 500    PHE B 710      -80.65    -56.72                                   
REMARK 500    THR B 726      137.27    -33.59                                   
REMARK 500    THR B 761      -94.08   -101.58                                   
REMARK 500    SER B 762     -153.30   -148.69                                   
REMARK 500    ASN B 763      151.96    -49.10                                   
REMARK 500    PHE C 489       55.88    -95.49                                   
REMARK 500    LYS C 566       46.94   -101.29                                   
REMARK 500    LYS C 617       30.11    -81.66                                   
REMARK 500    ARG C 622      -22.95     72.56                                   
REMARK 500    ASP C 623       54.12   -145.43                                   
REMARK 500    LEU C 672      -73.77    -86.42                                   
REMARK 500    ILE C 676       65.67   -115.88                                   
REMARK 500    PHE C 694       32.02    -84.14                                   
REMARK 500    THR C 695       18.72   -146.45                                   
REMARK 500    LEU C 709      -34.90    -39.55                                   
REMARK 500    ASN C 724       -5.93     76.24                                   
REMARK 500    ASN C 763      119.68   -176.32                                   
REMARK 500    GLN C 764      -41.10   -175.55                                   
REMARK 500    GLU C 765      -87.27    -48.95                                   
REMARK 500                                                                      
REMARK 500 REMARK: NULL                                                         
REMARK 800                                                                      
REMARK 800 SITE                                                                 
REMARK 800 SITE_IDENTIFIER: AC1                                                 
REMARK 800 EVIDENCE_CODE: SOFTWARE                                              
REMARK 800 SITE_DESCRIPTION: BINDING SITE FOR RESIDUE GQL A 1                   
REMARK 800                                                                      
REMARK 800 SITE_IDENTIFIER: AC2                                                 
REMARK 800 EVIDENCE_CODE: SOFTWARE                                              
REMARK 800 SITE_DESCRIPTION: BINDING SITE FOR RESIDUE GQL B 1                   
REMARK 800                                                                      
REMARK 800 SITE_IDENTIFIER: AC3                                                 
REMARK 800 EVIDENCE_CODE: SOFTWARE                                              
REMARK 800 SITE_DESCRIPTION: BINDING SITE FOR RESIDUE GQL C 1                   
REMARK 900                                                                      
REMARK 900 RELATED ENTRIES                                                      
REMARK 900 RELATED ID: 3GQI   RELATED DB: PDB                                   
REMARK 900 SAME ACTIVATED KINASE DOMAINS                                        
DBREF  3GQL A  459   774  UNP    P11362   FGFR1_HUMAN    458    774             
DBREF  3GQL B  458   774  UNP    P11362   FGFR1_HUMAN    458    774             
DBREF  3GQL C  458   774  UNP    P11362   FGFR1_HUMAN    458    774             
SEQADV 3GQL MET A  449  UNP  P11362              EXPRESSION TAG                 
SEQADV 3GQL GLY A  450  UNP  P11362              EXPRESSION TAG                 
SEQADV 3GQL HIS A  451  UNP  P11362              EXPRESSION TAG                 
SEQADV 3GQL HIS A  452  UNP  P11362              EXPRESSION TAG                 
SEQADV 3GQL HIS A  453  UNP  P11362              EXPRESSION TAG                 
SEQADV 3GQL HIS A  454  UNP  P11362              EXPRESSION TAG                 
SEQADV 3GQL HIS A  455  UNP  P11362              EXPRESSION TAG                 
SEQADV 3GQL HIS A  456  UNP  P11362              EXPRESSION TAG                 
SEQADV 3GQL MET A  457  UNP  P11362              EXPRESSION TAG                 
SEQADV 3GQL ALA A  488  UNP  P11362    CYS   488 ENGINEERED                     
SEQADV 3GQL MET B  449  UNP  P11362              EXPRESSION TAG                 
SEQADV 3GQL GLY B  450  UNP  P11362              EXPRESSION TAG                 
SEQADV 3GQL HIS B  451  UNP  P11362              EXPRESSION TAG                 
SEQADV 3GQL HIS B  452  UNP  P11362              EXPRESSION TAG                 
SEQADV 3GQL HIS B  453  UNP  P11362              EXPRESSION TAG                 
SEQADV 3GQL HIS B  454  UNP  P11362              EXPRESSION TAG                 
SEQADV 3GQL HIS B  455  UNP  P11362              EXPRESSION TAG                 
SEQADV 3GQL HIS B  456  UNP  P11362              EXPRESSION TAG                 
SEQADV 3GQL MET B  457  UNP  P11362              EXPRESSION TAG                 
SEQADV 3GQL ALA B  488  UNP  P11362    CYS   488 ENGINEERED                     
SEQADV 3GQL MET C  449  UNP  P11362              EXPRESSION TAG                 
SEQADV 3GQL GLY C  450  UNP  P11362              EXPRESSION TAG                 
SEQADV 3GQL HIS C  451  UNP  P11362              EXPRESSION TAG                 
SEQADV 3GQL HIS C  452  UNP  P11362              EXPRESSION TAG                 
SEQADV 3GQL HIS C  453  UNP  P11362              EXPRESSION TAG                 
SEQADV 3GQL HIS C  454  UNP  P11362              EXPRESSION TAG                 
SEQADV 3GQL HIS C  455  UNP  P11362              EXPRESSION TAG                 
SEQADV 3GQL HIS C  456  UNP  P11362              EXPRESSION TAG                 
SEQADV 3GQL MET C  457  UNP  P11362              EXPRESSION TAG                 
SEQADV 3GQL ALA C  488  UNP  P11362    CYS   488 ENGINEERED                     
SEQRES   1 A  326  MET GLY HIS HIS HIS HIS HIS HIS MET ALA GLY VAL SER          
SEQRES   2 A  326  GLU TYR GLU LEU PRO GLU ASP PRO ARG TRP GLU LEU PRO          
SEQRES   3 A  326  ARG ASP ARG LEU VAL LEU GLY LYS PRO LEU GLY GLU GLY          
SEQRES   4 A  326  ALA PHE GLY GLN VAL VAL LEU ALA GLU ALA ILE GLY LEU          
SEQRES   5 A  326  ASP LYS ASP LYS PRO ASN ARG VAL THR LYS VAL ALA VAL          
SEQRES   6 A  326  LYS MET LEU LYS SER ASP ALA THR GLU LYS ASP LEU SER          
SEQRES   7 A  326  ASP LEU ILE SER GLU MET GLU MET MET LYS MET ILE GLY          
SEQRES   8 A  326  LYS HIS LYS ASN ILE ILE ASN LEU LEU GLY ALA CYS THR          
SEQRES   9 A  326  GLN ASP GLY PRO LEU TYR VAL ILE VAL GLU TYR ALA SER          
SEQRES  10 A  326  LYS GLY ASN LEU ARG GLU TYR LEU GLN ALA ARG ARG PRO          
SEQRES  11 A  326  PRO GLY LEU GLU TYR CYS TYR ASN PRO SER HIS ASN PRO          
SEQRES  12 A  326  GLU GLU GLN LEU SER SER LYS ASP LEU VAL SER CYS ALA          
SEQRES  13 A  326  TYR GLN VAL ALA ARG GLY MET GLU TYR LEU ALA SER LYS          
SEQRES  14 A  326  LYS CYS ILE HIS ARG ASP LEU ALA ALA ARG ASN VAL LEU          
SEQRES  15 A  326  VAL THR GLU ASP ASN VAL MET LYS ILE ALA ASP PHE GLY          
SEQRES  16 A  326  LEU ALA ARG ASP ILE HIS HIS ILE ASP TYR TYR LYS LYS          
SEQRES  17 A  326  THR THR ASN GLY ARG LEU PRO VAL LYS TRP MET ALA PRO          
SEQRES  18 A  326  GLU ALA LEU PHE ASP ARG ILE TYR THR HIS GLN SER ASP          
SEQRES  19 A  326  VAL TRP SER PHE GLY VAL LEU LEU TRP GLU ILE PHE THR          
SEQRES  20 A  326  LEU GLY GLY SER PRO TYR PRO GLY VAL PRO VAL GLU GLU          
SEQRES  21 A  326  LEU PHE LYS LEU LEU LYS GLU GLY HIS ARG MET ASP LYS          
SEQRES  22 A  326  PRO SER ASN CYS THR ASN GLU LEU TYR MET MET MET ARG          
SEQRES  23 A  326  ASP CYS TRP HIS ALA VAL PRO SER GLN ARG PRO THR PHE          
SEQRES  24 A  326  LYS GLN LEU VAL GLU ASP LEU ASP ARG ILE VAL ALA LEU          
SEQRES  25 A  326  THR SER ASN GLN GLU TYR LEU ASP LEU SER MET PRO LEU          
SEQRES  26 A  326  ASP                                                          
SEQRES   1 B  326  MET GLY HIS HIS HIS HIS HIS HIS MET ALA GLY VAL SER          
SEQRES   2 B  326  GLU TYR GLU LEU PRO GLU ASP PRO ARG TRP GLU LEU PRO          
SEQRES   3 B  326  ARG ASP ARG LEU VAL LEU GLY LYS PRO LEU GLY GLU GLY          
SEQRES   4 B  326  ALA PHE GLY GLN VAL VAL LEU ALA GLU ALA ILE GLY LEU          
SEQRES   5 B  326  ASP LYS ASP LYS PRO ASN ARG VAL THR LYS VAL ALA VAL          
SEQRES   6 B  326  LYS MET LEU LYS SER ASP ALA THR GLU LYS ASP LEU SER          
SEQRES   7 B  326  ASP LEU ILE SER GLU MET GLU MET MET LYS MET ILE GLY          
SEQRES   8 B  326  LYS HIS LYS ASN ILE ILE ASN LEU LEU GLY ALA CYS THR          
SEQRES   9 B  326  GLN ASP GLY PRO LEU TYR VAL ILE VAL GLU TYR ALA SER          
SEQRES  10 B  326  LYS GLY ASN LEU ARG GLU TYR LEU GLN ALA ARG ARG PRO          
SEQRES  11 B  326  PRO GLY LEU GLU TYR CYS TYR ASN PRO SER HIS ASN PRO          
SEQRES  12 B  326  GLU GLU GLN LEU SER SER LYS ASP LEU VAL SER CYS ALA          
SEQRES  13 B  326  TYR GLN VAL ALA ARG GLY MET GLU TYR LEU ALA SER LYS          
SEQRES  14 B  326  LYS CYS ILE HIS ARG ASP LEU ALA ALA ARG ASN VAL LEU          
SEQRES  15 B  326  VAL THR GLU ASP ASN VAL MET LYS ILE ALA ASP PHE GLY          
SEQRES  16 B  326  LEU ALA ARG ASP ILE HIS HIS ILE ASP TYR TYR LYS LYS          
SEQRES  17 B  326  THR THR ASN GLY ARG LEU PRO VAL LYS TRP MET ALA PRO          
SEQRES  18 B  326  GLU ALA LEU PHE ASP ARG ILE TYR THR HIS GLN SER ASP          
SEQRES  19 B  326  VAL TRP SER PHE GLY VAL LEU LEU TRP GLU ILE PHE THR          
SEQRES  20 B  326  LEU GLY GLY SER PRO TYR PRO GLY VAL PRO VAL GLU GLU          
SEQRES  21 B  326  LEU PHE LYS LEU LEU LYS GLU GLY HIS ARG MET ASP LYS          
SEQRES  22 B  326  PRO SER ASN CYS THR ASN GLU LEU TYR MET MET MET ARG          
SEQRES  23 B  326  ASP CYS TRP HIS ALA VAL PRO SER GLN ARG PRO THR PHE          
SEQRES  24 B  326  LYS GLN LEU VAL GLU ASP LEU ASP ARG ILE VAL ALA LEU          
SEQRES  25 B  326  THR SER ASN GLN GLU TYR LEU ASP LEU SER MET PRO LEU          
SEQRES  26 B  326  ASP                                                          
SEQRES   1 C  326  MET GLY HIS HIS HIS HIS HIS HIS MET ALA GLY VAL SER          
SEQRES   2 C  326  GLU TYR GLU LEU PRO GLU ASP PRO ARG TRP GLU LEU PRO          
SEQRES   3 C  326  ARG ASP ARG LEU VAL LEU GLY LYS PRO LEU GLY GLU GLY          
SEQRES   4 C  326  ALA PHE GLY GLN VAL VAL LEU ALA GLU ALA ILE GLY LEU          
SEQRES   5 C  326  ASP LYS ASP LYS PRO ASN ARG VAL THR LYS VAL ALA VAL          
SEQRES   6 C  326  LYS MET LEU LYS SER ASP ALA THR GLU LYS ASP LEU SER          
SEQRES   7 C  326  ASP LEU ILE SER GLU MET GLU MET MET LYS MET ILE GLY          
SEQRES   8 C  326  LYS HIS LYS ASN ILE ILE ASN LEU LEU GLY ALA CYS THR          
SEQRES   9 C  326  GLN ASP GLY PRO LEU TYR VAL ILE VAL GLU TYR ALA SER          
SEQRES  10 C  326  LYS GLY ASN LEU ARG GLU TYR LEU GLN ALA ARG ARG PRO          
SEQRES  11 C  326  PRO GLY LEU GLU TYR CYS TYR ASN PRO SER HIS ASN PRO          
SEQRES  12 C  326  GLU GLU GLN LEU SER SER LYS ASP LEU VAL SER CYS ALA          
SEQRES  13 C  326  TYR GLN VAL ALA ARG GLY MET GLU TYR LEU ALA SER LYS          
SEQRES  14 C  326  LYS CYS ILE HIS ARG ASP LEU ALA ALA ARG ASN VAL LEU          
SEQRES  15 C  326  VAL THR GLU ASP ASN VAL MET LYS ILE ALA ASP PHE GLY          
SEQRES  16 C  326  LEU ALA ARG ASP ILE HIS HIS ILE ASP TYR TYR LYS LYS          
SEQRES  17 C  326  THR THR ASN GLY ARG LEU PRO VAL LYS TRP MET ALA PRO          
SEQRES  18 C  326  GLU ALA LEU PHE ASP ARG ILE TYR THR HIS GLN SER ASP          
SEQRES  19 C  326  VAL TRP SER PHE GLY VAL LEU LEU TRP GLU ILE PHE THR          
SEQRES  20 C  326  LEU GLY GLY SER PRO TYR PRO GLY VAL PRO VAL GLU GLU          
SEQRES  21 C  326  LEU PHE LYS LEU LEU LYS GLU GLY HIS ARG MET ASP LYS          
SEQRES  22 C  326  PRO SER ASN CYS THR ASN GLU LEU TYR MET MET MET ARG          
SEQRES  23 C  326  ASP CYS TRP HIS ALA VAL PRO SER GLN ARG PRO THR PHE          
SEQRES  24 C  326  LYS GLN LEU VAL GLU ASP LEU ASP ARG ILE VAL ALA LEU          
SEQRES  25 C  326  THR SER ASN GLN GLU TYR LEU ASP LEU SER MET PRO LEU          
SEQRES  26 C  326  ASP                                                          
HET    GQL  A   1      27                                                       
HET    GQL  B   1      27                                                       
HET    GQL  C   1      27                                                       
HETNAM     GQL (E)-[4-(3,5-DIFLUOROPHENYL)-3H-PYRROLO[2,3-B]PYRIDIN-3-          
HETNAM   2 GQL  YLIDENE](3-METHOXYPHENYL)METHANOL                               
FORMUL   4  GQL    3(C21 H14 F2 N2 O2)                                          
FORMUL   7  HOH   *187(H2 O)                                                    
HELIX    1   1 PRO A  474  ASP A  476  5                                   3    
HELIX    2   2 THR A  521  GLY A  539  1                                  19    
HELIX    3   3 ASN A  568  ALA A  575  1                                   8    
HELIX    4   4 SER A  596  LYS A  617  1                                  22    
HELIX    5   5 ALA A  625  ARG A  627  5                                   3    
HELIX    6   6 LEU A  662  MET A  667  5                                   6    
HELIX    7   7 ALA A  668  ARG A  675  1                                   8    
HELIX    8   8 THR A  678  PHE A  694  1                                  17    
HELIX    9   9 PRO A  705  GLY A  716  1                                  12    
HELIX   10  10 THR A  726  TRP A  737  1                                  12    
HELIX   11  11 VAL A  740  ARG A  744  5                                   5    
HELIX   12  12 THR A  746  LEU A  760  1                                  15    
HELIX   13  13 PRO B  474  ASP B  476  5                                   3    
HELIX   14  14 THR B  521  GLY B  539  1                                  19    
HELIX   15  15 ASN B  568  ALA B  575  1                                   8    
HELIX   16  16 SER B  597  LYS B  617  1                                  21    
HELIX   17  17 ALA B  625  ARG B  627  5                                   3    
HELIX   18  18 ALA B  668  ARG B  675  1                                   8    
HELIX   19  19 THR B  678  PHE B  694  1                                  17    
HELIX   20  20 PRO B  705  GLU B  715  1                                  11    
HELIX   21  21 THR B  726  TRP B  737  1                                  12    
HELIX   22  22 VAL B  740  ARG B  744  5                                   5    
HELIX   23  23 THR B  746  LEU B  760  1                                  15    
HELIX   24  24 PRO C  474  ASP C  476  5                                   3    
HELIX   25  25 THR C  521  GLY C  539  1                                  19    
HELIX   26  26 ASN C  568  ALA C  575  1                                   8    
HELIX   27  27 SER C  596  LYS C  617  1                                  22    
HELIX   28  28 ALA C  625  ARG C  627  5                                   3    
HELIX   29  29 PRO C  669  ASP C  674  1                                   6    
HELIX   30  30 HIS C  679  PHE C  694  1                                  16    
HELIX   31  31 PRO C  705  GLU C  715  1                                  11    
HELIX   32  32 THR C  726  TRP C  737  1                                  12    
HELIX   33  33 VAL C  740  ARG C  744  5                                   5    
HELIX   34  34 THR C  746  THR C  761  1                                  16    
SHEET    1   A 5 LEU A 478  GLY A 485  0                                        
SHEET    2   A 5 GLN A 491  ILE A 498 -1  O  LEU A 494   N  LYS A 482           
SHEET    3   A 5 VAL A 508  MET A 515 -1  O  MET A 515   N  GLN A 491           
SHEET    4   A 5 TYR A 558  GLU A 562 -1  O  VAL A 561   N  ALA A 512           
SHEET    5   A 5 LEU A 547  CYS A 551 -1  N  LEU A 548   O  ILE A 560           
SHEET    1   B 2 VAL A 629  VAL A 631  0                                        
SHEET    2   B 2 MET A 637  ILE A 639 -1  O  LYS A 638   N  LEU A 630           
SHEET    1   C 5 LEU B 478  GLU B 486  0                                        
SHEET    2   C 5 GLN B 491  ILE B 498 -1  O  LEU B 494   N  LYS B 482           
SHEET    3   C 5 VAL B 508  MET B 515 -1  O  THR B 509   N  ALA B 497           
SHEET    4   C 5 TYR B 558  GLU B 562 -1  O  VAL B 561   N  ALA B 512           
SHEET    5   C 5 LEU B 547  CYS B 551 -1  N  LEU B 548   O  ILE B 560           
SHEET    1   D 2 VAL B 629  VAL B 631  0                                        
SHEET    2   D 2 MET B 637  ILE B 639 -1  O  LYS B 638   N  LEU B 630           
SHEET    1   E 5 LEU C 478  GLU C 486  0                                        
SHEET    2   E 5 GLN C 491  ILE C 498 -1  O  LEU C 494   N  LYS C 482           
SHEET    3   E 5 VAL C 508  MET C 515 -1  O  VAL C 511   N  ALA C 495           
SHEET    4   E 5 TYR C 558  GLU C 562 -1  O  VAL C 561   N  ALA C 512           
SHEET    5   E 5 LEU C 547  CYS C 551 -1  N  LEU C 548   O  ILE C 560           
SHEET    1   F 2 VAL C 629  VAL C 631  0                                        
SHEET    2   F 2 MET C 637  ILE C 639 -1  O  LYS C 638   N  LEU C 630           
CISPEP   1 PRO A  578    PRO A  579          0        -0.10                     
SITE     1 AC1 16 HOH A  37  HOH A 100  HOH A 134  LEU A 484                    
SITE     2 AC1 16 GLY A 485  GLU A 486  VAL A 492  ALA A 512                    
SITE     3 AC1 16 LYS A 514  GLU A 531  ILE A 545  GLU A 562                    
SITE     4 AC1 16 TYR A 563  ALA A 564  LEU A 630  ASP A 641                    
SITE     1 AC2 12 HOH B  33  HOH B 132  LEU B 484  GLY B 485                    
SITE     2 AC2 12 VAL B 492  LYS B 514  ILE B 545  GLU B 562                    
SITE     3 AC2 12 TYR B 563  ALA B 564  LEU B 630  ASP B 641                    
SITE     1 AC3 12 LEU C 484  GLY C 485  VAL C 492  ALA C 512                    
SITE     2 AC3 12 LYS C 514  GLU C 531  ILE C 545  GLU C 562                    
SITE     3 AC3 12 TYR C 563  ALA C 564  LEU C 630  ASP C 641                    
CRYST1  194.168   78.265   98.458  90.00 110.55  90.00 C 1 2 1      12          
ORIGX1      1.000000  0.000000  0.000000        0.00000                         
ORIGX2      0.000000  1.000000  0.000000        0.00000                         
ORIGX3      0.000000  0.000000  1.000000        0.00000                         
SCALE1      0.005150  0.000000  0.001931        0.00000                         
SCALE2      0.000000  0.012777  0.000000        0.00000                         
SCALE3      0.000000  0.000000  0.010847        0.00000                         
ATOM      1  N   TYR A 463      35.967 -13.917 -19.187  1.00 86.91           N  
ATOM      2  CA  TYR A 463      36.512 -14.078 -20.571  1.00 71.07           C  
ATOM      3  C   TYR A 463      35.821 -13.142 -21.536  1.00 86.00           C  
ATOM      4  O   TYR A 463      35.783 -13.391 -22.732  1.00 96.18           O  
ATOM      5  CB  TYR A 463      36.280 -15.526 -21.056  1.00 65.33           C  
ATOM      6  CG  TYR A 463      37.117 -16.607 -20.192  1.00 38.16           C  
ATOM      7  N   GLU A 464      35.292 -12.047 -21.007  1.00 95.05           N  
ATOM      8  CA  GLU A 464      34.575 -11.045 -21.793  1.00 93.94           C  
ATOM      9  C   GLU A 464      34.999  -9.621 -21.410  1.00 91.73           C  
ATOM     10  O   GLU A 464      34.208  -8.689 -21.535  1.00 92.42           O  
ATOM     11  CB  GLU A 464      33.056 -11.181 -21.551  1.00 95.98           C  
ATOM     12  CG  GLU A 464      32.617 -10.901 -20.086  1.00 97.54           C  
ATOM     13  CD  GLU A 464      31.147 -10.509 -19.961  1.00 98.51           C  
ATOM     14  OE1 GLU A 464      30.646 -10.403 -18.816  1.00 98.42           O  
ATOM     15  OE2 GLU A 464      30.498 -10.297 -21.013  1.00 98.73           O  
ATOM     16  N   LEU A 465      36.236  -9.438 -20.954  1.00 88.36           N  
ATOM     17  CA  LEU A 465      36.663  -8.114 -20.519  1.00 84.68           C  
ATOM     18  C   LEU A 465      37.039  -7.078 -21.561  1.00 81.56           C  
ATOM     19  O   LEU A 465      37.820  -7.323 -22.470  1.00 80.41           O  
ATOM     20  CB  LEU A 465      37.804  -8.221 -19.509  1.00 85.29           C  
ATOM     21  CG  LEU A 465      37.426  -8.837 -18.165  1.00 85.89           C  
ATOM     22  CD1 LEU A 465      38.624  -8.710 -17.220  1.00 86.57           C  
ATOM     23  CD2 LEU A 465      36.196  -8.142 -17.586  1.00 85.96           C  
ATOM     24  N   PRO A 466      36.483  -5.876 -21.410  1.00 79.11           N  
ATOM     25  CA  PRO A 466      36.711  -4.734 -22.291  1.00 77.31           C  
ATOM     26  C   PRO A 466      38.007  -4.051 -21.889  1.00 75.85           C  
ATOM     27  O   PRO A 466      38.350  -4.013 -20.713  1.00 75.75           O  
ATOM     28  CB  PRO A 466      35.528  -3.823 -21.989  1.00 77.04           C  
ATOM     29  CG  PRO A 466      34.561  -4.690 -21.247  1.00 77.95           C  
ATOM     30  CD  PRO A 466      35.418  -5.572 -20.447  1.00 78.17           C  
ATOM     31  N   GLU A 467      38.718  -3.484 -22.849  1.00 74.40           N  
ATOM     32  CA  GLU A 467      39.957  -2.793 -22.526  1.00 72.31           C  
ATOM     33  C   GLU A 467      39.696  -1.337 -22.222  1.00 70.86           C  
ATOM     34  O   GLU A 467      38.984  -0.667 -22.957  1.00 71.13           O  
ATOM     35  CB  GLU A 467      40.946  -2.876 -23.684  1.00 71.88           C  
ATOM     36  CG  GLU A 467      42.275  -2.218 -23.378  1.00 72.09           C  
ATOM     37  CD  GLU A 467      43.330  -2.430 -24.471  1.00 72.59           C  
ATOM     38  OE1 GLU A 467      43.432  -3.555 -25.016  1.00 73.49           O  
ATOM     39  OE2 GLU A 467      44.079  -1.474 -24.772  1.00 71.72           O  
ATOM     40  N   ASP A 468      40.259  -0.862 -21.119  1.00 69.80           N  
ATOM     41  CA  ASP A 468      40.135   0.541 -20.705  1.00 67.92           C  
ATOM     42  C   ASP A 468      41.562   1.084 -20.755  1.00 66.36           C  
ATOM     43  O   ASP A 468      42.291   0.976 -19.779  1.00 65.77           O  
ATOM     44  CB  ASP A 468      39.597   0.639 -19.272  1.00 67.64           C  
ATOM     45  CG  ASP A 468      39.268   2.072 -18.861  1.00 68.10           C  
ATOM     46  OD1 ASP A 468      39.968   3.005 -19.326  1.00 67.70           O  
ATOM     47  OD2 ASP A 468      38.317   2.258 -18.058  1.00 66.84           O  
ATOM     48  N   PRO A 469      41.972   1.673 -21.894  1.00 64.95           N  
ATOM     49  CA  PRO A 469      43.307   2.234 -22.131  1.00 64.39           C  
ATOM     50  C   PRO A 469      43.823   3.193 -21.055  1.00 64.56           C  
ATOM     51  O   PRO A 469      44.989   3.575 -21.041  1.00 62.79           O  
ATOM     52  CB  PRO A 469      43.158   2.884 -23.505  1.00 63.26           C  
ATOM     53  CG  PRO A 469      41.772   3.313 -23.504  1.00 63.33           C  
ATOM     54  CD  PRO A 469      41.051   2.125 -22.947  1.00 64.49           C  
ATOM     55  N   ARG A 470      42.945   3.582 -20.151  1.00 66.11           N  
ATOM     56  CA  ARG A 470      43.338   4.469 -19.082  1.00 67.47           C  
ATOM     57  C   ARG A 470      44.118   3.661 -18.060  1.00 67.46           C  
ATOM     58  O   ARG A 470      44.979   4.202 -17.399  1.00 68.09           O  
ATOM     59  CB  ARG A 470      42.098   5.079 -18.423  1.00 70.48           C  
ATOM     60  CG  ARG A 470      41.169   5.859 -19.398  1.00 74.23           C  
ATOM     61  CD  ARG A 470      39.974   6.518 -18.672  1.00 75.78           C  
ATOM     62  NE  ARG A 470      39.069   5.538 -18.066  1.00 77.31           N  
ATOM     63  CZ  ARG A 470      38.014   5.850 -17.315  1.00 79.16           C  
ATOM     64  NH1 ARG A 470      37.716   7.124 -17.066  1.00 80.42           N  
ATOM     65  NH2 ARG A 470      37.254   4.894 -16.798  1.00 79.10           N  
ATOM     66  N   TRP A 471      43.824   2.361 -17.957  1.00 66.98           N  
ATOM     67  CA  TRP A 471      44.471   1.464 -17.000  1.00 65.37           C  
ATOM     68  C   TRP A 471      45.202   0.252 -17.563  1.00 65.58           C  
ATOM     69  O   TRP A 471      46.076  -0.296 -16.898  1.00 65.55           O  
ATOM     70  CB  TRP A 471      43.449   0.945 -16.007  1.00 64.32           C  
ATOM     71  CG  TRP A 471      42.663   2.023 -15.352  1.00 63.52           C  
ATOM     72  CD1 TRP A 471      41.448   2.500 -15.733  1.00 61.96           C  
ATOM     73  CD2 TRP A 471      43.019   2.734 -14.162  1.00 63.04           C  
ATOM     74  NE1 TRP A 471      41.016   3.453 -14.854  1.00 61.90           N  
ATOM     75  CE2 TRP A 471      41.962   3.620 -13.877  1.00 62.53           C  
ATOM     76  CE3 TRP A 471      44.128   2.703 -13.302  1.00 62.22           C  
ATOM     77  CZ2 TRP A 471      41.979   4.471 -12.763  1.00 61.93           C  
ATOM     78  CZ3 TRP A 471      44.141   3.550 -12.195  1.00 61.59           C  
ATOM     79  CH2 TRP A 471      43.075   4.419 -11.938  1.00 60.68           C  
ATOM     80  N   GLU A 472      44.837  -0.174 -18.770  1.00 65.80           N  
ATOM     81  CA  GLU A 472      45.444  -1.349 -19.387  1.00 64.58           C  
ATOM     82  C   GLU A 472      46.956  -1.251 -19.427  1.00 64.98           C  
ATOM     83  O   GLU A 472      47.527  -0.175 -19.675  1.00 64.58           O  
ATOM     84  CB  GLU A 472      44.912  -1.533 -20.803  1.00 63.92           C  
ATOM     85  CG  GLU A 472      45.302  -2.842 -21.445  1.00 62.18           C  
ATOM     86  CD  GLU A 472      44.708  -4.047 -20.749  1.00 62.68           C  
ATOM     87  OE1 GLU A 472      43.503  -4.031 -20.406  1.00 62.10           O  
ATOM     88  OE2 GLU A 472      45.452  -5.030 -20.561  1.00 64.56           O  
ATOM     89  N   LEU A 473      47.595  -2.389 -19.162  1.00 64.58           N  
ATOM     90  CA  LEU A 473      49.044  -2.492 -19.153  1.00 63.72           C  
ATOM     91  C   LEU A 473      49.433  -3.748 -19.893  1.00 63.54           C  
ATOM     92  O   LEU A 473      48.897  -4.814 -19.625  1.00 64.58           O  
ATOM     93  CB  LEU A 473      49.566  -2.595 -17.725  1.00 64.29           C  
ATOM     94  CG  LEU A 473      51.092  -2.706 -17.594  1.00 64.40           C  
ATOM     95  CD1 LEU A 473      51.736  -1.336 -17.784  1.00 63.59           C  
ATOM     96  CD2 LEU A 473      51.443  -3.266 -16.244  1.00 63.11           C  
ATOM     97  N   PRO A 474      50.363  -3.639 -20.849  1.00 63.51           N  
ATOM     98  CA  PRO A 474      50.796  -4.813 -21.604  1.00 64.09           C  
ATOM     99  C   PRO A 474      51.223  -5.962 -20.674  1.00 64.61           C  
ATOM    100  O   PRO A 474      52.179  -5.845 -19.900  1.00 64.42           O  
ATOM    101  CB  PRO A 474      51.951  -4.269 -22.435  1.00 64.86           C  
ATOM    102  CG  PRO A 474      51.540  -2.880 -22.690  1.00 62.86           C  
ATOM    103  CD  PRO A 474      51.044  -2.434 -21.341  1.00 63.42           C  
ATOM    104  N   ARG A 475      50.489  -7.065 -20.781  1.00 65.20           N  
ATOM    105  CA  ARG A 475      50.705  -8.280 -19.997  1.00 66.21           C  
ATOM    106  C   ARG A 475      52.168  -8.720 -19.911  1.00 67.21           C  
ATOM    107  O   ARG A 475      52.590  -9.339 -18.936  1.00 67.62           O  
ATOM    108  CB  ARG A 475      49.858  -9.402 -20.600  1.00 65.28           C  
ATOM    109  CG  ARG A 475      49.742 -10.622 -19.741  1.00 64.85           C  
ATOM    110  CD  ARG A 475      48.793 -11.614 -20.374  1.00 63.58           C  
ATOM    111  NE  ARG A 475      47.395 -11.198 -20.288  1.00 62.12           N  
ATOM    112  CZ  ARG A 475      46.664 -11.218 -19.177  1.00 60.90           C  
ATOM    113  NH1 ARG A 475      47.191 -11.626 -18.033  1.00 60.03           N  
ATOM    114  NH2 ARG A 475      45.386 -10.870 -19.210  1.00 58.69           N  
ATOM    115  N   ASP A 476      52.944  -8.384 -20.930  1.00 68.88           N  
ATOM    116  CA  ASP A 476      54.347  -8.763 -20.977  1.00 70.11           C  
ATOM    117  C   ASP A 476      55.220  -7.784 -20.211  1.00 69.87           C  
ATOM    118  O   ASP A 476      56.407  -8.046 -20.012  1.00 70.64           O  
ATOM    119  CB  ASP A 476      54.818  -8.834 -22.428  1.00 72.49           C  
ATOM    120  CG  ASP A 476      54.919  -7.453 -23.073  1.00 75.46           C  
ATOM    121  OD1 ASP A 476      55.778  -6.660 -22.625  1.00 77.08           O  
ATOM    122  OD2 ASP A 476      54.143  -7.155 -24.019  1.00 76.58           O  
ATOM    123  N   ARG A 477      54.644  -6.653 -19.802  1.00 69.21           N  
ATOM    124  CA  ARG A 477      55.378  -5.645 -19.042  1.00 68.65           C  
ATOM    125  C   ARG A 477      55.281  -5.912 -17.535  1.00 68.19           C  
ATOM    126  O   ARG A 477      55.805  -5.150 -16.723  1.00 67.51           O  
ATOM    127  CB  ARG A 477      54.832  -4.245 -19.336  1.00 69.63           C  
ATOM    128  CG  ARG A 477      55.774  -3.371 -20.102  1.00 70.23           C  
ATOM    129  CD  ARG A 477      55.790  -3.772 -21.536  1.00 71.77           C  
ATOM    130  NE  ARG A 477      57.137  -3.987 -22.056  1.00 73.64           N  
ATOM    131  CZ  ARG A 477      57.910  -5.030 -21.759  1.00 74.95           C  
ATOM    132  NH1 ARG A 477      57.477  -5.969 -20.924  1.00 75.05           N  
ATOM    133  NH2 ARG A 477      59.100  -5.160 -22.332  1.00 75.35           N  
ATOM    134  N   LEU A 478      54.608  -6.992 -17.170  1.00 67.15           N  
ATOM    135  CA  LEU A 478      54.446  -7.356 -15.773  1.00 66.67           C  
ATOM    136  C   LEU A 478      55.229  -8.633 -15.464  1.00 67.01           C  
ATOM    137  O   LEU A 478      54.944  -9.687 -16.011  1.00 67.34           O  
ATOM    138  CB  LEU A 478      52.971  -7.573 -15.494  1.00 65.62           C  
ATOM    139  CG  LEU A 478      52.522  -7.470 -14.053  1.00 64.73           C  
ATOM    140  CD1 LEU A 478      52.680  -6.030 -13.591  1.00 64.70           C  
ATOM    141  CD2 LEU A 478      51.084  -7.903 -13.945  1.00 64.95           C  
ATOM    142  N   VAL A 479      56.220  -8.535 -14.586  1.00 67.49           N  
ATOM    143  CA  VAL A 479      57.031  -9.687 -14.211  1.00 67.87           C  
ATOM    144  C   VAL A 479      56.591 -10.180 -12.834  1.00 68.78           C  
ATOM    145  O   VAL A 479      56.989  -9.613 -11.813  1.00 68.59           O  
ATOM    146  CB  VAL A 479      58.546  -9.323 -14.148  1.00 67.75           C  
ATOM    147  CG1 VAL A 479      59.385 -10.575 -13.900  1.00 67.73           C  
ATOM    148  CG2 VAL A 479      58.987  -8.643 -15.441  1.00 67.24           C  
ATOM    149  N   LEU A 480      55.778 -11.233 -12.812  1.00 69.26           N  
ATOM    150  CA  LEU A 480      55.282 -11.790 -11.560  1.00 70.35           C  
ATOM    151  C   LEU A 480      56.411 -12.353 -10.706  1.00 71.14           C  
ATOM    152  O   LEU A 480      57.401 -12.849 -11.243  1.00 71.19           O  
ATOM    153  CB  LEU A 480      54.264 -12.884 -11.849  1.00 70.95           C  
ATOM    154  CG  LEU A 480      53.110 -12.495 -12.771  1.00 70.87           C  
ATOM    155  CD1 LEU A 480      52.245 -13.721 -13.024  1.00 70.91           C  
ATOM    156  CD2 LEU A 480      52.295 -11.379 -12.138  1.00 70.19           C  
ATOM    157  N   GLY A 481      56.242 -12.272  -9.379  1.00 71.43           N  
ATOM    158  CA  GLY A 481      57.251 -12.755  -8.449  1.00 71.67           C  
ATOM    159  C   GLY A 481      56.707 -13.423  -7.196  1.00 72.67           C  
ATOM    160  O   GLY A 481      55.668 -14.076  -7.239  1.00 72.69           O  
ATOM    161  N   LYS A 482      57.404 -13.249  -6.072  1.00 73.71           N  
ATOM    162  CA  LYS A 482      57.007 -13.881  -4.811  1.00 74.85           C  
ATOM    163  C   LYS A 482      55.570 -13.613  -4.458  1.00 74.14           C  
ATOM    164  O   LYS A 482      55.089 -12.501  -4.613  1.00 75.10           O  
ATOM    165  CB  LYS A 482      57.898 -13.401  -3.659  1.00 77.02           C  
ATOM    166  CG  LYS A 482      59.322 -13.948  -3.705  1.00 80.28           C  
ATOM    167  CD  LYS A 482      60.172 -13.464  -2.522  1.00 82.17           C  
ATOM    168  CE  LYS A 482      61.579 -14.111  -2.531  1.00 82.68           C  
ATOM    169  NZ  LYS A 482      61.536 -15.592  -2.291  1.00 82.52           N  
ATOM    170  N   PRO A 483      54.852 -14.634  -3.981  1.00 72.71           N  
ATOM    171  CA  PRO A 483      53.452 -14.461  -3.606  1.00 72.35           C  
ATOM    172  C   PRO A 483      53.350 -13.763  -2.259  1.00 72.44           C  
ATOM    173  O   PRO A 483      53.953 -14.204  -1.291  1.00 72.22           O  
ATOM    174  CB  PRO A 483      52.931 -15.888  -3.570  1.00 71.27           C  
ATOM    175  CG  PRO A 483      54.091 -16.636  -3.143  1.00 71.58           C  
ATOM    176  CD  PRO A 483      55.221 -16.054  -3.949  1.00 71.70           C  
ATOM    177  N   LEU A 484      52.588 -12.670  -2.210  1.00 72.66           N  
ATOM    178  CA  LEU A 484      52.398 -11.881  -0.996  1.00 72.68           C  
ATOM    179  C   LEU A 484      51.289 -12.453  -0.165  1.00 73.95           C  
ATOM    180  O   LEU A 484      50.905 -11.901   0.856  1.00 73.66           O  
ATOM    181  CB  LEU A 484      52.063 -10.432  -1.342  1.00 70.41           C  
ATOM    182  CG  LEU A 484      53.219  -9.689  -1.998  1.00 68.93           C  
ATOM    183  CD1 LEU A 484      52.726  -8.393  -2.586  1.00 66.92           C  
ATOM    184  CD2 LEU A 484      54.317  -9.473  -0.973  1.00 67.03           C  
ATOM    185  N   GLY A 485      50.777 -13.584  -0.606  1.00 76.94           N  
ATOM    186  CA  GLY A 485      49.701 -14.218   0.117  1.00 80.28           C  
ATOM    187  C   GLY A 485      48.516 -14.433  -0.791  1.00 82.23           C  
ATOM    188  O   GLY A 485      48.646 -14.597  -2.010  1.00 82.03           O  
ATOM    189  N   GLU A 486      47.340 -14.434  -0.199  1.00 84.63           N  
ATOM    190  CA  GLU A 486      46.148 -14.634  -0.984  1.00 87.83           C  
ATOM    191  C   GLU A 486      44.945 -13.997  -0.280  1.00 89.33           C  
ATOM    192  O   GLU A 486      44.738 -14.191   0.924  1.00 89.27           O  
ATOM    193  CB  GLU A 486      45.950 -16.148  -1.254  1.00 88.47           C  
ATOM    194  CG  GLU A 486      45.709 -17.019  -0.036  1.00 89.41           C  
ATOM    195  CD  GLU A 486      44.269 -17.523   0.039  1.00 90.89           C  
ATOM    196  OE1 GLU A 486      43.876 -18.101   1.076  1.00 92.17           O  
ATOM    197  OE2 GLU A 486      43.521 -17.347  -0.948  1.00 90.77           O  
ATOM    198  N   GLY A 487      44.181 -13.206  -1.030  1.00 91.03           N  
ATOM    199  CA  GLY A 487      43.005 -12.569  -0.475  1.00 93.44           C  
ATOM    200  C   GLY A 487      41.975 -13.656  -0.229  1.00 95.65           C  
ATOM    201  O   GLY A 487      42.316 -14.840  -0.202  1.00 96.45           O  
ATOM    202  N   ALA A 488      40.715 -13.271  -0.041  1.00 87.41           N  
ATOM    203  CA  ALA A 488      39.676 -14.280   0.183  1.00 82.31           C  
ATOM    204  C   ALA A 488      39.021 -14.612  -1.157  1.00 88.77           C  
ATOM    205  O   ALA A 488      38.590 -15.754  -1.398  1.00 98.52           O  
ATOM    206  CB  ALA A 488      38.595 -13.734   1.191  1.00 61.86           C  
ATOM    207  N   PHE A 489      38.988 -13.605  -2.032  1.00 98.18           N  
ATOM    208  CA  PHE A 489      38.428 -13.741  -3.374  1.00 97.25           C  
ATOM    209  C   PHE A 489      39.555 -13.834  -4.409  1.00 96.05           C  
ATOM    210  O   PHE A 489      39.411 -13.360  -5.553  1.00 96.08           O  
ATOM    211  CB  PHE A 489      37.515 -12.542  -3.702  1.00 97.30           C  
ATOM    212  N   GLY A 490      40.676 -14.438  -4.005  1.00 93.76           N  
ATOM    213  CA  GLY A 490      41.794 -14.592  -4.922  1.00 90.98           C  
ATOM    214  C   GLY A 490      43.143 -14.733  -4.257  1.00 88.36           C  
ATOM    215  O   GLY A 490      43.243 -15.226  -3.140  1.00 88.83           O  
ATOM    216  N   GLN A 491      44.186 -14.313  -4.960  1.00 85.00           N  
ATOM    217  CA  GLN A 491      45.528 -14.373  -4.417  1.00 81.87           C  
ATOM    218  C   GLN A 491      46.296 -13.158  -4.936  1.00 78.81           C  
ATOM    219  O   GLN A 491      46.003 -12.655  -6.027  1.00 78.19           O  
ATOM    220  CB  GLN A 491      46.221 -15.667  -4.841  1.00 83.17           C  
ATOM    221  CG  GLN A 491      46.889 -15.584  -6.196  1.00 86.35           C  
ATOM    222  CD  GLN A 491      47.452 -16.914  -6.658  1.00 87.91           C  
ATOM    223  OE1 GLN A 491      46.701 -17.796  -7.093  1.00 88.43           O  
ATOM    224  NE2 GLN A 491      48.780 -17.073  -6.564  1.00 88.03           N  
ATOM    225  N   VAL A 492      47.262 -12.686  -4.147  1.00 74.80           N  
ATOM    226  CA  VAL A 492      48.072 -11.522  -4.506  1.00 69.71           C  
ATOM    227  C   VAL A 492      49.562 -11.858  -4.498  1.00 66.90           C  
ATOM    228  O   VAL A 492      50.064 -12.482  -3.569  1.00 66.38           O  
ATOM    229  CB  VAL A 492      47.836 -10.364  -3.521  1.00 69.34           C  
ATOM    230  CG1 VAL A 492      48.558  -9.129  -3.996  1.00 68.54           C  
ATOM    231  CG2 VAL A 492      46.346 -10.108  -3.365  1.00 68.49           C  
ATOM    232  N   VAL A 493      50.266 -11.441  -5.540  1.00 63.58           N  
ATOM    233  CA  VAL A 493      51.688 -11.711  -5.633  1.00 62.33           C  
ATOM    234  C   VAL A 493      52.483 -10.431  -5.902  1.00 62.85           C  
ATOM    235  O   VAL A 493      51.979  -9.486  -6.506  1.00 62.78           O  
ATOM    236  CB  VAL A 493      52.009 -12.746  -6.754  1.00 61.13           C  
ATOM    237  CG1 VAL A 493      50.900 -13.767  -6.865  1.00 60.02           C  
ATOM    238  CG2 VAL A 493      52.247 -12.055  -8.059  1.00 60.09           C  
ATOM    239  N   LEU A 494      53.718 -10.390  -5.421  1.00 62.43           N  
ATOM    240  CA  LEU A 494      54.557  -9.234  -5.654  1.00 62.81           C  
ATOM    241  C   LEU A 494      55.035  -9.314  -7.104  1.00 63.41           C  
ATOM    242  O   LEU A 494      55.240 -10.392  -7.632  1.00 64.89           O  
ATOM    243  CB  LEU A 494      55.749  -9.256  -4.699  1.00 62.68           C  
ATOM    244  CG  LEU A 494      56.859  -8.223  -4.944  1.00 62.26           C  
ATOM    245  CD1 LEU A 494      56.336  -6.799  -4.851  1.00 60.68           C  
ATOM    246  CD2 LEU A 494      57.932  -8.444  -3.926  1.00 62.42           C  
ATOM    247  N   ALA A 495      55.203  -8.181  -7.765  1.00 63.92           N  
ATOM    248  CA  ALA A 495      55.674  -8.213  -9.140  1.00 64.63           C  
ATOM    249  C   ALA A 495      56.386  -6.929  -9.491  1.00 65.36           C  
ATOM    250  O   ALA A 495      56.324  -5.955  -8.755  1.00 64.55           O  
ATOM    251  CB  ALA A 495      54.518  -8.436 -10.091  1.00 64.92           C  
ATOM    252  N   GLU A 496      57.058  -6.925 -10.628  1.00 67.02           N  
ATOM    253  CA  GLU A 496      57.778  -5.749 -11.065  1.00 69.00           C  
ATOM    254  C   GLU A 496      57.203  -5.313 -12.399  1.00 69.33           C  
ATOM    255  O   GLU A 496      57.243  -6.058 -13.379  1.00 68.46           O  
ATOM    256  CB  GLU A 496      59.269  -6.063 -11.183  1.00 70.80           C  
ATOM    257  CG  GLU A 496      59.844  -6.682  -9.910  1.00 76.27           C  
ATOM    258  CD  GLU A 496      61.364  -6.499  -9.745  1.00 79.25           C  
ATOM    259  OE1 GLU A 496      62.149  -6.966 -10.611  1.00 80.65           O  
ATOM    260  OE2 GLU A 496      61.772  -5.888  -8.727  1.00 80.87           O  
ATOM    261  N   ALA A 497      56.646  -4.108 -12.422  1.00 70.26           N  
ATOM    262  CA  ALA A 497      56.044  -3.577 -13.642  1.00 71.56           C  
ATOM    263  C   ALA A 497      57.018  -2.717 -14.427  1.00 72.51           C  
ATOM    264  O   ALA A 497      57.561  -1.734 -13.935  1.00 71.60           O  
ATOM    265  CB  ALA A 497      54.794  -2.795 -13.314  1.00 70.47           C  
ATOM    266  N   ILE A 498      57.235  -3.117 -15.668  1.00 74.88           N  
ATOM    267  CA  ILE A 498      58.150  -2.417 -16.536  1.00 76.88           C  
ATOM    268  C   ILE A 498      57.460  -1.239 -17.201  1.00 79.03           C  
ATOM    269  O   ILE A 498      56.302  -1.324 -17.606  1.00 78.49           O  
ATOM    270  CB  ILE A 498      58.685  -3.345 -17.625  1.00 76.11           C  
ATOM    271  CG1 ILE A 498      59.304  -4.589 -16.990  1.00 75.99           C  
ATOM    272  CG2 ILE A 498      59.705  -2.589 -18.472  1.00 76.14           C  
ATOM    273  CD1 ILE A 498      59.858  -5.586 -17.995  1.00 76.01           C  
ATOM    274  N   GLY A 499      58.194  -0.138 -17.298  1.00 81.26           N  
ATOM    275  CA  GLY A 499      57.678   1.060 -17.919  1.00 84.35           C  
ATOM    276  C   GLY A 499      56.267   1.385 -17.495  1.00 87.17           C  
ATOM    277  O   GLY A 499      55.371   1.485 -18.332  1.00 88.16           O  
ATOM    278  N   LEU A 500      56.062   1.562 -16.197  1.00 89.84           N  
ATOM    279  CA  LEU A 500      54.731   1.888 -15.687  1.00 91.70           C  
ATOM    280  C   LEU A 500      54.547   3.401 -15.694  1.00 93.38           C  
ATOM    281  O   LEU A 500      53.422   3.901 -15.752  1.00 93.53           O  
ATOM    282  CB  LEU A 500      54.561   1.339 -14.269  1.00 91.32           C  
ATOM    283  CG  LEU A 500      53.131   0.986 -13.851  1.00 90.95           C  
ATOM    284  CD1 LEU A 500      53.180   0.202 -12.577  1.00 91.31           C  
ATOM    285  CD2 LEU A 500      52.297   2.227 -13.679  1.00 91.38           C  
ATOM    286  N   ASP A 501      55.664   4.118 -15.647  1.00 95.44           N  
ATOM    287  CA  ASP A 501      55.646   5.571 -15.651  1.00 97.91           C  
ATOM    288  C   ASP A 501      55.152   6.056 -17.002  1.00 99.32           C  
ATOM    289  O   ASP A 501      54.541   7.116 -17.091  1.00100.11           O  
ATOM    290  CB  ASP A 501      57.055   6.116 -15.380  1.00 98.68           C  
ATOM    291  CG  ASP A 501      57.081   7.636 -15.176  1.00 98.33           C  
ATOM    292  OD1 ASP A 501      56.839   8.389 -16.149  1.00 97.96           O  
ATOM    293  OD2 ASP A 501      57.354   8.074 -14.036  1.00 97.06           O  
ATOM    294  N   LYS A 502      55.419   5.274 -18.046  1.00100.94           N  
ATOM    295  CA  LYS A 502      55.007   5.605 -19.417  1.00102.44           C  
ATOM    296  C   LYS A 502      55.883   6.704 -20.030  1.00102.83           C  
ATOM    297  O   LYS A 502      55.964   6.846 -21.242  1.00102.63           O  
ATOM    298  CB  LYS A 502      53.520   6.012 -19.448  1.00102.83           C  
ATOM    299  CG  LYS A 502      52.577   4.905 -18.956  1.00103.56           C  
ATOM    300  CD  LYS A 502      51.114   5.345 -18.871  1.00104.10           C  
ATOM    301  CE  LYS A 502      50.203   4.184 -18.406  1.00104.41           C  
ATOM    302  NZ  LYS A 502      48.753   4.554 -18.239  1.00103.22           N  
ATOM    303  N   ASP A 503      56.549   7.468 -19.171  1.00103.60           N  
ATOM    304  CA  ASP A 503      57.444   8.538 -19.594  1.00104.23           C  
ATOM    305  C   ASP A 503      58.848   8.066 -19.259  1.00103.94           C  
ATOM    306  O   ASP A 503      59.844   8.701 -19.610  1.00103.83           O  
ATOM    307  CB  ASP A 503      57.134   9.818 -18.828  1.00105.77           C  
ATOM    308  CG  ASP A 503      55.712  10.287 -19.045  1.00107.37           C  
ATOM    309  OD1 ASP A 503      55.389  10.619 -20.210  1.00108.42           O  
ATOM    310  OD2 ASP A 503      54.925  10.319 -18.066  1.00107.62           O  
ATOM    311  N   LYS A 504      58.895   6.945 -18.544  1.00103.36           N  
ATOM    312  CA  LYS A 504      60.132   6.297 -18.130  1.00102.23           C  
ATOM    313  C   LYS A 504      59.826   4.819 -18.282  1.00100.33           C  
ATOM    314  O   LYS A 504      59.684   4.092 -17.298  1.00100.48           O  
ATOM    315  CB  LYS A 504      60.454   6.625 -16.669  1.00103.13           C  
ATOM    316  CG  LYS A 504      60.771   8.086 -16.409  1.00104.74           C  
ATOM    317  CD  LYS A 504      61.115   8.312 -14.946  1.00106.21           C  
ATOM    318  CE  LYS A 504      61.524   9.763 -14.692  1.00108.40           C  
ATOM    319  NZ  LYS A 504      61.889  10.024 -13.259  1.00109.41           N  
ATOM    320  N   PRO A 505      59.693   4.360 -19.533  1.00 98.38           N  
ATOM    321  CA  PRO A 505      59.395   2.970 -19.883  1.00 96.42           C  
ATOM    322  C   PRO A 505      60.511   1.972 -19.586  1.00 94.13           C  
ATOM    323  O   PRO A 505      60.302   0.761 -19.664  1.00 93.63           O  
ATOM    324  CB  PRO A 505      59.080   3.058 -21.374  1.00 96.98           C  
ATOM    325  CG  PRO A 505      60.023   4.146 -21.827  1.00 97.43           C  
ATOM    326  CD  PRO A 505      59.859   5.186 -20.744  1.00 97.82           C  
ATOM    327  N   ASN A 506      61.692   2.476 -19.243  1.00 91.37           N  
ATOM    328  CA  ASN A 506      62.823   1.605 -18.937  1.00 88.67           C  
ATOM    329  C   ASN A 506      63.035   1.439 -17.437  1.00 86.10           C  
ATOM    330  O   ASN A 506      64.112   1.029 -17.004  1.00 86.32           O  
ATOM    331  CB  ASN A 506      64.101   2.166 -19.562  1.00 89.42           C  
ATOM    332  CG  ASN A 506      63.920   2.509 -21.019  1.00 90.06           C  
ATOM    333  OD1 ASN A 506      63.462   1.680 -21.806  1.00 89.36           O  
ATOM    334  ND2 ASN A 506      64.277   3.740 -21.394  1.00 90.39           N  
ATOM    335  N   ARG A 507      62.020   1.755 -16.642  1.00 83.03           N  
ATOM    336  CA  ARG A 507      62.144   1.640 -15.197  1.00 80.47           C  
ATOM    337  C   ARG A 507      61.192   0.594 -14.653  1.00 77.77           C  
ATOM    338  O   ARG A 507      60.098   0.396 -15.175  1.00 77.01           O  
ATOM    339  CB  ARG A 507      61.885   3.000 -14.507  1.00 82.04           C  
ATOM    340  CG  ARG A 507      62.957   4.089 -14.758  1.00 84.22           C  
ATOM    341  CD  ARG A 507      62.961   4.557 -16.229  1.00 86.16           C  
ATOM    342  NE  ARG A 507      64.222   5.167 -16.671  1.00 87.08           N  
ATOM    343  CZ  ARG A 507      64.473   5.539 -17.929  1.00 87.39           C  
ATOM    344  NH1 ARG A 507      63.553   5.365 -18.875  1.00 87.22           N  
ATOM    345  NH2 ARG A 507      65.643   6.085 -18.248  1.00 87.12           N  
ATOM    346  N   VAL A 508      61.629  -0.080 -13.595  1.00 74.84           N  
ATOM    347  CA  VAL A 508      60.822  -1.102 -12.953  1.00 72.19           C  
ATOM    348  C   VAL A 508      60.215  -0.501 -11.699  1.00 70.31           C  
ATOM    349  O   VAL A 508      60.831   0.332 -11.051  1.00 70.20           O  
ATOM    350  CB  VAL A 508      61.680  -2.332 -12.604  1.00 72.27           C  
ATOM    351  CG1 VAL A 508      60.901  -3.314 -11.768  1.00 71.68           C  
ATOM    352  CG2 VAL A 508      62.108  -3.005 -13.877  1.00 72.60           C  
ATOM    353  N   THR A 509      59.001  -0.928 -11.369  1.00 68.43           N  
ATOM    354  CA  THR A 509      58.268  -0.414 -10.212  1.00 65.88           C  
ATOM    355  C   THR A 509      57.645  -1.578  -9.460  1.00 64.43           C  
ATOM    356  O   THR A 509      56.783  -2.267 -10.005  1.00 64.43           O  
ATOM    357  CB  THR A 509      57.096   0.528 -10.657  1.00 66.20           C  
ATOM    358  OG1 THR A 509      57.595   1.544 -11.539  1.00 66.34           O  
ATOM    359  CG2 THR A 509      56.423   1.169  -9.455  1.00 64.13           C  
ATOM    360  N   LYS A 510      58.073  -1.786  -8.217  1.00 62.21           N  
ATOM    361  CA  LYS A 510      57.523  -2.860  -7.408  1.00 59.32           C  
ATOM    362  C   LYS A 510      56.030  -2.621  -7.238  1.00 57.32           C  
ATOM    363  O   LYS A 510      55.617  -1.516  -6.917  1.00 56.22           O  
ATOM    364  CB  LYS A 510      58.175  -2.855  -6.045  1.00 61.47           C  
ATOM    365  CG  LYS A 510      58.839  -4.130  -5.669  1.00 63.14           C  
ATOM    366  CD  LYS A 510      60.168  -4.227  -6.361  1.00 65.27           C  
ATOM    367  CE  LYS A 510      60.960  -5.384  -5.765  1.00 67.33           C  
ATOM    368  NZ  LYS A 510      60.851  -5.381  -4.269  1.00 67.48           N  
ATOM    369  N   VAL A 511      55.214  -3.647  -7.456  1.00 56.17           N  
ATOM    370  CA  VAL A 511      53.756  -3.515  -7.317  1.00 54.08           C  
ATOM    371  C   VAL A 511      53.127  -4.773  -6.743  1.00 53.66           C  
ATOM    372  O   VAL A 511      53.791  -5.788  -6.582  1.00 53.02           O  
ATOM    373  CB  VAL A 511      53.055  -3.231  -8.678  1.00 53.48           C  
ATOM    374  CG1 VAL A 511      53.424  -1.850  -9.191  1.00 52.56           C  
ATOM    375  CG2 VAL A 511      53.449  -4.291  -9.703  1.00 52.38           C  
ATOM    376  N   ALA A 512      51.837  -4.686  -6.443  1.00 53.11           N  
ATOM    377  CA  ALA A 512      51.073  -5.794  -5.901  1.00 52.75           C  
ATOM    378  C   ALA A 512      50.016  -6.139  -6.937  1.00 53.39           C  
ATOM    379  O   ALA A 512      49.225  -5.283  -7.316  1.00 53.79           O  
ATOM    380  CB  ALA A 512      50.407  -5.380  -4.606  1.00 51.62           C  
ATOM    381  N   VAL A 513      49.988  -7.398  -7.376  1.00 53.85           N  
ATOM    382  CA  VAL A 513      49.035  -7.850  -8.393  1.00 53.10           C  
ATOM    383  C   VAL A 513      48.028  -8.860  -7.871  1.00 53.72           C  
ATOM    384  O   VAL A 513      48.390  -9.968  -7.553  1.00 54.38           O  
ATOM    385  CB  VAL A 513      49.753  -8.541  -9.567  1.00 52.82           C  
ATOM    386  CG1 VAL A 513      48.785  -8.732 -10.723  1.00 55.40           C  
ATOM    387  CG2 VAL A 513      50.936  -7.747 -10.008  1.00 51.68           C  
ATOM    388  N   LYS A 514      46.757  -8.494  -7.810  1.00 55.13           N  
ATOM    389  CA  LYS A 514      45.738  -9.428  -7.347  1.00 55.52           C  
ATOM    390  C   LYS A 514      45.210 -10.192  -8.551  1.00 57.62           C  
ATOM    391  O   LYS A 514      45.083  -9.635  -9.647  1.00 56.90           O  
ATOM    392  CB  LYS A 514      44.609  -8.671  -6.664  1.00 54.09           C  
ATOM    393  CG  LYS A 514      43.559  -9.559  -6.059  1.00 51.94           C  
ATOM    394  CD  LYS A 514      42.663  -8.786  -5.116  1.00 50.59           C  
ATOM    395  CE  LYS A 514      41.754  -9.730  -4.398  1.00 51.10           C  
ATOM    396  NZ  LYS A 514      40.691  -9.052  -3.629  1.00 51.95           N  
ATOM    397  N   MET A 515      44.932 -11.475  -8.346  1.00 60.19           N  
ATOM    398  CA  MET A 515      44.440 -12.341  -9.411  1.00 62.46           C  
ATOM    399  C   MET A 515      43.651 -13.496  -8.841  1.00 64.80           C  
ATOM    400  O   MET A 515      43.626 -13.694  -7.625  1.00 64.18           O  
ATOM    401  CB  MET A 515      45.608 -12.892 -10.220  1.00 61.43           C  
ATOM    402  CG  MET A 515      46.627 -13.624  -9.377  1.00 61.61           C  
ATOM    403  SD  MET A 515      48.165 -13.856 -10.309  1.00 64.33           S  
ATOM    404  CE  MET A 515      48.434 -15.662 -10.101  1.00 65.70           C  
ATOM    405  N   LEU A 516      43.016 -14.262  -9.729  1.00 68.61           N  
ATOM    406  CA  LEU A 516      42.199 -15.417  -9.346  1.00 72.36           C  
ATOM    407  C   LEU A 516      42.976 -16.733  -9.313  1.00 74.83           C  
ATOM    408  O   LEU A 516      43.995 -16.889 -10.002  1.00 74.59           O  
ATOM    409  CB  LEU A 516      41.041 -15.578 -10.321  1.00 72.69           C  
ATOM    410  CG  LEU A 516      40.093 -14.398 -10.515  1.00 74.22           C  
ATOM    411  CD1 LEU A 516      39.119 -14.767 -11.629  1.00 72.82           C  
ATOM    412  CD2 LEU A 516      39.357 -14.051  -9.195  1.00 73.32           C  
ATOM    413  N   LYS A 517      42.493 -17.675  -8.512  1.00 77.81           N  
ATOM    414  CA  LYS A 517      43.132 -18.980  -8.446  1.00 80.99           C  
ATOM    415  C   LYS A 517      42.605 -19.830  -9.612  1.00 82.71           C  
ATOM    416  O   LYS A 517      41.566 -19.520 -10.216  1.00 82.12           O  
ATOM    417  CB  LYS A 517      42.813 -19.675  -7.122  1.00 82.54           C  
ATOM    418  CG  LYS A 517      43.299 -18.941  -5.880  1.00 85.45           C  
ATOM    419  CD  LYS A 517      42.949 -19.728  -4.603  1.00 87.15           C  
ATOM    420  CE  LYS A 517      43.381 -18.992  -3.328  1.00 88.71           C  
ATOM    421  NZ  LYS A 517      42.990 -19.718  -2.071  1.00 88.30           N  
ATOM    422  N   SER A 518      43.331 -20.893  -9.930  1.00 84.83           N  
ATOM    423  CA  SER A 518      42.963 -21.806 -11.005  1.00 86.35           C  
ATOM    424  C   SER A 518      41.510 -22.304 -10.879  1.00 87.33           C  
ATOM    425  O   SER A 518      40.792 -22.433 -11.870  1.00 87.36           O  
ATOM    426  CB  SER A 518      43.926 -22.996 -10.988  1.00 86.53           C  
ATOM    427  OG  SER A 518      43.998 -23.548  -9.681  1.00 87.23           O  
ATOM    428  N   ASP A 519      41.079 -22.581  -9.652  1.00 88.55           N  
ATOM    429  CA  ASP A 519      39.725 -23.062  -9.401  1.00 89.87           C  
ATOM    430  C   ASP A 519      38.813 -21.904  -9.021  1.00 91.04           C  
ATOM    431  O   ASP A 519      37.960 -22.036  -8.131  1.00 91.87           O  
ATOM    432  CB  ASP A 519      39.746 -24.072  -8.261  1.00 90.21           C  
ATOM    433  CG  ASP A 519      40.268 -23.469  -6.967  1.00 91.13           C  
ATOM    434  OD1 ASP A 519      41.366 -22.869  -6.985  1.00 91.55           O  
ATOM    435  OD2 ASP A 519      39.582 -23.601  -5.933  1.00 92.04           O  
ATOM    436  N   ALA A 520      38.999 -20.773  -9.695  1.00 91.31           N  
ATOM    437  CA  ALA A 520      38.210 -19.579  -9.426  1.00 90.81           C  
ATOM    438  C   ALA A 520      36.820 -19.704 -10.019  1.00 90.76           C  
ATOM    439  O   ALA A 520      36.675 -19.985 -11.208  1.00 90.60           O  
ATOM    440  CB  ALA A 520      38.916 -18.355  -9.997  1.00 90.74           C  
ATOM    441  N   THR A 521      35.804 -19.488  -9.193  1.00 90.93           N  
ATOM    442  CA  THR A 521      34.426 -19.572  -9.651  1.00 91.89           C  
ATOM    443  C   THR A 521      34.098 -18.381 -10.548  1.00 92.32           C  
ATOM    444  O   THR A 521      34.832 -17.402 -10.577  1.00 92.98           O  
ATOM    445  CB  THR A 521      33.456 -19.608  -8.455  1.00 91.81           C  
ATOM    446  OG1 THR A 521      32.177 -20.074  -8.892  1.00 93.02           O  
ATOM    447  CG2 THR A 521      33.295 -18.233  -7.854  1.00 92.51           C  
ATOM    448  N   GLU A 522      33.002 -18.465 -11.290  1.00 93.34           N  
ATOM    449  CA  GLU A 522      32.603 -17.384 -12.187  1.00 93.96           C  
ATOM    450  C   GLU A 522      32.260 -16.119 -11.400  1.00 93.15           C  
ATOM    451  O   GLU A 522      32.476 -15.001 -11.875  1.00 92.58           O  
ATOM    452  CB  GLU A 522      31.399 -17.824 -13.022  1.00 95.69           C  
ATOM    453  CG  GLU A 522      31.006 -16.864 -14.133  1.00 98.11           C  
ATOM    454  CD  GLU A 522      29.846 -17.396 -14.973  1.00 99.60           C  
ATOM    455  OE1 GLU A 522      30.019 -18.445 -15.640  1.00100.23           O  
ATOM    456  OE2 GLU A 522      28.760 -16.768 -14.957  1.00 99.94           O  
ATOM    457  N   LYS A 523      31.725 -16.300 -10.195  1.00 92.25           N  
ATOM    458  CA  LYS A 523      31.366 -15.174  -9.339  1.00 91.11           C  
ATOM    459  C   LYS A 523      32.615 -14.459  -8.842  1.00 89.70           C  
ATOM    460  O   LYS A 523      32.619 -13.243  -8.684  1.00 89.37           O  
ATOM    461  CB  LYS A 523      30.556 -15.635  -8.125  1.00 91.58           C  
ATOM    462  CG  LYS A 523      29.961 -14.460  -7.356  1.00 92.95           C  
ATOM    463  CD  LYS A 523      29.482 -14.837  -5.973  1.00 93.97           C  
ATOM    464  CE  LYS A 523      30.659 -15.034  -5.033  1.00 95.16           C  
ATOM    465  NZ  LYS A 523      30.209 -15.266  -3.629  1.00 95.48           N  
ATOM    466  N   ASP A 524      33.669 -15.228  -8.575  1.00 88.02           N  
ATOM    467  CA  ASP A 524      34.916 -14.656  -8.104  1.00 86.28           C  
ATOM    468  C   ASP A 524      35.455 -13.630  -9.095  1.00 83.87           C  
ATOM    469  O   ASP A 524      35.804 -12.517  -8.702  1.00 84.10           O  
ATOM    470  CB  ASP A 524      35.950 -15.751  -7.859  1.00 87.91           C  
ATOM    471  CG  ASP A 524      35.630 -16.579  -6.631  1.00 89.26           C  
ATOM    472  OD1 ASP A 524      35.068 -16.014  -5.667  1.00 90.84           O  
ATOM    473  OD2 ASP A 524      35.952 -17.789  -6.626  1.00 90.20           O  
ATOM    474  N   LEU A 525      35.525 -14.002 -10.374  1.00 80.47           N  
ATOM    475  CA  LEU A 525      36.006 -13.069 -11.392  1.00 76.73           C  
ATOM    476  C   LEU A 525      35.064 -11.873 -11.394  1.00 75.26           C  
ATOM    477  O   LEU A 525      35.465 -10.735 -11.631  1.00 74.90           O  
ATOM    478  CB  LEU A 525      35.993 -13.717 -12.773  1.00 74.13           C  
ATOM    479  CG  LEU A 525      36.325 -12.778 -13.933  1.00 73.08           C  
ATOM    480  CD1 LEU A 525      37.709 -12.234 -13.764  1.00 72.63           C  
ATOM    481  CD2 LEU A 525      36.229 -13.521 -15.254  1.00 72.49           C  
ATOM    482  N   SER A 526      33.800 -12.160 -11.119  1.00 73.44           N  
ATOM    483  CA  SER A 526      32.762 -11.154 -11.072  1.00 70.96           C  
ATOM    484  C   SER A 526      33.157 -10.155  -9.995  1.00 69.26           C  
ATOM    485  O   SER A 526      33.165  -8.946 -10.236  1.00 68.36           O  
ATOM    486  CB  SER A 526      31.430 -11.832 -10.740  1.00 71.59           C  
ATOM    487  OG  SER A 526      30.343 -10.926 -10.707  1.00 72.98           O  
ATOM    488  N   ASP A 527      33.506 -10.679  -8.819  1.00 67.66           N  
ATOM    489  CA  ASP A 527      33.914  -9.868  -7.675  1.00 65.44           C  
ATOM    490  C   ASP A 527      35.201  -9.091  -7.928  1.00 63.67           C  
ATOM    491  O   ASP A 527      35.335  -7.947  -7.504  1.00 63.38           O  
ATOM    492  CB  ASP A 527      34.102 -10.760  -6.454  1.00 66.62           C  
ATOM    493  CG  ASP A 527      32.791 -11.279  -5.897  1.00 69.85           C  
ATOM    494  OD1 ASP A 527      32.845 -12.092  -4.932  1.00 71.58           O  
ATOM    495  OD2 ASP A 527      31.712 -10.873  -6.413  1.00 70.10           O  
ATOM    496  N   LEU A 528      36.139  -9.717  -8.628  1.00 61.09           N  
ATOM    497  CA  LEU A 528      37.410  -9.093  -8.899  1.00 60.49           C  
ATOM    498  C   LEU A 528      37.264  -7.886  -9.802  1.00 61.64           C  
ATOM    499  O   LEU A 528      37.867  -6.840  -9.567  1.00 61.28           O  
ATOM    500  CB  LEU A 528      38.361 -10.106  -9.533  1.00 59.67           C  
ATOM    501  CG  LEU A 528      39.769  -9.588  -9.861  1.00 59.77           C  
ATOM    502  CD1 LEU A 528      40.420  -9.003  -8.622  1.00 59.91           C  
ATOM    503  CD2 LEU A 528      40.616 -10.703 -10.408  1.00 58.67           C  
ATOM    504  N   ILE A 529      36.477  -8.046 -10.857  1.00 62.89           N  
ATOM    505  CA  ILE A 529      36.248  -6.971 -11.798  1.00 63.07           C  
ATOM    506  C   ILE A 529      35.506  -5.858 -11.075  1.00 62.97           C  
ATOM    507  O   ILE A 529      35.822  -4.676 -11.211  1.00 63.66           O  
ATOM    508  CB  ILE A 529      35.400  -7.461 -12.961  1.00 63.82           C  
ATOM    509  CG1 ILE A 529      36.068  -8.699 -13.585  1.00 65.70           C  
ATOM    510  CG2 ILE A 529      35.242  -6.341 -13.986  1.00 63.68           C  
ATOM    511  CD1 ILE A 529      35.220  -9.449 -14.641  1.00 64.78           C  
ATOM    512  N   SER A 530      34.520  -6.256 -10.287  1.00 62.22           N  
ATOM    513  CA  SER A 530      33.729  -5.311  -9.532  1.00 62.35           C  
ATOM    514  C   SER A 530      34.614  -4.495  -8.575  1.00 62.70           C  
ATOM    515  O   SER A 530      34.411  -3.295  -8.376  1.00 62.47           O  
ATOM    516  CB  SER A 530      32.670  -6.087  -8.755  1.00 62.67           C  
ATOM    517  OG  SER A 530      31.808  -5.216  -8.053  1.00 66.21           O  
ATOM    518  N   GLU A 531      35.598  -5.148  -7.980  1.00 62.76           N  
ATOM    519  CA  GLU A 531      36.494  -4.482  -7.055  1.00 62.50           C  
ATOM    520  C   GLU A 531      37.366  -3.468  -7.793  1.00 61.71           C  
ATOM    521  O   GLU A 531      37.628  -2.382  -7.296  1.00 61.36           O  
ATOM    522  CB  GLU A 531      37.367  -5.519  -6.383  1.00 64.30           C  
ATOM    523  CG  GLU A 531      38.215  -4.983  -5.270  1.00 67.45           C  
ATOM    524  CD  GLU A 531      39.229  -6.000  -4.824  1.00 69.37           C  
ATOM    525  OE1 GLU A 531      38.862  -7.189  -4.732  1.00 71.86           O  
ATOM    526  OE2 GLU A 531      40.385  -5.618  -4.561  1.00 71.57           O  
ATOM    527  N   MET A 532      37.831  -3.826  -8.980  1.00 60.77           N  
ATOM    528  CA  MET A 532      38.659  -2.917  -9.764  1.00 60.82           C  
ATOM    529  C   MET A 532      37.895  -1.649 -10.170  1.00 61.42           C  
ATOM    530  O   MET A 532      38.408  -0.527 -10.050  1.00 61.11           O  
ATOM    531  CB  MET A 532      39.158  -3.623 -11.015  1.00 60.06           C  
ATOM    532  CG  MET A 532      39.824  -2.700 -12.010  1.00 59.29           C  
ATOM    533  SD  MET A 532      40.454  -3.620 -13.403  1.00 58.66           S  
ATOM    534  CE  MET A 532      38.919  -4.448 -13.921  1.00 58.10           C  
ATOM    535  N   GLU A 533      36.671  -1.832 -10.648  1.00 61.50           N  
ATOM    536  CA  GLU A 533      35.858  -0.705 -11.059  1.00 61.46           C  
ATOM    537  C   GLU A 533      35.570   0.246  -9.900  1.00 61.64           C  
ATOM    538  O   GLU A 533      35.541   1.460 -10.101  1.00 62.59           O  
ATOM    539  CB  GLU A 533      34.563  -1.199 -11.708  1.00 61.48           C  
ATOM    540  CG  GLU A 533      34.779  -1.976 -13.016  1.00 61.47           C  
ATOM    541  CD  GLU A 533      35.611  -1.198 -14.049  1.00 63.50           C  
ATOM    542  OE1 GLU A 533      35.152  -0.129 -14.530  1.00 64.66           O  
ATOM    543  OE2 GLU A 533      36.732  -1.652 -14.379  1.00 62.38           O  
ATOM    544  N   MET A 534      35.362  -0.281  -8.693  1.00 61.29           N  
ATOM    545  CA  MET A 534      35.119   0.590  -7.537  1.00 61.06           C  
ATOM    546  C   MET A 534      36.354   1.417  -7.264  1.00 60.03           C  
ATOM    547  O   MET A 534      36.262   2.589  -6.967  1.00 58.83           O  
ATOM    548  CB  MET A 534      34.809  -0.212  -6.281  1.00 63.05           C  
ATOM    549  CG  MET A 534      33.353  -0.477  -6.066  1.00 68.01           C  
ATOM    550  SD  MET A 534      32.325   1.035  -5.870  1.00 71.40           S  
ATOM    551  CE  MET A 534      32.275   1.176  -3.993  1.00 73.38           C  
ATOM    552  N   MET A 535      37.515   0.793  -7.361  1.00 60.09           N  
ATOM    553  CA  MET A 535      38.756   1.486  -7.100  1.00 60.94           C  
ATOM    554  C   MET A 535      38.939   2.601  -8.110  1.00 61.03           C  
ATOM    555  O   MET A 535      39.516   3.635  -7.796  1.00 61.47           O  
ATOM    556  CB  MET A 535      39.933   0.514  -7.156  1.00 61.75           C  
ATOM    557  CG  MET A 535      39.962  -0.492  -6.024  1.00 62.20           C  
ATOM    558  SD  MET A 535      41.666  -0.957  -5.591  1.00 65.37           S  
ATOM    559  CE  MET A 535      42.000  -2.155  -6.798  1.00 65.65           C  
ATOM    560  N   LYS A 536      38.454   2.380  -9.326  1.00 60.83           N  
ATOM    561  CA  LYS A 536      38.537   3.394 -10.367  1.00 60.14           C  
ATOM    562  C   LYS A 536      37.648   4.572  -9.961  1.00 60.74           C  
ATOM    563  O   LYS A 536      38.057   5.726 -10.032  1.00 61.77           O  
ATOM    564  CB  LYS A 536      38.066   2.820 -11.694  1.00 58.85           C  
ATOM    565  CG  LYS A 536      39.033   1.844 -12.304  1.00 59.44           C  
ATOM    566  CD  LYS A 536      38.501   1.276 -13.589  1.00 58.94           C  
ATOM    567  CE  LYS A 536      39.502   0.346 -14.195  1.00 60.26           C  
ATOM    568  NZ  LYS A 536      38.914  -0.430 -15.309  1.00 61.36           N  
ATOM    569  N   MET A 537      36.432   4.273  -9.526  1.00 60.54           N  
ATOM    570  CA  MET A 537      35.506   5.301  -9.089  1.00 61.65           C  
ATOM    571  C   MET A 537      36.056   6.142  -7.942  1.00 60.76           C  
ATOM    572  O   MET A 537      36.138   7.371  -8.037  1.00 62.11           O  
ATOM    573  CB  MET A 537      34.213   4.664  -8.608  1.00 64.88           C  
ATOM    574  CG  MET A 537      33.409   4.020  -9.691  1.00 70.90           C  
ATOM    575  SD  MET A 537      32.717   5.287 -10.773  1.00 78.45           S  
ATOM    576  CE  MET A 537      31.724   6.193  -9.526  1.00 76.29           C  
ATOM    577  N   ILE A 538      36.412   5.459  -6.858  1.00 58.48           N  
ATOM    578  CA  ILE A 538      36.895   6.096  -5.646  1.00 55.01           C  
ATOM    579  C   ILE A 538      38.021   7.113  -5.856  1.00 53.12           C  
ATOM    580  O   ILE A 538      38.054   8.157  -5.190  1.00 52.10           O  
ATOM    581  CB  ILE A 538      37.292   5.024  -4.599  1.00 54.38           C  
ATOM    582  CG1 ILE A 538      36.077   4.166  -4.271  1.00 53.38           C  
ATOM    583  CG2 ILE A 538      37.672   5.680  -3.296  1.00 55.46           C  
ATOM    584  CD1 ILE A 538      36.338   3.034  -3.350  1.00 53.87           C  
ATOM    585  N   GLY A 539      38.928   6.842  -6.785  1.00 50.45           N  
ATOM    586  CA  GLY A 539      39.998   7.793  -7.018  1.00 49.93           C  
ATOM    587  C   GLY A 539      41.169   7.711  -6.053  1.00 50.94           C  
ATOM    588  O   GLY A 539      41.089   7.129  -4.969  1.00 51.31           O  
ATOM    589  N   LYS A 540      42.276   8.321  -6.453  1.00 51.35           N  
ATOM    590  CA  LYS A 540      43.494   8.298  -5.652  1.00 51.64           C  
ATOM    591  C   LYS A 540      43.504   9.116  -4.373  1.00 51.64           C  
ATOM    592  O   LYS A 540      42.724  10.046  -4.188  1.00 51.23           O  
ATOM    593  CB  LYS A 540      44.700   8.709  -6.500  1.00 52.04           C  
ATOM    594  CG  LYS A 540      44.986   7.744  -7.644  1.00 55.74           C  
ATOM    595  CD  LYS A 540      46.294   8.095  -8.348  1.00 58.60           C  
ATOM    596  CE  LYS A 540      46.992   6.845  -8.970  1.00 60.74           C  
ATOM    597  NZ  LYS A 540      46.268   6.186 -10.106  1.00 61.81           N  
ATOM    598  N   HIS A 541      44.413   8.713  -3.494  1.00 51.95           N  
ATOM    599  CA  HIS A 541      44.664   9.336  -2.200  1.00 50.74           C  
ATOM    600  C   HIS A 541      45.866   8.664  -1.525  1.00 50.39           C  
ATOM    601  O   HIS A 541      46.010   7.440  -1.535  1.00 50.90           O  
ATOM    602  CB  HIS A 541      43.447   9.245  -1.284  1.00 51.44           C  
ATOM    603  CG  HIS A 541      43.561  10.109  -0.067  1.00 53.02           C  
ATOM    604  ND1 HIS A 541      44.439   9.835   0.958  1.00 53.49           N  
ATOM    605  CD2 HIS A 541      42.963  11.280   0.256  1.00 52.93           C  
ATOM    606  CE1 HIS A 541      44.381  10.801   1.860  1.00 52.73           C  
ATOM    607  NE2 HIS A 541      43.493  11.691   1.457  1.00 51.85           N  
ATOM    608  N   LYS A 542      46.744   9.500  -0.982  1.00 49.67           N  
ATOM    609  CA  LYS A 542      47.970   9.109  -0.269  1.00 47.50           C  
ATOM    610  C   LYS A 542      47.756   7.935   0.745  1.00 44.45           C  
ATOM    611  O   LYS A 542      48.509   6.949   0.772  1.00 40.21           O  
ATOM    612  CB  LYS A 542      48.499  10.377   0.467  1.00 50.02           C  
ATOM    613  CG  LYS A 542      49.817  10.236   1.241  1.00 53.37           C  
ATOM    614  CD  LYS A 542      51.018  10.171   0.297  1.00 57.68           C  
ATOM    615  CE  LYS A 542      52.356  10.063   1.049  1.00 59.83           C  
ATOM    616  NZ  LYS A 542      52.475  11.067   2.173  1.00 60.69           N  
ATOM    617  N   ASN A 543      46.700   8.050   1.542  1.00 41.20           N  
ATOM    618  CA  ASN A 543      46.417   7.099   2.592  1.00 41.40           C  
ATOM    619  C   ASN A 543      45.555   5.910   2.300  1.00 41.07           C  
ATOM    620  O   ASN A 543      44.880   5.397   3.193  1.00 41.11           O  
ATOM    621  CB  ASN A 543      45.870   7.843   3.808  1.00 41.74           C  
ATOM    622  CG  ASN A 543      46.855   8.855   4.317  1.00 43.63           C  
ATOM    623  OD1 ASN A 543      46.479   9.961   4.704  1.00 48.48           O  
ATOM    624  ND2 ASN A 543      48.132   8.492   4.309  1.00 41.85           N  
ATOM    625  N   ILE A 544      45.573   5.462   1.056  1.00 40.97           N  
ATOM    626  CA  ILE A 544      44.832   4.256   0.721  1.00 40.02           C  
ATOM    627  C   ILE A 544      45.634   3.479  -0.284  1.00 40.96           C  
ATOM    628  O   ILE A 544      46.586   4.004  -0.875  1.00 41.26           O  
ATOM    629  CB  ILE A 544      43.464   4.554   0.119  1.00 39.35           C  
ATOM    630  CG1 ILE A 544      43.603   5.237  -1.251  1.00 39.38           C  
ATOM    631  CG2 ILE A 544      42.662   5.372   1.082  1.00 38.72           C  
ATOM    632  CD1 ILE A 544      42.289   5.280  -2.006  1.00 34.55           C  
ATOM    633  N   ILE A 545      45.299   2.211  -0.471  1.00 42.45           N  
ATOM    634  CA  ILE A 545      46.015   1.421  -1.486  1.00 43.63           C  
ATOM    635  C   ILE A 545      45.358   1.823  -2.810  1.00 42.79           C  
ATOM    636  O   ILE A 545      44.153   1.665  -2.965  1.00 43.54           O  
ATOM    637  CB  ILE A 545      45.851  -0.109  -1.254  1.00 43.54           C  
ATOM    638  CG1 ILE A 545      46.506  -0.521   0.067  1.00 43.31           C  
ATOM    639  CG2 ILE A 545      46.499  -0.867  -2.373  1.00 44.69           C  
ATOM    640  CD1 ILE A 545      48.014  -0.246   0.089  1.00 41.61           C  
ATOM    641  N   ASN A 546      46.144   2.355  -3.737  1.00 43.15           N  
ATOM    642  CA  ASN A 546      45.625   2.843  -5.021  1.00 44.18           C  
ATOM    643  C   ASN A 546      45.830   1.883  -6.170  1.00 44.09           C  
ATOM    644  O   ASN A 546      46.834   1.175  -6.209  1.00 44.13           O  
ATOM    645  CB  ASN A 546      46.294   4.199  -5.415  1.00 43.77           C  
ATOM    646  CG  ASN A 546      45.977   5.308  -4.439  1.00 43.82           C  
ATOM    647  OD1 ASN A 546      44.801   5.571  -4.144  1.00 42.85           O  
ATOM    648  ND2 ASN A 546      47.022   5.955  -3.904  1.00 42.69           N  
ATOM    649  N   LEU A 547      44.887   1.902  -7.113  1.00 44.25           N  
ATOM    650  CA  LEU A 547      44.933   1.087  -8.321  1.00 44.15           C  
ATOM    651  C   LEU A 547      45.966   1.704  -9.244  1.00 45.21           C  
ATOM    652  O   LEU A 547      46.006   2.919  -9.385  1.00 45.87           O  
ATOM    653  CB  LEU A 547      43.575   1.089  -8.990  1.00 43.52           C  
ATOM    654  CG  LEU A 547      43.528   0.335 -10.308  1.00 45.68           C  
ATOM    655  CD1 LEU A 547      43.744  -1.136  -9.988  1.00 47.74           C  
ATOM    656  CD2 LEU A 547      42.192   0.569 -11.052  1.00 44.59           C  
ATOM    657  N   LEU A 548      46.808   0.881  -9.861  1.00 46.59           N  
ATOM    658  CA  LEU A 548      47.852   1.398 -10.747  1.00 48.37           C  
ATOM    659  C   LEU A 548      47.676   0.995 -12.218  1.00 49.34           C  
ATOM    660  O   LEU A 548      48.195   1.649 -13.125  1.00 50.28           O  
ATOM    661  CB  LEU A 548      49.225   0.933 -10.259  1.00 48.53           C  
ATOM    662  CG  LEU A 548      49.660   1.292  -8.834  1.00 49.98           C  
ATOM    663  CD1 LEU A 548      51.076   0.746  -8.618  1.00 50.52           C  
ATOM    664  CD2 LEU A 548      49.654   2.796  -8.621  1.00 49.73           C  
ATOM    665  N   GLY A 549      46.947  -0.087 -12.451  1.00 49.28           N  
ATOM    666  CA  GLY A 549      46.732  -0.564 -13.803  1.00 48.21           C  
ATOM    667  C   GLY A 549      46.031  -1.911 -13.772  1.00 48.16           C  
ATOM    668  O   GLY A 549      45.605  -2.382 -12.720  1.00 46.39           O  
ATOM    669  N   ALA A 550      45.881  -2.522 -14.938  1.00 48.67           N  
ATOM    670  CA  ALA A 550      45.260  -3.836 -15.032  1.00 50.09           C  
ATOM    671  C   ALA A 550      45.615  -4.496 -16.346  1.00 51.32           C  
ATOM    672  O   ALA A 550      45.914  -3.824 -17.337  1.00 51.26           O  
ATOM    673  CB  ALA A 550      43.738  -3.732 -14.900  1.00 48.49           C  
ATOM    674  N   CYS A 551      45.644  -5.825 -16.340  1.00 53.30           N  
ATOM    675  CA  CYS A 551      45.893  -6.592 -17.564  1.00 54.42           C  
ATOM    676  C   CYS A 551      44.578  -7.332 -17.745  1.00 55.21           C  
ATOM    677  O   CYS A 551      44.278  -8.269 -17.003  1.00 53.83           O  
ATOM    678  CB  CYS A 551      47.017  -7.586 -17.371  1.00 54.74           C  
ATOM    679  SG  CYS A 551      48.598  -6.820 -17.081  1.00 58.49           S  
ATOM    680  N   THR A 552      43.778  -6.883 -18.702  1.00 56.07           N  
ATOM    681  CA  THR A 552      42.473  -7.492 -18.911  1.00 58.14           C  
ATOM    682  C   THR A 552      42.342  -8.210 -20.245  1.00 58.59           C  
ATOM    683  O   THR A 552      41.332  -8.855 -20.504  1.00 57.99           O  
ATOM    684  CB  THR A 552      41.365  -6.407 -18.840  1.00 58.35           C  
ATOM    685  OG1 THR A 552      41.622  -5.405 -19.831  1.00 59.04           O  
ATOM    686  CG2 THR A 552      41.340  -5.739 -17.493  1.00 57.56           C  
ATOM    687  N   GLN A 553      43.375  -8.101 -21.075  1.00 59.85           N  
ATOM    688  CA  GLN A 553      43.344  -8.668 -22.410  1.00 62.55           C  
ATOM    689  C   GLN A 553      44.300  -9.823 -22.674  1.00 64.59           C  
ATOM    690  O   GLN A 553      45.491  -9.733 -22.369  1.00 65.35           O  
ATOM    691  CB  GLN A 553      43.644  -7.560 -23.445  1.00 62.31           C  
ATOM    692  CG  GLN A 553      42.725  -6.341 -23.434  1.00 61.75           C  
ATOM    693  CD  GLN A 553      41.274  -6.717 -23.600  1.00 62.52           C  
ATOM    694  OE1 GLN A 553      40.935  -7.520 -24.464  1.00 63.16           O  
ATOM    695  NE2 GLN A 553      40.405  -6.136 -22.773  1.00 62.42           N  
ATOM    696  N   ASP A 554      43.772 -10.887 -23.277  1.00 66.23           N  
ATOM    697  CA  ASP A 554      44.579 -12.057 -23.670  1.00 67.88           C  
ATOM    698  C   ASP A 554      45.185 -12.833 -22.525  1.00 66.69           C  
ATOM    699  O   ASP A 554      46.380 -13.121 -22.518  1.00 67.19           O  
ATOM    700  CB  ASP A 554      45.712 -11.639 -24.623  1.00 70.55           C  
ATOM    701  CG  ASP A 554      45.217 -10.795 -25.790  1.00 74.03           C  
ATOM    702  OD1 ASP A 554      44.191 -11.184 -26.414  1.00 75.06           O  
ATOM    703  OD2 ASP A 554      45.857  -9.750 -26.077  1.00 74.97           O  
ATOM    704  N   GLY A 555      44.362 -13.187 -21.557  1.00 65.46           N  
ATOM    705  CA  GLY A 555      44.880 -13.921 -20.422  1.00 64.25           C  
ATOM    706  C   GLY A 555      44.140 -13.553 -19.148  1.00 63.50           C  
ATOM    707  O   GLY A 555      43.245 -12.694 -19.134  1.00 63.55           O  
ATOM    708  N   PRO A 556      44.497 -14.200 -18.044  1.00 61.68           N  
ATOM    709  CA  PRO A 556      43.830 -13.904 -16.773  1.00 59.87           C  
ATOM    710  C   PRO A 556      43.871 -12.403 -16.390  1.00 57.51           C  
ATOM    711  O   PRO A 556      44.812 -11.672 -16.736  1.00 55.96           O  
ATOM    712  CB  PRO A 556      44.592 -14.791 -15.788  1.00 60.82           C  
ATOM    713  CG  PRO A 556      46.016 -14.766 -16.390  1.00 60.81           C  
ATOM    714  CD  PRO A 556      45.718 -15.000 -17.843  1.00 60.80           C  
ATOM    715  N   LEU A 557      42.840 -11.959 -15.675  1.00 54.92           N  
ATOM    716  CA  LEU A 557      42.746 -10.580 -15.207  1.00 53.10           C  
ATOM    717  C   LEU A 557      43.751 -10.272 -14.097  1.00 53.31           C  
ATOM    718  O   LEU A 557      43.812 -10.965 -13.080  1.00 55.03           O  
ATOM    719  CB  LEU A 557      41.345 -10.313 -14.666  1.00 51.25           C  
ATOM    720  CG  LEU A 557      41.099  -9.047 -13.849  1.00 48.75           C  
ATOM    721  CD1 LEU A 557      41.376  -7.849 -14.710  1.00 49.36           C  
ATOM    722  CD2 LEU A 557      39.677  -9.021 -13.361  1.00 46.60           C  
ATOM    723  N   TYR A 558      44.546  -9.234 -14.304  1.00 52.33           N  
ATOM    724  CA  TYR A 558      45.513  -8.805 -13.313  1.00 51.83           C  
ATOM    725  C   TYR A 558      45.190  -7.375 -12.852  1.00 50.90           C  
ATOM    726  O   TYR A 558      45.306  -6.413 -13.639  1.00 50.36           O  
ATOM    727  CB  TYR A 558      46.918  -8.807 -13.900  1.00 53.20           C  
ATOM    728  CG  TYR A 558      47.492 -10.164 -14.210  1.00 55.09           C  
ATOM    729  CD1 TYR A 558      46.980 -11.325 -13.596  1.00 56.19           C  
ATOM    730  CD2 TYR A 558      48.618 -10.284 -15.035  1.00 54.78           C  
ATOM    731  CE1 TYR A 558      47.584 -12.561 -13.789  1.00 55.35           C  
ATOM    732  CE2 TYR A 558      49.227 -11.507 -15.235  1.00 55.68           C  
ATOM    733  CZ  TYR A 558      48.705 -12.642 -14.612  1.00 56.93           C  
ATOM    734  OH  TYR A 558      49.293 -13.860 -14.869  1.00 59.91           O  
ATOM    735  N   VAL A 559      44.769  -7.244 -11.596  1.00 49.49           N  
ATOM    736  CA  VAL A 559      44.485  -5.931 -11.023  1.00 48.87           C  
ATOM    737  C   VAL A 559      45.754  -5.467 -10.289  1.00 48.63           C  
ATOM    738  O   VAL A 559      46.113  -6.015  -9.260  1.00 49.19           O  
ATOM    739  CB  VAL A 559      43.335  -6.004 -10.017  1.00 48.95           C  
ATOM    740  CG1 VAL A 559      42.920  -4.617  -9.609  1.00 50.07           C  
ATOM    741  CG2 VAL A 559      42.166  -6.741 -10.624  1.00 48.87           C  
ATOM    742  N   ILE A 560      46.439  -4.471 -10.828  1.00 48.58           N  
ATOM    743  CA  ILE A 560      47.666  -3.944 -10.228  1.00 48.79           C  
ATOM    744  C   ILE A 560      47.458  -2.761  -9.248  1.00 48.83           C  
ATOM    745  O   ILE A 560      46.859  -1.750  -9.587  1.00 49.73           O  
ATOM    746  CB  ILE A 560      48.594  -3.526 -11.340  1.00 48.33           C  
ATOM    747  CG1 ILE A 560      48.689  -4.673 -12.345  1.00 47.96           C  
ATOM    748  CG2 ILE A 560      49.946  -3.170 -10.789  1.00 48.92           C  
ATOM    749  CD1 ILE A 560      49.378  -4.320 -13.637  1.00 47.02           C  
ATOM    750  N   VAL A 561      47.921  -2.913  -8.016  1.00 48.52           N  
ATOM    751  CA  VAL A 561      47.785  -1.848  -7.030  1.00 48.59           C  
ATOM    752  C   VAL A 561      49.103  -1.507  -6.376  1.00 48.12           C  
ATOM    753  O   VAL A 561      50.144  -1.981  -6.787  1.00 48.08           O  
ATOM    754  CB  VAL A 561      46.771  -2.198  -5.967  1.00 49.40           C  
ATOM    755  CG1 VAL A 561      45.473  -2.568  -6.654  1.00 49.72           C  
ATOM    756  CG2 VAL A 561      47.288  -3.331  -5.072  1.00 50.94           C  
ATOM    757  N   GLU A 562      49.079  -0.673  -5.354  1.00 49.25           N  
ATOM    758  CA  GLU A 562      50.348  -0.270  -4.747  1.00 49.70           C  
ATOM    759  C   GLU A 562      50.927  -1.333  -3.825  1.00 49.26           C  
ATOM    760  O   GLU A 562      50.189  -2.073  -3.167  1.00 47.85           O  
ATOM    761  CB  GLU A 562      50.178   1.067  -4.001  1.00 49.14           C  
ATOM    762  CG  GLU A 562      49.808   2.217  -4.899  1.00 49.32           C  
ATOM    763  CD  GLU A 562      49.477   3.511  -4.144  1.00 50.64           C  
ATOM    764  OE1 GLU A 562      48.499   3.533  -3.360  1.00 49.29           O  
ATOM    765  OE2 GLU A 562      50.197   4.516  -4.352  1.00 51.86           O  
ATOM    766  N   TYR A 563      52.253  -1.392  -3.778  1.00 49.56           N  
ATOM    767  CA  TYR A 563      52.958  -2.346  -2.926  1.00 49.90           C  
ATOM    768  C   TYR A 563      53.350  -1.728  -1.598  1.00 48.82           C  
ATOM    769  O   TYR A 563      53.875  -0.623  -1.573  1.00 48.05           O  
ATOM    770  CB  TYR A 563      54.203  -2.849  -3.645  1.00 50.54           C  
ATOM    771  CG  TYR A 563      55.087  -3.738  -2.820  1.00 51.89           C  
ATOM    772  CD1 TYR A 563      54.552  -4.758  -2.030  1.00 53.57           C  
ATOM    773  CD2 TYR A 563      56.468  -3.587  -2.874  1.00 52.71           C  
ATOM    774  CE1 TYR A 563      55.383  -5.616  -1.310  1.00 54.01           C  
ATOM    775  CE2 TYR A 563      57.305  -4.426  -2.171  1.00 53.37           C  
ATOM    776  CZ  TYR A 563      56.766  -5.439  -1.392  1.00 55.08           C  
ATOM    777  OH  TYR A 563      57.634  -6.273  -0.712  1.00 57.31           O  
ATOM    778  N   ALA A 564      53.061  -2.455  -0.519  1.00 48.86           N  
ATOM    779  CA  ALA A 564      53.361  -2.057   0.861  1.00 49.57           C  
ATOM    780  C   ALA A 564      54.410  -3.022   1.402  1.00 50.87           C  
ATOM    781  O   ALA A 564      54.055  -4.086   1.937  1.00 51.54           O  
ATOM    782  CB  ALA A 564      52.111  -2.162   1.704  1.00 48.75           C  
ATOM    783  N   SER A 565      55.688  -2.644   1.287  1.00 51.51           N  
ATOM    784  CA  SER A 565      56.815  -3.495   1.704  1.00 51.39           C  
ATOM    785  C   SER A 565      56.976  -3.827   3.186  1.00 51.55           C  
ATOM    786  O   SER A 565      57.788  -4.689   3.526  1.00 51.68           O  
ATOM    787  CB  SER A 565      58.134  -2.902   1.227  1.00 50.91           C  
ATOM    788  OG  SER A 565      58.430  -1.737   1.970  1.00 50.94           O  
ATOM    789  N   LYS A 566      56.219  -3.167   4.058  1.00 51.52           N  
ATOM    790  CA  LYS A 566      56.334  -3.413   5.496  1.00 49.83           C  
ATOM    791  C   LYS A 566      55.142  -4.055   6.187  1.00 50.58           C  
ATOM    792  O   LYS A 566      54.934  -3.837   7.375  1.00 51.00           O  
ATOM    793  CB  LYS A 566      56.707  -2.113   6.199  1.00 48.18           C  
ATOM    794  CG  LYS A 566      57.999  -1.476   5.627  1.00 46.52           C  
ATOM    795  CD  LYS A 566      58.483  -0.346   6.518  1.00 46.71           C  
ATOM    796  CE  LYS A 566      59.783   0.236   6.001  1.00 47.14           C  
ATOM    797  NZ  LYS A 566      60.147   1.485   6.753  1.00 45.40           N  
ATOM    798  N   GLY A 567      54.360  -4.840   5.445  1.00 50.95           N  
ATOM    799  CA  GLY A 567      53.233  -5.546   6.038  1.00 50.18           C  
ATOM    800  C   GLY A 567      52.116  -4.660   6.536  1.00 50.70           C  
ATOM    801  O   GLY A 567      52.099  -3.486   6.218  1.00 51.15           O  
ATOM    802  N   ASN A 568      51.175  -5.223   7.294  1.00 50.76           N  
ATOM    803  CA  ASN A 568      50.072  -4.446   7.818  1.00 50.62           C  
ATOM    804  C   ASN A 568      50.471  -3.716   9.100  1.00 51.17           C  
ATOM    805  O   ASN A 568      51.497  -4.005   9.717  1.00 50.06           O  
ATOM    806  CB  ASN A 568      48.876  -5.337   8.079  1.00 52.10           C  
ATOM    807  CG  ASN A 568      49.127  -6.334   9.190  1.00 53.65           C  
ATOM    808  OD1 ASN A 568      49.404  -5.965  10.352  1.00 54.40           O  
ATOM    809  ND2 ASN A 568      49.027  -7.616   8.846  1.00 52.61           N  
ATOM    810  N   LEU A 569      49.634  -2.774   9.505  1.00 51.05           N  
ATOM    811  CA  LEU A 569      49.932  -1.976  10.670  1.00 51.70           C  
ATOM    812  C   LEU A 569      50.237  -2.809  11.922  1.00 52.53           C  
ATOM    813  O   LEU A 569      51.181  -2.499  12.647  1.00 51.55           O  
ATOM    814  CB  LEU A 569      48.790  -0.977  10.921  1.00 50.65           C  
ATOM    815  CG  LEU A 569      48.973  -0.020  12.116  1.00 49.59           C  
ATOM    816  CD1 LEU A 569      50.248   0.816  11.951  1.00 47.07           C  
ATOM    817  CD2 LEU A 569      47.754   0.861  12.257  1.00 48.33           C  
ATOM    818  N   ARG A 570      49.447  -3.848  12.173  1.00 53.91           N  
ATOM    819  CA  ARG A 570      49.659  -4.712  13.336  1.00 55.24           C  
ATOM    820  C   ARG A 570      51.068  -5.346  13.339  1.00 55.27           C  
ATOM    821  O   ARG A 570      51.843  -5.245  14.314  1.00 53.34           O  
ATOM    822  CB  ARG A 570      48.604  -5.804  13.328  1.00 57.59           C  
ATOM    823  CG  ARG A 570      48.587  -6.684  14.560  1.00 60.90           C  
ATOM    824  CD  ARG A 570      47.160  -7.197  14.758  1.00 65.52           C  
ATOM    825  NE  ARG A 570      47.029  -8.067  15.918  1.00 68.20           N  
ATOM    826  CZ  ARG A 570      47.636  -9.242  16.009  1.00 69.35           C  
ATOM    827  NH1 ARG A 570      48.400  -9.654  15.002  1.00 69.65           N  
ATOM    828  NH2 ARG A 570      47.480  -9.986  17.095  1.00 69.88           N  
ATOM    829  N   GLU A 571      51.411  -5.986  12.233  1.00 54.89           N  
ATOM    830  CA  GLU A 571      52.714  -6.600  12.160  1.00 56.12           C  
ATOM    831  C   GLU A 571      53.776  -5.544  12.435  1.00 55.49           C  
ATOM    832  O   GLU A 571      54.656  -5.740  13.269  1.00 55.98           O  
ATOM    833  CB  GLU A 571      52.907  -7.226  10.791  1.00 57.77           C  
ATOM    834  CG  GLU A 571      51.779  -8.140  10.416  1.00 63.71           C  
ATOM    835  CD  GLU A 571      52.073  -8.921   9.146  1.00 68.89           C  
ATOM    836  OE1 GLU A 571      52.830  -9.916   9.252  1.00 72.85           O  
ATOM    837  OE2 GLU A 571      51.574  -8.547   8.045  1.00 70.75           O  
ATOM    838  N   TYR A 572      53.668  -4.432  11.719  1.00 55.44           N  
ATOM    839  CA  TYR A 572      54.562  -3.265  11.799  1.00 53.65           C  
ATOM    840  C   TYR A 572      54.796  -2.766  13.250  1.00 53.77           C  
ATOM    841  O   TYR A 572      55.921  -2.467  13.650  1.00 51.69           O  
ATOM    842  CB  TYR A 572      53.931  -2.141  10.964  1.00 51.67           C  
ATOM    843  CG  TYR A 572      54.746  -0.877  10.871  1.00 49.10           C  
ATOM    844  CD1 TYR A 572      55.772  -0.762   9.950  1.00 47.06           C  
ATOM    845  CD2 TYR A 572      54.509   0.187  11.746  1.00 49.66           C  
ATOM    846  CE1 TYR A 572      56.551   0.380   9.899  1.00 47.57           C  
ATOM    847  CE2 TYR A 572      55.282   1.339  11.710  1.00 48.56           C  
ATOM    848  CZ  TYR A 572      56.301   1.429  10.787  1.00 48.61           C  
ATOM    849  OH  TYR A 572      57.078   2.565  10.758  1.00 49.65           O  
ATOM    850  N   LEU A 573      53.713  -2.651  14.010  1.00 53.56           N  
ATOM    851  CA  LEU A 573      53.769  -2.203  15.383  1.00 54.93           C  
ATOM    852  C   LEU A 573      54.511  -3.192  16.270  1.00 56.93           C  
ATOM    853  O   LEU A 573      55.485  -2.828  16.947  1.00 56.66           O  
ATOM    854  CB  LEU A 573      52.355  -2.012  15.926  1.00 53.37           C  
ATOM    855  CG  LEU A 573      51.615  -0.748  15.494  1.00 52.96           C  
ATOM    856  CD1 LEU A 573      50.302  -0.630  16.256  1.00 51.94           C  
ATOM    857  CD2 LEU A 573      52.500   0.461  15.756  1.00 52.70           C  
ATOM    858  N   GLN A 574      54.033  -4.441  16.280  1.00 58.26           N  
ATOM    859  CA  GLN A 574      54.648  -5.497  17.083  1.00 58.07           C  
ATOM    860  C   GLN A 574      56.139  -5.667  16.801  1.00 58.95           C  
ATOM    861  O   GLN A 574      56.927  -5.927  17.711  1.00 60.57           O  
ATOM    862  CB  GLN A 574      53.944  -6.816  16.822  1.00 56.06           C  
ATOM    863  CG  GLN A 574      52.498  -6.782  17.177  1.00 55.01           C  
ATOM    864  CD  GLN A 574      51.887  -8.148  17.079  1.00 54.52           C  
ATOM    865  OE1 GLN A 574      52.321  -8.959  16.243  1.00 53.35           O  
ATOM    866  NE2 GLN A 574      50.864  -8.427  17.913  1.00 52.22           N  
ATOM    867  N   ALA A 575      56.529  -5.514  15.543  1.00 58.49           N  
ATOM    868  CA  ALA A 575      57.920  -5.665  15.193  1.00 59.43           C  
ATOM    869  C   ALA A 575      58.725  -4.508  15.722  1.00 61.36           C  
ATOM    870  O   ALA A 575      59.947  -4.550  15.692  1.00 61.85           O  
ATOM    871  CB  ALA A 575      58.061  -5.727  13.711  1.00 58.25           C  
ATOM    872  N   ARG A 576      58.039  -3.478  16.216  1.00 63.63           N  
ATOM    873  CA  ARG A 576      58.708  -2.283  16.718  1.00 64.39           C  
ATOM    874  C   ARG A 576      58.486  -2.008  18.183  1.00 66.15           C  
ATOM    875  O   ARG A 576      58.497  -0.858  18.625  1.00 65.88           O  
ATOM    876  CB  ARG A 576      58.303  -1.072  15.874  1.00 63.48           C  
ATOM    877  CG  ARG A 576      58.865  -1.177  14.462  1.00 62.72           C  
ATOM    878  CD  ARG A 576      58.309  -0.144  13.474  1.00 61.86           C  
ATOM    879  NE  ARG A 576      58.999  -0.246  12.190  1.00 59.40           N  
ATOM    880  CZ  ARG A 576      58.979  -1.333  11.421  1.00 59.49           C  
ATOM    881  NH1 ARG A 576      58.296  -2.407  11.804  1.00 59.66           N  
ATOM    882  NH2 ARG A 576      59.633  -1.357  10.269  1.00 58.85           N  
ATOM    883  N   ARG A 577      58.293  -3.092  18.926  1.00 68.95           N  
ATOM    884  CA  ARG A 577      58.119  -3.053  20.376  1.00 72.06           C  
ATOM    885  C   ARG A 577      59.504  -3.114  21.054  1.00 75.16           C  
ATOM    886  O   ARG A 577      60.442  -3.741  20.541  1.00 75.32           O  
ATOM    887  CB  ARG A 577      57.315  -4.267  20.841  1.00 70.67           C  
ATOM    888  CG  ARG A 577      55.840  -4.191  20.611  1.00 69.79           C  
ATOM    889  CD  ARG A 577      55.198  -5.523  20.909  1.00 68.77           C  
ATOM    890  NE  ARG A 577      53.743  -5.435  20.951  1.00 69.22           N  
ATOM    891  CZ  ARG A 577      52.927  -6.486  21.018  1.00 69.51           C  
ATOM    892  NH1 ARG A 577      53.423  -7.718  21.040  1.00 68.74           N  
ATOM    893  NH2 ARG A 577      51.611  -6.305  21.075  1.00 68.49           N  
ATOM    894  N   PRO A 578      59.657  -2.439  22.202  1.00 77.99           N  
ATOM    895  CA  PRO A 578      60.942  -2.463  22.917  1.00 80.45           C  
ATOM    896  C   PRO A 578      61.003  -3.743  23.795  1.00 82.54           C  
ATOM    897  O   PRO A 578      59.975  -4.362  24.052  1.00 82.74           O  
ATOM    898  CB  PRO A 578      60.874  -1.193  23.749  1.00 80.66           C  
ATOM    899  CG  PRO A 578      59.387  -1.120  24.098  1.00 79.48           C  
ATOM    900  CD  PRO A 578      58.750  -1.422  22.765  1.00 78.30           C  
ATOM    901  N   PRO A 579      62.203  -4.161  24.245  1.00 84.52           N  
ATOM    902  CA  PRO A 579      63.496  -3.526  23.990  1.00 85.62           C  
ATOM    903  C   PRO A 579      63.941  -3.743  22.550  1.00 86.23           C  
ATOM    904  O   PRO A 579      64.841  -3.062  22.065  1.00 87.53           O  
ATOM    905  CB  PRO A 579      64.421  -4.218  24.986  1.00 85.83           C  
ATOM    906  CG  PRO A 579      63.850  -5.612  25.050  1.00 85.68           C  
ATOM    907  CD  PRO A 579      62.364  -5.314  25.159  1.00 85.18           C  
ATOM    908  N   GLU A 593      64.392  -0.724  14.686  1.00 76.99           N  
ATOM    909  CA  GLU A 593      64.027   0.680  14.928  1.00 83.09           C  
ATOM    910  C   GLU A 593      62.870   0.724  15.920  1.00 85.82           C  
ATOM    911  O   GLU A 593      62.284  -0.313  16.232  1.00 87.05           O  
ATOM    912  CB  GLU A 593      63.639   1.396  13.639  1.00 72.99           C  
ATOM    913  N   GLN A 594      62.544   1.919  16.413  1.00 85.05           N  
ATOM    914  CA  GLN A 594      61.457   2.088  17.375  1.00 87.85           C  
ATOM    915  C   GLN A 594      60.484   3.147  16.894  1.00 87.72           C  
ATOM    916  O   GLN A 594      60.660   3.713  15.815  1.00 88.48           O  
ATOM    917  CB  GLN A 594      61.996   2.505  18.746  1.00 91.16           C  
ATOM    918  CG  GLN A 594      62.859   1.464  19.443  1.00 92.50           C  
ATOM    919  CD  GLN A 594      63.312   1.926  20.833  1.00 93.78           C  
ATOM    920  OE1 GLN A 594      62.482   2.155  21.730  1.00 92.66           O  
ATOM    921  NE2 GLN A 594      64.632   2.068  21.013  1.00 93.10           N  
ATOM    922  N   LEU A 595      59.475   3.428  17.715  1.00 84.34           N  
ATOM    923  CA  LEU A 595      58.462   4.409  17.344  1.00 80.91           C  
ATOM    924  C   LEU A 595      58.245   5.429  18.436  1.00 78.79           C  
ATOM    925  O   LEU A 595      57.856   5.079  19.543  1.00 79.37           O  
ATOM    926  CB  LEU A 595      57.133   3.712  17.048  1.00 80.69           C  
ATOM    927  CG  LEU A 595      57.108   2.718  15.889  1.00 80.11           C  
ATOM    928  CD1 LEU A 595      55.803   1.969  15.902  1.00 80.73           C  
ATOM    929  CD2 LEU A 595      57.306   3.452  14.581  1.00 79.65           C  
ATOM    930  N   SER A 596      58.485   6.694  18.120  1.00 75.97           N  
ATOM    931  CA  SER A 596      58.292   7.755  19.087  1.00 72.69           C  
ATOM    932  C   SER A 596      56.813   7.857  19.384  1.00 71.21           C  
ATOM    933  O   SER A 596      55.981   7.299  18.674  1.00 70.72           O  
ATOM    934  CB  SER A 596      58.796   9.083  18.527  1.00 72.52           C  
ATOM    935  OG  SER A 596      57.974   9.570  17.483  1.00 70.49           O  
ATOM    936  N   SER A 597      56.478   8.565  20.445  1.00 69.51           N  
ATOM    937  CA  SER A 597      55.088   8.708  20.787  1.00 68.22           C  
ATOM    938  C   SER A 597      54.348   9.419  19.643  1.00 68.12           C  
ATOM    939  O   SER A 597      53.159   9.177  19.397  1.00 67.92           O  
ATOM    940  CB  SER A 597      54.970   9.499  22.075  1.00 67.37           C  
ATOM    941  OG  SER A 597      53.613   9.584  22.440  1.00 70.23           O  
ATOM    942  N   LYS A 598      55.063  10.280  18.926  1.00 67.23           N  
ATOM    943  CA  LYS A 598      54.483  11.031  17.820  1.00 65.97           C  
ATOM    944  C   LYS A 598      54.189  10.094  16.645  1.00 65.53           C  
ATOM    945  O   LYS A 598      53.138  10.194  16.004  1.00 65.53           O  
ATOM    946  CB  LYS A 598      55.453  12.126  17.384  1.00 65.22           C  
ATOM    947  CG  LYS A 598      54.881  13.177  16.471  1.00 65.50           C  
ATOM    948  CD  LYS A 598      56.018  13.941  15.796  1.00 66.89           C  
ATOM    949  CE  LYS A 598      55.544  15.168  15.032  1.00 67.85           C  
ATOM    950  NZ  LYS A 598      55.113  16.260  15.953  1.00 68.74           N  
ATOM    951  N   ASP A 599      55.119   9.182  16.373  1.00 63.95           N  
ATOM    952  CA  ASP A 599      54.960   8.237  15.286  1.00 61.97           C  
ATOM    953  C   ASP A 599      53.621   7.538  15.341  1.00 60.96           C  
ATOM    954  O   ASP A 599      52.993   7.300  14.315  1.00 61.57           O  
ATOM    955  CB  ASP A 599      56.065   7.193  15.321  1.00 61.98           C  
ATOM    956  CG  ASP A 599      57.406   7.743  14.866  1.00 64.86           C  
ATOM    957  OD1 ASP A 599      57.443   8.772  14.140  1.00 66.55           O  
ATOM    958  OD2 ASP A 599      58.439   7.131  15.220  1.00 66.60           O  
ATOM    959  N   LEU A 600      53.175   7.218  16.543  1.00 58.95           N  
ATOM    960  CA  LEU A 600      51.905   6.528  16.709  1.00 57.25           C  
ATOM    961  C   LEU A 600      50.711   7.415  16.407  1.00 57.08           C  
ATOM    962  O   LEU A 600      49.750   6.979  15.785  1.00 57.28           O  
ATOM    963  CB  LEU A 600      51.766   6.005  18.143  1.00 55.50           C  
ATOM    964  CG  LEU A 600      52.875   5.100  18.641  1.00 53.16           C  
ATOM    965  CD1 LEU A 600      52.448   4.500  19.951  1.00 52.80           C  
ATOM    966  CD2 LEU A 600      53.142   4.023  17.633  1.00 52.95           C  
ATOM    967  N   VAL A 601      50.767   8.652  16.878  1.00 56.42           N  
ATOM    968  CA  VAL A 601      49.672   9.573  16.672  1.00 55.85           C  
ATOM    969  C   VAL A 601      49.546   9.977  15.214  1.00 55.75           C  
ATOM    970  O   VAL A 601      48.448  10.030  14.682  1.00 53.37           O  
ATOM    971  CB  VAL A 601      49.852  10.839  17.522  1.00 56.48           C  
ATOM    972  CG1 VAL A 601      48.647  11.743  17.369  1.00 55.37           C  
ATOM    973  CG2 VAL A 601      50.027  10.459  18.968  1.00 57.56           C  
ATOM    974  N   SER A 602      50.675  10.261  14.571  1.00 56.75           N  
ATOM    975  CA  SER A 602      50.650  10.681  13.175  1.00 58.98           C  
ATOM    976  C   SER A 602      50.178   9.489  12.365  1.00 59.17           C  
ATOM    977  O   SER A 602      49.584   9.630  11.275  1.00 59.77           O  
ATOM    978  CB  SER A 602      52.045  11.104  12.690  1.00 59.54           C  
ATOM    979  OG  SER A 602      52.736   9.993  12.137  1.00 61.22           O  
ATOM    980  N   CYS A 603      50.459   8.320  12.921  1.00 57.80           N  
ATOM    981  CA  CYS A 603      50.088   7.064  12.321  1.00 56.58           C  
ATOM    982  C   CYS A 603      48.575   6.961  12.337  1.00 54.08           C  
ATOM    983  O   CYS A 603      47.963   6.555  11.375  1.00 54.37           O  
ATOM    984  CB  CYS A 603      50.719   5.964  13.131  1.00 59.40           C  
ATOM    985  SG  CYS A 603      50.312   4.356  12.582  1.00 65.64           S  
ATOM    986  N   ALA A 604      47.968   7.347  13.441  1.00 51.83           N  
ATOM    987  CA  ALA A 604      46.523   7.320  13.532  1.00 51.50           C  
ATOM    988  C   ALA A 604      45.924   8.448  12.678  1.00 51.46           C  
ATOM    989  O   ALA A 604      44.771   8.409  12.263  1.00 52.38           O  
ATOM    990  CB  ALA A 604      46.116   7.496  14.969  1.00 51.32           C  
ATOM    991  N   TYR A 605      46.727   9.470  12.431  1.00 50.49           N  
ATOM    992  CA  TYR A 605      46.305  10.609  11.646  1.00 47.62           C  
ATOM    993  C   TYR A 605      46.064  10.199  10.190  1.00 45.74           C  
ATOM    994  O   TYR A 605      45.024  10.524   9.621  1.00 42.92           O  
ATOM    995  CB  TYR A 605      47.383  11.687  11.712  1.00 47.53           C  
ATOM    996  CG  TYR A 605      47.142  12.839  10.749  1.00 47.63           C  
ATOM    997  CD1 TYR A 605      46.067  13.729  10.933  1.00 44.96           C  
ATOM    998  CD2 TYR A 605      47.977  13.019   9.641  1.00 45.00           C  
ATOM    999  CE1 TYR A 605      45.840  14.749  10.037  1.00 45.37           C  
ATOM   1000  CE2 TYR A 605      47.764  14.043   8.745  1.00 45.79           C  
ATOM   1001  CZ  TYR A 605      46.696  14.904   8.940  1.00 47.09           C  
ATOM   1002  OH  TYR A 605      46.493  15.908   8.016  1.00 50.03           O  
ATOM   1003  N   GLN A 606      47.041   9.510   9.599  1.00 43.84           N  
ATOM   1004  CA  GLN A 606      46.946   9.032   8.226  1.00 42.81           C  
ATOM   1005  C   GLN A 606      45.761   8.102   8.035  1.00 43.64           C  
ATOM   1006  O   GLN A 606      44.980   8.268   7.102  1.00 44.50           O  
ATOM   1007  CB  GLN A 606      48.204   8.286   7.834  1.00 41.00           C  
ATOM   1008  CG  GLN A 606      49.414   9.122   7.920  1.00 41.25           C  
ATOM   1009  CD  GLN A 606      50.644   8.371   7.520  1.00 43.52           C  
ATOM   1010  OE1 GLN A 606      50.776   7.909   6.392  1.00 46.18           O  
ATOM   1011  NE2 GLN A 606      51.570   8.245   8.451  1.00 48.34           N  
ATOM   1012  N   VAL A 607      45.597   7.139   8.929  1.00 42.93           N  
ATOM   1013  CA  VAL A 607      44.489   6.225   8.786  1.00 41.90           C  
ATOM   1014  C   VAL A 607      43.206   7.025   8.766  1.00 42.59           C  
ATOM   1015  O   VAL A 607      42.309   6.719   8.026  1.00 44.53           O  
ATOM   1016  CB  VAL A 607      44.483   5.155   9.943  1.00 40.43           C  
ATOM   1017  CG1 VAL A 607      43.126   4.493  10.080  1.00 37.81           C  
ATOM   1018  CG2 VAL A 607      45.530   4.089   9.658  1.00 38.28           C  
ATOM   1019  N   ALA A 608      43.105   8.064   9.572  1.00 44.08           N  
ATOM   1020  CA  ALA A 608      41.874   8.845   9.578  1.00 45.14           C  
ATOM   1021  C   ALA A 608      41.728   9.649   8.273  1.00 45.63           C  
ATOM   1022  O   ALA A 608      40.619   9.901   7.824  1.00 45.70           O  
ATOM   1023  CB  ALA A 608      41.832   9.767  10.801  1.00 44.65           C  
ATOM   1024  N   ARG A 609      42.831  10.059   7.662  1.00 45.61           N  
ATOM   1025  CA  ARG A 609      42.697  10.773   6.413  1.00 47.94           C  
ATOM   1026  C   ARG A 609      42.105   9.819   5.389  1.00 48.10           C  
ATOM   1027  O   ARG A 609      41.040  10.105   4.807  1.00 48.92           O  
ATOM   1028  CB  ARG A 609      44.041  11.258   5.907  1.00 49.80           C  
ATOM   1029  CG  ARG A 609      44.581  12.423   6.690  1.00 55.20           C  
ATOM   1030  CD  ARG A 609      45.910  12.853   6.131  1.00 59.41           C  
ATOM   1031  NE  ARG A 609      45.741  13.779   5.017  1.00 64.65           N  
ATOM   1032  CZ  ARG A 609      46.729  14.208   4.230  1.00 66.64           C  
ATOM   1033  NH1 ARG A 609      47.987  13.792   4.424  1.00 66.04           N  
ATOM   1034  NH2 ARG A 609      46.452  15.055   3.239  1.00 67.18           N  
ATOM   1035  N   GLY A 610      42.790   8.695   5.180  1.00 47.46           N  
ATOM   1036  CA  GLY A 610      42.343   7.705   4.215  1.00 44.73           C  
ATOM   1037  C   GLY A 610      40.890   7.387   4.444  1.00 43.47           C  
ATOM   1038  O   GLY A 610      40.112   7.225   3.502  1.00 41.69           O  
ATOM   1039  N   MET A 611      40.513   7.335   5.704  1.00 42.17           N  
ATOM   1040  CA  MET A 611      39.143   7.015   6.026  1.00 43.34           C  
ATOM   1041  C   MET A 611      38.127   8.095   5.757  1.00 44.07           C  
ATOM   1042  O   MET A 611      36.955   7.808   5.502  1.00 43.09           O  
ATOM   1043  CB  MET A 611      39.045   6.589   7.473  1.00 42.64           C  
ATOM   1044  CG  MET A 611      39.345   5.104   7.640  1.00 44.89           C  
ATOM   1045  SD  MET A 611      38.064   3.980   6.931  1.00 43.10           S  
ATOM   1046  CE  MET A 611      39.129   3.361   5.695  1.00 44.40           C  
ATOM   1047  N   GLU A 612      38.542   9.349   5.847  1.00 45.00           N  
ATOM   1048  CA  GLU A 612      37.590  10.406   5.606  1.00 45.29           C  
ATOM   1049  C   GLU A 612      37.475  10.595   4.105  1.00 45.38           C  
ATOM   1050  O   GLU A 612      36.402  10.932   3.611  1.00 42.99           O  
ATOM   1051  CB  GLU A 612      38.022  11.686   6.270  1.00 46.04           C  
ATOM   1052  CG  GLU A 612      39.214  12.302   5.628  1.00 48.13           C  
ATOM   1053  CD  GLU A 612      39.235  13.783   5.860  1.00 49.01           C  
ATOM   1054  OE1 GLU A 612      40.312  14.396   5.675  1.00 48.66           O  
ATOM   1055  OE2 GLU A 612      38.158  14.326   6.223  1.00 50.07           O  
ATOM   1056  N   TYR A 613      38.577  10.372   3.392  1.00 45.69           N  
ATOM   1057  CA  TYR A 613      38.557  10.454   1.946  1.00 47.29           C  
ATOM   1058  C   TYR A 613      37.537   9.436   1.415  1.00 49.18           C  
ATOM   1059  O   TYR A 613      36.631   9.805   0.651  1.00 50.71           O  
ATOM   1060  CB  TYR A 613      39.904  10.108   1.359  1.00 48.72           C  
ATOM   1061  CG  TYR A 613      39.857  10.053  -0.149  1.00 53.42           C  
ATOM   1062  CD1 TYR A 613      39.671  11.221  -0.905  1.00 54.85           C  
ATOM   1063  CD2 TYR A 613      39.997   8.843  -0.833  1.00 55.12           C  
ATOM   1064  CE1 TYR A 613      39.633  11.191  -2.312  1.00 54.78           C  
ATOM   1065  CE2 TYR A 613      39.961   8.802  -2.251  1.00 56.44           C  
ATOM   1066  CZ  TYR A 613      39.785   9.987  -2.981  1.00 56.07           C  
ATOM   1067  OH  TYR A 613      39.820   9.979  -4.363  1.00 56.31           O  
ATOM   1068  N   LEU A 614      37.698   8.166   1.821  1.00 48.53           N  
ATOM   1069  CA  LEU A 614      36.789   7.092   1.424  1.00 45.87           C  
ATOM   1070  C   LEU A 614      35.385   7.460   1.860  1.00 45.40           C  
ATOM   1071  O   LEU A 614      34.450   7.323   1.113  1.00 45.66           O  
ATOM   1072  CB  LEU A 614      37.185   5.758   2.080  1.00 45.64           C  
ATOM   1073  CG  LEU A 614      38.503   5.090   1.666  1.00 44.27           C  
ATOM   1074  CD1 LEU A 614      38.729   3.862   2.522  1.00 41.87           C  
ATOM   1075  CD2 LEU A 614      38.475   4.731   0.219  1.00 41.78           C  
ATOM   1076  N   ALA A 615      35.236   7.939   3.079  1.00 46.55           N  
ATOM   1077  CA  ALA A 615      33.923   8.323   3.570  1.00 47.91           C  
ATOM   1078  C   ALA A 615      33.323   9.388   2.643  1.00 50.11           C  
ATOM   1079  O   ALA A 615      32.136   9.348   2.337  1.00 51.58           O  
ATOM   1080  CB  ALA A 615      34.047   8.868   4.970  1.00 46.01           C  
ATOM   1081  N   SER A 616      34.147  10.333   2.191  1.00 50.45           N  
ATOM   1082  CA  SER A 616      33.667  11.390   1.322  1.00 50.09           C  
ATOM   1083  C   SER A 616      33.233  10.833  -0.022  1.00 50.97           C  
ATOM   1084  O   SER A 616      32.340  11.371  -0.657  1.00 51.33           O  
ATOM   1085  CB  SER A 616      34.747  12.442   1.101  1.00 48.98           C  
ATOM   1086  OG  SER A 616      35.657  12.023   0.115  1.00 47.80           O  
ATOM   1087  N   LYS A 617      33.879   9.758  -0.450  1.00 51.28           N  
ATOM   1088  CA  LYS A 617      33.557   9.120  -1.709  1.00 49.53           C  
ATOM   1089  C   LYS A 617      32.428   8.135  -1.529  1.00 49.85           C  
ATOM   1090  O   LYS A 617      32.312   7.210  -2.315  1.00 48.72           O  
ATOM   1091  CB  LYS A 617      34.763   8.378  -2.235  1.00 49.15           C  
ATOM   1092  CG  LYS A 617      35.373   8.976  -3.470  1.00 50.89           C  
ATOM   1093  CD  LYS A 617      35.780  10.410  -3.276  1.00 52.06           C  
ATOM   1094  CE  LYS A 617      36.316  11.026  -4.569  1.00 53.00           C  
ATOM   1095  NZ  LYS A 617      35.269  11.107  -5.628  1.00 54.22           N  
ATOM   1096  N   LYS A 618      31.629   8.306  -0.474  1.00 49.42           N  
ATOM   1097  CA  LYS A 618      30.475   7.442  -0.224  1.00 50.79           C  
ATOM   1098  C   LYS A 618      30.832   6.023   0.192  1.00 49.52           C  
ATOM   1099  O   LYS A 618      29.970   5.217   0.483  1.00 46.99           O  
ATOM   1100  CB  LYS A 618      29.591   7.385  -1.474  1.00 54.98           C  
ATOM   1101  CG  LYS A 618      29.001   8.717  -1.937  1.00 59.42           C  
ATOM   1102  CD  LYS A 618      27.699   9.071  -1.211  1.00 63.99           C  
ATOM   1103  CE  LYS A 618      27.075  10.386  -1.730  1.00 65.97           C  
ATOM   1104  NZ  LYS A 618      25.845  10.785  -0.921  1.00 69.34           N  
ATOM   1105  N   CYS A 619      32.116   5.716   0.211  1.00 50.83           N  
ATOM   1106  CA  CYS A 619      32.588   4.387   0.579  1.00 52.47           C  
ATOM   1107  C   CYS A 619      32.547   4.039   2.073  1.00 52.27           C  
ATOM   1108  O   CYS A 619      33.014   4.803   2.913  1.00 52.89           O  
ATOM   1109  CB  CYS A 619      34.010   4.193   0.064  1.00 53.50           C  
ATOM   1110  SG  CYS A 619      34.703   2.626   0.590  1.00 59.97           S  
ATOM   1111  N   ILE A 620      31.971   2.882   2.385  1.00 51.99           N  
ATOM   1112  CA  ILE A 620      31.854   2.388   3.766  1.00 50.14           C  
ATOM   1113  C   ILE A 620      32.705   1.127   3.880  1.00 50.79           C  
ATOM   1114  O   ILE A 620      32.393   0.118   3.246  1.00 52.03           O  
ATOM   1115  CB  ILE A 620      30.410   2.044   4.084  1.00 48.44           C  
ATOM   1116  CG1 ILE A 620      29.614   3.339   4.145  1.00 47.60           C  
ATOM   1117  CG2 ILE A 620      30.317   1.249   5.373  1.00 48.00           C  
ATOM   1118  CD1 ILE A 620      28.174   3.138   4.526  1.00 48.16           C  
ATOM   1119  N   HIS A 621      33.782   1.189   4.664  1.00 50.07           N  
ATOM   1120  CA  HIS A 621      34.688   0.042   4.799  1.00 49.19           C  
ATOM   1121  C   HIS A 621      34.115  -1.252   5.373  1.00 49.54           C  
ATOM   1122  O   HIS A 621      34.342  -2.314   4.826  1.00 48.98           O  
ATOM   1123  CB  HIS A 621      35.919   0.425   5.607  1.00 46.64           C  
ATOM   1124  CG  HIS A 621      37.076  -0.481   5.362  1.00 44.54           C  
ATOM   1125  ND1 HIS A 621      37.066  -1.814   5.722  1.00 42.27           N  
ATOM   1126  CD2 HIS A 621      38.244  -0.273   4.708  1.00 42.98           C  
ATOM   1127  CE1 HIS A 621      38.178  -2.386   5.294  1.00 42.39           C  
ATOM   1128  NE2 HIS A 621      38.908  -1.475   4.672  1.00 41.12           N  
ATOM   1129  N   ARG A 622      33.387  -1.172   6.478  1.00 50.84           N  
ATOM   1130  CA  ARG A 622      32.787  -2.352   7.095  1.00 52.83           C  
ATOM   1131  C   ARG A 622      33.749  -3.325   7.820  1.00 53.25           C  
ATOM   1132  O   ARG A 622      33.316  -4.298   8.434  1.00 52.14           O  
ATOM   1133  CB  ARG A 622      31.971  -3.116   6.045  1.00 54.46           C  
ATOM   1134  CG  ARG A 622      30.760  -2.359   5.560  1.00 56.53           C  
ATOM   1135  CD  ARG A 622      29.894  -3.187   4.625  1.00 58.31           C  
ATOM   1136  NE  ARG A 622      28.783  -2.379   4.116  1.00 60.41           N  
ATOM   1137  CZ  ARG A 622      28.895  -1.468   3.152  1.00 58.73           C  
ATOM   1138  NH1 ARG A 622      30.079  -1.265   2.588  1.00 57.05           N  
ATOM   1139  NH2 ARG A 622      27.836  -0.746   2.776  1.00 59.27           N  
ATOM   1140  N   ASP A 623      35.047  -3.069   7.744  1.00 53.87           N  
ATOM   1141  CA  ASP A 623      36.012  -3.910   8.423  1.00 54.63           C  
ATOM   1142  C   ASP A 623      37.369  -3.224   8.556  1.00 53.70           C  
ATOM   1143  O   ASP A 623      38.366  -3.644   7.986  1.00 53.86           O  
ATOM   1144  CB  ASP A 623      36.172  -5.231   7.699  1.00 57.57           C  
ATOM   1145  CG  ASP A 623      37.092  -6.182   8.457  1.00 61.31           C  
ATOM   1146  OD1 ASP A 623      36.820  -6.428   9.663  1.00 62.08           O  
ATOM   1147  OD2 ASP A 623      38.082  -6.671   7.857  1.00 63.87           O  
ATOM   1148  N   LEU A 624      37.397  -2.169   9.353  1.00 51.96           N  
ATOM   1149  CA  LEU A 624      38.598  -1.387   9.543  1.00 50.08           C  
ATOM   1150  C   LEU A 624      39.366  -1.948  10.739  1.00 48.55           C  
ATOM   1151  O   LEU A 624      38.772  -2.188  11.796  1.00 46.95           O  
ATOM   1152  CB  LEU A 624      38.196   0.080   9.771  1.00 50.21           C  
ATOM   1153  CG  LEU A 624      39.306   1.117   9.909  1.00 50.13           C  
ATOM   1154  CD1 LEU A 624      40.244   1.017   8.733  1.00 49.21           C  
ATOM   1155  CD2 LEU A 624      38.685   2.490  10.030  1.00 50.22           C  
ATOM   1156  N   ALA A 625      40.677  -2.135  10.573  1.00 46.26           N  
ATOM   1157  CA  ALA A 625      41.520  -2.682  11.625  1.00 45.52           C  
ATOM   1158  C   ALA A 625      42.953  -2.652  11.179  1.00 44.89           C  
ATOM   1159  O   ALA A 625      43.234  -2.747   9.995  1.00 45.17           O  
ATOM   1160  CB  ALA A 625      41.116  -4.128  11.939  1.00 46.42           C  
ATOM   1161  N   ALA A 626      43.869  -2.539  12.124  1.00 44.75           N  
ATOM   1162  CA  ALA A 626      45.287  -2.493  11.786  1.00 45.06           C  
ATOM   1163  C   ALA A 626      45.705  -3.504  10.723  1.00 45.45           C  
ATOM   1164  O   ALA A 626      46.570  -3.202   9.896  1.00 46.71           O  
ATOM   1165  CB  ALA A 626      46.139  -2.702  13.042  1.00 45.09           C  
ATOM   1166  N   ARG A 627      45.129  -4.701  10.754  1.00 44.70           N  
ATOM   1167  CA  ARG A 627      45.508  -5.715   9.786  1.00 46.27           C  
ATOM   1168  C   ARG A 627      45.131  -5.309   8.367  1.00 46.77           C  
ATOM   1169  O   ARG A 627      45.764  -5.730   7.407  1.00 47.24           O  
ATOM   1170  CB  ARG A 627      44.860  -7.049  10.127  1.00 47.36           C  
ATOM   1171  CG  ARG A 627      43.370  -6.982  10.283  1.00 50.44           C  
ATOM   1172  CD  ARG A 627      42.739  -8.361  10.370  1.00 52.25           C  
ATOM   1173  NE  ARG A 627      41.335  -8.263  10.744  1.00 53.10           N  
ATOM   1174  CZ  ARG A 627      40.916  -8.134  11.993  1.00 54.71           C  
ATOM   1175  NH1 ARG A 627      41.801  -8.107  12.992  1.00 55.88           N  
ATOM   1176  NH2 ARG A 627      39.614  -7.984  12.235  1.00 55.38           N  
ATOM   1177  N   ASN A 628      44.091  -4.490   8.246  1.00 47.18           N  
ATOM   1178  CA  ASN A 628      43.623  -4.003   6.947  1.00 47.24           C  
ATOM   1179  C   ASN A 628      44.183  -2.619   6.642  1.00 46.08           C  
ATOM   1180  O   ASN A 628      43.595  -1.851   5.889  1.00 47.65           O  
ATOM   1181  CB  ASN A 628      42.095  -3.946   6.916  1.00 48.55           C  
ATOM   1182  CG  ASN A 628      41.489  -5.288   7.132  1.00 50.04           C  
ATOM   1183  OD1 ASN A 628      41.924  -6.255   6.498  1.00 52.43           O  
ATOM   1184  ND2 ASN A 628      40.497  -5.381   8.026  1.00 49.14           N  
ATOM   1185  N   VAL A 629      45.322  -2.316   7.236  1.00 43.87           N  
ATOM   1186  CA  VAL A 629      45.984  -1.043   7.038  1.00 41.86           C  
ATOM   1187  C   VAL A 629      47.413  -1.433   6.785  1.00 42.69           C  
ATOM   1188  O   VAL A 629      48.030  -2.010   7.650  1.00 45.52           O  
ATOM   1189  CB  VAL A 629      45.902  -0.214   8.284  1.00 38.84           C  
ATOM   1190  CG1 VAL A 629      46.801   0.962   8.143  1.00 39.32           C  
ATOM   1191  CG2 VAL A 629      44.476   0.186   8.534  1.00 35.30           C  
ATOM   1192  N   LEU A 630      47.924  -1.129   5.601  1.00 43.52           N  
ATOM   1193  CA  LEU A 630      49.272  -1.512   5.225  1.00 45.88           C  
ATOM   1194  C   LEU A 630      50.221  -0.348   5.260  1.00 47.95           C  
ATOM   1195  O   LEU A 630      49.822   0.806   5.080  1.00 48.52           O  
ATOM   1196  CB  LEU A 630      49.284  -2.136   3.823  1.00 47.40           C  
ATOM   1197  CG  LEU A 630      48.352  -3.331   3.540  1.00 49.32           C  
ATOM   1198  CD1 LEU A 630      48.696  -3.922   2.172  1.00 48.97           C  
ATOM   1199  CD2 LEU A 630      48.482  -4.404   4.638  1.00 49.35           C  
ATOM   1200  N   VAL A 631      51.486  -0.684   5.476  1.00 47.98           N  
ATOM   1201  CA  VAL A 631      52.544   0.290   5.607  1.00 48.04           C  
ATOM   1202  C   VAL A 631      53.518   0.168   4.451  1.00 50.61           C  
ATOM   1203  O   VAL A 631      53.906  -0.932   4.066  1.00 49.56           O  
ATOM   1204  CB  VAL A 631      53.305   0.069   6.936  1.00 46.38           C  
ATOM   1205  CG1 VAL A 631      54.303   1.179   7.134  1.00 44.11           C  
ATOM   1206  CG2 VAL A 631      52.315  -0.066   8.105  1.00 43.30           C  
ATOM   1207  N   THR A 632      53.926   1.304   3.896  1.00 53.61           N  
ATOM   1208  CA  THR A 632      54.859   1.263   2.781  1.00 57.05           C  
ATOM   1209  C   THR A 632      56.288   1.471   3.227  1.00 58.03           C  
ATOM   1210  O   THR A 632      56.557   1.767   4.385  1.00 57.57           O  
ATOM   1211  CB  THR A 632      54.549   2.325   1.738  1.00 57.56           C  
ATOM   1212  OG1 THR A 632      54.855   3.608   2.284  1.00 59.38           O  
ATOM   1213  CG2 THR A 632      53.085   2.284   1.361  1.00 58.67           C  
ATOM   1214  N   GLU A 633      57.197   1.306   2.279  1.00 60.14           N  
ATOM   1215  CA  GLU A 633      58.610   1.475   2.522  1.00 63.32           C  
ATOM   1216  C   GLU A 633      58.876   2.848   3.123  1.00 64.26           C  
ATOM   1217  O   GLU A 633      59.917   3.056   3.723  1.00 65.60           O  
ATOM   1218  CB  GLU A 633      59.372   1.321   1.209  1.00 65.43           C  
ATOM   1219  CG  GLU A 633      60.891   1.332   1.345  1.00 72.92           C  
ATOM   1220  CD  GLU A 633      61.449   0.215   2.268  1.00 76.83           C  
ATOM   1221  OE1 GLU A 633      61.146  -0.999   2.043  1.00 77.16           O  
ATOM   1222  OE2 GLU A 633      62.204   0.574   3.215  1.00 79.49           O  
ATOM   1223  N   ASP A 634      57.939   3.782   2.966  1.00 64.91           N  
ATOM   1224  CA  ASP A 634      58.099   5.134   3.504  1.00 64.85           C  
ATOM   1225  C   ASP A 634      57.238   5.328   4.740  1.00 63.95           C  
ATOM   1226  O   ASP A 634      56.961   6.448   5.162  1.00 64.59           O  
ATOM   1227  CB  ASP A 634      57.703   6.170   2.458  1.00 67.83           C  
ATOM   1228  CG  ASP A 634      58.547   6.081   1.203  1.00 72.19           C  
ATOM   1229  OD1 ASP A 634      58.376   6.936   0.303  1.00 74.23           O  
ATOM   1230  OD2 ASP A 634      59.388   5.153   1.109  1.00 74.67           O  
ATOM   1231  N   ASN A 635      56.780   4.228   5.303  1.00 62.35           N  
ATOM   1232  CA  ASN A 635      55.969   4.298   6.499  1.00 61.40           C  
ATOM   1233  C   ASN A 635      54.711   5.100   6.299  1.00 59.67           C  
ATOM   1234  O   ASN A 635      54.308   5.871   7.180  1.00 61.03           O  
ATOM   1235  CB  ASN A 635      56.777   4.890   7.657  1.00 61.90           C  
ATOM   1236  CG  ASN A 635      58.038   4.113   7.916  1.00 62.32           C  
ATOM   1237  OD1 ASN A 635      57.992   2.925   8.246  1.00 62.93           O  
ATOM   1238  ND2 ASN A 635      59.184   4.766   7.743  1.00 63.66           N  
ATOM   1239  N   VAL A 636      54.079   4.920   5.152  1.00 56.40           N  
ATOM   1240  CA  VAL A 636      52.842   5.637   4.914  1.00 53.31           C  
ATOM   1241  C   VAL A 636      51.690   4.651   5.172  1.00 52.93           C  
ATOM   1242  O   VAL A 636      51.695   3.511   4.673  1.00 52.55           O  
ATOM   1243  CB  VAL A 636      52.784   6.198   3.460  1.00 52.08           C  
ATOM   1244  CG1 VAL A 636      51.534   7.012   3.259  1.00 50.17           C  
ATOM   1245  CG2 VAL A 636      54.005   7.036   3.177  1.00 48.78           C  
ATOM   1246  N   MET A 637      50.732   5.083   5.984  1.00 50.45           N  
ATOM   1247  CA  MET A 637      49.588   4.267   6.292  1.00 49.57           C  
ATOM   1248  C   MET A 637      48.626   4.246   5.107  1.00 50.36           C  
ATOM   1249  O   MET A 637      48.106   5.282   4.706  1.00 50.79           O  
ATOM   1250  CB  MET A 637      48.881   4.830   7.510  1.00 48.85           C  
ATOM   1251  CG  MET A 637      49.744   4.887   8.769  1.00 48.82           C  
ATOM   1252  SD  MET A 637      50.572   3.312   9.203  1.00 47.40           S  
ATOM   1253  CE  MET A 637      52.336   3.711   8.828  1.00 45.08           C  
ATOM   1254  N   LYS A 638      48.396   3.066   4.540  1.00 49.46           N  
ATOM   1255  CA  LYS A 638      47.476   2.914   3.419  1.00 47.19           C  
ATOM   1256  C   LYS A 638      46.348   1.930   3.719  1.00 47.40           C  
ATOM   1257  O   LYS A 638      46.587   0.755   3.887  1.00 48.60           O  
ATOM   1258  CB  LYS A 638      48.230   2.415   2.200  1.00 44.24           C  
ATOM   1259  CG  LYS A 638      49.142   3.436   1.617  1.00 43.52           C  
ATOM   1260  CD  LYS A 638      49.782   2.935   0.335  1.00 42.96           C  
ATOM   1261  CE  LYS A 638      50.491   4.064  -0.461  1.00 41.98           C  
ATOM   1262  NZ  LYS A 638      49.559   5.168  -0.835  1.00 40.68           N  
ATOM   1263  N   ILE A 639      45.116   2.399   3.776  1.00 47.09           N  
ATOM   1264  CA  ILE A 639      43.985   1.512   4.026  1.00 47.70           C  
ATOM   1265  C   ILE A 639      43.722   0.506   2.890  1.00 47.94           C  
ATOM   1266  O   ILE A 639      43.828   0.858   1.704  1.00 47.18           O  
ATOM   1267  CB  ILE A 639      42.749   2.344   4.243  1.00 47.97           C  
ATOM   1268  CG1 ILE A 639      43.064   3.369   5.354  1.00 47.98           C  
ATOM   1269  CG2 ILE A 639      41.560   1.417   4.541  1.00 47.14           C  
ATOM   1270  CD1 ILE A 639      41.946   4.267   5.751  1.00 48.73           C  
ATOM   1271  N   ALA A 640      43.383  -0.735   3.246  1.00 48.19           N  
ATOM   1272  CA  ALA A 640      43.145  -1.767   2.230  1.00 48.79           C  
ATOM   1273  C   ALA A 640      41.781  -2.417   2.296  1.00 50.00           C  
ATOM   1274  O   ALA A 640      41.085  -2.310   3.327  1.00 48.13           O  
ATOM   1275  CB  ALA A 640      44.199  -2.830   2.314  1.00 48.48           C  
ATOM   1276  N   ASP A 641      41.413  -3.071   1.177  1.00 51.20           N  
ATOM   1277  CA  ASP A 641      40.137  -3.792   1.003  1.00 52.56           C  
ATOM   1278  C   ASP A 641      38.947  -2.943   1.295  1.00 53.32           C  
ATOM   1279  O   ASP A 641      37.990  -3.395   1.949  1.00 53.30           O  
ATOM   1280  CB  ASP A 641      40.064  -5.029   1.887  1.00 54.61           C  
ATOM   1281  CG  ASP A 641      41.186  -5.995   1.593  1.00 59.27           C  
ATOM   1282  OD1 ASP A 641      41.538  -6.106   0.387  1.00 61.51           O  
ATOM   1283  OD2 ASP A 641      41.716  -6.631   2.546  1.00 60.93           O  
ATOM   1284  N   PHE A 642      39.012  -1.712   0.806  1.00 54.07           N  
ATOM   1285  CA  PHE A 642      37.964  -0.723   0.998  1.00 54.58           C  
ATOM   1286  C   PHE A 642      36.916  -0.777  -0.112  1.00 57.95           C  
ATOM   1287  O   PHE A 642      35.846  -0.191   0.016  1.00 57.77           O  
ATOM   1288  CB  PHE A 642      38.595   0.661   1.078  1.00 48.59           C  
ATOM   1289  CG  PHE A 642      39.438   1.007  -0.120  1.00 44.28           C  
ATOM   1290  CD1 PHE A 642      38.847   1.283  -1.368  1.00 40.81           C  
ATOM   1291  CD2 PHE A 642      40.829   1.035  -0.005  1.00 41.22           C  
ATOM   1292  CE1 PHE A 642      39.623   1.583  -2.489  1.00 39.78           C  
ATOM   1293  CE2 PHE A 642      41.645   1.334  -1.117  1.00 42.23           C  
ATOM   1294  CZ  PHE A 642      41.037   1.614  -2.377  1.00 42.47           C  
ATOM   1295  N   GLY A 643      37.226  -1.485  -1.198  1.00 62.40           N  
ATOM   1296  CA  GLY A 643      36.276  -1.614  -2.296  1.00 69.62           C  
ATOM   1297  C   GLY A 643      35.678  -3.017  -2.430  1.00 74.19           C  
ATOM   1298  O   GLY A 643      35.676  -3.597  -3.525  1.00 74.01           O  
ATOM   1299  N   LEU A 644      35.166  -3.564  -1.323  1.00 78.37           N  
ATOM   1300  CA  LEU A 644      34.574  -4.904  -1.310  1.00 81.99           C  
ATOM   1301  C   LEU A 644      33.161  -4.909  -0.708  1.00 85.36           C  
ATOM   1302  O   LEU A 644      32.637  -3.862  -0.292  1.00 86.04           O  
ATOM   1303  CB  LEU A 644      35.441  -5.852  -0.479  1.00 81.32           C  
ATOM   1304  CG  LEU A 644      36.962  -5.779  -0.582  1.00 81.65           C  
ATOM   1305  CD1 LEU A 644      37.572  -6.931   0.225  1.00 80.62           C  
ATOM   1306  CD2 LEU A 644      37.392  -5.859  -2.029  1.00 82.10           C  
ATOM   1307  N   ALA A 645      32.556  -6.099  -0.665  1.00 88.63           N  
ATOM   1308  CA  ALA A 645      31.217  -6.309  -0.093  1.00 91.30           C  
ATOM   1309  C   ALA A 645      30.999  -7.804   0.190  1.00 92.89           C  
ATOM   1310  O   ALA A 645      31.825  -8.647  -0.204  1.00 92.33           O  
ATOM   1311  CB  ALA A 645      30.128  -5.785  -1.047  1.00 90.94           C  
ATOM   1312  N   ARG A 646      29.912  -8.126   0.895  1.00 94.67           N  
ATOM   1313  CA  ARG A 646      29.589  -9.516   1.218  1.00 96.76           C  
ATOM   1314  C   ARG A 646      28.221  -9.623   1.921  1.00 97.26           C  
ATOM   1315  O   ARG A 646      27.471 -10.594   1.736  1.00 97.60           O  
ATOM   1316  CB  ARG A 646      30.707 -10.142   2.089  1.00 97.78           C  
ATOM   1317  CG  ARG A 646      30.451 -10.141   3.601  1.00 99.57           C  
ATOM   1318  CD  ARG A 646      29.603 -11.341   4.038  1.00100.69           C  
ATOM   1319  NE  ARG A 646      28.930 -11.120   5.321  1.00102.61           N  
ATOM   1320  CZ  ARG A 646      27.997 -11.925   5.835  1.00103.35           C  
ATOM   1321  NH1 ARG A 646      27.438 -11.640   7.005  1.00103.56           N  
ATOM   1322  NH2 ARG A 646      27.621 -13.017   5.178  1.00104.23           N  
ATOM   1323  N   ASN A 659      35.063 -14.157   9.110  1.00114.76           N  
ATOM   1324  CA  ASN A 659      35.673 -14.427  10.410  1.00115.03           C  
ATOM   1325  C   ASN A 659      37.063 -15.039  10.290  1.00114.59           C  
ATOM   1326  O   ASN A 659      37.468 -15.847  11.130  1.00114.84           O  
ATOM   1327  CB  ASN A 659      34.771 -15.355  11.225  1.00115.43           C  
ATOM   1328  CG  ASN A 659      33.534 -14.651  11.720  1.00116.33           C  
ATOM   1329  OD1 ASN A 659      33.625 -13.700  12.505  1.00116.82           O  
ATOM   1330  ND2 ASN A 659      32.367 -15.098  11.261  1.00116.72           N  
ATOM   1331  N   GLY A 660      37.791 -14.635   9.252  1.00113.96           N  
ATOM   1332  CA  GLY A 660      39.132 -15.151   9.024  1.00112.75           C  
ATOM   1333  C   GLY A 660      40.174 -14.700  10.031  1.00111.78           C  
ATOM   1334  O   GLY A 660      41.232 -15.333  10.151  1.00112.07           O  
ATOM   1335  N   ARG A 661      39.888 -13.615  10.754  1.00110.51           N  
ATOM   1336  CA  ARG A 661      40.812 -13.087  11.761  1.00108.27           C  
ATOM   1337  C   ARG A 661      40.130 -12.533  13.027  1.00106.30           C  
ATOM   1338  O   ARG A 661      40.715 -11.718  13.756  1.00105.36           O  
ATOM   1339  CB  ARG A 661      41.708 -12.015  11.120  1.00108.57           C  
ATOM   1340  CG  ARG A 661      42.613 -12.563  10.001  1.00108.61           C  
ATOM   1341  CD  ARG A 661      43.774 -11.624   9.716  1.00109.03           C  
ATOM   1342  NE  ARG A 661      44.309 -11.077  10.963  1.00110.12           N  
ATOM   1343  CZ  ARG A 661      45.398 -10.318  11.050  1.00110.59           C  
ATOM   1344  NH1 ARG A 661      45.801  -9.858  12.234  1.00110.27           N  
ATOM   1345  NH2 ARG A 661      46.089 -10.035   9.951  1.00111.23           N  
ATOM   1346  N   LEU A 662      38.902 -13.004  13.278  1.00104.17           N  
ATOM   1347  CA  LEU A 662      38.077 -12.620  14.443  1.00101.35           C  
ATOM   1348  C   LEU A 662      37.661 -11.142  14.400  1.00 97.86           C  
ATOM   1349  O   LEU A 662      37.879 -10.396  15.368  1.00 97.61           O  
ATOM   1350  CB  LEU A 662      38.844 -12.913  15.742  1.00103.18           C  
ATOM   1351  CG  LEU A 662      39.590 -14.259  15.779  1.00104.40           C  
ATOM   1352  CD1 LEU A 662      40.387 -14.379  17.074  1.00104.51           C  
ATOM   1353  CD2 LEU A 662      38.595 -15.419  15.640  1.00104.50           C  
ATOM   1354  N   PRO A 663      37.042 -10.711  13.280  1.00 93.96           N  
ATOM   1355  CA  PRO A 663      36.567  -9.345  13.009  1.00 90.03           C  
ATOM   1356  C   PRO A 663      35.617  -8.735  14.028  1.00 86.00           C  
ATOM   1357  O   PRO A 663      35.705  -7.556  14.350  1.00 85.86           O  
ATOM   1358  CB  PRO A 663      35.924  -9.481  11.627  1.00 91.12           C  
ATOM   1359  CG  PRO A 663      36.724 -10.577  10.995  1.00 91.96           C  
ATOM   1360  CD  PRO A 663      36.787 -11.577  12.115  1.00 93.13           C  
ATOM   1361  N   VAL A 664      34.706  -9.544  14.532  1.00 81.24           N  
ATOM   1362  CA  VAL A 664      33.731  -9.092  15.506  1.00 77.02           C  
ATOM   1363  C   VAL A 664      34.192  -8.070  16.538  1.00 74.53           C  
ATOM   1364  O   VAL A 664      33.408  -7.217  16.962  1.00 73.17           O  
ATOM   1365  CB  VAL A 664      33.183 -10.282  16.270  1.00 77.02           C  
ATOM   1366  CG1 VAL A 664      32.079  -9.840  17.184  1.00 76.50           C  
ATOM   1367  CG2 VAL A 664      32.700 -11.313  15.304  1.00 77.65           C  
ATOM   1368  N   LYS A 665      35.450  -8.171  16.962  1.00 72.03           N  
ATOM   1369  CA  LYS A 665      36.003  -7.271  17.976  1.00 69.29           C  
ATOM   1370  C   LYS A 665      36.189  -5.836  17.486  1.00 66.64           C  
ATOM   1371  O   LYS A 665      36.554  -4.949  18.259  1.00 64.13           O  
ATOM   1372  CB  LYS A 665      37.338  -7.827  18.493  1.00 70.81           C  
ATOM   1373  CG  LYS A 665      37.209  -9.106  19.293  1.00 71.65           C  
ATOM   1374  CD  LYS A 665      38.556  -9.613  19.762  1.00 73.66           C  
ATOM   1375  CE  LYS A 665      38.387 -10.681  20.843  1.00 74.42           C  
ATOM   1376  NZ  LYS A 665      39.713 -11.092  21.428  1.00 75.94           N  
ATOM   1377  N   TRP A 666      35.935  -5.621  16.202  1.00 64.14           N  
ATOM   1378  CA  TRP A 666      36.056  -4.305  15.607  1.00 61.58           C  
ATOM   1379  C   TRP A 666      34.712  -3.754  15.191  1.00 60.35           C  
ATOM   1380  O   TRP A 666      34.634  -2.634  14.734  1.00 61.58           O  
ATOM   1381  CB  TRP A 666      36.958  -4.361  14.383  1.00 60.66           C  
ATOM   1382  CG  TRP A 666      38.400  -4.462  14.692  1.00 59.31           C  
ATOM   1383  CD1 TRP A 666      39.316  -3.450  14.668  1.00 59.73           C  
ATOM   1384  CD2 TRP A 666      39.126  -5.649  15.025  1.00 60.04           C  
ATOM   1385  NE1 TRP A 666      40.576  -3.928  14.953  1.00 59.80           N  
ATOM   1386  CE2 TRP A 666      40.489  -5.278  15.180  1.00 60.72           C  
ATOM   1387  CE3 TRP A 666      38.765  -6.991  15.205  1.00 58.51           C  
ATOM   1388  CZ2 TRP A 666      41.485  -6.210  15.508  1.00 59.32           C  
ATOM   1389  CZ3 TRP A 666      39.757  -7.912  15.529  1.00 57.41           C  
ATOM   1390  CH2 TRP A 666      41.096  -7.514  15.677  1.00 57.57           C  
ATOM   1391  N   MET A 667      33.656  -4.537  15.358  1.00 58.95           N  
ATOM   1392  CA  MET A 667      32.322  -4.127  14.954  1.00 58.85           C  
ATOM   1393  C   MET A 667      31.581  -3.366  16.010  1.00 59.72           C  
ATOM   1394  O   MET A 667      31.570  -3.766  17.170  1.00 62.02           O  
ATOM   1395  CB  MET A 667      31.484  -5.339  14.605  1.00 60.00           C  
ATOM   1396  CG  MET A 667      32.042  -6.246  13.528  1.00 61.42           C  
ATOM   1397  SD  MET A 667      30.877  -7.630  13.318  1.00 62.85           S  
ATOM   1398  CE  MET A 667      31.901  -8.762  12.241  1.00 62.76           C  
ATOM   1399  N   ALA A 668      30.935  -2.280  15.610  1.00 60.25           N  
ATOM   1400  CA  ALA A 668      30.179  -1.472  16.554  1.00 60.71           C  
ATOM   1401  C   ALA A 668      28.954  -2.279  16.942  1.00 61.60           C  
ATOM   1402  O   ALA A 668      28.623  -3.266  16.291  1.00 61.14           O  
ATOM   1403  CB  ALA A 668      29.769  -0.164  15.911  1.00 60.04           C  
ATOM   1404  N   PRO A 669      28.267  -1.874  18.008  1.00 62.61           N  
ATOM   1405  CA  PRO A 669      27.062  -2.561  18.495  1.00 63.40           C  
ATOM   1406  C   PRO A 669      25.974  -2.755  17.422  1.00 63.63           C  
ATOM   1407  O   PRO A 669      25.604  -3.884  17.116  1.00 64.12           O  
ATOM   1408  CB  PRO A 669      26.585  -1.659  19.635  1.00 63.97           C  
ATOM   1409  CG  PRO A 669      27.861  -1.027  20.116  1.00 64.77           C  
ATOM   1410  CD  PRO A 669      28.563  -0.687  18.826  1.00 62.88           C  
ATOM   1411  N   GLU A 670      25.454  -1.658  16.870  1.00 63.45           N  
ATOM   1412  CA  GLU A 670      24.420  -1.711  15.848  1.00 62.83           C  
ATOM   1413  C   GLU A 670      24.868  -2.575  14.667  1.00 63.41           C  
ATOM   1414  O   GLU A 670      24.060  -3.197  14.003  1.00 62.47           O  
ATOM   1415  CB  GLU A 670      24.078  -0.292  15.359  1.00 62.01           C  
ATOM   1416  CG  GLU A 670      25.181   0.419  14.549  1.00 61.18           C  
ATOM   1417  CD  GLU A 670      26.232   1.091  15.415  1.00 59.88           C  
ATOM   1418  OE1 GLU A 670      26.276   0.818  16.637  1.00 60.86           O  
ATOM   1419  OE2 GLU A 670      27.018   1.887  14.872  1.00 57.51           O  
ATOM   1420  N   ALA A 671      26.168  -2.626  14.412  1.00 64.26           N  
ATOM   1421  CA  ALA A 671      26.674  -3.431  13.308  1.00 67.11           C  
ATOM   1422  C   ALA A 671      26.784  -4.893  13.708  1.00 69.33           C  
ATOM   1423  O   ALA A 671      26.689  -5.805  12.881  1.00 69.68           O  
ATOM   1424  CB  ALA A 671      28.026  -2.926  12.883  1.00 67.02           C  
ATOM   1425  N   LEU A 672      26.997  -5.111  14.994  1.00 71.70           N  
ATOM   1426  CA  LEU A 672      27.148  -6.450  15.532  1.00 72.92           C  
ATOM   1427  C   LEU A 672      25.797  -7.132  15.754  1.00 74.24           C  
ATOM   1428  O   LEU A 672      25.615  -8.298  15.412  1.00 73.96           O  
ATOM   1429  CB  LEU A 672      27.915  -6.364  16.849  1.00 72.73           C  
ATOM   1430  CG  LEU A 672      28.205  -7.639  17.627  1.00 71.79           C  
ATOM   1431  CD1 LEU A 672      28.916  -8.631  16.737  1.00 72.88           C  
ATOM   1432  CD2 LEU A 672      29.044  -7.301  18.844  1.00 71.35           C  
ATOM   1433  N   PHE A 673      24.850  -6.398  16.314  1.00 75.72           N  
ATOM   1434  CA  PHE A 673      23.535  -6.949  16.589  1.00 77.64           C  
ATOM   1435  C   PHE A 673      22.524  -6.828  15.444  1.00 77.55           C  
ATOM   1436  O   PHE A 673      21.597  -7.629  15.377  1.00 78.05           O  
ATOM   1437  CB  PHE A 673      22.931  -6.281  17.837  1.00 80.30           C  
ATOM   1438  CG  PHE A 673      23.798  -6.383  19.081  1.00 83.59           C  
ATOM   1439  CD1 PHE A 673      24.214  -7.632  19.564  1.00 85.05           C  
ATOM   1440  CD2 PHE A 673      24.203  -5.234  19.766  1.00 83.88           C  
ATOM   1441  CE1 PHE A 673      25.023  -7.736  20.711  1.00 85.14           C  
ATOM   1442  CE2 PHE A 673      25.007  -5.327  20.908  1.00 84.69           C  
ATOM   1443  CZ  PHE A 673      25.419  -6.583  21.381  1.00 85.16           C  
ATOM   1444  N   ASP A 674      22.691  -5.847  14.551  1.00 76.67           N  
ATOM   1445  CA  ASP A 674      21.717  -5.630  13.473  1.00 75.10           C  
ATOM   1446  C   ASP A 674      22.291  -5.406  12.078  1.00 73.80           C  
ATOM   1447  O   ASP A 674      21.595  -4.926  11.186  1.00 73.31           O  
ATOM   1448  CB  ASP A 674      20.842  -4.425  13.825  1.00 75.83           C  
ATOM   1449  CG  ASP A 674      20.226  -4.526  15.220  1.00 77.88           C  
ATOM   1450  OD1 ASP A 674      19.338  -5.390  15.415  1.00 79.65           O  
ATOM   1451  OD2 ASP A 674      20.625  -3.744  16.123  1.00 77.79           O  
ATOM   1452  N   ARG A 675      23.554  -5.751  11.882  1.00 72.49           N  
ATOM   1453  CA  ARG A 675      24.211  -5.555  10.592  1.00 70.83           C  
ATOM   1454  C   ARG A 675      23.969  -4.174   9.996  1.00 67.64           C  
ATOM   1455  O   ARG A 675      23.715  -4.060   8.820  1.00 67.95           O  
ATOM   1456  CB  ARG A 675      23.765  -6.605   9.569  1.00 73.75           C  
ATOM   1457  CG  ARG A 675      23.942  -8.039  10.010  1.00 77.87           C  
ATOM   1458  CD  ARG A 675      22.686  -8.546  10.743  1.00 81.44           C  
ATOM   1459  NE  ARG A 675      21.538  -8.634   9.839  1.00 83.41           N  
ATOM   1460  CZ  ARG A 675      21.518  -9.367   8.724  1.00 84.49           C  
ATOM   1461  NH1 ARG A 675      22.593 -10.079   8.379  1.00 84.16           N  
ATOM   1462  NH2 ARG A 675      20.433  -9.390   7.953  1.00 84.99           N  
ATOM   1463  N   ILE A 676      24.044  -3.128  10.801  1.00 64.59           N  
ATOM   1464  CA  ILE A 676      23.849  -1.781  10.292  1.00 62.09           C  
ATOM   1465  C   ILE A 676      25.201  -1.083  10.152  1.00 60.90           C  
ATOM   1466  O   ILE A 676      25.751  -0.580  11.120  1.00 60.87           O  
ATOM   1467  CB  ILE A 676      22.930  -0.970  11.233  1.00 61.92           C  
ATOM   1468  CG1 ILE A 676      21.502  -1.504  11.141  1.00 60.80           C  
ATOM   1469  CG2 ILE A 676      22.950   0.497  10.855  1.00 61.65           C  
ATOM   1470  CD1 ILE A 676      20.550  -0.872  12.093  1.00 59.81           C  
ATOM   1471  N   TYR A 677      25.736  -1.065   8.937  1.00 59.06           N  
ATOM   1472  CA  TYR A 677      27.020  -0.436   8.688  1.00 57.96           C  
ATOM   1473  C   TYR A 677      26.879   0.987   8.136  1.00 57.74           C  
ATOM   1474  O   TYR A 677      26.118   1.251   7.198  1.00 58.70           O  
ATOM   1475  CB  TYR A 677      27.835  -1.290   7.720  1.00 58.75           C  
ATOM   1476  CG  TYR A 677      28.211  -2.661   8.260  1.00 61.09           C  
ATOM   1477  CD1 TYR A 677      27.269  -3.698   8.350  1.00 61.79           C  
ATOM   1478  CD2 TYR A 677      29.507  -2.917   8.686  1.00 61.60           C  
ATOM   1479  CE1 TYR A 677      27.622  -4.951   8.853  1.00 61.07           C  
ATOM   1480  CE2 TYR A 677      29.870  -4.157   9.191  1.00 61.93           C  
ATOM   1481  CZ  TYR A 677      28.933  -5.177   9.276  1.00 62.22           C  
ATOM   1482  OH  TYR A 677      29.343  -6.404   9.784  1.00 61.48           O  
ATOM   1483  N   THR A 678      27.626   1.908   8.726  1.00 55.90           N  
ATOM   1484  CA  THR A 678      27.578   3.292   8.306  1.00 53.97           C  
ATOM   1485  C   THR A 678      28.948   3.885   8.476  1.00 53.66           C  
ATOM   1486  O   THR A 678      29.890   3.174   8.790  1.00 54.42           O  
ATOM   1487  CB  THR A 678      26.626   4.057   9.156  1.00 53.35           C  
ATOM   1488  OG1 THR A 678      27.021   3.882  10.515  1.00 54.28           O  
ATOM   1489  CG2 THR A 678      25.192   3.528   8.974  1.00 52.48           C  
ATOM   1490  N   HIS A 679      29.076   5.181   8.249  1.00 52.32           N  
ATOM   1491  CA  HIS A 679      30.366   5.808   8.409  1.00 50.44           C  
ATOM   1492  C   HIS A 679      30.668   5.888   9.905  1.00 49.67           C  
ATOM   1493  O   HIS A 679      31.810   5.778  10.323  1.00 47.68           O  
ATOM   1494  CB  HIS A 679      30.328   7.194   7.823  1.00 51.09           C  
ATOM   1495  CG  HIS A 679      30.208   7.214   6.339  1.00 52.22           C  
ATOM   1496  ND1 HIS A 679      31.201   6.736   5.514  1.00 53.62           N  
ATOM   1497  CD2 HIS A 679      29.238   7.697   5.525  1.00 52.29           C  
ATOM   1498  CE1 HIS A 679      30.853   6.930   4.254  1.00 53.29           C  
ATOM   1499  NE2 HIS A 679      29.665   7.509   4.233  1.00 53.69           N  
ATOM   1500  N   GLN A 680      29.629   6.059  10.712  1.00 49.40           N  
ATOM   1501  CA  GLN A 680      29.815   6.171  12.145  1.00 50.20           C  
ATOM   1502  C   GLN A 680      30.238   4.862  12.790  1.00 51.27           C  
ATOM   1503  O   GLN A 680      31.003   4.864  13.769  1.00 51.86           O  
ATOM   1504  CB  GLN A 680      28.548   6.701  12.787  1.00 49.71           C  
ATOM   1505  CG  GLN A 680      27.318   6.253  12.110  1.00 50.00           C  
ATOM   1506  CD  GLN A 680      26.236   7.313  12.124  1.00 50.82           C  
ATOM   1507  OE1 GLN A 680      25.244   7.211  12.869  1.00 50.57           O  
ATOM   1508  NE2 GLN A 680      26.419   8.347  11.299  1.00 49.20           N  
ATOM   1509  N   SER A 681      29.748   3.757  12.222  1.00 50.40           N  
ATOM   1510  CA  SER A 681      30.075   2.421  12.695  1.00 48.01           C  
ATOM   1511  C   SER A 681      31.533   2.182  12.275  1.00 46.84           C  
ATOM   1512  O   SER A 681      32.262   1.416  12.903  1.00 47.31           O  
ATOM   1513  CB  SER A 681      29.150   1.405  12.044  1.00 49.07           C  
ATOM   1514  OG  SER A 681      29.541   1.248  10.702  1.00 51.04           O  
ATOM   1515  N   ASP A 682      31.970   2.831  11.206  1.00 44.89           N  
ATOM   1516  CA  ASP A 682      33.380   2.716  10.828  1.00 45.50           C  
ATOM   1517  C   ASP A 682      34.239   3.560  11.801  1.00 45.14           C  
ATOM   1518  O   ASP A 682      35.430   3.320  11.981  1.00 44.69           O  
ATOM   1519  CB  ASP A 682      33.597   3.204   9.384  1.00 47.21           C  
ATOM   1520  CG  ASP A 682      33.401   2.084   8.338  1.00 50.55           C  
ATOM   1521  OD1 ASP A 682      32.851   1.000   8.682  1.00 54.85           O  
ATOM   1522  OD2 ASP A 682      33.797   2.283   7.170  1.00 50.46           O  
ATOM   1523  N   VAL A 683      33.627   4.567  12.413  1.00 45.49           N  
ATOM   1524  CA  VAL A 683      34.343   5.399  13.340  1.00 44.52           C  
ATOM   1525  C   VAL A 683      34.649   4.531  14.540  1.00 44.01           C  
ATOM   1526  O   VAL A 683      35.789   4.494  15.039  1.00 44.18           O  
ATOM   1527  CB  VAL A 683      33.509   6.613  13.690  1.00 45.74           C  
ATOM   1528  CG1 VAL A 683      34.031   7.296  14.986  1.00 42.77           C  
ATOM   1529  CG2 VAL A 683      33.628   7.586  12.529  1.00 45.96           C  
ATOM   1530  N   TRP A 684      33.636   3.803  14.989  1.00 41.92           N  
ATOM   1531  CA  TRP A 684      33.843   2.897  16.100  1.00 41.65           C  
ATOM   1532  C   TRP A 684      35.052   1.982  15.830  1.00 41.89           C  
ATOM   1533  O   TRP A 684      35.994   1.902  16.620  1.00 42.05           O  
ATOM   1534  CB  TRP A 684      32.608   2.060  16.308  1.00 39.34           C  
ATOM   1535  CG  TRP A 684      32.755   1.049  17.428  1.00 40.36           C  
ATOM   1536  CD1 TRP A 684      33.493  -0.115  17.409  1.00 38.36           C  
ATOM   1537  CD2 TRP A 684      32.023   1.034  18.665  1.00 37.51           C  
ATOM   1538  NE1 TRP A 684      33.242  -0.849  18.538  1.00 36.21           N  
ATOM   1539  CE2 TRP A 684      32.346  -0.174  19.325  1.00 37.01           C  
ATOM   1540  CE3 TRP A 684      31.115   1.915  19.265  1.00 36.69           C  
ATOM   1541  CZ2 TRP A 684      31.787  -0.529  20.565  1.00 37.70           C  
ATOM   1542  CZ3 TRP A 684      30.547   1.563  20.502  1.00 39.31           C  
ATOM   1543  CH2 TRP A 684      30.889   0.343  21.136  1.00 39.02           C  
ATOM   1544  N   SER A 685      35.043   1.313  14.692  1.00 41.47           N  
ATOM   1545  CA  SER A 685      36.149   0.445  14.371  1.00 41.78           C  
ATOM   1546  C   SER A 685      37.447   1.182  14.465  1.00 41.93           C  
ATOM   1547  O   SER A 685      38.466   0.563  14.771  1.00 44.02           O  
ATOM   1548  CB  SER A 685      35.991  -0.104  12.965  1.00 42.69           C  
ATOM   1549  OG  SER A 685      34.648  -0.532  12.796  1.00 47.04           O  
ATOM   1550  N   PHE A 686      37.428   2.489  14.182  1.00 41.14           N  
ATOM   1551  CA  PHE A 686      38.645   3.322  14.238  1.00 38.00           C  
ATOM   1552  C   PHE A 686      39.084   3.445  15.698  1.00 36.87           C  
ATOM   1553  O   PHE A 686      40.276   3.481  16.006  1.00 32.54           O  
ATOM   1554  CB  PHE A 686      38.342   4.716  13.674  1.00 38.24           C  
ATOM   1555  CG  PHE A 686      39.506   5.675  13.720  1.00 34.74           C  
ATOM   1556  CD1 PHE A 686      40.555   5.572  12.808  1.00 34.53           C  
ATOM   1557  CD2 PHE A 686      39.556   6.674  14.692  1.00 31.99           C  
ATOM   1558  CE1 PHE A 686      41.667   6.469  12.867  1.00 36.23           C  
ATOM   1559  CE2 PHE A 686      40.640   7.554  14.764  1.00 33.18           C  
ATOM   1560  CZ  PHE A 686      41.704   7.454  13.851  1.00 33.91           C  
ATOM   1561  N   GLY A 687      38.101   3.528  16.589  1.00 36.48           N  
ATOM   1562  CA  GLY A 687      38.420   3.641  17.996  1.00 40.10           C  
ATOM   1563  C   GLY A 687      39.329   2.462  18.354  1.00 42.55           C  
ATOM   1564  O   GLY A 687      40.467   2.635  18.869  1.00 44.39           O  
ATOM   1565  N   VAL A 688      38.802   1.264  18.071  1.00 40.94           N  
ATOM   1566  CA  VAL A 688      39.493   0.008  18.289  1.00 39.62           C  
ATOM   1567  C   VAL A 688      40.837  -0.004  17.551  1.00 39.46           C  
ATOM   1568  O   VAL A 688      41.799  -0.596  18.004  1.00 42.09           O  
ATOM   1569  CB  VAL A 688      38.602  -1.187  17.833  1.00 39.16           C  
ATOM   1570  CG1 VAL A 688      39.296  -2.501  18.134  1.00 37.65           C  
ATOM   1571  CG2 VAL A 688      37.233  -1.133  18.552  1.00 36.14           C  
ATOM   1572  N   LEU A 689      40.932   0.655  16.416  1.00 39.60           N  
ATOM   1573  CA  LEU A 689      42.214   0.680  15.722  1.00 39.79           C  
ATOM   1574  C   LEU A 689      43.199   1.597  16.495  1.00 42.43           C  
ATOM   1575  O   LEU A 689      44.424   1.439  16.390  1.00 41.61           O  
ATOM   1576  CB  LEU A 689      42.004   1.173  14.286  1.00 37.42           C  
ATOM   1577  CG  LEU A 689      43.140   0.982  13.274  1.00 34.71           C  
ATOM   1578  CD1 LEU A 689      42.628   0.985  11.882  1.00 34.10           C  
ATOM   1579  CD2 LEU A 689      44.136   2.042  13.429  1.00 36.10           C  
ATOM   1580  N   LEU A 690      42.665   2.560  17.255  1.00 44.86           N  
ATOM   1581  CA  LEU A 690      43.486   3.474  18.058  1.00 46.34           C  
ATOM   1582  C   LEU A 690      44.059   2.656  19.203  1.00 48.17           C  
ATOM   1583  O   LEU A 690      45.260   2.730  19.541  1.00 46.24           O  
ATOM   1584  CB  LEU A 690      42.626   4.607  18.603  1.00 46.75           C  
ATOM   1585  CG  LEU A 690      42.391   5.747  17.620  1.00 46.30           C  
ATOM   1586  CD1 LEU A 690      41.363   6.698  18.155  1.00 45.78           C  
ATOM   1587  CD2 LEU A 690      43.703   6.436  17.391  1.00 47.09           C  
ATOM   1588  N   TRP A 691      43.183   1.852  19.783  1.00 50.37           N  
ATOM   1589  CA  TRP A 691      43.588   0.975  20.853  1.00 53.69           C  
ATOM   1590  C   TRP A 691      44.745   0.103  20.351  1.00 54.40           C  
ATOM   1591  O   TRP A 691      45.790   0.037  20.992  1.00 55.30           O  
ATOM   1592  CB  TRP A 691      42.421   0.110  21.277  1.00 55.85           C  
ATOM   1593  CG  TRP A 691      42.646  -0.579  22.575  1.00 59.36           C  
ATOM   1594  CD1 TRP A 691      42.398  -0.086  23.821  1.00 59.46           C  
ATOM   1595  CD2 TRP A 691      43.147  -1.904  22.760  1.00 60.83           C  
ATOM   1596  NE1 TRP A 691      42.707  -1.027  24.776  1.00 60.89           N  
ATOM   1597  CE2 TRP A 691      43.170  -2.153  24.151  1.00 61.75           C  
ATOM   1598  CE3 TRP A 691      43.576  -2.909  21.886  1.00 61.50           C  
ATOM   1599  CZ2 TRP A 691      43.608  -3.367  24.687  1.00 63.16           C  
ATOM   1600  CZ3 TRP A 691      44.009  -4.114  22.414  1.00 63.02           C  
ATOM   1601  CH2 TRP A 691      44.022  -4.334  23.806  1.00 62.94           C  
ATOM   1602  N   GLU A 692      44.591  -0.528  19.190  1.00 54.56           N  
ATOM   1603  CA  GLU A 692      45.665  -1.372  18.675  1.00 55.01           C  
ATOM   1604  C   GLU A 692      46.978  -0.623  18.536  1.00 54.82           C  
ATOM   1605  O   GLU A 692      48.052  -1.207  18.709  1.00 55.33           O  
ATOM   1606  CB  GLU A 692      45.305  -1.943  17.314  1.00 55.46           C  
ATOM   1607  CG  GLU A 692      44.153  -2.885  17.320  1.00 59.96           C  
ATOM   1608  CD  GLU A 692      43.820  -3.381  15.911  1.00 64.04           C  
ATOM   1609  OE1 GLU A 692      43.341  -2.577  15.079  1.00 64.84           O  
ATOM   1610  OE2 GLU A 692      44.042  -4.580  15.625  1.00 66.45           O  
ATOM   1611  N   ILE A 693      46.885   0.668  18.235  1.00 54.32           N  
ATOM   1612  CA  ILE A 693      48.070   1.483  18.028  1.00 53.37           C  
ATOM   1613  C   ILE A 693      48.778   1.817  19.322  1.00 52.89           C  
ATOM   1614  O   ILE A 693      50.005   1.761  19.408  1.00 52.08           O  
ATOM   1615  CB  ILE A 693      47.702   2.788  17.262  1.00 52.74           C  
ATOM   1616  CG1 ILE A 693      47.289   2.419  15.831  1.00 52.48           C  
ATOM   1617  CG2 ILE A 693      48.879   3.756  17.233  1.00 50.84           C  
ATOM   1618  CD1 ILE A 693      47.007   3.592  14.903  1.00 52.60           C  
ATOM   1619  N   PHE A 694      48.010   2.152  20.340  1.00 52.76           N  
ATOM   1620  CA  PHE A 694      48.632   2.508  21.600  1.00 53.30           C  
ATOM   1621  C   PHE A 694      48.887   1.309  22.526  1.00 54.35           C  
ATOM   1622  O   PHE A 694      48.978   1.447  23.748  1.00 55.43           O  
ATOM   1623  CB  PHE A 694      47.811   3.605  22.274  1.00 50.59           C  
ATOM   1624  CG  PHE A 694      47.791   4.882  21.495  1.00 48.48           C  
ATOM   1625  CD1 PHE A 694      48.981   5.474  21.092  1.00 46.58           C  
ATOM   1626  CD2 PHE A 694      46.581   5.458  21.102  1.00 48.80           C  
ATOM   1627  CE1 PHE A 694      48.968   6.626  20.292  1.00 47.29           C  
ATOM   1628  CE2 PHE A 694      46.551   6.611  20.302  1.00 47.41           C  
ATOM   1629  CZ  PHE A 694      47.746   7.194  19.893  1.00 47.01           C  
ATOM   1630  N   THR A 695      48.991   0.131  21.918  1.00 53.99           N  
ATOM   1631  CA  THR A 695      49.302  -1.091  22.634  1.00 53.46           C  
ATOM   1632  C   THR A 695      50.310  -1.774  21.729  1.00 54.36           C  
ATOM   1633  O   THR A 695      50.656  -2.932  21.901  1.00 55.63           O  
ATOM   1634  CB  THR A 695      48.088  -2.007  22.830  1.00 53.18           C  
ATOM   1635  OG1 THR A 695      47.529  -2.363  21.555  1.00 55.45           O  
ATOM   1636  CG2 THR A 695      47.058  -1.328  23.729  1.00 51.08           C  
ATOM   1637  N   LEU A 696      50.781  -1.020  20.752  1.00 54.01           N  
ATOM   1638  CA  LEU A 696      51.760  -1.513  19.823  1.00 55.15           C  
ATOM   1639  C   LEU A 696      51.427  -2.803  19.123  1.00 56.12           C  
ATOM   1640  O   LEU A 696      52.329  -3.580  18.794  1.00 57.77           O  
ATOM   1641  CB  LEU A 696      53.114  -1.651  20.503  1.00 56.28           C  
ATOM   1642  CG  LEU A 696      53.698  -0.351  21.064  1.00 57.13           C  
ATOM   1643  CD1 LEU A 696      55.202  -0.568  21.196  1.00 56.49           C  
ATOM   1644  CD2 LEU A 696      53.428   0.840  20.128  1.00 56.62           C  
ATOM   1645  N   GLY A 697      50.145  -3.037  18.868  1.00 55.42           N  
ATOM   1646  CA  GLY A 697      49.796  -4.235  18.142  1.00 54.88           C  
ATOM   1647  C   GLY A 697      49.044  -5.267  18.926  1.00 55.49           C  
ATOM   1648  O   GLY A 697      49.078  -6.437  18.558  1.00 55.95           O  
ATOM   1649  N   GLY A 698      48.359  -4.847  19.988  1.00 55.36           N  
ATOM   1650  CA  GLY A 698      47.609  -5.792  20.795  1.00 56.39           C  
ATOM   1651  C   GLY A 698      46.280  -6.213  20.191  1.00 57.16           C  
ATOM   1652  O   GLY A 698      45.909  -5.749  19.130  1.00 59.52           O  
ATOM   1653  N   SER A 699      45.555  -7.104  20.859  1.00 57.79           N  
ATOM   1654  CA  SER A 699      44.263  -7.561  20.354  1.00 58.98           C  
ATOM   1655  C   SER A 699      43.206  -7.060  21.298  1.00 59.89           C  
ATOM   1656  O   SER A 699      43.298  -7.261  22.499  1.00 60.00           O  
ATOM   1657  CB  SER A 699      44.208  -9.092  20.274  1.00 58.34           C  
ATOM   1658  OG  SER A 699      45.184  -9.581  19.368  1.00 58.40           O  
ATOM   1659  N   PRO A 700      42.174  -6.406  20.766  1.00 61.04           N  
ATOM   1660  CA  PRO A 700      41.103  -5.874  21.603  1.00 62.96           C  
ATOM   1661  C   PRO A 700      40.475  -6.887  22.540  1.00 65.04           C  
ATOM   1662  O   PRO A 700      40.569  -8.077  22.296  1.00 65.17           O  
ATOM   1663  CB  PRO A 700      40.115  -5.303  20.580  1.00 62.08           C  
ATOM   1664  CG  PRO A 700      40.399  -6.066  19.343  1.00 61.25           C  
ATOM   1665  CD  PRO A 700      41.891  -6.190  19.340  1.00 61.32           C  
ATOM   1666  N   TYR A 701      39.867  -6.406  23.626  1.00 67.79           N  
ATOM   1667  CA  TYR A 701      39.193  -7.262  24.596  1.00 70.77           C  
ATOM   1668  C   TYR A 701      40.021  -8.491  24.886  1.00 73.71           C  
ATOM   1669  O   TYR A 701      39.562  -9.631  24.674  1.00 73.26           O  
ATOM   1670  CB  TYR A 701      37.854  -7.689  24.036  1.00 70.48           C  
ATOM   1671  CG  TYR A 701      37.038  -6.520  23.594  1.00 70.63           C  
ATOM   1672  CD1 TYR A 701      36.232  -5.839  24.491  1.00 69.94           C  
ATOM   1673  CD2 TYR A 701      37.102  -6.058  22.277  1.00 71.79           C  
ATOM   1674  CE1 TYR A 701      35.504  -4.724  24.099  1.00 71.02           C  
ATOM   1675  CE2 TYR A 701      36.377  -4.938  21.869  1.00 71.47           C  
ATOM   1676  CZ  TYR A 701      35.578  -4.282  22.789  1.00 71.47           C  
ATOM   1677  OH  TYR A 701      34.817  -3.210  22.393  1.00 72.56           O  
ATOM   1678  N   PRO A 702      41.257  -8.276  25.369  1.00 76.38           N  
ATOM   1679  CA  PRO A 702      42.205  -9.345  25.706  1.00 78.44           C  
ATOM   1680  C   PRO A 702      41.582 -10.381  26.641  1.00 80.80           C  
ATOM   1681  O   PRO A 702      41.181 -10.048  27.777  1.00 80.95           O  
ATOM   1682  CB  PRO A 702      43.350  -8.590  26.374  1.00 78.13           C  
ATOM   1683  CG  PRO A 702      43.305  -7.256  25.715  1.00 77.70           C  
ATOM   1684  CD  PRO A 702      41.826  -6.955  25.691  1.00 76.44           C  
ATOM   1685  N   GLY A 703      41.485 -11.619  26.145  1.00 82.30           N  
ATOM   1686  CA  GLY A 703      40.917 -12.711  26.917  1.00 84.76           C  
ATOM   1687  C   GLY A 703      39.398 -12.741  26.983  1.00 86.82           C  
ATOM   1688  O   GLY A 703      38.815 -13.791  27.245  1.00 87.42           O  
ATOM   1689  N   VAL A 704      38.748 -11.607  26.742  1.00 88.56           N  
ATOM   1690  CA  VAL A 704      37.291 -11.562  26.808  1.00 90.11           C  
ATOM   1691  C   VAL A 704      36.649 -12.500  25.800  1.00 91.22           C  
ATOM   1692  O   VAL A 704      36.806 -12.333  24.601  1.00 90.86           O  
ATOM   1693  CB  VAL A 704      36.762 -10.144  26.568  1.00 90.26           C  
ATOM   1694  CG1 VAL A 704      35.238 -10.141  26.679  1.00 90.09           C  
ATOM   1695  CG2 VAL A 704      37.373  -9.187  27.585  1.00 90.16           C  
ATOM   1696  N   PRO A 705      35.918 -13.512  26.293  1.00 92.99           N  
ATOM   1697  CA  PRO A 705      35.231 -14.511  25.468  1.00 93.70           C  
ATOM   1698  C   PRO A 705      34.255 -13.876  24.500  1.00 93.95           C  
ATOM   1699  O   PRO A 705      33.301 -13.222  24.919  1.00 93.72           O  
ATOM   1700  CB  PRO A 705      34.510 -15.374  26.495  1.00 94.34           C  
ATOM   1701  CG  PRO A 705      35.402 -15.275  27.711  1.00 94.36           C  
ATOM   1702  CD  PRO A 705      35.731 -13.804  27.728  1.00 93.87           C  
ATOM   1703  N   VAL A 706      34.497 -14.091  23.213  1.00 94.49           N  
ATOM   1704  CA  VAL A 706      33.655 -13.546  22.155  1.00 95.03           C  
ATOM   1705  C   VAL A 706      32.174 -13.534  22.522  1.00 95.70           C  
ATOM   1706  O   VAL A 706      31.525 -12.494  22.509  1.00 96.33           O  
ATOM   1707  CB  VAL A 706      33.832 -14.344  20.845  1.00 94.71           C  
ATOM   1708  CG1 VAL A 706      32.896 -13.817  19.788  1.00 94.80           C  
ATOM   1709  CG2 VAL A 706      35.272 -14.257  20.370  1.00 94.21           C  
ATOM   1710  N   GLU A 707      31.638 -14.698  22.861  1.00 96.41           N  
ATOM   1711  CA  GLU A 707      30.232 -14.803  23.224  1.00 97.40           C  
ATOM   1712  C   GLU A 707      29.864 -13.803  24.318  1.00 97.53           C  
ATOM   1713  O   GLU A 707      28.779 -13.217  24.297  1.00 97.59           O  
ATOM   1714  CB  GLU A 707      29.918 -16.223  23.720  1.00 98.81           C  
ATOM   1715  CG  GLU A 707      30.649 -17.363  22.985  1.00100.45           C  
ATOM   1716  CD  GLU A 707      32.128 -17.472  23.372  1.00101.26           C  
ATOM   1717  OE1 GLU A 707      32.416 -17.604  24.586  1.00101.82           O  
ATOM   1718  OE2 GLU A 707      32.998 -17.428  22.469  1.00101.20           O  
ATOM   1719  N   GLU A 708      30.769 -13.619  25.273  1.00 97.55           N  
ATOM   1720  CA  GLU A 708      30.543 -12.709  26.392  1.00 97.61           C  
ATOM   1721  C   GLU A 708      30.648 -11.252  25.974  1.00 96.49           C  
ATOM   1722  O   GLU A 708      30.057 -10.372  26.603  1.00 96.28           O  
ATOM   1723  CB  GLU A 708      31.539 -12.997  27.531  1.00 99.49           C  
ATOM   1724  CG  GLU A 708      31.163 -14.171  28.467  1.00102.22           C  
ATOM   1725  CD  GLU A 708      31.175 -15.548  27.776  1.00104.36           C  
ATOM   1726  OE1 GLU A 708      30.283 -15.819  26.934  1.00105.01           O  
ATOM   1727  OE2 GLU A 708      32.081 -16.361  28.079  1.00104.98           O  
ATOM   1728  N   LEU A 709      31.400 -11.005  24.907  1.00 95.01           N  
ATOM   1729  CA  LEU A 709      31.597  -9.653  24.403  1.00 93.75           C  
ATOM   1730  C   LEU A 709      30.264  -8.971  24.132  1.00 93.45           C  
ATOM   1731  O   LEU A 709      30.087  -7.782  24.414  1.00 93.11           O  
ATOM   1732  CB  LEU A 709      32.417  -9.690  23.110  1.00 93.43           C  
ATOM   1733  CG  LEU A 709      32.622  -8.372  22.356  1.00 93.02           C  
ATOM   1734  CD1 LEU A 709      33.448  -7.430  23.198  1.00 92.80           C  
ATOM   1735  CD2 LEU A 709      33.308  -8.630  21.032  1.00 92.01           C  
ATOM   1736  N   PHE A 710      29.330  -9.736  23.587  1.00 92.86           N  
ATOM   1737  CA  PHE A 710      28.007  -9.227  23.246  1.00 92.48           C  
ATOM   1738  C   PHE A 710      27.336  -8.402  24.345  1.00 91.15           C  
ATOM   1739  O   PHE A 710      27.237  -7.174  24.241  1.00 90.74           O  
ATOM   1740  CB  PHE A 710      27.104 -10.395  22.847  1.00 94.33           C  
ATOM   1741  CG  PHE A 710      27.501 -11.048  21.554  1.00 95.49           C  
ATOM   1742  CD1 PHE A 710      28.800 -11.529  21.370  1.00 95.71           C  
ATOM   1743  CD2 PHE A 710      26.589 -11.162  20.506  1.00 96.06           C  
ATOM   1744  CE1 PHE A 710      29.190 -12.111  20.162  1.00 96.26           C  
ATOM   1745  CE2 PHE A 710      26.965 -11.744  19.290  1.00 97.06           C  
ATOM   1746  CZ  PHE A 710      28.274 -12.221  19.118  1.00 96.84           C  
ATOM   1747  N   LYS A 711      26.870  -9.084  25.384  1.00 89.43           N  
ATOM   1748  CA  LYS A 711      26.199  -8.419  26.498  1.00 88.01           C  
ATOM   1749  C   LYS A 711      27.088  -7.334  27.101  1.00 86.95           C  
ATOM   1750  O   LYS A 711      26.599  -6.316  27.617  1.00 85.96           O  
ATOM   1751  CB  LYS A 711      25.831  -9.445  27.574  1.00 88.01           C  
ATOM   1752  N   LEU A 712      28.396  -7.560  27.022  1.00 85.52           N  
ATOM   1753  CA  LEU A 712      29.379  -6.630  27.555  1.00 84.04           C  
ATOM   1754  C   LEU A 712      29.185  -5.198  27.038  1.00 82.91           C  
ATOM   1755  O   LEU A 712      29.023  -4.255  27.828  1.00 82.24           O  
ATOM   1756  CB  LEU A 712      30.786  -7.134  27.217  1.00 84.06           C  
ATOM   1757  CG  LEU A 712      32.012  -6.424  27.809  1.00 84.23           C  
ATOM   1758  CD1 LEU A 712      33.239  -7.331  27.644  1.00 83.84           C  
ATOM   1759  CD2 LEU A 712      32.239  -5.076  27.135  1.00 82.89           C  
ATOM   1760  N   LEU A 713      29.196  -5.045  25.715  1.00 81.49           N  
ATOM   1761  CA  LEU A 713      29.045  -3.730  25.095  1.00 79.79           C  
ATOM   1762  C   LEU A 713      27.670  -3.141  25.343  1.00 79.30           C  
ATOM   1763  O   LEU A 713      27.493  -1.924  25.332  1.00 78.73           O  
ATOM   1764  CB  LEU A 713      29.303  -3.825  23.595  1.00 78.31           C  
ATOM   1765  CG  LEU A 713      30.721  -4.243  23.207  1.00 77.12           C  
ATOM   1766  CD1 LEU A 713      30.770  -4.538  21.724  1.00 77.10           C  
ATOM   1767  CD2 LEU A 713      31.713  -3.173  23.600  1.00 74.74           C  
ATOM   1768  N   LYS A 714      26.699  -4.009  25.570  1.00 79.18           N  
ATOM   1769  CA  LYS A 714      25.340  -3.565  25.833  1.00 79.07           C  
ATOM   1770  C   LYS A 714      25.278  -2.945  27.226  1.00 78.50           C  
ATOM   1771  O   LYS A 714      24.571  -1.967  27.439  1.00 78.21           O  
ATOM   1772  CB  LYS A 714      24.367  -4.752  25.720  1.00 79.30           C  
ATOM   1773  N   GLU A 715      26.026  -3.513  28.170  1.00 78.56           N  
ATOM   1774  CA  GLU A 715      26.052  -3.004  29.545  1.00 78.13           C  
ATOM   1775  C   GLU A 715      26.763  -1.647  29.581  1.00 77.54           C  
ATOM   1776  O   GLU A 715      26.697  -0.912  30.568  1.00 78.44           O  
ATOM   1777  CB  GLU A 715      26.768  -4.000  30.478  1.00 77.26           C  
ATOM   1778  N   GLY A 716      27.449  -1.319  28.492  1.00 75.80           N  
ATOM   1779  CA  GLY A 716      28.140  -0.049  28.438  1.00 74.30           C  
ATOM   1780  C   GLY A 716      29.628  -0.154  28.688  1.00 73.69           C  
ATOM   1781  O   GLY A 716      30.308   0.856  28.768  1.00 73.81           O  
ATOM   1782  N   HIS A 717      30.146  -1.367  28.813  1.00 73.30           N  
ATOM   1783  CA  HIS A 717      31.572  -1.522  29.061  1.00 73.00           C  
ATOM   1784  C   HIS A 717      32.419  -1.271  27.818  1.00 71.21           C  
ATOM   1785  O   HIS A 717      31.983  -1.502  26.696  1.00 71.42           O  
ATOM   1786  CB  HIS A 717      31.855  -2.906  29.634  1.00 75.39           C  
ATOM   1787  CG  HIS A 717      31.268  -3.111  30.995  1.00 78.83           C  
ATOM   1788  ND1 HIS A 717      31.629  -2.344  32.083  1.00 79.67           N  
ATOM   1789  CD2 HIS A 717      30.304  -3.956  31.435  1.00 80.34           C  
ATOM   1790  CE1 HIS A 717      30.914  -2.706  33.133  1.00 80.33           C  
ATOM   1791  NE2 HIS A 717      30.101  -3.680  32.766  1.00 80.82           N  
ATOM   1792  N   ARG A 718      33.629  -0.778  28.039  1.00 68.50           N  
ATOM   1793  CA  ARG A 718      34.566  -0.459  26.974  1.00 67.12           C  
ATOM   1794  C   ARG A 718      35.946  -0.901  27.455  1.00 67.55           C  
ATOM   1795  O   ARG A 718      36.134  -1.164  28.644  1.00 68.87           O  
ATOM   1796  CB  ARG A 718      34.562   1.056  26.726  1.00 65.27           C  
ATOM   1797  CG  ARG A 718      33.238   1.611  26.235  1.00 62.45           C  
ATOM   1798  CD  ARG A 718      33.000   1.217  24.772  1.00 60.96           C  
ATOM   1799  NE  ARG A 718      31.732   1.714  24.266  1.00 56.98           N  
ATOM   1800  CZ  ARG A 718      30.554   1.291  24.685  1.00 55.92           C  
ATOM   1801  NH1 ARG A 718      30.484   0.353  25.611  1.00 56.02           N  
ATOM   1802  NH2 ARG A 718      29.452   1.825  24.196  1.00 55.70           N  
ATOM   1803  N   MET A 719      36.912  -0.992  26.552  1.00 66.81           N  
ATOM   1804  CA  MET A 719      38.245  -1.391  26.963  1.00 66.82           C  
ATOM   1805  C   MET A 719      38.891  -0.314  27.827  1.00 67.60           C  
ATOM   1806  O   MET A 719      38.510   0.846  27.773  1.00 68.75           O  
ATOM   1807  CB  MET A 719      39.105  -1.660  25.743  1.00 65.81           C  
ATOM   1808  CG  MET A 719      38.701  -2.862  24.971  1.00 64.16           C  
ATOM   1809  SD  MET A 719      39.975  -3.174  23.779  1.00 66.60           S  
ATOM   1810  CE  MET A 719      39.338  -2.227  22.384  1.00 66.80           C  
ATOM   1811  N   ASP A 720      39.879  -0.701  28.625  1.00 67.85           N  
ATOM   1812  CA  ASP A 720      40.551   0.235  29.507  1.00 68.17           C  
ATOM   1813  C   ASP A 720      41.642   0.978  28.780  1.00 67.77           C  
ATOM   1814  O   ASP A 720      42.236   0.457  27.843  1.00 67.55           O  
ATOM   1815  CB  ASP A 720      41.164  -0.508  30.697  1.00 70.79           C  
ATOM   1816  CG  ASP A 720      40.127  -1.267  31.529  1.00 71.76           C  
ATOM   1817  OD1 ASP A 720      39.234  -0.628  32.139  1.00 70.54           O  
ATOM   1818  OD2 ASP A 720      40.220  -2.515  31.566  1.00 74.47           O  
ATOM   1819  N   LYS A 721      41.927   2.194  29.227  1.00 67.74           N  
ATOM   1820  CA  LYS A 721      42.984   2.969  28.596  1.00 67.88           C  
ATOM   1821  C   LYS A 721      44.265   2.143  28.452  1.00 68.07           C  
ATOM   1822  O   LYS A 721      44.702   1.468  29.376  1.00 67.70           O  
ATOM   1823  CB  LYS A 721      43.279   4.242  29.407  1.00 66.94           C  
ATOM   1824  CG  LYS A 721      44.438   5.081  28.851  1.00 68.74           C  
ATOM   1825  CD  LYS A 721      44.879   6.201  29.800  1.00 70.70           C  
ATOM   1826  CE  LYS A 721      43.807   7.275  29.926  1.00 73.41           C  
ATOM   1827  NZ  LYS A 721      44.217   8.469  30.754  1.00 74.93           N  
ATOM   1828  N   PRO A 722      44.858   2.138  27.260  1.00 68.66           N  
ATOM   1829  CA  PRO A 722      46.092   1.378  27.073  1.00 69.67           C  
ATOM   1830  C   PRO A 722      47.169   1.986  27.965  1.00 70.76           C  
ATOM   1831  O   PRO A 722      47.142   3.184  28.258  1.00 70.46           O  
ATOM   1832  CB  PRO A 722      46.401   1.584  25.592  1.00 68.98           C  
ATOM   1833  CG  PRO A 722      45.063   1.674  24.993  1.00 69.27           C  
ATOM   1834  CD  PRO A 722      44.300   2.553  25.966  1.00 69.08           C  
ATOM   1835  N   SER A 723      48.121   1.162  28.381  1.00 72.27           N  
ATOM   1836  CA  SER A 723      49.211   1.624  29.229  1.00 73.57           C  
ATOM   1837  C   SER A 723      49.914   2.856  28.651  1.00 74.55           C  
ATOM   1838  O   SER A 723      50.339   2.874  27.479  1.00 74.57           O  
ATOM   1839  CB  SER A 723      50.234   0.491  29.444  1.00 73.76           C  
ATOM   1840  OG  SER A 723      51.432   0.966  30.055  1.00 73.44           O  
ATOM   1841  N   ASN A 724      50.019   3.888  29.486  1.00 75.62           N  
ATOM   1842  CA  ASN A 724      50.686   5.127  29.123  1.00 77.06           C  
ATOM   1843  C   ASN A 724      49.960   6.006  28.085  1.00 77.61           C  
ATOM   1844  O   ASN A 724      50.303   7.193  27.939  1.00 78.18           O  
ATOM   1845  CB  ASN A 724      52.108   4.802  28.650  1.00 78.65           C  
ATOM   1846  CG  ASN A 724      52.953   4.139  29.744  1.00 80.21           C  
ATOM   1847  OD1 ASN A 724      54.030   3.586  29.473  1.00 81.30           O  
ATOM   1848  ND2 ASN A 724      52.471   4.202  30.988  1.00 80.38           N  
ATOM   1849  N   CYS A 725      48.981   5.436  27.364  1.00 76.39           N  
ATOM   1850  CA  CYS A 725      48.196   6.192  26.368  1.00 72.98           C  
ATOM   1851  C   CYS A 725      47.722   7.454  27.079  1.00 70.59           C  
ATOM   1852  O   CYS A 725      47.322   7.394  28.246  1.00 69.95           O  
ATOM   1853  CB  CYS A 725      46.984   5.368  25.895  1.00 73.68           C  
ATOM   1854  SG  CYS A 725      45.752   6.266  24.880  1.00 69.56           S  
ATOM   1855  N   THR A 726      47.753   8.587  26.394  1.00 67.91           N  
ATOM   1856  CA  THR A 726      47.362   9.821  27.041  1.00 66.37           C  
ATOM   1857  C   THR A 726      45.893   9.853  27.354  1.00 65.94           C  
ATOM   1858  O   THR A 726      45.145   8.994  26.947  1.00 66.36           O  
ATOM   1859  CB  THR A 726      47.714  11.046  26.210  1.00 65.65           C  
ATOM   1860  OG1 THR A 726      46.624  11.359  25.342  1.00 66.07           O  
ATOM   1861  CG2 THR A 726      48.974  10.788  25.400  1.00 65.02           C  
ATOM   1862  N   ASN A 727      45.496  10.855  28.115  1.00 66.03           N  
ATOM   1863  CA  ASN A 727      44.116  11.044  28.530  1.00 66.19           C  
ATOM   1864  C   ASN A 727      43.298  11.527  27.342  1.00 63.99           C  
ATOM   1865  O   ASN A 727      42.141  11.179  27.176  1.00 63.30           O  
ATOM   1866  CB  ASN A 727      44.067  12.111  29.643  1.00 70.06           C  
ATOM   1867  CG  ASN A 727      44.715  13.500  29.199  1.00 73.91           C  
ATOM   1868  OD1 ASN A 727      45.937  13.599  28.882  1.00 72.73           O  
ATOM   1869  ND2 ASN A 727      43.876  14.555  29.177  1.00 74.43           N  
ATOM   1870  N   GLU A 728      43.927  12.354  26.523  1.00 62.41           N  
ATOM   1871  CA  GLU A 728      43.265  12.928  25.377  1.00 61.12           C  
ATOM   1872  C   GLU A 728      42.898  11.840  24.400  1.00 59.00           C  
ATOM   1873  O   GLU A 728      41.737  11.698  24.040  1.00 58.61           O  
ATOM   1874  CB  GLU A 728      44.195  13.943  24.732  1.00 63.38           C  
ATOM   1875  CG  GLU A 728      43.589  14.749  23.620  1.00 67.06           C  
ATOM   1876  CD  GLU A 728      44.468  15.931  23.229  1.00 70.24           C  
ATOM   1877  OE1 GLU A 728      45.696  15.739  23.069  1.00 70.87           O  
ATOM   1878  OE2 GLU A 728      43.932  17.057  23.078  1.00 73.18           O  
ATOM   1879  N   LEU A 729      43.895  11.068  23.978  1.00 56.39           N  
ATOM   1880  CA  LEU A 729      43.673   9.987  23.025  1.00 54.63           C  
ATOM   1881  C   LEU A 729      42.692   8.927  23.542  1.00 53.96           C  
ATOM   1882  O   LEU A 729      41.977   8.275  22.781  1.00 54.71           O  
ATOM   1883  CB  LEU A 729      45.002   9.337  22.664  1.00 53.15           C  
ATOM   1884  CG  LEU A 729      45.904  10.312  21.922  1.00 53.46           C  
ATOM   1885  CD1 LEU A 729      47.346   9.830  21.895  1.00 54.18           C  
ATOM   1886  CD2 LEU A 729      45.356  10.480  20.541  1.00 52.80           C  
ATOM   1887  N   TYR A 730      42.633   8.764  24.843  1.00 52.01           N  
ATOM   1888  CA  TYR A 730      41.723   7.783  25.366  1.00 50.55           C  
ATOM   1889  C   TYR A 730      40.306   8.313  25.271  1.00 51.48           C  
ATOM   1890  O   TYR A 730      39.361   7.542  25.136  1.00 50.80           O  
ATOM   1891  CB  TYR A 730      42.049   7.466  26.824  1.00 47.90           C  
ATOM   1892  CG  TYR A 730      41.150   6.392  27.357  1.00 44.91           C  
ATOM   1893  CD1 TYR A 730      41.084   5.138  26.728  1.00 42.86           C  
ATOM   1894  CD2 TYR A 730      40.307   6.636  28.439  1.00 43.35           C  
ATOM   1895  CE1 TYR A 730      40.204   4.165  27.161  1.00 41.43           C  
ATOM   1896  CE2 TYR A 730      39.412   5.662  28.873  1.00 42.58           C  
ATOM   1897  CZ  TYR A 730      39.380   4.437  28.219  1.00 41.72           C  
ATOM   1898  OH  TYR A 730      38.494   3.490  28.612  1.00 44.33           O  
ATOM   1899  N   MET A 731      40.157   9.632  25.394  1.00 53.23           N  
ATOM   1900  CA  MET A 731      38.833  10.260  25.310  1.00 54.36           C  
ATOM   1901  C   MET A 731      38.343  10.128  23.866  1.00 53.02           C  
ATOM   1902  O   MET A 731      37.175   9.823  23.594  1.00 51.10           O  
ATOM   1903  CB  MET A 731      38.931  11.729  25.698  1.00 58.58           C  
ATOM   1904  CG  MET A 731      38.980  11.947  27.183  1.00 65.13           C  
ATOM   1905  SD  MET A 731      37.440  11.350  27.966  1.00 72.96           S  
ATOM   1906  CE  MET A 731      36.521  12.943  28.125  1.00 72.38           C  
ATOM   1907  N   MET A 732      39.276  10.338  22.946  1.00 50.78           N  
ATOM   1908  CA  MET A 732      38.996  10.219  21.544  1.00 50.38           C  
ATOM   1909  C   MET A 732      38.429   8.824  21.274  1.00 50.92           C  
ATOM   1910  O   MET A 732      37.352   8.698  20.676  1.00 51.31           O  
ATOM   1911  CB  MET A 732      40.267  10.439  20.727  1.00 48.61           C  
ATOM   1912  CG  MET A 732      39.983  10.487  19.254  1.00 48.30           C  
ATOM   1913  SD  MET A 732      41.427  10.789  18.252  1.00 51.23           S  
ATOM   1914  CE  MET A 732      41.662  12.651  18.530  1.00 52.62           C  
ATOM   1915  N   MET A 733      39.118   7.775  21.720  1.00 50.08           N  
ATOM   1916  CA  MET A 733      38.590   6.449  21.453  1.00 49.97           C  
ATOM   1917  C   MET A 733      37.314   6.136  22.178  1.00 49.54           C  
ATOM   1918  O   MET A 733      36.582   5.254  21.770  1.00 49.21           O  
ATOM   1919  CB  MET A 733      39.615   5.333  21.696  1.00 49.93           C  
ATOM   1920  CG  MET A 733      40.427   5.373  22.961  1.00 49.13           C  
ATOM   1921  SD  MET A 733      41.731   4.068  22.971  1.00 45.92           S  
ATOM   1922  CE  MET A 733      43.100   4.836  22.237  1.00 43.85           C  
ATOM   1923  N   ARG A 734      37.014   6.882  23.225  1.00 49.96           N  
ATOM   1924  CA  ARG A 734      35.784   6.638  23.966  1.00 51.26           C  
ATOM   1925  C   ARG A 734      34.626   7.260  23.239  1.00 51.44           C  
ATOM   1926  O   ARG A 734      33.505   6.755  23.289  1.00 49.59           O  
ATOM   1927  CB  ARG A 734      35.870   7.217  25.379  1.00 53.22           C  
ATOM   1928  CG  ARG A 734      36.827   6.434  26.270  1.00 53.98           C  
ATOM   1929  CD  ARG A 734      36.335   5.027  26.390  1.00 53.35           C  
ATOM   1930  NE  ARG A 734      35.026   5.038  27.022  1.00 54.74           N  
ATOM   1931  CZ  ARG A 734      34.822   4.708  28.292  1.00 55.93           C  
ATOM   1932  NH1 ARG A 734      35.849   4.345  29.041  1.00 58.09           N  
ATOM   1933  NH2 ARG A 734      33.605   4.729  28.815  1.00 54.60           N  
ATOM   1934  N   ASP A 735      34.910   8.380  22.575  1.00 52.27           N  
ATOM   1935  CA  ASP A 735      33.899   9.088  21.789  1.00 52.10           C  
ATOM   1936  C   ASP A 735      33.499   8.206  20.601  1.00 51.47           C  
ATOM   1937  O   ASP A 735      32.307   8.030  20.299  1.00 49.64           O  
ATOM   1938  CB  ASP A 735      34.464  10.406  21.280  1.00 52.88           C  
ATOM   1939  CG  ASP A 735      34.676  11.405  22.384  1.00 54.62           C  
ATOM   1940  OD1 ASP A 735      33.762  11.503  23.256  1.00 52.92           O  
ATOM   1941  OD2 ASP A 735      35.748  12.078  22.354  1.00 56.84           O  
ATOM   1942  N   CYS A 736      34.517   7.666  19.928  1.00 50.02           N  
ATOM   1943  CA  CYS A 736      34.308   6.753  18.817  1.00 47.84           C  
ATOM   1944  C   CYS A 736      33.388   5.627  19.287  1.00 46.73           C  
ATOM   1945  O   CYS A 736      32.481   5.225  18.570  1.00 46.19           O  
ATOM   1946  CB  CYS A 736      35.635   6.163  18.347  1.00 46.43           C  
ATOM   1947  SG  CYS A 736      36.715   7.354  17.480  1.00 47.17           S  
ATOM   1948  N   TRP A 737      33.593   5.131  20.504  1.00 45.60           N  
ATOM   1949  CA  TRP A 737      32.751   4.049  20.996  1.00 44.71           C  
ATOM   1950  C   TRP A 737      31.491   4.536  21.678  1.00 45.07           C  
ATOM   1951  O   TRP A 737      31.027   3.954  22.641  1.00 44.64           O  
ATOM   1952  CB  TRP A 737      33.518   3.142  21.952  1.00 43.13           C  
ATOM   1953  CG  TRP A 737      34.792   2.583  21.405  1.00 41.51           C  
ATOM   1954  CD1 TRP A 737      35.048   2.227  20.123  1.00 40.69           C  
ATOM   1955  CD2 TRP A 737      35.979   2.298  22.146  1.00 43.13           C  
ATOM   1956  NE1 TRP A 737      36.334   1.736  20.006  1.00 41.25           N  
ATOM   1957  CE2 TRP A 737      36.927   1.773  21.237  1.00 43.35           C  
ATOM   1958  CE3 TRP A 737      36.337   2.435  23.498  1.00 43.44           C  
ATOM   1959  CZ2 TRP A 737      38.215   1.386  21.636  1.00 44.92           C  
ATOM   1960  CZ3 TRP A 737      37.615   2.053  23.894  1.00 43.73           C  
ATOM   1961  CH2 TRP A 737      38.539   1.535  22.962  1.00 44.08           C  
ATOM   1962  N   HIS A 738      30.898   5.592  21.162  1.00 46.59           N  
ATOM   1963  CA  HIS A 738      29.710   6.099  21.805  1.00 47.50           C  
ATOM   1964  C   HIS A 738      28.560   5.141  21.565  1.00 47.73           C  
ATOM   1965  O   HIS A 738      28.401   4.600  20.481  1.00 49.92           O  
ATOM   1966  CB  HIS A 738      29.376   7.488  21.250  1.00 49.26           C  
ATOM   1967  CG  HIS A 738      28.360   8.224  22.053  1.00 50.39           C  
ATOM   1968  ND1 HIS A 738      28.704   9.164  23.001  1.00 51.34           N  
ATOM   1969  CD2 HIS A 738      27.010   8.107  22.105  1.00 52.15           C  
ATOM   1970  CE1 HIS A 738      27.609   9.593  23.608  1.00 53.06           C  
ATOM   1971  NE2 HIS A 738      26.568   8.964  23.084  1.00 53.41           N  
ATOM   1972  N   ALA A 739      27.752   4.933  22.588  1.00 48.21           N  
ATOM   1973  CA  ALA A 739      26.590   4.065  22.483  1.00 49.39           C  
ATOM   1974  C   ALA A 739      25.729   4.452  21.274  1.00 51.63           C  
ATOM   1975  O   ALA A 739      25.430   3.602  20.428  1.00 52.26           O  
ATOM   1976  CB  ALA A 739      25.767   4.183  23.731  1.00 48.12           C  
ATOM   1977  N   VAL A 740      25.314   5.727  21.223  1.00 52.42           N  
ATOM   1978  CA  VAL A 740      24.473   6.251  20.137  1.00 51.55           C  
ATOM   1979  C   VAL A 740      25.349   6.567  18.955  1.00 50.54           C  
ATOM   1980  O   VAL A 740      26.184   7.468  18.998  1.00 51.24           O  
ATOM   1981  CB  VAL A 740      23.734   7.509  20.572  1.00 52.30           C  
ATOM   1982  CG1 VAL A 740      22.822   7.966  19.477  1.00 52.05           C  
ATOM   1983  CG2 VAL A 740      22.936   7.224  21.830  1.00 51.90           C  
ATOM   1984  N   PRO A 741      25.151   5.840  17.856  1.00 49.61           N  
ATOM   1985  CA  PRO A 741      26.012   6.133  16.714  1.00 48.88           C  
ATOM   1986  C   PRO A 741      25.982   7.563  16.175  1.00 47.86           C  
ATOM   1987  O   PRO A 741      26.992   8.046  15.668  1.00 48.49           O  
ATOM   1988  CB  PRO A 741      25.639   5.035  15.702  1.00 46.53           C  
ATOM   1989  CG  PRO A 741      24.276   4.658  16.091  1.00 47.49           C  
ATOM   1990  CD  PRO A 741      24.228   4.730  17.576  1.00 47.00           C  
ATOM   1991  N   SER A 742      24.864   8.267  16.310  1.00 46.98           N  
ATOM   1992  CA  SER A 742      24.809   9.650  15.813  1.00 47.46           C  
ATOM   1993  C   SER A 742      25.676  10.592  16.630  1.00 49.51           C  
ATOM   1994  O   SER A 742      26.109  11.640  16.137  1.00 48.49           O  
ATOM   1995  CB  SER A 742      23.395  10.195  15.859  1.00 45.42           C  
ATOM   1996  OG  SER A 742      22.851  10.021  17.153  1.00 44.38           O  
ATOM   1997  N   GLN A 743      25.920  10.206  17.884  1.00 51.26           N  
ATOM   1998  CA  GLN A 743      26.705  11.011  18.803  1.00 51.87           C  
ATOM   1999  C   GLN A 743      28.202  10.784  18.727  1.00 51.64           C  
ATOM   2000  O   GLN A 743      28.955  11.387  19.481  1.00 53.00           O  
ATOM   2001  CB  GLN A 743      26.199  10.799  20.233  1.00 52.98           C  
ATOM   2002  CG  GLN A 743      24.722  11.176  20.382  1.00 56.30           C  
ATOM   2003  CD  GLN A 743      24.426  12.634  19.927  1.00 58.89           C  
ATOM   2004  OE1 GLN A 743      24.909  13.601  20.532  1.00 60.27           O  
ATOM   2005  NE2 GLN A 743      23.644  12.785  18.853  1.00 58.00           N  
ATOM   2006  N   ARG A 744      28.646   9.929  17.818  1.00 50.27           N  
ATOM   2007  CA  ARG A 744      30.076   9.693  17.674  1.00 49.37           C  
ATOM   2008  C   ARG A 744      30.696  10.770  16.793  1.00 48.39           C  
ATOM   2009  O   ARG A 744      30.008  11.432  16.024  1.00 48.83           O  
ATOM   2010  CB  ARG A 744      30.330   8.324  17.033  1.00 49.36           C  
ATOM   2011  CG  ARG A 744      29.809   7.179  17.851  1.00 50.18           C  
ATOM   2012  CD  ARG A 744      30.076   5.852  17.178  1.00 49.02           C  
ATOM   2013  NE  ARG A 744      29.215   4.848  17.777  1.00 48.59           N  
ATOM   2014  CZ  ARG A 744      28.723   3.815  17.114  1.00 48.11           C  
ATOM   2015  NH1 ARG A 744      29.032   3.658  15.826  1.00 47.75           N  
ATOM   2016  NH2 ARG A 744      27.897   2.979  17.730  1.00 48.73           N  
ATOM   2017  N   PRO A 745      32.018  10.952  16.884  1.00 47.37           N  
ATOM   2018  CA  PRO A 745      32.662  11.970  16.049  1.00 47.35           C  
ATOM   2019  C   PRO A 745      32.649  11.543  14.578  1.00 48.22           C  
ATOM   2020  O   PRO A 745      32.067  10.517  14.242  1.00 50.78           O  
ATOM   2021  CB  PRO A 745      34.069  12.040  16.627  1.00 46.68           C  
ATOM   2022  CG  PRO A 745      34.292  10.678  17.163  1.00 46.44           C  
ATOM   2023  CD  PRO A 745      32.977  10.358  17.827  1.00 46.42           C  
ATOM   2024  N   THR A 746      33.280  12.316  13.699  1.00 47.01           N  
ATOM   2025  CA  THR A 746      33.308  11.951  12.296  1.00 46.14           C  
ATOM   2026  C   THR A 746      34.760  11.928  11.899  1.00 47.66           C  
ATOM   2027  O   THR A 746      35.610  12.447  12.609  1.00 48.65           O  
ATOM   2028  CB  THR A 746      32.507  12.969  11.378  1.00 45.06           C  
ATOM   2029  OG1 THR A 746      33.145  14.249  11.361  1.00 46.13           O  
ATOM   2030  CG2 THR A 746      31.067  13.115  11.849  1.00 40.56           C  
ATOM   2031  N   PHE A 747      35.065  11.325  10.765  1.00 48.82           N  
ATOM   2032  CA  PHE A 747      36.443  11.277  10.366  1.00 50.53           C  
ATOM   2033  C   PHE A 747      36.995  12.666  10.116  1.00 52.36           C  
ATOM   2034  O   PHE A 747      38.205  12.871  10.233  1.00 53.39           O  
ATOM   2035  CB  PHE A 747      36.591  10.383   9.146  1.00 50.53           C  
ATOM   2036  CG  PHE A 747      36.459   8.921   9.474  1.00 51.67           C  
ATOM   2037  CD1 PHE A 747      37.466   8.260  10.185  1.00 52.97           C  
ATOM   2038  CD2 PHE A 747      35.303   8.219   9.143  1.00 51.78           C  
ATOM   2039  CE1 PHE A 747      37.315   6.923  10.563  1.00 52.21           C  
ATOM   2040  CE2 PHE A 747      35.143   6.882   9.516  1.00 50.13           C  
ATOM   2041  CZ  PHE A 747      36.144   6.240  10.223  1.00 52.47           C  
ATOM   2042  N   LYS A 748      36.116  13.614   9.778  1.00 53.51           N  
ATOM   2043  CA  LYS A 748      36.542  14.999   9.529  1.00 55.01           C  
ATOM   2044  C   LYS A 748      37.108  15.593  10.831  1.00 54.44           C  
ATOM   2045  O   LYS A 748      38.216  16.154  10.864  1.00 52.75           O  
ATOM   2046  CB  LYS A 748      35.353  15.832   9.058  1.00 57.75           C  
ATOM   2047  CG  LYS A 748      35.736  17.150   8.411  1.00 60.98           C  
ATOM   2048  CD  LYS A 748      34.471  17.944   8.014  1.00 64.29           C  
ATOM   2049  CE  LYS A 748      34.802  19.181   7.144  1.00 67.38           C  
ATOM   2050  NZ  LYS A 748      35.653  20.222   7.842  1.00 69.11           N  
ATOM   2051  N   GLN A 749      36.330  15.446  11.901  1.00 53.44           N  
ATOM   2052  CA  GLN A 749      36.721  15.885  13.233  1.00 54.81           C  
ATOM   2053  C   GLN A 749      38.011  15.167  13.665  1.00 54.61           C  
ATOM   2054  O   GLN A 749      39.031  15.816  13.945  1.00 56.71           O  
ATOM   2055  CB  GLN A 749      35.611  15.558  14.207  1.00 56.57           C  
ATOM   2056  CG  GLN A 749      34.232  15.831  13.620  1.00 60.31           C  
ATOM   2057  CD  GLN A 749      33.119  15.576  14.618  1.00 62.91           C  
ATOM   2058  OE1 GLN A 749      31.941  15.568  14.259  1.00 62.31           O  
ATOM   2059  NE2 GLN A 749      33.489  15.376  15.894  1.00 65.89           N  
ATOM   2060  N   LEU A 750      37.953  13.841  13.731  1.00 51.81           N  
ATOM   2061  CA  LEU A 750      39.115  13.045  14.084  1.00 49.70           C  
ATOM   2062  C   LEU A 750      40.370  13.503  13.339  1.00 49.92           C  
ATOM   2063  O   LEU A 750      41.437  13.621  13.923  1.00 50.13           O  
ATOM   2064  CB  LEU A 750      38.849  11.581  13.747  1.00 48.36           C  
ATOM   2065  CG  LEU A 750      37.757  10.895  14.552  1.00 46.01           C  
ATOM   2066  CD1 LEU A 750      37.412   9.584  13.913  1.00 45.79           C  
ATOM   2067  CD2 LEU A 750      38.213  10.718  15.966  1.00 45.62           C  
ATOM   2068  N   VAL A 751      40.250  13.737  12.040  1.00 50.90           N  
ATOM   2069  CA  VAL A 751      41.408  14.176  11.268  1.00 52.32           C  
ATOM   2070  C   VAL A 751      41.892  15.522  11.805  1.00 53.82           C  
ATOM   2071  O   VAL A 751      43.091  15.813  11.806  1.00 52.77           O  
ATOM   2072  CB  VAL A 751      41.085  14.314   9.764  1.00 49.82           C  
ATOM   2073  CG1 VAL A 751      42.225  14.937   9.067  1.00 51.00           C  
ATOM   2074  CG2 VAL A 751      40.876  12.985   9.149  1.00 50.44           C  
ATOM   2075  N   GLU A 752      40.953  16.347  12.257  1.00 55.76           N  
ATOM   2076  CA  GLU A 752      41.311  17.638  12.811  1.00 58.56           C  
ATOM   2077  C   GLU A 752      42.037  17.435  14.112  1.00 58.66           C  
ATOM   2078  O   GLU A 752      43.226  17.706  14.204  1.00 57.84           O  
ATOM   2079  CB  GLU A 752      40.077  18.488  13.038  1.00 60.69           C  
ATOM   2080  CG  GLU A 752      39.837  19.439  11.908  1.00 65.76           C  
ATOM   2081  CD  GLU A 752      38.397  19.895  11.854  1.00 69.13           C  
ATOM   2082  OE1 GLU A 752      37.859  20.244  12.935  1.00 69.05           O  
ATOM   2083  OE2 GLU A 752      37.810  19.902  10.736  1.00 71.54           O  
ATOM   2084  N   ASP A 753      41.316  16.953  15.116  1.00 59.23           N  
ATOM   2085  CA  ASP A 753      41.924  16.702  16.404  1.00 61.27           C  
ATOM   2086  C   ASP A 753      43.292  16.015  16.290  1.00 61.70           C  
ATOM   2087  O   ASP A 753      44.266  16.438  16.922  1.00 62.09           O  
ATOM   2088  CB  ASP A 753      40.999  15.834  17.245  1.00 64.14           C  
ATOM   2089  CG  ASP A 753      39.703  16.529  17.585  1.00 66.91           C  
ATOM   2090  OD1 ASP A 753      39.775  17.708  17.978  1.00 70.14           O  
ATOM   2091  OD2 ASP A 753      38.619  15.907  17.485  1.00 68.40           O  
ATOM   2092  N   LEU A 754      43.377  14.961  15.487  1.00 61.10           N  
ATOM   2093  CA  LEU A 754      44.632  14.252  15.372  1.00 61.49           C  
ATOM   2094  C   LEU A 754      45.707  15.120  14.748  1.00 61.94           C  
ATOM   2095  O   LEU A 754      46.883  14.944  15.035  1.00 63.14           O  
ATOM   2096  CB  LEU A 754      44.444  12.965  14.563  1.00 61.59           C  
ATOM   2097  CG  LEU A 754      43.609  11.906  15.298  1.00 62.10           C  
ATOM   2098  CD1 LEU A 754      43.199  10.792  14.363  1.00 61.17           C  
ATOM   2099  CD2 LEU A 754      44.413  11.364  16.471  1.00 62.11           C  
ATOM   2100  N   ASP A 755      45.302  16.061  13.906  1.00 61.57           N  
ATOM   2101  CA  ASP A 755      46.258  16.949  13.239  1.00 60.94           C  
ATOM   2102  C   ASP A 755      46.894  17.829  14.317  1.00 60.39           C  
ATOM   2103  O   ASP A 755      48.103  18.096  14.321  1.00 59.38           O  
ATOM   2104  CB  ASP A 755      45.517  17.820  12.209  1.00 62.18           C  
ATOM   2105  CG  ASP A 755      46.438  18.386  11.131  1.00 63.76           C  
ATOM   2106  OD1 ASP A 755      45.947  19.177  10.300  1.00 64.52           O  
ATOM   2107  OD2 ASP A 755      47.642  18.041  11.100  1.00 65.27           O  
ATOM   2108  N   ARG A 756      46.043  18.259  15.236  1.00 59.10           N  
ATOM   2109  CA  ARG A 756      46.435  19.107  16.324  1.00 58.50           C  
ATOM   2110  C   ARG A 756      47.317  18.331  17.266  1.00 58.72           C  
ATOM   2111  O   ARG A 756      48.456  18.717  17.515  1.00 59.54           O  
ATOM   2112  CB  ARG A 756      45.184  19.604  17.026  1.00 58.54           C  
ATOM   2113  CG  ARG A 756      45.430  20.319  18.321  1.00 61.18           C  
ATOM   2114  CD  ARG A 756      44.162  21.027  18.826  1.00 62.63           C  
ATOM   2115  NE  ARG A 756      43.055  20.095  19.027  1.00 64.60           N  
ATOM   2116  CZ  ARG A 756      43.072  19.122  19.931  1.00 67.95           C  
ATOM   2117  NH1 ARG A 756      44.140  18.969  20.717  1.00 69.28           N  
ATOM   2118  NH2 ARG A 756      42.031  18.301  20.058  1.00 68.38           N  
ATOM   2119  N   ILE A 757      46.798  17.216  17.753  1.00 58.70           N  
ATOM   2120  CA  ILE A 757      47.540  16.377  18.678  1.00 58.39           C  
ATOM   2121  C   ILE A 757      48.927  15.979  18.173  1.00 59.53           C  
ATOM   2122  O   ILE A 757      49.886  15.914  18.940  1.00 60.65           O  
ATOM   2123  CB  ILE A 757      46.753  15.100  19.000  1.00 57.21           C  
ATOM   2124  CG1 ILE A 757      45.447  15.461  19.698  1.00 57.10           C  
ATOM   2125  CG2 ILE A 757      47.579  14.185  19.859  1.00 54.90           C  
ATOM   2126  CD1 ILE A 757      44.563  14.252  20.008  1.00 58.93           C  
ATOM   2127  N   VAL A 758      49.053  15.705  16.891  1.00 60.40           N  
ATOM   2128  CA  VAL A 758      50.362  15.320  16.394  1.00 62.72           C  
ATOM   2129  C   VAL A 758      51.366  16.474  16.552  1.00 64.37           C  
ATOM   2130  O   VAL A 758      52.530  16.243  16.906  1.00 63.70           O  
ATOM   2131  CB  VAL A 758      50.300  14.887  14.898  1.00 61.80           C  
ATOM   2132  CG1 VAL A 758      51.692  14.564  14.385  1.00 62.14           C  
ATOM   2133  CG2 VAL A 758      49.433  13.669  14.740  1.00 60.80           C  
ATOM   2134  N   ALA A 759      50.904  17.704  16.301  1.00 66.42           N  
ATOM   2135  CA  ALA A 759      51.749  18.905  16.382  1.00 67.83           C  
ATOM   2136  C   ALA A 759      52.184  19.211  17.814  1.00 69.28           C  
ATOM   2137  O   ALA A 759      53.113  19.992  18.040  1.00 69.70           O  
ATOM   2138  CB  ALA A 759      51.018  20.106  15.793  1.00 66.59           C  
ATOM   2139  N   LEU A 760      51.526  18.575  18.770  1.00 69.42           N  
ATOM   2140  CA  LEU A 760      51.850  18.772  20.162  1.00 69.77           C  
ATOM   2141  C   LEU A 760      52.465  17.535  20.825  1.00 71.58           C  
ATOM   2142  O   LEU A 760      52.524  17.465  22.048  1.00 71.93           O  
ATOM   2143  CB  LEU A 760      50.581  19.175  20.893  1.00 68.51           C  
ATOM   2144  CG  LEU A 760      49.957  20.472  20.380  1.00 67.75           C  
ATOM   2145  CD1 LEU A 760      48.644  20.762  21.099  1.00 65.50           C  
ATOM   2146  CD2 LEU A 760      50.948  21.608  20.574  1.00 67.64           C  
ATOM   2147  N   THR A 761      52.916  16.558  20.037  1.00 73.13           N  
ATOM   2148  CA  THR A 761      53.512  15.346  20.605  1.00 75.28           C  
ATOM   2149  C   THR A 761      55.030  15.273  20.349  1.00 78.15           C  
ATOM   2150  O   THR A 761      55.502  15.588  19.259  1.00 78.71           O  
ATOM   2151  CB  THR A 761      52.814  14.063  20.046  1.00 74.47           C  
ATOM   2152  OG1 THR A 761      51.451  14.007  20.502  1.00 71.36           O  
ATOM   2153  CG2 THR A 761      53.541  12.813  20.508  1.00 73.63           C  
ATOM   2154  N   SER A 762      55.794  14.858  21.356  1.00 81.41           N  
ATOM   2155  CA  SER A 762      57.248  14.779  21.233  1.00 84.68           C  
ATOM   2156  C   SER A 762      57.728  13.644  20.357  1.00 86.41           C  
ATOM   2157  O   SER A 762      57.203  12.537  20.410  1.00 85.56           O  
ATOM   2158  CB  SER A 762      57.901  14.642  22.611  1.00 85.42           C  
ATOM   2159  OG  SER A 762      57.626  15.776  23.416  1.00 88.04           O  
ATOM   2160  N   ASN A 763      58.761  13.931  19.570  1.00 89.40           N  
ATOM   2161  CA  ASN A 763      59.336  12.959  18.664  1.00 92.92           C  
ATOM   2162  C   ASN A 763      60.441  12.214  19.381  1.00 94.63           C  
ATOM   2163  O   ASN A 763      61.179  11.455  18.764  1.00 94.58           O  
ATOM   2164  CB  ASN A 763      59.948  13.647  17.438  1.00 94.95           C  
ATOM   2165  CG  ASN A 763      59.145  14.858  16.967  1.00 97.88           C  
ATOM   2166  OD1 ASN A 763      59.447  15.440  15.912  1.00 99.40           O  
ATOM   2167  ND2 ASN A 763      58.131  15.250  17.744  1.00 99.03           N  
ATOM   2168  N   GLN A 764      60.565  12.438  20.683  1.00 97.24           N  
ATOM   2169  CA  GLN A 764      61.614  11.785  21.459  1.00 99.70           C  
ATOM   2170  C   GLN A 764      61.065  10.999  22.650  1.00101.48           C  
ATOM   2171  O   GLN A 764      61.819  10.517  23.489  1.00101.76           O  
ATOM   2172  CB  GLN A 764      62.614  12.837  21.928  1.00 99.50           C  
ATOM   2173  CG  GLN A 764      63.113  13.702  20.779  1.00100.37           C  
ATOM   2174  CD  GLN A 764      63.979  14.848  21.237  1.00100.83           C  
ATOM   2175  OE1 GLN A 764      63.585  15.635  22.104  1.00101.06           O  
ATOM   2176  NE2 GLN A 764      65.168  14.961  20.652  1.00100.90           N  
ATOM   2177  N   GLU A 765      59.746  10.868  22.702  1.00103.49           N  
ATOM   2178  CA  GLU A 765      59.087  10.147  23.774  1.00105.60           C  
ATOM   2179  C   GLU A 765      58.790   8.709  23.374  1.00106.87           C  
ATOM   2180  O   GLU A 765      57.704   8.405  22.878  1.00107.92           O  
ATOM   2181  CB  GLU A 765      57.790  10.853  24.144  1.00106.36           C  
ATOM   2182  CG  GLU A 765      57.997  12.208  24.779  1.00108.21           C  
ATOM   2183  CD  GLU A 765      58.756  12.111  26.095  1.00109.31           C  
ATOM   2184  OE1 GLU A 765      58.259  11.403  27.001  1.00109.73           O  
ATOM   2185  OE2 GLU A 765      59.839  12.735  26.222  1.00109.39           O  
ATOM   2186  N   TYR A 766      59.757   7.827  23.590  1.00107.70           N  
ATOM   2187  CA  TYR A 766      59.599   6.415  23.270  1.00108.38           C  
ATOM   2188  C   TYR A 766      58.780   5.736  24.390  1.00108.43           C  
ATOM   2189  O   TYR A 766      59.084   5.894  25.576  1.00108.37           O  
ATOM   2190  CB  TYR A 766      60.983   5.767  23.126  1.00109.29           C  
ATOM   2191  CG  TYR A 766      61.812   6.328  21.977  1.00110.89           C  
ATOM   2192  CD1 TYR A 766      61.970   7.708  21.794  1.00111.33           C  
ATOM   2193  CD2 TYR A 766      62.443   5.473  21.064  1.00111.81           C  
ATOM   2194  CE1 TYR A 766      62.734   8.229  20.725  1.00111.84           C  
ATOM   2195  CE2 TYR A 766      63.211   5.980  19.992  1.00112.52           C  
ATOM   2196  CZ  TYR A 766      63.353   7.359  19.825  1.00112.34           C  
ATOM   2197  OH  TYR A 766      64.113   7.853  18.771  1.00111.61           O  
ATOM   2198  N   LEU A 767      57.736   5.002  24.005  1.00108.15           N  
ATOM   2199  CA  LEU A 767      56.862   4.318  24.966  1.00107.35           C  
ATOM   2200  C   LEU A 767      57.520   3.054  25.527  1.00106.84           C  
ATOM   2201  O   LEU A 767      58.499   2.560  24.967  1.00106.88           O  
ATOM   2202  CB  LEU A 767      55.523   3.967  24.291  1.00107.38           C  
ATOM   2203  CG  LEU A 767      54.294   3.623  25.157  1.00107.13           C  
ATOM   2204  CD1 LEU A 767      53.038   4.010  24.414  1.00107.31           C  
ATOM   2205  CD2 LEU A 767      54.251   2.158  25.503  1.00106.54           C  
ATOM   2206  N   ASP A 768      56.981   2.535  26.629  1.00106.05           N  
ATOM   2207  CA  ASP A 768      57.515   1.329  27.271  1.00104.69           C  
ATOM   2208  C   ASP A 768      56.496   0.187  27.245  1.00103.33           C  
ATOM   2209  O   ASP A 768      55.318   0.385  27.526  1.00103.12           O  
ATOM   2210  CB  ASP A 768      57.876   1.631  28.735  1.00105.45           C  
ATOM   2211  CG  ASP A 768      58.636   2.946  28.897  1.00106.23           C  
ATOM   2212  OD1 ASP A 768      59.831   3.003  28.521  1.00106.09           O  
ATOM   2213  OD2 ASP A 768      58.029   3.923  29.402  1.00106.86           O  
ATOM   2214  N   LEU A 769      56.936  -1.017  26.906  1.00101.92           N  
ATOM   2215  CA  LEU A 769      56.004  -2.139  26.888  1.00100.94           C  
ATOM   2216  C   LEU A 769      56.527  -3.322  27.700  1.00100.73           C  
ATOM   2217  O   LEU A 769      57.033  -4.296  27.141  1.00100.13           O  
ATOM   2218  CB  LEU A 769      55.729  -2.588  25.450  1.00 99.91           C  
ATOM   2219  CG  LEU A 769      54.327  -2.358  24.877  1.00 97.87           C  
ATOM   2220  CD1 LEU A 769      54.253  -3.065  23.548  1.00 98.16           C  
ATOM   2221  CD2 LEU A 769      53.260  -2.886  25.802  1.00 96.72           C  
ATOM   2222  N   SER A 770      56.391  -3.240  29.022  1.00100.88           N  
ATOM   2223  CA  SER A 770      56.868  -4.306  29.894  1.00101.24           C  
ATOM   2224  C   SER A 770      55.984  -5.530  29.774  1.00101.92           C  
ATOM   2225  O   SER A 770      56.475  -6.658  29.768  1.00101.38           O  
ATOM   2226  CB  SER A 770      56.901  -3.830  31.344  1.00100.71           C  
ATOM   2227  OG  SER A 770      57.759  -2.716  31.486  1.00101.10           O  
ATOM   2228  N   MET A 771      54.680  -5.294  29.668  1.00103.23           N  
ATOM   2229  CA  MET A 771      53.688  -6.360  29.552  1.00104.67           C  
ATOM   2230  C   MET A 771      53.032  -6.309  28.177  1.00105.07           C  
ATOM   2231  O   MET A 771      51.904  -5.829  28.031  1.00104.75           O  
ATOM   2232  CB  MET A 771      52.621  -6.208  30.649  1.00106.15           C  
ATOM   2233  CG  MET A 771      51.467  -7.220  30.592  1.00107.90           C  
ATOM   2234  SD  MET A 771      50.077  -6.859  31.769  1.00111.01           S  
ATOM   2235  CE  MET A 771      49.215  -5.489  30.914  1.00109.62           C  
ATOM   2236  N   PRO A 772      53.740  -6.793  27.144  1.00105.48           N  
ATOM   2237  CA  PRO A 772      53.207  -6.795  25.784  1.00106.44           C  
ATOM   2238  C   PRO A 772      52.108  -7.835  25.605  1.00107.74           C  
ATOM   2239  O   PRO A 772      52.382  -9.024  25.483  1.00107.55           O  
ATOM   2240  CB  PRO A 772      54.441  -7.099  24.941  1.00105.60           C  
ATOM   2241  CG  PRO A 772      55.204  -8.011  25.823  1.00105.25           C  
ATOM   2242  CD  PRO A 772      55.115  -7.322  27.159  1.00105.30           C  
ATOM   2243  N   LEU A 773      50.863  -7.369  25.599  1.00109.59           N  
ATOM   2244  CA  LEU A 773      49.703  -8.234  25.420  1.00111.32           C  
ATOM   2245  C   LEU A 773      49.574  -8.657  23.960  1.00112.40           C  
ATOM   2246  O   LEU A 773      49.596  -7.813  23.059  1.00112.66           O  
ATOM   2247  CB  LEU A 773      48.431  -7.498  25.839  1.00111.73           C  
ATOM   2248  CG  LEU A 773      48.196  -7.350  27.342  1.00112.17           C  
ATOM   2249  CD1 LEU A 773      47.032  -6.379  27.597  1.00111.96           C  
ATOM   2250  CD2 LEU A 773      47.928  -8.733  27.940  1.00111.45           C  
ATOM   2251  N   ASP A 774      49.436  -9.962  23.738  1.00113.43           N  
ATOM   2252  CA  ASP A 774      49.298 -10.515  22.390  1.00114.31           C  
ATOM   2253  C   ASP A 774      50.492 -10.194  21.489  1.00114.59           C  
ATOM   2254  O   ASP A 774      51.309  -9.322  21.875  1.00114.79           O  
ATOM   2255  CB  ASP A 774      48.008  -9.996  21.736  1.00114.81           C  
ATOM   2256  CG  ASP A 774      47.927 -10.345  20.259  1.00115.83           C  
ATOM   2257  OD1 ASP A 774      48.067 -11.547  19.927  1.00116.36           O  
ATOM   2258  OD2 ASP A 774      47.727  -9.423  19.432  1.00115.96           O  
ATOM   2259  OXT ASP A 774      50.590 -10.818  20.404  1.00114.37           O  
TER    2260      ASP A 774                                                      
ATOM   2261  N   TYR B 463      21.299 -15.666   1.344  1.00 87.98           N  
ATOM   2262  CA  TYR B 463      22.469 -14.847   1.817  1.00 87.82           C  
ATOM   2263  C   TYR B 463      22.069 -13.642   2.685  1.00 87.06           C  
ATOM   2264  O   TYR B 463      20.900 -13.234   2.711  1.00 87.23           O  
ATOM   2265  CB  TYR B 463      23.296 -14.357   0.620  1.00 87.44           C  
ATOM   2266  N   GLU B 464      23.035 -13.083   3.408  1.00 86.14           N  
ATOM   2267  CA  GLU B 464      22.773 -11.930   4.276  1.00 84.24           C  
ATOM   2268  C   GLU B 464      23.372 -10.665   3.656  1.00 82.61           C  
ATOM   2269  O   GLU B 464      24.356 -10.727   2.900  1.00 82.86           O  
ATOM   2270  CB  GLU B 464      23.363 -12.156   5.677  1.00 83.41           C  
ATOM   2271  N   LEU B 465      22.772  -9.521   3.981  1.00 79.86           N  
ATOM   2272  CA  LEU B 465      23.218  -8.245   3.447  1.00 76.72           C  
ATOM   2273  C   LEU B 465      23.186  -7.137   4.480  1.00 74.41           C  
ATOM   2274  O   LEU B 465      22.289  -7.073   5.323  1.00 74.18           O  
ATOM   2275  CB  LEU B 465      22.333  -7.823   2.278  1.00 77.46           C  
ATOM   2276  CG  LEU B 465      22.436  -8.619   0.984  1.00 77.59           C  
ATOM   2277  CD1 LEU B 465      21.352  -8.172   0.030  1.00 78.37           C  
ATOM   2278  CD2 LEU B 465      23.813  -8.407   0.391  1.00 78.02           C  
ATOM   2279  N   PRO B 466      24.164  -6.232   4.406  1.00 72.18           N  
ATOM   2280  CA  PRO B 466      24.295  -5.094   5.310  1.00 70.66           C  
ATOM   2281  C   PRO B 466      23.138  -4.129   5.096  1.00 69.67           C  
ATOM   2282  O   PRO B 466      22.747  -3.866   3.966  1.00 68.87           O  
ATOM   2283  CB  PRO B 466      25.605  -4.454   4.872  1.00 70.61           C  
ATOM   2284  CG  PRO B 466      26.333  -5.557   4.212  1.00 71.27           C  
ATOM   2285  CD  PRO B 466      25.285  -6.272   3.458  1.00 71.55           C  
ATOM   2286  N   GLU B 467      22.583  -3.610   6.179  1.00 69.02           N  
ATOM   2287  CA  GLU B 467      21.500  -2.652   6.073  1.00 68.60           C  
ATOM   2288  C   GLU B 467      22.125  -1.270   6.079  1.00 68.97           C  
ATOM   2289  O   GLU B 467      22.879  -0.915   6.991  1.00 68.32           O  
ATOM   2290  CB  GLU B 467      20.537  -2.761   7.254  1.00 67.83           C  
ATOM   2291  CG  GLU B 467      19.405  -1.756   7.193  1.00 68.55           C  
ATOM   2292  CD  GLU B 467      18.328  -1.985   8.266  1.00 69.93           C  
ATOM   2293  OE1 GLU B 467      18.178  -3.146   8.741  1.00 71.47           O  
ATOM   2294  OE2 GLU B 467      17.621  -1.002   8.613  1.00 67.55           O  
ATOM   2295  N   ASP B 468      21.832  -0.498   5.039  1.00 69.09           N  
ATOM   2296  CA  ASP B 468      22.339   0.859   4.944  1.00 68.61           C  
ATOM   2297  C   ASP B 468      21.166   1.783   5.249  1.00 67.45           C  
ATOM   2298  O   ASP B 468      20.370   2.081   4.374  1.00 67.74           O  
ATOM   2299  CB  ASP B 468      22.860   1.150   3.540  1.00 68.17           C  
ATOM   2300  CG  ASP B 468      23.642   2.454   3.478  1.00 69.45           C  
ATOM   2301  OD1 ASP B 468      23.356   3.353   4.315  1.00 68.38           O  
ATOM   2302  OD2 ASP B 468      24.534   2.571   2.592  1.00 70.04           O  
ATOM   2303  N   PRO B 469      21.042   2.245   6.503  1.00 66.60           N  
ATOM   2304  CA  PRO B 469      19.932   3.136   6.887  1.00 65.91           C  
ATOM   2305  C   PRO B 469      19.752   4.389   6.009  1.00 64.70           C  
ATOM   2306  O   PRO B 469      18.740   5.078   6.076  1.00 63.80           O  
ATOM   2307  CB  PRO B 469      20.221   3.446   8.368  1.00 65.19           C  
ATOM   2308  CG  PRO B 469      21.699   3.277   8.477  1.00 66.16           C  
ATOM   2309  CD  PRO B 469      21.990   2.064   7.613  1.00 66.20           C  
ATOM   2310  N   ARG B 470      20.739   4.676   5.173  1.00 64.39           N  
ATOM   2311  CA  ARG B 470      20.637   5.810   4.269  1.00 63.98           C  
ATOM   2312  C   ARG B 470      19.643   5.494   3.153  1.00 62.14           C  
ATOM   2313  O   ARG B 470      19.049   6.398   2.591  1.00 61.86           O  
ATOM   2314  CB  ARG B 470      21.996   6.116   3.633  1.00 65.97           C  
ATOM   2315  CG  ARG B 470      23.150   6.185   4.636  1.00 70.34           C  
ATOM   2316  CD  ARG B 470      24.476   6.584   3.962  1.00 71.92           C  
ATOM   2317  NE  ARG B 470      24.989   5.532   3.088  1.00 73.19           N  
ATOM   2318  CZ  ARG B 470      26.115   5.621   2.380  1.00 75.12           C  
ATOM   2319  NH1 ARG B 470      26.863   6.722   2.432  1.00 75.71           N  
ATOM   2320  NH2 ARG B 470      26.506   4.592   1.621  1.00 75.35           N  
ATOM   2321  N   TRP B 471      19.482   4.207   2.830  1.00 59.89           N  
ATOM   2322  CA  TRP B 471      18.595   3.771   1.754  1.00 57.75           C  
ATOM   2323  C   TRP B 471      17.497   2.775   2.138  1.00 58.52           C  
ATOM   2324  O   TRP B 471      16.408   2.770   1.554  1.00 59.22           O  
ATOM   2325  CB  TRP B 471      19.418   3.139   0.634  1.00 53.61           C  
ATOM   2326  CG  TRP B 471      20.592   3.951   0.140  1.00 49.58           C  
ATOM   2327  CD1 TRP B 471      21.903   3.798   0.501  1.00 47.39           C  
ATOM   2328  CD2 TRP B 471      20.562   5.015  -0.824  1.00 48.10           C  
ATOM   2329  NE1 TRP B 471      22.696   4.704  -0.182  1.00 46.31           N  
ATOM   2330  CE2 TRP B 471      21.900   5.462  -0.999  1.00 47.44           C  
ATOM   2331  CE3 TRP B 471      19.535   5.632  -1.568  1.00 46.87           C  
ATOM   2332  CZ2 TRP B 471      22.229   6.496  -1.882  1.00 45.83           C  
ATOM   2333  CZ3 TRP B 471      19.863   6.652  -2.449  1.00 44.18           C  
ATOM   2334  CH2 TRP B 471      21.197   7.073  -2.597  1.00 45.92           C  
ATOM   2335  N   GLU B 472      17.782   1.933   3.117  1.00 58.92           N  
ATOM   2336  CA  GLU B 472      16.835   0.912   3.524  1.00 58.74           C  
ATOM   2337  C   GLU B 472      15.440   1.437   3.694  1.00 59.42           C  
ATOM   2338  O   GLU B 472      15.231   2.427   4.395  1.00 58.88           O  
ATOM   2339  CB  GLU B 472      17.285   0.267   4.822  1.00 58.36           C  
ATOM   2340  CG  GLU B 472      16.510  -0.980   5.209  1.00 58.06           C  
ATOM   2341  CD  GLU B 472      16.716  -2.150   4.262  1.00 57.43           C  
ATOM   2342  OE1 GLU B 472      17.826  -2.295   3.714  1.00 56.32           O  
ATOM   2343  OE2 GLU B 472      15.762  -2.939   4.080  1.00 59.82           O  
ATOM   2344  N   LEU B 473      14.494   0.768   3.036  1.00 59.64           N  
ATOM   2345  CA  LEU B 473      13.083   1.128   3.118  1.00 59.60           C  
ATOM   2346  C   LEU B 473      12.310  -0.070   3.645  1.00 59.67           C  
ATOM   2347  O   LEU B 473      12.504  -1.184   3.182  1.00 61.33           O  
ATOM   2348  CB  LEU B 473      12.552   1.518   1.744  1.00 58.91           C  
ATOM   2349  CG  LEU B 473      11.058   1.857   1.706  1.00 59.41           C  
ATOM   2350  CD1 LEU B 473      10.826   3.241   2.308  1.00 57.80           C  
ATOM   2351  CD2 LEU B 473      10.556   1.806   0.264  1.00 57.67           C  
ATOM   2352  N   PRO B 474      11.441   0.131   4.638  1.00 59.26           N  
ATOM   2353  CA  PRO B 474      10.678  -0.992   5.174  1.00 59.91           C  
ATOM   2354  C   PRO B 474       9.927  -1.701   4.058  1.00 61.18           C  
ATOM   2355  O   PRO B 474       9.201  -1.075   3.288  1.00 61.38           O  
ATOM   2356  CB  PRO B 474       9.746  -0.326   6.176  1.00 59.57           C  
ATOM   2357  CG  PRO B 474      10.556   0.804   6.661  1.00 58.52           C  
ATOM   2358  CD  PRO B 474      11.169   1.355   5.400  1.00 59.18           C  
ATOM   2359  N   ARG B 475      10.113  -3.015   3.992  1.00 63.03           N  
ATOM   2360  CA  ARG B 475       9.489  -3.864   2.977  1.00 64.71           C  
ATOM   2361  C   ARG B 475       7.962  -3.708   2.919  1.00 66.23           C  
ATOM   2362  O   ARG B 475       7.345  -3.828   1.855  1.00 66.21           O  
ATOM   2363  CB  ARG B 475       9.864  -5.325   3.249  1.00 62.93           C  
ATOM   2364  CG  ARG B 475       9.808  -6.223   2.044  1.00 62.91           C  
ATOM   2365  CD  ARG B 475      10.382  -7.604   2.375  1.00 62.54           C  
ATOM   2366  NE  ARG B 475      11.840  -7.614   2.536  1.00 60.05           N  
ATOM   2367  CZ  ARG B 475      12.712  -7.618   1.530  1.00 59.66           C  
ATOM   2368  NH1 ARG B 475      12.284  -7.615   0.272  1.00 59.02           N  
ATOM   2369  NH2 ARG B 475      14.018  -7.619   1.778  1.00 58.27           N  
ATOM   2370  N   ASP B 476       7.362  -3.418   4.069  1.00 68.08           N  
ATOM   2371  CA  ASP B 476       5.915  -3.260   4.143  1.00 69.68           C  
ATOM   2372  C   ASP B 476       5.451  -1.921   3.574  1.00 69.70           C  
ATOM   2373  O   ASP B 476       4.255  -1.704   3.385  1.00 70.13           O  
ATOM   2374  CB  ASP B 476       5.457  -3.381   5.593  1.00 70.60           C  
ATOM   2375  CG  ASP B 476       5.984  -2.262   6.445  1.00 72.73           C  
ATOM   2376  OD1 ASP B 476       5.544  -1.119   6.236  1.00 72.91           O  
ATOM   2377  OD2 ASP B 476       6.852  -2.517   7.308  1.00 75.41           O  
ATOM   2378  N   ARG B 477       6.387  -1.020   3.312  1.00 69.53           N  
ATOM   2379  CA  ARG B 477       6.025   0.280   2.761  1.00 69.58           C  
ATOM   2380  C   ARG B 477       6.116   0.219   1.246  1.00 69.37           C  
ATOM   2381  O   ARG B 477       6.060   1.232   0.555  1.00 68.24           O  
ATOM   2382  CB  ARG B 477       6.955   1.379   3.285  1.00 69.83           C  
ATOM   2383  CG  ARG B 477       6.276   2.373   4.202  1.00 70.16           C  
ATOM   2384  CD  ARG B 477       6.025   1.764   5.543  1.00 71.61           C  
ATOM   2385  NE  ARG B 477       4.670   2.026   6.022  1.00 73.73           N  
ATOM   2386  CZ  ARG B 477       3.593   1.350   5.634  1.00 74.64           C  
ATOM   2387  NH1 ARG B 477       3.703   0.366   4.748  1.00 76.92           N  
ATOM   2388  NH2 ARG B 477       2.407   1.633   6.150  1.00 74.08           N  
ATOM   2389  N   LEU B 478       6.259  -0.988   0.726  1.00 69.20           N  
ATOM   2390  CA  LEU B 478       6.366  -1.140  -0.710  1.00 69.12           C  
ATOM   2391  C   LEU B 478       5.228  -1.995  -1.242  1.00 69.89           C  
ATOM   2392  O   LEU B 478       5.173  -3.201  -0.989  1.00 69.71           O  
ATOM   2393  CB  LEU B 478       7.702  -1.781  -1.045  1.00 67.73           C  
ATOM   2394  CG  LEU B 478       8.270  -1.571  -2.436  1.00 66.61           C  
ATOM   2395  CD1 LEU B 478       8.347  -0.099  -2.714  1.00 66.84           C  
ATOM   2396  CD2 LEU B 478       9.651  -2.179  -2.521  1.00 66.35           C  
ATOM   2397  N   VAL B 479       4.315  -1.362  -1.969  1.00 70.45           N  
ATOM   2398  CA  VAL B 479       3.184  -2.068  -2.555  1.00 71.71           C  
ATOM   2399  C   VAL B 479       3.535  -2.463  -3.996  1.00 72.81           C  
ATOM   2400  O   VAL B 479       3.430  -1.643  -4.915  1.00 72.43           O  
ATOM   2401  CB  VAL B 479       1.919  -1.178  -2.572  1.00 71.92           C  
ATOM   2402  CG1 VAL B 479       0.718  -2.006  -2.999  1.00 71.75           C  
ATOM   2403  CG2 VAL B 479       1.677  -0.561  -1.200  1.00 71.22           C  
ATOM   2404  N   LEU B 480       3.957  -3.708  -4.202  1.00 73.62           N  
ATOM   2405  CA  LEU B 480       4.316  -4.156  -5.543  1.00 74.78           C  
ATOM   2406  C   LEU B 480       3.105  -4.203  -6.484  1.00 75.63           C  
ATOM   2407  O   LEU B 480       1.977  -4.462  -6.057  1.00 75.89           O  
ATOM   2408  CB  LEU B 480       4.969  -5.526  -5.481  1.00 74.44           C  
ATOM   2409  CG  LEU B 480       6.265  -5.598  -4.684  1.00 74.59           C  
ATOM   2410  CD1 LEU B 480       6.830  -6.997  -4.785  1.00 74.22           C  
ATOM   2411  CD2 LEU B 480       7.263  -4.578  -5.222  1.00 75.37           C  
ATOM   2412  N   GLY B 481       3.339  -3.955  -7.768  1.00 76.05           N  
ATOM   2413  CA  GLY B 481       2.242  -3.977  -8.718  1.00 75.57           C  
ATOM   2414  C   GLY B 481       2.541  -4.651 -10.049  1.00 75.44           C  
ATOM   2415  O   GLY B 481       3.152  -5.723 -10.104  1.00 75.04           O  
ATOM   2416  N   LYS B 482       2.098  -4.012 -11.125  1.00 75.31           N  
ATOM   2417  CA  LYS B 482       2.291  -4.526 -12.473  1.00 75.66           C  
ATOM   2418  C   LYS B 482       3.755  -4.543 -12.850  1.00 76.13           C  
ATOM   2419  O   LYS B 482       4.467  -3.577 -12.610  1.00 76.31           O  
ATOM   2420  CB  LYS B 482       1.548  -3.657 -13.490  1.00 74.84           C  
ATOM   2421  N   PRO B 483       4.230  -5.645 -13.442  1.00 76.25           N  
ATOM   2422  CA  PRO B 483       5.632  -5.747 -13.855  1.00 76.84           C  
ATOM   2423  C   PRO B 483       5.866  -4.874 -15.082  1.00 77.37           C  
ATOM   2424  O   PRO B 483       5.024  -4.821 -15.961  1.00 76.82           O  
ATOM   2425  CB  PRO B 483       5.783  -7.225 -14.170  1.00 76.77           C  
ATOM   2426  CG  PRO B 483       4.429  -7.580 -14.674  1.00 76.61           C  
ATOM   2427  CD  PRO B 483       3.539  -6.924 -13.649  1.00 76.27           C  
ATOM   2428  N   LEU B 484       7.003  -4.186 -15.125  1.00 78.71           N  
ATOM   2429  CA  LEU B 484       7.334  -3.307 -16.241  1.00 80.22           C  
ATOM   2430  C   LEU B 484       8.132  -4.063 -17.287  1.00 82.78           C  
ATOM   2431  O   LEU B 484       8.308  -3.590 -18.408  1.00 82.95           O  
ATOM   2432  CB  LEU B 484       8.141  -2.112 -15.751  1.00 78.60           C  
ATOM   2433  CG  LEU B 484       7.493  -1.259 -14.663  1.00 78.03           C  
ATOM   2434  CD1 LEU B 484       8.486  -0.244 -14.132  1.00 76.93           C  
ATOM   2435  CD2 LEU B 484       6.269  -0.575 -15.230  1.00 76.73           C  
ATOM   2436  N   GLY B 485       8.612  -5.240 -16.914  1.00 85.51           N  
ATOM   2437  CA  GLY B 485       9.376  -6.053 -17.846  1.00 89.11           C  
ATOM   2438  C   GLY B 485      10.551  -6.696 -17.157  1.00 91.35           C  
ATOM   2439  O   GLY B 485      10.764  -6.461 -15.978  1.00 91.85           O  
ATOM   2440  N   GLU B 486      11.315  -7.510 -17.879  1.00 94.12           N  
ATOM   2441  CA  GLU B 486      12.482  -8.150 -17.274  1.00 97.41           C  
ATOM   2442  C   GLU B 486      13.811  -7.615 -17.842  1.00 99.00           C  
ATOM   2443  O   GLU B 486      13.956  -7.406 -19.050  1.00 98.33           O  
ATOM   2444  CB  GLU B 486      12.421  -9.684 -17.441  1.00 97.99           C  
ATOM   2445  CG  GLU B 486      13.044 -10.210 -18.725  1.00 99.67           C  
ATOM   2446  CD  GLU B 486      12.230  -9.846 -19.957  1.00100.97           C  
ATOM   2447  OE1 GLU B 486      12.776  -9.938 -21.080  1.00101.33           O  
ATOM   2448  OE2 GLU B 486      11.043  -9.477 -19.801  1.00101.87           O  
ATOM   2449  N   GLY B 487      14.772  -7.375 -16.951  1.00100.89           N  
ATOM   2450  CA  GLY B 487      16.074  -6.902 -17.375  1.00102.74           C  
ATOM   2451  C   GLY B 487      16.863  -8.098 -17.867  1.00104.11           C  
ATOM   2452  O   GLY B 487      16.276  -9.116 -18.254  1.00104.08           O  
ATOM   2453  N   ALA B 488      18.189  -7.994 -17.853  1.00 94.20           N  
ATOM   2454  CA  ALA B 488      19.006  -9.111 -18.310  1.00 88.44           C  
ATOM   2455  C   ALA B 488      19.205 -10.106 -17.173  1.00 95.87           C  
ATOM   2456  O   ALA B 488      19.053 -11.326 -17.350  1.00106.88           O  
ATOM   2457  CB  ALA B 488      20.370  -8.595 -18.815  1.00 66.17           C  
ATOM   2458  N   PHE B 489      19.528  -9.576 -15.999  1.00106.74           N  
ATOM   2459  CA  PHE B 489      19.733 -10.406 -14.822  1.00106.35           C  
ATOM   2460  C   PHE B 489      18.686 -10.033 -13.767  1.00104.80           C  
ATOM   2461  O   PHE B 489      18.729 -10.522 -12.631  1.00105.32           O  
ATOM   2462  CB  PHE B 489      21.155 -10.219 -14.264  1.00107.51           C  
ATOM   2463  CG  PHE B 489      21.465  -8.811 -13.842  1.00108.75           C  
ATOM   2464  CD1 PHE B 489      21.450  -7.772 -14.777  1.00109.07           C  
ATOM   2465  CD2 PHE B 489      21.755  -8.512 -12.511  1.00108.78           C  
ATOM   2466  CE1 PHE B 489      21.719  -6.455 -14.393  1.00109.54           C  
ATOM   2467  CE2 PHE B 489      22.027  -7.195 -12.113  1.00109.36           C  
ATOM   2468  CZ  PHE B 489      22.010  -6.166 -13.057  1.00109.18           C  
ATOM   2469  N   GLY B 490      17.741  -9.173 -14.152  1.00102.41           N  
ATOM   2470  CA  GLY B 490      16.713  -8.776 -13.205  1.00 99.54           C  
ATOM   2471  C   GLY B 490      15.279  -8.878 -13.692  1.00 97.07           C  
ATOM   2472  O   GLY B 490      15.002  -9.403 -14.763  1.00 96.71           O  
ATOM   2473  N   GLN B 491      14.367  -8.366 -12.877  1.00 94.47           N  
ATOM   2474  CA  GLN B 491      12.955  -8.352 -13.190  1.00 91.41           C  
ATOM   2475  C   GLN B 491      12.357  -7.087 -12.592  1.00 89.21           C  
ATOM   2476  O   GLN B 491      12.086  -7.053 -11.406  1.00 89.73           O  
ATOM   2477  CB  GLN B 491      12.294  -9.570 -12.581  1.00 91.56           C  
ATOM   2478  CG  GLN B 491      10.794  -9.485 -12.522  1.00 92.89           C  
ATOM   2479  CD  GLN B 491      10.187 -10.710 -11.876  1.00 93.77           C  
ATOM   2480  OE1 GLN B 491      10.516 -11.054 -10.738  1.00 93.34           O  
ATOM   2481  NE2 GLN B 491       9.298 -11.382 -12.599  1.00 95.55           N  
ATOM   2482  N   VAL B 492      12.153  -6.052 -13.400  1.00 86.30           N  
ATOM   2483  CA  VAL B 492      11.587  -4.798 -12.893  1.00 83.50           C  
ATOM   2484  C   VAL B 492      10.058  -4.810 -12.840  1.00 81.89           C  
ATOM   2485  O   VAL B 492       9.405  -5.277 -13.764  1.00 82.28           O  
ATOM   2486  CB  VAL B 492      12.019  -3.611 -13.765  1.00 83.25           C  
ATOM   2487  CG1 VAL B 492      11.494  -2.320 -13.188  1.00 82.32           C  
ATOM   2488  CG2 VAL B 492      13.532  -3.586 -13.892  1.00 83.52           C  
ATOM   2489  N   VAL B 493       9.492  -4.301 -11.751  1.00 79.56           N  
ATOM   2490  CA  VAL B 493       8.042  -4.254 -11.600  1.00 77.31           C  
ATOM   2491  C   VAL B 493       7.638  -2.900 -11.037  1.00 76.32           C  
ATOM   2492  O   VAL B 493       8.375  -2.319 -10.257  1.00 76.23           O  
ATOM   2493  CB  VAL B 493       7.529  -5.370 -10.651  1.00 76.43           C  
ATOM   2494  CG1 VAL B 493       8.214  -6.668 -10.961  1.00 76.71           C  
ATOM   2495  CG2 VAL B 493       7.749  -4.998  -9.235  1.00 75.53           C  
ATOM   2496  N   LEU B 494       6.482  -2.386 -11.440  1.00 74.91           N  
ATOM   2497  CA  LEU B 494       6.023  -1.103 -10.921  1.00 73.82           C  
ATOM   2498  C   LEU B 494       5.540  -1.290  -9.487  1.00 73.06           C  
ATOM   2499  O   LEU B 494       5.066  -2.363  -9.109  1.00 72.55           O  
ATOM   2500  CB  LEU B 494       4.877  -0.549 -11.777  1.00 73.72           C  
ATOM   2501  CG  LEU B 494       4.244   0.787 -11.364  1.00 72.78           C  
ATOM   2502  CD1 LEU B 494       5.241   1.909 -11.482  1.00 72.35           C  
ATOM   2503  CD2 LEU B 494       3.073   1.079 -12.263  1.00 72.67           C  
ATOM   2504  N   ALA B 495       5.680  -0.248  -8.679  1.00 72.23           N  
ATOM   2505  CA  ALA B 495       5.243  -0.315  -7.297  1.00 72.17           C  
ATOM   2506  C   ALA B 495       4.982   1.070  -6.766  1.00 71.70           C  
ATOM   2507  O   ALA B 495       5.294   2.068  -7.417  1.00 71.32           O  
ATOM   2508  CB  ALA B 495       6.285  -1.001  -6.439  1.00 72.27           C  
ATOM   2509  N   GLU B 496       4.401   1.116  -5.576  1.00 71.59           N  
ATOM   2510  CA  GLU B 496       4.095   2.370  -4.932  1.00 72.34           C  
ATOM   2511  C   GLU B 496       4.748   2.449  -3.567  1.00 71.57           C  
ATOM   2512  O   GLU B 496       4.445   1.650  -2.681  1.00 71.57           O  
ATOM   2513  CB  GLU B 496       2.589   2.524  -4.798  1.00 74.27           C  
ATOM   2514  CG  GLU B 496       1.907   2.615  -6.138  1.00 77.52           C  
ATOM   2515  CD  GLU B 496       0.456   3.036  -6.033  1.00 79.68           C  
ATOM   2516  OE1 GLU B 496      -0.318   2.293  -5.375  1.00 80.44           O  
ATOM   2517  OE2 GLU B 496       0.103   4.100  -6.610  1.00 81.05           O  
ATOM   2518  N   ALA B 497       5.644   3.417  -3.411  1.00 70.75           N  
ATOM   2519  CA  ALA B 497       6.362   3.615  -2.160  1.00 69.95           C  
ATOM   2520  C   ALA B 497       5.606   4.547  -1.246  1.00 69.58           C  
ATOM   2521  O   ALA B 497       5.419   5.712  -1.556  1.00 69.09           O  
ATOM   2522  CB  ALA B 497       7.741   4.181  -2.436  1.00 69.27           C  
ATOM   2523  N   ILE B 498       5.166   4.018  -0.117  1.00 70.75           N  
ATOM   2524  CA  ILE B 498       4.446   4.813   0.863  1.00 72.07           C  
ATOM   2525  C   ILE B 498       5.467   5.548   1.724  1.00 74.41           C  
ATOM   2526  O   ILE B 498       6.328   4.925   2.338  1.00 73.37           O  
ATOM   2527  CB  ILE B 498       3.578   3.928   1.778  1.00 70.91           C  
ATOM   2528  CG1 ILE B 498       2.576   3.131   0.939  1.00 69.65           C  
ATOM   2529  CG2 ILE B 498       2.859   4.793   2.811  1.00 70.24           C  
ATOM   2530  CD1 ILE B 498       1.717   2.218   1.748  1.00 67.55           C  
ATOM   2531  N   GLY B 499       5.373   6.874   1.740  1.00 77.18           N  
ATOM   2532  CA  GLY B 499       6.269   7.687   2.539  1.00 80.12           C  
ATOM   2533  C   GLY B 499       7.717   7.609   2.113  1.00 82.52           C  
ATOM   2534  O   GLY B 499       8.574   7.274   2.915  1.00 82.91           O  
ATOM   2535  N   LEU B 500       8.000   7.934   0.858  1.00 85.14           N  
ATOM   2536  CA  LEU B 500       9.366   7.895   0.345  1.00 86.88           C  
ATOM   2537  C   LEU B 500      10.232   8.955   1.027  1.00 88.30           C  
ATOM   2538  O   LEU B 500      11.455   8.848   1.046  1.00 88.00           O  
ATOM   2539  CB  LEU B 500       9.352   8.122  -1.163  1.00 87.25           C  
ATOM   2540  CG  LEU B 500      10.270   7.211  -1.967  1.00 87.47           C  
ATOM   2541  CD1 LEU B 500       9.925   7.339  -3.438  1.00 88.98           C  
ATOM   2542  CD2 LEU B 500      11.708   7.571  -1.716  1.00 88.09           C  
ATOM   2543  N   ASP B 501       9.592   9.983   1.574  1.00 90.30           N  
ATOM   2544  CA  ASP B 501      10.290  11.041   2.290  1.00 92.38           C  
ATOM   2545  C   ASP B 501       9.627  11.284   3.630  1.00 93.59           C  
ATOM   2546  O   ASP B 501       8.428  11.587   3.696  1.00 94.42           O  
ATOM   2547  CB  ASP B 501      10.308  12.327   1.488  1.00 93.72           C  
ATOM   2548  CG  ASP B 501      11.663  12.594   0.882  1.00 96.12           C  
ATOM   2549  OD1 ASP B 501      12.658  12.595   1.658  1.00 96.74           O  
ATOM   2550  OD2 ASP B 501      11.738  12.791  -0.356  1.00 96.47           O  
ATOM   2551  N   LYS B 502      10.420  11.156   4.693  1.00 94.40           N  
ATOM   2552  CA  LYS B 502       9.948  11.313   6.064  1.00 94.61           C  
ATOM   2553  C   LYS B 502       9.154  12.580   6.368  1.00 94.65           C  
ATOM   2554  O   LYS B 502       8.303  12.582   7.249  1.00 95.08           O  
ATOM   2555  CB  LYS B 502      11.118  11.193   7.036  1.00 95.13           C  
ATOM   2556  CG  LYS B 502      11.753   9.799   7.063  1.00 95.68           C  
ATOM   2557  CD  LYS B 502      12.598   9.524   5.827  1.00 95.80           C  
ATOM   2558  N   ASP B 503       9.419  13.661   5.650  1.00 94.25           N  
ATOM   2559  CA  ASP B 503       8.657  14.874   5.895  1.00 93.81           C  
ATOM   2560  C   ASP B 503       7.225  14.713   5.377  1.00 92.71           C  
ATOM   2561  O   ASP B 503       6.312  15.435   5.800  1.00 92.86           O  
ATOM   2562  CB  ASP B 503       9.340  16.068   5.228  1.00 95.55           C  
ATOM   2563  CG  ASP B 503      10.716  16.339   5.810  1.00 96.91           C  
ATOM   2564  OD1 ASP B 503      10.807  16.380   7.062  1.00 97.26           O  
ATOM   2565  OD2 ASP B 503      11.686  16.504   5.029  1.00 96.90           O  
ATOM   2566  N   LYS B 504       7.041  13.761   4.461  1.00 90.46           N  
ATOM   2567  CA  LYS B 504       5.729  13.479   3.885  1.00 87.82           C  
ATOM   2568  C   LYS B 504       5.535  11.968   3.866  1.00 85.99           C  
ATOM   2569  O   LYS B 504       5.608  11.330   2.821  1.00 85.77           O  
ATOM   2570  CB  LYS B 504       5.629  14.034   2.457  1.00 87.23           C  
ATOM   2571  CG  LYS B 504       5.599  15.545   2.357  1.00 86.50           C  
ATOM   2572  N   PRO B 505       5.317  11.372   5.040  1.00 84.16           N  
ATOM   2573  CA  PRO B 505       5.115   9.929   5.157  1.00 82.53           C  
ATOM   2574  C   PRO B 505       3.714   9.450   4.745  1.00 80.87           C  
ATOM   2575  O   PRO B 505       3.450   8.254   4.733  1.00 80.76           O  
ATOM   2576  CB  PRO B 505       5.400   9.673   6.627  1.00 82.73           C  
ATOM   2577  CG  PRO B 505       4.853  10.907   7.267  1.00 83.12           C  
ATOM   2578  CD  PRO B 505       5.399  11.996   6.371  1.00 83.59           C  
ATOM   2579  N   ASN B 506       2.819  10.380   4.430  1.00 78.83           N  
ATOM   2580  CA  ASN B 506       1.466  10.022   4.018  1.00 76.33           C  
ATOM   2581  C   ASN B 506       1.267  10.235   2.540  1.00 74.54           C  
ATOM   2582  O   ASN B 506       0.149  10.418   2.098  1.00 74.86           O  
ATOM   2583  CB  ASN B 506       0.428  10.856   4.753  1.00 77.37           C  
ATOM   2584  CG  ASN B 506       0.445  10.614   6.221  1.00 78.30           C  
ATOM   2585  OD1 ASN B 506       0.573   9.471   6.662  1.00 79.13           O  
ATOM   2586  ND2 ASN B 506       0.308  11.684   7.004  1.00 78.96           N  
ATOM   2587  N   ARG B 507       2.355  10.228   1.780  1.00 72.58           N  
ATOM   2588  CA  ARG B 507       2.277  10.417   0.341  1.00 70.79           C  
ATOM   2589  C   ARG B 507       2.813   9.183  -0.379  1.00 69.98           C  
ATOM   2590  O   ARG B 507       3.766   8.540   0.076  1.00 69.61           O  
ATOM   2591  CB  ARG B 507       3.074  11.658  -0.081  1.00 70.22           C  
ATOM   2592  N   VAL B 508       2.181   8.848  -1.496  1.00 68.84           N  
ATOM   2593  CA  VAL B 508       2.596   7.695  -2.290  1.00 67.69           C  
ATOM   2594  C   VAL B 508       3.370   8.163  -3.512  1.00 67.37           C  
ATOM   2595  O   VAL B 508       3.043   9.197  -4.109  1.00 67.90           O  
ATOM   2596  CB  VAL B 508       1.387   6.872  -2.746  1.00 66.87           C  
ATOM   2597  CG1 VAL B 508       1.841   5.724  -3.624  1.00 65.24           C  
ATOM   2598  CG2 VAL B 508       0.649   6.355  -1.531  1.00 66.83           C  
ATOM   2599  N   THR B 509       4.404   7.408  -3.872  1.00 66.10           N  
ATOM   2600  CA  THR B 509       5.249   7.744  -5.010  1.00 64.92           C  
ATOM   2601  C   THR B 509       5.396   6.527  -5.904  1.00 64.83           C  
ATOM   2602  O   THR B 509       5.511   5.408  -5.424  1.00 65.15           O  
ATOM   2603  CB  THR B 509       6.659   8.191  -4.551  1.00 64.78           C  
ATOM   2604  OG1 THR B 509       6.554   9.330  -3.683  1.00 64.25           O  
ATOM   2605  CG2 THR B 509       7.525   8.535  -5.752  1.00 63.05           C  
ATOM   2606  N   LYS B 510       5.399   6.751  -7.210  1.00 64.75           N  
ATOM   2607  CA  LYS B 510       5.527   5.653  -8.163  1.00 64.53           C  
ATOM   2608  C   LYS B 510       6.995   5.315  -8.357  1.00 63.03           C  
ATOM   2609  O   LYS B 510       7.816   6.186  -8.646  1.00 63.24           O  
ATOM   2610  CB  LYS B 510       4.919   6.052  -9.511  1.00 66.27           C  
ATOM   2611  CG  LYS B 510       3.844   5.127 -10.024  1.00 67.12           C  
ATOM   2612  CD  LYS B 510       2.522   5.400  -9.342  1.00 68.51           C  
ATOM   2613  CE  LYS B 510       1.400   4.556  -9.976  1.00 69.33           C  
ATOM   2614  NZ  LYS B 510       1.335   4.693 -11.467  1.00 66.20           N  
ATOM   2615  N   VAL B 511       7.340   4.045  -8.224  1.00 61.28           N  
ATOM   2616  CA  VAL B 511       8.733   3.659  -8.388  1.00 59.51           C  
ATOM   2617  C   VAL B 511       8.876   2.334  -9.138  1.00 58.90           C  
ATOM   2618  O   VAL B 511       7.911   1.605  -9.324  1.00 58.99           O  
ATOM   2619  CB  VAL B 511       9.459   3.564  -6.991  1.00 59.11           C  
ATOM   2620  CG1 VAL B 511       9.480   4.931  -6.312  1.00 56.58           C  
ATOM   2621  CG2 VAL B 511       8.761   2.525  -6.077  1.00 57.83           C  
ATOM   2622  N   ALA B 512      10.095   2.039  -9.566  1.00 58.00           N  
ATOM   2623  CA  ALA B 512      10.397   0.808 -10.274  1.00 57.76           C  
ATOM   2624  C   ALA B 512      11.289  -0.057  -9.368  1.00 58.29           C  
ATOM   2625  O   ALA B 512      12.390   0.345  -8.998  1.00 59.14           O  
ATOM   2626  CB  ALA B 512      11.114   1.146 -11.571  1.00 56.69           C  
ATOM   2627  N   VAL B 513      10.819  -1.240  -9.012  1.00 57.97           N  
ATOM   2628  CA  VAL B 513      11.591  -2.101  -8.139  1.00 58.97           C  
ATOM   2629  C   VAL B 513      12.258  -3.219  -8.936  1.00 60.62           C  
ATOM   2630  O   VAL B 513      11.594  -4.060  -9.528  1.00 61.72           O  
ATOM   2631  CB  VAL B 513      10.676  -2.724  -7.058  1.00 59.22           C  
ATOM   2632  CG1 VAL B 513      11.502  -3.460  -6.018  1.00 58.78           C  
ATOM   2633  CG2 VAL B 513       9.813  -1.661  -6.428  1.00 58.51           C  
ATOM   2634  N   LYS B 514      13.580  -3.236  -8.956  1.00 61.93           N  
ATOM   2635  CA  LYS B 514      14.276  -4.283  -9.688  1.00 63.69           C  
ATOM   2636  C   LYS B 514      14.586  -5.420  -8.733  1.00 66.61           C  
ATOM   2637  O   LYS B 514      14.980  -5.181  -7.600  1.00 68.07           O  
ATOM   2638  CB  LYS B 514      15.554  -3.730 -10.288  1.00 61.10           C  
ATOM   2639  CG  LYS B 514      16.296  -4.717 -11.162  1.00 60.02           C  
ATOM   2640  CD  LYS B 514      17.330  -4.012 -11.996  1.00 57.05           C  
ATOM   2641  CE  LYS B 514      18.171  -4.982 -12.748  1.00 56.57           C  
ATOM   2642  NZ  LYS B 514      19.138  -4.230 -13.583  1.00 57.91           N  
ATOM   2643  N   MET B 515      14.407  -6.654  -9.188  1.00 69.41           N  
ATOM   2644  CA  MET B 515      14.634  -7.810  -8.345  1.00 73.01           C  
ATOM   2645  C   MET B 515      15.083  -9.024  -9.150  1.00 76.45           C  
ATOM   2646  O   MET B 515      15.051  -9.024 -10.377  1.00 77.36           O  
ATOM   2647  CB  MET B 515      13.345  -8.123  -7.595  1.00 72.85           C  
ATOM   2648  CG  MET B 515      12.168  -8.403  -8.506  1.00 73.19           C  
ATOM   2649  SD  MET B 515      10.588  -8.340  -7.663  1.00 74.85           S  
ATOM   2650  CE  MET B 515      10.495 -10.040  -6.999  1.00 75.86           C  
ATOM   2651  N   LEU B 516      15.493 -10.072  -8.448  1.00 80.18           N  
ATOM   2652  CA  LEU B 516      15.953 -11.281  -9.112  1.00 83.86           C  
ATOM   2653  C   LEU B 516      14.795 -12.184  -9.488  1.00 87.23           C  
ATOM   2654  O   LEU B 516      13.651 -11.929  -9.114  1.00 87.18           O  
ATOM   2655  CB  LEU B 516      16.927 -12.037  -8.206  1.00 82.46           C  
ATOM   2656  CG  LEU B 516      18.254 -11.340  -7.907  1.00 81.95           C  
ATOM   2657  CD1 LEU B 516      19.035 -12.120  -6.876  1.00 81.74           C  
ATOM   2658  CD2 LEU B 516      19.055 -11.198  -9.177  1.00 80.94           C  
ATOM   2659  N   LYS B 517      15.112 -13.240 -10.238  1.00 91.77           N  
ATOM   2660  CA  LYS B 517      14.134 -14.230 -10.693  1.00 95.64           C  
ATOM   2661  C   LYS B 517      14.110 -15.391  -9.718  1.00 97.39           C  
ATOM   2662  O   LYS B 517      15.079 -15.621  -8.996  1.00 97.21           O  
ATOM   2663  CB  LYS B 517      14.519 -14.746 -12.077  1.00 97.29           C  
ATOM   2664  CG  LYS B 517      14.645 -13.638 -13.122  1.00 99.84           C  
ATOM   2665  CD  LYS B 517      13.314 -12.898 -13.274  1.00102.41           C  
ATOM   2666  CE  LYS B 517      12.217 -13.825 -13.806  1.00103.07           C  
ATOM   2667  NZ  LYS B 517      12.641 -14.394 -15.125  1.00104.41           N  
ATOM   2668  N   SER B 518      13.004 -16.132  -9.702  1.00 99.90           N  
ATOM   2669  CA  SER B 518      12.871 -17.270  -8.795  1.00102.49           C  
ATOM   2670  C   SER B 518      13.927 -18.355  -9.078  1.00103.53           C  
ATOM   2671  O   SER B 518      13.972 -19.387  -8.402  1.00104.07           O  
ATOM   2672  CB  SER B 518      11.464 -17.869  -8.908  1.00102.92           C  
ATOM   2673  OG  SER B 518      11.185 -18.241 -10.248  1.00104.06           O  
ATOM   2674  N   ASP B 519      14.768 -18.104 -10.077  1.00104.15           N  
ATOM   2675  CA  ASP B 519      15.823 -19.036 -10.464  1.00104.41           C  
ATOM   2676  C   ASP B 519      17.105 -18.258 -10.761  1.00104.88           C  
ATOM   2677  O   ASP B 519      17.892 -18.654 -11.625  1.00105.38           O  
ATOM   2678  CB  ASP B 519      15.417 -19.779 -11.721  1.00104.69           C  
ATOM   2679  CG  ASP B 519      15.230 -18.846 -12.890  1.00104.77           C  
ATOM   2680  OD1 ASP B 519      14.346 -17.964 -12.787  1.00105.30           O  
ATOM   2681  OD2 ASP B 519      15.971 -18.985 -13.893  1.00104.39           O  
ATOM   2682  N   ALA B 520      17.302 -17.142 -10.056  1.00104.72           N  
ATOM   2683  CA  ALA B 520      18.491 -16.312 -10.247  1.00103.79           C  
ATOM   2684  C   ALA B 520      19.703 -16.970  -9.599  1.00103.34           C  
ATOM   2685  O   ALA B 520      19.637 -17.433  -8.456  1.00103.15           O  
ATOM   2686  CB  ALA B 520      18.261 -14.931  -9.654  1.00103.89           C  
ATOM   2687  N   THR B 521      20.810 -17.012 -10.332  1.00102.74           N  
ATOM   2688  CA  THR B 521      22.038 -17.623  -9.836  1.00102.16           C  
ATOM   2689  C   THR B 521      22.668 -16.762  -8.750  1.00101.73           C  
ATOM   2690  O   THR B 521      22.266 -15.624  -8.552  1.00102.19           O  
ATOM   2691  CB  THR B 521      23.053 -17.829 -10.982  1.00102.02           C  
ATOM   2692  OG1 THR B 521      24.127 -18.652 -10.528  1.00102.63           O  
ATOM   2693  CG2 THR B 521      23.616 -16.499 -11.453  1.00102.16           C  
ATOM   2694  N   GLU B 522      23.656 -17.309  -8.051  1.00101.46           N  
ATOM   2695  CA  GLU B 522      24.337 -16.573  -6.989  1.00100.96           C  
ATOM   2696  C   GLU B 522      25.114 -15.382  -7.549  1.00 99.44           C  
ATOM   2697  O   GLU B 522      25.426 -14.447  -6.818  1.00 99.85           O  
ATOM   2698  CB  GLU B 522      25.293 -17.499  -6.233  1.00102.60           C  
ATOM   2699  CG  GLU B 522      25.932 -16.873  -5.007  1.00105.41           C  
ATOM   2700  CD  GLU B 522      26.879 -17.832  -4.284  1.00107.59           C  
ATOM   2701  OE1 GLU B 522      26.402 -18.861  -3.735  1.00108.33           O  
ATOM   2702  OE2 GLU B 522      28.104 -17.555  -4.270  1.00108.63           O  
ATOM   2703  N   LYS B 523      25.422 -15.411  -8.843  1.00 97.20           N  
ATOM   2704  CA  LYS B 523      26.153 -14.310  -9.460  1.00 95.17           C  
ATOM   2705  C   LYS B 523      25.217 -13.142  -9.701  1.00 93.94           C  
ATOM   2706  O   LYS B 523      25.589 -11.994  -9.493  1.00 93.73           O  
ATOM   2707  CB  LYS B 523      26.765 -14.727 -10.799  1.00 94.70           C  
ATOM   2708  CG  LYS B 523      27.728 -13.684 -11.350  1.00 94.40           C  
ATOM   2709  CD  LYS B 523      28.138 -13.939 -12.787  1.00 93.90           C  
ATOM   2710  CE  LYS B 523      26.987 -13.645 -13.734  1.00 94.90           C  
ATOM   2711  NZ  LYS B 523      27.367 -13.776 -15.173  1.00 94.62           N  
ATOM   2712  N   ASP B 524      24.005 -13.441 -10.152  1.00 92.58           N  
ATOM   2713  CA  ASP B 524      23.022 -12.403 -10.417  1.00 90.58           C  
ATOM   2714  C   ASP B 524      22.844 -11.556  -9.169  1.00 88.52           C  
ATOM   2715  O   ASP B 524      22.835 -10.327  -9.238  1.00 88.60           O  
ATOM   2716  CB  ASP B 524      21.687 -13.025 -10.817  1.00 92.09           C  
ATOM   2717  CG  ASP B 524      21.806 -13.913 -12.042  1.00 93.41           C  
ATOM   2718  OD1 ASP B 524      22.495 -13.505 -13.008  1.00 94.25           O  
ATOM   2719  OD2 ASP B 524      21.202 -15.012 -12.040  1.00 94.15           O  
ATOM   2720  N   LEU B 525      22.704 -12.214  -8.026  1.00 85.42           N  
ATOM   2721  CA  LEU B 525      22.541 -11.487  -6.777  1.00 82.68           C  
ATOM   2722  C   LEU B 525      23.726 -10.541  -6.619  1.00 80.81           C  
ATOM   2723  O   LEU B 525      23.579  -9.393  -6.224  1.00 81.05           O  
ATOM   2724  CB  LEU B 525      22.491 -12.456  -5.601  1.00 81.05           C  
ATOM   2725  CG  LEU B 525      22.361 -11.810  -4.222  1.00 79.66           C  
ATOM   2726  CD1 LEU B 525      21.081 -11.013  -4.155  1.00 79.58           C  
ATOM   2727  CD2 LEU B 525      22.366 -12.875  -3.149  1.00 79.13           C  
ATOM   2728  N   SER B 526      24.906 -11.047  -6.941  1.00 78.48           N  
ATOM   2729  CA  SER B 526      26.134 -10.282  -6.848  1.00 75.81           C  
ATOM   2730  C   SER B 526      26.064  -9.087  -7.786  1.00 73.94           C  
ATOM   2731  O   SER B 526      26.355  -7.977  -7.390  1.00 73.92           O  
ATOM   2732  CB  SER B 526      27.310 -11.191  -7.213  1.00 76.31           C  
ATOM   2733  OG  SER B 526      28.527 -10.483  -7.285  1.00 77.12           O  
ATOM   2734  N   ASP B 527      25.665  -9.327  -9.029  1.00 72.16           N  
ATOM   2735  CA  ASP B 527      25.555  -8.271 -10.026  1.00 70.84           C  
ATOM   2736  C   ASP B 527      24.498  -7.261  -9.638  1.00 69.70           C  
ATOM   2737  O   ASP B 527      24.597  -6.084  -9.983  1.00 69.78           O  
ATOM   2738  CB  ASP B 527      25.162  -8.849 -11.381  1.00 72.20           C  
ATOM   2739  CG  ASP B 527      26.225  -9.750 -11.965  1.00 74.73           C  
ATOM   2740  OD1 ASP B 527      25.910 -10.478 -12.932  1.00 76.41           O  
ATOM   2741  OD2 ASP B 527      27.372  -9.730 -11.472  1.00 76.44           O  
ATOM   2742  N   LEU B 528      23.467  -7.736  -8.950  1.00 67.85           N  
ATOM   2743  CA  LEU B 528      22.381  -6.868  -8.551  1.00 65.94           C  
ATOM   2744  C   LEU B 528      22.902  -5.888  -7.503  1.00 64.81           C  
ATOM   2745  O   LEU B 528      22.702  -4.679  -7.617  1.00 64.79           O  
ATOM   2746  CB  LEU B 528      21.222  -7.713  -8.014  1.00 65.99           C  
ATOM   2747  CG  LEU B 528      19.900  -6.956  -7.814  1.00 66.67           C  
ATOM   2748  CD1 LEU B 528      19.568  -6.159  -9.068  1.00 65.48           C  
ATOM   2749  CD2 LEU B 528      18.779  -7.922  -7.466  1.00 65.21           C  
ATOM   2750  N   ILE B 529      23.587  -6.425  -6.498  1.00 62.71           N  
ATOM   2751  CA  ILE B 529      24.163  -5.636  -5.423  1.00 60.86           C  
ATOM   2752  C   ILE B 529      25.191  -4.687  -6.014  1.00 59.91           C  
ATOM   2753  O   ILE B 529      25.240  -3.491  -5.713  1.00 59.88           O  
ATOM   2754  CB  ILE B 529      24.872  -6.558  -4.395  1.00 61.06           C  
ATOM   2755  CG1 ILE B 529      23.846  -7.485  -3.737  1.00 61.72           C  
ATOM   2756  CG2 ILE B 529      25.572  -5.719  -3.320  1.00 60.45           C  
ATOM   2757  CD1 ILE B 529      24.464  -8.637  -2.978  1.00 60.66           C  
ATOM   2758  N   SER B 530      26.021  -5.238  -6.871  1.00 59.14           N  
ATOM   2759  CA  SER B 530      27.064  -4.469  -7.510  1.00 59.44           C  
ATOM   2760  C   SER B 530      26.504  -3.224  -8.206  1.00 59.70           C  
ATOM   2761  O   SER B 530      27.084  -2.129  -8.124  1.00 59.69           O  
ATOM   2762  CB  SER B 530      27.784  -5.365  -8.507  1.00 59.43           C  
ATOM   2763  OG  SER B 530      28.945  -4.743  -9.004  1.00 61.56           O  
ATOM   2764  N   GLU B 531      25.386  -3.394  -8.907  1.00 59.45           N  
ATOM   2765  CA  GLU B 531      24.742  -2.274  -9.585  1.00 59.00           C  
ATOM   2766  C   GLU B 531      24.234  -1.270  -8.535  1.00 58.73           C  
ATOM   2767  O   GLU B 531      24.511  -0.078  -8.614  1.00 57.83           O  
ATOM   2768  CB  GLU B 531      23.585  -2.781 -10.440  1.00 58.94           C  
ATOM   2769  CG  GLU B 531      22.867  -1.699 -11.230  1.00 60.21           C  
ATOM   2770  CD  GLU B 531      21.704  -2.247 -12.058  1.00 61.36           C  
ATOM   2771  OE1 GLU B 531      21.102  -3.246 -11.614  1.00 61.56           O  
ATOM   2772  OE2 GLU B 531      21.376  -1.683 -13.138  1.00 62.81           O  
ATOM   2773  N   MET B 532      23.504  -1.752  -7.538  1.00 58.29           N  
ATOM   2774  CA  MET B 532      23.000  -0.871  -6.501  1.00 58.77           C  
ATOM   2775  C   MET B 532      24.126  -0.023  -5.901  1.00 59.66           C  
ATOM   2776  O   MET B 532      23.985   1.195  -5.697  1.00 58.72           O  
ATOM   2777  CB  MET B 532      22.345  -1.695  -5.406  1.00 58.62           C  
ATOM   2778  CG  MET B 532      21.985  -0.883  -4.182  1.00 60.01           C  
ATOM   2779  SD  MET B 532      21.078  -1.889  -2.981  1.00 63.02           S  
ATOM   2780  CE  MET B 532      22.343  -3.130  -2.538  1.00 62.93           C  
ATOM   2781  N   GLU B 533      25.251  -0.673  -5.636  1.00 59.60           N  
ATOM   2782  CA  GLU B 533      26.389   0.007  -5.044  1.00 59.61           C  
ATOM   2783  C   GLU B 533      26.978   1.084  -5.934  1.00 58.68           C  
ATOM   2784  O   GLU B 533      27.373   2.134  -5.460  1.00 58.40           O  
ATOM   2785  CB  GLU B 533      27.459  -1.013  -4.655  1.00 61.28           C  
ATOM   2786  CG  GLU B 533      27.075  -1.914  -3.452  1.00 62.89           C  
ATOM   2787  CD  GLU B 533      26.714  -1.104  -2.214  1.00 63.18           C  
ATOM   2788  OE1 GLU B 533      27.562  -0.311  -1.758  1.00 63.04           O  
ATOM   2789  OE2 GLU B 533      25.580  -1.256  -1.705  1.00 64.07           O  
ATOM   2790  N   MET B 534      27.054   0.819  -7.226  1.00 58.86           N  
ATOM   2791  CA  MET B 534      27.584   1.816  -8.143  1.00 59.86           C  
ATOM   2792  C   MET B 534      26.690   3.053  -8.247  1.00 59.31           C  
ATOM   2793  O   MET B 534      27.178   4.168  -8.343  1.00 58.82           O  
ATOM   2794  CB  MET B 534      27.747   1.222  -9.529  1.00 62.99           C  
ATOM   2795  CG  MET B 534      29.080   0.629  -9.763  1.00 67.58           C  
ATOM   2796  SD  MET B 534      30.396   1.894  -9.746  1.00 74.05           S  
ATOM   2797  CE  MET B 534      30.542   2.185 -11.611  1.00 74.43           C  
ATOM   2798  N   MET B 535      25.381   2.851  -8.249  1.00 58.76           N  
ATOM   2799  CA  MET B 535      24.476   3.972  -8.342  1.00 58.52           C  
ATOM   2800  C   MET B 535      24.625   4.852  -7.134  1.00 58.78           C  
ATOM   2801  O   MET B 535      24.556   6.081  -7.265  1.00 59.96           O  
ATOM   2802  CB  MET B 535      23.046   3.488  -8.477  1.00 59.43           C  
ATOM   2803  CG  MET B 535      22.789   2.780  -9.818  1.00 60.06           C  
ATOM   2804  SD  MET B 535      21.039   2.570 -10.153  1.00 61.55           S  
ATOM   2805  CE  MET B 535      20.724   1.063  -9.334  1.00 61.77           C  
ATOM   2806  N   LYS B 536      24.849   4.229  -5.971  1.00 58.15           N  
ATOM   2807  CA  LYS B 536      25.042   4.980  -4.726  1.00 56.07           C  
ATOM   2808  C   LYS B 536      26.273   5.854  -4.887  1.00 56.52           C  
ATOM   2809  O   LYS B 536      26.288   7.022  -4.517  1.00 57.18           O  
ATOM   2810  CB  LYS B 536      25.280   4.040  -3.544  1.00 53.59           C  
ATOM   2811  CG  LYS B 536      24.123   3.169  -3.183  1.00 52.65           C  
ATOM   2812  CD  LYS B 536      24.471   2.245  -2.033  1.00 51.54           C  
ATOM   2813  CE  LYS B 536      23.288   1.369  -1.660  1.00 51.57           C  
ATOM   2814  NZ  LYS B 536      23.492   0.554  -0.447  1.00 48.46           N  
ATOM   2815  N   MET B 537      27.309   5.277  -5.461  1.00 56.68           N  
ATOM   2816  CA  MET B 537      28.538   6.009  -5.643  1.00 59.75           C  
ATOM   2817  C   MET B 537      28.438   7.163  -6.623  1.00 60.55           C  
ATOM   2818  O   MET B 537      28.944   8.262  -6.344  1.00 61.83           O  
ATOM   2819  CB  MET B 537      29.631   5.060  -6.116  1.00 62.38           C  
ATOM   2820  CG  MET B 537      29.895   3.914  -5.177  1.00 65.70           C  
ATOM   2821  SD  MET B 537      31.101   4.363  -3.906  1.00 71.65           S  
ATOM   2822  CE  MET B 537      32.417   4.985  -5.001  1.00 68.31           C  
ATOM   2823  N   ILE B 538      27.800   6.903  -7.770  1.00 59.89           N  
ATOM   2824  CA  ILE B 538      27.662   7.881  -8.844  1.00 57.95           C  
ATOM   2825  C   ILE B 538      26.942   9.181  -8.463  1.00 57.69           C  
ATOM   2826  O   ILE B 538      27.309  10.260  -8.931  1.00 57.23           O  
ATOM   2827  CB  ILE B 538      26.992   7.211 -10.067  1.00 57.41           C  
ATOM   2828  CG1 ILE B 538      27.930   6.140 -10.613  1.00 56.48           C  
ATOM   2829  CG2 ILE B 538      26.728   8.221 -11.171  1.00 56.64           C  
ATOM   2830  CD1 ILE B 538      27.313   5.258 -11.668  1.00 57.69           C  
ATOM   2831  N   GLY B 539      25.941   9.094  -7.598  1.00 57.07           N  
ATOM   2832  CA  GLY B 539      25.245  10.306  -7.212  1.00 57.84           C  
ATOM   2833  C   GLY B 539      24.023  10.627  -8.064  1.00 59.28           C  
ATOM   2834  O   GLY B 539      23.805  10.042  -9.133  1.00 59.51           O  
ATOM   2835  N   LYS B 540      23.221  11.569  -7.579  1.00 59.53           N  
ATOM   2836  CA  LYS B 540      22.010  11.986  -8.271  1.00 60.02           C  
ATOM   2837  C   LYS B 540      22.209  13.010  -9.395  1.00 60.39           C  
ATOM   2838  O   LYS B 540      23.163  13.800  -9.400  1.00 59.34           O  
ATOM   2839  CB  LYS B 540      21.010  12.548  -7.262  1.00 59.81           C  
ATOM   2840  CG  LYS B 540      20.287  11.490  -6.491  1.00 62.71           C  
ATOM   2841  CD  LYS B 540      19.163  12.068  -5.660  1.00 64.80           C  
ATOM   2842  CE  LYS B 540      18.255  10.954  -5.100  1.00 66.34           C  
ATOM   2843  NZ  LYS B 540      19.029   9.904  -4.379  1.00 66.82           N  
ATOM   2844  N   HIS B 541      21.304  12.951 -10.365  1.00 60.43           N  
ATOM   2845  CA  HIS B 541      21.273  13.867 -11.498  1.00 60.92           C  
ATOM   2846  C   HIS B 541      19.938  13.726 -12.193  1.00 60.71           C  
ATOM   2847  O   HIS B 541      19.421  12.617 -12.331  1.00 60.76           O  
ATOM   2848  CB  HIS B 541      22.384  13.605 -12.497  1.00 61.76           C  
ATOM   2849  CG  HIS B 541      22.480  14.666 -13.552  1.00 63.44           C  
ATOM   2850  ND1 HIS B 541      21.483  14.885 -14.479  1.00 63.32           N  
ATOM   2851  CD2 HIS B 541      23.433  15.597 -13.802  1.00 62.58           C  
ATOM   2852  CE1 HIS B 541      21.820  15.901 -15.255  1.00 62.03           C  
ATOM   2853  NE2 HIS B 541      22.996  16.352 -14.864  1.00 62.09           N  
ATOM   2854  N   LYS B 542      19.383  14.855 -12.628  1.00 60.47           N  
ATOM   2855  CA  LYS B 542      18.072  14.899 -13.265  1.00 60.36           C  
ATOM   2856  C   LYS B 542      17.933  14.007 -14.461  1.00 58.29           C  
ATOM   2857  O   LYS B 542      16.915  13.336 -14.634  1.00 57.38           O  
ATOM   2858  CB  LYS B 542      17.722  16.338 -13.662  1.00 62.95           C  
ATOM   2859  CG  LYS B 542      17.505  17.233 -12.451  1.00 68.89           C  
ATOM   2860  CD  LYS B 542      17.173  18.679 -12.826  1.00 72.86           C  
ATOM   2861  CE  LYS B 542      16.847  19.539 -11.570  1.00 73.70           C  
ATOM   2862  NZ  LYS B 542      15.619  19.069 -10.837  1.00 73.86           N  
ATOM   2863  N   ASN B 543      18.983  13.962 -15.267  1.00 56.25           N  
ATOM   2864  CA  ASN B 543      18.940  13.205 -16.496  1.00 55.62           C  
ATOM   2865  C   ASN B 543      19.408  11.766 -16.465  1.00 53.76           C  
ATOM   2866  O   ASN B 543      19.931  11.256 -17.462  1.00 52.77           O  
ATOM   2867  CB  ASN B 543      19.668  13.999 -17.584  1.00 57.78           C  
ATOM   2868  CG  ASN B 543      19.003  15.361 -17.845  1.00 59.10           C  
ATOM   2869  OD1 ASN B 543      19.665  16.362 -18.165  1.00 61.78           O  
ATOM   2870  ND2 ASN B 543      17.682  15.393 -17.704  1.00 57.68           N  
ATOM   2871  N   ILE B 544      19.218  11.119 -15.320  1.00 51.55           N  
ATOM   2872  CA  ILE B 544      19.578   9.716 -15.182  1.00 50.03           C  
ATOM   2873  C   ILE B 544      18.589   9.037 -14.259  1.00 49.05           C  
ATOM   2874  O   ILE B 544      17.961   9.694 -13.424  1.00 48.23           O  
ATOM   2875  CB  ILE B 544      20.990   9.510 -14.583  1.00 50.97           C  
ATOM   2876  CG1 ILE B 544      21.032  10.007 -13.131  1.00 51.03           C  
ATOM   2877  CG2 ILE B 544      22.039  10.210 -15.439  1.00 52.26           C  
ATOM   2878  CD1 ILE B 544      22.304   9.628 -12.411  1.00 46.22           C  
ATOM   2879  N   ILE B 545      18.414   7.729 -14.418  1.00 47.73           N  
ATOM   2880  CA  ILE B 545      17.517   7.006 -13.519  1.00 47.71           C  
ATOM   2881  C   ILE B 545      18.269   6.949 -12.168  1.00 47.53           C  
ATOM   2882  O   ILE B 545      19.367   6.382 -12.093  1.00 47.60           O  
ATOM   2883  CB  ILE B 545      17.242   5.585 -14.059  1.00 46.88           C  
ATOM   2884  CG1 ILE B 545      16.435   5.683 -15.356  1.00 48.20           C  
ATOM   2885  CG2 ILE B 545      16.462   4.770 -13.047  1.00 46.18           C  
ATOM   2886  CD1 ILE B 545      14.970   6.166 -15.175  1.00 44.45           C  
ATOM   2887  N   ASN B 546      17.693   7.542 -11.118  1.00 45.68           N  
ATOM   2888  CA  ASN B 546      18.357   7.596  -9.824  1.00 44.86           C  
ATOM   2889  C   ASN B 546      17.822   6.568  -8.872  1.00 45.71           C  
ATOM   2890  O   ASN B 546      16.640   6.216  -8.943  1.00 44.41           O  
ATOM   2891  CB  ASN B 546      18.183   8.979  -9.163  1.00 43.86           C  
ATOM   2892  CG  ASN B 546      18.815  10.098  -9.972  1.00 45.50           C  
ATOM   2893  OD1 ASN B 546      20.023  10.085 -10.259  1.00 44.91           O  
ATOM   2894  ND2 ASN B 546      17.986  11.076 -10.365  1.00 44.87           N  
ATOM   2895  N   LEU B 547      18.706   6.115  -7.976  1.00 46.59           N  
ATOM   2896  CA  LEU B 547      18.378   5.160  -6.922  1.00 45.74           C  
ATOM   2897  C   LEU B 547      17.554   5.908  -5.882  1.00 46.20           C  
ATOM   2898  O   LEU B 547      17.823   7.066  -5.587  1.00 46.00           O  
ATOM   2899  CB  LEU B 547      19.654   4.654  -6.278  1.00 46.47           C  
ATOM   2900  CG  LEU B 547      19.529   3.577  -5.200  1.00 47.22           C  
ATOM   2901  CD1 LEU B 547      19.237   2.213  -5.813  1.00 44.85           C  
ATOM   2902  CD2 LEU B 547      20.852   3.535  -4.421  1.00 46.86           C  
ATOM   2903  N   LEU B 548      16.543   5.256  -5.331  1.00 46.67           N  
ATOM   2904  CA  LEU B 548      15.686   5.906  -4.355  1.00 46.92           C  
ATOM   2905  C   LEU B 548      15.657   5.177  -3.023  1.00 48.19           C  
ATOM   2906  O   LEU B 548      15.388   5.782  -1.973  1.00 49.95           O  
ATOM   2907  CB  LEU B 548      14.255   6.010  -4.898  1.00 47.10           C  
ATOM   2908  CG  LEU B 548      14.061   6.760  -6.225  1.00 47.82           C  
ATOM   2909  CD1 LEU B 548      12.618   6.674  -6.633  1.00 46.85           C  
ATOM   2910  CD2 LEU B 548      14.494   8.210  -6.086  1.00 46.86           C  
ATOM   2911  N   GLY B 549      15.905   3.874  -3.054  1.00 47.89           N  
ATOM   2912  CA  GLY B 549      15.875   3.115  -1.824  1.00 47.24           C  
ATOM   2913  C   GLY B 549      16.206   1.698  -2.155  1.00 47.85           C  
ATOM   2914  O   GLY B 549      16.608   1.412  -3.276  1.00 47.84           O  
ATOM   2915  N   ALA B 550      16.048   0.812  -1.177  1.00 48.64           N  
ATOM   2916  CA  ALA B 550      16.329  -0.605  -1.357  1.00 49.63           C  
ATOM   2917  C   ALA B 550      15.812  -1.384  -0.148  1.00 51.95           C  
ATOM   2918  O   ALA B 550      15.637  -0.819   0.949  1.00 51.87           O  
ATOM   2919  CB  ALA B 550      17.836  -0.827  -1.531  1.00 45.56           C  
ATOM   2920  N   CYS B 551      15.512  -2.665  -0.372  1.00 54.71           N  
ATOM   2921  CA  CYS B 551      15.066  -3.577   0.690  1.00 57.28           C  
ATOM   2922  C   CYS B 551      16.096  -4.692   0.698  1.00 58.58           C  
ATOM   2923  O   CYS B 551      16.188  -5.464  -0.256  1.00 58.48           O  
ATOM   2924  CB  CYS B 551      13.698  -4.136   0.372  1.00 57.66           C  
ATOM   2925  SG  CYS B 551      12.480  -2.852   0.231  1.00 61.31           S  
ATOM   2926  N   THR B 552      16.891  -4.761   1.757  1.00 60.52           N  
ATOM   2927  CA  THR B 552      17.949  -5.755   1.805  1.00 62.95           C  
ATOM   2928  C   THR B 552      17.848  -6.692   2.985  1.00 64.49           C  
ATOM   2929  O   THR B 552      18.598  -7.657   3.080  1.00 64.63           O  
ATOM   2930  CB  THR B 552      19.326  -5.073   1.875  1.00 63.09           C  
ATOM   2931  OG1 THR B 552      19.401  -4.323   3.088  1.00 63.54           O  
ATOM   2932  CG2 THR B 552      19.530  -4.117   0.717  1.00 62.13           C  
ATOM   2933  N   GLN B 553      16.922  -6.416   3.887  1.00 66.39           N  
ATOM   2934  CA  GLN B 553      16.789  -7.251   5.068  1.00 68.42           C  
ATOM   2935  C   GLN B 553      15.488  -8.046   5.088  1.00 70.79           C  
ATOM   2936  O   GLN B 553      14.450  -7.562   4.619  1.00 71.88           O  
ATOM   2937  CB  GLN B 553      16.856  -6.380   6.328  1.00 67.75           C  
ATOM   2938  CG  GLN B 553      17.988  -5.371   6.348  1.00 65.26           C  
ATOM   2939  CD  GLN B 553      19.326  -6.020   6.287  1.00 64.42           C  
ATOM   2940  OE1 GLN B 553      19.661  -6.813   7.147  1.00 65.24           O  
ATOM   2941  NE2 GLN B 553      20.109  -5.688   5.271  1.00 64.02           N  
ATOM   2942  N   ASP B 554      15.554  -9.262   5.639  1.00 72.56           N  
ATOM   2943  CA  ASP B 554      14.384 -10.141   5.780  1.00 74.15           C  
ATOM   2944  C   ASP B 554      13.602 -10.341   4.489  1.00 74.28           C  
ATOM   2945  O   ASP B 554      12.393 -10.040   4.436  1.00 74.57           O  
ATOM   2946  CB  ASP B 554      13.402  -9.602   6.839  1.00 75.47           C  
ATOM   2947  CG  ASP B 554      14.069  -9.315   8.171  1.00 77.45           C  
ATOM   2948  OD1 ASP B 554      14.866 -10.179   8.634  1.00 78.56           O  
ATOM   2949  OD2 ASP B 554      13.787  -8.228   8.745  1.00 77.28           O  
ATOM   2950  N   GLY B 555      14.273 -10.850   3.460  1.00 73.05           N  
ATOM   2951  CA  GLY B 555      13.592 -11.067   2.203  1.00 72.24           C  
ATOM   2952  C   GLY B 555      14.469 -10.739   1.019  1.00 72.10           C  
ATOM   2953  O   GLY B 555      15.601 -10.280   1.194  1.00 72.51           O  
ATOM   2954  N   PRO B 556      13.956 -10.939  -0.207  1.00 71.14           N  
ATOM   2955  CA  PRO B 556      14.695 -10.671  -1.450  1.00 69.88           C  
ATOM   2956  C   PRO B 556      15.144  -9.212  -1.625  1.00 68.13           C  
ATOM   2957  O   PRO B 556      14.472  -8.278  -1.180  1.00 67.26           O  
ATOM   2958  CB  PRO B 556      13.706 -11.106  -2.534  1.00 70.79           C  
ATOM   2959  CG  PRO B 556      12.370 -10.706  -1.913  1.00 70.79           C  
ATOM   2960  CD  PRO B 556      12.533 -11.225  -0.487  1.00 70.62           C  
ATOM   2961  N   LEU B 557      16.284  -9.042  -2.292  1.00 66.30           N  
ATOM   2962  CA  LEU B 557      16.854  -7.731  -2.560  1.00 64.16           C  
ATOM   2963  C   LEU B 557      15.984  -6.972  -3.548  1.00 63.37           C  
ATOM   2964  O   LEU B 557      15.708  -7.443  -4.653  1.00 63.53           O  
ATOM   2965  CB  LEU B 557      18.277  -7.867  -3.136  1.00 63.37           C  
ATOM   2966  CG  LEU B 557      18.973  -6.608  -3.676  1.00 63.27           C  
ATOM   2967  CD1 LEU B 557      19.088  -5.583  -2.580  1.00 63.83           C  
ATOM   2968  CD2 LEU B 557      20.358  -6.934  -4.211  1.00 63.41           C  
ATOM   2969  N   TYR B 558      15.548  -5.794  -3.128  1.00 62.08           N  
ATOM   2970  CA  TYR B 558      14.737  -4.923  -3.957  1.00 60.10           C  
ATOM   2971  C   TYR B 558      15.522  -3.642  -4.176  1.00 59.26           C  
ATOM   2972  O   TYR B 558      15.843  -2.940  -3.213  1.00 58.53           O  
ATOM   2973  CB  TYR B 558      13.435  -4.565  -3.247  1.00 60.99           C  
ATOM   2974  CG  TYR B 558      12.393  -5.651  -3.225  1.00 62.33           C  
ATOM   2975  CD1 TYR B 558      12.393  -6.674  -4.183  1.00 62.86           C  
ATOM   2976  CD2 TYR B 558      11.365  -5.633  -2.272  1.00 62.58           C  
ATOM   2977  CE1 TYR B 558      11.404  -7.645  -4.197  1.00 62.21           C  
ATOM   2978  CE2 TYR B 558      10.360  -6.604  -2.282  1.00 62.60           C  
ATOM   2979  CZ  TYR B 558      10.388  -7.602  -3.249  1.00 62.98           C  
ATOM   2980  OH  TYR B 558       9.384  -8.538  -3.289  1.00 64.13           O  
ATOM   2981  N   VAL B 559      15.844  -3.340  -5.426  1.00 58.17           N  
ATOM   2982  CA  VAL B 559      16.558  -2.110  -5.743  1.00 56.79           C  
ATOM   2983  C   VAL B 559      15.532  -1.105  -6.273  1.00 55.93           C  
ATOM   2984  O   VAL B 559      15.081  -1.201  -7.404  1.00 56.63           O  
ATOM   2985  CB  VAL B 559      17.619  -2.364  -6.798  1.00 57.05           C  
ATOM   2986  CG1 VAL B 559      18.235  -1.039  -7.273  1.00 56.95           C  
ATOM   2987  CG2 VAL B 559      18.671  -3.295  -6.228  1.00 56.46           C  
ATOM   2988  N   ILE B 560      15.156  -0.144  -5.445  1.00 54.47           N  
ATOM   2989  CA  ILE B 560      14.166   0.857  -5.829  1.00 54.34           C  
ATOM   2990  C   ILE B 560      14.710   2.067  -6.593  1.00 54.47           C  
ATOM   2991  O   ILE B 560      15.398   2.909  -6.025  1.00 53.86           O  
ATOM   2992  CB  ILE B 560      13.436   1.347  -4.584  1.00 53.78           C  
ATOM   2993  CG1 ILE B 560      12.835   0.147  -3.866  1.00 53.32           C  
ATOM   2994  CG2 ILE B 560      12.355   2.325  -4.954  1.00 53.28           C  
ATOM   2995  CD1 ILE B 560      12.394   0.457  -2.487  1.00 53.81           C  
ATOM   2996  N   VAL B 561      14.390   2.150  -7.882  1.00 54.73           N  
ATOM   2997  CA  VAL B 561      14.855   3.273  -8.698  1.00 54.93           C  
ATOM   2998  C   VAL B 561      13.668   4.070  -9.195  1.00 55.32           C  
ATOM   2999  O   VAL B 561      12.538   3.682  -8.944  1.00 55.08           O  
ATOM   3000  CB  VAL B 561      15.649   2.799  -9.926  1.00 54.42           C  
ATOM   3001  CG1 VAL B 561      16.897   2.069  -9.486  1.00 52.76           C  
ATOM   3002  CG2 VAL B 561      14.769   1.926 -10.810  1.00 53.36           C  
ATOM   3003  N   GLU B 562      13.934   5.178  -9.888  1.00 56.86           N  
ATOM   3004  CA  GLU B 562      12.895   6.049 -10.460  1.00 57.88           C  
ATOM   3005  C   GLU B 562      12.097   5.409 -11.594  1.00 60.42           C  
ATOM   3006  O   GLU B 562      12.623   4.662 -12.435  1.00 60.63           O  
ATOM   3007  CB  GLU B 562      13.503   7.340 -10.995  1.00 55.13           C  
ATOM   3008  CG  GLU B 562      14.103   8.161  -9.911  1.00 57.00           C  
ATOM   3009  CD  GLU B 562      14.789   9.405 -10.410  1.00 58.42           C  
ATOM   3010  OE1 GLU B 562      15.716   9.302 -11.250  1.00 59.90           O  
ATOM   3011  OE2 GLU B 562      14.398  10.495  -9.938  1.00 59.59           O  
ATOM   3012  N   TYR B 563      10.809   5.730 -11.609  1.00 63.34           N  
ATOM   3013  CA  TYR B 563       9.894   5.218 -12.624  1.00 65.65           C  
ATOM   3014  C   TYR B 563       9.733   6.208 -13.776  1.00 66.05           C  
ATOM   3015  O   TYR B 563       9.569   7.411 -13.542  1.00 65.34           O  
ATOM   3016  CB  TYR B 563       8.533   4.945 -11.981  1.00 67.55           C  
ATOM   3017  CG  TYR B 563       7.464   4.541 -12.952  1.00 69.25           C  
ATOM   3018  CD1 TYR B 563       7.617   3.408 -13.751  1.00 70.94           C  
ATOM   3019  CD2 TYR B 563       6.299   5.294 -13.075  1.00 69.96           C  
ATOM   3020  CE1 TYR B 563       6.628   3.027 -14.662  1.00 72.48           C  
ATOM   3021  CE2 TYR B 563       5.306   4.928 -13.976  1.00 71.72           C  
ATOM   3022  CZ  TYR B 563       5.474   3.793 -14.768  1.00 72.64           C  
ATOM   3023  OH  TYR B 563       4.493   3.423 -15.658  1.00 73.58           O  
ATOM   3024  N   ALA B 564       9.804   5.693 -15.010  1.00 67.17           N  
ATOM   3025  CA  ALA B 564       9.660   6.488 -16.238  1.00 67.98           C  
ATOM   3026  C   ALA B 564       8.458   5.930 -16.989  1.00 68.28           C  
ATOM   3027  O   ALA B 564       8.585   4.993 -17.787  1.00 68.33           O  
ATOM   3028  CB  ALA B 564      10.908   6.369 -17.098  1.00 68.50           C  
ATOM   3029  N   SER B 565       7.298   6.520 -16.721  1.00 68.47           N  
ATOM   3030  CA  SER B 565       6.023   6.107 -17.293  1.00 69.18           C  
ATOM   3031  C   SER B 565       5.905   5.992 -18.817  1.00 70.21           C  
ATOM   3032  O   SER B 565       5.256   5.070 -19.322  1.00 70.56           O  
ATOM   3033  CB  SER B 565       4.929   7.045 -16.789  1.00 68.22           C  
ATOM   3034  OG  SER B 565       5.247   8.391 -17.101  1.00 66.47           O  
ATOM   3035  N   LYS B 566       6.522   6.918 -19.545  1.00 70.68           N  
ATOM   3036  CA  LYS B 566       6.440   6.928 -21.003  1.00 70.82           C  
ATOM   3037  C   LYS B 566       7.491   6.107 -21.752  1.00 71.20           C  
ATOM   3038  O   LYS B 566       8.009   6.551 -22.774  1.00 71.77           O  
ATOM   3039  CB  LYS B 566       6.479   8.371 -21.487  1.00 70.81           C  
ATOM   3040  CG  LYS B 566       5.351   9.220 -20.916  1.00 71.70           C  
ATOM   3041  CD  LYS B 566       5.519  10.692 -21.275  1.00 72.53           C  
ATOM   3042  CE  LYS B 566       4.422  11.554 -20.639  1.00 73.19           C  
ATOM   3043  NZ  LYS B 566       4.627  13.033 -20.899  1.00 72.51           N  
ATOM   3044  N   GLY B 567       7.801   4.914 -21.254  1.00 71.06           N  
ATOM   3045  CA  GLY B 567       8.789   4.067 -21.911  1.00 71.00           C  
ATOM   3046  C   GLY B 567      10.118   4.706 -22.317  1.00 71.60           C  
ATOM   3047  O   GLY B 567      10.417   5.860 -21.973  1.00 70.51           O  
ATOM   3048  N   ASN B 568      10.928   3.940 -23.054  1.00 71.87           N  
ATOM   3049  CA  ASN B 568      12.221   4.436 -23.505  1.00 72.14           C  
ATOM   3050  C   ASN B 568      12.110   5.420 -24.683  1.00 72.64           C  
ATOM   3051  O   ASN B 568      11.072   5.524 -25.326  1.00 72.68           O  
ATOM   3052  CB  ASN B 568      13.125   3.267 -23.862  1.00 71.74           C  
ATOM   3053  CG  ASN B 568      12.649   2.529 -25.052  1.00 71.04           C  
ATOM   3054  OD1 ASN B 568      12.476   3.105 -26.121  1.00 72.12           O  
ATOM   3055  ND2 ASN B 568      12.441   1.239 -24.891  1.00 70.13           N  
ATOM   3056  N   LEU B 569      13.188   6.131 -24.969  1.00 72.79           N  
ATOM   3057  CA  LEU B 569      13.165   7.125 -26.029  1.00 74.13           C  
ATOM   3058  C   LEU B 569      12.785   6.609 -27.418  1.00 75.27           C  
ATOM   3059  O   LEU B 569      12.251   7.356 -28.238  1.00 74.01           O  
ATOM   3060  CB  LEU B 569      14.517   7.820 -26.103  1.00 73.02           C  
ATOM   3061  CG  LEU B 569      14.518   9.032 -27.022  1.00 72.53           C  
ATOM   3062  CD1 LEU B 569      13.554  10.049 -26.494  1.00 72.79           C  
ATOM   3063  CD2 LEU B 569      15.895   9.634 -27.097  1.00 73.16           C  
ATOM   3064  N   ARG B 570      13.062   5.337 -27.687  1.00 76.97           N  
ATOM   3065  CA  ARG B 570      12.751   4.763 -28.984  1.00 78.60           C  
ATOM   3066  C   ARG B 570      11.246   4.591 -29.131  1.00 79.10           C  
ATOM   3067  O   ARG B 570      10.650   5.097 -30.090  1.00 79.06           O  
ATOM   3068  CB  ARG B 570      13.455   3.416 -29.149  1.00 79.80           C  
ATOM   3069  CG  ARG B 570      13.387   2.849 -30.555  1.00 81.78           C  
ATOM   3070  CD  ARG B 570      14.515   1.852 -30.774  1.00 84.34           C  
ATOM   3071  NE  ARG B 570      14.492   1.268 -32.113  1.00 87.13           N  
ATOM   3072  CZ  ARG B 570      13.531   0.456 -32.553  1.00 88.94           C  
ATOM   3073  NH1 ARG B 570      12.519   0.132 -31.746  1.00 89.29           N  
ATOM   3074  NH2 ARG B 570      13.568  -0.023 -33.802  1.00 88.35           N  
ATOM   3075  N   GLU B 571      10.635   3.884 -28.180  1.00 79.16           N  
ATOM   3076  CA  GLU B 571       9.193   3.653 -28.193  1.00 78.37           C  
ATOM   3077  C   GLU B 571       8.541   5.026 -28.137  1.00 77.74           C  
ATOM   3078  O   GLU B 571       7.602   5.322 -28.862  1.00 78.43           O  
ATOM   3079  CB  GLU B 571       8.760   2.836 -26.966  1.00 78.47           C  
ATOM   3080  CG  GLU B 571       9.478   1.492 -26.804  1.00 81.82           C  
ATOM   3081  CD  GLU B 571       9.072   0.726 -25.518  1.00 84.10           C  
ATOM   3082  OE1 GLU B 571       7.905   0.296 -25.410  1.00 85.54           O  
ATOM   3083  OE2 GLU B 571       9.918   0.547 -24.603  1.00 84.96           O  
ATOM   3084  N   TYR B 572       9.077   5.874 -27.276  1.00 76.72           N  
ATOM   3085  CA  TYR B 572       8.564   7.219 -27.088  1.00 75.48           C  
ATOM   3086  C   TYR B 572       8.425   8.004 -28.380  1.00 76.06           C  
ATOM   3087  O   TYR B 572       7.411   8.649 -28.595  1.00 76.23           O  
ATOM   3088  CB  TYR B 572       9.486   7.987 -26.155  1.00 73.03           C  
ATOM   3089  CG  TYR B 572       9.031   9.383 -25.844  1.00 70.01           C  
ATOM   3090  CD1 TYR B 572       7.930   9.604 -25.031  1.00 69.26           C  
ATOM   3091  CD2 TYR B 572       9.738  10.483 -26.317  1.00 69.24           C  
ATOM   3092  CE1 TYR B 572       7.547  10.899 -24.682  1.00 68.38           C  
ATOM   3093  CE2 TYR B 572       9.360  11.778 -25.976  1.00 67.91           C  
ATOM   3094  CZ  TYR B 572       8.268  11.974 -25.158  1.00 67.65           C  
ATOM   3095  OH  TYR B 572       7.886  13.240 -24.809  1.00 68.08           O  
ATOM   3096  N   LEU B 573       9.454   7.962 -29.220  1.00 76.88           N  
ATOM   3097  CA  LEU B 573       9.442   8.707 -30.469  1.00 77.52           C  
ATOM   3098  C   LEU B 573       8.537   8.099 -31.524  1.00 78.65           C  
ATOM   3099  O   LEU B 573       7.638   8.768 -32.030  1.00 78.32           O  
ATOM   3100  CB  LEU B 573      10.861   8.851 -31.017  1.00 76.66           C  
ATOM   3101  CG  LEU B 573      11.765   9.867 -30.298  1.00 76.70           C  
ATOM   3102  CD1 LEU B 573      13.159   9.870 -30.932  1.00 75.85           C  
ATOM   3103  CD2 LEU B 573      11.148  11.258 -30.367  1.00 75.52           C  
ATOM   3104  N   GLN B 574       8.759   6.834 -31.863  1.00 80.21           N  
ATOM   3105  CA  GLN B 574       7.913   6.191 -32.858  1.00 82.32           C  
ATOM   3106  C   GLN B 574       6.434   6.477 -32.564  1.00 84.54           C  
ATOM   3107  O   GLN B 574       5.686   6.937 -33.427  1.00 85.09           O  
ATOM   3108  CB  GLN B 574       8.156   4.685 -32.867  1.00 81.10           C  
ATOM   3109  CG  GLN B 574       9.542   4.307 -33.297  1.00 81.42           C  
ATOM   3110  CD  GLN B 574       9.722   2.803 -33.431  1.00 81.74           C  
ATOM   3111  OE1 GLN B 574       9.333   2.041 -32.544  1.00 82.15           O  
ATOM   3112  NE2 GLN B 574      10.327   2.370 -34.534  1.00 80.53           N  
ATOM   3113  N   ALA B 575       6.021   6.224 -31.331  1.00 86.58           N  
ATOM   3114  CA  ALA B 575       4.643   6.446 -30.935  1.00 88.13           C  
ATOM   3115  C   ALA B 575       4.218   7.905 -31.070  1.00 89.61           C  
ATOM   3116  O   ALA B 575       3.065   8.233 -30.821  1.00 90.27           O  
ATOM   3117  CB  ALA B 575       4.440   5.969 -29.506  1.00 87.99           C  
ATOM   3118  N   ARG B 576       5.134   8.784 -31.452  1.00 91.19           N  
ATOM   3119  CA  ARG B 576       4.762  10.182 -31.615  1.00 94.16           C  
ATOM   3120  C   ARG B 576       5.023  10.676 -33.023  1.00 96.98           C  
ATOM   3121  O   ARG B 576       5.225  11.874 -33.252  1.00 96.99           O  
ATOM   3122  CB  ARG B 576       5.491  11.056 -30.605  1.00 93.04           C  
ATOM   3123  CG  ARG B 576       4.917  10.878 -29.220  1.00 93.21           C  
ATOM   3124  CD  ARG B 576       5.693  11.607 -28.137  1.00 92.32           C  
ATOM   3125  NE  ARG B 576       5.090  11.387 -26.824  1.00 91.98           N  
ATOM   3126  CZ  ARG B 576       4.853  10.186 -26.287  1.00 91.89           C  
ATOM   3127  NH1 ARG B 576       5.163   9.073 -26.952  1.00 90.94           N  
ATOM   3128  NH2 ARG B 576       4.316  10.092 -25.078  1.00 90.87           N  
ATOM   3129  N   ARG B 577       5.010   9.722 -33.956  1.00 99.99           N  
ATOM   3130  CA  ARG B 577       5.205   9.990 -35.380  1.00103.12           C  
ATOM   3131  C   ARG B 577       3.865  10.448 -35.974  1.00105.68           C  
ATOM   3132  O   ARG B 577       2.794  10.067 -35.480  1.00106.09           O  
ATOM   3133  CB  ARG B 577       5.639   8.715 -36.108  1.00102.42           C  
ATOM   3134  CG  ARG B 577       7.050   8.253 -35.826  1.00103.05           C  
ATOM   3135  CD  ARG B 577       7.322   6.925 -36.531  1.00102.68           C  
ATOM   3136  NE  ARG B 577       8.740   6.569 -36.547  1.00102.84           N  
ATOM   3137  CZ  ARG B 577       9.225   5.471 -37.117  1.00102.83           C  
ATOM   3138  NH1 ARG B 577       8.407   4.617 -37.717  1.00103.28           N  
ATOM   3139  NH2 ARG B 577      10.527   5.227 -37.108  1.00102.50           N  
ATOM   3140  N   PRO B 578       3.907  11.270 -37.039  1.00107.63           N  
ATOM   3141  CA  PRO B 578       2.665  11.742 -37.664  1.00109.08           C  
ATOM   3142  C   PRO B 578       2.099  10.696 -38.649  1.00110.39           C  
ATOM   3143  O   PRO B 578       2.793  10.274 -39.587  1.00110.71           O  
ATOM   3144  CB  PRO B 578       3.113  13.032 -38.354  1.00109.09           C  
ATOM   3145  CG  PRO B 578       4.500  12.669 -38.822  1.00108.45           C  
ATOM   3146  CD  PRO B 578       5.080  11.970 -37.603  1.00107.98           C  
ATOM   3147  N   PRO B 579       0.840  10.254 -38.436  1.00111.15           N  
ATOM   3148  CA  PRO B 579       0.197   9.260 -39.312  1.00111.37           C  
ATOM   3149  C   PRO B 579       0.053   9.762 -40.748  1.00111.46           C  
ATOM   3150  O   PRO B 579      -0.593  10.783 -40.999  1.00111.49           O  
ATOM   3151  CB  PRO B 579      -1.162   9.042 -38.646  1.00111.30           C  
ATOM   3152  CG  PRO B 579      -0.869   9.290 -37.205  1.00111.44           C  
ATOM   3153  CD  PRO B 579      -0.011  10.533 -37.267  1.00111.27           C  
ATOM   3154  N   PRO B 591      -0.667   6.137 -28.271  1.00129.91           N  
ATOM   3155  CA  PRO B 591      -0.316   6.951 -29.442  1.00129.81           C  
ATOM   3156  C   PRO B 591      -0.593   8.446 -29.274  1.00129.62           C  
ATOM   3157  O   PRO B 591      -1.670   8.932 -29.641  1.00129.49           O  
ATOM   3158  CB  PRO B 591      -1.158   6.337 -30.555  1.00129.94           C  
ATOM   3159  CG  PRO B 591      -2.397   5.881 -29.816  1.00130.14           C  
ATOM   3160  CD  PRO B 591      -1.794   5.237 -28.579  1.00130.08           C  
ATOM   3161  N   GLU B 592       0.379   9.167 -28.715  1.00129.26           N  
ATOM   3162  CA  GLU B 592       0.249  10.613 -28.534  1.00128.57           C  
ATOM   3163  C   GLU B 592       0.247  11.192 -29.949  1.00127.78           C  
ATOM   3164  O   GLU B 592       0.468  10.455 -30.913  1.00127.63           O  
ATOM   3165  CB  GLU B 592       1.430  11.158 -27.731  1.00128.88           C  
ATOM   3166  CG  GLU B 592       1.718  10.376 -26.451  1.00129.48           C  
ATOM   3167  CD  GLU B 592       0.570  10.415 -25.453  1.00129.75           C  
ATOM   3168  OE1 GLU B 592       0.143  11.530 -25.078  1.00129.93           O  
ATOM   3169  OE2 GLU B 592       0.104   9.331 -25.036  1.00129.56           O  
ATOM   3170  N   GLU B 593       0.024  12.493 -30.100  1.00126.85           N  
ATOM   3171  CA  GLU B 593      -0.026  13.026 -31.455  1.00125.90           C  
ATOM   3172  C   GLU B 593       0.956  14.096 -31.942  1.00124.46           C  
ATOM   3173  O   GLU B 593       1.242  14.142 -33.140  1.00124.36           O  
ATOM   3174  CB  GLU B 593      -1.467  13.471 -31.779  1.00126.66           C  
ATOM   3175  CG  GLU B 593      -2.206  14.167 -30.640  1.00127.70           C  
ATOM   3176  CD  GLU B 593      -3.627  14.555 -31.021  1.00128.35           C  
ATOM   3177  OE1 GLU B 593      -4.404  14.932 -30.114  1.00128.62           O  
ATOM   3178  OE2 GLU B 593      -3.962  14.488 -32.226  1.00128.82           O  
ATOM   3179  N   GLN B 594       1.494  14.945 -31.069  1.00122.48           N  
ATOM   3180  CA  GLN B 594       2.399  15.979 -31.586  1.00120.41           C  
ATOM   3181  C   GLN B 594       3.500  16.504 -30.684  1.00118.28           C  
ATOM   3182  O   GLN B 594       3.239  17.005 -29.585  1.00118.34           O  
ATOM   3183  CB  GLN B 594       1.588  17.171 -32.091  1.00121.10           C  
ATOM   3184  CG  GLN B 594       0.642  17.742 -31.052  1.00121.86           C  
ATOM   3185  CD  GLN B 594      -0.118  18.938 -31.570  1.00122.41           C  
ATOM   3186  OE1 GLN B 594      -1.022  19.446 -30.900  1.00122.27           O  
ATOM   3187  NE2 GLN B 594       0.246  19.403 -32.769  1.00122.79           N  
ATOM   3188  N   LEU B 595       4.730  16.421 -31.196  1.00115.36           N  
ATOM   3189  CA  LEU B 595       5.926  16.872 -30.493  1.00112.10           C  
ATOM   3190  C   LEU B 595       6.865  17.628 -31.433  1.00109.39           C  
ATOM   3191  O   LEU B 595       7.443  17.045 -32.347  1.00108.51           O  
ATOM   3192  CB  LEU B 595       6.670  15.673 -29.887  1.00112.53           C  
ATOM   3193  N   SER B 596       7.008  18.925 -31.185  1.00106.37           N  
ATOM   3194  CA  SER B 596       7.852  19.799 -31.984  1.00103.94           C  
ATOM   3195  C   SER B 596       9.232  19.262 -32.294  1.00102.76           C  
ATOM   3196  O   SER B 596       9.649  18.247 -31.756  1.00103.17           O  
ATOM   3197  CB  SER B 596       8.005  21.137 -31.280  1.00103.65           C  
ATOM   3198  OG  SER B 596       9.048  21.886 -31.873  1.00103.95           O  
ATOM   3199  N   SER B 597       9.940  19.960 -33.174  1.00101.52           N  
ATOM   3200  CA  SER B 597      11.296  19.579 -33.540  1.00100.66           C  
ATOM   3201  C   SER B 597      12.248  20.188 -32.506  1.00100.54           C  
ATOM   3202  O   SER B 597      13.391  19.754 -32.361  1.00101.01           O  
ATOM   3203  CB  SER B 597      11.642  20.087 -34.947  1.00100.12           C  
ATOM   3204  OG  SER B 597      11.555  21.497 -35.017  1.00 99.21           O  
ATOM   3205  N   LYS B 598      11.774  21.206 -31.791  1.00 99.77           N  
ATOM   3206  CA  LYS B 598      12.577  21.833 -30.747  1.00 98.42           C  
ATOM   3207  C   LYS B 598      12.678  20.786 -29.638  1.00 98.09           C  
ATOM   3208  O   LYS B 598      13.746  20.552 -29.074  1.00 98.24           O  
ATOM   3209  CB  LYS B 598      11.874  23.074 -30.215  1.00 97.77           C  
ATOM   3210  CG  LYS B 598      12.587  23.769 -29.070  1.00 97.07           C  
ATOM   3211  CD  LYS B 598      11.662  24.802 -28.433  1.00 96.63           C  
ATOM   3212  CE  LYS B 598      12.398  25.733 -27.490  1.00 96.69           C  
ATOM   3213  NZ  LYS B 598      13.402  26.578 -28.199  1.00 96.87           N  
ATOM   3214  N   ASP B 599      11.544  20.152 -29.350  1.00 97.02           N  
ATOM   3215  CA  ASP B 599      11.486  19.120 -28.329  1.00 96.32           C  
ATOM   3216  C   ASP B 599      12.522  18.054 -28.640  1.00 95.59           C  
ATOM   3217  O   ASP B 599      13.004  17.372 -27.737  1.00 95.93           O  
ATOM   3218  CB  ASP B 599      10.098  18.466 -28.284  1.00 97.39           C  
ATOM   3219  CG  ASP B 599       8.982  19.442 -27.907  1.00 98.37           C  
ATOM   3220  OD1 ASP B 599       9.112  20.182 -26.899  1.00 98.84           O  
ATOM   3221  OD2 ASP B 599       7.954  19.453 -28.617  1.00 99.33           O  
ATOM   3222  N   LEU B 600      12.851  17.908 -29.918  1.00 93.95           N  
ATOM   3223  CA  LEU B 600      13.833  16.922 -30.323  1.00 92.84           C  
ATOM   3224  C   LEU B 600      15.239  17.382 -29.988  1.00 92.34           C  
ATOM   3225  O   LEU B 600      16.078  16.588 -29.581  1.00 92.09           O  
ATOM   3226  CB  LEU B 600      13.752  16.680 -31.820  1.00 92.99           C  
ATOM   3227  CG  LEU B 600      12.548  15.909 -32.335  1.00 93.03           C  
ATOM   3228  CD1 LEU B 600      12.668  15.736 -33.845  1.00 92.61           C  
ATOM   3229  CD2 LEU B 600      12.493  14.561 -31.648  1.00 93.54           C  
ATOM   3230  N   VAL B 601      15.500  18.666 -30.162  1.00 92.13           N  
ATOM   3231  CA  VAL B 601      16.834  19.182 -29.884  1.00 92.20           C  
ATOM   3232  C   VAL B 601      17.092  19.197 -28.391  1.00 91.44           C  
ATOM   3233  O   VAL B 601      18.157  18.773 -27.938  1.00 91.55           O  
ATOM   3234  CB  VAL B 601      17.022  20.608 -30.454  1.00 92.63           C  
ATOM   3235  CG1 VAL B 601      18.493  21.004 -30.409  1.00 92.59           C  
ATOM   3236  CG2 VAL B 601      16.513  20.657 -31.890  1.00 93.16           C  
ATOM   3237  N   SER B 602      16.120  19.680 -27.626  1.00 90.05           N  
ATOM   3238  CA  SER B 602      16.270  19.719 -26.178  1.00 89.26           C  
ATOM   3239  C   SER B 602      16.332  18.283 -25.647  1.00 88.20           C  
ATOM   3240  O   SER B 602      17.027  17.996 -24.664  1.00 88.29           O  
ATOM   3241  CB  SER B 602      15.091  20.435 -25.555  1.00 89.24           C  
ATOM   3242  OG  SER B 602      13.927  19.702 -25.850  1.00 90.97           O  
ATOM   3243  N   CYS B 603      15.599  17.390 -26.307  1.00 86.23           N  
ATOM   3244  CA  CYS B 603      15.587  15.990 -25.923  1.00 84.73           C  
ATOM   3245  C   CYS B 603      17.006  15.432 -25.983  1.00 83.63           C  
ATOM   3246  O   CYS B 603      17.428  14.710 -25.092  1.00 83.92           O  
ATOM   3247  CB  CYS B 603      14.682  15.214 -26.860  1.00 85.01           C  
ATOM   3248  SG  CYS B 603      14.593  13.461 -26.527  1.00 86.87           S  
ATOM   3249  N   ALA B 604      17.735  15.774 -27.036  1.00 82.40           N  
ATOM   3250  CA  ALA B 604      19.111  15.327 -27.185  1.00 81.23           C  
ATOM   3251  C   ALA B 604      19.974  16.158 -26.238  1.00 80.69           C  
ATOM   3252  O   ALA B 604      21.096  15.795 -25.913  1.00 81.26           O  
ATOM   3253  CB  ALA B 604      19.570  15.517 -28.631  1.00 80.68           C  
ATOM   3254  N   TYR B 605      19.444  17.285 -25.789  1.00 79.60           N  
ATOM   3255  CA  TYR B 605      20.185  18.145 -24.883  1.00 78.93           C  
ATOM   3256  C   TYR B 605      20.264  17.510 -23.512  1.00 77.98           C  
ATOM   3257  O   TYR B 605      21.296  17.561 -22.856  1.00 78.08           O  
ATOM   3258  CB  TYR B 605      19.500  19.496 -24.760  1.00 79.54           C  
ATOM   3259  CG  TYR B 605      20.070  20.361 -23.667  1.00 80.05           C  
ATOM   3260  CD1 TYR B 605      21.405  20.754 -23.694  1.00 79.96           C  
ATOM   3261  CD2 TYR B 605      19.270  20.795 -22.609  1.00 80.27           C  
ATOM   3262  CE1 TYR B 605      21.928  21.566 -22.693  1.00 80.45           C  
ATOM   3263  CE2 TYR B 605      19.783  21.602 -21.605  1.00 80.06           C  
ATOM   3264  CZ  TYR B 605      21.112  21.987 -21.657  1.00 80.51           C  
ATOM   3265  OH  TYR B 605      21.624  22.811 -20.690  1.00 81.44           O  
ATOM   3266  N   GLN B 606      19.150  16.934 -23.072  1.00 76.84           N  
ATOM   3267  CA  GLN B 606      19.083  16.271 -21.774  1.00 74.55           C  
ATOM   3268  C   GLN B 606      19.962  15.035 -21.753  1.00 73.63           C  
ATOM   3269  O   GLN B 606      20.655  14.778 -20.775  1.00 74.34           O  
ATOM   3270  CB  GLN B 606      17.648  15.873 -21.474  1.00 73.07           C  
ATOM   3271  CG  GLN B 606      16.746  17.068 -21.336  1.00 73.58           C  
ATOM   3272  CD  GLN B 606      15.291  16.698 -21.127  1.00 74.18           C  
ATOM   3273  OE1 GLN B 606      14.924  16.036 -20.146  1.00 74.13           O  
ATOM   3274  NE2 GLN B 606      14.446  17.132 -22.056  1.00 74.53           N  
ATOM   3275  N   VAL B 607      19.945  14.284 -22.848  1.00 71.26           N  
ATOM   3276  CA  VAL B 607      20.732  13.077 -22.945  1.00 69.96           C  
ATOM   3277  C   VAL B 607      22.216  13.382 -22.913  1.00 69.99           C  
ATOM   3278  O   VAL B 607      23.014  12.556 -22.504  1.00 70.85           O  
ATOM   3279  CB  VAL B 607      20.378  12.314 -24.231  1.00 69.33           C  
ATOM   3280  CG1 VAL B 607      21.362  11.197 -24.480  1.00 68.26           C  
ATOM   3281  CG2 VAL B 607      18.982  11.749 -24.107  1.00 68.82           C  
ATOM   3282  N   ALA B 608      22.586  14.579 -23.333  1.00 69.56           N  
ATOM   3283  CA  ALA B 608      23.991  14.941 -23.346  1.00 69.06           C  
ATOM   3284  C   ALA B 608      24.437  15.396 -21.960  1.00 68.94           C  
ATOM   3285  O   ALA B 608      25.618  15.313 -21.625  1.00 69.12           O  
ATOM   3286  CB  ALA B 608      24.233  16.046 -24.373  1.00 68.73           C  
ATOM   3287  N   ARG B 609      23.496  15.885 -21.164  1.00 68.62           N  
ATOM   3288  CA  ARG B 609      23.816  16.343 -19.819  1.00 68.94           C  
ATOM   3289  C   ARG B 609      23.954  15.143 -18.896  1.00 68.20           C  
ATOM   3290  O   ARG B 609      24.849  15.102 -18.040  1.00 68.69           O  
ATOM   3291  CB  ARG B 609      22.727  17.261 -19.296  1.00 70.34           C  
ATOM   3292  CG  ARG B 609      22.575  18.517 -20.092  1.00 73.82           C  
ATOM   3293  CD  ARG B 609      21.688  19.467 -19.369  1.00 76.39           C  
ATOM   3294  NE  ARG B 609      22.365  19.985 -18.192  1.00 79.96           N  
ATOM   3295  CZ  ARG B 609      21.748  20.641 -17.219  1.00 83.54           C  
ATOM   3296  NH1 ARG B 609      20.429  20.849 -17.297  1.00 84.86           N  
ATOM   3297  NH2 ARG B 609      22.437  21.086 -16.167  1.00 83.85           N  
ATOM   3298  N   GLY B 610      23.070  14.165 -19.076  1.00 65.73           N  
ATOM   3299  CA  GLY B 610      23.133  12.972 -18.261  1.00 62.70           C  
ATOM   3300  C   GLY B 610      24.460  12.289 -18.514  1.00 60.92           C  
ATOM   3301  O   GLY B 610      25.040  11.658 -17.635  1.00 62.16           O  
ATOM   3302  N   MET B 611      24.962  12.442 -19.726  1.00 57.98           N  
ATOM   3303  CA  MET B 611      26.203  11.813 -20.086  1.00 56.65           C  
ATOM   3304  C   MET B 611      27.430  12.556 -19.619  1.00 56.98           C  
ATOM   3305  O   MET B 611      28.419  11.928 -19.265  1.00 56.28           O  
ATOM   3306  CB  MET B 611      26.262  11.623 -21.601  1.00 56.24           C  
ATOM   3307  CG  MET B 611      25.415  10.468 -22.104  1.00 54.38           C  
ATOM   3308  SD  MET B 611      26.115   8.872 -21.560  1.00 53.76           S  
ATOM   3309  CE  MET B 611      24.752   8.269 -20.747  1.00 51.43           C  
ATOM   3310  N   GLU B 612      27.393  13.885 -19.640  1.00 57.91           N  
ATOM   3311  CA  GLU B 612      28.558  14.650 -19.187  1.00 58.69           C  
ATOM   3312  C   GLU B 612      28.690  14.474 -17.670  1.00 57.88           C  
ATOM   3313  O   GLU B 612      29.788  14.518 -17.137  1.00 57.41           O  
ATOM   3314  CB  GLU B 612      28.421  16.134 -19.510  1.00 59.87           C  
ATOM   3315  CG  GLU B 612      27.437  16.860 -18.615  1.00 62.87           C  
ATOM   3316  CD  GLU B 612      27.679  18.372 -18.586  1.00 63.96           C  
ATOM   3317  OE1 GLU B 612      26.811  19.103 -18.038  1.00 64.84           O  
ATOM   3318  OE2 GLU B 612      28.737  18.824 -19.102  1.00 62.69           O  
ATOM   3319  N   TYR B 613      27.566  14.287 -16.987  1.00 56.26           N  
ATOM   3320  CA  TYR B 613      27.586  14.038 -15.561  1.00 55.35           C  
ATOM   3321  C   TYR B 613      28.236  12.672 -15.368  1.00 55.43           C  
ATOM   3322  O   TYR B 613      29.294  12.569 -14.755  1.00 55.74           O  
ATOM   3323  CB  TYR B 613      26.181  13.980 -15.014  1.00 55.43           C  
ATOM   3324  CG  TYR B 613      26.131  13.606 -13.553  1.00 56.46           C  
ATOM   3325  CD1 TYR B 613      26.463  14.533 -12.562  1.00 57.95           C  
ATOM   3326  CD2 TYR B 613      25.754  12.329 -13.154  1.00 56.55           C  
ATOM   3327  CE1 TYR B 613      26.416  14.191 -11.195  1.00 56.88           C  
ATOM   3328  CE2 TYR B 613      25.701  11.979 -11.802  1.00 56.52           C  
ATOM   3329  CZ  TYR B 613      26.030  12.915 -10.830  1.00 57.23           C  
ATOM   3330  OH  TYR B 613      25.925  12.581  -9.503  1.00 57.71           O  
ATOM   3331  N   LEU B 614      27.605  11.619 -15.886  1.00 54.28           N  
ATOM   3332  CA  LEU B 614      28.176  10.279 -15.759  1.00 53.32           C  
ATOM   3333  C   LEU B 614      29.672  10.259 -16.097  1.00 52.76           C  
ATOM   3334  O   LEU B 614      30.468   9.637 -15.400  1.00 52.32           O  
ATOM   3335  CB  LEU B 614      27.439   9.278 -16.670  1.00 52.71           C  
ATOM   3336  CG  LEU B 614      25.987   8.931 -16.307  1.00 53.36           C  
ATOM   3337  CD1 LEU B 614      25.420   7.927 -17.303  1.00 52.29           C  
ATOM   3338  CD2 LEU B 614      25.929   8.349 -14.928  1.00 52.67           C  
ATOM   3339  N   ALA B 615      30.062  10.942 -17.164  1.00 51.64           N  
ATOM   3340  CA  ALA B 615      31.463  10.927 -17.548  1.00 52.60           C  
ATOM   3341  C   ALA B 615      32.327  11.617 -16.494  1.00 53.62           C  
ATOM   3342  O   ALA B 615      33.462  11.211 -16.216  1.00 53.58           O  
ATOM   3343  CB  ALA B 615      31.632  11.614 -18.896  1.00 51.64           C  
ATOM   3344  N   SER B 616      31.788  12.677 -15.910  1.00 53.55           N  
ATOM   3345  CA  SER B 616      32.533  13.412 -14.914  1.00 53.20           C  
ATOM   3346  C   SER B 616      32.680  12.549 -13.672  1.00 54.37           C  
ATOM   3347  O   SER B 616      33.512  12.828 -12.810  1.00 54.74           O  
ATOM   3348  CB  SER B 616      31.815  14.709 -14.572  1.00 49.76           C  
ATOM   3349  OG  SER B 616      30.655  14.428 -13.835  1.00 48.22           O  
ATOM   3350  N   LYS B 617      31.878  11.488 -13.604  1.00 55.29           N  
ATOM   3351  CA  LYS B 617      31.883  10.556 -12.483  1.00 55.59           C  
ATOM   3352  C   LYS B 617      32.647   9.295 -12.822  1.00 55.63           C  
ATOM   3353  O   LYS B 617      32.437   8.269 -12.197  1.00 55.58           O  
ATOM   3354  CB  LYS B 617      30.462  10.151 -12.121  1.00 55.12           C  
ATOM   3355  CG  LYS B 617      30.026  10.599 -10.776  1.00 57.49           C  
ATOM   3356  CD  LYS B 617      30.118  12.109 -10.651  1.00 58.98           C  
ATOM   3357  CE  LYS B 617      29.626  12.561  -9.267  1.00 59.99           C  
ATOM   3358  NZ  LYS B 617      30.493  12.041  -8.166  1.00 59.56           N  
ATOM   3359  N   LYS B 618      33.507   9.370 -13.829  1.00 56.43           N  
ATOM   3360  CA  LYS B 618      34.300   8.223 -14.273  1.00 58.78           C  
ATOM   3361  C   LYS B 618      33.442   7.103 -14.896  1.00 59.30           C  
ATOM   3362  O   LYS B 618      33.971   6.082 -15.333  1.00 59.81           O  
ATOM   3363  CB  LYS B 618      35.111   7.646 -13.104  1.00 59.70           C  
ATOM   3364  CG  LYS B 618      35.886   8.662 -12.280  1.00 60.65           C  
ATOM   3365  CD  LYS B 618      37.250   8.928 -12.814  1.00 61.91           C  
ATOM   3366  CE  LYS B 618      38.102   9.633 -11.752  1.00 64.26           C  
ATOM   3367  NZ  LYS B 618      39.539   9.784 -12.201  1.00 67.03           N  
ATOM   3368  N   CYS B 619      32.127   7.292 -14.950  1.00 59.70           N  
ATOM   3369  CA  CYS B 619      31.233   6.279 -15.507  1.00 59.71           C  
ATOM   3370  C   CYS B 619      31.233   6.185 -17.023  1.00 59.89           C  
ATOM   3371  O   CYS B 619      31.034   7.170 -17.707  1.00 60.91           O  
ATOM   3372  CB  CYS B 619      29.808   6.533 -15.056  1.00 59.62           C  
ATOM   3373  SG  CYS B 619      28.653   5.361 -15.826  1.00 61.95           S  
ATOM   3374  N   ILE B 620      31.467   4.990 -17.542  1.00 60.04           N  
ATOM   3375  CA  ILE B 620      31.467   4.755 -18.979  1.00 59.61           C  
ATOM   3376  C   ILE B 620      30.337   3.777 -19.290  1.00 60.41           C  
ATOM   3377  O   ILE B 620      30.406   2.608 -18.917  1.00 60.10           O  
ATOM   3378  CB  ILE B 620      32.789   4.154 -19.441  1.00 58.31           C  
ATOM   3379  CG1 ILE B 620      33.910   5.173 -19.252  1.00 56.15           C  
ATOM   3380  CG2 ILE B 620      32.664   3.698 -20.900  1.00 58.07           C  
ATOM   3381  CD1 ILE B 620      35.272   4.674 -19.731  1.00 56.00           C  
ATOM   3382  N   HIS B 621      29.304   4.271 -19.969  1.00 61.17           N  
ATOM   3383  CA  HIS B 621      28.123   3.493 -20.330  1.00 61.49           C  
ATOM   3384  C   HIS B 621      28.388   2.249 -21.170  1.00 62.24           C  
ATOM   3385  O   HIS B 621      27.873   1.180 -20.865  1.00 62.84           O  
ATOM   3386  CB  HIS B 621      27.111   4.376 -21.067  1.00 60.83           C  
ATOM   3387  CG  HIS B 621      25.705   3.888 -20.946  1.00 59.96           C  
ATOM   3388  ND1 HIS B 621      25.335   2.608 -21.291  1.00 59.88           N  
ATOM   3389  CD2 HIS B 621      24.604   4.467 -20.413  1.00 59.96           C  
ATOM   3390  CE1 HIS B 621      24.071   2.416 -20.962  1.00 59.79           C  
ATOM   3391  NE2 HIS B 621      23.604   3.528 -20.425  1.00 59.44           N  
ATOM   3392  N   ARG B 622      29.179   2.392 -22.231  1.00 63.27           N  
ATOM   3393  CA  ARG B 622      29.512   1.265 -23.111  1.00 64.60           C  
ATOM   3394  C   ARG B 622      28.329   0.777 -23.966  1.00 65.41           C  
ATOM   3395  O   ARG B 622      28.477  -0.070 -24.838  1.00 66.05           O  
ATOM   3396  CB  ARG B 622      30.056   0.093 -22.288  1.00 64.28           C  
ATOM   3397  CG  ARG B 622      31.398   0.331 -21.663  1.00 66.59           C  
ATOM   3398  CD  ARG B 622      31.878  -0.887 -20.888  1.00 70.32           C  
ATOM   3399  NE  ARG B 622      33.208  -0.664 -20.315  1.00 75.55           N  
ATOM   3400  CZ  ARG B 622      33.480   0.100 -19.251  1.00 76.29           C  
ATOM   3401  NH1 ARG B 622      32.505   0.734 -18.602  1.00 76.53           N  
ATOM   3402  NH2 ARG B 622      34.743   0.259 -18.857  1.00 76.17           N  
ATOM   3403  N   ASP B 623      27.147   1.319 -23.731  1.00 66.36           N  
ATOM   3404  CA  ASP B 623      26.000   0.895 -24.502  1.00 66.40           C  
ATOM   3405  C   ASP B 623      24.921   1.978 -24.551  1.00 65.67           C  
ATOM   3406  O   ASP B 623      23.743   1.713 -24.303  1.00 64.27           O  
ATOM   3407  CB  ASP B 623      25.459  -0.405 -23.908  1.00 68.88           C  
ATOM   3408  CG  ASP B 623      24.259  -0.953 -24.678  1.00 73.10           C  
ATOM   3409  OD1 ASP B 623      24.202  -0.781 -25.931  1.00 76.12           O  
ATOM   3410  OD2 ASP B 623      23.374  -1.567 -24.036  1.00 73.90           O  
ATOM   3411  N   LEU B 624      25.325   3.201 -24.879  1.00 65.26           N  
ATOM   3412  CA  LEU B 624      24.373   4.309 -24.950  1.00 65.21           C  
ATOM   3413  C   LEU B 624      23.519   4.212 -26.213  1.00 65.34           C  
ATOM   3414  O   LEU B 624      24.058   4.025 -27.306  1.00 65.19           O  
ATOM   3415  CB  LEU B 624      25.122   5.638 -24.941  1.00 64.33           C  
ATOM   3416  CG  LEU B 624      24.241   6.886 -25.028  1.00 64.64           C  
ATOM   3417  CD1 LEU B 624      23.330   6.999 -23.807  1.00 63.64           C  
ATOM   3418  CD2 LEU B 624      25.128   8.109 -25.170  1.00 63.87           C  
ATOM   3419  N   ALA B 625      22.200   4.349 -26.063  1.00 65.29           N  
ATOM   3420  CA  ALA B 625      21.264   4.257 -27.192  1.00 65.08           C  
ATOM   3421  C   ALA B 625      19.889   4.754 -26.772  1.00 65.09           C  
ATOM   3422  O   ALA B 625      19.617   4.884 -25.590  1.00 66.28           O  
ATOM   3423  CB  ALA B 625      21.160   2.805 -27.658  1.00 64.31           C  
ATOM   3424  N   ALA B 626      19.017   5.029 -27.734  1.00 65.16           N  
ATOM   3425  CA  ALA B 626      17.662   5.491 -27.422  1.00 65.22           C  
ATOM   3426  C   ALA B 626      16.859   4.429 -26.657  1.00 65.23           C  
ATOM   3427  O   ALA B 626      15.962   4.755 -25.879  1.00 64.20           O  
ATOM   3428  CB  ALA B 626      16.935   5.864 -28.701  1.00 65.78           C  
ATOM   3429  N   ARG B 627      17.162   3.158 -26.895  1.00 65.99           N  
ATOM   3430  CA  ARG B 627      16.462   2.101 -26.183  1.00 67.41           C  
ATOM   3431  C   ARG B 627      16.935   2.098 -24.729  1.00 67.38           C  
ATOM   3432  O   ARG B 627      16.287   1.504 -23.865  1.00 67.68           O  
ATOM   3433  CB  ARG B 627      16.735   0.728 -26.802  1.00 69.18           C  
ATOM   3434  CG  ARG B 627      18.178   0.285 -26.721  1.00 72.46           C  
ATOM   3435  CD  ARG B 627      18.332  -1.211 -27.046  1.00 75.80           C  
ATOM   3436  NE  ARG B 627      19.739  -1.622 -27.136  1.00 78.66           N  
ATOM   3437  CZ  ARG B 627      20.599  -1.160 -28.045  1.00 80.26           C  
ATOM   3438  NH1 ARG B 627      20.202  -0.274 -28.953  1.00 81.49           N  
ATOM   3439  NH2 ARG B 627      21.866  -1.570 -28.033  1.00 81.09           N  
ATOM   3440  N   ASN B 628      18.075   2.751 -24.475  1.00 66.40           N  
ATOM   3441  CA  ASN B 628      18.644   2.862 -23.127  1.00 63.69           C  
ATOM   3442  C   ASN B 628      18.395   4.217 -22.491  1.00 62.04           C  
ATOM   3443  O   ASN B 628      19.080   4.605 -21.565  1.00 61.69           O  
ATOM   3444  CB  ASN B 628      20.144   2.589 -23.140  1.00 63.54           C  
ATOM   3445  CG  ASN B 628      20.447   1.133 -23.317  1.00 64.30           C  
ATOM   3446  OD1 ASN B 628      19.800   0.293 -22.692  1.00 64.74           O  
ATOM   3447  ND2 ASN B 628      21.427   0.818 -24.164  1.00 64.53           N  
ATOM   3448  N   VAL B 629      17.425   4.951 -23.004  1.00 60.45           N  
ATOM   3449  CA  VAL B 629      17.070   6.240 -22.430  1.00 60.00           C  
ATOM   3450  C   VAL B 629      15.581   6.132 -22.146  1.00 61.12           C  
ATOM   3451  O   VAL B 629      14.834   5.665 -22.997  1.00 63.35           O  
ATOM   3452  CB  VAL B 629      17.298   7.396 -23.405  1.00 58.39           C  
ATOM   3453  CG1 VAL B 629      16.830   8.694 -22.770  1.00 55.68           C  
ATOM   3454  CG2 VAL B 629      18.755   7.483 -23.774  1.00 57.89           C  
ATOM   3455  N   LEU B 630      15.156   6.544 -20.959  1.00 60.79           N  
ATOM   3456  CA  LEU B 630      13.763   6.464 -20.588  1.00 60.80           C  
ATOM   3457  C   LEU B 630      13.206   7.856 -20.417  1.00 63.18           C  
ATOM   3458  O   LEU B 630      13.935   8.797 -20.065  1.00 63.17           O  
ATOM   3459  CB  LEU B 630      13.612   5.678 -19.295  1.00 59.17           C  
ATOM   3460  CG  LEU B 630      14.188   4.266 -19.293  1.00 58.20           C  
ATOM   3461  CD1 LEU B 630      13.756   3.541 -18.055  1.00 57.64           C  
ATOM   3462  CD2 LEU B 630      13.684   3.513 -20.490  1.00 59.08           C  
ATOM   3463  N   VAL B 631      11.903   7.975 -20.669  1.00 65.62           N  
ATOM   3464  CA  VAL B 631      11.210   9.259 -20.583  1.00 67.69           C  
ATOM   3465  C   VAL B 631      10.202   9.207 -19.443  1.00 69.75           C  
ATOM   3466  O   VAL B 631       9.414   8.262 -19.345  1.00 69.80           O  
ATOM   3467  CB  VAL B 631      10.480   9.588 -21.924  1.00 66.59           C  
ATOM   3468  CG1 VAL B 631       9.904  10.979 -21.869  1.00 66.12           C  
ATOM   3469  CG2 VAL B 631      11.443   9.436 -23.106  1.00 65.30           C  
ATOM   3470  N   THR B 632      10.219  10.209 -18.569  1.00 72.45           N  
ATOM   3471  CA  THR B 632       9.287  10.188 -17.445  1.00 75.51           C  
ATOM   3472  C   THR B 632       7.953  10.806 -17.811  1.00 77.07           C  
ATOM   3473  O   THR B 632       7.733  11.226 -18.953  1.00 77.31           O  
ATOM   3474  CB  THR B 632       9.848  10.932 -16.185  1.00 75.63           C  
ATOM   3475  OG1 THR B 632      10.057  12.319 -16.480  1.00 75.23           O  
ATOM   3476  CG2 THR B 632      11.153  10.294 -15.735  1.00 75.28           C  
ATOM   3477  N   GLU B 633       7.068  10.852 -16.824  1.00 78.47           N  
ATOM   3478  CA  GLU B 633       5.755  11.433 -16.987  1.00 79.91           C  
ATOM   3479  C   GLU B 633       5.852  12.900 -17.395  1.00 80.11           C  
ATOM   3480  O   GLU B 633       4.931  13.428 -17.991  1.00 80.63           O  
ATOM   3481  CB  GLU B 633       4.988  11.334 -15.679  1.00 81.51           C  
ATOM   3482  CG  GLU B 633       3.535  11.753 -15.791  1.00 85.62           C  
ATOM   3483  CD  GLU B 633       2.766  10.914 -16.809  1.00 87.85           C  
ATOM   3484  OE1 GLU B 633       2.664   9.676 -16.625  1.00 88.94           O  
ATOM   3485  OE2 GLU B 633       2.268  11.494 -17.799  1.00 90.11           O  
ATOM   3486  N   ASP B 634       6.959  13.560 -17.069  1.00 80.45           N  
ATOM   3487  CA  ASP B 634       7.133  14.970 -17.408  1.00 80.55           C  
ATOM   3488  C   ASP B 634       8.050  15.185 -18.597  1.00 79.59           C  
ATOM   3489  O   ASP B 634       8.626  16.267 -18.769  1.00 78.66           O  
ATOM   3490  CB  ASP B 634       7.685  15.731 -16.205  1.00 82.68           C  
ATOM   3491  CG  ASP B 634       6.755  15.670 -15.016  1.00 85.47           C  
ATOM   3492  OD1 ASP B 634       7.130  16.164 -13.926  1.00 87.07           O  
ATOM   3493  OD2 ASP B 634       5.638  15.125 -15.174  1.00 86.83           O  
ATOM   3494  N   ASN B 635       8.183  14.149 -19.415  1.00 78.76           N  
ATOM   3495  CA  ASN B 635       9.029  14.220 -20.605  1.00 78.31           C  
ATOM   3496  C   ASN B 635      10.463  14.579 -20.231  1.00 76.99           C  
ATOM   3497  O   ASN B 635      11.066  15.505 -20.795  1.00 77.41           O  
ATOM   3498  CB  ASN B 635       8.468  15.247 -21.590  1.00 79.19           C  
ATOM   3499  CG  ASN B 635       7.025  14.975 -21.933  1.00 80.36           C  
ATOM   3500  OD1 ASN B 635       6.699  13.915 -22.472  1.00 80.90           O  
ATOM   3501  ND2 ASN B 635       6.144  15.915 -21.597  1.00 81.01           N  
ATOM   3502  N   VAL B 636      10.999  13.844 -19.262  1.00 74.39           N  
ATOM   3503  CA  VAL B 636      12.360  14.053 -18.822  1.00 70.05           C  
ATOM   3504  C   VAL B 636      13.203  12.869 -19.296  1.00 68.23           C  
ATOM   3505  O   VAL B 636      12.844  11.698 -19.087  1.00 67.19           O  
ATOM   3506  CB  VAL B 636      12.424  14.162 -17.303  1.00 69.75           C  
ATOM   3507  CG1 VAL B 636      13.851  14.435 -16.858  1.00 69.77           C  
ATOM   3508  CG2 VAL B 636      11.502  15.251 -16.840  1.00 67.19           C  
ATOM   3509  N   MET B 637      14.299  13.184 -19.976  1.00 65.68           N  
ATOM   3510  CA  MET B 637      15.210  12.172 -20.472  1.00 63.02           C  
ATOM   3511  C   MET B 637      16.074  11.683 -19.310  1.00 61.71           C  
ATOM   3512  O   MET B 637      16.712  12.483 -18.600  1.00 60.76           O  
ATOM   3513  CB  MET B 637      16.083  12.768 -21.567  1.00 64.06           C  
ATOM   3514  CG  MET B 637      15.293  13.315 -22.746  1.00 63.86           C  
ATOM   3515  SD  MET B 637      14.225  12.032 -23.453  1.00 66.10           S  
ATOM   3516  CE  MET B 637      12.585  12.587 -22.915  1.00 63.93           C  
ATOM   3517  N   LYS B 638      16.074  10.374 -19.105  1.00 59.29           N  
ATOM   3518  CA  LYS B 638      16.838   9.798 -18.024  1.00 57.34           C  
ATOM   3519  C   LYS B 638      17.641   8.605 -18.478  1.00 57.14           C  
ATOM   3520  O   LYS B 638      17.090   7.553 -18.740  1.00 58.50           O  
ATOM   3521  CB  LYS B 638      15.906   9.373 -16.894  1.00 55.95           C  
ATOM   3522  CG  LYS B 638      15.399  10.531 -16.033  1.00 54.56           C  
ATOM   3523  CD  LYS B 638      14.549  10.016 -14.889  1.00 52.97           C  
ATOM   3524  CE  LYS B 638      14.159  11.134 -13.927  1.00 52.59           C  
ATOM   3525  NZ  LYS B 638      15.318  11.803 -13.298  1.00 50.81           N  
ATOM   3526  N   ILE B 639      18.950   8.760 -18.563  1.00 56.35           N  
ATOM   3527  CA  ILE B 639      19.784   7.646 -18.969  1.00 56.93           C  
ATOM   3528  C   ILE B 639      19.658   6.452 -17.990  1.00 57.82           C  
ATOM   3529  O   ILE B 639      19.484   6.641 -16.786  1.00 57.50           O  
ATOM   3530  CB  ILE B 639      21.219   8.112 -19.046  1.00 56.09           C  
ATOM   3531  CG1 ILE B 639      21.297   9.268 -20.032  1.00 55.90           C  
ATOM   3532  CG2 ILE B 639      22.103   6.974 -19.470  1.00 56.51           C  
ATOM   3533  CD1 ILE B 639      22.457  10.164 -19.830  1.00 58.53           C  
ATOM   3534  N   ALA B 640      19.723   5.231 -18.525  1.00 58.78           N  
ATOM   3535  CA  ALA B 640      19.600   4.030 -17.724  1.00 59.89           C  
ATOM   3536  C   ALA B 640      20.731   3.045 -17.965  1.00 62.34           C  
ATOM   3537  O   ALA B 640      21.518   3.199 -18.898  1.00 61.61           O  
ATOM   3538  CB  ALA B 640      18.296   3.384 -18.002  1.00 59.33           C  
ATOM   3539  N   ASP B 641      20.810   2.046 -17.085  1.00 65.88           N  
ATOM   3540  CA  ASP B 641      21.826   0.988 -17.102  1.00 70.00           C  
ATOM   3541  C   ASP B 641      23.277   1.407 -17.255  1.00 72.01           C  
ATOM   3542  O   ASP B 641      23.939   1.034 -18.216  1.00 72.54           O  
ATOM   3543  CB  ASP B 641      21.499  -0.062 -18.162  1.00 72.03           C  
ATOM   3544  CG  ASP B 641      20.184  -0.758 -17.884  1.00 74.17           C  
ATOM   3545  OD1 ASP B 641      19.909  -1.085 -16.704  1.00 75.91           O  
ATOM   3546  OD2 ASP B 641      19.421  -0.977 -18.847  1.00 75.46           O  
ATOM   3547  N   PHE B 642      23.772   2.167 -16.282  1.00 74.76           N  
ATOM   3548  CA  PHE B 642      25.147   2.635 -16.280  1.00 76.37           C  
ATOM   3549  C   PHE B 642      25.896   1.934 -15.156  1.00 78.50           C  
ATOM   3550  O   PHE B 642      25.312   1.606 -14.124  1.00 76.96           O  
ATOM   3551  CB  PHE B 642      25.159   4.146 -16.109  1.00 75.98           C  
ATOM   3552  CG  PHE B 642      24.161   4.658 -15.102  1.00 75.17           C  
ATOM   3553  CD1 PHE B 642      24.454   4.665 -13.741  1.00 75.00           C  
ATOM   3554  CD2 PHE B 642      22.941   5.160 -15.514  1.00 74.09           C  
ATOM   3555  CE1 PHE B 642      23.549   5.172 -12.809  1.00 74.59           C  
ATOM   3556  CE2 PHE B 642      22.031   5.671 -14.590  1.00 74.37           C  
ATOM   3557  CZ  PHE B 642      22.335   5.679 -13.237  1.00 74.32           C  
ATOM   3558  N   GLY B 643      27.187   1.691 -15.371  1.00 82.24           N  
ATOM   3559  CA  GLY B 643      27.970   0.971 -14.378  1.00 87.21           C  
ATOM   3560  C   GLY B 643      27.257  -0.347 -14.100  1.00 90.29           C  
ATOM   3561  O   GLY B 643      27.177  -0.801 -12.945  1.00 90.43           O  
ATOM   3562  N   LEU B 644      26.741  -0.960 -15.170  1.00 92.78           N  
ATOM   3563  CA  LEU B 644      25.978  -2.202 -15.076  1.00 94.87           C  
ATOM   3564  C   LEU B 644      26.796  -3.477 -14.886  1.00 96.33           C  
ATOM   3565  O   LEU B 644      26.870  -4.028 -13.775  1.00 96.05           O  
ATOM   3566  CB  LEU B 644      25.082  -2.361 -16.310  1.00 94.27           C  
ATOM   3567  CG  LEU B 644      23.598  -2.612 -16.007  1.00 94.61           C  
ATOM   3568  CD1 LEU B 644      22.861  -2.920 -17.286  1.00 94.14           C  
ATOM   3569  CD2 LEU B 644      23.446  -3.775 -15.040  1.00 94.94           C  
ATOM   3570  N   ALA B 645      27.393  -3.951 -15.975  1.00 97.91           N  
ATOM   3571  CA  ALA B 645      28.189  -5.172 -15.934  1.00 99.64           C  
ATOM   3572  C   ALA B 645      29.309  -5.121 -16.963  1.00100.82           C  
ATOM   3573  O   ALA B 645      29.273  -4.314 -17.892  1.00101.68           O  
ATOM   3574  CB  ALA B 645      27.294  -6.391 -16.199  1.00 99.26           C  
ATOM   3575  N   ARG B 646      30.306  -5.986 -16.792  1.00101.74           N  
ATOM   3576  CA  ARG B 646      31.434  -6.043 -17.722  1.00102.04           C  
ATOM   3577  C   ARG B 646      31.018  -6.764 -19.011  1.00102.01           C  
ATOM   3578  O   ARG B 646      31.857  -7.304 -19.738  1.00102.19           O  
ATOM   3579  CB  ARG B 646      32.618  -6.766 -17.073  1.00101.99           C  
ATOM   3580  N   PRO B 663      22.848  -4.243 -31.313  1.00 91.90           N  
ATOM   3581  CA  PRO B 663      23.627  -3.552 -30.275  1.00 91.08           C  
ATOM   3582  C   PRO B 663      24.970  -3.071 -30.814  1.00 89.89           C  
ATOM   3583  O   PRO B 663      25.581  -2.159 -30.266  1.00 89.93           O  
ATOM   3584  CB  PRO B 663      23.791  -4.625 -29.195  1.00 91.03           C  
ATOM   3585  CG  PRO B 663      23.924  -5.865 -30.007  1.00 91.66           C  
ATOM   3586  CD  PRO B 663      22.824  -5.697 -31.067  1.00 92.17           C  
ATOM   3587  N   VAL B 664      25.405  -3.692 -31.901  1.00 88.25           N  
ATOM   3588  CA  VAL B 664      26.673  -3.368 -32.539  1.00 85.93           C  
ATOM   3589  C   VAL B 664      26.616  -2.078 -33.356  1.00 84.04           C  
ATOM   3590  O   VAL B 664      27.645  -1.462 -33.653  1.00 82.31           O  
ATOM   3591  CB  VAL B 664      27.104  -4.508 -33.478  1.00 86.34           C  
ATOM   3592  CG1 VAL B 664      28.535  -4.305 -33.898  1.00 87.09           C  
ATOM   3593  CG2 VAL B 664      26.930  -5.846 -32.790  1.00 86.85           C  
ATOM   3594  N   LYS B 665      25.406  -1.681 -33.722  1.00 82.69           N  
ATOM   3595  CA  LYS B 665      25.222  -0.490 -34.533  1.00 81.26           C  
ATOM   3596  C   LYS B 665      25.451   0.791 -33.736  1.00 79.78           C  
ATOM   3597  O   LYS B 665      25.326   1.906 -34.257  1.00 78.27           O  
ATOM   3598  CB  LYS B 665      23.819  -0.503 -35.145  1.00 82.18           C  
ATOM   3599  CG  LYS B 665      23.602  -1.619 -36.175  1.00 82.93           C  
ATOM   3600  CD  LYS B 665      22.190  -1.574 -36.756  1.00 83.16           C  
ATOM   3601  N   TRP B 666      25.799   0.625 -32.466  1.00 78.26           N  
ATOM   3602  CA  TRP B 666      26.046   1.777 -31.612  1.00 75.71           C  
ATOM   3603  C   TRP B 666      27.506   1.881 -31.210  1.00 74.17           C  
ATOM   3604  O   TRP B 666      27.987   2.953 -30.854  1.00 73.96           O  
ATOM   3605  CB  TRP B 666      25.141   1.709 -30.397  1.00 74.35           C  
ATOM   3606  CG  TRP B 666      23.737   2.062 -30.749  1.00 74.01           C  
ATOM   3607  CD1 TRP B 666      23.154   3.293 -30.660  1.00 73.85           C  
ATOM   3608  CD2 TRP B 666      22.733   1.179 -31.274  1.00 74.43           C  
ATOM   3609  NE1 TRP B 666      21.849   3.232 -31.090  1.00 74.44           N  
ATOM   3610  CE2 TRP B 666      21.567   1.946 -31.471  1.00 74.03           C  
ATOM   3611  CE3 TRP B 666      22.707  -0.187 -31.597  1.00 75.27           C  
ATOM   3612  CZ2 TRP B 666      20.388   1.395 -31.975  1.00 73.37           C  
ATOM   3613  CZ3 TRP B 666      21.530  -0.734 -32.097  1.00 73.89           C  
ATOM   3614  CH2 TRP B 666      20.390   0.056 -32.281  1.00 72.74           C  
ATOM   3615  N   MET B 667      28.211   0.767 -31.317  1.00 72.44           N  
ATOM   3616  CA  MET B 667      29.622   0.708 -30.974  1.00 71.07           C  
ATOM   3617  C   MET B 667      30.522   1.501 -31.906  1.00 71.11           C  
ATOM   3618  O   MET B 667      30.344   1.491 -33.111  1.00 72.29           O  
ATOM   3619  CB  MET B 667      30.083  -0.742 -30.957  1.00 69.47           C  
ATOM   3620  CG  MET B 667      29.410  -1.545 -29.902  1.00 68.09           C  
ATOM   3621  SD  MET B 667      30.108  -3.127 -29.923  1.00 68.20           S  
ATOM   3622  CE  MET B 667      28.591  -4.154 -29.725  1.00 68.77           C  
ATOM   3623  N   ALA B 668      31.496   2.200 -31.342  1.00 71.12           N  
ATOM   3624  CA  ALA B 668      32.428   2.954 -32.162  1.00 70.84           C  
ATOM   3625  C   ALA B 668      33.459   1.943 -32.674  1.00 71.40           C  
ATOM   3626  O   ALA B 668      33.603   0.843 -32.124  1.00 71.20           O  
ATOM   3627  CB  ALA B 668      33.093   4.023 -31.332  1.00 70.14           C  
ATOM   3628  N   PRO B 669      34.192   2.297 -33.740  1.00 71.47           N  
ATOM   3629  CA  PRO B 669      35.215   1.430 -34.338  1.00 71.66           C  
ATOM   3630  C   PRO B 669      36.136   0.716 -33.340  1.00 72.36           C  
ATOM   3631  O   PRO B 669      36.145  -0.521 -33.276  1.00 73.25           O  
ATOM   3632  CB  PRO B 669      35.966   2.386 -35.251  1.00 70.86           C  
ATOM   3633  CG  PRO B 669      34.881   3.295 -35.718  1.00 70.97           C  
ATOM   3634  CD  PRO B 669      34.109   3.582 -34.459  1.00 71.14           C  
ATOM   3635  N   GLU B 670      36.911   1.494 -32.585  1.00 72.00           N  
ATOM   3636  CA  GLU B 670      37.839   0.954 -31.596  1.00 71.49           C  
ATOM   3637  C   GLU B 670      37.137  -0.043 -30.681  1.00 72.29           C  
ATOM   3638  O   GLU B 670      37.678  -1.095 -30.371  1.00 71.64           O  
ATOM   3639  CB  GLU B 670      38.438   2.089 -30.758  1.00 70.63           C  
ATOM   3640  CG  GLU B 670      37.425   2.857 -29.915  1.00 70.95           C  
ATOM   3641  CD  GLU B 670      36.920   4.134 -30.577  1.00 71.52           C  
ATOM   3642  OE1 GLU B 670      36.747   4.177 -31.813  1.00 72.30           O  
ATOM   3643  OE2 GLU B 670      36.675   5.111 -29.848  1.00 71.33           O  
ATOM   3644  N   ALA B 671      35.924   0.291 -30.256  1.00 73.68           N  
ATOM   3645  CA  ALA B 671      35.160  -0.584 -29.373  1.00 75.94           C  
ATOM   3646  C   ALA B 671      34.682  -1.839 -30.086  1.00 77.23           C  
ATOM   3647  O   ALA B 671      34.551  -2.907 -29.487  1.00 76.86           O  
ATOM   3648  CB  ALA B 671      33.957   0.170 -28.808  1.00 75.42           C  
ATOM   3649  N   LEU B 672      34.406  -1.689 -31.375  1.00 79.62           N  
ATOM   3650  CA  LEU B 672      33.915  -2.784 -32.196  1.00 81.19           C  
ATOM   3651  C   LEU B 672      35.013  -3.755 -32.604  1.00 81.78           C  
ATOM   3652  O   LEU B 672      34.781  -4.968 -32.673  1.00 80.75           O  
ATOM   3653  CB  LEU B 672      33.233  -2.212 -33.438  1.00 81.98           C  
ATOM   3654  CG  LEU B 672      32.712  -3.189 -34.494  1.00 83.28           C  
ATOM   3655  CD1 LEU B 672      31.814  -4.254 -33.854  1.00 83.66           C  
ATOM   3656  CD2 LEU B 672      31.951  -2.394 -35.555  1.00 83.05           C  
ATOM   3657  N   PHE B 673      36.204  -3.215 -32.850  1.00 82.89           N  
ATOM   3658  CA  PHE B 673      37.343  -4.018 -33.257  1.00 84.49           C  
ATOM   3659  C   PHE B 673      38.296  -4.444 -32.132  1.00 84.21           C  
ATOM   3660  O   PHE B 673      38.971  -5.456 -32.256  1.00 84.83           O  
ATOM   3661  CB  PHE B 673      38.132  -3.284 -34.351  1.00 86.89           C  
ATOM   3662  CG  PHE B 673      37.328  -2.997 -35.604  1.00 89.97           C  
ATOM   3663  CD1 PHE B 673      36.545  -3.996 -36.202  1.00 91.19           C  
ATOM   3664  CD2 PHE B 673      37.364  -1.730 -36.200  1.00 90.73           C  
ATOM   3665  CE1 PHE B 673      35.807  -3.738 -37.378  1.00 91.65           C  
ATOM   3666  CE2 PHE B 673      36.632  -1.460 -37.380  1.00 91.25           C  
ATOM   3667  CZ  PHE B 673      35.854  -2.464 -37.966  1.00 91.51           C  
ATOM   3668  N   ASP B 674      38.351  -3.694 -31.035  1.00 83.78           N  
ATOM   3669  CA  ASP B 674      39.263  -4.040 -29.944  1.00 82.93           C  
ATOM   3670  C   ASP B 674      38.682  -3.943 -28.538  1.00 82.44           C  
ATOM   3671  O   ASP B 674      39.430  -3.902 -27.567  1.00 82.41           O  
ATOM   3672  CB  ASP B 674      40.489  -3.142 -30.011  1.00 83.45           C  
ATOM   3673  CG  ASP B 674      41.136  -3.153 -31.367  1.00 84.55           C  
ATOM   3674  OD1 ASP B 674      41.518  -4.251 -31.823  1.00 86.56           O  
ATOM   3675  OD2 ASP B 674      41.269  -2.066 -31.974  1.00 84.14           O  
ATOM   3676  N   ARG B 675      37.364  -3.907 -28.418  1.00 81.64           N  
ATOM   3677  CA  ARG B 675      36.736  -3.789 -27.106  1.00 81.34           C  
ATOM   3678  C   ARG B 675      37.306  -2.614 -26.309  1.00 79.70           C  
ATOM   3679  O   ARG B 675      37.316  -2.627 -25.082  1.00 79.44           O  
ATOM   3680  CB  ARG B 675      36.918  -5.074 -26.292  1.00 83.66           C  
ATOM   3681  CG  ARG B 675      36.365  -6.316 -26.929  1.00 86.81           C  
ATOM   3682  CD  ARG B 675      37.327  -6.866 -27.992  1.00 89.86           C  
ATOM   3683  NE  ARG B 675      38.503  -7.522 -27.408  1.00 91.28           N  
ATOM   3684  CZ  ARG B 675      38.454  -8.564 -26.577  1.00 91.87           C  
ATOM   3685  NH1 ARG B 675      37.282  -9.085 -26.210  1.00 91.49           N  
ATOM   3686  NH2 ARG B 675      39.584  -9.095 -26.118  1.00 91.49           N  
ATOM   3687  N   ILE B 676      37.784  -1.593 -27.002  1.00 78.00           N  
ATOM   3688  CA  ILE B 676      38.332  -0.435 -26.315  1.00 76.55           C  
ATOM   3689  C   ILE B 676      37.241   0.584 -26.036  1.00 75.96           C  
ATOM   3690  O   ILE B 676      36.917   1.410 -26.883  1.00 75.75           O  
ATOM   3691  CB  ILE B 676      39.430   0.243 -27.142  1.00 76.05           C  
ATOM   3692  CG1 ILE B 676      40.606  -0.711 -27.314  1.00 74.99           C  
ATOM   3693  CG2 ILE B 676      39.872   1.532 -26.454  1.00 75.60           C  
ATOM   3694  CD1 ILE B 676      41.634  -0.212 -28.262  1.00 74.70           C  
ATOM   3695  N   TYR B 677      36.683   0.532 -24.835  1.00 75.11           N  
ATOM   3696  CA  TYR B 677      35.624   1.458 -24.477  1.00 73.58           C  
ATOM   3697  C   TYR B 677      36.122   2.613 -23.637  1.00 71.41           C  
ATOM   3698  O   TYR B 677      36.805   2.412 -22.638  1.00 72.51           O  
ATOM   3699  CB  TYR B 677      34.529   0.728 -23.714  1.00 75.58           C  
ATOM   3700  CG  TYR B 677      33.860  -0.381 -24.482  1.00 77.05           C  
ATOM   3701  CD1 TYR B 677      34.479  -1.618 -24.645  1.00 78.62           C  
ATOM   3702  CD2 TYR B 677      32.581  -0.210 -25.008  1.00 78.07           C  
ATOM   3703  CE1 TYR B 677      33.833  -2.664 -25.308  1.00 79.50           C  
ATOM   3704  CE2 TYR B 677      31.924  -1.244 -25.671  1.00 78.62           C  
ATOM   3705  CZ  TYR B 677      32.554  -2.466 -25.815  1.00 79.61           C  
ATOM   3706  OH  TYR B 677      31.898  -3.488 -26.452  1.00 80.52           O  
ATOM   3707  N   THR B 678      35.772   3.825 -24.044  1.00 68.50           N  
ATOM   3708  CA  THR B 678      36.164   5.007 -23.309  1.00 66.28           C  
ATOM   3709  C   THR B 678      35.016   5.994 -23.308  1.00 65.31           C  
ATOM   3710  O   THR B 678      33.908   5.669 -23.701  1.00 64.02           O  
ATOM   3711  CB  THR B 678      37.361   5.685 -23.937  1.00 66.37           C  
ATOM   3712  OG1 THR B 678      37.009   6.118 -25.250  1.00 67.03           O  
ATOM   3713  CG2 THR B 678      38.525   4.737 -24.018  1.00 65.58           C  
ATOM   3714  N   HIS B 679      35.289   7.205 -22.849  1.00 64.92           N  
ATOM   3715  CA  HIS B 679      34.269   8.235 -22.803  1.00 64.00           C  
ATOM   3716  C   HIS B 679      33.993   8.737 -24.212  1.00 63.46           C  
ATOM   3717  O   HIS B 679      32.878   9.127 -24.532  1.00 61.91           O  
ATOM   3718  CB  HIS B 679      34.730   9.389 -21.915  1.00 63.42           C  
ATOM   3719  CG  HIS B 679      34.705   9.073 -20.450  1.00 64.15           C  
ATOM   3720  ND1 HIS B 679      33.537   8.822 -19.759  1.00 64.55           N  
ATOM   3721  CD2 HIS B 679      35.707   8.962 -19.544  1.00 64.25           C  
ATOM   3722  CE1 HIS B 679      33.819   8.568 -18.495  1.00 63.10           C  
ATOM   3723  NE2 HIS B 679      35.129   8.645 -18.339  1.00 65.16           N  
ATOM   3724  N   GLN B 680      35.008   8.719 -25.059  1.00 64.15           N  
ATOM   3725  CA  GLN B 680      34.808   9.184 -26.417  1.00 65.52           C  
ATOM   3726  C   GLN B 680      34.120   8.142 -27.278  1.00 64.58           C  
ATOM   3727  O   GLN B 680      33.498   8.478 -28.270  1.00 64.91           O  
ATOM   3728  CB  GLN B 680      36.131   9.607 -27.051  1.00 67.19           C  
ATOM   3729  CG  GLN B 680      37.240   8.618 -26.894  1.00 71.96           C  
ATOM   3730  CD  GLN B 680      38.296   9.111 -25.923  1.00 75.24           C  
ATOM   3731  OE1 GLN B 680      39.329   8.447 -25.691  1.00 77.24           O  
ATOM   3732  NE2 GLN B 680      38.048  10.288 -25.340  1.00 76.28           N  
ATOM   3733  N   SER B 681      34.221   6.875 -26.908  1.00 64.54           N  
ATOM   3734  CA  SER B 681      33.548   5.838 -27.670  1.00 63.26           C  
ATOM   3735  C   SER B 681      32.051   6.023 -27.377  1.00 63.04           C  
ATOM   3736  O   SER B 681      31.202   5.742 -28.214  1.00 63.90           O  
ATOM   3737  CB  SER B 681      34.025   4.447 -27.236  1.00 62.68           C  
ATOM   3738  OG  SER B 681      33.416   4.060 -26.020  1.00 64.20           O  
ATOM   3739  N   ASP B 682      31.740   6.509 -26.176  1.00 62.37           N  
ATOM   3740  CA  ASP B 682      30.356   6.769 -25.765  1.00 62.25           C  
ATOM   3741  C   ASP B 682      29.827   7.968 -26.537  1.00 61.53           C  
ATOM   3742  O   ASP B 682      28.636   8.102 -26.761  1.00 60.89           O  
ATOM   3743  CB  ASP B 682      30.276   7.058 -24.251  1.00 62.26           C  
ATOM   3744  CG  ASP B 682      30.141   5.782 -23.409  1.00 63.99           C  
ATOM   3745  OD1 ASP B 682      30.560   4.692 -23.873  1.00 66.25           O  
ATOM   3746  OD2 ASP B 682      29.622   5.870 -22.275  1.00 62.89           O  
ATOM   3747  N   VAL B 683      30.735   8.852 -26.919  1.00 61.80           N  
ATOM   3748  CA  VAL B 683      30.380  10.038 -27.672  1.00 62.17           C  
ATOM   3749  C   VAL B 683      29.889   9.551 -29.031  1.00 62.78           C  
ATOM   3750  O   VAL B 683      28.921  10.064 -29.586  1.00 63.03           O  
ATOM   3751  CB  VAL B 683      31.605  10.966 -27.826  1.00 61.72           C  
ATOM   3752  CG1 VAL B 683      31.352  12.012 -28.901  1.00 61.10           C  
ATOM   3753  CG2 VAL B 683      31.885  11.658 -26.502  1.00 61.10           C  
ATOM   3754  N   TRP B 684      30.569   8.541 -29.557  1.00 62.86           N  
ATOM   3755  CA  TRP B 684      30.173   7.958 -30.821  1.00 63.57           C  
ATOM   3756  C   TRP B 684      28.719   7.485 -30.695  1.00 62.54           C  
ATOM   3757  O   TRP B 684      27.839   7.918 -31.441  1.00 62.96           O  
ATOM   3758  CB  TRP B 684      31.086   6.783 -31.157  1.00 65.66           C  
ATOM   3759  CG  TRP B 684      30.726   6.116 -32.449  1.00 68.10           C  
ATOM   3760  CD1 TRP B 684      29.677   5.272 -32.670  1.00 68.83           C  
ATOM   3761  CD2 TRP B 684      31.405   6.252 -33.707  1.00 68.25           C  
ATOM   3762  NE1 TRP B 684      29.660   4.872 -33.988  1.00 70.00           N  
ATOM   3763  CE2 TRP B 684      30.710   5.458 -34.644  1.00 69.10           C  
ATOM   3764  CE3 TRP B 684      32.533   6.963 -34.130  1.00 67.86           C  
ATOM   3765  CZ2 TRP B 684      31.108   5.355 -35.980  1.00 69.42           C  
ATOM   3766  CZ3 TRP B 684      32.929   6.860 -35.456  1.00 68.60           C  
ATOM   3767  CH2 TRP B 684      32.218   6.062 -36.365  1.00 69.31           C  
ATOM   3768  N   SER B 685      28.461   6.609 -29.736  1.00 60.66           N  
ATOM   3769  CA  SER B 685      27.112   6.119 -29.549  1.00 58.73           C  
ATOM   3770  C   SER B 685      26.125   7.270 -29.408  1.00 57.94           C  
ATOM   3771  O   SER B 685      24.982   7.143 -29.817  1.00 58.72           O  
ATOM   3772  CB  SER B 685      27.035   5.217 -28.315  1.00 57.78           C  
ATOM   3773  OG  SER B 685      27.909   4.113 -28.436  1.00 56.48           O  
ATOM   3774  N   PHE B 686      26.557   8.391 -28.836  1.00 57.14           N  
ATOM   3775  CA  PHE B 686      25.656   9.531 -28.666  1.00 57.21           C  
ATOM   3776  C   PHE B 686      25.262  10.109 -30.013  1.00 59.15           C  
ATOM   3777  O   PHE B 686      24.160  10.657 -30.171  1.00 58.46           O  
ATOM   3778  CB  PHE B 686      26.318  10.636 -27.866  1.00 54.75           C  
ATOM   3779  CG  PHE B 686      25.468  11.862 -27.726  1.00 51.25           C  
ATOM   3780  CD1 PHE B 686      24.307  11.831 -26.989  1.00 51.35           C  
ATOM   3781  CD2 PHE B 686      25.824  13.051 -28.341  1.00 49.37           C  
ATOM   3782  CE1 PHE B 686      23.505  12.980 -26.866  1.00 50.61           C  
ATOM   3783  CE2 PHE B 686      25.037  14.190 -28.224  1.00 47.58           C  
ATOM   3784  CZ  PHE B 686      23.878  14.155 -27.488  1.00 48.26           C  
ATOM   3785  N   GLY B 687      26.189  10.013 -30.967  1.00 60.81           N  
ATOM   3786  CA  GLY B 687      25.934  10.496 -32.311  1.00 63.05           C  
ATOM   3787  C   GLY B 687      24.837   9.632 -32.916  1.00 64.50           C  
ATOM   3788  O   GLY B 687      23.788  10.142 -33.337  1.00 64.02           O  
ATOM   3789  N   VAL B 688      25.076   8.324 -32.926  1.00 65.48           N  
ATOM   3790  CA  VAL B 688      24.118   7.363 -33.444  1.00 66.82           C  
ATOM   3791  C   VAL B 688      22.789   7.540 -32.724  1.00 69.21           C  
ATOM   3792  O   VAL B 688      21.739   7.248 -33.286  1.00 71.18           O  
ATOM   3793  CB  VAL B 688      24.591   5.936 -33.222  1.00 65.71           C  
ATOM   3794  CG1 VAL B 688      23.517   4.978 -33.667  1.00 66.95           C  
ATOM   3795  CG2 VAL B 688      25.867   5.684 -33.996  1.00 64.79           C  
ATOM   3796  N   LEU B 689      22.826   8.021 -31.486  1.00 70.60           N  
ATOM   3797  CA  LEU B 689      21.599   8.236 -30.748  1.00 71.40           C  
ATOM   3798  C   LEU B 689      20.960   9.483 -31.297  1.00 72.21           C  
ATOM   3799  O   LEU B 689      19.744   9.569 -31.327  1.00 73.22           O  
ATOM   3800  CB  LEU B 689      21.857   8.400 -29.243  1.00 71.98           C  
ATOM   3801  CG  LEU B 689      20.615   8.446 -28.323  1.00 71.99           C  
ATOM   3802  CD1 LEU B 689      20.921   7.706 -27.040  1.00 72.13           C  
ATOM   3803  CD2 LEU B 689      20.169   9.894 -28.034  1.00 71.06           C  
ATOM   3804  N   LEU B 690      21.757  10.456 -31.727  1.00 73.28           N  
ATOM   3805  CA  LEU B 690      21.173  11.675 -32.297  1.00 75.58           C  
ATOM   3806  C   LEU B 690      20.425  11.277 -33.569  1.00 77.58           C  
ATOM   3807  O   LEU B 690      19.349  11.795 -33.887  1.00 77.35           O  
ATOM   3808  CB  LEU B 690      22.252  12.691 -32.666  1.00 74.24           C  
ATOM   3809  CG  LEU B 690      22.958  13.452 -31.554  1.00 73.84           C  
ATOM   3810  CD1 LEU B 690      24.135  14.190 -32.157  1.00 72.88           C  
ATOM   3811  CD2 LEU B 690      22.007  14.417 -30.875  1.00 72.14           C  
ATOM   3812  N   TRP B 691      21.018  10.337 -34.290  1.00 79.57           N  
ATOM   3813  CA  TRP B 691      20.429   9.838 -35.510  1.00 82.43           C  
ATOM   3814  C   TRP B 691      19.081   9.241 -35.161  1.00 82.75           C  
ATOM   3815  O   TRP B 691      18.106   9.488 -35.846  1.00 83.67           O  
ATOM   3816  CB  TRP B 691      21.312   8.759 -36.118  1.00 85.53           C  
ATOM   3817  CG  TRP B 691      20.939   8.382 -37.514  1.00 88.27           C  
ATOM   3818  CD1 TRP B 691      21.357   8.987 -38.662  1.00 88.76           C  
ATOM   3819  CD2 TRP B 691      20.087   7.298 -37.912  1.00 89.86           C  
ATOM   3820  NE1 TRP B 691      20.826   8.345 -39.754  1.00 90.14           N  
ATOM   3821  CE2 TRP B 691      20.041   7.305 -39.324  1.00 90.19           C  
ATOM   3822  CE3 TRP B 691      19.359   6.321 -37.213  1.00 90.59           C  
ATOM   3823  CZ2 TRP B 691      19.296   6.374 -40.053  1.00 89.88           C  
ATOM   3824  CZ3 TRP B 691      18.621   5.394 -37.941  1.00 90.59           C  
ATOM   3825  CH2 TRP B 691      18.595   5.427 -39.348  1.00 90.72           C  
ATOM   3826  N   GLU B 692      19.028   8.449 -34.097  1.00 82.79           N  
ATOM   3827  CA  GLU B 692      17.774   7.836 -33.687  1.00 83.01           C  
ATOM   3828  C   GLU B 692      16.734   8.885 -33.339  1.00 82.68           C  
ATOM   3829  O   GLU B 692      15.542   8.666 -33.500  1.00 82.11           O  
ATOM   3830  CB  GLU B 692      17.990   6.924 -32.485  1.00 82.98           C  
ATOM   3831  CG  GLU B 692      18.654   5.626 -32.825  1.00 84.21           C  
ATOM   3832  CD  GLU B 692      18.882   4.779 -31.606  1.00 84.74           C  
ATOM   3833  OE1 GLU B 692      19.579   5.264 -30.699  1.00 85.26           O  
ATOM   3834  OE2 GLU B 692      18.372   3.643 -31.545  1.00 85.28           O  
ATOM   3835  N   ILE B 693      17.190  10.033 -32.866  1.00 83.34           N  
ATOM   3836  CA  ILE B 693      16.274  11.100 -32.491  1.00 85.14           C  
ATOM   3837  C   ILE B 693      15.615  11.730 -33.705  1.00 86.77           C  
ATOM   3838  O   ILE B 693      14.389  11.880 -33.761  1.00 87.25           O  
ATOM   3839  CB  ILE B 693      16.999  12.215 -31.712  1.00 84.79           C  
ATOM   3840  CG1 ILE B 693      17.416  11.705 -30.334  1.00 85.09           C  
ATOM   3841  CG2 ILE B 693      16.088  13.414 -31.577  1.00 84.48           C  
ATOM   3842  CD1 ILE B 693      18.070  12.742 -29.458  1.00 85.13           C  
ATOM   3843  N   PHE B 694      16.429  12.101 -34.683  1.00 88.16           N  
ATOM   3844  CA  PHE B 694      15.924  12.737 -35.884  1.00 88.43           C  
ATOM   3845  C   PHE B 694      15.525  11.754 -36.982  1.00 88.81           C  
ATOM   3846  O   PHE B 694      15.754  11.984 -38.162  1.00 89.21           O  
ATOM   3847  CB  PHE B 694      16.962  13.727 -36.375  1.00 88.23           C  
ATOM   3848  CG  PHE B 694      17.385  14.697 -35.315  1.00 88.32           C  
ATOM   3849  CD1 PHE B 694      16.492  15.636 -34.828  1.00 87.78           C  
ATOM   3850  CD2 PHE B 694      18.679  14.671 -34.804  1.00 89.39           C  
ATOM   3851  CE1 PHE B 694      16.876  16.549 -33.841  1.00 88.01           C  
ATOM   3852  CE2 PHE B 694      19.075  15.578 -33.817  1.00 89.41           C  
ATOM   3853  CZ  PHE B 694      18.164  16.522 -33.335  1.00 88.94           C  
ATOM   3854  N   THR B 695      14.939  10.645 -36.558  1.00 89.10           N  
ATOM   3855  CA  THR B 695      14.432   9.610 -37.442  1.00 89.95           C  
ATOM   3856  C   THR B 695      13.292   8.987 -36.656  1.00 91.08           C  
ATOM   3857  O   THR B 695      12.746   7.941 -37.033  1.00 91.41           O  
ATOM   3858  CB  THR B 695      15.471   8.520 -37.770  1.00 89.85           C  
ATOM   3859  OG1 THR B 695      15.904   7.871 -36.567  1.00 91.82           O  
ATOM   3860  CG2 THR B 695      16.645   9.117 -38.502  1.00 90.07           C  
ATOM   3861  N   LEU B 696      12.948   9.652 -35.556  1.00 92.02           N  
ATOM   3862  CA  LEU B 696      11.871   9.232 -34.670  1.00 92.72           C  
ATOM   3863  C   LEU B 696      11.835   7.723 -34.389  1.00 93.15           C  
ATOM   3864  O   LEU B 696      10.777   7.086 -34.458  1.00 93.36           O  
ATOM   3865  CB  LEU B 696      10.528   9.695 -35.247  1.00 92.75           C  
ATOM   3866  CG  LEU B 696      10.430  11.193 -35.549  1.00 92.56           C  
ATOM   3867  CD1 LEU B 696       9.025  11.513 -36.065  1.00 92.00           C  
ATOM   3868  CD2 LEU B 696      10.745  11.995 -34.294  1.00 91.46           C  
ATOM   3869  N   GLY B 697      12.999   7.156 -34.076  1.00 93.25           N  
ATOM   3870  CA  GLY B 697      13.059   5.741 -33.757  1.00 94.09           C  
ATOM   3871  C   GLY B 697      13.645   4.891 -34.850  1.00 94.99           C  
ATOM   3872  O   GLY B 697      13.519   3.664 -34.817  1.00 94.72           O  
ATOM   3873  N   GLY B 698      14.295   5.539 -35.814  1.00 95.98           N  
ATOM   3874  CA  GLY B 698      14.886   4.818 -36.927  1.00 97.87           C  
ATOM   3875  C   GLY B 698      15.948   3.844 -36.483  1.00 99.56           C  
ATOM   3876  O   GLY B 698      16.469   3.975 -35.387  1.00100.61           O  
ATOM   3877  N   SER B 699      16.261   2.857 -37.317  1.00101.07           N  
ATOM   3878  CA  SER B 699      17.295   1.888 -36.976  1.00102.71           C  
ATOM   3879  C   SER B 699      18.581   2.232 -37.720  1.00103.86           C  
ATOM   3880  O   SER B 699      18.598   2.326 -38.944  1.00103.75           O  
ATOM   3881  CB  SER B 699      16.841   0.474 -37.335  1.00102.50           C  
ATOM   3882  OG  SER B 699      15.772   0.075 -36.494  1.00103.07           O  
ATOM   3883  N   PRO B 700      19.684   2.424 -36.977  1.00105.09           N  
ATOM   3884  CA  PRO B 700      20.985   2.769 -37.562  1.00105.54           C  
ATOM   3885  C   PRO B 700      21.452   1.823 -38.666  1.00105.71           C  
ATOM   3886  O   PRO B 700      21.308   0.598 -38.550  1.00105.37           O  
ATOM   3887  CB  PRO B 700      21.920   2.747 -36.354  1.00105.64           C  
ATOM   3888  CG  PRO B 700      21.300   1.695 -35.484  1.00105.39           C  
ATOM   3889  CD  PRO B 700      19.834   2.057 -35.557  1.00105.04           C  
ATOM   3890  N   TYR B 701      22.018   2.402 -39.724  1.00105.85           N  
ATOM   3891  CA  TYR B 701      22.523   1.630 -40.852  1.00106.02           C  
ATOM   3892  C   TYR B 701      21.411   0.763 -41.420  1.00106.47           C  
ATOM   3893  O   TYR B 701      21.545  -0.459 -41.528  1.00106.16           O  
ATOM   3894  CB  TYR B 701      23.677   0.767 -40.382  1.00105.55           C  
ATOM   3895  CG  TYR B 701      24.752   1.585 -39.724  1.00105.59           C  
ATOM   3896  CD1 TYR B 701      25.652   2.330 -40.483  1.00105.46           C  
ATOM   3897  CD2 TYR B 701      24.852   1.647 -38.336  1.00105.52           C  
ATOM   3898  CE1 TYR B 701      26.629   3.116 -39.877  1.00105.54           C  
ATOM   3899  CE2 TYR B 701      25.824   2.434 -37.719  1.00105.29           C  
ATOM   3900  CZ  TYR B 701      26.709   3.164 -38.494  1.00105.09           C  
ATOM   3901  OH  TYR B 701      27.672   3.934 -37.889  1.00104.35           O  
ATOM   3902  N   PRO B 702      20.294   1.398 -41.802  1.00107.12           N  
ATOM   3903  CA  PRO B 702      19.163   0.657 -42.354  1.00107.80           C  
ATOM   3904  C   PRO B 702      19.505  -0.077 -43.646  1.00108.78           C  
ATOM   3905  O   PRO B 702      19.983   0.529 -44.616  1.00108.67           O  
ATOM   3906  CB  PRO B 702      18.105   1.745 -42.540  1.00107.60           C  
ATOM   3907  CG  PRO B 702      18.931   2.965 -42.854  1.00106.97           C  
ATOM   3908  CD  PRO B 702      20.066   2.856 -41.871  1.00106.80           C  
ATOM   3909  N   GLY B 703      19.270  -1.388 -43.641  1.00109.47           N  
ATOM   3910  CA  GLY B 703      19.535  -2.203 -44.808  1.00110.12           C  
ATOM   3911  C   GLY B 703      20.929  -2.796 -44.829  1.00110.85           C  
ATOM   3912  O   GLY B 703      21.126  -3.909 -45.323  1.00111.28           O  
ATOM   3913  N   VAL B 704      21.894  -2.059 -44.290  1.00111.05           N  
ATOM   3914  CA  VAL B 704      23.276  -2.525 -44.264  1.00111.23           C  
ATOM   3915  C   VAL B 704      23.453  -3.703 -43.315  1.00111.72           C  
ATOM   3916  O   VAL B 704      23.259  -3.566 -42.110  1.00111.88           O  
ATOM   3917  CB  VAL B 704      24.227  -1.400 -43.829  1.00110.94           C  
ATOM   3918  CG1 VAL B 704      25.670  -1.872 -43.941  1.00110.58           C  
ATOM   3919  CG2 VAL B 704      23.986  -0.156 -44.678  1.00110.93           C  
ATOM   3920  N   PRO B 705      23.816  -4.881 -43.851  1.00112.43           N  
ATOM   3921  CA  PRO B 705      24.021  -6.088 -43.036  1.00112.51           C  
ATOM   3922  C   PRO B 705      25.087  -5.883 -41.966  1.00112.27           C  
ATOM   3923  O   PRO B 705      26.047  -5.133 -42.160  1.00111.93           O  
ATOM   3924  CB  PRO B 705      24.440  -7.139 -44.062  1.00112.83           C  
ATOM   3925  CG  PRO B 705      23.704  -6.703 -45.292  1.00113.17           C  
ATOM   3926  CD  PRO B 705      23.912  -5.196 -45.286  1.00112.77           C  
ATOM   3927  N   VAL B 706      24.914  -6.564 -40.840  1.00112.19           N  
ATOM   3928  CA  VAL B 706      25.843  -6.469 -39.721  1.00112.17           C  
ATOM   3929  C   VAL B 706      27.283  -6.789 -40.127  1.00112.06           C  
ATOM   3930  O   VAL B 706      28.207  -6.035 -39.811  1.00111.93           O  
ATOM   3931  CB  VAL B 706      25.434  -7.434 -38.584  1.00112.27           C  
ATOM   3932  CG1 VAL B 706      26.359  -7.260 -37.393  1.00111.85           C  
ATOM   3933  CG2 VAL B 706      23.982  -7.187 -38.187  1.00112.19           C  
ATOM   3934  N   GLU B 707      27.458  -7.905 -40.825  1.00111.96           N  
ATOM   3935  CA  GLU B 707      28.776  -8.355 -41.273  1.00111.58           C  
ATOM   3936  C   GLU B 707      29.450  -7.293 -42.133  1.00111.12           C  
ATOM   3937  O   GLU B 707      30.648  -7.026 -41.993  1.00110.72           O  
ATOM   3938  CB  GLU B 707      28.651  -9.661 -42.080  1.00111.86           C  
ATOM   3939  CG  GLU B 707      27.728 -10.729 -41.469  1.00112.31           C  
ATOM   3940  CD  GLU B 707      26.240 -10.398 -41.631  1.00112.63           C  
ATOM   3941  OE1 GLU B 707      25.781 -10.225 -42.785  1.00112.78           O  
ATOM   3942  OE2 GLU B 707      25.526 -10.312 -40.607  1.00112.31           O  
ATOM   3943  N   GLU B 708      28.665  -6.685 -43.020  1.00110.84           N  
ATOM   3944  CA  GLU B 708      29.161  -5.659 -43.935  1.00110.81           C  
ATOM   3945  C   GLU B 708      29.430  -4.317 -43.256  1.00110.21           C  
ATOM   3946  O   GLU B 708      30.146  -3.467 -43.794  1.00110.19           O  
ATOM   3947  CB  GLU B 708      28.169  -5.458 -45.089  1.00110.95           C  
ATOM   3948  N   LEU B 709      28.844  -4.124 -42.081  1.00109.48           N  
ATOM   3949  CA  LEU B 709      29.025  -2.878 -41.339  1.00108.87           C  
ATOM   3950  C   LEU B 709      30.480  -2.704 -40.883  1.00108.49           C  
ATOM   3951  O   LEU B 709      30.970  -1.574 -40.725  1.00107.64           O  
ATOM   3952  CB  LEU B 709      28.095  -2.863 -40.121  1.00108.59           C  
ATOM   3953  CG  LEU B 709      28.165  -1.619 -39.229  1.00107.75           C  
ATOM   3954  CD1 LEU B 709      27.806  -0.389 -40.039  1.00106.91           C  
ATOM   3955  CD2 LEU B 709      27.217  -1.781 -38.051  1.00107.30           C  
ATOM   3956  N   PHE B 710      31.161  -3.826 -40.674  1.00107.84           N  
ATOM   3957  CA  PHE B 710      32.547  -3.814 -40.236  1.00107.12           C  
ATOM   3958  C   PHE B 710      33.421  -3.018 -41.210  1.00106.39           C  
ATOM   3959  O   PHE B 710      33.740  -1.841 -40.971  1.00105.78           O  
ATOM   3960  CB  PHE B 710      33.076  -5.253 -40.105  1.00106.89           C  
ATOM   3961  N   LYS B 711      33.795  -3.674 -42.307  1.00105.41           N  
ATOM   3962  CA  LYS B 711      34.641  -3.069 -43.326  1.00104.47           C  
ATOM   3963  C   LYS B 711      34.114  -1.716 -43.801  1.00103.70           C  
ATOM   3964  O   LYS B 711      34.892  -0.843 -44.183  1.00103.26           O  
ATOM   3965  CB  LYS B 711      34.783  -4.018 -44.523  1.00104.75           C  
ATOM   3966  N   LEU B 712      32.793  -1.546 -43.772  1.00102.80           N  
ATOM   3967  CA  LEU B 712      32.164  -0.299 -44.208  1.00101.57           C  
ATOM   3968  C   LEU B 712      32.654   0.936 -43.438  1.00101.17           C  
ATOM   3969  O   LEU B 712      33.034   1.946 -44.049  1.00100.40           O  
ATOM   3970  CB  LEU B 712      30.641  -0.427 -44.092  1.00101.22           C  
ATOM   3971  CG  LEU B 712      29.775   0.768 -44.502  1.00100.91           C  
ATOM   3972  CD1 LEU B 712      28.371   0.289 -44.787  1.00100.44           C  
ATOM   3973  CD2 LEU B 712      29.755   1.813 -43.400  1.00100.85           C  
ATOM   3974  N   LEU B 713      32.642   0.852 -42.102  1.00100.86           N  
ATOM   3975  CA  LEU B 713      33.070   1.962 -41.242  1.00100.00           C  
ATOM   3976  C   LEU B 713      34.538   2.272 -41.396  1.00 99.90           C  
ATOM   3977  O   LEU B 713      34.919   3.445 -41.464  1.00 99.15           O  
ATOM   3978  CB  LEU B 713      32.786   1.659 -39.774  1.00 98.97           C  
ATOM   3979  CG  LEU B 713      31.330   1.767 -39.328  1.00 98.26           C  
ATOM   3980  CD1 LEU B 713      31.218   1.317 -37.886  1.00 98.03           C  
ATOM   3981  CD2 LEU B 713      30.834   3.197 -39.498  1.00 96.79           C  
ATOM   3982  N   LYS B 714      35.353   1.220 -41.441  1.00100.17           N  
ATOM   3983  CA  LYS B 714      36.798   1.354 -41.611  1.00100.64           C  
ATOM   3984  C   LYS B 714      37.110   2.175 -42.873  1.00101.07           C  
ATOM   3985  O   LYS B 714      38.087   2.932 -42.908  1.00100.87           O  
ATOM   3986  CB  LYS B 714      37.448  -0.031 -41.721  1.00 99.82           C  
ATOM   3987  N   GLU B 715      36.264   2.021 -43.896  1.00101.29           N  
ATOM   3988  CA  GLU B 715      36.429   2.732 -45.161  1.00101.26           C  
ATOM   3989  C   GLU B 715      36.067   4.210 -45.032  1.00101.30           C  
ATOM   3990  O   GLU B 715      36.175   4.970 -46.002  1.00101.35           O  
ATOM   3991  CB  GLU B 715      35.565   2.081 -46.247  1.00101.41           C  
ATOM   3992  CG  GLU B 715      35.974   0.662 -46.612  1.00101.91           C  
ATOM   3993  CD  GLU B 715      35.185   0.105 -47.793  1.00102.45           C  
ATOM   3994  OE1 GLU B 715      33.935   0.041 -47.716  1.00103.07           O  
ATOM   3995  OE2 GLU B 715      35.823  -0.271 -48.802  1.00102.33           O  
ATOM   3996  N   GLY B 716      35.634   4.611 -43.839  1.00100.87           N  
ATOM   3997  CA  GLY B 716      35.277   6.000 -43.606  1.00100.20           C  
ATOM   3998  C   GLY B 716      33.853   6.349 -43.990  1.00100.13           C  
ATOM   3999  O   GLY B 716      33.532   7.522 -44.196  1.00 99.11           O  
ATOM   4000  N   HIS B 717      32.997   5.331 -44.074  1.00100.46           N  
ATOM   4001  CA  HIS B 717      31.599   5.542 -44.437  1.00101.39           C  
ATOM   4002  C   HIS B 717      30.714   5.795 -43.220  1.00100.74           C  
ATOM   4003  O   HIS B 717      30.772   5.052 -42.236  1.00101.55           O  
ATOM   4004  CB  HIS B 717      31.078   4.334 -45.231  1.00103.21           C  
ATOM   4005  CG  HIS B 717      31.712   4.181 -46.583  1.00105.40           C  
ATOM   4006  ND1 HIS B 717      31.694   5.180 -47.536  1.00105.43           N  
ATOM   4007  CD2 HIS B 717      32.414   3.158 -47.127  1.00105.87           C  
ATOM   4008  CE1 HIS B 717      32.362   4.780 -48.603  1.00105.68           C  
ATOM   4009  NE2 HIS B 717      32.811   3.558 -48.381  1.00105.92           N  
ATOM   4010  N   ARG B 718      29.894   6.842 -43.295  1.00 99.34           N  
ATOM   4011  CA  ARG B 718      28.995   7.198 -42.196  1.00 98.78           C  
ATOM   4012  C   ARG B 718      27.540   7.305 -42.656  1.00 98.79           C  
ATOM   4013  O   ARG B 718      27.280   7.648 -43.802  1.00 99.52           O  
ATOM   4014  CB  ARG B 718      29.418   8.536 -41.597  1.00 98.10           C  
ATOM   4015  CG  ARG B 718      30.849   8.581 -41.112  1.00 97.01           C  
ATOM   4016  CD  ARG B 718      31.038   7.815 -39.823  1.00 95.84           C  
ATOM   4017  NE  ARG B 718      32.432   7.856 -39.399  1.00 94.94           N  
ATOM   4018  CZ  ARG B 718      33.358   6.979 -39.770  1.00 93.82           C  
ATOM   4019  NH1 ARG B 718      33.045   5.974 -40.577  1.00 93.71           N  
ATOM   4020  NH2 ARG B 718      34.598   7.107 -39.332  1.00 93.64           N  
ATOM   4021  N   MET B 719      26.594   7.027 -41.762  1.00 98.50           N  
ATOM   4022  CA  MET B 719      25.181   7.109 -42.117  1.00 98.17           C  
ATOM   4023  C   MET B 719      24.889   8.465 -42.742  1.00 98.41           C  
ATOM   4024  O   MET B 719      25.595   9.443 -42.470  1.00 97.94           O  
ATOM   4025  CB  MET B 719      24.283   6.910 -40.883  1.00 97.71           C  
ATOM   4026  CG  MET B 719      24.240   5.478 -40.341  1.00 96.68           C  
ATOM   4027  SD  MET B 719      22.887   5.244 -39.158  1.00 96.45           S  
ATOM   4028  CE  MET B 719      23.600   5.951 -37.711  1.00 95.76           C  
ATOM   4029  N   ASP B 720      23.849   8.511 -43.573  1.00 98.56           N  
ATOM   4030  CA  ASP B 720      23.458   9.741 -44.263  1.00 98.81           C  
ATOM   4031  C   ASP B 720      22.474  10.581 -43.446  1.00 98.65           C  
ATOM   4032  O   ASP B 720      21.674  10.034 -42.681  1.00 98.24           O  
ATOM   4033  CB  ASP B 720      22.829   9.391 -45.624  1.00 99.62           C  
ATOM   4034  CG  ASP B 720      23.787   8.613 -46.542  1.00 99.85           C  
ATOM   4035  OD1 ASP B 720      24.898   9.131 -46.811  1.00 98.98           O  
ATOM   4036  OD2 ASP B 720      23.419   7.498 -46.998  1.00 99.35           O  
ATOM   4037  N   LYS B 721      22.527  11.904 -43.616  1.00 98.43           N  
ATOM   4038  CA  LYS B 721      21.643  12.823 -42.893  1.00 99.14           C  
ATOM   4039  C   LYS B 721      20.157  12.506 -43.031  1.00100.22           C  
ATOM   4040  O   LYS B 721      19.628  12.422 -44.133  1.00 99.96           O  
ATOM   4041  CB  LYS B 721      21.853  14.272 -43.349  1.00 98.42           C  
ATOM   4042  CG  LYS B 721      20.866  15.236 -42.686  1.00 98.59           C  
ATOM   4043  CD  LYS B 721      20.870  16.624 -43.300  1.00 99.69           C  
ATOM   4044  CE  LYS B 721      22.205  17.342 -43.132  1.00100.54           C  
ATOM   4045  NZ  LYS B 721      22.159  18.758 -43.637  1.00100.22           N  
ATOM   4046  N   PRO B 722      19.457  12.339 -41.896  1.00101.59           N  
ATOM   4047  CA  PRO B 722      18.024  12.039 -41.953  1.00102.02           C  
ATOM   4048  C   PRO B 722      17.196  13.238 -42.437  1.00102.14           C  
ATOM   4049  O   PRO B 722      17.672  14.385 -42.452  1.00101.44           O  
ATOM   4050  CB  PRO B 722      17.701  11.629 -40.510  1.00102.32           C  
ATOM   4051  CG  PRO B 722      18.673  12.447 -39.700  1.00102.31           C  
ATOM   4052  CD  PRO B 722      19.951  12.302 -40.505  1.00101.99           C  
ATOM   4053  N   SER B 723      15.958  12.963 -42.831  1.00102.42           N  
ATOM   4054  CA  SER B 723      15.062  13.990 -43.317  1.00103.19           C  
ATOM   4055  C   SER B 723      14.856  15.109 -42.303  1.00103.67           C  
ATOM   4056  O   SER B 723      14.591  14.854 -41.126  1.00104.11           O  
ATOM   4057  CB  SER B 723      13.711  13.378 -43.673  1.00103.76           C  
ATOM   4058  OG  SER B 723      12.791  14.392 -44.040  1.00104.92           O  
ATOM   4059  N   ASN B 724      14.970  16.344 -42.778  1.00103.95           N  
ATOM   4060  CA  ASN B 724      14.790  17.537 -41.949  1.00104.64           C  
ATOM   4061  C   ASN B 724      15.709  17.588 -40.727  1.00104.77           C  
ATOM   4062  O   ASN B 724      15.294  17.927 -39.620  1.00104.44           O  
ATOM   4063  CB  ASN B 724      13.324  17.657 -41.507  1.00105.33           C  
ATOM   4064  CG  ASN B 724      13.025  18.984 -40.817  1.00105.75           C  
ATOM   4065  OD1 ASN B 724      13.506  20.043 -41.241  1.00106.19           O  
ATOM   4066  ND2 ASN B 724      12.211  18.936 -39.760  1.00105.16           N  
ATOM   4067  N   CYS B 725      16.969  17.243 -40.940  1.00104.92           N  
ATOM   4068  CA  CYS B 725      17.946  17.283 -39.873  1.00104.72           C  
ATOM   4069  C   CYS B 725      18.840  18.479 -40.194  1.00104.05           C  
ATOM   4070  O   CYS B 725      19.780  18.365 -40.982  1.00104.28           O  
ATOM   4071  CB  CYS B 725      18.752  15.982 -39.862  1.00105.26           C  
ATOM   4072  SG  CYS B 725      20.156  16.015 -38.736  1.00107.02           S  
ATOM   4073  N   THR B 726      18.528  19.631 -39.600  1.00103.10           N  
ATOM   4074  CA  THR B 726      19.300  20.846 -39.858  1.00103.09           C  
ATOM   4075  C   THR B 726      20.765  20.538 -40.100  1.00102.97           C  
ATOM   4076  O   THR B 726      21.351  19.719 -39.405  1.00103.35           O  
ATOM   4077  CB  THR B 726      19.217  21.847 -38.696  1.00102.97           C  
ATOM   4078  OG1 THR B 726      20.135  21.470 -37.663  1.00103.23           O  
ATOM   4079  CG2 THR B 726      17.811  21.886 -38.138  1.00102.89           C  
ATOM   4080  N   ASN B 727      21.341  21.200 -41.097  1.00103.02           N  
ATOM   4081  CA  ASN B 727      22.739  20.997 -41.459  1.00102.65           C  
ATOM   4082  C   ASN B 727      23.635  20.999 -40.230  1.00101.66           C  
ATOM   4083  O   ASN B 727      24.540  20.172 -40.102  1.00101.53           O  
ATOM   4084  CB  ASN B 727      23.197  22.095 -42.422  1.00103.73           C  
ATOM   4085  CG  ASN B 727      23.947  21.541 -43.609  1.00104.32           C  
ATOM   4086  OD1 ASN B 727      23.360  20.878 -44.471  1.00104.72           O  
ATOM   4087  ND2 ASN B 727      25.255  21.790 -43.659  1.00104.41           N  
ATOM   4088  N   GLU B 728      23.363  21.935 -39.330  1.00100.31           N  
ATOM   4089  CA  GLU B 728      24.128  22.073 -38.101  1.00 99.25           C  
ATOM   4090  C   GLU B 728      24.168  20.782 -37.276  1.00 97.35           C  
ATOM   4091  O   GLU B 728      25.233  20.322 -36.871  1.00 97.20           O  
ATOM   4092  CB  GLU B 728      23.532  23.198 -37.267  1.00100.41           C  
ATOM   4093  CG  GLU B 728      24.209  23.381 -35.949  1.00102.75           C  
ATOM   4094  CD  GLU B 728      23.732  24.624 -35.255  1.00104.57           C  
ATOM   4095  OE1 GLU B 728      22.498  24.792 -35.134  1.00105.51           O  
ATOM   4096  OE2 GLU B 728      24.589  25.431 -34.833  1.00106.03           O  
ATOM   4097  N   LEU B 729      22.998  20.215 -37.026  1.00 95.28           N  
ATOM   4098  CA  LEU B 729      22.899  18.981 -36.266  1.00 92.82           C  
ATOM   4099  C   LEU B 729      23.649  17.842 -36.921  1.00 91.09           C  
ATOM   4100  O   LEU B 729      24.386  17.126 -36.253  1.00 92.07           O  
ATOM   4101  CB  LEU B 729      21.440  18.582 -36.084  1.00 93.38           C  
ATOM   4102  CG  LEU B 729      20.633  19.529 -35.195  1.00 94.40           C  
ATOM   4103  CD1 LEU B 729      19.179  19.083 -35.180  1.00 94.36           C  
ATOM   4104  CD2 LEU B 729      21.206  19.547 -33.781  1.00 94.68           C  
ATOM   4105  N   TYR B 730      23.478  17.656 -38.224  1.00 88.71           N  
ATOM   4106  CA  TYR B 730      24.182  16.556 -38.886  1.00 86.35           C  
ATOM   4107  C   TYR B 730      25.697  16.702 -38.715  1.00 85.87           C  
ATOM   4108  O   TYR B 730      26.442  15.714 -38.720  1.00 84.80           O  
ATOM   4109  CB  TYR B 730      23.817  16.479 -40.377  1.00 83.36           C  
ATOM   4110  CG  TYR B 730      24.387  15.250 -41.069  1.00 79.38           C  
ATOM   4111  CD1 TYR B 730      23.986  13.964 -40.689  1.00 77.99           C  
ATOM   4112  CD2 TYR B 730      25.362  15.366 -42.077  1.00 76.99           C  
ATOM   4113  CE1 TYR B 730      24.543  12.818 -41.289  1.00 76.50           C  
ATOM   4114  CE2 TYR B 730      25.923  14.232 -42.681  1.00 74.85           C  
ATOM   4115  CZ  TYR B 730      25.507  12.962 -42.278  1.00 75.25           C  
ATOM   4116  OH  TYR B 730      26.042  11.831 -42.837  1.00 73.15           O  
ATOM   4117  N   MET B 731      26.156  17.938 -38.564  1.00 86.05           N  
ATOM   4118  CA  MET B 731      27.579  18.191 -38.368  1.00 86.79           C  
ATOM   4119  C   MET B 731      28.008  17.567 -37.051  1.00 85.33           C  
ATOM   4120  O   MET B 731      29.014  16.840 -36.983  1.00 84.22           O  
ATOM   4121  CB  MET B 731      27.863  19.693 -38.332  1.00 89.44           C  
ATOM   4122  CG  MET B 731      27.886  20.328 -39.704  1.00 93.13           C  
ATOM   4123  SD  MET B 731      29.124  19.511 -40.742  1.00 97.61           S  
ATOM   4124  CE  MET B 731      30.651  20.425 -40.169  1.00 96.74           C  
ATOM   4125  N   MET B 732      27.226  17.867 -36.020  1.00 83.11           N  
ATOM   4126  CA  MET B 732      27.474  17.359 -34.694  1.00 81.51           C  
ATOM   4127  C   MET B 732      27.679  15.846 -34.728  1.00 80.55           C  
ATOM   4128  O   MET B 732      28.748  15.345 -34.337  1.00 80.75           O  
ATOM   4129  CB  MET B 732      26.307  17.725 -33.787  1.00 81.64           C  
ATOM   4130  CG  MET B 732      26.499  17.324 -32.331  1.00 82.12           C  
ATOM   4131  SD  MET B 732      25.253  18.064 -31.223  1.00 82.27           S  
ATOM   4132  CE  MET B 732      25.976  19.665 -30.903  1.00 81.05           C  
ATOM   4133  N   MET B 733      26.684  15.111 -35.218  1.00 78.26           N  
ATOM   4134  CA  MET B 733      26.827  13.666 -35.245  1.00 76.71           C  
ATOM   4135  C   MET B 733      27.955  13.187 -36.117  1.00 75.91           C  
ATOM   4136  O   MET B 733      28.436  12.082 -35.958  1.00 75.79           O  
ATOM   4137  CB  MET B 733      25.525  12.998 -35.665  1.00 76.63           C  
ATOM   4138  CG  MET B 733      24.931  13.473 -36.950  1.00 75.71           C  
ATOM   4139  SD  MET B 733      23.329  12.662 -37.183  1.00 76.07           S  
ATOM   4140  CE  MET B 733      22.171  13.946 -36.671  1.00 73.04           C  
ATOM   4141  N   ARG B 734      28.394  14.016 -37.048  1.00 76.02           N  
ATOM   4142  CA  ARG B 734      29.488  13.605 -37.907  1.00 76.35           C  
ATOM   4143  C   ARG B 734      30.772  13.747 -37.120  1.00 75.83           C  
ATOM   4144  O   ARG B 734      31.727  12.996 -37.322  1.00 75.78           O  
ATOM   4145  CB  ARG B 734      29.540  14.463 -39.174  1.00 77.06           C  
ATOM   4146  CG  ARG B 734      28.479  14.115 -40.174  1.00 76.87           C  
ATOM   4147  CD  ARG B 734      28.483  12.616 -40.500  1.00 77.32           C  
ATOM   4148  NE  ARG B 734      29.620  12.179 -41.313  1.00 78.13           N  
ATOM   4149  CZ  ARG B 734      29.897  12.625 -42.542  1.00 78.30           C  
ATOM   4150  NH1 ARG B 734      29.123  13.538 -43.114  1.00 78.55           N  
ATOM   4151  NH2 ARG B 734      30.947  12.147 -43.207  1.00 77.01           N  
ATOM   4152  N   ASP B 735      30.778  14.730 -36.227  1.00 75.42           N  
ATOM   4153  CA  ASP B 735      31.921  14.977 -35.366  1.00 75.05           C  
ATOM   4154  C   ASP B 735      32.013  13.848 -34.354  1.00 74.74           C  
ATOM   4155  O   ASP B 735      33.108  13.332 -34.087  1.00 75.43           O  
ATOM   4156  CB  ASP B 735      31.757  16.308 -34.651  1.00 75.19           C  
ATOM   4157  CG  ASP B 735      31.856  17.482 -35.597  1.00 76.43           C  
ATOM   4158  OD1 ASP B 735      32.881  17.579 -36.308  1.00 76.56           O  
ATOM   4159  OD2 ASP B 735      30.913  18.310 -35.638  1.00 76.98           O  
ATOM   4160  N   CYS B 736      30.864  13.464 -33.803  1.00 73.09           N  
ATOM   4161  CA  CYS B 736      30.814  12.372 -32.848  1.00 71.44           C  
ATOM   4162  C   CYS B 736      31.284  11.096 -33.513  1.00 71.84           C  
ATOM   4163  O   CYS B 736      31.694  10.166 -32.834  1.00 73.05           O  
ATOM   4164  CB  CYS B 736      29.395  12.163 -32.334  1.00 70.05           C  
ATOM   4165  SG  CYS B 736      28.717  13.556 -31.418  1.00 68.73           S  
ATOM   4166  N   TRP B 737      31.229  11.050 -34.842  1.00 71.88           N  
ATOM   4167  CA  TRP B 737      31.658   9.857 -35.547  1.00 72.16           C  
ATOM   4168  C   TRP B 737      33.055   9.993 -36.118  1.00 71.80           C  
ATOM   4169  O   TRP B 737      33.476   9.204 -36.974  1.00 71.45           O  
ATOM   4170  CB  TRP B 737      30.672   9.490 -36.654  1.00 73.45           C  
ATOM   4171  CG  TRP B 737      29.306   9.179 -36.158  1.00 74.36           C  
ATOM   4172  CD1 TRP B 737      28.981   8.611 -34.967  1.00 74.52           C  
ATOM   4173  CD2 TRP B 737      28.070   9.427 -36.839  1.00 76.03           C  
ATOM   4174  NE1 TRP B 737      27.616   8.495 -34.855  1.00 75.66           N  
ATOM   4175  CE2 TRP B 737      27.029   8.988 -35.990  1.00 76.18           C  
ATOM   4176  CE3 TRP B 737      27.739   9.979 -38.087  1.00 76.38           C  
ATOM   4177  CZ2 TRP B 737      25.673   9.086 -36.345  1.00 76.44           C  
ATOM   4178  CZ3 TRP B 737      26.398  10.073 -38.441  1.00 76.49           C  
ATOM   4179  CH2 TRP B 737      25.382   9.628 -37.569  1.00 76.56           C  
ATOM   4180  N   HIS B 738      33.786  10.983 -35.624  1.00 70.97           N  
ATOM   4181  CA  HIS B 738      35.142  11.189 -36.078  1.00 71.04           C  
ATOM   4182  C   HIS B 738      35.972   9.903 -35.934  1.00 71.08           C  
ATOM   4183  O   HIS B 738      35.859   9.181 -34.946  1.00 71.30           O  
ATOM   4184  CB  HIS B 738      35.781  12.308 -35.289  1.00 71.85           C
[truncated: 217,729 more chars]
