# Supplementary material for: Predictive classification models and targets identification for betulin derivatives as Leishmania donovani inhibitors
Source: J Cheminform. 2018 Aug 17;10:40. doi: 10.1186/s13321-018-0291-x (PMC6097978; doi:10.1186/s13321-018-0291-x)
Supplement: Supplementary file 5 — Additional file 5. Zip file with all potential protein target structures protein data bank files. [file 13321_2018_291_MOESM5_ESM.zip › 3h3c.pdb]

HEADER    TRANSFERASE                             16-APR-09   3H3C              
TITLE     CRYSTAL STRUCTURE OF PYK2 IN COMPLEX WITH SULFOXIMINE-                
TITLE    2 SUBSTITUTED TRIFLUOROMETHYLPYRIMIDINE ANALOG                         
COMPND    MOL_ID: 1;                                                            
COMPND   2 MOLECULE: PROTEIN TYROSINE KINASE 2 BETA;                            
COMPND   3 CHAIN: A;                                                            
COMPND   4 SYNONYM: FOCAL ADHESION KINASE 2, FADK 2, PROLINE-RICH               
COMPND   5 TYROSINE KINASE 2, CELL ADHESION KINASE BETA, CAK BETA,              
COMPND   6 CALCIUM-DEPENDENT TYROSINE KINASE, CADTK, RELATED ADHESION           
COMPND   7 FOCAL TYROSINE KINASE, RAFTK;                                        
COMPND   8 EC: 2.7.10.2;                                                        
COMPND   9 ENGINEERED: YES                                                      
SOURCE    MOL_ID: 1;                                                            
SOURCE   2 ORGANISM_SCIENTIFIC: HOMO SAPIENS;                                   
SOURCE   3 ORGANISM_COMMON: HUMAN;                                              
SOURCE   4 ORGANISM_TAXID: 9606;                                                
SOURCE   5 GENE: PTK2B, FAK2, PYK2, RAFTK;                                      
SOURCE   6 EXPRESSION_SYSTEM: UNIDENTIFIED BACULOVIRUS;                         
SOURCE   7 EXPRESSION_SYSTEM_TAXID: 10469                                       
KEYWDS    PYK2, KINASE, ALTERNATIVE SPLICING, ATP-BINDING, CELL                 
KEYWDS   2 MEMBRANE, CYTOPLASM, MEMBRANE, NUCLEOTIDE-BINDING,                   
KEYWDS   3 PHOSPHOPROTEIN, POLYMORPHISM, TRANSFERASE, TYROSINE-PROTEIN          
KEYWDS   4 KINASE                                                               
EXPDTA    X-RAY DIFFRACTION                                                     
AUTHOR    S.HAN,A.MISTRY                                                        
REVDAT   2   07-JUL-09 3H3C    1       JRNL                                     
REVDAT   1   26-MAY-09 3H3C    0                                                
JRNL        AUTH   D.P.WALKER,M.P.ZAWISTOSKI,M.A.MCGLYNN,J.C.LI,                
JRNL        AUTH 2 D.W.KUNG,P.C.BONNETTE,A.BAUMANN,L.BUCKBINDER,                
JRNL        AUTH 3 J.A.HOUSER,J.BOER,A.MISTRY,S.HAN,L.XING,                     
JRNL        AUTH 4 A.GUZMAN-PEREZ                                               
JRNL        TITL   SULFOXIMINE-SUBSTITUTED TRIFLUOROMETHYLPYRIMIDINE            
JRNL        TITL 2 ANALOGS AS INHIBITORS OF PROLINE-RICH TYROSINE               
JRNL        TITL 3 KINASE 2 (PYK2) SHOW REDUCED HERG ACTIVITY.                  
JRNL        REF    BIOORG.MED.CHEM.LETT.         V.  19  3253 2009              
JRNL        REFN                   ISSN 0960-894X                               
JRNL        PMID   19428251                                                     
JRNL        DOI    10.1016/J.BMCL.2009.04.093                                   
REMARK   1                                                                      
REMARK   2                                                                      
REMARK   2 RESOLUTION.    2.00 ANGSTROMS.                                       
REMARK   3                                                                      
REMARK   3 REFINEMENT.                                                          
REMARK   3   PROGRAM     : REFMAC 5.1.24                                        
REMARK   3   AUTHORS     : MURSHUDOV,VAGIN,DODSON                               
REMARK   3                                                                      
REMARK   3    REFINEMENT TARGET : MAXIMUM LIKELIHOOD                            
REMARK   3                                                                      
REMARK   3  DATA USED IN REFINEMENT.                                            
REMARK   3   RESOLUTION RANGE HIGH (ANGSTROMS) : 2.00                           
REMARK   3   RESOLUTION RANGE LOW  (ANGSTROMS) : 30.00                          
REMARK   3   DATA CUTOFF            (SIGMA(F)) : NULL                           
REMARK   3   COMPLETENESS FOR RANGE        (%) : 96.5                           
REMARK   3   NUMBER OF REFLECTIONS             : 18043                          
REMARK   3                                                                      
REMARK   3  FIT TO DATA USED IN REFINEMENT.                                     
REMARK   3   CROSS-VALIDATION METHOD          : THROUGHOUT                      
REMARK   3   FREE R VALUE TEST SET SELECTION  : RANDOM                          
REMARK   3   R VALUE     (WORKING + TEST SET) : 0.225                           
REMARK   3   R VALUE            (WORKING SET) : 0.222                           
REMARK   3   FREE R VALUE                     : 0.273                           
REMARK   3   FREE R VALUE TEST SET SIZE   (%) : 5.100                           
REMARK   3   FREE R VALUE TEST SET COUNT      : 975                             
REMARK   3                                                                      
REMARK   3  FIT IN THE HIGHEST RESOLUTION BIN.                                  
REMARK   3   TOTAL NUMBER OF BINS USED           : 20                           
REMARK   3   BIN RESOLUTION RANGE HIGH       (A) : 2.00                         
REMARK   3   BIN RESOLUTION RANGE LOW        (A) : 2.05                         
REMARK   3   REFLECTION IN BIN     (WORKING SET) : 1266                         
REMARK   3   BIN COMPLETENESS (WORKING+TEST) (%) : NULL                         
REMARK   3   BIN R VALUE           (WORKING SET) : 0.3140                       
REMARK   3   BIN FREE R VALUE SET COUNT          : 78                           
REMARK   3   BIN FREE R VALUE                    : 0.3550                       
REMARK   3                                                                      
REMARK   3  NUMBER OF NON-HYDROGEN ATOMS USED IN REFINEMENT.                    
REMARK   3   PROTEIN ATOMS            : 2134                                    
REMARK   3   NUCLEIC ACID ATOMS       : 0                                       
REMARK   3   HETEROGEN ATOMS          : 56                                      
REMARK   3   SOLVENT ATOMS            : 29                                      
REMARK   3                                                                      
REMARK   3  B VALUES.                                                           
REMARK   3   FROM WILSON PLOT           (A**2) : NULL                           
REMARK   3   MEAN B VALUE      (OVERALL, A**2) : 39.51                          
REMARK   3   OVERALL ANISOTROPIC B VALUE.                                       
REMARK   3    B11 (A**2) : -0.85000                                             
REMARK   3    B22 (A**2) : -0.91000                                             
REMARK   3    B33 (A**2) : 1.74000                                              
REMARK   3    B12 (A**2) : 0.00000                                              
REMARK   3    B13 (A**2) : -0.20000                                             
REMARK   3    B23 (A**2) : 0.00000                                              
REMARK   3                                                                      
REMARK   3  ESTIMATED OVERALL COORDINATE ERROR.                                 
REMARK   3   ESU BASED ON R VALUE                            (A): 0.225         
REMARK   3   ESU BASED ON FREE R VALUE                       (A): 0.197         
REMARK   3   ESU BASED ON MAXIMUM LIKELIHOOD                 (A): 0.135         
REMARK   3   ESU FOR B VALUES BASED ON MAXIMUM LIKELIHOOD (A**2): 4.893         
REMARK   3                                                                      
REMARK   3 CORRELATION COEFFICIENTS.                                            
REMARK   3   CORRELATION COEFFICIENT FO-FC      : 0.939                         
REMARK   3   CORRELATION COEFFICIENT FO-FC FREE : 0.911                         
REMARK   3                                                                      
REMARK   3  RMS DEVIATIONS FROM IDEAL VALUES        COUNT    RMS    WEIGHT      
REMARK   3   BOND LENGTHS REFINED ATOMS        (A):  2238 ; 0.018 ; 0.022       
REMARK   3   BOND LENGTHS OTHERS               (A):  NULL ;  NULL ;  NULL       
REMARK   3   BOND ANGLES REFINED ATOMS   (DEGREES):  3036 ; 1.629 ; 1.991       
REMARK   3   BOND ANGLES OTHERS          (DEGREES):  NULL ;  NULL ;  NULL       
REMARK   3   TORSION ANGLES, PERIOD 1    (DEGREES):   261 ; 5.924 ; 5.000       
REMARK   3   TORSION ANGLES, PERIOD 2    (DEGREES):  NULL ;  NULL ;  NULL       
REMARK   3   TORSION ANGLES, PERIOD 3    (DEGREES):  NULL ;  NULL ;  NULL       
REMARK   3   TORSION ANGLES, PERIOD 4    (DEGREES):  NULL ;  NULL ;  NULL       
REMARK   3   CHIRAL-CENTER RESTRAINTS       (A**3):   331 ; 0.126 ; 0.200       
REMARK   3   GENERAL PLANES REFINED ATOMS      (A):  1636 ; 0.007 ; 0.020       
REMARK   3   GENERAL PLANES OTHERS             (A):  NULL ;  NULL ;  NULL       
REMARK   3   NON-BONDED CONTACTS REFINED ATOMS (A):   983 ; 0.221 ; 0.200       
REMARK   3   NON-BONDED CONTACTS OTHERS        (A):  NULL ;  NULL ;  NULL       
REMARK   3   NON-BONDED TORSION REFINED ATOMS  (A):  NULL ;  NULL ;  NULL       
REMARK   3   NON-BONDED TORSION OTHERS         (A):  NULL ;  NULL ;  NULL       
REMARK   3   H-BOND (X...Y) REFINED ATOMS      (A):    74 ; 0.148 ; 0.200       
REMARK   3   H-BOND (X...Y) OTHERS             (A):  NULL ;  NULL ;  NULL       
REMARK   3   POTENTIAL METAL-ION REFINED ATOMS (A):  NULL ;  NULL ;  NULL       
REMARK   3   POTENTIAL METAL-ION OTHERS        (A):  NULL ;  NULL ;  NULL       
REMARK   3   SYMMETRY VDW REFINED ATOMS        (A):    51 ; 0.224 ; 0.200       
REMARK   3   SYMMETRY VDW OTHERS               (A):  NULL ;  NULL ;  NULL       
REMARK   3   SYMMETRY H-BOND REFINED ATOMS     (A):     1 ; 0.047 ; 0.200       
REMARK   3   SYMMETRY H-BOND OTHERS            (A):  NULL ;  NULL ;  NULL       
REMARK   3   SYMMETRY METAL-ION REFINED ATOMS  (A):  NULL ;  NULL ;  NULL       
REMARK   3   SYMMETRY METAL-ION OTHERS         (A):  NULL ;  NULL ;  NULL       
REMARK   3                                                                      
REMARK   3  ISOTROPIC THERMAL FACTOR RESTRAINTS.     COUNT   RMS    WEIGHT      
REMARK   3   MAIN-CHAIN BOND REFINED ATOMS  (A**2):  1313 ; 1.103 ; 1.500       
REMARK   3   MAIN-CHAIN BOND OTHER ATOMS    (A**2):  NULL ;  NULL ;  NULL       
REMARK   3   MAIN-CHAIN ANGLE REFINED ATOMS (A**2):  2138 ; 2.032 ; 2.000       
REMARK   3   SIDE-CHAIN BOND REFINED ATOMS  (A**2):   925 ; 2.813 ; 3.000       
REMARK   3   SIDE-CHAIN ANGLE REFINED ATOMS (A**2):   898 ; 4.501 ; 4.500       
REMARK   3                                                                      
REMARK   3 ANISOTROPIC THERMAL FACTOR RESTRAINTS.    COUNT   RMS   WEIGHT       
REMARK   3   RIGID-BOND RESTRAINTS          (A**2):  NULL ;  NULL ;  NULL       
REMARK   3   SPHERICITY; FREE ATOMS         (A**2):  NULL ;  NULL ;  NULL       
REMARK   3   SPHERICITY; BONDED ATOMS       (A**2):  NULL ;  NULL ;  NULL       
REMARK   3                                                                      
REMARK   3  NCS RESTRAINTS STATISTICS                                           
REMARK   3   NUMBER OF DIFFERENT NCS GROUPS : NULL                              
REMARK   3                                                                      
REMARK   3  TLS DETAILS                                                         
REMARK   3   NUMBER OF TLS GROUPS  : NULL                                       
REMARK   3                                                                      
REMARK   3  BULK SOLVENT MODELLING.                                             
REMARK   3   METHOD USED : BABINET MODEL WITH MASK                              
REMARK   3   PARAMETERS FOR MASK CALCULATION                                    
REMARK   3   VDW PROBE RADIUS   : 1.40                                          
REMARK   3   ION PROBE RADIUS   : 0.80                                          
REMARK   3   SHRINKAGE RADIUS   : 0.80                                          
REMARK   3                                                                      
REMARK   3  OTHER REFINEMENT REMARKS: NULL                                      
REMARK   4                                                                      
REMARK   4 3H3C COMPLIES WITH FORMAT V. 3.20, 01-DEC-08                         
REMARK 100                                                                      
REMARK 100 THIS ENTRY HAS BEEN PROCESSED BY RCSB ON 28-APR-09.                  
REMARK 100 THE RCSB ID CODE IS RCSB052639.                                      
REMARK 200                                                                      
REMARK 200 EXPERIMENTAL DETAILS                                                 
REMARK 200  EXPERIMENT TYPE                : X-RAY DIFFRACTION                  
REMARK 200  DATE OF DATA COLLECTION        : 20-NOV-05                          
REMARK 200  TEMPERATURE           (KELVIN) : 100                                
REMARK 200  PH                             : 7.0                                
REMARK 200  NUMBER OF CRYSTALS USED        : 1                                  
REMARK 200                                                                      
REMARK 200  SYNCHROTRON              (Y/N) : N                                  
REMARK 200  RADIATION SOURCE               : ROTATING ANODE                     
REMARK 200  BEAMLINE                       : NULL                               
REMARK 200  X-RAY GENERATOR MODEL          : RIGAKU RU200                       
REMARK 200  MONOCHROMATIC OR LAUE    (M/L) : M                                  
REMARK 200  WAVELENGTH OR RANGE        (A) : 1.542                              
REMARK 200  MONOCHROMATOR                  : NULL                               
REMARK 200  OPTICS                         : NULL                               
REMARK 200                                                                      
REMARK 200  DETECTOR TYPE                  : IMAGE PLATE                        
REMARK 200  DETECTOR MANUFACTURER          : RIGAKU RAXIS IV++                  
REMARK 200  INTENSITY-INTEGRATION SOFTWARE : HKL-2000                           
REMARK 200  DATA SCALING SOFTWARE          : HKL-2000                           
REMARK 200                                                                      
REMARK 200  NUMBER OF UNIQUE REFLECTIONS   : 19055                              
REMARK 200  RESOLUTION RANGE HIGH      (A) : 2.000                              
REMARK 200  RESOLUTION RANGE LOW       (A) : 50.000                             
REMARK 200  REJECTION CRITERIA  (SIGMA(I)) : 2.000                              
REMARK 200                                                                      
REMARK 200 OVERALL.                                                             
REMARK 200  COMPLETENESS FOR RANGE     (%) : NULL                               
REMARK 200  DATA REDUNDANCY                : 2.800                              
REMARK 200  R MERGE                    (I) : 0.08100                            
REMARK 200  R SYM                      (I) : NULL                               
REMARK 200  <I/SIGMA(I)> FOR THE DATA SET  : 10.1000                            
REMARK 200                                                                      
REMARK 200 IN THE HIGHEST RESOLUTION SHELL.                                     
REMARK 200  HIGHEST RESOLUTION SHELL, RANGE HIGH (A) : 2.00                     
REMARK 200  HIGHEST RESOLUTION SHELL, RANGE LOW  (A) : 2.07                     
REMARK 200  COMPLETENESS FOR SHELL     (%) : NULL                               
REMARK 200  DATA REDUNDANCY IN SHELL       : 2.60                               
REMARK 200  R MERGE FOR SHELL          (I) : 0.49600                            
REMARK 200  R SYM FOR SHELL            (I) : NULL                               
REMARK 200  <I/SIGMA(I)> FOR SHELL         : 2.030                              
REMARK 200                                                                      
REMARK 200 DIFFRACTION PROTOCOL: SINGLE WAVELENGTH                              
REMARK 200 METHOD USED TO DETERMINE THE STRUCTURE: FOURIER SYNTHESIS            
REMARK 200 SOFTWARE USED: REFMAC                                                
REMARK 200 STARTING MODEL: NULL                                                 
REMARK 200                                                                      
REMARK 200 REMARK: NULL                                                         
REMARK 280                                                                      
REMARK 280 CRYSTAL                                                              
REMARK 280 SOLVENT CONTENT, VS   (%): 46.54                                     
REMARK 280 MATTHEWS COEFFICIENT, VM (ANGSTROMS**3/DA): 2.30                     
REMARK 280                                                                      
REMARK 280 CRYSTALLIZATION CONDITIONS: 0.2M MGCL2, 20-27% PEG3350, 1MM          
REMARK 280  TCEP, 0.1M BIS-TRIS, PH 7.0, VAPOR DIFFUSION, HANGING DROP,         
REMARK 280  TEMPERATURE 295K                                                    
REMARK 290                                                                      
REMARK 290 CRYSTALLOGRAPHIC SYMMETRY                                            
REMARK 290 SYMMETRY OPERATORS FOR SPACE GROUP: P 1 21 1                         
REMARK 290                                                                      
REMARK 290      SYMOP   SYMMETRY                                                
REMARK 290     NNNMMM   OPERATOR                                                
REMARK 290       1555   X,Y,Z                                                   
REMARK 290       2555   -X,Y+1/2,-Z                                             
REMARK 290                                                                      
REMARK 290     WHERE NNN -> OPERATOR NUMBER                                     
REMARK 290           MMM -> TRANSLATION VECTOR                                  
REMARK 290                                                                      
REMARK 290 CRYSTALLOGRAPHIC SYMMETRY TRANSFORMATIONS                            
REMARK 290 THE FOLLOWING TRANSFORMATIONS OPERATE ON THE ATOM/HETATM             
REMARK 290 RECORDS IN THIS ENTRY TO PRODUCE CRYSTALLOGRAPHICALLY                
REMARK 290 RELATED MOLECULES.                                                   
REMARK 290   SMTRY1   1  1.000000  0.000000  0.000000        0.00000            
REMARK 290   SMTRY2   1  0.000000  1.000000  0.000000        0.00000            
REMARK 290   SMTRY3   1  0.000000  0.000000  1.000000        0.00000            
REMARK 290   SMTRY1   2 -1.000000  0.000000  0.000000        0.00000            
REMARK 290   SMTRY2   2  0.000000  1.000000  0.000000       46.41500            
REMARK 290   SMTRY3   2  0.000000  0.000000 -1.000000        0.00000            
REMARK 290                                                                      
REMARK 290 REMARK: NULL                                                         
REMARK 300                                                                      
REMARK 300 BIOMOLECULE: 1                                                       
REMARK 300 SEE REMARK 350 FOR THE AUTHOR PROVIDED AND/OR PROGRAM                
REMARK 300 GENERATED ASSEMBLY INFORMATION FOR THE STRUCTURE IN                  
REMARK 300 THIS ENTRY. THE REMARK MAY ALSO PROVIDE INFORMATION ON               
REMARK 300 BURIED SURFACE AREA.                                                 
REMARK 350                                                                      
REMARK 350 COORDINATES FOR A COMPLETE MULTIMER REPRESENTING THE KNOWN           
REMARK 350 BIOLOGICALLY SIGNIFICANT OLIGOMERIZATION STATE OF THE                
REMARK 350 MOLECULE CAN BE GENERATED BY APPLYING BIOMT TRANSFORMATIONS          
REMARK 350 GIVEN BELOW.  BOTH NON-CRYSTALLOGRAPHIC AND                          
REMARK 350 CRYSTALLOGRAPHIC OPERATIONS ARE GIVEN.                               
REMARK 350                                                                      
REMARK 350 BIOMOLECULE: 1                                                       
REMARK 350 AUTHOR DETERMINED BIOLOGICAL UNIT: MONOMERIC                         
REMARK 350 SOFTWARE DETERMINED QUATERNARY STRUCTURE: MONOMERIC                  
REMARK 350 SOFTWARE USED: PISA                                                  
REMARK 350 APPLY THE FOLLOWING TO CHAINS: A                                     
REMARK 350   BIOMT1   1  1.000000  0.000000  0.000000        0.00000            
REMARK 350   BIOMT2   1  0.000000  1.000000  0.000000        0.00000            
REMARK 350   BIOMT3   1  0.000000  0.000000  1.000000        0.00000            
REMARK 465                                                                      
REMARK 465 MISSING RESIDUES                                                     
REMARK 465 THE FOLLOWING RESIDUES WERE NOT LOCATED IN THE                       
REMARK 465 EXPERIMENT. (M=MODEL NUMBER; RES=RESIDUE NAME; C=CHAIN               
REMARK 465 IDENTIFIER; SSSEQ=SEQUENCE NUMBER; I=INSERTION CODE.)                
REMARK 465                                                                      
REMARK 465   M RES C SSSEQI                                                     
REMARK 465     SER A   571                                                      
REMARK 465     ARG A   572                                                      
REMARK 465     TYR A   573                                                      
REMARK 465     ILE A   574                                                      
REMARK 465     GLU A   575                                                      
REMARK 465     ASP A   576                                                      
REMARK 465     GLU A   577                                                      
REMARK 465     ASP A   578                                                      
REMARK 465     TYR A   579                                                      
REMARK 465     TYR A   580                                                      
REMARK 465     LYS A   581                                                      
REMARK 465     ALA A   582                                                      
REMARK 465     SER A   583                                                      
REMARK 465     VAL A   584                                                      
REMARK 500                                                                      
REMARK 500 GEOMETRY AND STEREOCHEMISTRY                                         
REMARK 500 SUBTOPIC: COVALENT BOND ANGLES                                       
REMARK 500                                                                      
REMARK 500 THE STEREOCHEMICAL PARAMETERS OF THE FOLLOWING RESIDUES              
REMARK 500 HAVE VALUES WHICH DEVIATE FROM EXPECTED VALUES BY MORE               
REMARK 500 THAN 6*RMSD (M=MODEL NUMBER; RES=RESIDUE NAME; C=CHAIN               
REMARK 500 IDENTIFIER; SSEQ=SEQUENCE NUMBER; I=INSERTION CODE).                 
REMARK 500                                                                      
REMARK 500 STANDARD TABLE:                                                      
REMARK 500 FORMAT: (10X,I3,1X,A3,1X,A1,I4,A1,3(1X,A4,2X),12X,F5.1)              
REMARK 500                                                                      
REMARK 500 EXPECTED VALUES PROTEIN: ENGH AND HUBER, 1999                        
REMARK 500 EXPECTED VALUES NUCLEIC ACID: CLOWNEY ET AL 1996                     
REMARK 500                                                                      
REMARK 500  M RES CSSEQI ATM1   ATM2   ATM3                                     
REMARK 500    ASP A 462   CB  -  CG  -  OD2 ANGL. DEV. =   6.7 DEGREES          
REMARK 500    ASP A 663   CB  -  CG  -  OD2 ANGL. DEV. =   7.3 DEGREES          
REMARK 500                                                                      
REMARK 500 REMARK: NULL                                                         
REMARK 500                                                                      
REMARK 500 GEOMETRY AND STEREOCHEMISTRY                                         
REMARK 500 SUBTOPIC: TORSION ANGLES                                             
REMARK 500                                                                      
REMARK 500 TORSION ANGLES OUTSIDE THE EXPECTED RAMACHANDRAN REGIONS:            
REMARK 500 (M=MODEL NUMBER; RES=RESIDUE NAME; C=CHAIN IDENTIFIER;               
REMARK 500 SSEQ=SEQUENCE NUMBER; I=INSERTION CODE).                             
REMARK 500                                                                      
REMARK 500 STANDARD TABLE:                                                      
REMARK 500 FORMAT:(10X,I3,1X,A3,1X,A1,I4,A1,4X,F7.2,3X,F7.2)                    
REMARK 500                                                                      
REMARK 500 EXPECTED VALUES: GJ KLEYWEGT AND TA JONES (1996). PHI/PSI-           
REMARK 500 CHOLOGY: RAMACHANDRAN REVISITED. STRUCTURE 4, 1395 - 1400            
REMARK 500                                                                      
REMARK 500  M RES CSSEQI        PSI       PHI                                   
REMARK 500    GLN A 417       76.68   -119.91                                   
REMARK 500    ASN A 446      156.03    -38.08                                   
REMARK 500    GLU A 496     -129.04     37.93                                   
REMARK 500    ASN A 544       41.86     36.27                                   
REMARK 500    ASP A 549       58.06   -147.07                                   
REMARK 500    ASP A 567      -75.33    -83.79                                   
REMARK 500    PHE A 568      138.67    -27.66                                   
REMARK 500    ARG A 586       70.60     25.00                                   
REMARK 500                                                                      
REMARK 500 REMARK: NULL                                                         
REMARK 800                                                                      
REMARK 800 SITE                                                                 
REMARK 800 SITE_IDENTIFIER: AC1                                                 
REMARK 800 EVIDENCE_CODE: SOFTWARE                                              
REMARK 800 SITE_DESCRIPTION: BINDING SITE FOR RESIDUE SO4 A 1                   
REMARK 800 SITE_IDENTIFIER: AC2                                                 
REMARK 800 EVIDENCE_CODE: SOFTWARE                                              
REMARK 800 SITE_DESCRIPTION: BINDING SITE FOR RESIDUE SO4 A 2                   
REMARK 800 SITE_IDENTIFIER: AC3                                                 
REMARK 800 EVIDENCE_CODE: SOFTWARE                                              
REMARK 800 SITE_DESCRIPTION: BINDING SITE FOR RESIDUE SO4 A 3                   
REMARK 800 SITE_IDENTIFIER: AC4                                                 
REMARK 800 EVIDENCE_CODE: SOFTWARE                                              
REMARK 800 SITE_DESCRIPTION: BINDING SITE FOR RESIDUE SO4 A 4                   
REMARK 800 SITE_IDENTIFIER: AC5                                                 
REMARK 800 EVIDENCE_CODE: SOFTWARE                                              
REMARK 800 SITE_DESCRIPTION: BINDING SITE FOR RESIDUE SO4 A 5                   
REMARK 800 SITE_IDENTIFIER: AC6                                                 
REMARK 800 EVIDENCE_CODE: SOFTWARE                                              
REMARK 800 SITE_DESCRIPTION: BINDING SITE FOR RESIDUE P1E A 999                 
DBREF  3H3C A  416   692  UNP    Q14289   FAK2_HUMAN     416    692             
SEQRES   1 A  277  PRO GLN TYR GLY ILE ALA ARG GLU ASP VAL VAL LEU ASN          
SEQRES   2 A  277  ARG ILE LEU GLY GLU GLY PHE PHE GLY GLU VAL TYR GLU          
SEQRES   3 A  277  GLY VAL TYR THR ASN HIS LYS GLY GLU LYS ILE ASN VAL          
SEQRES   4 A  277  ALA VAL LYS THR CYS LYS LYS ASP CYS THR LEU ASP ASN          
SEQRES   5 A  277  LYS GLU LYS PHE MET SER GLU ALA VAL ILE MET LYS ASN          
SEQRES   6 A  277  LEU ASP HIS PRO HIS ILE VAL LYS LEU ILE GLY ILE ILE          
SEQRES   7 A  277  GLU GLU GLU PRO THR TRP ILE ILE MET GLU LEU TYR PRO          
SEQRES   8 A  277  TYR GLY GLU LEU GLY HIS TYR LEU GLU ARG ASN LYS ASN          
SEQRES   9 A  277  SER LEU LYS VAL LEU THR LEU VAL LEU TYR SER LEU GLN          
SEQRES  10 A  277  ILE CYS LYS ALA MET ALA TYR LEU GLU SER ILE ASN CYS          
SEQRES  11 A  277  VAL HIS ARG ASP ILE ALA VAL ARG ASN ILE LEU VAL ALA          
SEQRES  12 A  277  SER PRO GLU CYS VAL LYS LEU GLY ASP PHE GLY LEU SER          
SEQRES  13 A  277  ARG TYR ILE GLU ASP GLU ASP TYR TYR LYS ALA SER VAL          
SEQRES  14 A  277  THR ARG LEU PRO ILE LYS TRP MET SER PRO GLU SER ILE          
SEQRES  15 A  277  ASN PHE ARG ARG PHE THR THR ALA SER ASP VAL TRP MET          
SEQRES  16 A  277  PHE ALA VAL CYS MET TRP GLU ILE LEU SER PHE GLY LYS          
SEQRES  17 A  277  GLN PRO PHE PHE TRP LEU GLU ASN LYS ASP VAL ILE GLY          
SEQRES  18 A  277  VAL LEU GLU LYS GLY ASP ARG LEU PRO LYS PRO ASP LEU          
SEQRES  19 A  277  CYS PRO PRO VAL LEU TYR THR LEU MET THR ARG CYS TRP          
SEQRES  20 A  277  ASP TYR ASP PRO SER ASP ARG PRO ARG PHE THR GLU LEU          
SEQRES  21 A  277  VAL CYS SER LEU SER ASP VAL TYR GLN MET GLU LYS ASP          
SEQRES  22 A  277  ILE ALA MET GLU                                              
HET    SO4  A   1       5                                                       
HET    SO4  A   2       5                                                       
HET    SO4  A   3       5                                                       
HET    SO4  A   4       5                                                       
HET    SO4  A   5       5                                                       
HET    P1E  A 999      31                                                       
HETNAM     SO4 SULFATE ION                                                      
HETNAM     P1E 4-{[4-{[(1R,2R)-2-(DIMETHYLAMINO)CYCLOPENTYL]AMINO}-5-           
HETNAM   2 P1E  (TRIFLUOROMETHYL)PYRIMIDIN-2-YL]AMINO}-N-                       
HETNAM   3 P1E  METHYLBENZENESULFONAMIDE                                        
FORMUL   2  SO4    5(O4 S 2-)                                                   
FORMUL   7  P1E    C19 H25 F3 N6 O2 S                                           
FORMUL   8  HOH   *29(H2 O)                                                     
HELIX    1   1 ALA A  421  GLU A  423  5                                   3    
HELIX    2   2 THR A  464  LEU A  481  1                                  18    
HELIX    3   3 GLU A  509  ASN A  517  1                                   9    
HELIX    4   4 LYS A  522  ILE A  543  1                                  22    
HELIX    5   5 ALA A  551  ARG A  553  5                                   3    
HELIX    6   6 PRO A  588  MET A  592  5                                   5    
HELIX    7   7 SER A  593  ARG A  600  1                                   8    
HELIX    8   8 THR A  603  SER A  620  1                                  18    
HELIX    9   9 GLU A  630  LYS A  632  5                                   3    
HELIX   10  10 ASP A  633  LYS A  640  1                                   8    
HELIX   11  11 PRO A  651  TRP A  662  1                                  12    
HELIX   12  12 ASP A  665  ARG A  669  5                                   5    
HELIX   13  13 ARG A  671  GLU A  692  1                                  22    
SHEET    1   A 5 VAL A 425  GLY A 434  0                                        
SHEET    2   A 5 GLY A 437  THR A 445 -1  O  GLU A 441   N  ARG A 429           
SHEET    3   A 5 LYS A 451  LYS A 457 -1  O  ILE A 452   N  TYR A 444           
SHEET    4   A 5 TRP A 499  GLU A 503 -1  O  ILE A 500   N  LYS A 457           
SHEET    5   A 5 LEU A 489  ILE A 493 -1  N  ILE A 493   O  TRP A 499           
SHEET    1   B 2 ILE A 555  SER A 559  0                                        
SHEET    2   B 2 CYS A 562  LEU A 565 -1  O  LYS A 564   N  LEU A 556           
SITE     1 AC1  7 GLY A 434  PHE A 435  LYS A 457  ASP A 567                    
SITE     2 AC1  7 PHE A 568  HOH A 694  P1E A 999                               
SITE     1 AC2  3 SER A 620  LYS A 623  ASP A 648                               
SITE     1 AC3  2 HOH A  23  HIS A 483                                          
SITE     1 AC4  2 HIS A 485  GLN A 532                                          
SITE     1 AC5  3 HOH A  19  LYS A 522  VAL A 523                               
SITE     1 AC6 14 SO4 A   1  PRO A 416  TYR A 418  LEU A 431                    
SITE     2 AC6 14 MET A 502  GLU A 503  LEU A 504  TYR A 505                    
SITE     3 AC6 14 GLY A 508  GLU A 509  HIS A 512  LEU A 556                    
SITE     4 AC6 14 ASP A 567  HOH A 694                                          
CRYST1   37.281   92.830   42.843  90.00  92.64  90.00 P 1 21 1      2          
ORIGX1      1.000000  0.000000  0.000000        0.00000                         
ORIGX2      0.000000  1.000000  0.000000        0.00000                         
ORIGX3      0.000000  0.000000  1.000000        0.00000                         
SCALE1      0.026823  0.000000  0.001235        0.00000                         
SCALE2      0.000000  0.010772  0.000000        0.00000                         
SCALE3      0.000000  0.000000  0.023366        0.00000                         
ATOM      1  N   PRO A 416     -15.492 -11.891  -4.170  1.00 64.87           N  
ATOM      2  CA  PRO A 416     -14.022 -11.653  -4.096  1.00 65.00           C  
ATOM      3  C   PRO A 416     -13.338 -12.674  -3.209  1.00 64.86           C  
ATOM      4  O   PRO A 416     -13.966 -13.256  -2.314  1.00 64.93           O  
ATOM      5  CB  PRO A 416     -13.921 -10.260  -3.445  1.00 65.55           C  
ATOM      6  CG  PRO A 416     -15.370  -9.697  -3.379  1.00 64.34           C  
ATOM      7  CD  PRO A 416     -16.235 -10.622  -4.183  1.00 65.23           C  
ATOM      8  N   GLN A 417     -12.057 -12.907  -3.449  1.00 64.14           N  
ATOM      9  CA  GLN A 417     -11.340 -13.790  -2.551  1.00 63.49           C  
ATOM     10  C   GLN A 417     -10.181 -13.050  -1.905  1.00 62.44           C  
ATOM     11  O   GLN A 417      -9.016 -13.199  -2.277  1.00 62.33           O  
ATOM     12  CB  GLN A 417     -10.967 -15.125  -3.221  1.00 63.87           C  
ATOM     13  CG  GLN A 417     -11.883 -16.293  -2.747  1.00 65.80           C  
ATOM     14  CD  GLN A 417     -12.167 -17.358  -3.825  1.00 68.24           C  
ATOM     15  OE1 GLN A 417     -12.374 -17.030  -4.999  1.00 70.65           O  
ATOM     16  NE2 GLN A 417     -12.176 -18.628  -3.422  1.00 66.98           N  
ATOM     17  N   TYR A 418     -10.551 -12.226  -0.928  1.00 61.10           N  
ATOM     18  CA  TYR A 418      -9.621 -11.379  -0.207  1.00 60.00           C  
ATOM     19  C   TYR A 418      -8.687 -12.191   0.689  1.00 59.61           C  
ATOM     20  O   TYR A 418      -9.067 -13.231   1.226  1.00 59.06           O  
ATOM     21  CB  TYR A 418     -10.383 -10.365   0.641  1.00 59.65           C  
ATOM     22  CG  TYR A 418     -11.170  -9.333  -0.142  1.00 58.36           C  
ATOM     23  CD1 TYR A 418     -12.555  -9.227   0.006  1.00 56.84           C  
ATOM     24  CD2 TYR A 418     -10.534  -8.455  -1.017  1.00 57.11           C  
ATOM     25  CE1 TYR A 418     -13.283  -8.259  -0.687  1.00 56.02           C  
ATOM     26  CE2 TYR A 418     -11.251  -7.488  -1.724  1.00 56.65           C  
ATOM     27  CZ  TYR A 418     -12.618  -7.389  -1.555  1.00 56.93           C  
ATOM     28  OH  TYR A 418     -13.326  -6.433  -2.261  1.00 56.84           O  
ATOM     29  N   GLY A 419      -7.470 -11.683   0.864  1.00 59.42           N  
ATOM     30  CA  GLY A 419      -6.465 -12.359   1.666  1.00 58.93           C  
ATOM     31  C   GLY A 419      -5.715 -13.405   0.850  1.00 58.13           C  
ATOM     32  O   GLY A 419      -5.810 -13.442  -0.388  1.00 57.77           O  
ATOM     33  N   ILE A 420      -4.972 -14.257   1.549  1.00 56.75           N  
ATOM     34  CA  ILE A 420      -4.069 -15.178   0.885  1.00 55.31           C  
ATOM     35  C   ILE A 420      -4.288 -16.568   1.397  1.00 54.57           C  
ATOM     36  O   ILE A 420      -4.473 -16.779   2.607  1.00 55.04           O  
ATOM     37  CB  ILE A 420      -2.583 -14.747   1.079  1.00 55.32           C  
ATOM     38  CG1 ILE A 420      -2.329 -13.401   0.398  1.00 54.36           C  
ATOM     39  CG2 ILE A 420      -1.595 -15.835   0.537  1.00 54.68           C  
ATOM     40  CD1 ILE A 420      -0.931 -12.898   0.569  1.00 55.57           C  
ATOM     41  N   ALA A 421      -4.262 -17.505   0.456  1.00 53.69           N  
ATOM     42  CA  ALA A 421      -4.297 -18.935   0.733  1.00 53.02           C  
ATOM     43  C   ALA A 421      -2.906 -19.558   0.577  1.00 52.31           C  
ATOM     44  O   ALA A 421      -2.137 -19.169  -0.299  1.00 51.88           O  
ATOM     45  CB  ALA A 421      -5.277 -19.614  -0.198  1.00 53.30           C  
ATOM     46  N   ARG A 422      -2.600 -20.530   1.431  1.00 52.20           N  
ATOM     47  CA  ARG A 422      -1.339 -21.279   1.378  1.00 52.15           C  
ATOM     48  C   ARG A 422      -1.014 -21.848  -0.002  1.00 52.06           C  
ATOM     49  O   ARG A 422       0.152 -22.054  -0.329  1.00 52.34           O  
ATOM     50  CB  ARG A 422      -1.371 -22.399   2.403  1.00 52.17           C  
ATOM     51  CG  ARG A 422      -0.099 -23.227   2.486  1.00 53.61           C  
ATOM     52  CD  ARG A 422       0.794 -22.913   3.674  1.00 53.71           C  
ATOM     53  NE  ARG A 422       0.082 -23.070   4.939  1.00 53.92           N  
ATOM     54  CZ  ARG A 422       0.559 -22.701   6.114  1.00 53.24           C  
ATOM     55  NH1 ARG A 422       1.758 -22.154   6.207  1.00 53.11           N  
ATOM     56  NH2 ARG A 422      -0.172 -22.862   7.203  1.00 52.80           N  
ATOM     57  N   GLU A 423      -2.051 -22.105  -0.801  1.00 51.71           N  
ATOM     58  CA  GLU A 423      -1.907 -22.568  -2.180  1.00 51.39           C  
ATOM     59  C   GLU A 423      -1.199 -21.520  -3.019  1.00 50.05           C  
ATOM     60  O   GLU A 423      -0.371 -21.847  -3.894  1.00 49.21           O  
ATOM     61  CB  GLU A 423      -3.299 -22.797  -2.790  1.00 52.30           C  
ATOM     62  CG  GLU A 423      -3.441 -23.994  -3.713  1.00 55.56           C  
ATOM     63  CD  GLU A 423      -4.883 -24.518  -3.761  1.00 61.97           C  
ATOM     64  OE1 GLU A 423      -5.820 -23.707  -4.067  1.00 62.75           O  
ATOM     65  OE2 GLU A 423      -5.077 -25.739  -3.478  1.00 63.97           O  
ATOM     66  N   ASP A 424      -1.559 -20.258  -2.762  1.00 48.94           N  
ATOM     67  CA  ASP A 424      -1.034 -19.111  -3.511  1.00 47.58           C  
ATOM     68  C   ASP A 424       0.493 -18.949  -3.360  1.00 45.46           C  
ATOM     69  O   ASP A 424       1.115 -18.205  -4.122  1.00 44.33           O  
ATOM     70  CB  ASP A 424      -1.722 -17.807  -3.068  1.00 48.49           C  
ATOM     71  CG  ASP A 424      -3.228 -17.751  -3.399  1.00 52.37           C  
ATOM     72  OD1 ASP A 424      -3.682 -18.425  -4.354  1.00 55.02           O  
ATOM     73  OD2 ASP A 424      -4.029 -17.028  -2.739  1.00 54.62           O  
ATOM     74  N   VAL A 425       1.097 -19.652  -2.404  1.00 43.65           N  
ATOM     75  CA  VAL A 425       2.506 -19.398  -2.068  1.00 43.06           C  
ATOM     76  C   VAL A 425       3.405 -20.639  -2.071  1.00 43.16           C  
ATOM     77  O   VAL A 425       3.200 -21.596  -1.304  1.00 44.23           O  
ATOM     78  CB  VAL A 425       2.653 -18.659  -0.710  1.00 42.97           C  
ATOM     79  CG1 VAL A 425       4.133 -18.406  -0.394  1.00 42.68           C  
ATOM     80  CG2 VAL A 425       1.877 -17.370  -0.715  1.00 40.51           C  
ATOM     81  N   VAL A 426       4.438 -20.576  -2.898  1.00 41.94           N  
ATOM     82  CA  VAL A 426       5.416 -21.620  -3.002  1.00 41.50           C  
ATOM     83  C   VAL A 426       6.819 -21.170  -2.479  1.00 41.59           C  
ATOM     84  O   VAL A 426       7.345 -20.106  -2.891  1.00 41.55           O  
ATOM     85  CB  VAL A 426       5.553 -22.052  -4.487  1.00 42.04           C  
ATOM     86  CG1 VAL A 426       6.626 -23.080  -4.628  1.00 42.56           C  
ATOM     87  CG2 VAL A 426       4.207 -22.598  -5.044  1.00 41.96           C  
ATOM     88  N   LEU A 427       7.436 -22.007  -1.637  1.00 40.38           N  
ATOM     89  CA  LEU A 427       8.813 -21.802  -1.136  1.00 39.84           C  
ATOM     90  C   LEU A 427       9.892 -22.402  -2.033  1.00 40.54           C  
ATOM     91  O   LEU A 427       9.838 -23.597  -2.402  1.00 40.57           O  
ATOM     92  CB  LEU A 427       8.960 -22.368   0.273  1.00 38.98           C  
ATOM     93  CG  LEU A 427       7.874 -21.954   1.257  1.00 37.78           C  
ATOM     94  CD1 LEU A 427       8.127 -22.531   2.668  1.00 37.50           C  
ATOM     95  CD2 LEU A 427       7.777 -20.446   1.294  1.00 35.90           C  
ATOM     96  N   ASN A 428      10.898 -21.600  -2.352  1.00 40.00           N  
ATOM     97  CA  ASN A 428      11.898 -22.001  -3.327  1.00 39.99           C  
ATOM     98  C   ASN A 428      13.311 -22.184  -2.773  1.00 39.65           C  
ATOM     99  O   ASN A 428      14.028 -23.099  -3.181  1.00 39.77           O  
ATOM    100  CB  ASN A 428      11.845 -21.080  -4.556  1.00 40.37           C  
ATOM    101  CG  ASN A 428      10.532 -21.242  -5.347  1.00 42.72           C  
ATOM    102  OD1 ASN A 428       9.908 -22.301  -5.311  1.00 47.02           O  
ATOM    103  ND2 ASN A 428      10.097 -20.177  -6.041  1.00 46.17           N  
ATOM    104  N   ARG A 429      13.716 -21.310  -1.854  1.00 39.05           N  
ATOM    105  CA  ARG A 429      14.980 -21.471  -1.132  1.00 38.19           C  
ATOM    106  C   ARG A 429      14.996 -20.763   0.216  1.00 36.55           C  
ATOM    107  O   ARG A 429      14.170 -19.901   0.486  1.00 35.05           O  
ATOM    108  CB  ARG A 429      16.161 -20.986  -1.965  1.00 38.62           C  
ATOM    109  CG  ARG A 429      16.040 -19.607  -2.488  1.00 41.82           C  
ATOM    110  CD  ARG A 429      17.311 -19.117  -3.111  1.00 48.34           C  
ATOM    111  NE  ARG A 429      17.540 -19.780  -4.385  1.00 55.08           N  
ATOM    112  CZ  ARG A 429      18.676 -20.382  -4.742  1.00 59.30           C  
ATOM    113  NH1 ARG A 429      19.731 -20.425  -3.910  1.00 59.51           N  
ATOM    114  NH2 ARG A 429      18.748 -20.963  -5.942  1.00 59.28           N  
ATOM    115  N   ILE A 430      15.960 -21.140   1.029  1.00 35.77           N  
ATOM    116  CA  ILE A 430      16.300 -20.436   2.260  1.00 36.32           C  
ATOM    117  C   ILE A 430      16.674 -18.979   1.925  1.00 35.62           C  
ATOM    118  O   ILE A 430      17.328 -18.700   0.922  1.00 35.22           O  
ATOM    119  CB  ILE A 430      17.459 -21.199   2.897  1.00 37.37           C  
ATOM    120  CG1 ILE A 430      16.947 -22.504   3.504  1.00 38.58           C  
ATOM    121  CG2 ILE A 430      18.317 -20.342   3.871  1.00 39.92           C  
ATOM    122  CD1 ILE A 430      15.979 -22.285   4.571  1.00 43.57           C  
ATOM    123  N   LEU A 431      16.212 -18.045   2.732  1.00 34.59           N  
ATOM    124  CA  LEU A 431      16.734 -16.696   2.639  1.00 34.92           C  
ATOM    125  C   LEU A 431      17.754 -16.385   3.758  1.00 34.76           C  
ATOM    126  O   LEU A 431      18.838 -15.909   3.487  1.00 35.46           O  
ATOM    127  CB  LEU A 431      15.580 -15.709   2.612  1.00 34.22           C  
ATOM    128  CG  LEU A 431      15.873 -14.278   2.263  1.00 36.93           C  
ATOM    129  CD1 LEU A 431      16.482 -14.128   0.804  1.00 35.09           C  
ATOM    130  CD2 LEU A 431      14.512 -13.582   2.389  1.00 38.47           C  
ATOM    131  N   GLY A 432      17.392 -16.650   5.012  1.00 35.55           N  
ATOM    132  CA  GLY A 432      18.294 -16.469   6.144  1.00 36.87           C  
ATOM    133  C   GLY A 432      17.504 -16.613   7.443  1.00 37.81           C  
ATOM    134  O   GLY A 432      16.252 -16.663   7.408  1.00 37.34           O  
ATOM    135  N   GLU A 433      18.187 -16.720   8.581  1.00 38.66           N  
ATOM    136  CA  GLU A 433      17.428 -16.867   9.834  1.00 39.83           C  
ATOM    137  C   GLU A 433      16.938 -15.501  10.288  1.00 39.28           C  
ATOM    138  O   GLU A 433      17.684 -14.523  10.265  1.00 40.00           O  
ATOM    139  CB  GLU A 433      18.200 -17.575  10.953  1.00 40.79           C  
ATOM    140  CG  GLU A 433      17.705 -19.004  11.247  1.00 45.89           C  
ATOM    141  CD  GLU A 433      16.547 -19.167  12.254  1.00 51.42           C  
ATOM    142  OE1 GLU A 433      16.255 -18.256  13.073  1.00 52.01           O  
ATOM    143  OE2 GLU A 433      15.946 -20.280  12.268  1.00 53.31           O  
ATOM    144  N   GLY A 434      15.658 -15.425  10.600  1.00 38.36           N  
ATOM    145  CA  GLY A 434      15.101 -14.233  11.208  1.00 38.44           C  
ATOM    146  C   GLY A 434      15.085 -14.446  12.728  1.00 39.19           C  
ATOM    147  O   GLY A 434      15.362 -15.546  13.216  1.00 37.99           O  
ATOM    148  N   PHE A 435      14.743 -13.395  13.464  1.00 39.95           N  
ATOM    149  CA  PHE A 435      14.689 -13.461  14.918  1.00 40.51           C  
ATOM    150  C   PHE A 435      13.936 -14.652  15.490  1.00 39.12           C  
ATOM    151  O   PHE A 435      14.466 -15.331  16.382  1.00 39.76           O  
ATOM    152  CB  PHE A 435      14.154 -12.156  15.503  1.00 41.41           C  
ATOM    153  CG  PHE A 435      14.313 -12.073  17.013  1.00 45.21           C  
ATOM    154  CD1 PHE A 435      15.548 -11.758  17.579  1.00 48.40           C  
ATOM    155  CD2 PHE A 435      13.229 -12.337  17.854  1.00 46.61           C  
ATOM    156  CE1 PHE A 435      15.705 -11.696  18.973  1.00 51.73           C  
ATOM    157  CE2 PHE A 435      13.356 -12.278  19.236  1.00 49.43           C  
ATOM    158  CZ  PHE A 435      14.602 -11.955  19.806  1.00 51.93           C  
ATOM    159  N   PHE A 436      12.743 -14.926  14.945  1.00 38.25           N  
ATOM    160  CA  PHE A 436      11.822 -15.966  15.415  1.00 36.86           C  
ATOM    161  C   PHE A 436      11.937 -17.295  14.702  1.00 36.38           C  
ATOM    162  O   PHE A 436      11.263 -18.271  15.088  1.00 35.40           O  
ATOM    163  CB  PHE A 436      10.389 -15.491  15.228  1.00 38.02           C  
ATOM    164  CG  PHE A 436      10.043 -14.253  16.034  1.00 42.20           C  
ATOM    165  CD1 PHE A 436      10.286 -12.972  15.521  1.00 44.01           C  
ATOM    166  CD2 PHE A 436       9.475 -14.372  17.304  1.00 43.26           C  
ATOM    167  CE1 PHE A 436       9.972 -11.814  16.275  1.00 46.02           C  
ATOM    168  CE2 PHE A 436       9.145 -13.210  18.063  1.00 42.85           C  
ATOM    169  CZ  PHE A 436       9.398 -11.946  17.547  1.00 43.30           C  
ATOM    170  N   GLY A 437      12.700 -17.322  13.595  1.00 34.81           N  
ATOM    171  CA  GLY A 437      12.646 -18.479  12.728  1.00 34.00           C  
ATOM    172  C   GLY A 437      13.130 -18.211  11.311  1.00 33.64           C  
ATOM    173  O   GLY A 437      13.477 -17.090  10.931  1.00 33.16           O  
ATOM    174  N   GLU A 438      13.182 -19.265  10.523  1.00 33.02           N  
ATOM    175  CA  GLU A 438      13.785 -19.170   9.203  1.00 31.50           C  
ATOM    176  C   GLU A 438      12.888 -18.354   8.325  1.00 29.84           C  
ATOM    177  O   GLU A 438      11.662 -18.375   8.471  1.00 28.57           O  
ATOM    178  CB  GLU A 438      13.949 -20.589   8.648  1.00 33.29           C  
ATOM    179  CG  GLU A 438      14.929 -20.728   7.481  1.00 37.89           C  
ATOM    180  CD  GLU A 438      16.367 -20.262   7.758  1.00 43.57           C  
ATOM    181  OE1 GLU A 438      16.886 -20.457   8.872  1.00 45.39           O  
ATOM    182  OE2 GLU A 438      16.997 -19.718   6.824  1.00 46.08           O  
ATOM    183  N   VAL A 439      13.508 -17.610   7.414  1.00 29.77           N  
ATOM    184  CA  VAL A 439      12.796 -16.919   6.365  1.00 28.78           C  
ATOM    185  C   VAL A 439      13.197 -17.505   5.010  1.00 28.76           C  
ATOM    186  O   VAL A 439      14.397 -17.751   4.728  1.00 27.97           O  
ATOM    187  CB  VAL A 439      13.071 -15.367   6.364  1.00 28.65           C  
ATOM    188  CG1 VAL A 439      12.216 -14.672   5.324  1.00 27.24           C  
ATOM    189  CG2 VAL A 439      12.827 -14.756   7.770  1.00 30.97           C  
ATOM    190  N   TYR A 440      12.178 -17.700   4.182  1.00 29.12           N  
ATOM    191  CA  TYR A 440      12.350 -18.357   2.879  1.00 30.95           C  
ATOM    192  C   TYR A 440      12.032 -17.422   1.709  1.00 31.99           C  
ATOM    193  O   TYR A 440      11.180 -16.545   1.851  1.00 32.21           O  
ATOM    194  CB  TYR A 440      11.470 -19.592   2.809  1.00 29.22           C  
ATOM    195  CG  TYR A 440      11.660 -20.573   3.951  1.00 29.34           C  
ATOM    196  CD1 TYR A 440      10.870 -20.503   5.110  1.00 31.40           C  
ATOM    197  CD2 TYR A 440      12.610 -21.591   3.862  1.00 31.10           C  
ATOM    198  CE1 TYR A 440      11.046 -21.435   6.179  1.00 31.78           C  
ATOM    199  CE2 TYR A 440      12.787 -22.498   4.878  1.00 31.41           C  
ATOM    200  CZ  TYR A 440      12.011 -22.422   6.039  1.00 32.87           C  
ATOM    201  OH  TYR A 440      12.201 -23.348   7.020  1.00 35.17           O  
ATOM    202  N   GLU A 441      12.724 -17.602   0.571  1.00 31.94           N  
ATOM    203  CA  GLU A 441      12.370 -16.926  -0.666  1.00 33.76           C  
ATOM    204  C   GLU A 441      11.307 -17.728  -1.364  1.00 33.32           C  
ATOM    205  O   GLU A 441      11.420 -18.954  -1.505  1.00 33.69           O  
ATOM    206  CB  GLU A 441      13.556 -16.897  -1.658  1.00 34.68           C  
ATOM    207  CG  GLU A 441      14.570 -15.802  -1.506  1.00 40.40           C  
ATOM    208  CD  GLU A 441      15.563 -15.768  -2.675  1.00 46.46           C  
ATOM    209  OE1 GLU A 441      15.507 -14.824  -3.488  1.00 51.25           O  
ATOM    210  OE2 GLU A 441      16.402 -16.676  -2.789  1.00 49.21           O  
ATOM    211  N   GLY A 442      10.305 -17.047  -1.876  1.00 33.07           N  
ATOM    212  CA  GLY A 442       9.340 -17.731  -2.715  1.00 34.20           C  
ATOM    213  C   GLY A 442       8.514 -16.870  -3.633  1.00 33.59           C  
ATOM    214  O   GLY A 442       8.836 -15.714  -3.928  1.00 32.56           O  
ATOM    215  N   VAL A 443       7.403 -17.431  -4.076  1.00 34.77           N  
ATOM    216  CA  VAL A 443       6.626 -16.751  -5.089  1.00 35.39           C  
ATOM    217  C   VAL A 443       5.215 -16.834  -4.710  1.00 36.48           C  
ATOM    218  O   VAL A 443       4.716 -17.928  -4.495  1.00 36.64           O  
ATOM    219  CB  VAL A 443       6.782 -17.385  -6.515  1.00 35.74           C  
ATOM    220  CG1 VAL A 443       5.815 -16.708  -7.472  1.00 36.57           C  
ATOM    221  CG2 VAL A 443       8.168 -17.232  -7.002  1.00 33.22           C  
ATOM    222  N   TYR A 444       4.569 -15.673  -4.616  1.00 37.49           N  
ATOM    223  CA  TYR A 444       3.162 -15.603  -4.304  1.00 38.68           C  
ATOM    224  C   TYR A 444       2.396 -15.322  -5.574  1.00 40.17           C  
ATOM    225  O   TYR A 444       2.743 -14.384  -6.296  1.00 41.15           O  
ATOM    226  CB  TYR A 444       2.904 -14.464  -3.340  1.00 38.53           C  
ATOM    227  CG  TYR A 444       1.455 -13.993  -3.256  1.00 39.29           C  
ATOM    228  CD1 TYR A 444       0.414 -14.879  -2.994  1.00 40.21           C  
ATOM    229  CD2 TYR A 444       1.147 -12.650  -3.414  1.00 41.42           C  
ATOM    230  CE1 TYR A 444      -0.893 -14.431  -2.901  1.00 43.47           C  
ATOM    231  CE2 TYR A 444      -0.143 -12.191  -3.326  1.00 43.65           C  
ATOM    232  CZ  TYR A 444      -1.164 -13.078  -3.069  1.00 45.51           C  
ATOM    233  OH  TYR A 444      -2.459 -12.580  -2.990  1.00 48.62           O  
ATOM    234  N   THR A 445       1.351 -16.093  -5.840  1.00 41.18           N  
ATOM    235  CA  THR A 445       0.510 -15.816  -7.003  1.00 43.22           C  
ATOM    236  C   THR A 445      -0.753 -15.067  -6.631  1.00 45.82           C  
ATOM    237  O   THR A 445      -1.599 -15.580  -5.898  1.00 45.12           O  
ATOM    238  CB  THR A 445       0.185 -17.085  -7.776  1.00 43.50           C  
ATOM    239  OG1 THR A 445       1.375 -17.514  -8.434  1.00 39.82           O  
ATOM    240  CG2 THR A 445      -0.825 -16.785  -8.940  1.00 43.32           C  
ATOM    241  N   ASN A 446      -0.790 -13.838  -7.146  1.00 48.42           N  
ATOM    242  CA  ASN A 446      -1.858 -12.839  -7.097  1.00 52.75           C  
ATOM    243  C   ASN A 446      -3.311 -13.249  -7.210  1.00 54.26           C  
ATOM    244  O   ASN A 446      -3.643 -14.261  -7.832  1.00 54.22           O  
ATOM    245  CB  ASN A 446      -1.650 -11.930  -8.316  1.00 53.28           C  
ATOM    246  CG  ASN A 446      -1.744 -10.499  -7.993  1.00 55.66           C  
ATOM    247  OD1 ASN A 446      -1.263 -10.052  -6.954  1.00 60.03           O  
ATOM    248  ND2 ASN A 446      -2.355  -9.735  -8.893  1.00 60.15           N  
ATOM    249  N   HIS A 447      -4.172 -12.384  -6.667  1.00 56.61           N  
ATOM    250  CA  HIS A 447      -5.611 -12.431  -6.947  1.00 58.96           C  
ATOM    251  C   HIS A 447      -5.867 -12.226  -8.452  1.00 59.12           C  
ATOM    252  O   HIS A 447      -6.781 -12.827  -9.002  1.00 59.33           O  
ATOM    253  CB  HIS A 447      -6.411 -11.433  -6.069  1.00 59.76           C  
ATOM    254  CG  HIS A 447      -6.308  -9.997  -6.505  1.00 62.15           C  
ATOM    255  ND1 HIS A 447      -5.224  -9.198  -6.197  1.00 65.43           N  
ATOM    256  CD2 HIS A 447      -7.165  -9.213  -7.209  1.00 64.37           C  
ATOM    257  CE1 HIS A 447      -5.407  -7.991  -6.710  1.00 66.63           C  
ATOM    258  NE2 HIS A 447      -6.579  -7.972  -7.327  1.00 66.26           N  
ATOM    259  N   LYS A 448      -5.022 -11.425  -9.112  1.00 59.33           N  
ATOM    260  CA  LYS A 448      -5.087 -11.257 -10.573  1.00 59.44           C  
ATOM    261  C   LYS A 448      -4.077 -12.102 -11.387  1.00 58.52           C  
ATOM    262  O   LYS A 448      -3.732 -11.741 -12.525  1.00 58.59           O  
ATOM    263  CB  LYS A 448      -4.986  -9.766 -10.958  1.00 59.89           C  
ATOM    264  CG  LYS A 448      -6.329  -9.115 -11.446  1.00 61.56           C  
ATOM    265  CD  LYS A 448      -7.487 -10.127 -11.630  1.00 63.00           C  
ATOM    266  CE  LYS A 448      -8.756  -9.452 -12.178  1.00 64.89           C  
ATOM    267  NZ  LYS A 448      -9.409  -8.512 -11.200  1.00 64.39           N  
ATOM    268  N   GLY A 449      -3.616 -13.210 -10.806  1.00 57.33           N  
ATOM    269  CA  GLY A 449      -2.630 -14.082 -11.440  1.00 56.15           C  
ATOM    270  C   GLY A 449      -1.155 -13.683 -11.561  1.00 54.81           C  
ATOM    271  O   GLY A 449      -0.360 -14.471 -12.090  1.00 54.69           O  
ATOM    272  N   GLU A 450      -0.775 -12.493 -11.093  1.00 53.64           N  
ATOM    273  CA  GLU A 450       0.641 -12.064 -11.084  1.00 52.45           C  
ATOM    274  C   GLU A 450       1.501 -12.836 -10.064  1.00 50.95           C  
ATOM    275  O   GLU A 450       1.050 -13.122  -8.951  1.00 50.46           O  
ATOM    276  CB  GLU A 450       0.777 -10.568 -10.780  1.00 53.03           C  
ATOM    277  CG  GLU A 450      -0.236  -9.637 -11.418  1.00 56.77           C  
ATOM    278  CD  GLU A 450      -0.211  -8.245 -10.783  1.00 62.73           C  
ATOM    279  OE1 GLU A 450       0.891  -7.782 -10.383  1.00 64.63           O  
ATOM    280  OE2 GLU A 450      -1.292  -7.606 -10.676  1.00 64.74           O  
ATOM    281  N   LYS A 451       2.739 -13.152 -10.443  1.00 49.52           N  
ATOM    282  CA  LYS A 451       3.697 -13.805  -9.543  1.00 47.69           C  
ATOM    283  C   LYS A 451       4.564 -12.780  -8.833  1.00 46.27           C  
ATOM    284  O   LYS A 451       5.404 -12.121  -9.460  1.00 45.45           O  
ATOM    285  CB  LYS A 451       4.606 -14.776 -10.295  1.00 48.34           C  
ATOM    286  CG  LYS A 451       3.901 -15.940 -10.901  1.00 48.26           C  
ATOM    287  CD  LYS A 451       4.472 -16.195 -12.259  1.00 51.78           C  
ATOM    288  CE  LYS A 451       4.632 -17.675 -12.485  1.00 54.09           C  
ATOM    289  NZ  LYS A 451       3.320 -18.320 -12.840  1.00 56.02           N  
ATOM    290  N   ILE A 452       4.350 -12.653  -7.522  1.00 43.52           N  
ATOM    291  CA  ILE A 452       5.124 -11.727  -6.695  1.00 42.10           C  
ATOM    292  C   ILE A 452       6.203 -12.499  -5.947  1.00 39.85           C  
ATOM    293  O   ILE A 452       5.886 -13.484  -5.303  1.00 39.46           O  
ATOM    294  CB  ILE A 452       4.185 -11.040  -5.680  1.00 41.89           C  
ATOM    295  CG1 ILE A 452       2.881 -10.521  -6.355  1.00 43.81           C  
ATOM    296  CG2 ILE A 452       4.962 -10.006  -4.831  1.00 42.51           C  
ATOM    297  CD1 ILE A 452       3.031  -9.513  -7.525  1.00 44.90           C  
ATOM    298  N   ASN A 453       7.461 -12.051  -6.016  1.00 38.53           N  
ATOM    299  CA  ASN A 453       8.542 -12.666  -5.238  1.00 36.51           C  
ATOM    300  C   ASN A 453       8.428 -12.187  -3.800  1.00 35.30           C  
ATOM    301  O   ASN A 453       8.217 -11.002  -3.570  1.00 33.73           O  
ATOM    302  CB  ASN A 453       9.900 -12.283  -5.785  1.00 37.92           C  
ATOM    303  CG  ASN A 453      10.209 -12.928  -7.131  1.00 41.19           C  
ATOM    304  OD1 ASN A 453      10.208 -14.150  -7.279  1.00 43.29           O  
ATOM    305  ND2 ASN A 453      10.491 -12.087  -8.117  1.00 45.52           N  
ATOM    306  N   VAL A 454       8.539 -13.104  -2.837  1.00 34.17           N  
ATOM    307  CA  VAL A 454       8.225 -12.823  -1.438  1.00 32.04           C  
ATOM    308  C   VAL A 454       9.250 -13.444  -0.503  1.00 32.07           C  
ATOM    309  O   VAL A 454       9.914 -14.442  -0.850  1.00 31.98           O  
ATOM    310  CB  VAL A 454       6.780 -13.326  -1.039  1.00 33.02           C  
ATOM    311  CG1 VAL A 454       5.733 -12.522  -1.699  1.00 32.53           C  
ATOM    312  CG2 VAL A 454       6.583 -14.867  -1.309  1.00 32.97           C  
ATOM    313  N   ALA A 455       9.405 -12.825   0.669  1.00 29.73           N  
ATOM    314  CA  ALA A 455      10.137 -13.398   1.771  1.00 28.86           C  
ATOM    315  C   ALA A 455       9.120 -13.896   2.809  1.00 29.31           C  
ATOM    316  O   ALA A 455       8.269 -13.129   3.295  1.00 30.65           O  
ATOM    317  CB  ALA A 455      11.049 -12.363   2.388  1.00 29.79           C  
ATOM    318  N   VAL A 456       9.198 -15.175   3.158  1.00 27.81           N  
ATOM    319  CA  VAL A 456       8.130 -15.786   3.914  1.00 27.35           C  
ATOM    320  C   VAL A 456       8.718 -16.082   5.275  1.00 27.47           C  
ATOM    321  O   VAL A 456       9.586 -16.945   5.418  1.00 26.19           O  
ATOM    322  CB  VAL A 456       7.621 -17.096   3.273  1.00 28.45           C  
ATOM    323  CG1 VAL A 456       6.459 -17.670   4.083  1.00 27.47           C  
ATOM    324  CG2 VAL A 456       7.151 -16.862   1.758  1.00 24.11           C  
ATOM    325  N   LYS A 457       8.251 -15.343   6.265  1.00 26.80           N  
ATOM    326  CA  LYS A 457       8.840 -15.476   7.598  1.00 28.56           C  
ATOM    327  C   LYS A 457       8.099 -16.578   8.345  1.00 28.09           C  
ATOM    328  O   LYS A 457       6.888 -16.711   8.191  1.00 27.50           O  
ATOM    329  CB  LYS A 457       8.718 -14.149   8.374  1.00 28.14           C  
ATOM    330  CG  LYS A 457       9.189 -12.965   7.607  1.00 29.57           C  
ATOM    331  CD  LYS A 457       9.263 -11.655   8.440  1.00 34.13           C  
ATOM    332  CE  LYS A 457      10.412 -11.702   9.435  1.00 36.97           C  
ATOM    333  NZ  LYS A 457      10.282 -10.576  10.413  1.00 39.87           N  
ATOM    334  N   THR A 458       8.825 -17.351   9.158  1.00 29.28           N  
ATOM    335  CA  THR A 458       8.200 -18.384   9.981  1.00 30.21           C  
ATOM    336  C   THR A 458       8.635 -18.258  11.429  1.00 32.46           C  
ATOM    337  O   THR A 458       9.653 -17.610  11.745  1.00 33.43           O  
ATOM    338  CB  THR A 458       8.484 -19.817   9.469  1.00 29.58           C  
ATOM    339  OG1 THR A 458       9.886 -20.088   9.537  1.00 30.00           O  
ATOM    340  CG2 THR A 458       8.134 -20.004   7.953  1.00 29.09           C  
ATOM    341  N   CYS A 459       7.865 -18.873  12.316  1.00 35.33           N  
ATOM    342  CA  CYS A 459       8.224 -18.932  13.730  1.00 38.26           C  
ATOM    343  C   CYS A 459       8.596 -20.375  14.129  1.00 40.00           C  
ATOM    344  O   CYS A 459       7.825 -21.295  13.878  1.00 40.33           O  
ATOM    345  CB  CYS A 459       7.055 -18.439  14.615  1.00 38.25           C  
ATOM    346  SG  CYS A 459       7.595 -18.159  16.317  1.00 41.83           S  
ATOM    347  N   LYS A 460       9.759 -20.558  14.757  1.00 42.59           N  
ATOM    348  CA  LYS A 460      10.184 -21.872  15.254  1.00 45.47           C  
ATOM    349  C   LYS A 460       9.052 -22.626  15.976  1.00 46.71           C  
ATOM    350  O   LYS A 460       8.413 -22.092  16.874  1.00 45.79           O  
ATOM    351  CB  LYS A 460      11.397 -21.724  16.177  1.00 45.26           C  
ATOM    352  CG  LYS A 460      12.720 -21.706  15.440  1.00 48.95           C  
ATOM    353  CD  LYS A 460      13.840 -21.204  16.355  1.00 52.83           C  
ATOM    354  CE  LYS A 460      15.169 -21.934  16.102  1.00 55.27           C  
ATOM    355  NZ  LYS A 460      15.973 -22.063  17.381  1.00 55.88           N  
ATOM    356  N   LYS A 461       8.802 -23.859  15.552  1.00 49.72           N  
ATOM    357  CA  LYS A 461       7.768 -24.702  16.164  1.00 53.27           C  
ATOM    358  C   LYS A 461       7.974 -24.939  17.665  1.00 54.79           C  
ATOM    359  O   LYS A 461       7.007 -25.192  18.395  1.00 54.86           O  
ATOM    360  CB  LYS A 461       7.672 -26.051  15.455  1.00 53.64           C  
ATOM    361  CG  LYS A 461       6.249 -26.594  15.379  1.00 56.49           C  
ATOM    362  CD  LYS A 461       6.148 -27.799  14.444  1.00 58.80           C  
ATOM    363  CE  LYS A 461       4.763 -28.474  14.541  1.00 60.08           C  
ATOM    364  NZ  LYS A 461       4.748 -29.608  15.505  1.00 58.89           N  
ATOM    365  N   ASP A 462       9.222 -24.849  18.122  1.00 56.84           N  
ATOM    366  CA  ASP A 462       9.535 -25.124  19.526  1.00 58.95           C  
ATOM    367  C   ASP A 462       9.657 -23.911  20.426  1.00 59.97           C  
ATOM    368  O   ASP A 462      10.157 -24.029  21.547  1.00 59.62           O  
ATOM    369  CB  ASP A 462      10.817 -25.955  19.649  1.00 59.45           C  
ATOM    370  CG  ASP A 462      12.036 -25.280  19.015  1.00 61.23           C  
ATOM    371  OD1 ASP A 462      12.934 -26.045  18.589  1.00 62.85           O  
ATOM    372  OD2 ASP A 462      12.194 -24.027  18.898  1.00 62.84           O  
ATOM    373  N   CYS A 463       9.232 -22.742  19.947  1.00 61.30           N  
ATOM    374  CA  CYS A 463       9.407 -21.511  20.730  1.00 62.67           C  
ATOM    375  C   CYS A 463       8.272 -21.326  21.738  1.00 63.15           C  
ATOM    376  O   CYS A 463       7.231 -21.977  21.628  1.00 63.08           O  
ATOM    377  CB  CYS A 463       9.498 -20.300  19.813  1.00 62.82           C  
ATOM    378  SG  CYS A 463       7.947 -19.967  18.997  1.00 64.28           S  
ATOM    379  N   THR A 464       8.462 -20.438  22.710  1.00 63.83           N  
ATOM    380  CA  THR A 464       7.436 -20.257  23.738  1.00 65.19           C  
ATOM    381  C   THR A 464       6.199 -19.548  23.181  1.00 66.25           C  
ATOM    382  O   THR A 464       6.258 -18.911  22.115  1.00 66.39           O  
ATOM    383  CB  THR A 464       7.982 -19.523  24.977  1.00 64.72           C  
ATOM    384  OG1 THR A 464       8.792 -18.413  24.578  1.00 64.65           O  
ATOM    385  CG2 THR A 464       8.951 -20.407  25.725  1.00 65.55           C  
ATOM    386  N   LEU A 465       5.081 -19.678  23.897  1.00 67.24           N  
ATOM    387  CA  LEU A 465       3.835 -19.001  23.532  1.00 67.97           C  
ATOM    388  C   LEU A 465       4.074 -17.489  23.483  1.00 68.03           C  
ATOM    389  O   LEU A 465       3.635 -16.817  22.551  1.00 68.40           O  
ATOM    390  CB  LEU A 465       2.717 -19.357  24.517  1.00 68.30           C  
ATOM    391  CG  LEU A 465       1.623 -20.382  24.156  1.00 69.56           C  
ATOM    392  CD1 LEU A 465       2.144 -21.727  23.591  1.00 70.27           C  
ATOM    393  CD2 LEU A 465       0.716 -20.628  25.380  1.00 70.33           C  
ATOM    394  N   ASP A 466       4.810 -16.966  24.462  1.00 67.85           N  
ATOM    395  CA  ASP A 466       5.189 -15.556  24.434  1.00 67.66           C  
ATOM    396  C   ASP A 466       5.934 -15.172  23.150  1.00 66.94           C  
ATOM    397  O   ASP A 466       5.846 -14.023  22.690  1.00 66.88           O  
ATOM    398  CB  ASP A 466       6.010 -15.150  25.664  1.00 67.96           C  
ATOM    399  CG  ASP A 466       5.695 -13.723  26.124  1.00 69.66           C  
ATOM    400  OD1 ASP A 466       5.096 -13.566  27.219  1.00 70.81           O  
ATOM    401  OD2 ASP A 466       5.982 -12.702  25.446  1.00 70.21           O  
ATOM    402  N   ASN A 467       6.664 -16.116  22.568  1.00 65.69           N  
ATOM    403  CA  ASN A 467       7.374 -15.800  21.343  1.00 64.74           C  
ATOM    404  C   ASN A 467       6.481 -15.914  20.129  1.00 63.50           C  
ATOM    405  O   ASN A 467       6.570 -15.112  19.206  1.00 63.34           O  
ATOM    406  CB  ASN A 467       8.678 -16.577  21.220  1.00 65.01           C  
ATOM    407  CG  ASN A 467       9.837 -15.835  21.862  1.00 66.37           C  
ATOM    408  OD1 ASN A 467      10.379 -14.879  21.277  1.00 67.86           O  
ATOM    409  ND2 ASN A 467      10.203 -16.239  23.087  1.00 65.15           N  
ATOM    410  N   LYS A 468       5.582 -16.888  20.166  1.00 62.24           N  
ATOM    411  CA  LYS A 468       4.594 -17.044  19.110  1.00 61.30           C  
ATOM    412  C   LYS A 468       3.642 -15.863  19.090  1.00 59.94           C  
ATOM    413  O   LYS A 468       3.147 -15.487  18.030  1.00 59.76           O  
ATOM    414  CB  LYS A 468       3.807 -18.341  19.261  1.00 61.30           C  
ATOM    415  CG  LYS A 468       3.791 -19.176  17.988  1.00 63.89           C  
ATOM    416  CD  LYS A 468       2.412 -19.182  17.289  1.00 65.91           C  
ATOM    417  CE  LYS A 468       1.678 -20.533  17.458  1.00 66.39           C  
ATOM    418  NZ  LYS A 468       2.506 -21.715  17.020  1.00 65.77           N  
ATOM    419  N   GLU A 469       3.391 -15.283  20.264  1.00 58.25           N  
ATOM    420  CA  GLU A 469       2.553 -14.106  20.328  1.00 56.54           C  
ATOM    421  C   GLU A 469       3.240 -12.825  19.881  1.00 54.53           C  
ATOM    422  O   GLU A 469       2.617 -12.029  19.231  1.00 54.35           O  
ATOM    423  CB  GLU A 469       1.815 -13.980  21.670  1.00 57.59           C  
ATOM    424  CG  GLU A 469       2.552 -13.407  22.882  1.00 58.41           C  
ATOM    425  CD  GLU A 469       1.688 -13.522  24.139  1.00 60.17           C  
ATOM    426  OE1 GLU A 469       0.929 -14.517  24.230  1.00 59.52           O  
ATOM    427  OE2 GLU A 469       1.734 -12.616  25.014  1.00 61.02           O  
ATOM    428  N   LYS A 470       4.516 -12.648  20.199  1.00 52.63           N  
ATOM    429  CA  LYS A 470       5.272 -11.492  19.735  1.00 51.40           C  
ATOM    430  C   LYS A 470       5.451 -11.495  18.204  1.00 50.02           C  
ATOM    431  O   LYS A 470       5.373 -10.448  17.572  1.00 49.44           O  
ATOM    432  CB  LYS A 470       6.637 -11.465  20.392  1.00 51.92           C  
ATOM    433  CG  LYS A 470       6.658 -10.816  21.751  1.00 54.80           C  
ATOM    434  CD  LYS A 470       8.072 -10.839  22.331  1.00 58.82           C  
ATOM    435  CE  LYS A 470       8.293  -9.674  23.305  1.00 60.66           C  
ATOM    436  NZ  LYS A 470       8.902 -10.160  24.576  1.00 61.43           N  
ATOM    437  N   PHE A 471       5.727 -12.680  17.650  1.00 47.70           N  
ATOM    438  CA  PHE A 471       5.845 -12.916  16.214  1.00 46.11           C  
ATOM    439  C   PHE A 471       4.594 -12.359  15.568  1.00 45.91           C  
ATOM    440  O   PHE A 471       4.689 -11.557  14.637  1.00 44.80           O  
ATOM    441  CB  PHE A 471       5.979 -14.453  15.940  1.00 44.59           C  
ATOM    442  CG  PHE A 471       6.081 -14.853  14.460  1.00 42.36           C  
ATOM    443  CD1 PHE A 471       7.194 -14.504  13.696  1.00 39.18           C  
ATOM    444  CD2 PHE A 471       5.058 -15.605  13.850  1.00 36.81           C  
ATOM    445  CE1 PHE A 471       7.304 -14.906  12.345  1.00 36.38           C  
ATOM    446  CE2 PHE A 471       5.154 -15.995  12.522  1.00 37.47           C  
ATOM    447  CZ  PHE A 471       6.282 -15.640  11.769  1.00 35.72           C  
ATOM    448  N   MET A 472       3.425 -12.779  16.064  1.00 46.17           N  
ATOM    449  CA  MET A 472       2.155 -12.283  15.513  1.00 47.09           C  
ATOM    450  C   MET A 472       1.951 -10.779  15.784  1.00 46.40           C  
ATOM    451  O   MET A 472       1.577 -10.018  14.886  1.00 45.14           O  
ATOM    452  CB  MET A 472       0.962 -13.108  16.000  1.00 47.59           C  
ATOM    453  CG  MET A 472       0.450 -14.108  14.963  1.00 51.81           C  
ATOM    454  SD  MET A 472      -0.442 -13.335  13.518  1.00 56.98           S  
ATOM    455  CE  MET A 472      -0.922 -14.832  12.643  1.00 55.51           C  
ATOM    456  N   SER A 473       2.256 -10.352  17.005  1.00 46.10           N  
ATOM    457  CA  SER A 473       2.120  -8.950  17.393  1.00 46.05           C  
ATOM    458  C   SER A 473       2.875  -8.052  16.397  1.00 45.27           C  
ATOM    459  O   SER A 473       2.338  -7.053  15.917  1.00 44.99           O  
ATOM    460  CB  SER A 473       2.603  -8.734  18.840  1.00 46.06           C  
ATOM    461  OG  SER A 473       2.936  -7.360  19.087  1.00 48.77           O  
ATOM    462  N   GLU A 474       4.112  -8.417  16.091  1.00 44.05           N  
ATOM    463  CA  GLU A 474       4.919  -7.651  15.149  1.00 43.44           C  
ATOM    464  C   GLU A 474       4.299  -7.652  13.769  1.00 40.41           C  
ATOM    465  O   GLU A 474       4.266  -6.628  13.125  1.00 39.32           O  
ATOM    466  CB  GLU A 474       6.348  -8.184  15.069  1.00 44.43           C  
ATOM    467  CG  GLU A 474       7.322  -7.199  14.430  1.00 50.16           C  
ATOM    468  CD  GLU A 474       8.259  -7.839  13.423  1.00 56.16           C  
ATOM    469  OE1 GLU A 474       9.308  -8.403  13.839  1.00 60.07           O  
ATOM    470  OE2 GLU A 474       7.947  -7.775  12.214  1.00 60.16           O  
ATOM    471  N   ALA A 475       3.862  -8.828  13.316  1.00 39.21           N  
ATOM    472  CA  ALA A 475       3.213  -9.017  12.011  1.00 37.59           C  
ATOM    473  C   ALA A 475       2.015  -8.072  11.810  1.00 37.23           C  
ATOM    474  O   ALA A 475       1.906  -7.406  10.788  1.00 36.43           O  
ATOM    475  CB  ALA A 475       2.767 -10.486  11.866  1.00 37.90           C  
ATOM    476  N   VAL A 476       1.140  -8.005  12.811  1.00 36.44           N  
ATOM    477  CA  VAL A 476      -0.102  -7.255  12.711  1.00 37.40           C  
ATOM    478  C   VAL A 476       0.186  -5.760  12.616  1.00 36.79           C  
ATOM    479  O   VAL A 476      -0.380  -5.070  11.794  1.00 36.86           O  
ATOM    480  CB  VAL A 476      -1.057  -7.649  13.841  1.00 38.05           C  
ATOM    481  CG1 VAL A 476      -2.273  -6.705  13.918  1.00 39.01           C  
ATOM    482  CG2 VAL A 476      -1.520  -9.099  13.594  1.00 39.39           C  
ATOM    483  N   ILE A 477       1.149  -5.283  13.391  1.00 36.26           N  
ATOM    484  CA  ILE A 477       1.638  -3.942  13.204  1.00 35.88           C  
ATOM    485  C   ILE A 477       2.167  -3.687  11.787  1.00 35.00           C  
ATOM    486  O   ILE A 477       1.794  -2.691  11.135  1.00 32.44           O  
ATOM    487  CB  ILE A 477       2.707  -3.674  14.256  1.00 37.06           C  
ATOM    488  CG1 ILE A 477       2.220  -4.192  15.622  1.00 39.19           C  
ATOM    489  CG2 ILE A 477       2.976  -2.224  14.332  1.00 37.70           C  
ATOM    490  CD1 ILE A 477       1.874  -3.109  16.621  1.00 42.16           C  
ATOM    491  N   MET A 478       3.005  -4.603  11.285  1.00 34.13           N  
ATOM    492  CA  MET A 478       3.582  -4.420   9.951  1.00 33.54           C  
ATOM    493  C   MET A 478       2.474  -4.404   8.899  1.00 33.59           C  
ATOM    494  O   MET A 478       2.574  -3.677   7.906  1.00 32.70           O  
ATOM    495  CB  MET A 478       4.649  -5.469   9.641  1.00 34.04           C  
ATOM    496  CG  MET A 478       5.918  -5.391  10.534  1.00 34.55           C  
ATOM    497  SD  MET A 478       6.731  -3.781  10.470  1.00 39.20           S  
ATOM    498  CE  MET A 478       6.819  -3.594   8.600  1.00 33.10           C  
ATOM    499  N   LYS A 479       1.415  -5.179   9.140  1.00 32.95           N  
ATOM    500  CA  LYS A 479       0.252  -5.208   8.250  1.00 34.46           C  
ATOM    501  C   LYS A 479      -0.427  -3.842   8.163  1.00 34.22           C  
ATOM    502  O   LYS A 479      -0.920  -3.437   7.103  1.00 34.70           O  
ATOM    503  CB  LYS A 479      -0.751  -6.245   8.753  1.00 34.98           C  
ATOM    504  CG  LYS A 479      -1.913  -6.538   7.760  1.00 39.73           C  
ATOM    505  CD  LYS A 479      -2.954  -7.487   8.402  1.00 45.41           C  
ATOM    506  CE  LYS A 479      -3.854  -8.173   7.360  1.00 49.19           C  
ATOM    507  NZ  LYS A 479      -4.044  -9.653   7.697  1.00 54.04           N  
ATOM    508  N   ASN A 480      -0.463  -3.143   9.291  1.00 33.31           N  
ATOM    509  CA  ASN A 480      -1.088  -1.845   9.368  1.00 34.04           C  
ATOM    510  C   ASN A 480      -0.182  -0.717   8.873  1.00 34.97           C  
ATOM    511  O   ASN A 480      -0.669   0.268   8.346  1.00 36.60           O  
ATOM    512  CB  ASN A 480      -1.606  -1.611  10.799  1.00 33.38           C  
ATOM    513  CG  ASN A 480      -2.899  -2.372  11.075  1.00 33.84           C  
ATOM    514  OD1 ASN A 480      -3.965  -1.980  10.610  1.00 34.45           O  
ATOM    515  ND2 ASN A 480      -2.801  -3.482  11.770  1.00 30.99           N  
ATOM    516  N   LEU A 481       1.135  -0.863   8.976  1.00 36.11           N  
ATOM    517  CA  LEU A 481       2.048   0.145   8.413  1.00 36.60           C  
ATOM    518  C   LEU A 481       2.044   0.167   6.903  1.00 37.66           C  
ATOM    519  O   LEU A 481       1.988  -0.890   6.235  1.00 36.35           O  
ATOM    520  CB  LEU A 481       3.485  -0.040   8.930  1.00 37.35           C  
ATOM    521  CG  LEU A 481       3.722   0.237  10.410  1.00 34.61           C  
ATOM    522  CD1 LEU A 481       5.165  -0.094  10.784  1.00 31.44           C  
ATOM    523  CD2 LEU A 481       3.379   1.696  10.725  1.00 34.87           C  
ATOM    524  N   ASP A 482       2.068   1.395   6.384  1.00 39.43           N  
ATOM    525  CA  ASP A 482       1.994   1.706   4.962  1.00 41.57           C  
ATOM    526  C   ASP A 482       2.935   2.866   4.693  1.00 40.18           C  
ATOM    527  O   ASP A 482       2.536   4.020   4.789  1.00 41.54           O  
ATOM    528  CB  ASP A 482       0.598   2.253   4.611  1.00 43.51           C  
ATOM    529  CG  ASP A 482       0.205   1.991   3.183  1.00 48.23           C  
ATOM    530  OD1 ASP A 482       0.639   0.963   2.635  1.00 53.09           O  
ATOM    531  OD2 ASP A 482      -0.572   2.738   2.531  1.00 55.10           O  
ATOM    532  N   HIS A 483       4.177   2.596   4.359  1.00 38.03           N  
ATOM    533  CA  HIS A 483       5.034   3.717   3.997  1.00 35.66           C  
ATOM    534  C   HIS A 483       5.891   3.260   2.878  1.00 33.70           C  
ATOM    535  O   HIS A 483       6.303   2.147   2.889  1.00 32.84           O  
ATOM    536  CB  HIS A 483       5.889   4.181   5.172  1.00 34.80           C  
ATOM    537  CG  HIS A 483       6.578   5.479   4.906  1.00 31.87           C  
ATOM    538  ND1 HIS A 483       7.846   5.554   4.379  1.00 32.20           N  
ATOM    539  CD2 HIS A 483       6.162   6.760   5.075  1.00 33.82           C  
ATOM    540  CE1 HIS A 483       8.200   6.826   4.257  1.00 32.50           C  
ATOM    541  NE2 HIS A 483       7.175   7.579   4.637  1.00 33.16           N  
ATOM    542  N   PRO A 484       6.168   4.103   1.899  1.00 33.56           N  
ATOM    543  CA  PRO A 484       7.062   3.705   0.796  1.00 33.27           C  
ATOM    544  C   PRO A 484       8.474   3.299   1.259  1.00 32.02           C  
ATOM    545  O   PRO A 484       9.203   2.659   0.510  1.00 32.04           O  
ATOM    546  CB  PRO A 484       7.168   4.976  -0.039  1.00 33.70           C  
ATOM    547  CG  PRO A 484       6.034   5.785   0.328  1.00 33.97           C  
ATOM    548  CD  PRO A 484       5.662   5.476   1.734  1.00 34.36           C  
ATOM    549  N   HIS A 485       8.878   3.686   2.464  1.00 31.04           N  
ATOM    550  CA  HIS A 485      10.214   3.316   2.907  1.00 29.97           C  
ATOM    551  C   HIS A 485      10.221   2.443   4.151  1.00 29.29           C  
ATOM    552  O   HIS A 485      11.167   2.460   4.938  1.00 28.28           O  
ATOM    553  CB  HIS A 485      11.079   4.560   3.025  1.00 30.18           C  
ATOM    554  CG  HIS A 485      11.220   5.245   1.707  1.00 31.34           C  
ATOM    555  ND1 HIS A 485      11.741   4.594   0.611  1.00 30.34           N  
ATOM    556  CD2 HIS A 485      10.796   6.451   1.270  1.00 28.30           C  
ATOM    557  CE1 HIS A 485      11.675   5.390  -0.437  1.00 32.01           C  
ATOM    558  NE2 HIS A 485      11.125   6.531  -0.059  1.00 31.32           N  
ATOM    559  N   ILE A 486       9.143   1.692   4.327  1.00 28.34           N  
ATOM    560  CA  ILE A 486       9.142   0.631   5.312  1.00 28.21           C  
ATOM    561  C   ILE A 486       8.800  -0.648   4.576  1.00 27.69           C  
ATOM    562  O   ILE A 486       7.891  -0.613   3.744  1.00 27.11           O  
ATOM    563  CB  ILE A 486       8.116   0.911   6.442  1.00 28.18           C  
ATOM    564  CG1 ILE A 486       8.620   2.074   7.344  1.00 27.97           C  
ATOM    565  CG2 ILE A 486       7.903  -0.385   7.264  1.00 26.49           C  
ATOM    566  CD1 ILE A 486       7.567   2.756   8.291  1.00 29.50           C  
ATOM    567  N   VAL A 487       9.496  -1.755   4.881  1.00 26.54           N  
ATOM    568  CA  VAL A 487       9.192  -3.052   4.265  1.00 27.81           C  
ATOM    569  C   VAL A 487       7.679  -3.363   4.211  1.00 28.08           C  
ATOM    570  O   VAL A 487       6.955  -3.166   5.202  1.00 28.33           O  
ATOM    571  CB  VAL A 487       9.964  -4.256   4.915  1.00 26.97           C  
ATOM    572  CG1 VAL A 487      11.475  -4.065   4.763  1.00 26.40           C  
ATOM    573  CG2 VAL A 487       9.572  -4.464   6.376  1.00 27.98           C  
ATOM    574  N   LYS A 488       7.234  -3.836   3.050  1.00 27.38           N  
ATOM    575  CA  LYS A 488       5.840  -4.114   2.782  1.00 28.07           C  
ATOM    576  C   LYS A 488       5.407  -5.553   3.202  1.00 27.25           C  
ATOM    577  O   LYS A 488       5.986  -6.561   2.739  1.00 25.37           O  
ATOM    578  CB  LYS A 488       5.540  -3.919   1.286  1.00 29.46           C  
ATOM    579  CG  LYS A 488       4.080  -4.207   0.899  1.00 33.67           C  
ATOM    580  CD  LYS A 488       3.742  -3.701  -0.484  1.00 41.77           C  
ATOM    581  CE  LYS A 488       3.059  -4.799  -1.318  1.00 46.89           C  
ATOM    582  NZ  LYS A 488       1.662  -4.451  -1.819  1.00 50.91           N  
ATOM    583  N   LEU A 489       4.412  -5.623   4.082  1.00 26.68           N  
ATOM    584  CA  LEU A 489       3.741  -6.893   4.392  1.00 28.80           C  
ATOM    585  C   LEU A 489       2.635  -7.126   3.371  1.00 30.18           C  
ATOM    586  O   LEU A 489       1.780  -6.257   3.141  1.00 31.26           O  
ATOM    587  CB  LEU A 489       3.159  -6.913   5.810  1.00 28.61           C  
ATOM    588  CG  LEU A 489       2.589  -8.282   6.278  1.00 30.29           C  
ATOM    589  CD1 LEU A 489       2.862  -8.459   7.782  1.00 31.04           C  
ATOM    590  CD2 LEU A 489       1.084  -8.408   5.971  1.00 29.58           C  
ATOM    591  N   ILE A 490       2.654  -8.286   2.755  1.00 31.27           N  
ATOM    592  CA  ILE A 490       1.665  -8.580   1.711  1.00 33.20           C  
ATOM    593  C   ILE A 490       0.485  -9.315   2.338  1.00 33.83           C  
ATOM    594  O   ILE A 490      -0.679  -8.973   2.081  1.00 34.26           O  
ATOM    595  CB  ILE A 490       2.346  -9.383   0.577  1.00 32.51           C  
ATOM    596  CG1 ILE A 490       3.152  -8.436  -0.331  1.00 34.29           C  
ATOM    597  CG2 ILE A 490       1.338 -10.106  -0.294  1.00 34.62           C  
ATOM    598  CD1 ILE A 490       4.303  -9.132  -1.155  1.00 32.03           C  
ATOM    599  N   GLY A 491       0.778 -10.305   3.177  1.00 33.47           N  
ATOM    600  CA  GLY A 491      -0.304 -11.010   3.846  1.00 34.47           C  
ATOM    601  C   GLY A 491       0.160 -11.898   4.965  1.00 34.30           C  
ATOM    602  O   GLY A 491       1.377 -11.986   5.259  1.00 31.00           O  
ATOM    603  N   ILE A 492      -0.820 -12.552   5.598  1.00 35.35           N  
ATOM    604  CA  ILE A 492      -0.562 -13.385   6.756  1.00 35.17           C  
ATOM    605  C   ILE A 492      -1.359 -14.673   6.626  1.00 37.47           C  
ATOM    606  O   ILE A 492      -2.573 -14.613   6.424  1.00 38.38           O  
ATOM    607  CB  ILE A 492      -1.001 -12.669   8.059  1.00 35.22           C  
ATOM    608  CG1 ILE A 492      -0.164 -11.410   8.316  1.00 33.98           C  
ATOM    609  CG2 ILE A 492      -0.942 -13.685   9.236  1.00 32.09           C  
ATOM    610  CD1 ILE A 492      -0.452 -10.713   9.697  1.00 36.38           C  
ATOM    611  N   ILE A 493      -0.697 -15.815   6.787  1.00 38.72           N  
ATOM    612  CA  ILE A 493      -1.382 -17.104   6.963  1.00 41.17           C  
ATOM    613  C   ILE A 493      -1.210 -17.539   8.410  1.00 42.54           C  
ATOM    614  O   ILE A 493      -0.155 -17.993   8.768  1.00 42.86           O  
ATOM    615  CB  ILE A 493      -0.776 -18.144   5.988  1.00 40.49           C  
ATOM    616  CG1 ILE A 493      -1.056 -17.719   4.555  1.00 39.17           C  
ATOM    617  CG2 ILE A 493      -1.331 -19.523   6.246  1.00 42.47           C  
ATOM    618  CD1 ILE A 493      -0.369 -18.556   3.541  1.00 42.39           C  
ATOM    619  N   GLU A 494      -2.247 -17.401   9.236  1.00 44.83           N  
ATOM    620  CA  GLU A 494      -2.165 -17.697  10.683  1.00 47.72           C  
ATOM    621  C   GLU A 494      -2.080 -19.182  11.025  1.00 49.25           C  
ATOM    622  O   GLU A 494      -1.376 -19.582  11.975  1.00 49.51           O  
ATOM    623  CB  GLU A 494      -3.373 -17.120  11.441  1.00 48.07           C  
ATOM    624  CG  GLU A 494      -4.690 -17.199  10.676  1.00 51.99           C  
ATOM    625  CD  GLU A 494      -5.925 -17.429  11.553  1.00 59.00           C  
ATOM    626  OE1 GLU A 494      -6.526 -16.412  12.016  1.00 61.50           O  
ATOM    627  OE2 GLU A 494      -6.322 -18.611  11.757  1.00 58.25           O  
ATOM    628  N   GLU A 495      -2.801 -19.987  10.258  1.00 50.53           N  
ATOM    629  CA  GLU A 495      -2.992 -21.395  10.564  1.00 52.63           C  
ATOM    630  C   GLU A 495      -1.762 -22.229  10.302  1.00 53.35           C  
ATOM    631  O   GLU A 495      -0.790 -21.737   9.714  1.00 53.17           O  
ATOM    632  CB  GLU A 495      -4.101 -21.937   9.679  1.00 53.41           C  
ATOM    633  CG  GLU A 495      -3.668 -22.103   8.225  1.00 56.20           C  
ATOM    634  CD  GLU A 495      -4.832 -22.118   7.261  1.00 61.25           C  
ATOM    635  OE1 GLU A 495      -5.495 -23.196   7.171  1.00 61.97           O  
ATOM    636  OE2 GLU A 495      -5.073 -21.053   6.614  1.00 60.58           O  
ATOM    637  N   GLU A 496      -1.864 -23.518  10.684  1.00 54.13           N  
ATOM    638  CA  GLU A 496      -0.804 -24.560  10.573  1.00 53.94           C  
ATOM    639  C   GLU A 496       0.531 -23.931  10.877  1.00 51.95           C  
ATOM    640  O   GLU A 496       0.608 -23.266  11.912  1.00 53.70           O  
ATOM    641  CB  GLU A 496      -0.853 -25.358   9.260  1.00 54.00           C  
ATOM    642  CG  GLU A 496      -1.891 -26.490   9.255  1.00 59.60           C  
ATOM    643  CD  GLU A 496      -1.401 -27.828   9.835  1.00 63.32           C  
ATOM    644  OE1 GLU A 496      -1.215 -28.786   9.030  1.00 63.29           O  
ATOM    645  OE2 GLU A 496      -1.239 -27.941  11.088  1.00 63.67           O  
ATOM    646  N   PRO A 497       1.566 -24.085  10.045  1.00 49.44           N  
ATOM    647  CA  PRO A 497       2.750 -23.265  10.258  1.00 47.21           C  
ATOM    648  C   PRO A 497       2.410 -21.839   9.782  1.00 44.89           C  
ATOM    649  O   PRO A 497       2.105 -21.605   8.597  1.00 43.73           O  
ATOM    650  CB  PRO A 497       3.832 -23.945   9.397  1.00 47.72           C  
ATOM    651  CG  PRO A 497       3.099 -24.674   8.321  1.00 48.50           C  
ATOM    652  CD  PRO A 497       1.722 -24.965   8.871  1.00 49.33           C  
ATOM    653  N   THR A 498       2.410 -20.914  10.732  1.00 42.08           N  
ATOM    654  CA  THR A 498       2.126 -19.522  10.463  1.00 40.72           C  
ATOM    655  C   THR A 498       3.153 -18.969   9.447  1.00 39.02           C  
ATOM    656  O   THR A 498       4.362 -19.164   9.610  1.00 36.57           O  
ATOM    657  CB  THR A 498       2.131 -18.749  11.806  1.00 41.24           C  
ATOM    658  OG1 THR A 498       1.015 -19.189  12.616  1.00 44.88           O  
ATOM    659  CG2 THR A 498       1.871 -17.264  11.602  1.00 41.21           C  
ATOM    660  N   TRP A 499       2.652 -18.357   8.367  1.00 37.58           N  
ATOM    661  CA  TRP A 499       3.511 -17.663   7.407  1.00 36.32           C  
ATOM    662  C   TRP A 499       3.196 -16.162   7.326  1.00 35.56           C  
ATOM    663  O   TRP A 499       2.034 -15.749   7.059  1.00 34.28           O  
ATOM    664  CB  TRP A 499       3.404 -18.275   5.997  1.00 36.80           C  
ATOM    665  CG  TRP A 499       4.007 -19.661   5.811  1.00 36.22           C  
ATOM    666  CD1 TRP A 499       4.593 -20.455   6.765  1.00 34.61           C  
ATOM    667  CD2 TRP A 499       4.073 -20.409   4.576  1.00 37.98           C  
ATOM    668  NE1 TRP A 499       5.017 -21.637   6.200  1.00 35.20           N  
ATOM    669  CE2 TRP A 499       4.707 -21.642   4.863  1.00 37.53           C  
ATOM    670  CE3 TRP A 499       3.649 -20.162   3.258  1.00 40.30           C  
ATOM    671  CZ2 TRP A 499       4.931 -22.623   3.885  1.00 39.19           C  
ATOM    672  CZ3 TRP A 499       3.867 -21.151   2.275  1.00 42.06           C  
ATOM    673  CH2 TRP A 499       4.507 -22.361   2.603  1.00 40.98           C  
ATOM    674  N   ILE A 500       4.244 -15.360   7.523  1.00 32.84           N  
ATOM    675  CA  ILE A 500       4.186 -13.938   7.226  1.00 31.41           C  
ATOM    676  C   ILE A 500       4.844 -13.662   5.850  1.00 30.32           C  
ATOM    677  O   ILE A 500       6.062 -13.793   5.690  1.00 30.64           O  
ATOM    678  CB  ILE A 500       4.951 -13.166   8.264  1.00 30.35           C  
ATOM    679  CG1 ILE A 500       4.541 -13.561   9.694  1.00 30.06           C  
ATOM    680  CG2 ILE A 500       4.841 -11.640   7.968  1.00 33.25           C  
ATOM    681  CD1 ILE A 500       3.031 -13.567   9.998  1.00 30.51           C  
ATOM    682  N   ILE A 501       4.034 -13.233   4.907  1.00 29.02           N  
ATOM    683  CA  ILE A 501       4.446 -13.029   3.537  1.00 28.50           C  
ATOM    684  C   ILE A 501       4.778 -11.564   3.345  1.00 29.30           C  
ATOM    685  O   ILE A 501       3.903 -10.730   3.274  1.00 29.94           O  
ATOM    686  CB  ILE A 501       3.302 -13.412   2.621  1.00 29.59           C  
ATOM    687  CG1 ILE A 501       2.864 -14.877   2.865  1.00 32.28           C  
ATOM    688  CG2 ILE A 501       3.732 -13.309   1.141  1.00 25.52           C  
ATOM    689  CD1 ILE A 501       1.390 -15.030   2.508  1.00 34.55           C  
ATOM    690  N   MET A 502       6.065 -11.265   3.283  1.00 29.23           N  
ATOM    691  CA  MET A 502       6.578  -9.945   2.990  1.00 29.63           C  
ATOM    692  C   MET A 502       6.997  -9.830   1.528  1.00 30.08           C  
ATOM    693  O   MET A 502       7.361 -10.816   0.893  1.00 28.70           O  
ATOM    694  CB  MET A 502       7.823  -9.703   3.838  1.00 28.57           C  
ATOM    695  CG  MET A 502       7.597 -10.039   5.335  1.00 29.72           C  
ATOM    696  SD  MET A 502       6.507  -8.829   6.172  1.00 28.10           S  
ATOM    697  CE  MET A 502       7.267  -7.191   5.964  1.00 29.07           C  
ATOM    698  N   GLU A 503       7.016  -8.602   1.029  1.00 31.22           N  
ATOM    699  CA  GLU A 503       7.688  -8.331  -0.242  1.00 32.07           C  
ATOM    700  C   GLU A 503       9.167  -8.690  -0.184  1.00 31.59           C  
ATOM    701  O   GLU A 503       9.823  -8.396   0.812  1.00 29.59           O  
ATOM    702  CB  GLU A 503       7.523  -6.856  -0.598  1.00 32.42           C  
ATOM    703  CG  GLU A 503       7.898  -6.526  -2.041  1.00 37.49           C  
ATOM    704  CD  GLU A 503       7.388  -5.132  -2.461  1.00 46.10           C  
ATOM    705  OE1 GLU A 503       7.326  -4.212  -1.604  1.00 44.51           O  
ATOM    706  OE2 GLU A 503       7.055  -4.951  -3.651  1.00 50.27           O  
ATOM    707  N   LEU A 504       9.705  -9.299  -1.263  1.00 32.01           N  
ATOM    708  CA  LEU A 504      11.122  -9.650  -1.289  1.00 32.65           C  
ATOM    709  C   LEU A 504      11.921  -8.533  -1.921  1.00 33.13           C  
ATOM    710  O   LEU A 504      11.626  -8.135  -3.055  1.00 34.06           O  
ATOM    711  CB  LEU A 504      11.397 -10.937  -2.115  1.00 33.02           C  
ATOM    712  CG  LEU A 504      12.884 -11.279  -2.233  1.00 32.30           C  
ATOM    713  CD1 LEU A 504      13.408 -11.784  -0.911  1.00 29.68           C  
ATOM    714  CD2 LEU A 504      13.165 -12.260  -3.341  1.00 38.92           C  
ATOM    715  N   TYR A 505      12.947  -8.057  -1.225  1.00 31.29           N  
ATOM    716  CA  TYR A 505      13.827  -7.011  -1.777  1.00 31.49           C  
ATOM    717  C   TYR A 505      15.140  -7.650  -2.215  1.00 32.57           C  
ATOM    718  O   TYR A 505      15.943  -8.098  -1.394  1.00 31.47           O  
ATOM    719  CB  TYR A 505      14.029  -5.866  -0.780  1.00 31.06           C  
ATOM    720  CG  TYR A 505      12.675  -5.323  -0.399  1.00 31.57           C  
ATOM    721  CD1 TYR A 505      12.166  -5.491   0.903  1.00 28.91           C  
ATOM    722  CD2 TYR A 505      11.870  -4.682  -1.360  1.00 27.56           C  
ATOM    723  CE1 TYR A 505      10.925  -4.989   1.229  1.00 31.13           C  
ATOM    724  CE2 TYR A 505      10.579  -4.239  -1.041  1.00 29.89           C  
ATOM    725  CZ  TYR A 505      10.127  -4.392   0.251  1.00 28.81           C  
ATOM    726  OH  TYR A 505       8.883  -3.952   0.585  1.00 30.46           O  
ATOM    727  N   PRO A 506      15.315  -7.695  -3.536  1.00 34.01           N  
ATOM    728  CA  PRO A 506      16.283  -8.591  -4.190  1.00 33.97           C  
ATOM    729  C   PRO A 506      17.729  -8.231  -3.877  1.00 33.33           C  
ATOM    730  O   PRO A 506      18.580  -9.101  -3.799  1.00 33.38           O  
ATOM    731  CB  PRO A 506      15.958  -8.403  -5.685  1.00 35.34           C  
ATOM    732  CG  PRO A 506      15.440  -6.990  -5.788  1.00 34.74           C  
ATOM    733  CD  PRO A 506      14.599  -6.832  -4.507  1.00 35.01           C  
ATOM    734  N   TYR A 507      17.985  -6.950  -3.641  1.00 32.88           N  
ATOM    735  CA  TYR A 507      19.311  -6.469  -3.345  1.00 32.53           C  
ATOM    736  C   TYR A 507      19.806  -6.728  -1.933  1.00 31.54           C  
ATOM    737  O   TYR A 507      20.977  -6.527  -1.683  1.00 33.27           O  
ATOM    738  CB  TYR A 507      19.425  -4.987  -3.662  1.00 33.14           C  
ATOM    739  CG  TYR A 507      19.374  -4.653  -5.121  1.00 36.72           C  
ATOM    740  CD1 TYR A 507      18.156  -4.457  -5.778  1.00 38.70           C  
ATOM    741  CD2 TYR A 507      20.536  -4.538  -5.853  1.00 42.08           C  
ATOM    742  CE1 TYR A 507      18.119  -4.164  -7.131  1.00 41.45           C  
ATOM    743  CE2 TYR A 507      20.507  -4.237  -7.213  1.00 44.17           C  
ATOM    744  CZ  TYR A 507      19.305  -4.055  -7.841  1.00 43.10           C  
ATOM    745  OH  TYR A 507      19.298  -3.749  -9.191  1.00 45.84           O  
ATOM    746  N   GLY A 508      18.953  -7.198  -1.026  1.00 30.39           N  
ATOM    747  CA  GLY A 508      19.400  -7.577   0.322  1.00 28.74           C  
ATOM    748  C   GLY A 508      19.659  -6.394   1.237  1.00 26.93           C  
ATOM    749  O   GLY A 508      19.078  -5.329   1.014  1.00 25.58           O  
ATOM    750  N   GLU A 509      20.493  -6.599   2.272  1.00 26.75           N  
ATOM    751  CA  GLU A 509      20.714  -5.619   3.350  1.00 27.07           C  
ATOM    752  C   GLU A 509      21.562  -4.465   2.870  1.00 27.01           C  
ATOM    753  O   GLU A 509      22.536  -4.676   2.106  1.00 26.36           O  
ATOM    754  CB  GLU A 509      21.440  -6.252   4.546  1.00 27.22           C  
ATOM    755  CG  GLU A 509      20.636  -7.346   5.239  1.00 30.07           C  
ATOM    756  CD  GLU A 509      21.417  -8.057   6.327  1.00 32.94           C  
ATOM    757  OE1 GLU A 509      22.523  -7.590   6.639  1.00 34.99           O  
ATOM    758  OE2 GLU A 509      20.914  -9.093   6.866  1.00 33.05           O  
ATOM    759  N   LEU A 510      21.206  -3.258   3.311  1.00 25.39           N  
ATOM    760  CA  LEU A 510      21.957  -2.065   2.943  1.00 24.98           C  
ATOM    761  C   LEU A 510      23.441  -2.139   3.313  1.00 25.56           C  
ATOM    762  O   LEU A 510      24.265  -1.629   2.588  1.00 25.46           O  
ATOM    763  CB  LEU A 510      21.337  -0.800   3.574  1.00 24.92           C  
ATOM    764  CG  LEU A 510      21.888   0.598   3.210  1.00 24.73           C  
ATOM    765  CD1 LEU A 510      21.893   0.761   1.662  1.00 24.88           C  
ATOM    766  CD2 LEU A 510      21.066   1.730   3.901  1.00 21.44           C  
ATOM    767  N   GLY A 511      23.789  -2.715   4.466  1.00 25.63           N  
ATOM    768  CA  GLY A 511      25.185  -2.665   4.882  1.00 27.51           C  
ATOM    769  C   GLY A 511      26.066  -3.402   3.880  1.00 27.79           C  
ATOM    770  O   GLY A 511      27.080  -2.880   3.460  1.00 28.02           O  
ATOM    771  N   HIS A 512      25.659  -4.614   3.511  1.00 28.40           N  
ATOM    772  CA  HIS A 512      26.333  -5.385   2.439  1.00 29.84           C  
ATOM    773  C   HIS A 512      26.300  -4.699   1.099  1.00 29.45           C  
ATOM    774  O   HIS A 512      27.300  -4.662   0.405  1.00 31.79           O  
ATOM    775  CB  HIS A 512      25.697  -6.762   2.282  1.00 29.61           C  
ATOM    776  CG  HIS A 512      25.755  -7.605   3.519  1.00 31.96           C  
ATOM    777  ND1 HIS A 512      26.842  -7.627   4.361  1.00 35.28           N  
ATOM    778  CD2 HIS A 512      24.864  -8.476   4.041  1.00 32.43           C  
ATOM    779  CE1 HIS A 512      26.625  -8.481   5.344  1.00 35.83           C  
ATOM    780  NE2 HIS A 512      25.430  -9.006   5.174  1.00 35.40           N  
ATOM    781  N   TYR A 513      25.145  -4.188   0.698  1.00 29.89           N  
ATOM    782  CA  TYR A 513      25.025  -3.447  -0.571  1.00 29.24           C  
ATOM    783  C   TYR A 513      26.009  -2.264  -0.638  1.00 30.01           C  
ATOM    784  O   TYR A 513      26.651  -2.032  -1.682  1.00 28.97           O  
ATOM    785  CB  TYR A 513      23.589  -2.967  -0.743  1.00 29.58           C  
ATOM    786  CG  TYR A 513      23.323  -2.283  -2.083  1.00 30.73           C  
ATOM    787  CD1 TYR A 513      23.058  -3.033  -3.229  1.00 28.17           C  
ATOM    788  CD2 TYR A 513      23.370  -0.880  -2.189  1.00 31.67           C  
ATOM    789  CE1 TYR A 513      22.813  -2.393  -4.424  1.00 30.83           C  
ATOM    790  CE2 TYR A 513      23.138  -0.235  -3.382  1.00 29.97           C  
ATOM    791  CZ  TYR A 513      22.860  -0.999  -4.485  1.00 34.25           C  
ATOM    792  OH  TYR A 513      22.610  -0.347  -5.648  1.00 36.13           O  
ATOM    793  N   LEU A 514      26.132  -1.518   0.473  1.00 28.98           N  
ATOM    794  CA  LEU A 514      27.097  -0.410   0.542  1.00 30.67           C  
ATOM    795  C   LEU A 514      28.550  -0.865   0.431  1.00 31.56           C  
ATOM    796  O   LEU A 514      29.324  -0.229  -0.287  1.00 31.44           O  
ATOM    797  CB  LEU A 514      26.948   0.424   1.836  1.00 30.32           C  
ATOM    798  CG  LEU A 514      25.678   1.221   2.049  1.00 30.05           C  
ATOM    799  CD1 LEU A 514      25.509   1.499   3.549  1.00 31.61           C  
ATOM    800  CD2 LEU A 514      25.718   2.537   1.234  1.00 30.82           C  
ATOM    801  N   GLU A 515      28.898  -1.942   1.144  1.00 33.98           N  
ATOM    802  CA  GLU A 515      30.239  -2.558   1.113  1.00 36.13           C  
ATOM    803  C   GLU A 515      30.574  -2.966  -0.322  1.00 36.98           C  
ATOM    804  O   GLU A 515      31.660  -2.654  -0.825  1.00 37.39           O  
ATOM    805  CB  GLU A 515      30.328  -3.805   2.040  1.00 37.14           C  
ATOM    806  CG  GLU A 515      30.321  -3.488   3.536  1.00 39.39           C  
ATOM    807  CD  GLU A 515      29.785  -4.611   4.447  1.00 46.29           C  
ATOM    808  OE1 GLU A 515      29.482  -4.270   5.611  1.00 47.14           O  
ATOM    809  OE2 GLU A 515      29.657  -5.813   4.055  1.00 46.70           O  
ATOM    810  N   ARG A 516      29.631  -3.621  -0.987  1.00 37.29           N  
ATOM    811  CA  ARG A 516      29.856  -4.083  -2.355  1.00 38.58           C  
ATOM    812  C   ARG A 516      30.027  -2.957  -3.350  1.00 38.12           C  
ATOM    813  O   ARG A 516      30.903  -3.030  -4.220  1.00 39.01           O  
ATOM    814  CB  ARG A 516      28.740  -5.027  -2.820  1.00 38.93           C  
ATOM    815  CG  ARG A 516      28.829  -5.313  -4.317  1.00 42.97           C  
ATOM    816  CD  ARG A 516      28.047  -6.530  -4.787  1.00 49.49           C  
ATOM    817  NE  ARG A 516      28.510  -7.738  -4.102  1.00 50.90           N  
ATOM    818  CZ  ARG A 516      28.111  -8.963  -4.388  1.00 51.88           C  
ATOM    819  NH1 ARG A 516      27.229  -9.155  -5.363  1.00 53.09           N  
ATOM    820  NH2 ARG A 516      28.585  -9.992  -3.683  1.00 50.44           N  
ATOM    821  N   ASN A 517      29.208  -1.907  -3.225  1.00 38.29           N  
ATOM    822  CA  ASN A 517      29.135  -0.827  -4.212  1.00 37.10           C  
ATOM    823  C   ASN A 517      29.819   0.442  -3.796  1.00 38.08           C  
ATOM    824  O   ASN A 517      29.580   1.499  -4.402  1.00 36.98           O  
ATOM    825  CB  ASN A 517      27.694  -0.548  -4.588  1.00 37.55           C  
ATOM    826  CG  ASN A 517      27.018  -1.764  -5.173  1.00 39.04           C  
ATOM    827  OD1 ASN A 517      27.297  -2.132  -6.304  1.00 40.83           O  
ATOM    828  ND2 ASN A 517      26.185  -2.438  -4.383  1.00 37.25           N  
ATOM    829  N   LYS A 518      30.696   0.340  -2.797  1.00 38.18           N  
ATOM    830  CA  LYS A 518      31.402   1.504  -2.278  1.00 41.76           C  
ATOM    831  C   LYS A 518      32.219   2.317  -3.289  1.00 43.20           C  
ATOM    832  O   LYS A 518      32.467   3.502  -3.070  1.00 43.98           O  
ATOM    833  CB  LYS A 518      32.238   1.178  -1.023  1.00 42.48           C  
ATOM    834  CG  LYS A 518      33.438   0.247  -1.184  1.00 46.69           C  
ATOM    835  CD  LYS A 518      34.365   0.362   0.042  1.00 51.52           C  
ATOM    836  CE  LYS A 518      34.790  -1.017   0.601  1.00 56.18           C  
ATOM    837  NZ  LYS A 518      36.249  -1.097   1.078  1.00 58.27           N  
ATOM    838  N   ASN A 519      32.628   1.709  -4.394  1.00 43.46           N  
ATOM    839  CA  ASN A 519      33.397   2.479  -5.346  1.00 44.60           C  
ATOM    840  C   ASN A 519      32.540   3.165  -6.423  1.00 44.70           C  
ATOM    841  O   ASN A 519      33.038   4.026  -7.160  1.00 46.06           O  
ATOM    842  CB  ASN A 519      34.584   1.661  -5.878  1.00 45.34           C  
ATOM    843  CG  ASN A 519      35.622   1.372  -4.778  1.00 46.88           C  
ATOM    844  OD1 ASN A 519      35.957   2.248  -3.969  1.00 51.30           O  
ATOM    845  ND2 ASN A 519      36.102   0.147  -4.723  1.00 48.88           N  
ATOM    846  N   SER A 520      31.248   2.830  -6.473  1.00 43.39           N  
ATOM    847  CA  SER A 520      30.329   3.428  -7.451  1.00 43.15           C  
ATOM    848  C   SER A 520      29.348   4.439  -6.871  1.00 41.77           C  
ATOM    849  O   SER A 520      28.981   5.395  -7.546  1.00 42.66           O  
ATOM    850  CB  SER A 520      29.561   2.358  -8.227  1.00 43.21           C  
ATOM    851  OG  SER A 520      29.272   1.238  -7.416  1.00 46.39           O  
ATOM    852  N   LEU A 521      28.929   4.244  -5.627  1.00 39.60           N  
ATOM    853  CA  LEU A 521      27.894   5.082  -5.046  1.00 37.42           C  
ATOM    854  C   LEU A 521      28.372   6.514  -4.898  1.00 36.86           C  
ATOM    855  O   LEU A 521      29.501   6.759  -4.452  1.00 37.65           O  
ATOM    856  CB  LEU A 521      27.405   4.529  -3.692  1.00 37.58           C  
ATOM    857  CG  LEU A 521      26.593   3.229  -3.741  1.00 38.12           C  
ATOM    858  CD1 LEU A 521      26.548   2.509  -2.388  1.00 38.85           C  
ATOM    859  CD2 LEU A 521      25.182   3.395  -4.352  1.00 38.75           C  
ATOM    860  N   LYS A 522      27.508   7.445  -5.272  1.00 35.35           N  
ATOM    861  CA  LYS A 522      27.787   8.874  -5.155  1.00 36.77           C  
ATOM    862  C   LYS A 522      27.230   9.383  -3.810  1.00 35.13           C  
ATOM    863  O   LYS A 522      26.286   8.807  -3.260  1.00 33.87           O  
ATOM    864  CB  LYS A 522      27.077   9.630  -6.287  1.00 37.03           C  
ATOM    865  CG  LYS A 522      27.499   9.271  -7.706  1.00 41.05           C  
ATOM    866  CD  LYS A 522      26.526   9.888  -8.732  1.00 44.14           C  
ATOM    867  CE  LYS A 522      26.606  11.439  -8.751  1.00 44.58           C  
ATOM    868  NZ  LYS A 522      27.813  12.005  -9.501  1.00 47.42           N  
ATOM    869  N   VAL A 523      27.786  10.461  -3.282  1.00 33.80           N  
ATOM    870  CA  VAL A 523      27.227  11.022  -2.021  1.00 32.19           C  
ATOM    871  C   VAL A 523      25.723  11.366  -2.147  1.00 31.12           C  
ATOM    872  O   VAL A 523      24.944  11.170  -1.204  1.00 29.25           O  
ATOM    873  CB  VAL A 523      28.027  12.233  -1.510  1.00 33.45           C  
ATOM    874  CG1 VAL A 523      27.466  12.747  -0.169  1.00 32.71           C  
ATOM    875  CG2 VAL A 523      29.467  11.846  -1.314  1.00 36.57           C  
ATOM    876  N   LEU A 524      25.296  11.834  -3.324  1.00 29.85           N  
ATOM    877  CA  LEU A 524      23.858  12.056  -3.581  1.00 30.77           C  
ATOM    878  C   LEU A 524      22.967  10.886  -3.091  1.00 29.12           C  
ATOM    879  O   LEU A 524      21.934  11.065  -2.457  1.00 27.25           O  
ATOM    880  CB  LEU A 524      23.638  12.237  -5.088  1.00 31.82           C  
ATOM    881  CG  LEU A 524      22.235  12.297  -5.657  1.00 34.10           C  
ATOM    882  CD1 LEU A 524      21.702  13.512  -4.993  1.00 36.15           C  
ATOM    883  CD2 LEU A 524      22.226  12.516  -7.204  1.00 34.46           C  
ATOM    884  N   THR A 525      23.357   9.685  -3.458  1.00 29.53           N  
ATOM    885  CA  THR A 525      22.550   8.513  -3.171  1.00 30.01           C  
ATOM    886  C   THR A 525      22.567   8.185  -1.696  1.00 29.90           C  
ATOM    887  O   THR A 525      21.575   7.724  -1.179  1.00 30.64           O  
ATOM    888  CB  THR A 525      23.113   7.320  -3.915  1.00 30.32           C  
ATOM    889  OG1 THR A 525      23.213   7.679  -5.292  1.00 33.36           O  
ATOM    890  CG2 THR A 525      22.099   6.140  -3.888  1.00 30.73           C  
ATOM    891  N   LEU A 526      23.723   8.336  -1.058  1.00 29.26           N  
ATOM    892  CA  LEU A 526      23.825   8.122   0.382  1.00 28.95           C  
ATOM    893  C   LEU A 526      22.921   9.061   1.162  1.00 28.80           C  
ATOM    894  O   LEU A 526      22.267   8.648   2.133  1.00 27.48           O  
ATOM    895  CB  LEU A 526      25.293   8.220   0.841  1.00 27.92           C  
ATOM    896  CG  LEU A 526      26.290   7.291   0.097  1.00 28.01           C  
ATOM    897  CD1 LEU A 526      27.710   7.560   0.624  1.00 29.58           C  
ATOM    898  CD2 LEU A 526      25.967   5.797   0.272  1.00 26.66           C  
ATOM    899  N   VAL A 527      22.845  10.316   0.730  1.00 28.24           N  
ATOM    900  CA  VAL A 527      21.963  11.277   1.400  1.00 27.99           C  
ATOM    901  C   VAL A 527      20.501  10.909   1.139  1.00 27.24           C  
ATOM    902  O   VAL A 527      19.654  10.962   2.044  1.00 26.92           O  
ATOM    903  CB  VAL A 527      22.300  12.756   0.983  1.00 28.79           C  
ATOM    904  CG1 VAL A 527      21.321  13.704   1.559  1.00 26.25           C  
ATOM    905  CG2 VAL A 527      23.768  13.089   1.358  1.00 29.35           C  
ATOM    906  N   LEU A 528      20.232  10.442  -0.068  1.00 26.01           N  
ATOM    907  CA  LEU A 528      18.875   9.991  -0.447  1.00 26.31           C  
ATOM    908  C   LEU A 528      18.378   8.822   0.411  1.00 25.66           C  
ATOM    909  O   LEU A 528      17.237   8.830   0.851  1.00 26.18           O  
ATOM    910  CB  LEU A 528      18.822   9.542  -1.915  1.00 26.36           C  
ATOM    911  CG  LEU A 528      17.454   9.020  -2.425  1.00 27.28           C  
ATOM    912  CD1 LEU A 528      16.384  10.129  -2.388  1.00 28.52           C  
ATOM    913  CD2 LEU A 528      17.576   8.419  -3.852  1.00 28.48           C  
ATOM    914  N   TYR A 529      19.232   7.832   0.651  1.00 25.92           N  
ATOM    915  CA  TYR A 529      18.850   6.714   1.546  1.00 25.35           C  
ATOM    916  C   TYR A 529      18.600   7.214   2.959  1.00 25.84           C  
ATOM    917  O   TYR A 529      17.665   6.747   3.620  1.00 25.81           O  
ATOM    918  CB  TYR A 529      19.986   5.760   1.677  1.00 25.71           C  
ATOM    919  CG  TYR A 529      20.338   4.995   0.441  1.00 27.65           C  
ATOM    920  CD1 TYR A 529      19.442   4.886  -0.665  1.00 29.29           C  
ATOM    921  CD2 TYR A 529      21.564   4.359   0.367  1.00 30.48           C  
ATOM    922  CE1 TYR A 529      19.797   4.154  -1.770  1.00 29.71           C  
ATOM    923  CE2 TYR A 529      21.905   3.619  -0.750  1.00 29.96           C  
ATOM    924  CZ  TYR A 529      21.028   3.533  -1.790  1.00 28.87           C  
ATOM    925  OH  TYR A 529      21.444   2.809  -2.865  1.00 31.52           O  
ATOM    926  N   SER A 530      19.475   8.102   3.444  1.00 25.26           N  
ATOM    927  CA  SER A 530      19.238   8.764   4.751  1.00 25.29           C  
ATOM    928  C   SER A 530      17.885   9.479   4.825  1.00 25.07           C  
ATOM    929  O   SER A 530      17.151   9.376   5.796  1.00 23.83           O  
ATOM    930  CB  SER A 530      20.366   9.766   5.051  1.00 24.52           C  
ATOM    931  OG  SER A 530      21.613   9.070   5.182  1.00 25.56           O  
ATOM    932  N   LEU A 531      17.581  10.268   3.790  1.00 27.18           N  
ATOM    933  CA  LEU A 531      16.315  10.982   3.715  1.00 26.87           C  
ATOM    934  C   LEU A 531      15.158   9.993   3.697  1.00 26.69           C  
ATOM    935  O   LEU A 531      14.137  10.170   4.378  1.00 27.19           O  
ATOM    936  CB  LEU A 531      16.284  11.870   2.447  1.00 27.72           C  
ATOM    937  CG  LEU A 531      15.010  12.691   2.157  1.00 26.07           C  
ATOM    938  CD1 LEU A 531      14.590  13.578   3.407  1.00 27.56           C  
ATOM    939  CD2 LEU A 531      15.156  13.596   0.867  1.00 27.36           C  
ATOM    940  N   GLN A 532      15.296   8.934   2.915  1.00 26.34           N  
ATOM    941  CA  GLN A 532      14.189   7.997   2.848  1.00 26.29           C  
ATOM    942  C   GLN A 532      13.882   7.357   4.207  1.00 25.94           C  
ATOM    943  O   GLN A 532      12.713   7.158   4.540  1.00 25.84           O  
ATOM    944  CB  GLN A 532      14.440   6.929   1.779  1.00 25.82           C  
ATOM    945  CG  GLN A 532      14.370   7.509   0.348  1.00 25.94           C  
ATOM    946  CD  GLN A 532      14.762   6.529  -0.668  1.00 28.10           C  
ATOM    947  OE1 GLN A 532      15.362   5.475  -0.344  1.00 27.28           O  
ATOM    948  NE2 GLN A 532      14.478   6.863  -1.939  1.00 25.75           N  
ATOM    949  N   ILE A 533      14.930   7.005   4.950  1.00 26.18           N  
ATOM    950  CA  ILE A 533      14.755   6.357   6.238  1.00 25.82           C  
ATOM    951  C   ILE A 533      14.203   7.400   7.205  1.00 26.09           C  
ATOM    952  O   ILE A 533      13.373   7.111   8.043  1.00 27.57           O  
ATOM    953  CB  ILE A 533      16.122   5.781   6.753  1.00 26.77           C  
ATOM    954  CG1 ILE A 533      16.672   4.662   5.810  1.00 26.96           C  
ATOM    955  CG2 ILE A 533      15.998   5.293   8.278  1.00 24.89           C  
ATOM    956  CD1 ILE A 533      15.682   3.455   5.597  1.00 27.55           C  
ATOM    957  N   CYS A 534      14.685   8.631   7.099  1.00 27.61           N  
ATOM    958  CA  CYS A 534      14.190   9.711   7.953  1.00 26.74           C  
ATOM    959  C   CYS A 534      12.660   9.943   7.769  1.00 27.11           C  
ATOM    960  O   CYS A 534      11.901  10.204   8.758  1.00 25.70           O  
ATOM    961  CB  CYS A 534      14.962  10.969   7.582  1.00 27.10           C  
ATOM    962  SG  CYS A 534      14.751  12.262   8.791  1.00 28.50           S  
ATOM    963  N   LYS A 535      12.193   9.865   6.511  1.00 26.03           N  
ATOM    964  CA  LYS A 535      10.733   9.922   6.254  1.00 25.85           C  
ATOM    965  C   LYS A 535       9.968   8.756   6.855  1.00 25.43           C  
ATOM    966  O   LYS A 535       8.878   8.938   7.432  1.00 27.09           O  
ATOM    967  CB  LYS A 535      10.427  10.013   4.747  1.00 25.30           C  
ATOM    968  CG  LYS A 535      11.054  11.244   4.070  1.00 28.99           C  
ATOM    969  CD  LYS A 535      10.863  11.194   2.574  1.00 26.04           C  
ATOM    970  CE  LYS A 535      10.794  12.658   2.014  1.00 34.17           C  
ATOM    971  NZ  LYS A 535      11.059  12.708   0.512  1.00 28.82           N  
ATOM    972  N   ALA A 536      10.511   7.540   6.745  1.00 24.67           N  
ATOM    973  CA  ALA A 536       9.842   6.429   7.399  1.00 24.36           C  
ATOM    974  C   ALA A 536       9.766   6.735   8.907  1.00 25.69           C  
ATOM    975  O   ALA A 536       8.731   6.521   9.527  1.00 26.14           O  
ATOM    976  CB  ALA A 536      10.592   5.125   7.153  1.00 23.15           C  
ATOM    977  N   MET A 537      10.856   7.250   9.485  1.00 26.38           N  
ATOM    978  CA  MET A 537      10.856   7.575  10.922  1.00 27.90           C  
ATOM    979  C   MET A 537       9.921   8.726  11.317  1.00 28.56           C  
ATOM    980  O   MET A 537       9.408   8.743  12.418  1.00 29.77           O  
ATOM    981  CB  MET A 537      12.278   7.873  11.412  1.00 27.00           C  
ATOM    982  CG  MET A 537      13.197   6.654  11.377  1.00 26.11           C  
ATOM    983  SD  MET A 537      12.548   5.164  12.219  1.00 30.48           S  
ATOM    984  CE  MET A 537      12.071   5.738  13.917  1.00 32.03           C  
ATOM    985  N   ALA A 538       9.755   9.712  10.443  1.00 30.41           N  
ATOM    986  CA  ALA A 538       8.823  10.811  10.723  1.00 31.39           C  
ATOM    987  C   ALA A 538       7.409  10.245  10.747  1.00 32.36           C  
ATOM    988  O   ALA A 538       6.596  10.633  11.597  1.00 32.14           O  
ATOM    989  CB  ALA A 538       8.954  11.941   9.671  1.00 31.20           C  
ATOM    990  N   TYR A 539       7.110   9.288   9.850  1.00 33.41           N  
ATOM    991  CA  TYR A 539       5.837   8.586   9.941  1.00 34.50           C  
ATOM    992  C   TYR A 539       5.689   7.843  11.290  1.00 35.30           C  
ATOM    993  O   TYR A 539       4.713   8.052  12.038  1.00 34.55           O  
ATOM    994  CB  TYR A 539       5.584   7.624   8.748  1.00 36.72           C  
ATOM    995  CG  TYR A 539       4.317   6.856   9.015  1.00 39.21           C  
ATOM    996  CD1 TYR A 539       3.083   7.518   9.041  1.00 42.68           C  
ATOM    997  CD2 TYR A 539       4.347   5.483   9.337  1.00 47.14           C  
ATOM    998  CE1 TYR A 539       1.895   6.840   9.352  1.00 47.18           C  
ATOM    999  CE2 TYR A 539       3.139   4.782   9.634  1.00 48.70           C  
ATOM   1000  CZ  TYR A 539       1.924   5.477   9.663  1.00 48.90           C  
ATOM   1001  OH  TYR A 539       0.721   4.826   9.935  1.00 52.49           O  
ATOM   1002  N   LEU A 540       6.656   7.004  11.640  1.00 34.92           N  
ATOM   1003  CA  LEU A 540       6.588   6.319  12.943  1.00 36.67           C  
ATOM   1004  C   LEU A 540       6.425   7.282  14.125  1.00 38.18           C  
ATOM   1005  O   LEU A 540       5.696   6.982  15.055  1.00 39.15           O  
ATOM   1006  CB  LEU A 540       7.793   5.394  13.152  1.00 36.06           C  
ATOM   1007  CG  LEU A 540       7.843   4.170  12.228  1.00 36.63           C  
ATOM   1008  CD1 LEU A 540       9.179   3.419  12.417  1.00 34.65           C  
ATOM   1009  CD2 LEU A 540       6.644   3.218  12.463  1.00 33.69           C  
ATOM   1010  N   GLU A 541       7.059   8.458  14.043  1.00 40.30           N  
ATOM   1011  CA  GLU A 541       6.987   9.483  15.092  1.00 42.42           C  
ATOM   1012  C   GLU A 541       5.587  10.070  15.200  1.00 43.82           C  
ATOM   1013  O   GLU A 541       5.156  10.449  16.297  1.00 45.21           O  
ATOM   1014  CB  GLU A 541       7.948  10.629  14.816  1.00 43.16           C  
ATOM   1015  CG  GLU A 541       7.896  11.820  15.797  1.00 42.95           C  
ATOM   1016  CD  GLU A 541       8.877  12.912  15.394  1.00 44.35           C  
ATOM   1017  OE1 GLU A 541       8.563  13.670  14.452  1.00 47.12           O  
ATOM   1018  OE2 GLU A 541       9.990  12.997  15.963  1.00 46.53           O  
ATOM   1019  N   SER A 542       4.892  10.150  14.071  1.00 44.11           N  
ATOM   1020  CA  SER A 542       3.542  10.708  14.035  1.00 45.03           C  
ATOM   1021  C   SER A 542       2.573   9.839  14.839  1.00 46.53           C  
ATOM   1022  O   SER A 542       1.524  10.335  15.271  1.00 46.85           O  
ATOM   1023  CB  SER A 542       3.058  10.859  12.597  1.00 43.94           C  
ATOM   1024  OG  SER A 542       2.532   9.619  12.165  1.00 44.40           O  
ATOM   1025  N   ILE A 543       2.903   8.551  15.021  1.00 47.56           N  
ATOM   1026  CA  ILE A 543       2.130   7.691  15.936  1.00 48.71           C  
ATOM   1027  C   ILE A 543       2.823   7.324  17.249  1.00 49.29           C  
ATOM   1028  O   ILE A 543       2.402   6.407  17.942  1.00 49.27           O  
ATOM   1029  CB  ILE A 543       1.566   6.423  15.235  1.00 48.60           C  
ATOM   1030  CG1 ILE A 543       2.678   5.482  14.796  1.00 47.81           C  
ATOM   1031  CG2 ILE A 543       0.652   6.821  14.071  1.00 48.85           C  
ATOM   1032  CD1 ILE A 543       2.342   4.664  13.593  1.00 45.63           C  
ATOM   1033  N   ASN A 544       3.854   8.074  17.610  1.00 50.36           N  
ATOM   1034  CA  ASN A 544       4.736   7.696  18.722  1.00 51.29           C  
ATOM   1035  C   ASN A 544       4.997   6.190  18.854  1.00 51.10           C  
ATOM   1036  O   ASN A 544       4.982   5.631  19.962  1.00 51.61           O  
ATOM   1037  CB  ASN A 544       4.333   8.338  20.060  1.00 51.87           C  
ATOM   1038  CG  ASN A 544       5.549   8.809  20.854  1.00 53.67           C  
ATOM   1039  OD1 ASN A 544       5.720  10.003  21.111  1.00 56.58           O  
ATOM   1040  ND2 ASN A 544       6.420   7.867  21.216  1.00 55.35           N  
ATOM   1041  N   CYS A 545       5.208   5.563  17.690  1.00 50.45           N  
ATOM   1042  CA  CYS A 545       5.853   4.264  17.539  1.00 49.92           C  
ATOM   1043  C   CYS A 545       7.372   4.480  17.542  1.00 47.87           C  
ATOM   1044  O   CYS A 545       7.885   5.330  16.800  1.00 46.59           O  
ATOM   1045  CB  CYS A 545       5.479   3.660  16.199  1.00 50.70           C  
ATOM   1046  SG  CYS A 545       4.505   2.153  16.288  1.00 57.92           S  
ATOM   1047  N   VAL A 546       8.058   3.733  18.404  1.00 46.23           N  
ATOM   1048  CA  VAL A 546       9.505   3.723  18.504  1.00 44.96           C  
ATOM   1049  C   VAL A 546      10.056   2.482  17.795  1.00 44.01           C  
ATOM   1050  O   VAL A 546       9.571   1.371  18.004  1.00 43.65           O  
ATOM   1051  CB  VAL A 546      10.017   3.786  19.993  1.00 45.46           C  
ATOM   1052  CG1 VAL A 546       9.383   4.977  20.770  1.00 44.88           C  
ATOM   1053  CG2 VAL A 546       9.756   2.492  20.730  1.00 46.55           C  
ATOM   1054  N   HIS A 547      11.059   2.691  16.951  1.00 41.66           N  
ATOM   1055  CA  HIS A 547      11.736   1.611  16.262  1.00 41.67           C  
ATOM   1056  C   HIS A 547      13.086   1.325  16.954  1.00 41.55           C  
ATOM   1057  O   HIS A 547      13.933   2.182  17.086  1.00 43.21           O  
ATOM   1058  CB  HIS A 547      11.928   1.989  14.780  1.00 40.54           C  
ATOM   1059  CG  HIS A 547      12.334   0.843  13.917  1.00 38.47           C  
ATOM   1060  ND1 HIS A 547      11.493   0.280  12.983  1.00 38.63           N  
ATOM   1061  CD2 HIS A 547      13.481   0.135  13.862  1.00 37.62           C  
ATOM   1062  CE1 HIS A 547      12.108  -0.722  12.384  1.00 33.65           C  
ATOM   1063  NE2 HIS A 547      13.313  -0.837  12.904  1.00 35.29           N  
ATOM   1064  N   ARG A 548      13.328   0.134  17.436  1.00 41.57           N  
ATOM   1065  CA  ARG A 548      14.571   0.049  18.205  1.00 41.15           C  
ATOM   1066  C   ARG A 548      15.793  -0.429  17.383  1.00 39.51           C  
ATOM   1067  O   ARG A 548      16.818  -0.780  17.941  1.00 37.96           O  
ATOM   1068  CB  ARG A 548      14.361  -0.823  19.435  1.00 41.45           C  
ATOM   1069  CG  ARG A 548      13.733  -0.034  20.567  1.00 46.91           C  
ATOM   1070  CD  ARG A 548      12.451  -0.616  21.041  1.00 50.88           C  
ATOM   1071  NE  ARG A 548      12.664  -1.489  22.173  1.00 55.34           N  
ATOM   1072  CZ  ARG A 548      12.142  -1.292  23.387  1.00 55.73           C  
ATOM   1073  NH1 ARG A 548      11.358  -0.245  23.625  1.00 53.67           N  
ATOM   1074  NH2 ARG A 548      12.406  -2.156  24.359  1.00 55.64           N  
ATOM   1075  N   ASP A 549      15.675  -0.430  16.059  1.00 38.34           N  
ATOM   1076  CA  ASP A 549      16.724  -1.058  15.237  1.00 37.45           C  
ATOM   1077  C   ASP A 549      16.911  -0.352  13.901  1.00 35.17           C  
ATOM   1078  O   ASP A 549      16.763  -0.955  12.854  1.00 34.32           O  
ATOM   1079  CB  ASP A 549      16.416  -2.544  15.012  1.00 37.33           C  
ATOM   1080  CG  ASP A 549      17.593  -3.306  14.418  1.00 41.42           C  
ATOM   1081  OD1 ASP A 549      18.767  -2.891  14.576  1.00 42.71           O  
ATOM   1082  OD2 ASP A 549      17.429  -4.374  13.790  1.00 46.55           O  
ATOM   1083  N   ILE A 550      17.220   0.934  13.970  1.00 32.83           N  
ATOM   1084  CA  ILE A 550      17.474   1.732  12.778  1.00 32.39           C  
ATOM   1085  C   ILE A 550      18.976   1.565  12.489  1.00 31.43           C  
ATOM   1086  O   ILE A 550      19.804   2.259  13.067  1.00 32.94           O  
ATOM   1087  CB  ILE A 550      17.141   3.196  13.072  1.00 32.14           C  
ATOM   1088  CG1 ILE A 550      15.765   3.346  13.766  1.00 33.01           C  
ATOM   1089  CG2 ILE A 550      17.183   4.006  11.832  1.00 34.93           C  
ATOM   1090  CD1 ILE A 550      15.578   4.737  14.344  1.00 31.12           C  
ATOM   1091  N   ALA A 551      19.317   0.560  11.689  1.00 30.41           N  
ATOM   1092  CA  ALA A 551      20.706   0.208  11.396  1.00 28.84           C  
ATOM   1093  C   ALA A 551      20.757  -0.409   9.996  1.00 27.79           C  
ATOM   1094  O   ALA A 551      19.804  -0.999   9.513  1.00 27.33           O  
ATOM   1095  CB  ALA A 551      21.286  -0.765  12.444  1.00 28.41           C  
ATOM   1096  N   VAL A 552      21.877  -0.247   9.347  1.00 26.91           N  
ATOM   1097  CA  VAL A 552      22.051  -0.662   7.957  1.00 27.93           C  
ATOM   1098  C   VAL A 552      21.822  -2.180   7.722  1.00 28.69           C  
ATOM   1099  O   VAL A 552      21.375  -2.595   6.629  1.00 28.53           O  
ATOM   1100  CB  VAL A 552      23.451  -0.099   7.606  1.00 29.35           C  
ATOM   1101  CG1 VAL A 552      24.486  -1.068   7.241  1.00 29.65           C  
ATOM   1102  CG2 VAL A 552      23.422   1.321   6.919  1.00 29.63           C  
ATOM   1103  N   ARG A 553      22.093  -3.004   8.745  1.00 29.00           N  
ATOM   1104  CA  ARG A 553      21.807  -4.439   8.698  1.00 30.75           C  
ATOM   1105  C   ARG A 553      20.296  -4.717   8.616  1.00 30.24           C  
ATOM   1106  O   ARG A 553      19.888  -5.762   8.135  1.00 30.75           O  
ATOM   1107  CB  ARG A 553      22.373  -5.144   9.946  1.00 31.88           C  
ATOM   1108  CG  ARG A 553      22.515  -6.688   9.834  1.00 37.53           C  
ATOM   1109  CD  ARG A 553      22.438  -7.432  11.222  1.00 46.94           C  
ATOM   1110  NE  ARG A 553      23.536  -8.393  11.464  1.00 53.77           N  
ATOM   1111  CZ  ARG A 553      23.387  -9.651  11.967  1.00 55.57           C  
ATOM   1112  NH1 ARG A 553      22.180 -10.143  12.272  1.00 55.26           N  
ATOM   1113  NH2 ARG A 553      24.457 -10.428  12.145  1.00 52.28           N  
ATOM   1114  N   ASN A 554      19.490  -3.761   9.070  1.00 29.68           N  
ATOM   1115  CA  ASN A 554      18.049  -3.901   9.173  1.00 28.79           C  
ATOM   1116  C   ASN A 554      17.289  -3.017   8.207  1.00 28.31           C  
ATOM   1117  O   ASN A 554      16.138  -2.651   8.446  1.00 27.59           O  
ATOM   1118  CB  ASN A 554      17.612  -3.592  10.611  1.00 31.01           C  
ATOM   1119  CG  ASN A 554      16.222  -4.140  10.895  1.00 32.09           C  
ATOM   1120  OD1 ASN A 554      15.283  -3.410  11.223  1.00 36.68           O  
ATOM   1121  ND2 ASN A 554      16.086  -5.412  10.721  1.00 32.67           N  
ATOM   1122  N   ILE A 555      17.955  -2.637   7.111  1.00 26.54           N  
ATOM   1123  CA  ILE A 555      17.316  -1.849   6.076  1.00 25.87           C  
ATOM   1124  C   ILE A 555      17.584  -2.667   4.810  1.00 25.52           C  
ATOM   1125  O   ILE A 555      18.683  -3.168   4.650  1.00 25.06           O  
ATOM   1126  CB  ILE A 555      17.982  -0.440   5.956  1.00 26.20           C  
ATOM   1127  CG1 ILE A 555      17.799   0.385   7.237  1.00 25.30           C  
ATOM   1128  CG2 ILE A 555      17.431   0.357   4.736  1.00 23.08           C  
ATOM   1129  CD1 ILE A 555      18.647   1.631   7.195  1.00 27.68           C  
ATOM   1130  N   LEU A 556      16.559  -2.804   3.972  1.00 26.00           N  
ATOM   1131  CA  LEU A 556      16.587  -3.587   2.737  1.00 25.75           C  
ATOM   1132  C   LEU A 556      16.642  -2.645   1.550  1.00 25.46           C  
ATOM   1133  O   LEU A 556      16.099  -1.539   1.577  1.00 24.22           O  
ATOM   1134  CB  LEU A 556      15.325  -4.463   2.585  1.00 26.22           C  
ATOM   1135  CG  LEU A 556      15.235  -5.716   3.444  1.00 26.45           C  
ATOM   1136  CD1 LEU A 556      16.445  -6.618   3.261  1.00 26.45           C  
ATOM   1137  CD2 LEU A 556      15.067  -5.326   4.946  1.00 26.26           C  
ATOM   1138  N   VAL A 557      17.247  -3.130   0.480  1.00 25.95           N  
ATOM   1139  CA  VAL A 557      17.426  -2.295  -0.717  1.00 26.13           C  
ATOM   1140  C   VAL A 557      16.438  -2.806  -1.734  1.00 26.93           C  
ATOM   1141  O   VAL A 557      16.578  -3.932  -2.217  1.00 28.02           O  
ATOM   1142  CB  VAL A 557      18.909  -2.340  -1.265  1.00 27.11           C  
ATOM   1143  CG1 VAL A 557      19.042  -1.607  -2.625  1.00 24.05           C  
ATOM   1144  CG2 VAL A 557      19.899  -1.715  -0.218  1.00 25.08           C  
ATOM   1145  N   ALA A 558      15.433  -1.988  -2.035  1.00 26.83           N  
ATOM   1146  CA  ALA A 558      14.419  -2.363  -2.984  1.00 28.20           C  
ATOM   1147  C   ALA A 558      14.940  -2.124  -4.425  1.00 29.75           C  
ATOM   1148  O   ALA A 558      14.700  -2.927  -5.299  1.00 30.51           O  
ATOM   1149  CB  ALA A 558      13.160  -1.584  -2.758  1.00 26.28           C  
ATOM   1150  N   SER A 559      15.680  -1.047  -4.626  1.00 31.98           N  
ATOM   1151  CA  SER A 559      16.249  -0.711  -5.919  1.00 32.39           C  
ATOM   1152  C   SER A 559      17.444   0.203  -5.637  1.00 32.93           C  
ATOM   1153  O   SER A 559      17.619   0.652  -4.478  1.00 32.32           O  
ATOM   1154  CB  SER A 559      15.205   0.011  -6.771  1.00 33.78           C  
ATOM   1155  OG  SER A 559      15.095   1.348  -6.364  1.00 33.39           O  
ATOM   1156  N   PRO A 560      18.307   0.466  -6.634  1.00 32.33           N  
ATOM   1157  CA  PRO A 560      19.438   1.378  -6.370  1.00 31.91           C  
ATOM   1158  C   PRO A 560      19.017   2.722  -5.816  1.00 31.41           C  
ATOM   1159  O   PRO A 560      19.860   3.350  -5.169  1.00 32.34           O  
ATOM   1160  CB  PRO A 560      20.156   1.521  -7.725  1.00 31.21           C  
ATOM   1161  CG  PRO A 560      19.759   0.212  -8.510  1.00 31.93           C  
ATOM   1162  CD  PRO A 560      18.354  -0.131  -8.000  1.00 32.36           C  
ATOM   1163  N   GLU A 561      17.774   3.136  -6.037  1.00 30.79           N  
ATOM   1164  CA  GLU A 561      17.287   4.423  -5.543  1.00 32.32           C  
ATOM   1165  C   GLU A 561      16.198   4.316  -4.492  1.00 31.13           C  
ATOM   1166  O   GLU A 561      15.515   5.302  -4.223  1.00 32.45           O  
ATOM   1167  CB  GLU A 561      16.770   5.257  -6.721  1.00 33.37           C  
ATOM   1168  CG  GLU A 561      17.907   5.585  -7.680  1.00 38.21           C  
ATOM   1169  CD  GLU A 561      17.726   6.916  -8.375  1.00 43.09           C  
ATOM   1170  OE1 GLU A 561      18.617   7.787  -8.271  1.00 43.15           O  
ATOM   1171  OE2 GLU A 561      16.668   7.083  -9.027  1.00 48.04           O  
ATOM   1172  N   CYS A 562      16.010   3.139  -3.895  1.00 29.71           N  
ATOM   1173  CA  CYS A 562      14.959   2.990  -2.874  1.00 30.51           C  
ATOM   1174  C   CYS A 562      15.350   2.035  -1.741  1.00 29.27           C  
ATOM   1175  O   CYS A 562      15.638   0.873  -1.999  1.00 28.51           O  
ATOM   1176  CB  CYS A 562      13.658   2.461  -3.502  1.00 29.27           C  
ATOM   1177  SG  CYS A 562      12.265   2.342  -2.313  1.00 33.64           S  
ATOM   1178  N   VAL A 563      15.287   2.500  -0.501  1.00 28.09           N  
ATOM   1179  CA  VAL A 563      15.550   1.610   0.623  1.00 27.92           C  
ATOM   1180  C   VAL A 563      14.316   1.490   1.475  1.00 29.18           C  
ATOM   1181  O   VAL A 563      13.451   2.369   1.427  1.00 29.14           O  
ATOM   1182  CB  VAL A 563      16.757   2.056   1.483  1.00 27.90           C  
ATOM   1183  CG1 VAL A 563      18.090   1.834   0.692  1.00 24.04           C  
ATOM   1184  CG2 VAL A 563      16.620   3.519   1.889  1.00 26.62           C  
ATOM   1185  N   LYS A 564      14.259   0.422   2.289  1.00 28.90           N  
ATOM   1186  CA  LYS A 564      13.114   0.190   3.132  1.00 29.28           C  
ATOM   1187  C   LYS A 564      13.582  -0.238   4.511  1.00 28.28           C  
ATOM   1188  O   LYS A 564      14.256  -1.231   4.651  1.00 27.78           O  
ATOM   1189  CB  LYS A 564      12.275  -0.951   2.580  1.00 29.34           C  
ATOM   1190  CG  LYS A 564      11.943  -0.832   1.131  1.00 33.08           C  
ATOM   1191  CD  LYS A 564      10.531  -0.422   0.938  1.00 32.71           C  
ATOM   1192  CE  LYS A 564      10.133  -0.634  -0.523  1.00 30.77           C  
ATOM   1193  NZ  LYS A 564       9.150   0.416  -0.915  1.00 31.10           N  
ATOM   1194  N   LEU A 565      13.153   0.495   5.519  1.00 27.66           N  
ATOM   1195  CA  LEU A 565      13.431   0.157   6.897  1.00 28.08           C  
ATOM   1196  C   LEU A 565      12.762  -1.168   7.269  1.00 29.80           C  
ATOM   1197  O   LEU A 565      11.562  -1.420   6.942  1.00 29.80           O  
ATOM   1198  CB  LEU A 565      12.906   1.279   7.764  1.00 27.08           C  
ATOM   1199  CG  LEU A 565      13.028   1.040   9.277  1.00 30.17           C  
ATOM   1200  CD1 LEU A 565      14.537   1.035   9.610  1.00 26.66           C  
ATOM   1201  CD2 LEU A 565      12.249   2.126   9.975  1.00 31.18           C  
ATOM   1202  N   GLY A 566      13.537  -2.011   7.931  1.00 31.37           N  
ATOM   1203  CA  GLY A 566      13.096  -3.345   8.332  1.00 34.51           C  
ATOM   1204  C   GLY A 566      12.085  -3.415   9.469  1.00 37.35           C  
ATOM   1205  O   GLY A 566      11.753  -2.388  10.100  1.00 36.20           O  
ATOM   1206  N   ASP A 567      11.607  -4.635   9.713  1.00 39.76           N  
ATOM   1207  CA  ASP A 567      10.472  -4.889  10.615  1.00 45.32           C  
ATOM   1208  C   ASP A 567      10.977  -4.955  12.028  1.00 46.86           C  
ATOM   1209  O   ASP A 567      10.803  -4.022  12.800  1.00 47.84           O  
ATOM   1210  CB  ASP A 567       9.732  -6.219  10.247  1.00 45.16           C  
ATOM   1211  CG  ASP A 567      10.572  -7.130   9.344  1.00 49.23           C  
ATOM   1212  OD1 ASP A 567      10.126  -8.236   9.016  1.00 53.01           O  
ATOM   1213  OD2 ASP A 567      11.700  -6.818   8.905  1.00 54.57           O  
ATOM   1214  N   PHE A 568      11.618  -6.079  12.344  1.00 50.19           N  
ATOM   1215  CA  PHE A 568      12.264  -6.315  13.633  1.00 52.06           C  
ATOM   1216  C   PHE A 568      12.712  -4.997  14.267  1.00 52.74           C  
ATOM   1217  O   PHE A 568      13.238  -4.111  13.561  1.00 52.53           O  
ATOM   1218  CB  PHE A 568      13.474  -7.257  13.466  1.00 53.13           C  
ATOM   1219  CG  PHE A 568      14.354  -7.324  14.692  1.00 55.67           C  
ATOM   1220  CD1 PHE A 568      14.093  -8.242  15.699  1.00 57.77           C  
ATOM   1221  CD2 PHE A 568      15.401  -6.417  14.864  1.00 59.64           C  
ATOM   1222  CE1 PHE A 568      14.886  -8.285  16.859  1.00 59.52           C  
ATOM   1223  CE2 PHE A 568      16.204  -6.445  16.026  1.00 60.85           C  
ATOM   1224  CZ  PHE A 568      15.936  -7.387  17.021  1.00 61.01           C  
ATOM   1225  N   GLY A 569      12.504  -4.888  15.584  1.00 53.03           N  
ATOM   1226  CA  GLY A 569      12.914  -3.725  16.362  1.00 53.73           C  
ATOM   1227  C   GLY A 569      11.820  -2.698  16.239  1.00 55.32           C  
ATOM   1228  O   GLY A 569      11.950  -1.559  16.740  1.00 55.85           O  
ATOM   1229  N   LEU A 570      10.764  -3.099  15.518  1.00 56.15           N  
ATOM   1230  CA  LEU A 570       9.430  -2.504  15.619  1.00 56.83           C  
ATOM   1231  C   LEU A 570       8.461  -3.445  16.331  1.00 57.21           C  
ATOM   1232  O   LEU A 570       8.257  -4.596  15.914  1.00 57.41           O  
ATOM   1233  CB  LEU A 570       8.884  -2.172  14.242  1.00 56.99           C  
ATOM   1234  CG  LEU A 570       7.954  -0.964  14.146  1.00 58.59           C  
ATOM   1235  CD1 LEU A 570       8.079  -0.010  15.356  1.00 57.88           C  
ATOM   1236  CD2 LEU A 570       8.217  -0.236  12.849  1.00 57.73           C  
ATOM   1237  N   THR A 585      17.587  -8.815  26.019  1.00 64.15           N  
ATOM   1238  CA  THR A 585      19.052  -8.926  26.027  1.00 64.23           C  
ATOM   1239  C   THR A 585      19.676  -8.576  24.658  1.00 63.65           C  
ATOM   1240  O   THR A 585      19.003  -7.972  23.808  1.00 64.00           O  
ATOM   1241  CB  THR A 585      19.510 -10.327  26.520  1.00 64.39           C  
ATOM   1242  OG1 THR A 585      18.648 -11.341  25.983  1.00 65.29           O  
ATOM   1243  CG2 THR A 585      19.339 -10.459  28.043  1.00 64.66           C  
ATOM   1244  N   ARG A 586      20.950  -8.953  24.471  1.00 62.64           N  
ATOM   1245  CA  ARG A 586      21.811  -8.583  23.309  1.00 61.13           C  
ATOM   1246  C   ARG A 586      21.463  -7.272  22.547  1.00 58.99           C  
ATOM   1247  O   ARG A 586      20.995  -7.303  21.407  1.00 59.33           O  
ATOM   1248  CB  ARG A 586      21.990  -9.778  22.353  1.00 61.66           C  
ATOM   1249  CG  ARG A 586      23.300  -9.744  21.562  1.00 64.09           C  
ATOM   1250  CD  ARG A 586      24.546 -10.129  22.358  1.00 69.07           C  
ATOM   1251  NE  ARG A 586      25.351  -8.981  22.806  1.00 72.15           N  
ATOM   1252  CZ  ARG A 586      26.666  -9.040  23.058  1.00 73.18           C  
ATOM   1253  NH1 ARG A 586      27.332 -10.182  22.904  1.00 73.58           N  
ATOM   1254  NH2 ARG A 586      27.320  -7.963  23.468  1.00 72.58           N  
ATOM   1255  N   LEU A 587      21.706  -6.134  23.193  1.00 56.30           N  
ATOM   1256  CA  LEU A 587      21.298  -4.824  22.669  1.00 53.37           C  
ATOM   1257  C   LEU A 587      22.317  -4.236  21.712  1.00 50.50           C  
ATOM   1258  O   LEU A 587      23.507  -4.554  21.820  1.00 50.18           O  
ATOM   1259  CB  LEU A 587      21.107  -3.825  23.805  1.00 54.08           C  
ATOM   1260  CG  LEU A 587      20.657  -4.299  25.180  1.00 55.24           C  
ATOM   1261  CD1 LEU A 587      21.884  -4.236  26.076  1.00 57.65           C  
ATOM   1262  CD2 LEU A 587      19.528  -3.391  25.704  1.00 56.11           C  
ATOM   1263  N   PRO A 588      21.878  -3.363  20.787  1.00 47.06           N  
ATOM   1264  CA  PRO A 588      22.843  -2.696  19.901  1.00 43.20           C  
ATOM   1265  C   PRO A 588      23.459  -1.493  20.629  1.00 39.56           C  
ATOM   1266  O   PRO A 588      23.275  -0.322  20.282  1.00 38.15           O  
ATOM   1267  CB  PRO A 588      21.995  -2.310  18.672  1.00 42.40           C  
ATOM   1268  CG  PRO A 588      20.615  -2.067  19.222  1.00 45.19           C  
ATOM   1269  CD  PRO A 588      20.491  -2.944  20.495  1.00 46.48           C  
ATOM   1270  N   ILE A 589      24.237  -1.804  21.656  1.00 36.45           N  
ATOM   1271  CA  ILE A 589      24.955  -0.771  22.414  1.00 35.12           C  
ATOM   1272  C   ILE A 589      25.606   0.365  21.583  1.00 33.65           C  
ATOM   1273  O   ILE A 589      25.462   1.537  21.931  1.00 32.98           O  
ATOM   1274  CB  ILE A 589      26.035  -1.400  23.325  1.00 33.86           C  
ATOM   1275  CG1 ILE A 589      25.382  -2.332  24.344  1.00 35.80           C  
ATOM   1276  CG2 ILE A 589      26.834  -0.311  23.970  1.00 36.19           C  
ATOM   1277  CD1 ILE A 589      24.414  -1.615  25.314  1.00 37.91           C  
ATOM   1278  N   LYS A 590      26.343   0.010  20.523  1.00 32.71           N  
ATOM   1279  CA  LYS A 590      27.057   1.018  19.736  1.00 31.53           C  
ATOM   1280  C   LYS A 590      26.131   1.951  18.896  1.00 31.40           C  
ATOM   1281  O   LYS A 590      26.586   2.982  18.350  1.00 31.24           O  
ATOM   1282  CB  LYS A 590      28.154   0.365  18.888  1.00 31.47           C  
ATOM   1283  CG  LYS A 590      29.363  -0.144  19.676  1.00 31.18           C  
ATOM   1284  CD  LYS A 590      30.158  -1.225  18.911  1.00 29.59           C  
ATOM   1285  CE  LYS A 590      31.490  -1.568  19.593  1.00 31.68           C  
ATOM   1286  NZ  LYS A 590      32.077  -2.639  18.693  1.00 31.13           N  
ATOM   1287  N   TRP A 591      24.859   1.583  18.772  1.00 30.59           N  
ATOM   1288  CA  TRP A 591      23.866   2.436  18.120  1.00 31.49           C  
ATOM   1289  C   TRP A 591      22.930   3.229  19.065  1.00 31.23           C  
ATOM   1290  O   TRP A 591      22.110   4.002  18.602  1.00 29.79           O  
ATOM   1291  CB  TRP A 591      22.967   1.601  17.173  1.00 31.57           C  
ATOM   1292  CG  TRP A 591      23.611   1.017  15.970  1.00 32.01           C  
ATOM   1293  CD1 TRP A 591      23.466   1.429  14.656  1.00 30.94           C  
ATOM   1294  CD2 TRP A 591      24.448  -0.140  15.934  1.00 34.61           C  
ATOM   1295  NE1 TRP A 591      24.175   0.599  13.825  1.00 30.63           N  
ATOM   1296  CE2 TRP A 591      24.791  -0.371  14.578  1.00 31.54           C  
ATOM   1297  CE3 TRP A 591      24.955  -1.016  16.919  1.00 32.81           C  
ATOM   1298  CZ2 TRP A 591      25.587  -1.442  14.187  1.00 33.95           C  
ATOM   1299  CZ3 TRP A 591      25.770  -2.057  16.532  1.00 32.59           C  
ATOM   1300  CH2 TRP A 591      26.093  -2.254  15.172  1.00 35.17           C  
ATOM   1301  N   MET A 592      23.056   3.032  20.374  1.00 31.93           N  
ATOM   1302  CA  MET A 592      22.056   3.513  21.360  1.00 32.15           C  
ATOM   1303  C   MET A 592      22.437   4.828  22.035  1.00 31.90           C  
ATOM   1304  O   MET A 592      23.597   5.092  22.231  1.00 33.15           O  
ATOM   1305  CB  MET A 592      21.807   2.411  22.441  1.00 31.46           C  
ATOM   1306  CG  MET A 592      20.964   1.220  21.941  1.00 34.42           C  
ATOM   1307  SD  MET A 592      21.160  -0.352  22.931  1.00 43.08           S  
ATOM   1308  CE  MET A 592      20.792   0.364  24.683  1.00 40.76           C  
ATOM   1309  N   SER A 593      21.443   5.648  22.364  1.00 31.42           N  
ATOM   1310  CA  SER A 593      21.586   6.905  23.062  1.00 32.95           C  
ATOM   1311  C   SER A 593      22.073   6.618  24.499  1.00 33.45           C  
ATOM   1312  O   SER A 593      21.848   5.526  25.011  1.00 32.38           O  
ATOM   1313  CB  SER A 593      20.186   7.515  23.207  1.00 33.57           C  
ATOM   1314  OG  SER A 593      19.370   6.650  24.044  1.00 36.43           O  
ATOM   1315  N   PRO A 594      22.715   7.589  25.136  1.00 34.17           N  
ATOM   1316  CA  PRO A 594      23.098   7.460  26.553  1.00 36.02           C  
ATOM   1317  C   PRO A 594      21.925   7.002  27.448  1.00 37.14           C  
ATOM   1318  O   PRO A 594      22.097   6.101  28.279  1.00 38.32           O  
ATOM   1319  CB  PRO A 594      23.519   8.871  26.916  1.00 35.56           C  
ATOM   1320  CG  PRO A 594      24.098   9.383  25.575  1.00 35.49           C  
ATOM   1321  CD  PRO A 594      23.089   8.903  24.573  1.00 33.82           C  
ATOM   1322  N   GLU A 595      20.745   7.577  27.254  1.00 38.30           N  
ATOM   1323  CA  GLU A 595      19.611   7.227  28.101  1.00 38.77           C  
ATOM   1324  C   GLU A 595      19.189   5.782  27.911  1.00 39.03           C  
ATOM   1325  O   GLU A 595      18.781   5.127  28.882  1.00 39.01           O  
ATOM   1326  CB  GLU A 595      18.456   8.260  27.992  1.00 39.47           C  
ATOM   1327  CG  GLU A 595      17.741   8.325  26.658  1.00 37.82           C  
ATOM   1328  CD  GLU A 595      18.337   9.310  25.649  1.00 40.44           C  
ATOM   1329  OE1 GLU A 595      19.520   9.742  25.769  1.00 38.83           O  
ATOM   1330  OE2 GLU A 595      17.597   9.633  24.687  1.00 38.00           O  
ATOM   1331  N   SER A 596      19.346   5.261  26.689  1.00 38.25           N  
ATOM   1332  CA  SER A 596      19.057   3.868  26.399  1.00 39.24           C  
ATOM   1333  C   SER A 596      20.012   2.930  27.114  1.00 40.70           C  
ATOM   1334  O   SER A 596      19.597   1.889  27.656  1.00 41.15           O  
ATOM   1335  CB  SER A 596      19.114   3.571  24.881  1.00 38.28           C  
ATOM   1336  OG  SER A 596      18.195   4.368  24.142  1.00 37.99           O  
ATOM   1337  N   ILE A 597      21.296   3.272  27.057  1.00 42.00           N  
ATOM   1338  CA  ILE A 597      22.348   2.442  27.619  1.00 43.18           C  
ATOM   1339  C   ILE A 597      22.245   2.469  29.164  1.00 44.42           C  
ATOM   1340  O   ILE A 597      22.279   1.417  29.842  1.00 43.94           O  
ATOM   1341  CB  ILE A 597      23.712   2.949  27.131  1.00 42.87           C  
ATOM   1342  CG1 ILE A 597      23.900   2.641  25.625  1.00 44.29           C  
ATOM   1343  CG2 ILE A 597      24.853   2.333  27.958  1.00 43.67           C  
ATOM   1344  CD1 ILE A 597      25.049   3.467  24.954  1.00 40.95           C  
ATOM   1345  N   ASN A 598      22.069   3.668  29.700  1.00 44.67           N  
ATOM   1346  CA  ASN A 598      22.026   3.827  31.128  1.00 46.00           C  
ATOM   1347  C   ASN A 598      20.716   3.363  31.784  1.00 47.33           C  
ATOM   1348  O   ASN A 598      20.753   2.712  32.837  1.00 47.41           O  
ATOM   1349  CB  ASN A 598      22.390   5.259  31.503  1.00 45.22           C  
ATOM   1350  CG  ASN A 598      23.886   5.537  31.364  1.00 44.69           C  
ATOM   1351  OD1 ASN A 598      24.284   6.633  31.000  1.00 46.05           O  
ATOM   1352  ND2 ASN A 598      24.722   4.543  31.679  1.00 47.05           N  
ATOM   1353  N   PHE A 599      19.571   3.649  31.160  1.00 47.49           N  
ATOM   1354  CA  PHE A 599      18.299   3.406  31.821  1.00 48.51           C  
ATOM   1355  C   PHE A 599      17.297   2.562  31.026  1.00 49.04           C  
ATOM   1356  O   PHE A 599      16.147   2.360  31.458  1.00 49.05           O  
ATOM   1357  CB  PHE A 599      17.695   4.739  32.254  1.00 48.81           C  
ATOM   1358  CG  PHE A 599      18.712   5.716  32.818  1.00 50.81           C  
ATOM   1359  CD1 PHE A 599      18.909   6.962  32.225  1.00 50.92           C  
ATOM   1360  CD2 PHE A 599      19.476   5.385  33.948  1.00 53.33           C  
ATOM   1361  CE1 PHE A 599      19.853   7.868  32.744  1.00 52.89           C  
ATOM   1362  CE2 PHE A 599      20.420   6.292  34.483  1.00 53.39           C  
ATOM   1363  CZ  PHE A 599      20.613   7.531  33.881  1.00 51.93           C  
ATOM   1364  N   ARG A 600      17.730   2.048  29.870  1.00 49.27           N  
ATOM   1365  CA  ARG A 600      16.855   1.255  28.998  1.00 49.35           C  
ATOM   1366  C   ARG A 600      15.628   2.063  28.574  1.00 49.11           C  
ATOM   1367  O   ARG A 600      14.592   1.494  28.179  1.00 49.50           O  
ATOM   1368  CB  ARG A 600      16.480  -0.072  29.667  1.00 50.13           C  
ATOM   1369  CG  ARG A 600      17.699  -0.875  30.119  1.00 52.07           C  
ATOM   1370  CD  ARG A 600      17.503  -2.390  30.131  1.00 59.44           C  
ATOM   1371  NE  ARG A 600      18.731  -3.091  29.745  1.00 64.91           N  
ATOM   1372  CZ  ARG A 600      18.784  -4.335  29.259  1.00 68.68           C  
ATOM   1373  NH1 ARG A 600      17.666  -5.058  29.107  1.00 68.98           N  
ATOM   1374  NH2 ARG A 600      19.969  -4.863  28.927  1.00 68.90           N  
ATOM   1375  N   ARG A 601      15.761   3.390  28.658  1.00 48.52           N  
ATOM   1376  CA  ARG A 601      14.765   4.333  28.142  1.00 49.00           C  
ATOM   1377  C   ARG A 601      14.837   4.399  26.614  1.00 48.19           C  
ATOM   1378  O   ARG A 601      15.900   4.642  26.061  1.00 47.98           O  
ATOM   1379  CB  ARG A 601      15.001   5.745  28.693  1.00 49.27           C  
ATOM   1380  CG  ARG A 601      14.849   5.900  30.204  1.00 53.20           C  
ATOM   1381  CD  ARG A 601      13.993   7.101  30.627  1.00 59.88           C  
ATOM   1382  NE  ARG A 601      12.590   6.950  30.205  1.00 66.05           N  
ATOM   1383  CZ  ARG A 601      11.844   7.922  29.654  1.00 68.09           C  
ATOM   1384  NH1 ARG A 601      12.342   9.149  29.474  1.00 68.18           N  
ATOM   1385  NH2 ARG A 601      10.585   7.668  29.297  1.00 67.84           N  
ATOM   1386  N   PHE A 602      13.714   4.182  25.941  1.00 47.34           N  
ATOM   1387  CA  PHE A 602      13.683   4.302  24.496  1.00 47.61           C  
ATOM   1388  C   PHE A 602      12.455   5.087  24.071  1.00 46.59           C  
ATOM   1389  O   PHE A 602      11.330   4.627  24.266  1.00 46.85           O  
ATOM   1390  CB  PHE A 602      13.769   2.933  23.795  1.00 48.24           C  
ATOM   1391  CG  PHE A 602      14.728   2.923  22.626  1.00 50.42           C  
ATOM   1392  CD1 PHE A 602      15.995   2.374  22.756  1.00 51.98           C  
ATOM   1393  CD2 PHE A 602      14.368   3.506  21.391  1.00 51.82           C  
ATOM   1394  CE1 PHE A 602      16.909   2.394  21.662  1.00 55.42           C  
ATOM   1395  CE2 PHE A 602      15.257   3.540  20.305  1.00 49.33           C  
ATOM   1396  CZ  PHE A 602      16.525   2.972  20.426  1.00 53.66           C  
ATOM   1397  N   THR A 603      12.702   6.282  23.526  1.00 45.39           N  
ATOM   1398  CA  THR A 603      11.692   7.246  23.085  1.00 43.43           C  
ATOM   1399  C   THR A 603      11.923   7.666  21.627  1.00 42.74           C  
ATOM   1400  O   THR A 603      12.789   7.106  20.944  1.00 42.10           O  
ATOM   1401  CB  THR A 603      11.753   8.504  23.947  1.00 43.73           C  
ATOM   1402  OG1 THR A 603      13.007   9.168  23.759  1.00 43.19           O  
ATOM   1403  CG2 THR A 603      11.727   8.162  25.443  1.00 43.38           C  
ATOM   1404  N   THR A 604      11.186   8.676  21.160  1.00 41.21           N  
ATOM   1405  CA  THR A 604      11.425   9.220  19.816  1.00 40.21           C  
ATOM   1406  C   THR A 604      12.814   9.849  19.741  1.00 38.34           C  
ATOM   1407  O   THR A 604      13.545   9.649  18.779  1.00 37.07           O  
ATOM   1408  CB  THR A 604      10.289  10.180  19.381  1.00 40.92           C  
ATOM   1409  OG1 THR A 604       9.115   9.395  19.146  1.00 45.20           O  
ATOM   1410  CG2 THR A 604      10.538  10.741  17.977  1.00 40.96           C  
ATOM   1411  N   ALA A 605      13.191  10.567  20.789  1.00 37.12           N  
ATOM   1412  CA  ALA A 605      14.465  11.253  20.817  1.00 36.08           C  
ATOM   1413  C   ALA A 605      15.661  10.259  20.788  1.00 36.02           C  
ATOM   1414  O   ALA A 605      16.745  10.599  20.248  1.00 33.76           O  
ATOM   1415  CB  ALA A 605      14.532  12.173  22.007  1.00 36.82           C  
ATOM   1416  N   SER A 606      15.456   9.061  21.371  1.00 34.67           N  
ATOM   1417  CA  SER A 606      16.465   7.990  21.351  1.00 34.13           C  
ATOM   1418  C   SER A 606      16.602   7.434  19.944  1.00 32.42           C  
ATOM   1419  O   SER A 606      17.693   7.079  19.541  1.00 32.29           O  
ATOM   1420  CB  SER A 606      16.116   6.846  22.328  1.00 34.15           C  
ATOM   1421  OG  SER A 606      16.021   7.415  23.640  1.00 39.21           O  
ATOM   1422  N   ASP A 607      15.483   7.368  19.235  1.00 31.32           N  
ATOM   1423  CA  ASP A 607      15.429   6.987  17.828  1.00 32.13           C  
ATOM   1424  C   ASP A 607      16.139   8.013  16.945  1.00 30.69           C  
ATOM   1425  O   ASP A 607      16.772   7.611  15.994  1.00 31.08           O  
ATOM   1426  CB  ASP A 607      13.978   6.838  17.349  1.00 31.78           C  
ATOM   1427  CG  ASP A 607      13.472   5.428  17.441  1.00 36.27           C  
ATOM   1428  OD1 ASP A 607      14.242   4.495  17.759  1.00 40.91           O  
ATOM   1429  OD2 ASP A 607      12.312   5.128  17.146  1.00 37.86           O  
ATOM   1430  N   VAL A 608      16.009   9.313  17.249  1.00 29.01           N  
ATOM   1431  CA  VAL A 608      16.781  10.352  16.571  1.00 26.69           C  
ATOM   1432  C   VAL A 608      18.323  10.142  16.678  1.00 27.40           C  
ATOM   1433  O   VAL A 608      19.067  10.254  15.663  1.00 24.94           O  
ATOM   1434  CB  VAL A 608      16.385  11.759  17.069  1.00 27.64           C  
ATOM   1435  CG1 VAL A 608      17.299  12.860  16.423  1.00 22.11           C  
ATOM   1436  CG2 VAL A 608      14.924  12.070  16.720  1.00 28.10           C  
ATOM   1437  N   TRP A 609      18.784   9.848  17.907  1.00 25.18           N  
ATOM   1438  CA  TRP A 609      20.170   9.488  18.160  1.00 27.37           C  
ATOM   1439  C   TRP A 609      20.538   8.276  17.294  1.00 27.20           C  
ATOM   1440  O   TRP A 609      21.519   8.328  16.534  1.00 28.44           O  
ATOM   1441  CB  TRP A 609      20.387   9.150  19.667  1.00 27.33           C  
ATOM   1442  CG  TRP A 609      21.794   8.695  19.938  1.00 28.74           C  
ATOM   1443  CD1 TRP A 609      22.362   7.528  19.529  1.00 23.61           C  
ATOM   1444  CD2 TRP A 609      22.802   9.391  20.700  1.00 26.35           C  
ATOM   1445  NE1 TRP A 609      23.674   7.477  19.944  1.00 26.85           N  
ATOM   1446  CE2 TRP A 609      23.969   8.610  20.657  1.00 28.20           C  
ATOM   1447  CE3 TRP A 609      22.826  10.592  21.411  1.00 29.08           C  
ATOM   1448  CZ2 TRP A 609      25.151   8.974  21.322  1.00 32.26           C  
ATOM   1449  CZ3 TRP A 609      24.021  10.983  22.034  1.00 32.26           C  
ATOM   1450  CH2 TRP A 609      25.160  10.165  21.993  1.00 32.58           C  
ATOM   1451  N   MET A 610      19.740   7.208  17.378  1.00 26.40           N  
ATOM   1452  CA  MET A 610      20.054   5.979  16.658  1.00 27.69           C  
ATOM   1453  C   MET A 610      20.035   6.212  15.129  1.00 26.31           C  
ATOM   1454  O   MET A 610      20.856   5.661  14.392  1.00 25.80           O  
ATOM   1455  CB  MET A 610      19.063   4.858  17.022  1.00 27.54           C  
ATOM   1456  CG  MET A 610      19.371   3.530  16.387  1.00 30.19           C  
ATOM   1457  SD  MET A 610      18.238   2.252  16.966  1.00 34.05           S  
ATOM   1458  CE  MET A 610      19.350   0.776  16.915  1.00 34.94           C  
ATOM   1459  N   PHE A 611      19.068   6.996  14.677  1.00 26.80           N  
ATOM   1460  CA  PHE A 611      18.975   7.345  13.262  1.00 25.88           C  
ATOM   1461  C   PHE A 611      20.238   8.065  12.726  1.00 25.36           C  
ATOM   1462  O   PHE A 611      20.640   7.793  11.614  1.00 26.32           O  
ATOM   1463  CB  PHE A 611      17.739   8.178  12.961  1.00 24.32           C  
ATOM   1464  CG  PHE A 611      17.789   8.852  11.564  1.00 24.49           C  
ATOM   1465  CD1 PHE A 611      17.543   8.125  10.406  1.00 26.36           C  
ATOM   1466  CD2 PHE A 611      18.124  10.189  11.439  1.00 25.47           C  
ATOM   1467  CE1 PHE A 611      17.625   8.764   9.096  1.00 23.30           C  
ATOM   1468  CE2 PHE A 611      18.192  10.821  10.151  1.00 26.35           C  
ATOM   1469  CZ  PHE A 611      17.939  10.097   9.004  1.00 22.33           C  
ATOM   1470  N   ALA A 612      20.831   8.973  13.502  1.00 25.22           N  
ATOM   1471  CA  ALA A 612      22.081   9.632  13.126  1.00 25.23           C  
ATOM   1472  C   ALA A 612      23.257   8.634  13.065  1.00 25.80           C  
ATOM   1473  O   ALA A 612      24.114   8.728  12.152  1.00 27.06           O  
ATOM   1474  CB  ALA A 612      22.398  10.813  14.059  1.00 24.86           C  
ATOM   1475  N   VAL A 613      23.297   7.678  14.007  1.00 24.31           N  
ATOM   1476  CA  VAL A 613      24.247   6.568  13.890  1.00 24.04           C  
ATOM   1477  C   VAL A 613      24.064   5.810  12.575  1.00 23.20           C  
ATOM   1478  O   VAL A 613      25.040   5.471  11.912  1.00 23.54           O  
ATOM   1479  CB  VAL A 613      24.164   5.519  15.058  1.00 24.43           C  
ATOM   1480  CG1 VAL A 613      25.314   4.468  14.907  1.00 23.39           C  
ATOM   1481  CG2 VAL A 613      24.227   6.209  16.476  1.00 23.35           C  
ATOM   1482  N   CYS A 614      22.819   5.490  12.218  1.00 23.06           N  
ATOM   1483  CA  CYS A 614      22.560   4.870  10.941  1.00 23.53           C  
ATOM   1484  C   CYS A 614      23.075   5.738   9.766  1.00 23.80           C  
ATOM   1485  O   CYS A 614      23.627   5.210   8.808  1.00 24.07           O  
ATOM   1486  CB  CYS A 614      21.069   4.595  10.814  1.00 24.21           C  
ATOM   1487  SG  CYS A 614      20.571   3.670   9.344  1.00 28.65           S  
ATOM   1488  N   MET A 615      22.913   7.058   9.850  1.00 23.69           N  
ATOM   1489  CA  MET A 615      23.423   7.938   8.784  1.00 24.84           C  
ATOM   1490  C   MET A 615      24.937   7.830   8.660  1.00 24.16           C  
ATOM   1491  O   MET A 615      25.511   7.772   7.551  1.00 23.62           O  
ATOM   1492  CB  MET A 615      23.018   9.382   9.061  1.00 26.08           C  
ATOM   1493  CG  MET A 615      21.506   9.644   8.869  1.00 27.88           C  
ATOM   1494  SD  MET A 615      21.320  11.428   8.611  1.00 32.24           S  
ATOM   1495  CE  MET A 615      22.503  11.683   7.286  1.00 34.47           C  
ATOM   1496  N   TRP A 616      25.570   7.773   9.827  1.00 22.45           N  
ATOM   1497  CA  TRP A 616      26.993   7.561   9.914  1.00 24.01           C  
ATOM   1498  C   TRP A 616      27.416   6.235   9.261  1.00 23.53           C  
ATOM   1499  O   TRP A 616      28.384   6.237   8.509  1.00 25.30           O  
ATOM   1500  CB  TRP A 616      27.504   7.684  11.375  1.00 22.86           C  
ATOM   1501  CG  TRP A 616      29.047   7.571  11.500  1.00 25.04           C  
ATOM   1502  CD1 TRP A 616      29.943   8.604  11.587  1.00 23.10           C  
ATOM   1503  CD2 TRP A 616      29.817   6.364  11.595  1.00 25.59           C  
ATOM   1504  NE1 TRP A 616      31.221   8.107  11.699  1.00 23.44           N  
ATOM   1505  CE2 TRP A 616      31.180   6.740  11.711  1.00 25.43           C  
ATOM   1506  CE3 TRP A 616      29.493   4.997  11.568  1.00 21.66           C  
ATOM   1507  CZ2 TRP A 616      32.233   5.800  11.809  1.00 25.34           C  
ATOM   1508  CZ3 TRP A 616      30.535   4.049  11.657  1.00 25.06           C  
ATOM   1509  CH2 TRP A 616      31.894   4.469  11.809  1.00 25.11           C  
ATOM   1510  N   GLU A 617      26.708   5.130   9.506  1.00 23.79           N  
ATOM   1511  CA  GLU A 617      27.019   3.870   8.819  1.00 23.34           C  
ATOM   1512  C   GLU A 617      26.851   4.012   7.299  1.00 24.70           C  
ATOM   1513  O   GLU A 617      27.630   3.462   6.511  1.00 24.99           O  
ATOM   1514  CB  GLU A 617      26.121   2.673   9.241  1.00 23.42           C  
ATOM   1515  CG  GLU A 617      26.003   2.295  10.718  1.00 25.06           C  
ATOM   1516  CD  GLU A 617      24.932   1.200  10.891  1.00 28.22           C  
ATOM   1517  OE1 GLU A 617      23.722   1.494  10.741  1.00 30.88           O  
ATOM   1518  OE2 GLU A 617      25.252   0.020  11.088  1.00 29.53           O  
ATOM   1519  N   ILE A 618      25.796   4.694   6.887  1.00 24.85           N  
ATOM   1520  CA  ILE A 618      25.556   4.821   5.478  1.00 25.48           C  
ATOM   1521  C   ILE A 618      26.688   5.587   4.802  1.00 26.47           C  
ATOM   1522  O   ILE A 618      27.229   5.141   3.779  1.00 26.78           O  
ATOM   1523  CB  ILE A 618      24.172   5.479   5.223  1.00 25.97           C  
ATOM   1524  CG1 ILE A 618      23.046   4.563   5.729  1.00 22.41           C  
ATOM   1525  CG2 ILE A 618      24.041   5.914   3.715  1.00 23.29           C  
ATOM   1526  CD1 ILE A 618      21.561   5.197   5.601  1.00 24.85           C  
ATOM   1527  N   LEU A 619      27.032   6.734   5.375  1.00 26.77           N  
ATOM   1528  CA  LEU A 619      28.068   7.587   4.805  1.00 28.37           C  
ATOM   1529  C   LEU A 619      29.477   7.007   4.960  1.00 29.14           C  
ATOM   1530  O   LEU A 619      30.395   7.511   4.342  1.00 28.09           O  
ATOM   1531  CB  LEU A 619      28.014   8.984   5.428  1.00 28.74           C  
ATOM   1532  CG  LEU A 619      27.013   9.947   4.823  1.00 30.14           C  
ATOM   1533  CD1 LEU A 619      27.396  10.276   3.385  1.00 30.34           C  
ATOM   1534  CD2 LEU A 619      25.640   9.357   4.870  1.00 33.45           C  
ATOM   1535  N   SER A 620      29.628   6.010   5.848  1.00 27.56           N  
ATOM   1536  CA  SER A 620      30.860   5.266   5.973  1.00 28.96           C  
ATOM   1537  C   SER A 620      30.816   3.981   5.162  1.00 28.65           C  
ATOM   1538  O   SER A 620      31.669   3.140   5.387  1.00 29.76           O  
ATOM   1539  CB  SER A 620      31.109   4.858   7.451  1.00 26.78           C  
ATOM   1540  OG  SER A 620      31.015   6.020   8.279  1.00 32.48           O  
ATOM   1541  N   PHE A 621      29.811   3.776   4.299  1.00 27.81           N  
ATOM   1542  CA  PHE A 621      29.762   2.551   3.501  1.00 29.00           C  
ATOM   1543  C   PHE A 621      29.676   1.282   4.337  1.00 29.16           C  
ATOM   1544  O   PHE A 621      30.220   0.223   3.952  1.00 29.19           O  
ATOM   1545  CB  PHE A 621      30.963   2.495   2.495  1.00 29.06           C  
ATOM   1546  CG  PHE A 621      30.902   3.577   1.476  1.00 30.21           C  
ATOM   1547  CD1 PHE A 621      31.733   4.670   1.563  1.00 33.95           C  
ATOM   1548  CD2 PHE A 621      29.944   3.533   0.449  1.00 33.64           C  
ATOM   1549  CE1 PHE A 621      31.640   5.715   0.616  1.00 36.98           C  
ATOM   1550  CE2 PHE A 621      29.835   4.557  -0.499  1.00 31.17           C  
ATOM   1551  CZ  PHE A 621      30.665   5.638  -0.424  1.00 33.81           C  
ATOM   1552  N   GLY A 622      28.976   1.380   5.476  1.00 28.41           N  
ATOM   1553  CA  GLY A 622      28.670   0.225   6.284  1.00 28.50           C  
ATOM   1554  C   GLY A 622      29.660  -0.169   7.354  1.00 30.13           C  
ATOM   1555  O   GLY A 622      29.610  -1.303   7.867  1.00 31.21           O  
ATOM   1556  N   LYS A 623      30.539   0.724   7.743  1.00 28.81           N  
ATOM   1557  CA  LYS A 623      31.361   0.428   8.892  1.00 30.05           C  
ATOM   1558  C   LYS A 623      30.452   0.327  10.129  1.00 29.48           C  
ATOM   1559  O   LYS A 623      29.396   0.957  10.196  1.00 27.06           O  
ATOM   1560  CB  LYS A 623      32.432   1.505   9.093  1.00 29.58           C  
ATOM   1561  CG  LYS A 623      33.300   1.654   7.814  1.00 33.54           C  
ATOM   1562  CD  LYS A 623      34.492   2.568   8.022  1.00 32.37           C  
ATOM   1563  CE  LYS A 623      35.343   2.548   6.739  1.00 32.60           C  
ATOM   1564  NZ  LYS A 623      34.690   3.520   5.837  1.00 38.25           N  
ATOM   1565  N   GLN A 624      30.899  -0.443  11.113  1.00 30.33           N  
ATOM   1566  CA  GLN A 624      30.201  -0.531  12.365  1.00 30.24           C  
ATOM   1567  C   GLN A 624      30.616   0.672  13.196  1.00 29.61           C  
ATOM   1568  O   GLN A 624      31.808   0.988  13.282  1.00 30.45           O  
ATOM   1569  CB  GLN A 624      30.592  -1.827  13.091  1.00 30.71           C  
ATOM   1570  CG  GLN A 624      29.906  -1.906  14.500  1.00 34.90           C  
ATOM   1571  CD  GLN A 624      30.551  -2.933  15.465  1.00 40.30           C  
ATOM   1572  OE1 GLN A 624      31.570  -2.640  16.117  1.00 40.47           O  
ATOM   1573  NE2 GLN A 624      29.945  -4.126  15.555  1.00 40.37           N  
ATOM   1574  N   PRO A 625      29.663   1.348  13.823  1.00 28.75           N  
ATOM   1575  CA  PRO A 625      29.987   2.505  14.674  1.00 28.31           C  
ATOM   1576  C   PRO A 625      30.888   2.047  15.816  1.00 28.44           C  
ATOM   1577  O   PRO A 625      30.647   0.950  16.321  1.00 29.12           O  
ATOM   1578  CB  PRO A 625      28.599   2.932  15.225  1.00 28.11           C  
ATOM   1579  CG  PRO A 625      27.758   1.689  15.046  1.00 28.92           C  
ATOM   1580  CD  PRO A 625      28.200   1.121  13.721  1.00 28.52           C  
ATOM   1581  N   PHE A 626      31.907   2.823  16.177  1.00 28.58           N  
ATOM   1582  CA  PHE A 626      32.788   2.474  17.302  1.00 29.54           C  
ATOM   1583  C   PHE A 626      33.394   1.079  17.168  1.00 30.92           C  
ATOM   1584  O   PHE A 626      33.562   0.372  18.178  1.00 30.54           O  
ATOM   1585  CB  PHE A 626      31.998   2.557  18.625  1.00 28.55           C  
ATOM   1586  CG  PHE A 626      31.516   3.920  18.920  1.00 29.18           C  
ATOM   1587  CD1 PHE A 626      32.430   4.963  19.123  1.00 29.54           C  
ATOM   1588  CD2 PHE A 626      30.138   4.198  18.945  1.00 30.67           C  
ATOM   1589  CE1 PHE A 626      31.985   6.275  19.390  1.00 29.68           C  
ATOM   1590  CE2 PHE A 626      29.680   5.502  19.220  1.00 32.44           C  
ATOM   1591  CZ  PHE A 626      30.602   6.537  19.429  1.00 30.83           C  
ATOM   1592  N   PHE A 627      33.737   0.696  15.936  1.00 30.96           N  
ATOM   1593  CA  PHE A 627      34.285  -0.611  15.671  1.00 32.87           C  
ATOM   1594  C   PHE A 627      35.605  -0.764  16.454  1.00 35.07           C  
ATOM   1595  O   PHE A 627      36.026  -1.879  16.753  1.00 35.66           O  
ATOM   1596  CB  PHE A 627      34.491  -0.824  14.165  1.00 32.13           C  
ATOM   1597  CG  PHE A 627      35.436   0.156  13.534  1.00 30.94           C  
ATOM   1598  CD1 PHE A 627      36.827  -0.014  13.661  1.00 30.67           C  
ATOM   1599  CD2 PHE A 627      34.948   1.249  12.827  1.00 29.65           C  
ATOM   1600  CE1 PHE A 627      37.729   0.916  13.085  1.00 33.71           C  
ATOM   1601  CE2 PHE A 627      35.823   2.190  12.223  1.00 32.64           C  
ATOM   1602  CZ  PHE A 627      37.232   2.022  12.364  1.00 33.15           C  
ATOM   1603  N   TRP A 628      36.213   0.366  16.810  1.00 36.57           N  
ATOM   1604  CA  TRP A 628      37.483   0.391  17.534  1.00 37.84           C  
ATOM   1605  C   TRP A 628      37.282   0.296  19.035  1.00 39.54           C  
ATOM   1606  O   TRP A 628      38.260   0.376  19.794  1.00 40.37           O  
ATOM   1607  CB  TRP A 628      38.256   1.677  17.235  1.00 37.04           C  
ATOM   1608  CG  TRP A 628      37.484   2.923  17.584  1.00 35.48           C  
ATOM   1609  CD1 TRP A 628      37.579   3.657  18.721  1.00 34.70           C  
ATOM   1610  CD2 TRP A 628      36.504   3.584  16.761  1.00 33.73           C  
ATOM   1611  NE1 TRP A 628      36.702   4.717  18.680  1.00 33.57           N  
ATOM   1612  CE2 TRP A 628      36.050   4.711  17.472  1.00 33.23           C  
ATOM   1613  CE3 TRP A 628      35.998   3.351  15.471  1.00 30.39           C  
ATOM   1614  CZ2 TRP A 628      35.089   5.592  16.957  1.00 34.08           C  
ATOM   1615  CZ3 TRP A 628      35.043   4.250  14.947  1.00 34.29           C  
ATOM   1616  CH2 TRP A 628      34.605   5.346  15.689  1.00 30.74           C  
ATOM   1617  N   LEU A 629      36.034   0.187  19.494  1.00 39.71           N  
ATOM   1618  CA  LEU A 629      35.837  -0.012  20.922  1.00 40.39           C  
ATOM   1619  C   LEU A 629      35.148  -1.345  21.157  1.00 41.06           C  
ATOM   1620  O   LEU A 629      34.682  -2.008  20.210  1.00 41.05           O  
ATOM   1621  CB  LEU A 629      35.036   1.133  21.562  1.00 39.72           C  
ATOM   1622  CG  LEU A 629      35.415   2.602  21.463  1.00 37.94           C  
ATOM   1623  CD1 LEU A 629      34.192   3.400  21.888  1.00 36.42           C  
ATOM   1624  CD2 LEU A 629      36.637   2.948  22.355  1.00 37.06           C  
ATOM   1625  N   GLU A 630      35.150  -1.742  22.423  1.00 42.28           N  
ATOM   1626  CA  GLU A 630      34.369  -2.861  22.957  1.00 43.69           C  
ATOM   1627  C   GLU A 630      33.083  -2.241  23.497  1.00 43.25           C  
ATOM   1628  O   GLU A 630      33.093  -1.053  23.878  1.00 43.21           O  
ATOM   1629  CB  GLU A 630      35.159  -3.492  24.110  1.00 44.66           C  
ATOM   1630  CG  GLU A 630      35.475  -4.976  23.979  1.00 50.09           C  
ATOM   1631  CD  GLU A 630      36.188  -5.523  25.223  1.00 56.49           C  
ATOM   1632  OE1 GLU A 630      35.635  -6.444  25.894  1.00 56.72           O  
ATOM   1633  OE2 GLU A 630      37.311  -5.018  25.525  1.00 59.43           O  
ATOM   1634  N   ASN A 631      32.003  -3.024  23.567  1.00 43.05           N  
ATOM   1635  CA  ASN A 631      30.692  -2.537  24.047  1.00 43.65           C  
ATOM   1636  C   ASN A 631      30.755  -1.847  25.412  1.00 44.14           C  
ATOM   1637  O   ASN A 631      30.141  -0.803  25.631  1.00 44.25           O  
ATOM   1638  CB  ASN A 631      29.637  -3.678  24.097  1.00 43.52           C  
ATOM   1639  CG  ASN A 631      28.966  -3.960  22.728  1.00 43.85           C  
ATOM   1640  OD1 ASN A 631      29.262  -3.300  21.722  1.00 41.42           O  
ATOM   1641  ND2 ASN A 631      28.055  -4.951  22.700  1.00 42.12           N  
ATOM   1642  N   LYS A 632      31.500  -2.424  26.343  1.00 45.10           N  
ATOM   1643  CA  LYS A 632      31.617  -1.826  27.686  1.00 45.87           C  
ATOM   1644  C   LYS A 632      32.233  -0.410  27.679  1.00 44.81           C  
ATOM   1645  O   LYS A 632      31.995   0.380  28.595  1.00 45.07           O  
ATOM   1646  CB  LYS A 632      32.412  -2.774  28.614  1.00 46.89           C  
ATOM   1647  CG  LYS A 632      33.955  -2.694  28.486  1.00 49.15           C  
ATOM   1648  CD  LYS A 632      34.641  -3.864  29.207  1.00 55.05           C  
ATOM   1649  CE  LYS A 632      34.388  -3.823  30.724  1.00 56.42           C  
ATOM   1650  NZ  LYS A 632      35.644  -3.551  31.531  1.00 58.88           N  
ATOM   1651  N   ASP A 633      33.013  -0.084  26.648  1.00 43.93           N  
ATOM   1652  CA  ASP A 633      33.709   1.197  26.605  1.00 43.50           C  
ATOM   1653  C   ASP A 633      32.854   2.318  26.017  1.00 42.23           C  
ATOM   1654  O   ASP A 633      33.204   3.493  26.148  1.00 41.84           O  
ATOM   1655  CB  ASP A 633      35.005   1.128  25.761  1.00 44.98           C  
ATOM   1656  CG  ASP A 633      35.996   0.078  26.241  1.00 48.75           C  
ATOM   1657  OD1 ASP A 633      36.425   0.149  27.418  1.00 52.17           O  
ATOM   1658  OD2 ASP A 633      36.402  -0.851  25.485  1.00 54.01           O  
ATOM   1659  N   VAL A 634      31.779   1.970  25.312  1.00 40.98           N  
ATOM   1660  CA  VAL A 634      30.952   2.986  24.638  1.00 39.36           C  
ATOM   1661  C   VAL A 634      30.386   4.076  25.554  1.00 38.85           C  
ATOM   1662  O   VAL A 634      30.653   5.248  25.383  1.00 37.32           O  
ATOM   1663  CB  VAL A 634      29.844   2.330  23.745  1.00 39.73           C  
ATOM   1664  CG1 VAL A 634      28.887   3.390  23.154  1.00 37.81           C  
ATOM   1665  CG2 VAL A 634      30.492   1.523  22.627  1.00 37.88           C  
ATOM   1666  N   ILE A 635      29.611   3.693  26.547  1.00 40.66           N  
ATOM   1667  CA  ILE A 635      28.974   4.688  27.406  1.00 40.90           C  
ATOM   1668  C   ILE A 635      29.967   5.706  27.986  1.00 41.55           C  
ATOM   1669  O   ILE A 635      29.718   6.912  27.982  1.00 42.83           O  
ATOM   1670  CB  ILE A 635      28.098   4.008  28.510  1.00 41.10           C  
ATOM   1671  CG1 ILE A 635      27.242   5.068  29.223  1.00 42.43           C  
ATOM   1672  CG2 ILE A 635      28.955   3.277  29.530  1.00 39.11           C  
ATOM   1673  CD1 ILE A 635      26.213   5.831  28.278  1.00 42.33           C  
ATOM   1674  N   GLY A 636      31.121   5.236  28.438  1.00 41.91           N  
ATOM   1675  CA  GLY A 636      32.080   6.129  29.050  1.00 42.32           C  
ATOM   1676  C   GLY A 636      32.556   7.161  28.067  1.00 42.58           C  
ATOM   1677  O   GLY A 636      32.695   8.321  28.433  1.00 42.90           O  
ATOM   1678  N   VAL A 637      32.843   6.730  26.828  1.00 42.84           N  
ATOM   1679  CA  VAL A 637      33.239   7.642  25.740  1.00 42.23           C  
ATOM   1680  C   VAL A 637      32.149   8.683  25.499  1.00 41.23           C  
ATOM   1681  O   VAL A 637      32.425   9.873  25.428  1.00 41.68           O  
ATOM   1682  CB  VAL A 637      33.558   6.842  24.424  1.00 42.53           C  
ATOM   1683  CG1 VAL A 637      33.418   7.706  23.126  1.00 41.78           C  
ATOM   1684  CG2 VAL A 637      34.953   6.237  24.521  1.00 42.97           C  
ATOM   1685  N   LEU A 638      30.908   8.225  25.360  1.00 41.43           N  
ATOM   1686  CA  LEU A 638      29.772   9.137  25.177  1.00 41.67           C  
ATOM   1687  C   LEU A 638      29.665  10.171  26.315  1.00 42.86           C  
ATOM   1688  O   LEU A 638      29.479  11.371  26.061  1.00 41.75           O  
ATOM   1689  CB  LEU A 638      28.458   8.364  25.021  1.00 40.24           C  
ATOM   1690  CG  LEU A 638      28.323   7.451  23.781  1.00 39.51           C  
ATOM   1691  CD1 LEU A 638      26.941   6.897  23.680  1.00 35.31           C  
ATOM   1692  CD2 LEU A 638      28.771   8.143  22.444  1.00 34.49           C  
ATOM   1693  N   GLU A 639      29.801   9.685  27.561  1.00 44.67           N  
ATOM   1694  CA  GLU A 639      29.664  10.523  28.748  1.00 46.60           C  
ATOM   1695  C   GLU A 639      30.752  11.604  28.744  1.00 47.08           C  
ATOM   1696  O   GLU A 639      30.554  12.676  29.313  1.00 48.61           O  
ATOM   1697  CB  GLU A 639      29.646   9.669  30.045  1.00 47.00           C  
ATOM   1698  CG  GLU A 639      28.382   8.816  30.265  1.00 49.24           C  
ATOM   1699  CD  GLU A 639      27.145   9.625  30.710  1.00 52.35           C  
ATOM   1700  OE1 GLU A 639      25.993   9.094  30.677  1.00 52.72           O  
ATOM   1701  OE2 GLU A 639      27.306  10.806  31.089  1.00 53.43           O  
ATOM   1702  N   LYS A 640      31.868  11.330  28.056  1.00 47.93           N  
ATOM   1703  CA  LYS A 640      32.968  12.293  27.818  1.00 48.11           C  
ATOM   1704  C   LYS A 640      32.692  13.386  26.755  1.00 47.23           C  
ATOM   1705  O   LYS A 640      33.499  14.318  26.620  1.00 47.93           O  
ATOM   1706  CB  LYS A 640      34.248  11.542  27.375  1.00 48.98           C  
ATOM   1707  CG  LYS A 640      35.451  11.660  28.292  1.00 52.48           C  
ATOM   1708  CD  LYS A 640      36.397  10.432  28.178  1.00 56.95           C  
ATOM   1709  CE  LYS A 640      36.156   9.396  29.329  1.00 61.06           C  
ATOM   1710  NZ  LYS A 640      37.267   9.260  30.356  1.00 62.03           N  
ATOM   1711  N   GLY A 641      31.612  13.267  25.976  1.00 45.78           N  
ATOM   1712  CA  GLY A 641      31.342  14.227  24.911  1.00 43.09           C  
ATOM   1713  C   GLY A 641      31.971  13.842  23.576  1.00 41.84           C  
ATOM   1714  O   GLY A 641      31.956  14.600  22.590  1.00 41.61           O  
ATOM   1715  N   ASP A 642      32.542  12.652  23.545  1.00 40.31           N  
ATOM   1716  CA  ASP A 642      33.201  12.147  22.355  1.00 39.10           C  
ATOM   1717  C   ASP A 642      32.152  11.476  21.466  1.00 36.39           C  
ATOM   1718  O   ASP A 642      31.157  10.958  21.967  1.00 34.93           O  
ATOM   1719  CB  ASP A 642      34.276  11.155  22.759  1.00 39.84           C  
ATOM   1720  CG  ASP A 642      35.481  11.841  23.366  1.00 44.46           C  
ATOM   1721  OD1 ASP A 642      35.641  13.088  23.175  1.00 48.38           O  
ATOM   1722  OD2 ASP A 642      36.329  11.204  24.023  1.00 46.68           O  
ATOM   1723  N   ARG A 643      32.379  11.525  20.157  1.00 34.35           N  
ATOM   1724  CA  ARG A 643      31.359  11.140  19.171  1.00 32.28           C  
ATOM   1725  C   ARG A 643      32.039  10.488  17.969  1.00 31.73           C  
ATOM   1726  O   ARG A 643      33.243  10.687  17.722  1.00 29.58           O  
ATOM   1727  CB  ARG A 643      30.590  12.393  18.677  1.00 31.95           C  
ATOM   1728  CG  ARG A 643      29.794  13.182  19.730  1.00 32.52           C  
ATOM   1729  CD  ARG A 643      28.749  12.365  20.405  1.00 31.08           C  
ATOM   1730  NE  ARG A 643      27.875  13.099  21.329  1.00 35.74           N  
ATOM   1731  CZ  ARG A 643      27.901  12.951  22.663  1.00 36.72           C  
ATOM   1732  NH1 ARG A 643      28.809  12.139  23.227  1.00 33.53           N  
ATOM   1733  NH2 ARG A 643      27.033  13.628  23.418  1.00 35.06           N  
ATOM   1734  N   LEU A 644      31.237   9.755  17.197  1.00 30.89           N  
ATOM   1735  CA  LEU A 644      31.686   9.214  15.915  1.00 30.72           C  
ATOM   1736  C   LEU A 644      32.239  10.354  15.098  1.00 30.66           C  
ATOM   1737  O   LEU A 644      31.619  11.406  15.012  1.00 30.06           O  
ATOM   1738  CB  LEU A 644      30.521   8.556  15.150  1.00 30.38           C  
ATOM   1739  CG  LEU A 644      29.845   7.374  15.849  1.00 32.50           C  
ATOM   1740  CD1 LEU A 644      28.400   7.137  15.337  1.00 30.06           C  
ATOM   1741  CD2 LEU A 644      30.696   6.078  15.753  1.00 31.91           C  
ATOM   1742  N   PRO A 645      33.394  10.152  14.473  1.00 31.12           N  
ATOM   1743  CA  PRO A 645      34.007  11.232  13.691  1.00 31.86           C  
ATOM   1744  C   PRO A 645      33.347  11.306  12.315  1.00 31.66           C  
ATOM   1745  O   PRO A 645      32.665  10.371  11.925  1.00 31.49           O  
ATOM   1746  CB  PRO A 645      35.473  10.798  13.601  1.00 31.74           C  
ATOM   1747  CG  PRO A 645      35.406   9.290  13.591  1.00 32.47           C  
ATOM   1748  CD  PRO A 645      34.155   8.893  14.384  1.00 30.95           C  
ATOM   1749  N   LYS A 646      33.531  12.415  11.604  1.00 32.54           N  
ATOM   1750  CA  LYS A 646      32.859  12.623  10.331  1.00 33.97           C  
ATOM   1751  C   LYS A 646      33.428  11.649   9.303  1.00 33.73           C  
ATOM   1752  O   LYS A 646      34.634  11.598   9.160  1.00 34.13           O  
ATOM   1753  CB  LYS A 646      33.095  14.053   9.823  1.00 33.69           C  
ATOM   1754  CG  LYS A 646      32.396  14.324   8.482  1.00 36.05           C  
ATOM   1755  CD  LYS A 646      32.600  15.792   8.041  1.00 39.88           C  
ATOM   1756  CE  LYS A 646      33.772  15.972   7.103  1.00 41.55           C  
ATOM   1757  NZ  LYS A 646      33.741  15.009   5.982  1.00 42.09           N  
ATOM   1758  N   PRO A 647      32.590  10.876   8.601  1.00 34.10           N  
ATOM   1759  CA  PRO A 647      33.078  10.061   7.474  1.00 35.03           C  
ATOM   1760  C   PRO A 647      33.629  10.943   6.334  1.00 36.69           C  
ATOM   1761  O   PRO A 647      33.144  12.043   6.037  1.00 36.55           O  
ATOM   1762  CB  PRO A 647      31.840   9.281   7.037  1.00 33.76           C  
ATOM   1763  CG  PRO A 647      31.020   9.236   8.314  1.00 33.84           C  
ATOM   1764  CD  PRO A 647      31.152  10.653   8.854  1.00 33.71           C  
ATOM   1765  N   ASP A 648      34.698  10.452   5.737  1.00 39.03           N  
ATOM   1766  CA  ASP A 648      35.392  11.163   4.665  1.00 40.83           C  
ATOM   1767  C   ASP A 648      34.502  11.879   3.642  1.00 41.36           C  
ATOM   1768  O   ASP A 648      34.736  13.057   3.326  1.00 41.53           O  
ATOM   1769  CB  ASP A 648      36.318  10.208   3.937  1.00 42.19           C  
ATOM   1770  CG  ASP A 648      37.278  10.943   3.015  1.00 46.19           C  
ATOM   1771  OD1 ASP A 648      38.029  11.820   3.522  1.00 49.63           O  
ATOM   1772  OD2 ASP A 648      37.306  10.741   1.775  1.00 48.66           O  
ATOM   1773  N   LEU A 649      33.489  11.168   3.136  1.00 41.53           N  
ATOM   1774  CA  LEU A 649      32.588  11.694   2.116  1.00 40.66           C  
ATOM   1775  C   LEU A 649      31.307  12.348   2.679  1.00 39.93           C  
ATOM   1776  O   LEU A 649      30.420  12.789   1.906  1.00 38.58           O  
ATOM   1777  CB  LEU A 649      32.263  10.578   1.119  1.00 41.60           C  
ATOM   1778  CG  LEU A 649      33.451  10.035   0.267  1.00 46.08           C  
ATOM   1779  CD1 LEU A 649      32.971   9.279  -1.016  1.00 48.06           C  
ATOM   1780  CD2 LEU A 649      34.527  11.089  -0.112  1.00 45.30           C  
ATOM   1781  N   CYS A 650      31.182  12.395   4.014  1.00 38.17           N  
ATOM   1782  CA  CYS A 650      30.073  13.114   4.626  1.00 36.55           C  
ATOM   1783  C   CYS A 650      30.256  14.650   4.508  1.00 36.75           C  
ATOM   1784  O   CYS A 650      31.277  15.202   4.945  1.00 36.68           O  
ATOM   1785  CB  CYS A 650      29.880  12.689   6.094  1.00 36.16           C  
ATOM   1786  SG  CYS A 650      28.566  13.601   6.885  1.00 34.80           S  
ATOM   1787  N   PRO A 651      29.292  15.346   3.900  1.00 37.05           N  
ATOM   1788  CA  PRO A 651      29.329  16.819   3.857  1.00 37.15           C  
ATOM   1789  C   PRO A 651      29.327  17.368   5.279  1.00 37.02           C  
ATOM   1790  O   PRO A 651      28.571  16.834   6.127  1.00 36.53           O  
ATOM   1791  CB  PRO A 651      28.028  17.182   3.123  1.00 37.49           C  
ATOM   1792  CG  PRO A 651      27.784  15.943   2.236  1.00 38.38           C  
ATOM   1793  CD  PRO A 651      28.149  14.792   3.159  1.00 36.51           C  
ATOM   1794  N   PRO A 652      30.164  18.380   5.541  1.00 36.43           N  
ATOM   1795  CA  PRO A 652      30.182  19.066   6.843  1.00 35.05           C  
ATOM   1796  C   PRO A 652      28.794  19.472   7.335  1.00 34.37           C  
ATOM   1797  O   PRO A 652      28.499  19.299   8.526  1.00 33.73           O  
ATOM   1798  CB  PRO A 652      31.116  20.264   6.597  1.00 35.03           C  
ATOM   1799  CG  PRO A 652      32.062  19.777   5.547  1.00 36.09           C  
ATOM   1800  CD  PRO A 652      31.242  18.866   4.641  1.00 36.16           C  
ATOM   1801  N   VAL A 653      27.922  19.949   6.445  1.00 33.11           N  
ATOM   1802  CA  VAL A 653      26.563  20.324   6.865  1.00 31.92           C  
ATOM   1803  C   VAL A 653      25.825  19.121   7.421  1.00 31.56           C  
ATOM   1804  O   VAL A 653      25.036  19.231   8.399  1.00 30.16           O  
ATOM   1805  CB  VAL A 653      25.746  21.062   5.728  1.00 32.38           C  
ATOM   1806  CG1 VAL A 653      25.521  20.167   4.524  1.00 32.66           C  
ATOM   1807  CG2 VAL A 653      24.454  21.606   6.248  1.00 31.61           C  
ATOM   1808  N   LEU A 654      26.084  17.963   6.804  1.00 31.11           N  
ATOM   1809  CA  LEU A 654      25.391  16.761   7.227  1.00 31.34           C  
ATOM   1810  C   LEU A 654      25.951  16.279   8.547  1.00 30.93           C  
ATOM   1811  O   LEU A 654      25.180  15.844   9.435  1.00 30.96           O  
ATOM   1812  CB  LEU A 654      25.475  15.682   6.151  1.00 32.11           C  
ATOM   1813  CG  LEU A 654      24.741  14.372   6.404  1.00 32.88           C  
ATOM   1814  CD1 LEU A 654      23.262  14.600   6.733  1.00 34.26           C  
ATOM   1815  CD2 LEU A 654      24.883  13.550   5.139  1.00 34.06           C  
ATOM   1816  N   TYR A 655      27.266  16.377   8.698  1.00 30.06           N  
ATOM   1817  CA  TYR A 655      27.883  16.056  10.013  1.00 30.60           C  
ATOM   1818  C   TYR A 655      27.365  16.922  11.174  1.00 30.35           C  
ATOM   1819  O   TYR A 655      27.091  16.444  12.272  1.00 28.59           O  
ATOM   1820  CB  TYR A 655      29.397  16.109   9.948  1.00 29.68           C  
ATOM   1821  CG  TYR A 655      30.046  15.504  11.198  1.00 32.49           C  
ATOM   1822  CD1 TYR A 655      29.784  14.177  11.580  1.00 30.19           C  
ATOM   1823  CD2 TYR A 655      30.907  16.264  11.995  1.00 34.33           C  
ATOM   1824  CE1 TYR A 655      30.384  13.622  12.728  1.00 31.89           C  
ATOM   1825  CE2 TYR A 655      31.524  15.718  13.151  1.00 34.21           C  
ATOM   1826  CZ  TYR A 655      31.249  14.411  13.514  1.00 32.09           C  
ATOM   1827  OH  TYR A 655      31.826  13.894  14.651  1.00 30.21           O  
ATOM   1828  N   THR A 656      27.223  18.218  10.925  1.00 31.36           N  
ATOM   1829  CA  THR A 656      26.623  19.114  11.923  1.00 31.24           C  
ATOM   1830  C   THR A 656      25.249  18.672  12.334  1.00 31.97           C  
ATOM   1831  O   THR A 656      24.921  18.689  13.532  1.00 31.16           O  
ATOM   1832  CB  THR A 656      26.605  20.559  11.415  1.00 31.17           C  
ATOM   1833  OG1 THR A 656      27.966  20.962  11.147  1.00 33.02           O  
ATOM   1834  CG2 THR A 656      26.114  21.507  12.537  1.00 33.17           C  
ATOM   1835  N   LEU A 657      24.444  18.283  11.345  1.00 31.98           N  
ATOM   1836  CA  LEU A 657      23.188  17.608  11.586  1.00 33.24           C  
ATOM   1837  C   LEU A 657      23.342  16.359  12.473  1.00 33.18           C  
ATOM   1838  O   LEU A 657      22.636  16.223  13.484  1.00 34.11           O  
ATOM   1839  CB  LEU A 657      22.537  17.220  10.253  1.00 33.32           C  
ATOM   1840  CG  LEU A 657      21.071  17.486   9.923  1.00 37.34           C  
ATOM   1841  CD1 LEU A 657      20.483  18.765  10.611  1.00 36.78           C  
ATOM   1842  CD2 LEU A 657      20.843  17.548   8.373  1.00 38.70           C  
ATOM   1843  N   MET A 658      24.232  15.447  12.114  1.00 32.53           N  
ATOM   1844  CA  MET A 658      24.444  14.255  12.950  1.00 33.15           C  
ATOM   1845  C   MET A 658      24.756  14.648  14.409  1.00 33.34           C  
ATOM   1846  O   MET A 658      24.191  14.109  15.375  1.00 34.03           O  
ATOM   1847  CB  MET A 658      25.570  13.407  12.370  1.00 31.93           C  
ATOM   1848  CG  MET A 658      25.190  12.646  11.078  1.00 32.99           C  
ATOM   1849  SD  MET A 658      26.718  11.958  10.366  1.00 38.02           S  
ATOM   1850  CE  MET A 658      26.160  11.591   8.705  1.00 39.75           C  
ATOM   1851  N   THR A 659      25.604  15.648  14.534  1.00 33.11           N  
ATOM   1852  CA  THR A 659      26.075  16.151  15.809  1.00 34.65           C  
ATOM   1853  C   THR A 659      24.941  16.634  16.680  1.00 34.21           C  
ATOM   1854  O   THR A 659      24.984  16.444  17.877  1.00 32.98           O  
ATOM   1855  CB  THR A 659      27.079  17.293  15.519  1.00 34.65           C  
ATOM   1856  OG1 THR A 659      28.321  16.679  15.180  1.00 37.73           O  
ATOM   1857  CG2 THR A 659      27.427  18.076  16.775  1.00 37.97           C  
ATOM   1858  N   ARG A 660      23.927  17.264  16.071  1.00 34.41           N  
ATOM   1859  CA  ARG A 660      22.759  17.716  16.823  1.00 34.71           C  
ATOM   1860  C   ARG A 660      21.918  16.549  17.292  1.00 34.17           C  
ATOM   1861  O   ARG A 660      21.378  16.575  18.423  1.00 34.01           O  
ATOM   1862  CB  ARG A 660      21.905  18.661  16.008  1.00 35.61           C  
ATOM   1863  CG  ARG A 660      22.552  19.977  15.765  1.00 40.96           C  
ATOM   1864  CD  ARG A 660      21.835  21.097  16.431  1.00 50.45           C  
ATOM   1865  NE  ARG A 660      20.652  21.539  15.681  1.00 56.34           N  
ATOM   1866  CZ  ARG A 660      19.400  21.502  16.144  1.00 56.71           C  
ATOM   1867  NH1 ARG A 660      19.134  21.011  17.361  1.00 59.05           N  
ATOM   1868  NH2 ARG A 660      18.410  21.941  15.375  1.00 55.32           N  
ATOM   1869  N   CYS A 661      21.837  15.515  16.453  1.00 30.98           N  
ATOM   1870  CA  CYS A 661      21.136  14.305  16.826  1.00 30.05           C  
ATOM   1871  C   CYS A 661      21.827  13.606  18.008  1.00 29.36           C  
ATOM   1872  O   CYS A 661      21.191  12.805  18.698  1.00 27.75           O  
ATOM   1873  CB  CYS A 661      21.026  13.341  15.622  1.00 30.06           C  
ATOM   1874  SG  CYS A 661      20.017  14.022  14.253  1.00 28.64           S  
ATOM   1875  N   TRP A 662      23.122  13.882  18.194  1.00 29.91           N  
ATOM   1876  CA  TRP A 662      23.887  13.279  19.292  1.00 31.10           C  
ATOM   1877  C   TRP A 662      24.018  14.224  20.483  1.00 33.03           C  
ATOM   1878  O   TRP A 662      24.970  14.151  21.261  1.00 34.08           O  
ATOM   1879  CB  TRP A 662      25.248  12.804  18.796  1.00 29.64           C  
ATOM   1880  CG  TRP A 662      25.168  11.723  17.760  1.00 27.03           C  
ATOM   1881  CD1 TRP A 662      24.211  10.722  17.650  1.00 25.35           C  
ATOM   1882  CD2 TRP A 662      26.052  11.561  16.648  1.00 24.77           C  
ATOM   1883  NE1 TRP A 662      24.495   9.922  16.562  1.00 25.44           N  
ATOM   1884  CE2 TRP A 662      25.616  10.407  15.925  1.00 28.06           C  
ATOM   1885  CE3 TRP A 662      27.194  12.246  16.202  1.00 27.90           C  
ATOM   1886  CZ2 TRP A 662      26.258   9.963  14.755  1.00 27.91           C  
ATOM   1887  CZ3 TRP A 662      27.856  11.794  15.054  1.00 27.05           C  
ATOM   1888  CH2 TRP A 662      27.387  10.638  14.348  1.00 26.16           C  
ATOM   1889  N   ASP A 663      23.095  15.173  20.612  1.00 35.92           N  
ATOM   1890  CA  ASP A 663      23.087  15.969  21.853  1.00 37.75           C  
ATOM   1891  C   ASP A 663      22.804  15.028  23.026  1.00 37.81           C  
ATOM   1892  O   ASP A 663      21.881  14.216  22.963  1.00 37.76           O  
ATOM   1893  CB  ASP A 663      22.050  17.094  21.775  1.00 37.55           C  
ATOM   1894  CG  ASP A 663      22.521  18.260  20.914  1.00 39.29           C  
ATOM   1895  OD1 ASP A 663      21.672  19.135  20.651  1.00 44.46           O  
ATOM   1896  OD2 ASP A 663      23.691  18.404  20.441  1.00 39.03           O  
ATOM   1897  N   TYR A 664      23.607  15.136  24.082  1.00 38.60           N  
ATOM   1898  CA  TYR A 664      23.428  14.311  25.284  1.00 39.46           C  
ATOM   1899  C   TYR A 664      22.012  14.439  25.834  1.00 39.84           C  
ATOM   1900  O   TYR A 664      21.360  13.453  26.204  1.00 39.28           O  
ATOM   1901  CB  TYR A 664      24.449  14.707  26.367  1.00 39.96           C  
ATOM   1902  CG  TYR A 664      24.457  13.739  27.522  1.00 40.29           C  
ATOM   1903  CD1 TYR A 664      25.178  12.560  27.449  1.00 41.93           C  
ATOM   1904  CD2 TYR A 664      23.724  14.000  28.689  1.00 42.71           C  
ATOM   1905  CE1 TYR A 664      25.178  11.652  28.513  1.00 45.20           C  
ATOM   1906  CE2 TYR A 664      23.736  13.103  29.757  1.00 41.79           C  
ATOM   1907  CZ  TYR A 664      24.449  11.935  29.643  1.00 44.73           C  
ATOM   1908  OH  TYR A 664      24.451  11.026  30.659  1.00 50.73           O  
ATOM   1909  N   ASP A 665      21.558  15.689  25.880  1.00 40.70           N  
ATOM   1910  CA  ASP A 665      20.213  16.052  26.293  1.00 41.28           C  
ATOM   1911  C   ASP A 665      19.190  15.752  25.193  1.00 41.10           C  
ATOM   1912  O   ASP A 665      19.193  16.443  24.145  1.00 41.54           O  
ATOM   1913  CB  ASP A 665      20.218  17.558  26.593  1.00 41.95           C  
ATOM   1914  CG  ASP A 665      18.916  18.044  27.167  1.00 42.10           C  
ATOM   1915  OD1 ASP A 665      18.820  19.261  27.490  1.00 45.06           O  
ATOM   1916  OD2 ASP A 665      17.937  17.296  27.324  1.00 42.11           O  
ATOM   1917  N   PRO A 666      18.312  14.769  25.428  1.00 40.86           N  
ATOM   1918  CA  PRO A 666      17.318  14.359  24.428  1.00 40.59           C  
ATOM   1919  C   PRO A 666      16.323  15.459  23.972  1.00 41.49           C  
ATOM   1920  O   PRO A 666      15.890  15.370  22.804  1.00 40.88           O  
ATOM   1921  CB  PRO A 666      16.602  13.164  25.076  1.00 41.00           C  
ATOM   1922  CG  PRO A 666      16.987  13.167  26.474  1.00 42.01           C  
ATOM   1923  CD  PRO A 666      18.246  13.941  26.652  1.00 41.08           C  
ATOM   1924  N   SER A 667      16.031  16.458  24.828  1.00 40.49           N  
ATOM   1925  CA  SER A 667      15.184  17.612  24.527  1.00 40.13           C  
ATOM   1926  C   SER A 667      15.766  18.527  23.491  1.00 39.55           C  
ATOM   1927  O   SER A 667      15.034  19.306  22.878  1.00 39.27           O  
ATOM   1928  CB  SER A 667      14.956  18.500  25.787  1.00 40.75           C  
ATOM   1929  OG  SER A 667      15.085  17.754  26.972  1.00 44.09           O  
ATOM   1930  N   ASP A 668      17.088  18.491  23.360  1.00 39.91           N  
ATOM   1931  CA  ASP A 668      17.799  19.382  22.453  1.00 39.39           C  
ATOM   1932  C   ASP A 668      17.963  18.798  21.064  1.00 38.52           C  
ATOM   1933  O   ASP A 668      18.293  19.529  20.142  1.00 38.03           O  
ATOM   1934  CB  ASP A 668      19.144  19.818  23.028  1.00 39.96           C  
ATOM   1935  CG  ASP A 668      19.015  21.078  23.909  1.00 42.93           C  
ATOM   1936  OD1 ASP A 668      17.873  21.493  24.186  1.00 43.07           O  
ATOM   1937  OD2 ASP A 668      19.992  21.722  24.334  1.00 45.53           O  
ATOM   1938  N   ARG A 669      17.694  17.496  20.925  1.00 37.77           N  
ATOM   1939  CA  ARG A 669      17.765  16.807  19.609  1.00 36.42           C  
ATOM   1940  C   ARG A 669      16.612  17.246  18.689  1.00 35.73           C  
ATOM   1941  O   ARG A 669      15.492  17.449  19.156  1.00 36.52           O  
ATOM   1942  CB  ARG A 669      17.747  15.273  19.803  1.00 36.05           C  
ATOM   1943  CG  ARG A 669      18.999  14.707  20.472  1.00 33.56           C  
ATOM   1944  CD  ARG A 669      18.859  13.277  20.892  1.00 35.97           C  
ATOM   1945  NE  ARG A 669      19.764  12.958  21.996  1.00 32.33           N  
ATOM   1946  CZ  ARG A 669      19.624  11.941  22.831  1.00 32.57           C  
ATOM   1947  NH1 ARG A 669      18.647  11.054  22.673  1.00 32.12           N  
ATOM   1948  NH2 ARG A 669      20.494  11.801  23.831  1.00 31.07           N  
ATOM   1949  N   PRO A 670      16.872  17.369  17.392  1.00 35.08           N  
ATOM   1950  CA  PRO A 670      15.787  17.661  16.434  1.00 35.34           C  
ATOM   1951  C   PRO A 670      14.710  16.592  16.478  1.00 34.94           C  
ATOM   1952  O   PRO A 670      14.970  15.476  16.934  1.00 35.41           O  
ATOM   1953  CB  PRO A 670      16.475  17.637  15.048  1.00 34.20           C  
ATOM   1954  CG  PRO A 670      17.955  17.632  15.312  1.00 36.79           C  
ATOM   1955  CD  PRO A 670      18.201  17.215  16.752  1.00 33.53           C  
ATOM   1956  N   ARG A 671      13.508  16.936  16.054  1.00 34.37           N  
ATOM   1957  CA  ARG A 671      12.501  15.935  15.768  1.00 34.51           C  
ATOM   1958  C   ARG A 671      12.714  15.469  14.342  1.00 33.06           C  
ATOM   1959  O   ARG A 671      13.368  16.140  13.532  1.00 32.49           O  
ATOM   1960  CB  ARG A 671      11.073  16.483  15.884  1.00 35.52           C  
ATOM   1961  CG  ARG A 671      10.599  16.915  17.313  1.00 42.83           C  
ATOM   1962  CD  ARG A 671      10.211  15.757  18.238  1.00 47.56           C  
ATOM   1963  NE  ARG A 671       9.021  16.088  19.008  1.00 53.86           N  
ATOM   1964  CZ  ARG A 671       7.767  15.729  18.685  1.00 57.88           C  
ATOM   1965  NH1 ARG A 671       7.519  14.994  17.600  1.00 56.01           N  
ATOM   1966  NH2 ARG A 671       6.747  16.111  19.469  1.00 59.95           N  
ATOM   1967  N   PHE A 672      12.128  14.328  14.054  1.00 31.33           N  
ATOM   1968  CA  PHE A 672      12.155  13.762  12.762  1.00 32.25           C  
ATOM   1969  C   PHE A 672      11.537  14.638  11.650  1.00 33.12           C  
ATOM   1970  O   PHE A 672      11.970  14.546  10.491  1.00 33.24           O  
ATOM   1971  CB  PHE A 672      11.533  12.369  12.815  1.00 31.65           C  
ATOM   1972  CG  PHE A 672      12.468  11.315  13.311  1.00 29.43           C  
ATOM   1973  CD1 PHE A 672      13.633  11.009  12.585  1.00 28.56           C  
ATOM   1974  CD2 PHE A 672      12.183  10.597  14.495  1.00 29.35           C  
ATOM   1975  CE1 PHE A 672      14.494   9.989  13.004  1.00 28.69           C  
ATOM   1976  CE2 PHE A 672      13.047   9.577  14.930  1.00 29.99           C  
ATOM   1977  CZ  PHE A 672      14.208   9.285  14.187  1.00 28.36           C  
ATOM   1978  N   THR A 673      10.539  15.465  11.978  1.00 34.02           N  
ATOM   1979  CA  THR A 673       9.911  16.324  10.950  1.00 34.82           C  
ATOM   1980  C   THR A 673      10.894  17.380  10.464  1.00 34.35           C  
ATOM   1981  O   THR A 673      11.036  17.611   9.257  1.00 34.45           O  
ATOM   1982  CB  THR A 673       8.637  17.010  11.475  1.00 36.10           C  
ATOM   1983  OG1 THR A 673       8.908  17.571  12.767  1.00 38.93           O  
ATOM   1984  CG2 THR A 673       7.544  15.991  11.700  1.00 35.56           C  
ATOM   1985  N   GLU A 674      11.609  17.975  11.418  1.00 34.11           N  
ATOM   1986  CA  GLU A 674      12.684  18.911  11.145  1.00 33.64           C  
ATOM   1987  C   GLU A 674      13.806  18.282  10.349  1.00 32.89           C  
ATOM   1988  O   GLU A 674      14.299  18.902   9.380  1.00 31.20           O  
ATOM   1989  CB  GLU A 674      13.241  19.525  12.444  1.00 35.87           C  
ATOM   1990  CG  GLU A 674      12.187  19.869  13.520  1.00 40.03           C  
ATOM   1991  CD  GLU A 674      12.802  20.003  14.925  1.00 47.77           C  
ATOM   1992  OE1 GLU A 674      13.837  20.711  15.080  1.00 49.01           O  
ATOM   1993  OE2 GLU A 674      12.245  19.407  15.879  1.00 51.79           O  
ATOM   1994  N   LEU A 675      14.229  17.068  10.745  1.00 31.43           N  
ATOM   1995  CA  LEU A 675      15.327  16.354  10.030  1.00 30.14           C  
ATOM   1996  C   LEU A 675      14.982  16.106   8.563  1.00 29.47           C  
ATOM   1997  O   LEU A 675      15.838  16.209   7.689  1.00 29.25           O  
ATOM   1998  CB  LEU A 675      15.645  15.008  10.700  1.00 29.48           C  
ATOM   1999  CG  LEU A 675      16.353  15.107  12.066  1.00 31.39           C  
ATOM   2000  CD1 LEU A 675      16.462  13.737  12.739  1.00 31.54           C  
ATOM   2001  CD2 LEU A 675      17.746  15.721  11.935  1.00 30.58           C  
ATOM   2002  N   VAL A 676      13.726  15.746   8.301  1.00 29.64           N  
ATOM   2003  CA  VAL A 676      13.242  15.577   6.917  1.00 30.04           C  
ATOM   2004  C   VAL A 676      13.518  16.873   6.128  1.00 30.31           C  
ATOM   2005  O   VAL A 676      14.075  16.812   5.025  1.00 29.53           O  
ATOM   2006  CB  VAL A 676      11.720  15.192   6.826  1.00 29.45           C  
ATOM   2007  CG1 VAL A 676      11.243  15.180   5.382  1.00 30.82           C  
ATOM   2008  CG2 VAL A 676      11.474  13.790   7.397  1.00 31.69           C  
ATOM   2009  N   CYS A 677      13.157  18.025   6.707  1.00 29.80           N  
ATOM   2010  CA  CYS A 677      13.410  19.347   6.071  1.00 31.64           C  
ATOM   2011  C   CYS A 677      14.869  19.614   5.795  1.00 31.02           C  
ATOM   2012  O   CYS A 677      15.248  19.950   4.663  1.00 31.14           O  
ATOM   2013  CB  CYS A 677      12.846  20.498   6.935  1.00 31.15           C  
ATOM   2014  SG  CYS A 677      11.065  20.436   6.960  1.00 40.01           S  
ATOM   2015  N   SER A 678      15.699  19.471   6.819  1.00 30.24           N  
ATOM   2016  CA  SER A 678      17.150  19.613   6.641  1.00 31.46           C  
ATOM   2017  C   SER A 678      17.704  18.655   5.593  1.00 30.09           C  
ATOM   2018  O   SER A 678      18.478  19.064   4.741  1.00 29.64           O  
ATOM   2019  CB  SER A 678      17.871  19.435   7.980  1.00 31.64           C  
ATOM   2020  OG  SER A 678      17.227  20.270   8.949  1.00 37.11           O  
ATOM   2021  N   LEU A 679      17.305  17.386   5.651  1.00 29.60           N  
ATOM   2022  CA  LEU A 679      17.888  16.397   4.755  1.00 29.96           C  
ATOM   2023  C   LEU A 679      17.416  16.568   3.322  1.00 30.25           C  
ATOM   2024  O   LEU A 679      18.161  16.281   2.365  1.00 29.30           O  
ATOM   2025  CB  LEU A 679      17.591  14.975   5.234  1.00 30.09           C  
ATOM   2026  CG  LEU A 679      18.456  14.505   6.414  1.00 30.98           C  
ATOM   2027  CD1 LEU A 679      17.782  13.347   7.154  1.00 31.53           C  
ATOM   2028  CD2 LEU A 679      19.882  14.124   5.938  1.00 30.27           C  
ATOM   2029  N   SER A 680      16.166  16.977   3.188  1.00 30.77           N  
ATOM   2030  CA  SER A 680      15.649  17.417   1.894  1.00 33.08           C  
ATOM   2031  C   SER A 680      16.575  18.484   1.249  1.00 33.13           C  
ATOM   2032  O   SER A 680      16.941  18.378   0.047  1.00 31.31           O  
ATOM   2033  CB  SER A 680      14.237  17.974   2.069  1.00 33.46           C  
ATOM   2034  OG  SER A 680      13.649  18.262   0.795  1.00 39.56           O  
ATOM   2035  N   ASP A 681      16.968  19.489   2.066  1.00 32.67           N  
ATOM   2036  CA  ASP A 681      17.845  20.564   1.606  1.00 32.89           C  
ATOM   2037  C   ASP A 681      19.206  20.064   1.235  1.00 31.96           C  
ATOM   2038  O   ASP A 681      19.757  20.461   0.193  1.00 30.85           O  
ATOM   2039  CB  ASP A 681      18.004  21.669   2.643  1.00 32.96           C  
ATOM   2040  CG  ASP A 681      16.701  22.450   2.868  1.00 39.07           C  
ATOM   2041  OD1 ASP A 681      15.850  22.511   1.934  1.00 41.00           O  
ATOM   2042  OD2 ASP A 681      16.444  23.012   3.966  1.00 43.50           O  
ATOM   2043  N   VAL A 682      19.797  19.252   2.108  1.00 30.66           N  
ATOM   2044  CA  VAL A 682      21.097  18.709   1.791  1.00 31.01           C  
ATOM   2045  C   VAL A 682      20.972  17.885   0.493  1.00 31.43           C  
ATOM   2046  O   VAL A 682      21.785  18.040  -0.439  1.00 31.97           O  
ATOM   2047  CB  VAL A 682      21.699  17.893   2.967  1.00 32.02           C  
ATOM   2048  CG1 VAL A 682      23.007  17.260   2.553  1.00 30.03           C  
ATOM   2049  CG2 VAL A 682      21.901  18.830   4.196  1.00 32.30           C  
ATOM   2050  N   TYR A 683      19.937  17.057   0.414  1.00 31.11           N  
ATOM   2051  CA  TYR A 683      19.772  16.201  -0.768  1.00 31.90           C  
ATOM   2052  C   TYR A 683      19.678  17.099  -2.040  1.00 31.96           C  
ATOM   2053  O   TYR A 683      20.325  16.830  -3.014  1.00 30.59           O  
ATOM   2054  CB  TYR A 683      18.520  15.321  -0.672  1.00 30.60           C  
ATOM   2055  CG  TYR A 683      18.258  14.593  -1.973  1.00 33.02           C  
ATOM   2056  CD1 TYR A 683      19.092  13.559  -2.395  1.00 33.81           C  
ATOM   2057  CD2 TYR A 683      17.211  14.985  -2.821  1.00 37.51           C  
ATOM   2058  CE1 TYR A 683      18.893  12.914  -3.626  1.00 37.77           C  
ATOM   2059  CE2 TYR A 683      17.003  14.327  -4.075  1.00 38.79           C  
ATOM   2060  CZ  TYR A 683      17.847  13.311  -4.457  1.00 36.88           C  
ATOM   2061  OH  TYR A 683      17.679  12.681  -5.667  1.00 39.01           O  
ATOM   2062  N   GLN A 684      18.846  18.135  -2.003  1.00 33.08           N  
ATOM   2063  CA  GLN A 684      18.643  18.979  -3.191  1.00 35.44           C  
ATOM   2064  C   GLN A 684      19.941  19.647  -3.600  1.00 34.63           C  
ATOM   2065  O   GLN A 684      20.228  19.778  -4.793  1.00 35.68           O  
ATOM   2066  CB  GLN A 684      17.541  20.021  -2.963  1.00 35.55           C  
ATOM   2067  CG  GLN A 684      16.154  19.465  -3.259  1.00 42.41           C  
ATOM   2068  CD  GLN A 684      16.031  18.835  -4.664  1.00 47.11           C  
ATOM   2069  OE1 GLN A 684      15.459  17.745  -4.802  1.00 51.57           O  
ATOM   2070  NE2 GLN A 684      16.550  19.524  -5.694  1.00 50.14           N  
ATOM   2071  N   MET A 685      20.744  20.036  -2.606  1.00 33.71           N  
ATOM   2072  CA  MET A 685      22.066  20.623  -2.845  1.00 32.78           C  
ATOM   2073  C   MET A 685      23.046  19.626  -3.477  1.00 33.29           C  
ATOM   2074  O   MET A 685      23.763  19.942  -4.459  1.00 32.52           O  
ATOM   2075  CB  MET A 685      22.651  21.200  -1.548  1.00 32.92           C  
ATOM   2076  CG  MET A 685      24.051  21.738  -1.716  1.00 34.78           C  
ATOM   2077  SD  MET A 685      24.710  22.578  -0.265  1.00 41.48           S  
ATOM   2078  CE  MET A 685      24.993  21.139   0.882  1.00 40.86           C  
ATOM   2079  N   GLU A 686      23.071  18.417  -2.933  1.00 32.51           N  
ATOM   2080  CA  GLU A 686      23.967  17.415  -3.436  1.00 33.44           C  
ATOM   2081  C   GLU A 686      23.593  17.022  -4.853  1.00 33.06           C  
ATOM   2082  O   GLU A 686      24.463  16.747  -5.659  1.00 32.19           O  
ATOM   2083  CB  GLU A 686      24.020  16.180  -2.490  1.00 34.00           C  
ATOM   2084  CG  GLU A 686      24.798  16.433  -1.179  1.00 34.60           C  
ATOM   2085  CD  GLU A 686      26.201  16.990  -1.392  1.00 39.69           C  
ATOM   2086  OE1 GLU A 686      26.877  16.703  -2.415  1.00 39.14           O  
ATOM   2087  OE2 GLU A 686      26.631  17.771  -0.534  1.00 44.48           O  
ATOM   2088  N   LYS A 687      22.299  16.994  -5.125  1.00 33.23           N  
ATOM   2089  CA  LYS A 687      21.800  16.743  -6.469  1.00 34.96           C  
ATOM   2090  C   LYS A 687      22.306  17.841  -7.447  1.00 35.37           C  
ATOM   2091  O   LYS A 687      22.905  17.522  -8.441  1.00 34.68           O  
ATOM   2092  CB  LYS A 687      20.279  16.687  -6.464  1.00 34.69           C  
ATOM   2093  CG  LYS A 687      19.654  16.335  -7.820  1.00 37.87           C  
ATOM   2094  CD  LYS A 687      18.376  17.157  -8.017  1.00 44.29           C  
ATOM   2095  CE  LYS A 687      18.471  18.209  -9.151  1.00 46.84           C  
ATOM   2096  NZ  LYS A 687      17.092  18.475  -9.738  1.00 48.88           N  
ATOM   2097  N   ASP A 688      22.057  19.114  -7.129  1.00 36.56           N  
ATOM   2098  CA  ASP A 688      22.495  20.230  -7.971  1.00 37.98           C  
ATOM   2099  C   ASP A 688      23.985  20.128  -8.263  1.00 38.11           C  
ATOM   2100  O   ASP A 688      24.427  20.161  -9.428  1.00 38.40           O  
ATOM   2101  CB  ASP A 688      22.193  21.554  -7.268  1.00 38.37           C  
ATOM   2102  CG  ASP A 688      20.736  21.920  -7.292  1.00 39.85           C  
ATOM   2103  OD1 ASP A 688      19.912  21.169  -7.856  1.00 43.29           O  
ATOM   2104  OD2 ASP A 688      20.316  22.980  -6.785  1.00 40.81           O  
ATOM   2105  N   ILE A 689      24.765  19.966  -7.200  1.00 38.84           N  
ATOM   2106  CA  ILE A 689      26.212  19.789  -7.309  1.00 39.82           C  
ATOM   2107  C   ILE A 689      26.571  18.672  -8.295  1.00 40.76           C  
ATOM   2108  O   ILE A 689      27.425  18.862  -9.138  1.00 41.41           O  
ATOM   2109  CB  ILE A 689      26.840  19.534  -5.912  1.00 38.91           C  
ATOM   2110  CG1 ILE A 689      26.748  20.801  -5.039  1.00 40.67           C  
ATOM   2111  CG2 ILE A 689      28.287  19.085  -6.033  1.00 38.34           C  
ATOM   2112  CD1 ILE A 689      27.131  20.567  -3.522  1.00 39.41           C  
ATOM   2113  N   ALA A 690      25.912  17.524  -8.219  1.00 41.90           N  
ATOM   2114  CA  ALA A 690      26.257  16.412  -9.105  1.00 43.92           C  
ATOM   2115  C   ALA A 690      25.739  16.594 -10.564  1.00 45.86           C  
ATOM   2116  O   ALA A 690      26.316  16.025 -11.502  1.00 46.67           O  
ATOM   2117  CB  ALA A 690      25.772  15.115  -8.519  1.00 43.66           C  
ATOM   2118  N   MET A 691      24.668  17.368 -10.758  1.00 47.14           N  
ATOM   2119  CA  MET A 691      24.105  17.567 -12.106  1.00 49.23           C  
ATOM   2120  C   MET A 691      24.832  18.673 -12.883  1.00 50.49           C  
ATOM   2121  O   MET A 691      24.545  18.890 -14.078  1.00 50.75           O  
ATOM   2122  CB  MET A 691      22.597  17.896 -12.059  1.00 49.14           C  
ATOM   2123  CG  MET A 691      21.688  16.727 -11.683  1.00 50.98           C  
ATOM   2124  SD  MET A 691      22.043  15.182 -12.606  1.00 56.31           S  
ATOM   2125  CE  MET A 691      22.661  14.063 -11.301  1.00 51.80           C  
ATOM   2126  N   GLU A 692      25.751  19.378 -12.211  1.00 50.96           N  
ATOM   2127  CA  GLU A 692      26.446  20.511 -12.817  1.00 51.75           C  
ATOM   2128  C   GLU A 692      27.882  20.691 -12.305  1.00 52.08           C  
ATOM   2129  O   GLU A 692      28.629  19.714 -12.140  1.00 52.65           O  
ATOM   2130  CB  GLU A 692      25.610  21.786 -12.665  1.00 51.77           C  
ATOM   2131  CG  GLU A 692      25.840  22.575 -11.389  1.00 53.21           C  
ATOM   2132  CD  GLU A 692      25.734  24.077 -11.610  1.00 53.90           C  
ATOM   2133  OE1 GLU A 692      26.774  24.720 -11.892  1.00 55.76           O  
ATOM   2134  OE2 GLU A 692      24.607  24.610 -11.508  1.00 52.55           O  
TER    2135      GLU A 692                                                      
HETATM 2136  S   SO4 A   1      13.817 -10.309  11.249  1.00 60.41           S  
HETATM 2137  O1  SO4 A   1      13.603 -11.474  10.411  1.00 61.43           O  
HETATM 2138  O2  SO4 A   1      12.667 -10.171  12.144  1.00 59.63           O  
HETATM 2139  O3  SO4 A   1      15.075 -10.437  11.991  1.00 61.35           O  
HETATM 2140  O4  SO4 A   1      13.936  -9.118  10.414  1.00 62.37           O  
HETATM 2141  S   SO4 A   2      35.104   6.811   6.199  1.00 61.79           S  
HETATM 2142  O1  SO4 A   2      34.291   6.470   7.374  1.00 63.28           O  
HETATM 2143  O2  SO4 A   2      34.203   7.127   5.089  1.00 63.88           O  
HETATM 2144  O3  SO4 A   2      35.972   7.940   6.510  1.00 62.36           O  
HETATM 2145  O4  SO4 A   2      36.005   5.704   5.858  1.00 64.12           O  
HETATM 2146  S   SO4 A   3       6.196  10.725   2.902  1.00 61.02           S  
HETATM 2147  O1  SO4 A   3       4.789  11.108   2.999  1.00 61.83           O  
HETATM 2148  O2  SO4 A   3       6.423   9.551   2.063  1.00 61.19           O  
HETATM 2149  O3  SO4 A   3       6.913  11.808   2.230  1.00 62.35           O  
HETATM 2150  O4  SO4 A   3       6.680  10.519   4.262  1.00 60.76           O  
HETATM 2151  S   SO4 A   4      11.096   8.935  -2.289  1.00 55.64           S  
HETATM 2152  O1  SO4 A   4      10.507  10.026  -3.084  1.00 56.83           O  
HETATM 2153  O2  SO4 A   4      10.748   7.635  -2.884  1.00 53.51           O  
HETATM 2154  O3  SO4 A   4      12.545   9.131  -2.256  1.00 47.83           O  
HETATM 2155  O4  SO4 A   4      10.496   8.994  -0.952  1.00 54.78           O  
HETATM 2156  S   SO4 A   5      30.112  12.339  -5.975  1.00 67.92           S  
HETATM 2157  O1  SO4 A   5      28.860  12.103  -6.680  1.00 67.31           O  
HETATM 2158  O2  SO4 A   5      31.216  11.784  -6.744  1.00 67.55           O  
HETATM 2159  O3  SO4 A   5      30.277  13.791  -5.830  1.00 69.63           O  
HETATM 2160  O4  SO4 A   5      30.086  11.729  -4.623  1.00 69.07           O  
HETATM 2161  C4  P1E A 999      16.911 -10.306   1.138  1.00 31.69           C  
HETATM 2162  C6  P1E A 999      18.895 -10.786   2.429  1.00 35.79           C  
HETATM 2163  C9  P1E A 999      14.698  -9.571   2.019  1.00 30.35           C  
HETATM 2164  C13 P1E A 999      12.579  -8.715   2.497  1.00 27.39           C  
HETATM 2165  F22 P1E A 999      12.201  -7.726   5.762  1.00 34.61           F  
HETATM 2166  C15 P1E A 999      11.748  -8.646   4.847  1.00 34.99           C  
HETATM 2167  F16 P1E A 999      10.725  -7.974   4.209  1.00 34.72           F  
HETATM 2168  F21 P1E A 999      11.318  -9.818   5.478  1.00 36.24           F  
HETATM 2169  C12 P1E A 999      12.805  -8.984   3.825  1.00 31.60           C  
HETATM 2170  N14 P1E A 999      13.563  -9.020   1.643  1.00 30.00           N  
HETATM 2171  C11 P1E A 999      14.026  -9.552   4.219  1.00 32.83           C  
HETATM 2172  N8  P1E A 999      14.292  -9.818   5.554  1.00 31.90           N  
HETATM 2173  C25 P1E A 999      15.594 -10.365   5.903  1.00 34.65           C  
HETATM 2174  C28 P1E A 999      15.563 -11.905   5.756  1.00 37.56           C  
HETATM 2175  C31 P1E A 999      15.766 -12.454   7.182  1.00 37.00           C  
HETATM 2176  C27 P1E A 999      16.397 -11.313   8.017  1.00 37.61           C  
HETATM 2177  C24 P1E A 999      15.971  -9.987   7.376  1.00 35.23           C  
HETATM 2178  N26 P1E A 999      17.125  -9.063   7.420  1.00 34.64           N  
HETATM 2179  C30 P1E A 999      17.481  -8.691   8.803  1.00 37.11           C  
HETATM 2180  C29 P1E A 999      16.765  -7.788   6.790  1.00 34.27           C  
HETATM 2181  N10 P1E A 999      14.934  -9.860   3.299  1.00 29.62           N  
HETATM 2182  N7  P1E A 999      15.611  -9.833   1.028  1.00 30.61           N  
HETATM 2183  C5  P1E A 999      17.589 -10.344   2.374  1.00 32.47           C  
HETATM 2184  C3  P1E A 999      17.560 -10.695  -0.050  1.00 32.20           C  
HETATM 2185  C2  P1E A 999      18.874 -11.150   0.034  1.00 34.10           C  
HETATM 2186  C1  P1E A 999      19.557 -11.197   1.257  1.00 39.88           C  
HETATM 2187  S18 P1E A 999      21.271 -11.765   1.398  1.00 46.70           S  
HETATM 2188  O19 P1E A 999      21.263 -13.055   2.040  1.00 44.30           O  
HETATM 2189  O20 P1E A 999      21.929 -11.469   0.176  1.00 43.06           O  
HETATM 2190  N17 P1E A 999      21.856 -10.682   2.520  1.00 40.95           N  
HETATM 2191  C23 P1E A 999      22.024  -9.228   2.296  1.00 31.89           C  
HETATM 2192  O   HOH A   6      12.314 -25.238  15.869  1.00 57.74           O  
HETATM 2193  O   HOH A   7      24.165  -2.449  10.803  1.00 27.62           O  
HETATM 2194  O   HOH A   8       5.431 -20.426  11.473  1.00 41.06           O  
HETATM 2195  O   HOH A   9       3.064 -19.302  -6.360  1.00 33.69           O  
HETATM 2196  O   HOH A  10       8.552 -25.454  -3.916  1.00 35.04           O  
HETATM 2197  O   HOH A  11      10.301  -1.965  19.337  1.00 54.77           O  
HETATM 2198  O   HOH A  12      18.262 -12.064  -4.144  1.00 52.00           O  
HETATM 2199  O   HOH A  13      27.036  -2.655  20.116  1.00 40.89           O  
HETATM 2200  O   HOH A  14      19.548  23.122  -0.356  1.00 39.56           O  
HETATM 2201  O   HOH A  15      36.056  13.163   7.579  1.00 42.72           O  
HETATM 2202  O   HOH A  16      18.533  23.205   8.525  1.00 45.75           O  
HETATM 2203  O   HOH A  17      38.507  -0.364  -0.230  1.00 55.53           O  
HETATM 2204  O   HOH A  18      26.776   7.814  18.551  1.00 33.43           O  
HETATM 2205  O   HOH A  19      26.863  13.078  -5.427  1.00 38.53           O  
HETATM 2206  O   HOH A  20      26.998  15.789  -5.076  1.00 34.32           O  
HETATM 2207  O   HOH A  21      12.663  21.610   3.413  1.00 45.52           O  
HETATM 2208  O   HOH A  22      15.879   2.819  -9.100  1.00 54.76           O  
HETATM 2209  O   HOH A  23       7.037  10.749   6.678  1.00 36.75           O  
HETATM 2210  O   HOH A  24      16.540   9.647  -7.584  1.00 55.42           O  
HETATM 2211  O   HOH A  25      -1.895  -1.510   5.442  1.00 39.27           O  
HETATM 2212  O   HOH A  26      11.269 -15.639  10.695  1.00 38.08           O  
HETATM 2213  O   HOH A  27      30.681   8.755  -7.555  1.00 63.04           O  
HETATM 2214  O   HOH A  28      11.664  15.508   0.156  1.00 39.34           O  
HETATM 2215  O   HOH A  29       9.017  17.612   7.519  1.00 36.57           O  
HETATM 2216  O   HOH A 693      24.173  -5.382   5.945  1.00 27.38           O  
HETATM 2217  O   HOH A 694      12.599  -9.287   8.388  1.00 36.43           O  
HETATM 2218  O   HOH A 695      25.917   5.467  19.480  1.00 27.07           O  
HETATM 2219  O   HOH A 696      28.414   9.816  17.915  1.00 29.41           O  
HETATM 2220  O   HOH A 697      18.889   4.878  21.349  1.00 38.01           O  
CONECT 2136 2137 2138 2139 2140                                                 
CONECT 2137 2136                                                                
CONECT 2138 2136                                                                
CONECT 2139 2136                                                                
CONECT 2140 2136                                                                
CONECT 2141 2142 2143 2144 2145                                                 
CONECT 2142 2141                                                                
CONECT 2143 2141                                                                
CONECT 2144 2141                                                                
CONECT 2145 2141                                                                
CONECT 2146 2147 2148 2149 2150                                                 
CONECT 2147 2146                                                                
CONECT 2148 2146                                                                
CONECT 2149 2146                                                                
CONECT 2150 2146                                                                
CONECT 2151 2152 2153 2154 2155                                                 
CONECT 2152 2151                                                                
CONECT 2153 2151                                                                
CONECT 2154 2151                                                                
CONECT 2155 2151                                                                
CONECT 2156 2157 2158 2159 2160                                                 
CONECT 2157 2156                                                                
CONECT 2158 2156                                                                
CONECT 2159 2156                                                                
CONECT 2160 2156                                                                
CONECT 2161 2182 2183 2184                                                      
CONECT 2162 2183 2186                                                           
CONECT 2163 2170 2181 2182                                                      
CONECT 2164 2169 2170                                                           
CONECT 2165 2166                                                                
CONECT 2166 2165 2167 2168 2169                                                 
CONECT 2167 2166                                                                
CONECT 2168 2166                                                                
CONECT 2169 2164 2166 2171                                                      
CONECT 2170 2163 2164                                                           
CONECT 2171 2169 2172 2181                                                      
CONECT 2172 2171 2173                                                           
CONECT 2173 2172 2174 2177                                                      
CONECT 2174 2173 2175                                                           
CONECT 2175 2174 2176                                                           
CONECT 2176 2175 2177                                                           
CONECT 2177 2173 2176 2178                                                      
CONECT 2178 2177 2179 2180                                                      
CONECT 2179 2178                                                                
CONECT 2180 2178                                                                
CONECT 2181 2163 2171                                                           
CONECT 2182 2161 2163                                                           
CONECT 2183 2161 2162                                                           
CONECT 2184 2161 2185                                                           
CONECT 2185 2184 2186                                                           
CONECT 2186 2162 2185 2187                                                      
CONECT 2187 2186 2188 2189 2190                                                 
CONECT 2188 2187                                                                
CONECT 2189 2187                                                                
CONECT 2190 2187 2191                                                           
CONECT 2191 2190                                                                
MASTER      309    0    6   13    7    0   10    6 2219    1   56   22          
END                                                                             
