# Supplementary material for: Predictive classification models and targets identification for betulin derivatives as Leishmania donovani inhibitors
Source: J Cheminform. 2018 Aug 17;10:40. doi: 10.1186/s13321-018-0291-x (PMC6097978; doi:10.1186/s13321-018-0291-x)
Supplement: Supplementary file 5 — Additional file 5. Zip file with all potential protein target structures protein data bank files. [file 13321_2018_291_MOESM5_ESM.zip › 3hgy.pdb]

HEADER    TRANSCRIPTION REPRESSOR, DRUG BINDING   14-MAY-09   3HGY              
TITLE     CRYSTAL STRUCTURE OF CMER BOUND TO TAUROCHOLIC ACID                   
CAVEAT     3HGY    RESIDUE TCH HAS INCORRECT STEREOCHEMISTRY AT ATOMS C3, C5,   
CAVEAT   2 3HGY    C9, C17                                                      
COMPND    MOL_ID: 1;                                                            
COMPND   2 MOLECULE: CMER;                                                      
COMPND   3 CHAIN: A                                                             
SOURCE    MOL_ID: 1;                                                            
SOURCE   2 ORGANISM_SCIENTIFIC: CAMPYLOBACTER JEJUNI;                           
SOURCE   3 ORGANISM_TAXID: 197                                                  
KEYWDS    ALPHA-HELICAL, HELIX-TURN-HELIX, DNA-BINDING, TRANSCRIPTION           
KEYWDS   2 REGULATION, TRANSCRIPTION REPRESSOR, DRUG BINDING                    
EXPDTA    X-RAY DIFFRACTION                                                     
AUTHOR    M.D.ROUTH,F.YANG                                                      
REVDAT   3   01-NOV-17 3HGY    1       REMARK                                   
REVDAT   2   14-SEP-11 3HGY    1       CAVEAT VERSN                             
REVDAT   1   30-JUN-10 3HGY    0                                                
JRNL        AUTH   M.D.ROUTH,F.YANG,C.-C.SU,Q.ZHANG,E.W.YU                      
JRNL        TITL   STRUCTURAL BASIS FOR ANIONIC LIGAND RECOGNITION BY MULTIDRUG 
JRNL        TITL 2 BINDING PROTEINS: CRYSTAL STRUCTURES OF CMER-BILE ACID       
JRNL        TITL 3 COMPLEXES                                                    
JRNL        REF    TO BE PUBLISHED                                              
JRNL        REFN                                                                
REMARK   2                                                                      
REMARK   2 RESOLUTION.    2.42 ANGSTROMS.                                       
REMARK   3                                                                      
REMARK   3 REFINEMENT.                                                          
REMARK   3   PROGRAM     : PHENIX                                               
REMARK   3   AUTHORS     : PAUL ADAMS,PAVEL AFONINE,VINCENT CHEN,IAN            
REMARK   3               : DAVIS,KRESHNA GOPAL,RALF GROSSE-KUNSTLEVE,           
REMARK   3               : LI-WEI HUNG,ROBERT IMMORMINO,TOM IOERGER,            
REMARK   3               : AIRLIE MCCOY,ERIK MCKEE,NIGEL MORIARTY,              
REMARK   3               : REETAL PAI,RANDY READ,JANE RICHARDSON,               
REMARK   3               : DAVID RICHARDSON,TOD ROMO,JIM SACCHETTINI,           
REMARK   3               : NICHOLAS SAUTER,JACOB SMITH,LAURENT                  
REMARK   3               : STORONI,TOM TERWILLIGER,PETER ZWART                  
REMARK   3                                                                      
REMARK   3    REFINEMENT TARGET : ML                                            
REMARK   3                                                                      
REMARK   3  DATA USED IN REFINEMENT.                                            
REMARK   3   RESOLUTION RANGE HIGH (ANGSTROMS) : 2.42                           
REMARK   3   RESOLUTION RANGE LOW  (ANGSTROMS) : 36.36                          
REMARK   3   MIN(FOBS/SIGMA_FOBS)              : 0.070                          
REMARK   3   COMPLETENESS FOR RANGE        (%) : 92.7                           
REMARK   3   NUMBER OF REFLECTIONS             : 7652                           
REMARK   3                                                                      
REMARK   3  FIT TO DATA USED IN REFINEMENT.                                     
REMARK   3   R VALUE     (WORKING + TEST SET) : 0.237                           
REMARK   3   R VALUE            (WORKING SET) : 0.235                           
REMARK   3   FREE R VALUE                     : 0.289                           
REMARK   3   FREE R VALUE TEST SET SIZE   (%) : 4.680                           
REMARK   3   FREE R VALUE TEST SET COUNT      : 358                             
REMARK   3                                                                      
REMARK   3  FIT TO DATA USED IN REFINEMENT (IN BINS).                           
REMARK   3   BIN  RESOLUTION RANGE  COMPL.    NWORK NFREE   RWORK  RFREE        
REMARK   3     1 36.3620 -  3.4830    0.96     2606   129  0.2210 0.2610        
REMARK   3     2  3.4830 -  2.7650    0.97     2508   120  0.2460 0.3330        
REMARK   3     3  2.7650 -  2.4160    0.85     2180   109  0.2840 0.3360        
REMARK   3                                                                      
REMARK   3  BULK SOLVENT MODELLING.                                             
REMARK   3   METHOD USED        : FLAT BULK SOLVENT MODEL                       
REMARK   3   SOLVENT RADIUS     : 1.11                                          
REMARK   3   SHRINKAGE RADIUS   : 0.90                                          
REMARK   3   K_SOL              : 0.31                                          
REMARK   3   B_SOL              : 55.61                                         
REMARK   3                                                                      
REMARK   3  ERROR ESTIMATES.                                                    
REMARK   3   COORDINATE ERROR (MAXIMUM-LIKELIHOOD BASED)     : 0.420            
REMARK   3   PHASE ERROR (DEGREES, MAXIMUM-LIKELIHOOD BASED) : NULL             
REMARK   3                                                                      
REMARK   3  B VALUES.                                                           
REMARK   3   FROM WILSON PLOT           (A**2) : 48.77                          
REMARK   3   MEAN B VALUE      (OVERALL, A**2) : 73.15                          
REMARK   3   OVERALL ANISOTROPIC B VALUE.                                       
REMARK   3    B11 (A**2) : -11.34200                                            
REMARK   3    B22 (A**2) : -5.61700                                             
REMARK   3    B33 (A**2) : 16.95900                                             
REMARK   3    B12 (A**2) : 0.00000                                              
REMARK   3    B13 (A**2) : 0.00000                                              
REMARK   3    B23 (A**2) : 0.00000                                              
REMARK   3                                                                      
REMARK   3  TWINNING INFORMATION.                                               
REMARK   3   FRACTION: NULL                                                     
REMARK   3   OPERATOR: NULL                                                     
REMARK   3                                                                      
REMARK   3  DEVIATIONS FROM IDEAL VALUES.                                       
REMARK   3                 RMSD          COUNT                                  
REMARK   3   BOND      :  0.002           1722                                  
REMARK   3   ANGLE     :  0.649           2324                                  
REMARK   3   CHIRALITY :  0.044            259                                  
REMARK   3   PLANARITY :  0.001            288                                  
REMARK   3   DIHEDRAL  : 14.206            645                                  
REMARK   3                                                                      
REMARK   3  TLS DETAILS                                                         
REMARK   3   NUMBER OF TLS GROUPS  : 1                                          
REMARK   3   TLS GROUP : 1                                                      
REMARK   3    SELECTION: ALL                                                    
REMARK   3    ORIGIN FOR THE GROUP (A):  13.1239  18.3520  16.2421              
REMARK   3    T TENSOR                                                          
REMARK   3      T11:   0.2948 T22:   0.2798                                     
REMARK   3      T33:   0.3275 T12:   0.0148                                     
REMARK   3      T13:   0.0546 T23:   0.0095                                     
REMARK   3    L TENSOR                                                          
REMARK   3      L11:   1.2292 L22:   0.6095                                     
REMARK   3      L33:   0.4779 L12:  -0.5207                                     
REMARK   3      L13:   0.7639 L23:   0.0345                                     
REMARK   3    S TENSOR                                                          
REMARK   3      S11:  -0.0480 S12:   0.0284 S13:   0.0887                       
REMARK   3      S21:  -0.1114 S22:  -0.0777 S23:  -0.1817                       
REMARK   3      S31:  -0.0488 S32:   0.2013 S33:  -0.0000                       
REMARK   3                                                                      
REMARK   3  NCS DETAILS                                                         
REMARK   3   NUMBER OF NCS GROUPS : NULL                                        
REMARK   3                                                                      
REMARK   3  OTHER REFINEMENT REMARKS: NULL                                      
REMARK   4                                                                      
REMARK   4 3HGY COMPLIES WITH FORMAT V. 3.30, 13-JUL-11                         
REMARK 100                                                                      
REMARK 100 THIS ENTRY HAS BEEN PROCESSED BY RCSB ON 19-MAY-09.                  
REMARK 100 THE DEPOSITION ID IS D_1000053121.                                   
REMARK 200                                                                      
REMARK 200 EXPERIMENTAL DETAILS                                                 
REMARK 200  EXPERIMENT TYPE                : X-RAY DIFFRACTION                  
REMARK 200  DATE OF DATA COLLECTION        : 21-FEB-09                          
REMARK 200  TEMPERATURE           (KELVIN) : 100                                
REMARK 200  PH                             : 8.5                                
REMARK 200  NUMBER OF CRYSTALS USED        : 1                                  
REMARK 200                                                                      
REMARK 200  SYNCHROTRON              (Y/N) : Y                                  
REMARK 200  RADIATION SOURCE               : APS                                
REMARK 200  BEAMLINE                       : 24-ID-C                            
REMARK 200  X-RAY GENERATOR MODEL          : NULL                               
REMARK 200  MONOCHROMATIC OR LAUE    (M/L) : M                                  
REMARK 200  WAVELENGTH OR RANGE        (A) : .98                                
REMARK 200  MONOCHROMATOR                  : DOUBLE CRYSTAL SI(111)             
REMARK 200  OPTICS                         : MIRRORS                            
REMARK 200                                                                      
REMARK 200  DETECTOR TYPE                  : CCD                                
REMARK 200  DETECTOR MANUFACTURER          : ADSC QUANTUM 315                   
REMARK 200  INTENSITY-INTEGRATION SOFTWARE : DENZO                              
REMARK 200  DATA SCALING SOFTWARE          : SCALEPACK                          
REMARK 200                                                                      
REMARK 200  NUMBER OF UNIQUE REFLECTIONS   : 8018                               
REMARK 200  RESOLUTION RANGE HIGH      (A) : 2.400                              
REMARK 200  RESOLUTION RANGE LOW       (A) : 50.000                             
REMARK 200  REJECTION CRITERIA  (SIGMA(I)) : 4.000                              
REMARK 200                                                                      
REMARK 200 OVERALL.                                                             
REMARK 200  COMPLETENESS FOR RANGE     (%) : 99.0                               
REMARK 200  DATA REDUNDANCY                : 4.100                              
REMARK 200  R MERGE                    (I) : 0.10200                            
REMARK 200  R SYM                      (I) : NULL                               
REMARK 200  <I/SIGMA(I)> FOR THE DATA SET  : 10.6850                            
REMARK 200                                                                      
REMARK 200 IN THE HIGHEST RESOLUTION SHELL.                                     
REMARK 200  HIGHEST RESOLUTION SHELL, RANGE HIGH (A) : 2.40                     
REMARK 200  HIGHEST RESOLUTION SHELL, RANGE LOW  (A) : 2.49                     
REMARK 200  COMPLETENESS FOR SHELL     (%) : 100.0                              
REMARK 200  DATA REDUNDANCY IN SHELL       : 4.00                               
REMARK 200  R MERGE FOR SHELL          (I) : 0.46700                            
REMARK 200  R SYM FOR SHELL            (I) : NULL                               
REMARK 200  <I/SIGMA(I)> FOR SHELL         : 3.100                              
REMARK 200                                                                      
REMARK 200 DIFFRACTION PROTOCOL: SINGLE WAVELENGTH                              
REMARK 200 METHOD USED TO DETERMINE THE STRUCTURE: MOLECULAR REPLACEMENT        
REMARK 200 SOFTWARE USED: PHASER                                                
REMARK 200 STARTING MODEL: NULL                                                 
REMARK 200                                                                      
REMARK 200 REMARK: NULL                                                         
REMARK 280                                                                      
REMARK 280 CRYSTAL                                                              
REMARK 280 SOLVENT CONTENT, VS   (%): 41.00                                     
REMARK 280 MATTHEWS COEFFICIENT, VM (ANGSTROMS**3/DA): 2.08                     
REMARK 280                                                                      
REMARK 280 CRYSTALLIZATION CONDITIONS: 24% PEG 3350, 0.1M TRIS 8.5, 0.1M        
REMARK 280  MAGNESIUM CHLORIDE, 5% JM600, 20MM SODIUM ACETATE, VAPOR            
REMARK 280  DIFFUSION, HANGING DROP, TEMPERATURE 298K, PH 8.5                   
REMARK 290                                                                      
REMARK 290 CRYSTALLOGRAPHIC SYMMETRY                                            
REMARK 290 SYMMETRY OPERATORS FOR SPACE GROUP: P 21 21 2                        
REMARK 290                                                                      
REMARK 290      SYMOP   SYMMETRY                                                
REMARK 290     NNNMMM   OPERATOR                                                
REMARK 290       1555   X,Y,Z                                                   
REMARK 290       2555   -X,-Y,Z                                                 
REMARK 290       3555   -X+1/2,Y+1/2,-Z                                         
REMARK 290       4555   X+1/2,-Y+1/2,-Z                                         
REMARK 290                                                                      
REMARK 290     WHERE NNN -> OPERATOR NUMBER                                     
REMARK 290           MMM -> TRANSLATION VECTOR                                  
REMARK 290                                                                      
REMARK 290 CRYSTALLOGRAPHIC SYMMETRY TRANSFORMATIONS                            
REMARK 290 THE FOLLOWING TRANSFORMATIONS OPERATE ON THE ATOM/HETATM             
REMARK 290 RECORDS IN THIS ENTRY TO PRODUCE CRYSTALLOGRAPHICALLY                
REMARK 290 RELATED MOLECULES.                                                   
REMARK 290   SMTRY1   1  1.000000  0.000000  0.000000        0.00000            
REMARK 290   SMTRY2   1  0.000000  1.000000  0.000000        0.00000            
REMARK 290   SMTRY3   1  0.000000  0.000000  1.000000        0.00000            
REMARK 290   SMTRY1   2 -1.000000  0.000000  0.000000        0.00000            
REMARK 290   SMTRY2   2  0.000000 -1.000000  0.000000        0.00000            
REMARK 290   SMTRY3   2  0.000000  0.000000  1.000000        0.00000            
REMARK 290   SMTRY1   3 -1.000000  0.000000  0.000000       46.84500            
REMARK 290   SMTRY2   3  0.000000  1.000000  0.000000       18.74400            
REMARK 290   SMTRY3   3  0.000000  0.000000 -1.000000        0.00000            
REMARK 290   SMTRY1   4  1.000000  0.000000  0.000000       46.84500            
REMARK 290   SMTRY2   4  0.000000 -1.000000  0.000000       18.74400            
REMARK 290   SMTRY3   4  0.000000  0.000000 -1.000000        0.00000            
REMARK 290                                                                      
REMARK 290 REMARK: NULL                                                         
REMARK 300                                                                      
REMARK 300 BIOMOLECULE: 1                                                       
REMARK 300 SEE REMARK 350 FOR THE AUTHOR PROVIDED AND/OR PROGRAM                
REMARK 300 GENERATED ASSEMBLY INFORMATION FOR THE STRUCTURE IN                  
REMARK 300 THIS ENTRY. THE REMARK MAY ALSO PROVIDE INFORMATION ON               
REMARK 300 BURIED SURFACE AREA.                                                 
REMARK 350                                                                      
REMARK 350 COORDINATES FOR A COMPLETE MULTIMER REPRESENTING THE KNOWN           
REMARK 350 BIOLOGICALLY SIGNIFICANT OLIGOMERIZATION STATE OF THE                
REMARK 350 MOLECULE CAN BE GENERATED BY APPLYING BIOMT TRANSFORMATIONS          
REMARK 350 GIVEN BELOW.  BOTH NON-CRYSTALLOGRAPHIC AND                          
REMARK 350 CRYSTALLOGRAPHIC OPERATIONS ARE GIVEN.                               
REMARK 350                                                                      
REMARK 350 BIOMOLECULE: 1                                                       
REMARK 350 AUTHOR DETERMINED BIOLOGICAL UNIT: DIMERIC                           
REMARK 350 SOFTWARE DETERMINED QUATERNARY STRUCTURE: DIMERIC                    
REMARK 350 SOFTWARE USED: PISA                                                  
REMARK 350 TOTAL BURIED SURFACE AREA: 6170 ANGSTROM**2                          
REMARK 350 SURFACE AREA OF THE COMPLEX: 20440 ANGSTROM**2                       
REMARK 350 CHANGE IN SOLVENT FREE ENERGY: -28.0 KCAL/MOL                        
REMARK 350 APPLY THE FOLLOWING TO CHAINS: A                                     
REMARK 350   BIOMT1   1  1.000000  0.000000  0.000000        0.00000            
REMARK 350   BIOMT2   1  0.000000  1.000000  0.000000        0.00000            
REMARK 350   BIOMT3   1  0.000000  0.000000  1.000000        0.00000            
REMARK 350   BIOMT1   2 -1.000000  0.000000  0.000000        0.00000            
REMARK 350   BIOMT2   2  0.000000 -1.000000  0.000000       37.48800            
REMARK 350   BIOMT3   2  0.000000  0.000000  1.000000        0.00000            
REMARK 465                                                                      
REMARK 465 MISSING RESIDUES                                                     
REMARK 465 THE FOLLOWING RESIDUES WERE NOT LOCATED IN THE                       
REMARK 465 EXPERIMENT. (M=MODEL NUMBER; RES=RESIDUE NAME; C=CHAIN               
REMARK 465 IDENTIFIER; SSSEQ=SEQUENCE NUMBER; I=INSERTION CODE.)                
REMARK 465                                                                      
REMARK 465   M RES C SSSEQI                                                     
REMARK 465     HIS A    -5                                                      
REMARK 465     HIS A    -4                                                      
REMARK 465     HIS A    -3                                                      
REMARK 465     HIS A    -2                                                      
REMARK 465     HIS A    -1                                                      
REMARK 465     HIS A     0                                                      
REMARK 465     MET A     1                                                      
REMARK 465     ASN A     2                                                      
REMARK 465     SER A     3                                                      
REMARK 465     ASN A     4                                                      
REMARK 465     ARG A     5                                                      
REMARK 465     SER A   208                                                      
REMARK 465     LYS A   209                                                      
REMARK 465     ALA A   210                                                      
REMARK 500                                                                      
REMARK 500 GEOMETRY AND STEREOCHEMISTRY                                         
REMARK 500 SUBTOPIC: CLOSE CONTACTS IN SAME ASYMMETRIC UNIT                     
REMARK 500                                                                      
REMARK 500 THE FOLLOWING ATOMS ARE IN CLOSE CONTACT.                            
REMARK 500                                                                      
REMARK 500  ATM1  RES C  SSEQI   ATM2  RES C  SSEQI           DISTANCE          
REMARK 500   OG   SER A    35     OD1  ASP A    38              2.01            
REMARK 500                                                                      
REMARK 500 REMARK: NULL                                                         
REMARK 500                                                                      
REMARK 500 GEOMETRY AND STEREOCHEMISTRY                                         
REMARK 500 SUBTOPIC: TORSION ANGLES                                             
REMARK 500                                                                      
REMARK 500 TORSION ANGLES OUTSIDE THE EXPECTED RAMACHANDRAN REGIONS:            
REMARK 500 (M=MODEL NUMBER; RES=RESIDUE NAME; C=CHAIN IDENTIFIER;               
REMARK 500 SSEQ=SEQUENCE NUMBER; I=INSERTION CODE).                             
REMARK 500                                                                      
REMARK 500 STANDARD TABLE:                                                      
REMARK 500 FORMAT:(10X,I3,1X,A3,1X,A1,I4,A1,4X,F7.2,3X,F7.2)                    
REMARK 500                                                                      
REMARK 500 EXPECTED VALUES: GJ KLEYWEGT AND TA JONES (1996). PHI/PSI-           
REMARK 500 CHOLOGY: RAMACHANDRAN REVISITED. STRUCTURE 4, 1395 - 1400            
REMARK 500                                                                      
REMARK 500  M RES CSSEQI        PSI       PHI                                   
REMARK 500    TYR A  47      -87.25   -132.37                                   
REMARK 500    SER A  48       82.52     48.16                                   
REMARK 500    ASN A  49       82.09     43.11                                   
REMARK 500    ASP A  52     -112.69    176.82                                   
REMARK 500    ILE A  83      -44.49   -138.96                                   
REMARK 500    LYS A  84      -14.96     69.54                                   
REMARK 500    ASN A  85     -129.86    -75.70                                   
REMARK 500    ALA A 182      150.15    -47.20                                   
REMARK 500                                                                      
REMARK 500 REMARK: NULL                                                         
REMARK 800                                                                      
REMARK 800 SITE                                                                 
REMARK 800 SITE_IDENTIFIER: AC1                                                 
REMARK 800 EVIDENCE_CODE: SOFTWARE                                              
REMARK 800 SITE_DESCRIPTION: BINDING SITE FOR RESIDUE TCH A 211                 
REMARK 900                                                                      
REMARK 900 RELATED ENTRIES                                                      
REMARK 900 RELATED ID: 3HGG   RELATED DB: PDB                                   
REMARK 900 THE SAME PROTEIN COMPLEXED WITH CHOLIC ACID                          
REMARK 900 RELATED ID: 2QCO   RELATED DB: PDB                                   
REMARK 900 THE SAME PROTEIN COMPLEXED WITH GLYCEROL                             
DBREF  3HGY A    1   210  UNP    Q7B8P6   Q7B8P6_CAMJE     1    210             
SEQADV 3HGY HIS A   -5  UNP  Q7B8P6              EXPRESSION TAG                 
SEQADV 3HGY HIS A   -4  UNP  Q7B8P6              EXPRESSION TAG                 
SEQADV 3HGY HIS A   -3  UNP  Q7B8P6              EXPRESSION TAG                 
SEQADV 3HGY HIS A   -2  UNP  Q7B8P6              EXPRESSION TAG                 
SEQADV 3HGY HIS A   -1  UNP  Q7B8P6              EXPRESSION TAG                 
SEQADV 3HGY HIS A    0  UNP  Q7B8P6              EXPRESSION TAG                 
SEQRES   1 A  216  HIS HIS HIS HIS HIS HIS MET ASN SER ASN ARG THR PRO          
SEQRES   2 A  216  SER GLN LYS VAL LEU ALA ARG GLN GLU LYS ILE LYS ALA          
SEQRES   3 A  216  VAL ALA LEU GLU LEU PHE LEU THR LYS GLY TYR GLN GLU          
SEQRES   4 A  216  THR SER LEU SER ASP ILE ILE LYS LEU SER GLY GLY SER          
SEQRES   5 A  216  TYR SER ASN ILE TYR ASP GLY PHE LYS SER LYS GLU GLY          
SEQRES   6 A  216  LEU PHE PHE GLU ILE LEU ASP ASP ILE CYS LYS LYS HIS          
SEQRES   7 A  216  PHE HIS LEU ILE TYR SER LYS THR GLN GLU ILE LYS ASN          
SEQRES   8 A  216  GLY THR LEU LYS GLU ILE LEU THR SER PHE GLY LEU ALA          
SEQRES   9 A  216  PHE ILE GLU ILE PHE ASN GLN PRO GLU ALA VAL ALA PHE          
SEQRES  10 A  216  GLY LYS ILE ILE TYR SER GLN VAL TYR ASP LYS ASP ARG          
SEQRES  11 A  216  HIS LEU ALA ASN TRP ILE GLU ASN ASN GLN GLN ASN PHE          
SEQRES  12 A  216  SER TYR ASN ILE LEU MET GLY PHE PHE LYS GLN GLN ASN          
SEQRES  13 A  216  ASN SER TYR MET LYS LYS ASN ALA GLU LYS LEU ALA VAL          
SEQRES  14 A  216  LEU PHE CYS THR MET LEU LYS GLU PRO TYR HIS HIS LEU          
SEQRES  15 A  216  ASN VAL LEU ILE ASN ALA PRO LEU LYS ASN LYS LYS GLU          
SEQRES  16 A  216  GLN LYS GLU HIS VAL GLU PHE VAL VAL ASN VAL PHE LEU          
SEQRES  17 A  216  ASN GLY ILE ASN SER SER LYS ALA                              
HET    TCH  A 211      35                                                       
HETNAM     TCH TAUROCHOLIC ACID                                                 
FORMUL   2  TCH    C26 H45 N O7 S                                               
FORMUL   3  HOH   *20(H2 O)                                                     
HELIX    1   1 THR A    6  LYS A   29  1                                  24    
HELIX    2   2 SER A   35  GLY A   44  1                                  10    
HELIX    3   3 GLY A   45  TYR A   47  5                                   3    
HELIX    4   4 SER A   56  GLU A   82  1                                  27    
HELIX    5   5 THR A   87  ASN A  104  1                                  18    
HELIX    6   6 GLN A  105  SER A  117  1                                  13    
HELIX    7   7 ARG A  124  ASN A  132  1                                   9    
HELIX    8   8 ASN A  133  PHE A  137  5                                   5    
HELIX    9   9 SER A  138  GLN A  149  1                                  12    
HELIX   10  10 ASN A  151  ASN A  157  1                                   7    
HELIX   11  11 ASN A  157  GLU A  171  1                                  15    
HELIX   12  12 PRO A  172  ASN A  181  1                                  10    
HELIX   13  13 ASN A  186  ASN A  203  1                                  18    
CISPEP   1 ASN A   85    GLY A   86          0        -0.18                     
CISPEP   2 GLU A  171    PRO A  172          0         7.74                     
SITE     1 AC1  8 LEU A  65  HIS A  72  ILE A 102  PHE A 103                    
SITE     2 AC1  8 GLN A 134  TYR A 139  LYS A 170  HOH A 221                    
CRYST1   93.690   37.488   57.733  90.00  90.00  90.00 P 21 21 2     4          
ORIGX1      1.000000  0.000000  0.000000        0.00000                         
ORIGX2      0.000000  1.000000  0.000000        0.00000                         
ORIGX3      0.000000  0.000000  1.000000        0.00000                         
SCALE1      0.010673  0.000000  0.000000        0.00000                         
SCALE2      0.000000  0.026675  0.000000        0.00000                         
SCALE3      0.000000  0.000000  0.017321        0.00000                         
ATOM      1  N   THR A   6      42.071  21.196  30.894  1.00 35.95           N  
ATOM      2  CA  THR A   6      41.638  22.626  30.676  1.00 36.01           C  
ATOM      3  C   THR A   6      40.426  22.932  31.552  1.00 35.56           C  
ATOM      4  O   THR A   6      39.475  22.117  31.662  1.00 35.81           O  
ATOM      5  CB  THR A   6      41.366  22.992  29.134  1.00 36.52           C  
ATOM      6  OG1 THR A   6      42.211  24.068  28.690  1.00 38.88           O  
ATOM      7  CG2 THR A   6      39.963  23.400  28.869  1.00 34.64           C  
ATOM      8  N   PRO A   7      40.451  24.104  32.205  1.00 34.72           N  
ATOM      9  CA  PRO A   7      39.240  24.539  32.893  1.00 33.60           C  
ATOM     10  C   PRO A   7      37.977  24.406  32.010  1.00 32.86           C  
ATOM     11  O   PRO A   7      37.006  23.821  32.431  1.00 32.78           O  
ATOM     12  CB  PRO A   7      39.545  26.010  33.235  1.00 33.78           C  
ATOM     13  CG  PRO A   7      40.810  26.364  32.514  1.00 33.42           C  
ATOM     14  CD  PRO A   7      41.546  25.085  32.327  1.00 34.12           C  
ATOM     15  N   SER A   8      38.006  24.951  30.795  1.00 33.08           N  
ATOM     16  CA  SER A   8      36.852  24.952  29.880  1.00 32.78           C  
ATOM     17  C   SER A   8      36.302  23.563  29.545  1.00 32.28           C  
ATOM     18  O   SER A   8      35.092  23.339  29.580  1.00 31.86           O  
ATOM     19  CB  SER A   8      37.199  25.737  28.627  1.00 33.34           C  
ATOM     20  OG  SER A   8      37.532  27.084  28.996  1.00 33.74           O  
ATOM     21  N   GLN A   9      37.189  22.615  29.294  1.00 32.33           N  
ATOM     22  CA  GLN A   9      36.794  21.229  29.131  1.00 32.80           C  
ATOM     23  C   GLN A   9      36.083  20.646  30.352  1.00 32.68           C  
ATOM     24  O   GLN A   9      35.023  20.007  30.206  1.00 32.70           O  
ATOM     25  CB  GLN A   9      37.993  20.404  28.751  1.00 33.10           C  
ATOM     26  CG  GLN A   9      38.382  20.610  27.303  1.00 37.11           C  
ATOM     27  CD  GLN A   9      39.777  20.051  26.964  1.00 42.51           C  
ATOM     28  OE1 GLN A   9      40.397  19.310  27.755  1.00 43.73           O  
ATOM     29  NE2 GLN A   9      40.281  20.421  25.781  1.00 43.35           N  
ATOM     30  N   LYS A  10      36.631  20.887  31.551  1.00 32.29           N  
ATOM     31  CA  LYS A  10      35.990  20.411  32.772  1.00 31.37           C  
ATOM     32  C   LYS A  10      34.623  21.022  32.920  1.00 30.60           C  
ATOM     33  O   LYS A  10      33.682  20.341  33.315  1.00 30.61           O  
ATOM     34  CB  LYS A  10      36.819  20.724  33.994  1.00 31.75           C  
ATOM     35  CG  LYS A  10      38.101  19.955  34.032  1.00 35.81           C  
ATOM     36  CD  LYS A  10      38.771  20.094  35.394  1.00 41.19           C  
ATOM     37  CE  LYS A  10      40.269  19.926  35.294  1.00 44.23           C  
ATOM     38  NZ  LYS A  10      40.627  18.579  34.774  1.00 47.68           N  
ATOM     39  N   VAL A  11      34.481  22.302  32.602  1.00 30.20           N  
ATOM     40  CA  VAL A  11      33.160  22.934  32.760  1.00 30.07           C  
ATOM     41  C   VAL A  11      32.145  22.205  31.905  1.00 30.54           C  
ATOM     42  O   VAL A  11      31.123  21.719  32.425  1.00 31.29           O  
ATOM     43  CB  VAL A  11      33.159  24.421  32.418  1.00 29.89           C  
ATOM     44  CG1 VAL A  11      31.769  24.970  32.467  1.00 29.76           C  
ATOM     45  CG2 VAL A  11      34.029  25.194  33.397  1.00 29.67           C  
ATOM     46  N   LEU A  12      32.461  22.090  30.615  1.00 30.17           N  
ATOM     47  CA  LEU A  12      31.617  21.411  29.646  1.00 30.95           C  
ATOM     48  C   LEU A  12      31.344  19.960  30.021  1.00 31.42           C  
ATOM     49  O   LEU A  12      30.213  19.500  29.914  1.00 31.84           O  
ATOM     50  CB  LEU A  12      32.229  21.484  28.232  1.00 31.20           C  
ATOM     51  CG  LEU A  12      32.373  22.867  27.593  1.00 30.41           C  
ATOM     52  CD1 LEU A  12      33.126  22.747  26.265  1.00 34.20           C  
ATOM     53  CD2 LEU A  12      31.032  23.481  27.370  1.00 31.09           C  
ATOM     54  N   ALA A  13      32.357  19.241  30.478  1.00 31.65           N  
ATOM     55  CA  ALA A  13      32.118  17.887  30.906  1.00 32.58           C  
ATOM     56  C   ALA A  13      31.132  17.840  32.056  1.00 34.54           C  
ATOM     57  O   ALA A  13      30.312  16.914  32.119  1.00 35.95           O  
ATOM     58  CB  ALA A  13      33.404  17.188  31.268  1.00 32.54           C  
ATOM     59  N   ARG A  14      31.165  18.828  32.949  1.00 35.35           N  
ATOM     60  CA  ARG A  14      30.231  18.865  34.086  1.00 36.54           C  
ATOM     61  C   ARG A  14      28.792  19.187  33.611  1.00 36.73           C  
ATOM     62  O   ARG A  14      27.812  18.593  34.077  1.00 36.93           O  
ATOM     63  CB  ARG A  14      30.717  19.895  35.105  1.00 36.48           C  
ATOM     64  CG  ARG A  14      29.913  19.967  36.398  1.00 41.66           C  
ATOM     65  CD  ARG A  14      30.641  20.854  37.491  1.00 48.93           C  
ATOM     66  NE  ARG A  14      32.036  20.436  37.713  1.00 51.75           N  
ATOM     67  CZ  ARG A  14      32.824  20.795  38.730  1.00 52.89           C  
ATOM     68  NH1 ARG A  14      32.384  21.606  39.696  1.00 53.55           N  
ATOM     69  NH2 ARG A  14      34.069  20.311  38.781  1.00 51.11           N  
ATOM     70  N   GLN A  15      28.673  20.135  32.688  1.00 36.85           N  
ATOM     71  CA  GLN A  15      27.397  20.447  32.040  1.00 36.88           C  
ATOM     72  C   GLN A  15      26.817  19.196  31.388  1.00 36.35           C  
ATOM     73  O   GLN A  15      25.631  18.938  31.526  1.00 36.72           O  
ATOM     74  CB  GLN A  15      27.575  21.571  31.001  1.00 37.74           C  
ATOM     75  CG  GLN A  15      27.797  22.987  31.633  1.00 39.53           C  
ATOM     76  CD  GLN A  15      28.051  24.103  30.611  1.00 43.61           C  
ATOM     77  OE1 GLN A  15      28.077  23.860  29.396  1.00 47.40           O  
ATOM     78  NE2 GLN A  15      28.233  25.342  31.105  1.00 43.14           N  
ATOM     79  N   GLU A  16      27.644  18.403  30.711  1.00 35.18           N  
ATOM     80  CA  GLU A  16      27.190  17.119  30.179  1.00 35.58           C  
ATOM     81  C   GLU A  16      26.681  16.065  31.233  1.00 34.32           C  
ATOM     82  O   GLU A  16      25.798  15.238  30.927  1.00 34.36           O  
ATOM     83  CB  GLU A  16      28.266  16.489  29.281  1.00 36.22           C  
ATOM     84  CG  GLU A  16      28.658  17.261  28.032  1.00 41.30           C  
ATOM     85  CD  GLU A  16      27.488  17.934  27.282  1.00 48.27           C  
ATOM     86  OE1 GLU A  16      26.576  17.207  26.811  1.00 50.90           O  
ATOM     87  OE2 GLU A  16      27.510  19.197  27.134  1.00 50.98           O  
ATOM     88  N   LYS A  17      27.237  16.096  32.451  1.00 33.29           N  
ATOM     89  CA  LYS A  17      26.809  15.236  33.584  1.00 31.08           C  
ATOM     90  C   LYS A  17      25.424  15.628  34.048  1.00 30.03           C  
ATOM     91  O   LYS A  17      24.563  14.770  34.193  1.00 30.02           O  
ATOM     92  CB  LYS A  17      27.834  15.276  34.726  1.00 31.27           C  
ATOM     93  CG  LYS A  17      27.535  14.442  36.026  1.00 33.50           C  
ATOM     94  CD  LYS A  17      27.377  12.940  35.720  1.00 39.81           C  
ATOM     95  CE  LYS A  17      26.940  12.118  36.959  1.00 42.05           C  
ATOM     96  NZ  LYS A  17      26.606  10.723  36.519  1.00 41.91           N  
ATOM     97  N   ILE A  18      25.188  16.921  34.246  1.00 29.26           N  
ATOM     98  CA  ILE A  18      23.852  17.431  34.606  1.00 28.54           C  
ATOM     99  C   ILE A  18      22.754  17.078  33.591  1.00 27.83           C  
ATOM    100  O   ILE A  18      21.680  16.628  33.976  1.00 27.24           O  
ATOM    101  CB  ILE A  18      23.829  18.974  34.744  1.00 29.42           C  
ATOM    102  CG1 ILE A  18      24.970  19.530  35.601  1.00 31.33           C  
ATOM    103  CG2 ILE A  18      22.474  19.465  35.305  1.00 30.70           C  
ATOM    104  CD1 ILE A  18      25.150  18.856  36.931  1.00 34.34           C  
ATOM    105  N   LYS A  19      22.992  17.346  32.305  1.00 26.93           N  
ATOM    106  CA  LYS A  19      22.034  17.002  31.292  1.00 25.92           C  
ATOM    107  C   LYS A  19      21.741  15.487  31.286  1.00 26.06           C  
ATOM    108  O   LYS A  19      20.554  15.079  31.298  1.00 24.52           O  
ATOM    109  CB  LYS A  19      22.545  17.486  29.929  1.00 27.42           C  
ATOM    110  CG  LYS A  19      22.134  18.949  29.632  1.00 28.88           C  
ATOM    111  CD  LYS A  19      23.220  19.700  28.906  1.00 33.67           C  
ATOM    112  CE  LYS A  19      23.266  19.359  27.439  1.00 37.70           C  
ATOM    113  NZ  LYS A  19      24.703  19.580  27.047  1.00 40.85           N  
ATOM    114  N   ALA A  20      22.803  14.657  31.294  1.00 25.95           N  
ATOM    115  CA  ALA A  20      22.667  13.191  31.357  1.00 27.10           C  
ATOM    116  C   ALA A  20      21.869  12.716  32.623  1.00 28.55           C  
ATOM    117  O   ALA A  20      20.964  11.857  32.541  1.00 30.16           O  
ATOM    118  CB  ALA A  20      24.076  12.518  31.288  1.00 26.10           C  
ATOM    119  N   VAL A  21      22.176  13.269  33.791  1.00 28.05           N  
ATOM    120  CA  VAL A  21      21.373  12.942  34.951  1.00 28.80           C  
ATOM    121  C   VAL A  21      19.916  13.328  34.691  1.00 29.67           C  
ATOM    122  O   VAL A  21      18.995  12.553  34.971  1.00 31.49           O  
ATOM    123  CB  VAL A  21      21.907  13.638  36.259  1.00 28.21           C  
ATOM    124  CG1 VAL A  21      20.804  13.702  37.313  1.00 28.90           C  
ATOM    125  CG2 VAL A  21      23.123  12.881  36.797  1.00 26.48           C  
ATOM    126  N   ALA A  22      19.700  14.535  34.182  1.00 29.52           N  
ATOM    127  CA  ALA A  22      18.356  15.037  33.969  1.00 29.61           C  
ATOM    128  C   ALA A  22      17.546  14.178  33.009  1.00 29.82           C  
ATOM    129  O   ALA A  22      16.395  13.879  33.273  1.00 29.85           O  
ATOM    130  CB  ALA A  22      18.404  16.468  33.513  1.00 29.87           C  
ATOM    131  N   LEU A  23      18.154  13.761  31.906  1.00 30.76           N  
ATOM    132  CA  LEU A  23      17.481  12.893  30.933  1.00 30.90           C  
ATOM    133  C   LEU A  23      17.139  11.560  31.552  1.00 30.71           C  
ATOM    134  O   LEU A  23      16.025  11.088  31.432  1.00 30.75           O  
ATOM    135  CB  LEU A  23      18.382  12.669  29.721  1.00 31.73           C  
ATOM    136  CG  LEU A  23      17.811  11.992  28.477  1.00 32.51           C  
ATOM    137  CD1 LEU A  23      16.602  12.747  27.999  1.00 31.53           C  
ATOM    138  CD2 LEU A  23      18.845  12.022  27.383  1.00 33.99           C  
ATOM    139  N   GLU A  24      18.090  10.939  32.220  1.00 31.26           N  
ATOM    140  CA  GLU A  24      17.775   9.664  32.868  1.00 32.81           C  
ATOM    141  C   GLU A  24      16.588   9.802  33.850  1.00 32.04           C  
ATOM    142  O   GLU A  24      15.684   8.961  33.843  1.00 32.51           O  
ATOM    143  CB  GLU A  24      18.997   9.050  33.562  1.00 33.60           C  
ATOM    144  CG  GLU A  24      18.757   7.602  34.114  1.00 39.14           C  
ATOM    145  CD  GLU A  24      18.672   6.455  33.013  1.00 47.63           C  
ATOM    146  OE1 GLU A  24      18.761   6.726  31.749  1.00 47.23           O  
ATOM    147  OE2 GLU A  24      18.544   5.258  33.449  1.00 48.03           O  
ATOM    148  N   LEU A  25      16.580  10.857  34.668  1.00 30.72           N  
ATOM    149  CA  LEU A  25      15.448  11.107  35.566  1.00 29.72           C  
ATOM    150  C   LEU A  25      14.184  11.387  34.813  1.00 29.41           C  
ATOM    151  O   LEU A  25      13.111  10.955  35.255  1.00 29.82           O  
ATOM    152  CB  LEU A  25      15.717  12.245  36.552  1.00 29.06           C  
ATOM    153  CG  LEU A  25      16.579  11.813  37.751  1.00 27.80           C  
ATOM    154  CD1 LEU A  25      17.185  12.982  38.500  1.00 28.02           C  
ATOM    155  CD2 LEU A  25      15.790  10.992  38.713  1.00 28.09           C  
ATOM    156  N   PHE A  26      14.267  12.105  33.689  1.00 29.30           N  
ATOM    157  CA  PHE A  26      13.029  12.370  32.937  1.00 28.76           C  
ATOM    158  C   PHE A  26      12.473  11.026  32.423  1.00 30.21           C  
ATOM    159  O   PHE A  26      11.256  10.844  32.383  1.00 30.10           O  
ATOM    160  CB  PHE A  26      13.174  13.394  31.803  1.00 28.22           C  
ATOM    161  CG  PHE A  26      13.526  14.806  32.262  1.00 23.55           C  
ATOM    162  CD1 PHE A  26      13.326  15.211  33.598  1.00 18.57           C  
ATOM    163  CD2 PHE A  26      14.059  15.722  31.343  1.00 18.27           C  
ATOM    164  CE1 PHE A  26      13.684  16.507  34.044  1.00 15.22           C  
ATOM    165  CE2 PHE A  26      14.410  17.043  31.739  1.00 18.16           C  
ATOM    166  CZ  PHE A  26      14.237  17.440  33.108  1.00 19.02           C  
ATOM    167  N   LEU A  27      13.352  10.071  32.095  1.00 31.11           N  
ATOM    168  CA  LEU A  27      12.898   8.823  31.466  1.00 32.15           C  
ATOM    169  C   LEU A  27      12.450   7.779  32.462  1.00 33.05           C  
ATOM    170  O   LEU A  27      11.529   7.009  32.197  1.00 32.98           O  
ATOM    171  CB  LEU A  27      13.952   8.218  30.522  1.00 31.94           C  
ATOM    172  CG  LEU A  27      14.342   9.022  29.280  1.00 31.20           C  
ATOM    173  CD1 LEU A  27      15.675   8.516  28.731  1.00 30.51           C  
ATOM    174  CD2 LEU A  27      13.288   8.998  28.240  1.00 30.48           C  
ATOM    175  N   THR A  28      13.137   7.701  33.585  1.00 34.85           N  
ATOM    176  CA  THR A  28      12.787   6.688  34.544  1.00 36.80           C  
ATOM    177  C   THR A  28      11.728   7.234  35.439  1.00 37.45           C  
ATOM    178  O   THR A  28      10.648   6.649  35.529  1.00 38.46           O  
ATOM    179  CB  THR A  28      14.001   6.137  35.337  1.00 37.06           C  
ATOM    180  OG1 THR A  28      14.557   7.178  36.157  1.00 38.82           O  
ATOM    181  CG2 THR A  28      15.068   5.592  34.370  1.00 37.64           C  
ATOM    182  N   LYS A  29      12.008   8.375  36.069  1.00 38.33           N  
ATOM    183  CA  LYS A  29      11.125   8.879  37.118  1.00 39.07           C  
ATOM    184  C   LYS A  29       9.884   9.598  36.564  1.00 39.22           C  
ATOM    185  O   LYS A  29       8.816   9.511  37.152  1.00 39.47           O  
ATOM    186  CB  LYS A  29      11.886   9.772  38.090  1.00 39.47           C  
ATOM    187  CG  LYS A  29      11.071  10.086  39.331  1.00 42.56           C  
ATOM    188  CD  LYS A  29      11.820  10.874  40.394  1.00 46.18           C  
ATOM    189  CE  LYS A  29      10.861  11.226  41.530  1.00 47.88           C  
ATOM    190  NZ  LYS A  29      11.580  11.804  42.716  1.00 51.93           N  
ATOM    191  N   GLY A  30      10.036  10.275  35.425  1.00 39.43           N  
ATOM    192  CA  GLY A  30       8.974  11.073  34.783  1.00 38.40           C  
ATOM    193  C   GLY A  30       9.341  12.552  34.820  1.00 38.24           C  
ATOM    194  O   GLY A  30       9.931  13.047  35.794  1.00 38.69           O  
ATOM    195  N   TYR A  31       9.000  13.277  33.771  1.00 36.94           N  
ATOM    196  CA  TYR A  31       9.341  14.691  33.724  1.00 36.48           C  
ATOM    197  C   TYR A  31       8.673  15.513  34.820  1.00 36.80           C  
ATOM    198  O   TYR A  31       9.282  16.417  35.375  1.00 36.44           O  
ATOM    199  CB  TYR A  31       9.045  15.307  32.327  1.00 35.04           C  
ATOM    200  CG  TYR A  31       9.251  16.818  32.255  1.00 32.13           C  
ATOM    201  CD1 TYR A  31      10.537  17.373  32.109  1.00 30.28           C  
ATOM    202  CD2 TYR A  31       8.171  17.690  32.350  1.00 29.62           C  
ATOM    203  CE1 TYR A  31      10.749  18.773  32.033  1.00 28.55           C  
ATOM    204  CE2 TYR A  31       8.364  19.085  32.295  1.00 30.29           C  
ATOM    205  CZ  TYR A  31       9.653  19.613  32.140  1.00 32.45           C  
ATOM    206  OH  TYR A  31       9.817  20.988  32.098  1.00 36.71           O  
ATOM    207  N   GLN A  32       7.407  15.215  35.080  1.00 38.25           N  
ATOM    208  CA  GLN A  32       6.578  16.012  35.971  1.00 39.58           C  
ATOM    209  C   GLN A  32       6.926  15.756  37.441  1.00 40.60           C  
ATOM    210  O   GLN A  32       6.814  16.664  38.275  1.00 40.50           O  
ATOM    211  CB  GLN A  32       5.093  15.703  35.735  1.00 39.87           C  
ATOM    212  CG  GLN A  32       4.484  16.282  34.446  1.00 40.26           C  
ATOM    213  CD  GLN A  32       4.420  17.835  34.427  1.00 42.47           C  
ATOM    214  OE1 GLN A  32       4.272  18.470  35.470  1.00 43.45           O  
ATOM    215  NE2 GLN A  32       4.513  18.433  33.228  1.00 40.72           N  
ATOM    216  N   GLU A  33       7.339  14.534  37.766  1.00 41.13           N  
ATOM    217  CA  GLU A  33       7.606  14.229  39.167  1.00 42.52           C  
ATOM    218  C   GLU A  33       9.057  14.552  39.519  1.00 41.58           C  
ATOM    219  O   GLU A  33       9.405  14.671  40.688  1.00 41.45           O  
ATOM    220  CB  GLU A  33       7.188  12.788  39.530  1.00 43.48           C  
ATOM    221  CG  GLU A  33       7.324  12.402  41.057  1.00 48.77           C  
ATOM    222  CD  GLU A  33       6.838  13.483  42.080  1.00 52.18           C  
ATOM    223  OE1 GLU A  33       5.602  13.701  42.174  1.00 54.13           O  
ATOM    224  OE2 GLU A  33       7.694  14.074  42.810  1.00 52.38           O  
ATOM    225  N   THR A  34       9.879  14.770  38.493  1.00 40.49           N  
ATOM    226  CA  THR A  34      11.270  15.171  38.697  1.00 39.70           C  
ATOM    227  C   THR A  34      11.334  16.657  39.020  1.00 38.91           C  
ATOM    228  O   THR A  34      10.843  17.485  38.273  1.00 39.15           O  
ATOM    229  CB  THR A  34      12.132  14.921  37.412  1.00 40.15           C  
ATOM    230  OG1 THR A  34      12.061  13.536  37.020  1.00 40.39           O  
ATOM    231  CG2 THR A  34      13.600  15.359  37.611  1.00 38.31           C  
ATOM    232  N   SER A  35      11.980  17.004  40.108  1.00 37.57           N  
ATOM    233  CA  SER A  35      12.204  18.400  40.405  1.00 36.67           C  
ATOM    234  C   SER A  35      13.683  18.748  40.205  1.00 37.85           C  
ATOM    235  O   SER A  35      14.555  17.856  40.188  1.00 37.90           O  
ATOM    236  CB  SER A  35      11.835  18.651  41.861  1.00 36.38           C  
ATOM    237  OG  SER A  35      12.720  17.930  42.697  1.00 32.00           O  
ATOM    238  N   LEU A  36      13.976  20.041  40.107  1.00 38.28           N  
ATOM    239  CA  LEU A  36      15.345  20.498  39.991  1.00 39.26           C  
ATOM    240  C   LEU A  36      16.208  19.744  40.985  1.00 39.71           C  
ATOM    241  O   LEU A  36      17.253  19.197  40.631  1.00 40.38           O  
ATOM    242  CB  LEU A  36      15.434  22.025  40.192  1.00 39.37           C  
ATOM    243  CG  LEU A  36      16.745  22.788  39.873  1.00 41.99           C  
ATOM    244  CD1 LEU A  36      17.296  22.527  38.439  1.00 41.56           C  
ATOM    245  CD2 LEU A  36      16.589  24.300  40.110  1.00 41.90           C  
ATOM    246  N   SER A  37      15.730  19.649  42.215  1.00 40.53           N  
ATOM    247  CA  SER A  37      16.535  19.144  43.316  1.00 41.19           C  
ATOM    248  C   SER A  37      16.941  17.677  43.131  1.00 40.98           C  
ATOM    249  O   SER A  37      18.070  17.304  43.441  1.00 40.53           O  
ATOM    250  CB  SER A  37      15.779  19.340  44.640  1.00 41.75           C  
ATOM    251  OG  SER A  37      16.500  18.755  45.713  1.00 44.21           O  
ATOM    252  N   ASP A  38      16.014  16.853  42.641  1.00 41.65           N  
ATOM    253  CA  ASP A  38      16.342  15.476  42.251  1.00 42.55           C  
ATOM    254  C   ASP A  38      17.573  15.507  41.324  1.00 42.28           C  
ATOM    255  O   ASP A  38      18.453  14.672  41.493  1.00 42.07           O  
ATOM    256  CB  ASP A  38      15.182  14.739  41.529  1.00 43.12           C  
ATOM    257  CG  ASP A  38      13.792  15.077  42.084  1.00 46.93           C  
ATOM    258  OD1 ASP A  38      13.649  16.149  42.714  1.00 50.50           O  
ATOM    259  OD2 ASP A  38      12.815  14.290  41.862  1.00 49.46           O  
ATOM    260  N   ILE A  39      17.638  16.479  40.383  1.00 41.58           N  
ATOM    261  CA  ILE A  39      18.758  16.593  39.429  1.00 41.53           C  
ATOM    262  C   ILE A  39      20.058  17.095  40.051  1.00 43.33           C  
ATOM    263  O   ILE A  39      21.129  16.591  39.720  1.00 43.11           O  
ATOM    264  CB  ILE A  39      18.424  17.485  38.189  1.00 40.92           C  
ATOM    265  CG1 ILE A  39      17.283  16.887  37.380  1.00 36.91           C  
ATOM    266  CG2 ILE A  39      19.650  17.679  37.311  1.00 37.90           C  
ATOM    267  CD1 ILE A  39      16.284  17.927  36.995  1.00 32.97           C  
ATOM    268  N   ILE A  40      19.967  18.102  40.917  1.00 45.61           N  
ATOM    269  CA  ILE A  40      21.126  18.598  41.674  1.00 47.85           C  
ATOM    270  C   ILE A  40      21.707  17.495  42.576  1.00 49.91           C  
ATOM    271  O   ILE A  40      22.924  17.271  42.608  1.00 50.16           O  
ATOM    272  CB  ILE A  40      20.734  19.822  42.544  1.00 47.99           C  
ATOM    273  CG1 ILE A  40      20.488  21.080  41.678  1.00 47.11           C  
ATOM    274  CG2 ILE A  40      21.771  20.070  43.681  1.00 47.77           C  
ATOM    275  CD1 ILE A  40      20.008  22.330  42.522  1.00 45.16           C  
ATOM    276  N   LYS A  41      20.819  16.814  43.301  1.00 52.09           N  
ATOM    277  CA  LYS A  41      21.198  15.726  44.203  1.00 54.51           C  
ATOM    278  C   LYS A  41      22.087  14.651  43.558  1.00 55.54           C  
ATOM    279  O   LYS A  41      23.190  14.367  44.050  1.00 55.20           O  
ATOM    280  CB  LYS A  41      19.935  15.065  44.784  1.00 55.07           C  
ATOM    281  CG  LYS A  41      20.216  13.831  45.650  1.00 56.77           C  
ATOM    282  CD  LYS A  41      18.923  13.264  46.187  1.00 59.65           C  
ATOM    283  CE  LYS A  41      18.994  11.750  46.326  1.00 61.18           C  
ATOM    284  NZ  LYS A  41      20.168  11.276  47.130  1.00 60.96           N  
ATOM    285  N   LEU A  42      21.570  14.055  42.475  1.00 56.82           N  
ATOM    286  CA  LEU A  42      22.214  12.958  41.770  1.00 58.12           C  
ATOM    287  C   LEU A  42      23.381  13.466  40.943  1.00 59.08           C  
ATOM    288  O   LEU A  42      24.179  12.681  40.434  1.00 58.96           O  
ATOM    289  CB  LEU A  42      21.213  12.277  40.852  1.00 58.41           C  
ATOM    290  CG  LEU A  42      20.170  11.318  41.415  1.00 59.24           C  
ATOM    291  CD1 LEU A  42      19.029  12.046  42.093  1.00 60.00           C  
ATOM    292  CD2 LEU A  42      19.642  10.415  40.288  1.00 60.52           C  
ATOM    293  N   SER A  43      23.456  14.784  40.803  1.00 60.48           N  
ATOM    294  CA  SER A  43      24.588  15.434  40.177  1.00 62.14           C  
ATOM    295  C   SER A  43      25.712  15.602  41.163  1.00 63.93           C  
ATOM    296  O   SER A  43      26.852  15.826  40.765  1.00 63.84           O  
ATOM    297  CB  SER A  43      24.175  16.784  39.635  1.00 61.54           C  
ATOM    298  OG  SER A  43      23.414  16.583  38.470  1.00 60.37           O  
ATOM    299  N   GLY A  44      25.375  15.490  42.447  1.00 66.33           N  
ATOM    300  CA  GLY A  44      26.335  15.585  43.533  1.00 69.46           C  
ATOM    301  C   GLY A  44      26.841  16.994  43.733  1.00 72.19           C  
ATOM    302  O   GLY A  44      26.163  17.974  43.397  1.00 72.27           O  
ATOM    303  N   GLY A  45      28.048  17.085  44.292  1.00 75.03           N  
ATOM    304  CA  GLY A  45      28.752  18.364  44.521  1.00 78.25           C  
ATOM    305  C   GLY A  45      29.535  18.746  43.278  1.00 80.34           C  
ATOM    306  O   GLY A  45      30.559  19.454  43.344  1.00 80.31           O  
ATOM    307  N   SER A  46      29.038  18.209  42.159  1.00 82.46           N  
ATOM    308  CA  SER A  46      29.427  18.536  40.790  1.00 84.24           C  
ATOM    309  C   SER A  46      28.315  19.429  40.218  1.00 85.89           C  
ATOM    310  O   SER A  46      28.189  19.563  38.997  1.00 86.13           O  
ATOM    311  CB  SER A  46      29.615  17.234  39.965  1.00 84.09           C  
ATOM    312  OG  SER A  46      29.592  17.427  38.556  1.00 82.68           O  
ATOM    313  N   TYR A  47      27.505  20.017  41.116  1.00 87.82           N  
ATOM    314  CA  TYR A  47      26.571  21.121  40.782  1.00 89.58           C  
ATOM    315  C   TYR A  47      26.687  22.274  41.803  1.00 90.51           C  
ATOM    316  O   TYR A  47      27.469  23.210  41.581  1.00 90.92           O  
ATOM    317  CB  TYR A  47      25.109  20.637  40.619  1.00 89.73           C  
ATOM    318  CG  TYR A  47      24.101  21.673  40.071  1.00 90.57           C  
ATOM    319  CD1 TYR A  47      23.575  22.680  40.892  1.00 91.65           C  
ATOM    320  CD2 TYR A  47      23.642  21.614  38.749  1.00 90.65           C  
ATOM    321  CE1 TYR A  47      22.650  23.617  40.407  1.00 91.66           C  
ATOM    322  CE2 TYR A  47      22.709  22.547  38.259  1.00 90.85           C  
ATOM    323  CZ  TYR A  47      22.226  23.541  39.098  1.00 91.64           C  
ATOM    324  OH  TYR A  47      21.315  24.464  38.650  1.00 92.45           O  
ATOM    325  N   SER A  48      25.931  22.193  42.908  1.00 91.54           N  
ATOM    326  CA  SER A  48      25.782  23.294  43.901  1.00 92.34           C  
ATOM    327  C   SER A  48      25.469  24.699  43.308  1.00 92.62           C  
ATOM    328  O   SER A  48      26.371  25.532  43.123  1.00 92.71           O  
ATOM    329  CB  SER A  48      26.988  23.340  44.869  1.00 92.53           C  
ATOM    330  OG  SER A  48      27.000  22.213  45.744  1.00 93.25           O  
ATOM    331  N   ASN A  49      24.183  24.930  43.021  1.00 92.97           N  
ATOM    332  CA  ASN A  49      23.623  26.223  42.544  1.00 93.33           C  
ATOM    333  C   ASN A  49      24.430  26.994  41.452  1.00 93.52           C  
ATOM    334  O   ASN A  49      25.187  27.938  41.759  1.00 93.46           O  
ATOM    335  CB  ASN A  49      23.267  27.126  43.747  1.00 93.49           C  
ATOM    336  CG  ASN A  49      23.038  26.332  45.048  1.00 93.42           C  
ATOM    337  OD1 ASN A  49      22.324  25.318  45.064  1.00 93.45           O  
ATOM    338  ND2 ASN A  49      23.649  26.797  46.138  1.00 91.80           N  
ATOM    339  N   ILE A  50      24.250  26.594  40.184  1.00 93.60           N  
ATOM    340  CA  ILE A  50      25.050  27.146  39.056  1.00 93.51           C  
ATOM    341  C   ILE A  50      24.301  27.916  37.929  1.00 93.24           C  
ATOM    342  O   ILE A  50      23.086  28.151  38.010  1.00 93.38           O  
ATOM    343  CB  ILE A  50      26.111  26.135  38.470  1.00 93.57           C  
ATOM    344  CG1 ILE A  50      25.453  24.849  37.936  1.00 93.74           C  
ATOM    345  CG2 ILE A  50      27.225  25.870  39.497  1.00 93.81           C  
ATOM    346  CD1 ILE A  50      26.436  23.822  37.360  1.00 93.44           C  
ATOM    347  N   TYR A  51      25.046  28.256  36.870  1.00 92.70           N  
ATOM    348  CA  TYR A  51      24.739  29.423  36.020  1.00 92.00           C  
ATOM    349  C   TYR A  51      24.716  29.192  34.495  1.00 91.35           C  
ATOM    350  O   TYR A  51      25.766  29.024  33.853  1.00 91.13           O  
ATOM    351  CB  TYR A  51      25.673  30.603  36.390  1.00 92.06           C  
ATOM    352  CG  TYR A  51      27.001  30.190  37.025  1.00 91.63           C  
ATOM    353  CD1 TYR A  51      28.149  30.031  36.244  1.00 91.65           C  
ATOM    354  CD2 TYR A  51      27.106  29.963  38.407  1.00 91.05           C  
ATOM    355  CE1 TYR A  51      29.368  29.659  36.817  1.00 91.20           C  
ATOM    356  CE2 TYR A  51      28.315  29.579  38.986  1.00 90.96           C  
ATOM    357  CZ  TYR A  51      29.446  29.431  38.182  1.00 91.03           C  
ATOM    358  OH  TYR A  51      30.656  29.057  38.734  1.00 90.42           O  
ATOM    359  N   ASP A  52      23.498  29.205  33.941  1.00 90.41           N  
ATOM    360  CA  ASP A  52      23.237  29.090  32.498  1.00 89.39           C  
ATOM    361  C   ASP A  52      21.705  29.065  32.254  1.00 87.88           C  
ATOM    362  O   ASP A  52      21.019  30.078  32.459  1.00 87.85           O  
ATOM    363  CB  ASP A  52      23.932  27.837  31.913  1.00 90.00           C  
ATOM    364  CG  ASP A  52      24.558  28.080  30.528  1.00 91.42           C  
ATOM    365  OD1 ASP A  52      24.969  29.234  30.228  1.00 91.80           O  
ATOM    366  OD2 ASP A  52      24.650  27.097  29.744  1.00 92.82           O  
ATOM    367  N   GLY A  53      21.195  27.919  31.793  1.00 85.99           N  
ATOM    368  CA  GLY A  53      19.765  27.600  31.806  1.00 83.04           C  
ATOM    369  C   GLY A  53      19.563  26.426  32.751  1.00 81.03           C  
ATOM    370  O   GLY A  53      18.534  25.759  32.734  1.00 81.14           O  
ATOM    371  N   PHE A  54      20.581  26.174  33.568  1.00 78.78           N  
ATOM    372  CA  PHE A  54      20.555  25.174  34.626  1.00 76.10           C  
ATOM    373  C   PHE A  54      20.121  25.891  35.917  1.00 74.38           C  
ATOM    374  O   PHE A  54      20.881  25.954  36.886  1.00 74.28           O  
ATOM    375  CB  PHE A  54      21.964  24.587  34.812  1.00 76.05           C  
ATOM    376  CG  PHE A  54      22.549  23.912  33.577  1.00 75.29           C  
ATOM    377  CD1 PHE A  54      23.549  22.943  33.723  1.00 74.38           C  
ATOM    378  CD2 PHE A  54      22.123  24.232  32.288  1.00 75.19           C  
ATOM    379  CE1 PHE A  54      24.110  22.304  32.617  1.00 72.94           C  
ATOM    380  CE2 PHE A  54      22.681  23.596  31.170  1.00 74.73           C  
ATOM    381  CZ  PHE A  54      23.675  22.630  31.338  1.00 74.16           C  
ATOM    382  N   LYS A  55      18.913  26.462  35.908  1.00 71.99           N  
ATOM    383  CA  LYS A  55      18.362  27.195  37.072  1.00 69.37           C  
ATOM    384  C   LYS A  55      16.940  26.716  37.361  1.00 66.80           C  
ATOM    385  O   LYS A  55      16.284  27.201  38.296  1.00 66.48           O  
ATOM    386  CB  LYS A  55      18.354  28.712  36.821  1.00 69.94           C  
ATOM    387  CG  LYS A  55      19.747  29.363  36.732  1.00 71.08           C  
ATOM    388  CD  LYS A  55      19.633  30.878  36.557  1.00 72.82           C  
ATOM    389  CE  LYS A  55      20.990  31.523  36.248  1.00 74.89           C  
ATOM    390  NZ  LYS A  55      21.905  31.660  37.431  1.00 75.43           N  
ATOM    391  N   SER A  56      16.487  25.774  36.520  1.00 63.16           N  
ATOM    392  CA  SER A  56      15.153  25.172  36.553  1.00 58.80           C  
ATOM    393  C   SER A  56      15.203  23.915  35.705  1.00 56.19           C  
ATOM    394  O   SER A  56      16.080  23.787  34.840  1.00 55.43           O  
ATOM    395  CB  SER A  56      14.136  26.121  35.934  1.00 59.17           C  
ATOM    396  OG  SER A  56      14.459  26.395  34.581  1.00 57.87           O  
ATOM    397  N   LYS A  57      14.259  22.999  35.916  1.00 52.68           N  
ATOM    398  CA  LYS A  57      14.259  21.767  35.135  1.00 49.23           C  
ATOM    399  C   LYS A  57      13.795  21.976  33.688  1.00 46.78           C  
ATOM    400  O   LYS A  57      14.187  21.223  32.810  1.00 45.37           O  
ATOM    401  CB  LYS A  57      13.535  20.621  35.851  1.00 49.00           C  
ATOM    402  CG  LYS A  57      12.076  20.786  35.950  1.00 50.21           C  
ATOM    403  CD  LYS A  57      11.400  19.465  36.210  1.00 51.24           C  
ATOM    404  CE  LYS A  57       9.945  19.546  35.794  1.00 51.58           C  
ATOM    405  NZ  LYS A  57       9.046  18.757  36.683  1.00 53.50           N  
ATOM    406  N   GLU A  58      13.016  23.021  33.443  1.00 44.60           N  
ATOM    407  CA  GLU A  58      12.584  23.350  32.085  1.00 44.07           C  
ATOM    408  C   GLU A  58      13.755  23.810  31.254  1.00 42.44           C  
ATOM    409  O   GLU A  58      13.919  23.380  30.122  1.00 42.62           O  
ATOM    410  CB  GLU A  58      11.470  24.397  32.057  1.00 44.70           C  
ATOM    411  CG  GLU A  58      10.230  24.049  32.904  1.00 46.87           C  
ATOM    412  CD  GLU A  58      10.501  24.142  34.405  1.00 51.17           C  
ATOM    413  OE1 GLU A  58      11.613  24.582  34.770  1.00 54.38           O  
ATOM    414  OE2 GLU A  58       9.623  23.774  35.227  1.00 53.16           O  
ATOM    415  N   GLY A  59      14.592  24.660  31.831  1.00 40.79           N  
ATOM    416  CA  GLY A  59      15.855  25.046  31.211  1.00 38.35           C  
ATOM    417  C   GLY A  59      16.756  23.885  30.834  1.00 36.90           C  
ATOM    418  O   GLY A  59      17.266  23.839  29.728  1.00 38.66           O  
ATOM    419  N   LEU A  60      16.962  22.933  31.730  1.00 34.70           N  
ATOM    420  CA  LEU A  60      17.773  21.749  31.409  1.00 32.90           C  
ATOM    421  C   LEU A  60      17.222  20.979  30.231  1.00 32.27           C  
ATOM    422  O   LEU A  60      17.977  20.447  29.408  1.00 32.73           O  
ATOM    423  CB  LEU A  60      17.845  20.802  32.620  1.00 31.37           C  
ATOM    424  CG  LEU A  60      18.760  21.404  33.652  1.00 32.05           C  
ATOM    425  CD1 LEU A  60      18.691  20.679  35.006  1.00 32.03           C  
ATOM    426  CD2 LEU A  60      20.198  21.380  33.058  1.00 33.66           C  
ATOM    427  N   PHE A  61      15.891  20.878  30.216  1.00 31.25           N  
ATOM    428  CA  PHE A  61      15.162  20.179  29.225  1.00 30.12           C  
ATOM    429  C   PHE A  61      15.421  20.838  27.862  1.00 30.18           C  
ATOM    430  O   PHE A  61      15.681  20.162  26.901  1.00 29.81           O  
ATOM    431  CB  PHE A  61      13.653  20.125  29.546  1.00 29.42           C  
ATOM    432  CG  PHE A  61      12.862  19.539  28.415  1.00 28.71           C  
ATOM    433  CD1 PHE A  61      12.968  18.195  28.112  1.00 28.62           C  
ATOM    434  CD2 PHE A  61      12.132  20.350  27.570  1.00 28.35           C  
ATOM    435  CE1 PHE A  61      12.300  17.667  26.999  1.00 31.62           C  
ATOM    436  CE2 PHE A  61      11.458  19.821  26.471  1.00 26.93           C  
ATOM    437  CZ  PHE A  61      11.546  18.482  26.199  1.00 27.74           C  
ATOM    438  N   PHE A  62      15.394  22.155  27.791  1.00 31.33           N  
ATOM    439  CA  PHE A  62      15.625  22.803  26.503  1.00 33.28           C  
ATOM    440  C   PHE A  62      17.104  22.783  26.120  1.00 35.28           C  
ATOM    441  O   PHE A  62      17.437  22.755  24.930  1.00 36.01           O  
ATOM    442  CB  PHE A  62      14.954  24.178  26.405  1.00 32.92           C  
ATOM    443  CG  PHE A  62      13.434  24.107  26.490  1.00 29.75           C  
ATOM    444  CD1 PHE A  62      12.768  24.359  27.698  1.00 27.81           C  
ATOM    445  CD2 PHE A  62      12.691  23.761  25.371  1.00 24.50           C  
ATOM    446  CE1 PHE A  62      11.364  24.257  27.779  1.00 26.20           C  
ATOM    447  CE2 PHE A  62      11.325  23.642  25.420  1.00 23.85           C  
ATOM    448  CZ  PHE A  62      10.645  23.888  26.618  1.00 28.39           C  
ATOM    449  N   GLU A  63      18.001  22.722  27.107  1.00 36.68           N  
ATOM    450  CA  GLU A  63      19.432  22.534  26.755  1.00 38.44           C  
ATOM    451  C   GLU A  63      19.646  21.167  26.105  1.00 38.12           C  
ATOM    452  O   GLU A  63      20.500  21.017  25.225  1.00 38.73           O  
ATOM    453  CB  GLU A  63      20.384  22.738  27.959  1.00 38.85           C  
ATOM    454  CG  GLU A  63      20.465  24.216  28.507  1.00 42.96           C  
ATOM    455  CD  GLU A  63      21.633  25.062  27.916  1.00 50.42           C  
ATOM    456  OE1 GLU A  63      22.746  24.502  27.671  1.00 52.04           O  
ATOM    457  OE2 GLU A  63      21.444  26.301  27.710  1.00 54.48           O  
ATOM    458  N   ILE A  64      18.857  20.178  26.520  1.00 37.18           N  
ATOM    459  CA  ILE A  64      18.905  18.884  25.877  1.00 36.32           C  
ATOM    460  C   ILE A  64      18.354  18.945  24.448  1.00 37.32           C  
ATOM    461  O   ILE A  64      18.962  18.364  23.548  1.00 38.00           O  
ATOM    462  CB  ILE A  64      18.206  17.796  26.730  1.00 36.47           C  
ATOM    463  CG1 ILE A  64      18.962  17.599  28.070  1.00 34.98           C  
ATOM    464  CG2 ILE A  64      18.187  16.462  26.025  1.00 34.58           C  
ATOM    465  CD1 ILE A  64      18.103  17.122  29.183  1.00 26.70           C  
ATOM    466  N   LEU A  65      17.242  19.655  24.225  1.00 37.52           N  
ATOM    467  CA  LEU A  65      16.631  19.713  22.887  1.00 38.19           C  
ATOM    468  C   LEU A  65      17.518  20.428  21.893  1.00 38.53           C  
ATOM    469  O   LEU A  65      17.539  20.077  20.699  1.00 37.81           O  
ATOM    470  CB  LEU A  65      15.257  20.404  22.899  1.00 38.21           C  
ATOM    471  CG  LEU A  65      13.926  19.674  23.079  1.00 39.77           C  
ATOM    472  CD1 LEU A  65      12.797  20.632  22.669  1.00 39.21           C  
ATOM    473  CD2 LEU A  65      13.819  18.357  22.295  1.00 38.64           C  
ATOM    474  N   ASP A  66      18.207  21.467  22.378  1.00 39.12           N  
ATOM    475  CA  ASP A  66      19.241  22.124  21.602  1.00 40.12           C  
ATOM    476  C   ASP A  66      20.127  21.058  20.995  1.00 40.33           C  
ATOM    477  O   ASP A  66      20.306  20.987  19.761  1.00 40.34           O  
ATOM    478  CB  ASP A  66      20.080  23.038  22.493  1.00 41.11           C  
ATOM    479  CG  ASP A  66      19.376  24.343  22.830  1.00 44.37           C  
ATOM    480  OD1 ASP A  66      18.545  24.772  21.998  1.00 48.83           O  
ATOM    481  OD2 ASP A  66      19.644  24.945  23.916  1.00 48.20           O  
ATOM    482  N   ASP A  67      20.665  20.202  21.855  1.00 40.07           N  
ATOM    483  CA  ASP A  67      21.564  19.157  21.380  1.00 40.77           C  
ATOM    484  C   ASP A  67      20.966  18.244  20.355  1.00 40.68           C  
ATOM    485  O   ASP A  67      21.649  17.873  19.399  1.00 40.46           O  
ATOM    486  CB  ASP A  67      22.127  18.347  22.545  1.00 40.95           C  
ATOM    487  CG  ASP A  67      23.049  19.167  23.388  1.00 42.32           C  
ATOM    488  OD1 ASP A  67      23.379  20.284  22.928  1.00 44.69           O  
ATOM    489  OD2 ASP A  67      23.411  18.741  24.500  1.00 44.11           O  
ATOM    490  N   ILE A  68      19.699  17.876  20.565  1.00 40.70           N  
ATOM    491  CA  ILE A  68      19.034  16.880  19.730  1.00 40.92           C  
ATOM    492  C   ILE A  68      18.702  17.499  18.392  1.00 42.47           C  
ATOM    493  O   ILE A  68      18.868  16.859  17.351  1.00 42.90           O  
ATOM    494  CB  ILE A  68      17.775  16.327  20.409  1.00 40.42           C  
ATOM    495  CG1 ILE A  68      18.134  15.170  21.334  1.00 40.74           C  
ATOM    496  CG2 ILE A  68      16.791  15.791  19.422  1.00 39.34           C  
ATOM    497  CD1 ILE A  68      17.439  15.254  22.668  1.00 40.37           C  
ATOM    498  N   CYS A  69      18.253  18.749  18.423  1.00 43.94           N  
ATOM    499  CA  CYS A  69      17.921  19.460  17.222  1.00 46.03           C  
ATOM    500  C   CYS A  69      19.159  19.681  16.393  1.00 47.07           C  
ATOM    501  O   CYS A  69      19.119  19.514  15.176  1.00 46.75           O  
ATOM    502  CB  CYS A  69      17.257  20.780  17.549  1.00 46.41           C  
ATOM    503  SG  CYS A  69      15.529  20.544  17.981  1.00 51.35           S  
ATOM    504  N   LYS A  70      20.257  20.040  17.057  1.00 48.31           N  
ATOM    505  CA  LYS A  70      21.522  20.214  16.380  1.00 49.54           C  
ATOM    506  C   LYS A  70      21.951  18.885  15.797  1.00 49.99           C  
ATOM    507  O   LYS A  70      22.432  18.838  14.673  1.00 49.96           O  
ATOM    508  CB  LYS A  70      22.593  20.769  17.314  1.00 50.18           C  
ATOM    509  CG  LYS A  70      23.877  21.184  16.595  1.00 52.91           C  
ATOM    510  CD  LYS A  70      24.627  22.302  17.320  1.00 57.41           C  
ATOM    511  CE  LYS A  70      25.792  22.884  16.466  1.00 60.60           C  
ATOM    512  NZ  LYS A  70      27.091  22.096  16.545  1.00 61.79           N  
ATOM    513  N   LYS A  71      21.746  17.801  16.534  1.00 50.67           N  
ATOM    514  CA  LYS A  71      22.042  16.475  15.988  1.00 51.61           C  
ATOM    515  C   LYS A  71      21.176  16.103  14.770  1.00 51.67           C  
ATOM    516  O   LYS A  71      21.689  15.550  13.782  1.00 51.95           O  
ATOM    517  CB  LYS A  71      21.930  15.396  17.056  1.00 52.11           C  
ATOM    518  CG  LYS A  71      22.800  14.177  16.788  1.00 54.71           C  
ATOM    519  CD  LYS A  71      24.251  14.403  17.287  1.00 59.19           C  
ATOM    520  CE  LYS A  71      25.225  13.281  16.841  1.00 60.91           C  
ATOM    521  NZ  LYS A  71      25.616  13.352  15.383  1.00 62.25           N  
ATOM    522  N   HIS A  72      19.882  16.420  14.802  1.00 51.58           N  
ATOM    523  CA  HIS A  72      19.031  16.059  13.655  1.00 51.69           C  
ATOM    524  C   HIS A  72      19.269  16.886  12.383  1.00 51.74           C  
ATOM    525  O   HIS A  72      19.296  16.339  11.273  1.00 51.64           O  
ATOM    526  CB  HIS A  72      17.557  15.933  14.051  1.00 51.32           C  
ATOM    527  CG  HIS A  72      17.293  14.773  14.972  1.00 53.64           C  
ATOM    528  ND1 HIS A  72      16.418  14.842  16.041  1.00 53.21           N  
ATOM    529  CD2 HIS A  72      17.831  13.525  15.007  1.00 53.05           C  
ATOM    530  CE1 HIS A  72      16.408  13.679  16.670  1.00 52.78           C  
ATOM    531  NE2 HIS A  72      17.260  12.867  16.068  1.00 53.31           N  
ATOM    532  N   PHE A  73      19.472  18.188  12.564  1.00 51.77           N  
ATOM    533  CA  PHE A  73      19.859  19.094  11.499  1.00 52.44           C  
ATOM    534  C   PHE A  73      21.084  18.590  10.712  1.00 53.50           C  
ATOM    535  O   PHE A  73      21.002  18.465   9.490  1.00 53.28           O  
ATOM    536  CB  PHE A  73      20.108  20.501  12.065  1.00 52.09           C  
ATOM    537  CG  PHE A  73      20.163  21.597  11.016  1.00 51.69           C  
ATOM    538  CD1 PHE A  73      19.071  22.449  10.823  1.00 51.29           C  
ATOM    539  CD2 PHE A  73      21.316  21.787  10.234  1.00 50.44           C  
ATOM    540  CE1 PHE A  73      19.118  23.464   9.865  1.00 50.78           C  
ATOM    541  CE2 PHE A  73      21.378  22.801   9.279  1.00 49.32           C  
ATOM    542  CZ  PHE A  73      20.275  23.642   9.091  1.00 50.13           C  
ATOM    543  N   HIS A  74      22.199  18.304  11.406  1.00 55.17           N  
ATOM    544  CA  HIS A  74      23.454  17.784  10.777  1.00 56.36           C  
ATOM    545  C   HIS A  74      23.100  16.550   9.957  1.00 55.58           C  
ATOM    546  O   HIS A  74      23.372  16.496   8.768  1.00 55.53           O  
ATOM    547  CB  HIS A  74      24.516  17.413  11.843  1.00 57.26           C  
ATOM    548  CG  HIS A  74      25.936  17.798  11.490  1.00 62.71           C  
ATOM    549  ND1 HIS A  74      26.561  17.420  10.309  1.00 65.91           N  
ATOM    550  CD2 HIS A  74      26.868  18.498  12.196  1.00 66.51           C  
ATOM    551  CE1 HIS A  74      27.800  17.892  10.292  1.00 66.14           C  
ATOM    552  NE2 HIS A  74      28.012  18.551  11.423  1.00 67.91           N  
ATOM    553  N   LEU A  75      22.438  15.600  10.608  1.00 55.38           N  
ATOM    554  CA  LEU A  75      21.968  14.359  10.009  1.00 55.77           C  
ATOM    555  C   LEU A  75      21.174  14.525   8.706  1.00 56.30           C  
ATOM    556  O   LEU A  75      21.421  13.803   7.723  1.00 55.43           O  
ATOM    557  CB  LEU A  75      21.115  13.637  11.040  1.00 55.75           C  
ATOM    558  CG  LEU A  75      21.114  12.117  11.188  1.00 57.85           C  
ATOM    559  CD1 LEU A  75      20.757  11.740  12.647  1.00 57.62           C  
ATOM    560  CD2 LEU A  75      20.184  11.413  10.172  1.00 57.94           C  
ATOM    561  N   ILE A  76      20.222  15.462   8.709  1.00 57.02           N  
ATOM    562  CA  ILE A  76      19.354  15.701   7.551  1.00 58.46           C  
ATOM    563  C   ILE A  76      20.053  16.502   6.448  1.00 59.50           C  
ATOM    564  O   ILE A  76      19.770  16.311   5.261  1.00 59.02           O  
ATOM    565  CB  ILE A  76      18.028  16.424   7.949  1.00 58.45           C  
ATOM    566  CG1 ILE A  76      17.160  15.529   8.825  1.00 58.67           C  
ATOM    567  CG2 ILE A  76      17.220  16.793   6.716  1.00 58.40           C  
ATOM    568  CD1 ILE A  76      16.393  16.276   9.878  1.00 58.84           C  
ATOM    569  N   TYR A  77      20.935  17.420   6.847  1.00 61.35           N  
ATOM    570  CA  TYR A  77      21.733  18.200   5.885  1.00 63.32           C  
ATOM    571  C   TYR A  77      22.711  17.273   5.145  1.00 63.97           C  
ATOM    572  O   TYR A  77      22.772  17.287   3.906  1.00 63.69           O  
ATOM    573  CB  TYR A  77      22.463  19.369   6.571  1.00 63.42           C  
ATOM    574  CG  TYR A  77      23.388  20.195   5.681  1.00 65.12           C  
ATOM    575  CD1 TYR A  77      24.733  19.846   5.528  1.00 66.38           C  
ATOM    576  CD2 TYR A  77      22.925  21.345   5.026  1.00 66.60           C  
ATOM    577  CE1 TYR A  77      25.591  20.601   4.725  1.00 67.84           C  
ATOM    578  CE2 TYR A  77      23.776  22.110   4.216  1.00 68.20           C  
ATOM    579  CZ  TYR A  77      25.111  21.732   4.070  1.00 69.05           C  
ATOM    580  OH  TYR A  77      25.974  22.473   3.271  1.00 70.18           O  
ATOM    581  N   SER A  78      23.439  16.462   5.914  1.00 64.69           N  
ATOM    582  CA  SER A  78      24.356  15.478   5.354  1.00 66.03           C  
ATOM    583  C   SER A  78      23.690  14.581   4.305  1.00 66.66           C  
ATOM    584  O   SER A  78      24.236  14.395   3.222  1.00 66.47           O  
ATOM    585  CB  SER A  78      24.997  14.645   6.465  1.00 65.96           C  
ATOM    586  OG  SER A  78      25.938  13.722   5.938  1.00 67.27           O  
ATOM    587  N   LYS A  79      22.507  14.053   4.615  1.00 67.90           N  
ATOM    588  CA  LYS A  79      21.781  13.166   3.689  1.00 69.19           C  
ATOM    589  C   LYS A  79      21.288  13.851   2.414  1.00 69.96           C  
ATOM    590  O   LYS A  79      21.188  13.212   1.360  1.00 70.19           O  
ATOM    591  CB  LYS A  79      20.626  12.436   4.390  1.00 69.04           C  
ATOM    592  CG  LYS A  79      21.018  11.080   4.983  1.00 69.85           C  
ATOM    593  CD  LYS A  79      21.168  10.025   3.875  1.00 71.56           C  
ATOM    594  CE  LYS A  79      22.000   8.825   4.317  1.00 72.34           C  
ATOM    595  NZ  LYS A  79      21.229   7.890   5.188  1.00 73.51           N  
ATOM    596  N   THR A  80      20.991  15.144   2.512  1.00 70.89           N  
ATOM    597  CA  THR A  80      20.527  15.916   1.360  1.00 71.73           C  
ATOM    598  C   THR A  80      21.642  16.241   0.363  1.00 72.58           C  
ATOM    599  O   THR A  80      21.510  15.951  -0.828  1.00 72.39           O  
ATOM    600  CB  THR A  80      19.810  17.219   1.780  1.00 71.44           C  
ATOM    601  OG1 THR A  80      20.515  17.824   2.869  1.00 70.81           O  
ATOM    602  CG2 THR A  80      18.391  16.933   2.190  1.00 71.00           C  
ATOM    603  N   GLN A  81      22.720  16.851   0.859  1.00 73.89           N  
ATOM    604  CA  GLN A  81      23.868  17.241   0.036  1.00 75.67           C  
ATOM    605  C   GLN A  81      24.548  16.020  -0.623  1.00 76.53           C  
ATOM    606  O   GLN A  81      25.263  16.157  -1.632  1.00 76.77           O  
ATOM    607  CB  GLN A  81      24.878  18.050   0.863  1.00 75.86           C  
ATOM    608  CG  GLN A  81      25.677  17.218   1.883  1.00 77.63           C  
ATOM    609  CD  GLN A  81      26.776  18.003   2.606  1.00 79.96           C  
ATOM    610  OE1 GLN A  81      27.383  18.929   2.038  1.00 80.79           O  
ATOM    611  NE2 GLN A  81      27.043  17.626   3.867  1.00 79.23           N  
ATOM    612  N   GLU A  82      24.298  14.838  -0.047  1.00 77.30           N  
ATOM    613  CA  GLU A  82      24.730  13.551  -0.599  1.00 77.91           C  
ATOM    614  C   GLU A  82      23.922  13.164  -1.854  1.00 78.00           C  
ATOM    615  O   GLU A  82      23.172  12.176  -1.827  1.00 78.35           O  
ATOM    616  CB  GLU A  82      24.615  12.425   0.460  1.00 78.14           C  
ATOM    617  CG  GLU A  82      25.330  12.656   1.805  1.00 79.64           C  
ATOM    618  CD  GLU A  82      26.804  13.051   1.660  1.00 82.59           C  
ATOM    619  OE1 GLU A  82      27.664  12.140   1.570  1.00 83.85           O  
ATOM    620  OE2 GLU A  82      27.106  14.271   1.652  1.00 83.31           O  
ATOM    621  N   ILE A  83      24.065  13.941  -2.936  1.00 77.59           N  
ATOM    622  CA  ILE A  83      23.438  13.609  -4.234  1.00 77.31           C  
ATOM    623  C   ILE A  83      24.307  13.853  -5.493  1.00 76.67           C  
ATOM    624  O   ILE A  83      24.339  12.999  -6.390  1.00 76.70           O  
ATOM    625  CB  ILE A  83      22.047  14.288  -4.450  1.00 77.35           C  
ATOM    626  CG1 ILE A  83      22.102  15.781  -4.102  1.00 77.64           C  
ATOM    627  CG2 ILE A  83      20.951  13.556  -3.676  1.00 77.79           C  
ATOM    628  CD1 ILE A  83      21.114  16.637  -4.883  1.00 77.06           C  
ATOM    629  N   LYS A  84      24.989  15.006  -5.556  1.00 75.62           N  
ATOM    630  CA  LYS A  84      25.657  15.490  -6.792  1.00 74.94           C  
ATOM    631  C   LYS A  84      24.633  15.915  -7.871  1.00 73.90           C  
ATOM    632  O   LYS A  84      24.979  16.612  -8.840  1.00 73.93           O  
ATOM    633  CB  LYS A  84      26.672  14.462  -7.340  1.00 75.05           C  
ATOM    634  CG  LYS A  84      27.084  14.623  -8.815  1.00 76.06           C  
ATOM    635  CD  LYS A  84      28.417  15.362  -8.998  1.00 77.87           C  
ATOM    636  CE  LYS A  84      28.244  16.803  -9.487  1.00 79.15           C  
ATOM    637  NZ  LYS A  84      27.887  17.758  -8.391  1.00 79.74           N  
ATOM    638  N   ASN A  85      23.378  15.504  -7.670  1.00 72.22           N  
ATOM    639  CA  ASN A  85      22.267  15.821  -8.558  1.00 70.59           C  
ATOM    640  C   ASN A  85      21.809  17.285  -8.362  1.00 69.05           C  
ATOM    641  O   ASN A  85      22.646  18.189  -8.382  1.00 69.17           O  
ATOM    642  CB  ASN A  85      21.109  14.819  -8.349  1.00 70.97           C  
ATOM    643  CG  ASN A  85      21.574  13.360  -8.269  1.00 71.57           C  
ATOM    644  OD1 ASN A  85      22.434  12.912  -9.041  1.00 70.57           O  
ATOM    645  ND2 ASN A  85      20.988  12.611  -7.329  1.00 72.43           N  
ATOM    646  N   GLY A  86      20.510  17.542  -8.173  1.00 66.97           N  
ATOM    647  CA  GLY A  86      19.468  16.520  -8.141  1.00 64.06           C  
ATOM    648  C   GLY A  86      18.107  17.090  -8.441  1.00 62.11           C  
ATOM    649  O   GLY A  86      17.847  18.270  -8.185  1.00 61.99           O  
ATOM    650  N   THR A  87      17.235  16.254  -8.990  1.00 60.09           N  
ATOM    651  CA  THR A  87      15.877  16.685  -9.246  1.00 58.53           C  
ATOM    652  C   THR A  87      15.225  16.992  -7.905  1.00 57.76           C  
ATOM    653  O   THR A  87      15.533  16.359  -6.883  1.00 56.96           O  
ATOM    654  CB  THR A  87      15.030  15.665 -10.068  1.00 58.37           C  
ATOM    655  OG1 THR A  87      14.756  14.503  -9.290  1.00 57.68           O  
ATOM    656  CG2 THR A  87      15.749  15.249 -11.370  1.00 59.22           C  
ATOM    657  N   LEU A  88      14.355  17.996  -7.916  1.00 56.49           N  
ATOM    658  CA  LEU A  88      13.592  18.355  -6.737  1.00 55.50           C  
ATOM    659  C   LEU A  88      12.977  17.062  -6.166  1.00 54.40           C  
ATOM    660  O   LEU A  88      12.939  16.871  -4.942  1.00 54.16           O  
ATOM    661  CB  LEU A  88      12.527  19.396  -7.111  1.00 55.42           C  
ATOM    662  CG  LEU A  88      11.688  20.166  -6.085  1.00 56.61           C  
ATOM    663  CD1 LEU A  88      12.527  20.982  -5.099  1.00 56.88           C  
ATOM    664  CD2 LEU A  88      10.722  21.073  -6.815  1.00 57.08           C  
ATOM    665  N   LYS A  89      12.558  16.171  -7.068  1.00 52.87           N  
ATOM    666  CA  LYS A  89      11.994  14.876  -6.712  1.00 52.06           C  
ATOM    667  C   LYS A  89      12.913  14.092  -5.755  1.00 51.45           C  
ATOM    668  O   LYS A  89      12.523  13.751  -4.634  1.00 51.01           O  
ATOM    669  CB  LYS A  89      11.682  14.067  -7.974  1.00 51.81           C  
ATOM    670  CG  LYS A  89      10.464  13.193  -7.797  1.00 52.68           C  
ATOM    671  CD  LYS A  89      10.623  11.863  -8.462  1.00 55.87           C  
ATOM    672  CE  LYS A  89      10.268  10.728  -7.504  1.00 57.63           C  
ATOM    673  NZ  LYS A  89      10.655   9.395  -8.076  1.00 60.12           N  
ATOM    674  N   GLU A  90      14.147  13.859  -6.195  1.00 50.40           N  
ATOM    675  CA  GLU A  90      15.168  13.228  -5.370  1.00 49.64           C  
ATOM    676  C   GLU A  90      15.456  13.947  -4.059  1.00 48.05           C  
ATOM    677  O   GLU A  90      15.734  13.283  -3.066  1.00 48.34           O  
ATOM    678  CB  GLU A  90      16.490  13.119  -6.133  1.00 49.77           C  
ATOM    679  CG  GLU A  90      16.367  12.563  -7.523  1.00 52.78           C  
ATOM    680  CD  GLU A  90      17.638  12.772  -8.320  1.00 55.15           C  
ATOM    681  OE1 GLU A  90      18.020  13.946  -8.558  1.00 55.47           O  
ATOM    682  OE2 GLU A  90      18.261  11.754  -8.684  1.00 53.81           O  
ATOM    683  N   ILE A  91      15.443  15.280  -4.071  1.00 46.69           N  
ATOM    684  CA  ILE A  91      15.823  16.091  -2.898  1.00 46.02           C  
ATOM    685  C   ILE A  91      14.736  15.993  -1.828  1.00 44.70           C  
ATOM    686  O   ILE A  91      15.016  15.689  -0.673  1.00 43.59           O  
ATOM    687  CB  ILE A  91      16.066  17.590  -3.233  1.00 46.47           C  
ATOM    688  CG1 ILE A  91      17.048  17.761  -4.393  1.00 47.88           C  
ATOM    689  CG2 ILE A  91      16.601  18.333  -2.014  1.00 46.63           C  
ATOM    690  CD1 ILE A  91      17.004  19.182  -5.025  1.00 50.61           C  
ATOM    691  N   LEU A  92      13.499  16.244  -2.255  1.00 43.47           N  
ATOM    692  CA  LEU A  92      12.318  16.038  -1.437  1.00 42.46           C  
ATOM    693  C   LEU A  92      12.256  14.647  -0.788  1.00 42.38           C  
ATOM    694  O   LEU A  92      12.021  14.560   0.419  1.00 41.85           O  
ATOM    695  CB  LEU A  92      11.054  16.324  -2.250  1.00 41.97           C  
ATOM    696  CG  LEU A  92      10.347  17.687  -2.156  1.00 41.95           C  
ATOM    697  CD1 LEU A  92      11.264  18.849  -1.869  1.00 40.77           C  
ATOM    698  CD2 LEU A  92       9.556  17.970  -3.418  1.00 41.36           C  
ATOM    699  N   THR A  93      12.478  13.567  -1.548  1.00 41.89           N  
ATOM    700  CA  THR A  93      12.316  12.238  -0.951  1.00 41.67           C  
ATOM    701  C   THR A  93      13.476  11.929  -0.014  1.00 41.58           C  
ATOM    702  O   THR A  93      13.306  11.283   1.019  1.00 41.29           O  
ATOM    703  CB  THR A  93      12.181  11.069  -1.966  1.00 41.48           C  
ATOM    704  OG1 THR A  93      13.482  10.597  -2.293  1.00 43.31           O  
ATOM    705  CG2 THR A  93      11.413  11.451  -3.235  1.00 39.17           C  
ATOM    706  N   SER A  94      14.661  12.397  -0.384  1.00 41.80           N  
ATOM    707  CA  SER A  94      15.843  12.186   0.435  1.00 41.97           C  
ATOM    708  C   SER A  94      15.640  12.851   1.785  1.00 41.74           C  
ATOM    709  O   SER A  94      15.905  12.260   2.832  1.00 43.72           O  
ATOM    710  CB  SER A  94      17.049  12.798  -0.248  1.00 42.27           C  
ATOM    711  OG  SER A  94      18.221  12.064   0.053  1.00 45.29           O  
ATOM    712  N   PHE A  95      15.154  14.082   1.757  1.00 40.60           N  
ATOM    713  CA  PHE A  95      14.743  14.792   2.952  1.00 39.81           C  
ATOM    714  C   PHE A  95      13.594  14.098   3.704  1.00 38.87           C  
ATOM    715  O   PHE A  95      13.646  13.954   4.944  1.00 38.41           O  
ATOM    716  CB  PHE A  95      14.381  16.232   2.591  1.00 39.74           C  
ATOM    717  CG  PHE A  95      14.020  17.069   3.763  1.00 41.25           C  
ATOM    718  CD1 PHE A  95      14.988  17.829   4.409  1.00 43.01           C  
ATOM    719  CD2 PHE A  95      12.711  17.092   4.238  1.00 42.49           C  
ATOM    720  CE1 PHE A  95      14.667  18.622   5.515  1.00 41.69           C  
ATOM    721  CE2 PHE A  95      12.373  17.867   5.344  1.00 43.94           C  
ATOM    722  CZ  PHE A  95      13.357  18.652   5.975  1.00 45.26           C  
ATOM    723  N   GLY A  96      12.577  13.679   2.953  1.00 37.83           N  
ATOM    724  CA  GLY A  96      11.452  12.913   3.480  1.00 37.13           C  
ATOM    725  C   GLY A  96      11.920  11.805   4.392  1.00 37.24           C  
ATOM    726  O   GLY A  96      11.682  11.821   5.627  1.00 37.49           O  
ATOM    727  N   LEU A  97      12.674  10.896   3.803  1.00 36.58           N  
ATOM    728  CA  LEU A  97      13.140   9.709   4.477  1.00 36.94           C  
ATOM    729  C   LEU A  97      13.811   9.981   5.809  1.00 37.27           C  
ATOM    730  O   LEU A  97      13.528   9.317   6.801  1.00 37.39           O  
ATOM    731  CB  LEU A  97      14.101   8.982   3.566  1.00 37.39           C  
ATOM    732  CG  LEU A  97      13.383   8.522   2.307  1.00 39.63           C  
ATOM    733  CD1 LEU A  97      14.375   8.279   1.203  1.00 42.21           C  
ATOM    734  CD2 LEU A  97      12.535   7.279   2.614  1.00 42.37           C  
ATOM    735  N   ALA A  98      14.694  10.966   5.828  1.00 37.57           N  
ATOM    736  CA  ALA A  98      15.457  11.283   7.021  1.00 38.14           C  
ATOM    737  C   ALA A  98      14.603  11.919   8.124  1.00 38.54           C  
ATOM    738  O   ALA A  98      14.698  11.533   9.285  1.00 38.37           O  
ATOM    739  CB  ALA A  98      16.635  12.183   6.663  1.00 38.54           C  
ATOM    740  N   PHE A  99      13.771  12.877   7.730  1.00 39.02           N  
ATOM    741  CA  PHE A  99      12.867  13.604   8.610  1.00 39.56           C  
ATOM    742  C   PHE A  99      11.868  12.637   9.257  1.00 40.43           C  
ATOM    743  O   PHE A  99      11.780  12.539  10.503  1.00 41.04           O  
ATOM    744  CB  PHE A  99      12.166  14.650   7.751  1.00 39.82           C  
ATOM    745  CG  PHE A  99      11.235  15.559   8.496  1.00 41.05           C  
ATOM    746  CD1 PHE A  99      11.725  16.700   9.147  1.00 39.62           C  
ATOM    747  CD2 PHE A  99       9.865  15.309   8.507  1.00 39.93           C  
ATOM    748  CE1 PHE A  99      10.882  17.542   9.821  1.00 36.47           C  
ATOM    749  CE2 PHE A  99       9.015  16.150   9.181  1.00 39.46           C  
ATOM    750  CZ  PHE A  99       9.526  17.274   9.830  1.00 39.16           C  
ATOM    751  N   ILE A 100      11.153  11.890   8.419  1.00 41.13           N  
ATOM    752  CA  ILE A 100      10.182  10.909   8.887  1.00 42.07           C  
ATOM    753  C   ILE A 100      10.797   9.840   9.805  1.00 42.63           C  
ATOM    754  O   ILE A 100      10.134   9.376  10.741  1.00 42.79           O  
ATOM    755  CB  ILE A 100       9.460  10.234   7.703  1.00 42.33           C  
ATOM    756  CG1 ILE A 100       8.048   9.777   8.104  1.00 43.70           C  
ATOM    757  CG2 ILE A 100      10.260   9.061   7.205  1.00 42.46           C  
ATOM    758  CD1 ILE A 100       7.190   9.238   6.947  1.00 44.16           C  
ATOM    759  N   GLU A 101      12.053   9.466   9.542  1.00 43.38           N  
ATOM    760  CA  GLU A 101      12.723   8.428  10.285  1.00 44.41           C  
ATOM    761  C   GLU A 101      12.942   8.909  11.709  1.00 44.20           C  
ATOM    762  O   GLU A 101      12.822   8.143  12.674  1.00 43.99           O  
ATOM    763  CB  GLU A 101      14.076   8.114   9.650  1.00 45.76           C  
ATOM    764  CG  GLU A 101      14.776   6.812  10.189  1.00 50.22           C  
ATOM    765  CD  GLU A 101      16.178   6.533   9.546  1.00 56.73           C  
ATOM    766  OE1 GLU A 101      16.977   7.499   9.395  1.00 60.28           O  
ATOM    767  OE2 GLU A 101      16.489   5.354   9.208  1.00 57.19           O  
ATOM    768  N   ILE A 102      13.259  10.187  11.841  1.00 43.31           N  
ATOM    769  CA  ILE A 102      13.492  10.741  13.153  1.00 42.84           C  
ATOM    770  C   ILE A 102      12.196  10.805  13.982  1.00 42.26           C  
ATOM    771  O   ILE A 102      12.236  10.618  15.207  1.00 42.92           O  
ATOM    772  CB  ILE A 102      14.144  12.122  13.031  1.00 43.70           C  
ATOM    773  CG1 ILE A 102      15.627  11.979  12.644  1.00 43.82           C  
ATOM    774  CG2 ILE A 102      13.955  12.924  14.294  1.00 42.08           C  
ATOM    775  CD1 ILE A 102      16.149  13.174  11.773  1.00 46.28           C  
ATOM    776  N   PHE A 103      11.052  11.046  13.330  1.00 40.84           N  
ATOM    777  CA  PHE A 103       9.775  11.178  14.061  1.00 39.28           C  
ATOM    778  C   PHE A 103       9.165   9.860  14.408  1.00 37.92           C  
ATOM    779  O   PHE A 103       8.166   9.814  15.094  1.00 38.14           O  
ATOM    780  CB  PHE A 103       8.770  12.087  13.342  1.00 39.35           C  
ATOM    781  CG  PHE A 103       9.127  13.504  13.463  1.00 40.62           C  
ATOM    782  CD1 PHE A 103       9.833  14.138  12.458  1.00 42.68           C  
ATOM    783  CD2 PHE A 103       8.878  14.182  14.646  1.00 44.58           C  
ATOM    784  CE1 PHE A 103      10.240  15.455  12.594  1.00 44.13           C  
ATOM    785  CE2 PHE A 103       9.276  15.508  14.807  1.00 46.59           C  
ATOM    786  CZ  PHE A 103       9.965  16.149  13.758  1.00 47.51           C  
ATOM    787  N   ASN A 104       9.789   8.782  13.952  1.00 36.32           N  
ATOM    788  CA  ASN A 104       9.308   7.455  14.242  1.00 34.48           C  
ATOM    789  C   ASN A 104      10.240   6.713  15.199  1.00 34.16           C  
ATOM    790  O   ASN A 104      10.433   5.508  15.108  1.00 34.48           O  
ATOM    791  CB  ASN A 104       9.024   6.713  12.931  1.00 33.59           C  
ATOM    792  CG  ASN A 104       7.748   7.215  12.271  1.00 33.32           C  
ATOM    793  OD1 ASN A 104       6.620   6.871  12.705  1.00 27.64           O  
ATOM    794  ND2 ASN A 104       7.906   8.061  11.220  1.00 30.21           N  
ATOM    795  N   GLN A 105      10.822   7.455  16.119  1.00 33.21           N  
ATOM    796  CA  GLN A 105      11.664   6.867  17.126  1.00 33.75           C  
ATOM    797  C   GLN A 105      10.966   7.081  18.466  1.00 33.17           C  
ATOM    798  O   GLN A 105      10.375   8.125  18.693  1.00 33.57           O  
ATOM    799  CB  GLN A 105      13.048   7.541  17.152  1.00 34.09           C  
ATOM    800  CG  GLN A 105      13.934   7.402  15.930  1.00 37.11           C  
ATOM    801  CD  GLN A 105      14.028   5.967  15.371  1.00 44.01           C  
ATOM    802  OE1 GLN A 105      14.122   4.976  16.120  1.00 47.88           O  
ATOM    803  NE2 GLN A 105      13.996   5.855  14.051  1.00 41.88           N  
ATOM    804  N   PRO A 106      11.014   6.098  19.360  1.00 33.02           N  
ATOM    805  CA  PRO A 106      10.376   6.301  20.671  1.00 33.07           C  
ATOM    806  C   PRO A 106      10.796   7.600  21.331  1.00 32.80           C  
ATOM    807  O   PRO A 106      10.038   8.161  22.091  1.00 32.64           O  
ATOM    808  CB  PRO A 106      10.898   5.121  21.517  1.00 32.95           C  
ATOM    809  CG  PRO A 106      11.241   4.069  20.499  1.00 33.77           C  
ATOM    810  CD  PRO A 106      11.660   4.781  19.243  1.00 32.60           C  
ATOM    811  N   GLU A 107      12.017   8.052  21.062  1.00 33.51           N  
ATOM    812  CA  GLU A 107      12.516   9.327  21.588  1.00 33.88           C  
ATOM    813  C   GLU A 107      11.686  10.542  21.171  1.00 33.32           C  
ATOM    814  O   GLU A 107      11.334  11.336  22.036  1.00 34.32           O  
ATOM    815  CB  GLU A 107      13.972   9.552  21.175  1.00 34.73           C  
ATOM    816  CG  GLU A 107      14.966   8.493  21.612  1.00 38.48           C  
ATOM    817  CD  GLU A 107      14.967   7.250  20.770  1.00 42.10           C  
ATOM    818  OE1 GLU A 107      14.771   7.314  19.532  1.00 47.32           O  
ATOM    819  OE2 GLU A 107      15.197   6.191  21.378  1.00 47.15           O  
ATOM    820  N   ALA A 108      11.398  10.709  19.869  1.00 32.73           N  
ATOM    821  CA  ALA A 108      10.500  11.792  19.384  1.00 32.36           C  
ATOM    822  C   ALA A 108       9.142  11.829  20.092  1.00 32.71           C  
ATOM    823  O   ALA A 108       8.587  12.905  20.294  1.00 33.53           O  
ATOM    824  CB  ALA A 108      10.265  11.682  17.857  1.00 32.38           C  
ATOM    825  N   VAL A 109       8.575  10.666  20.421  1.00 31.98           N  
ATOM    826  CA  VAL A 109       7.319  10.645  21.147  1.00 31.94           C  
ATOM    827  C   VAL A 109       7.521  11.088  22.610  1.00 31.45           C  
ATOM    828  O   VAL A 109       6.851  11.966  23.093  1.00 30.76           O  
ATOM    829  CB  VAL A 109       6.666   9.276  21.112  1.00 32.10           C  
ATOM    830  CG1 VAL A 109       5.218   9.447  21.459  1.00 31.87           C  
ATOM    831  CG2 VAL A 109       6.820   8.651  19.721  1.00 31.12           C  
ATOM    832  N   ALA A 110       8.478  10.497  23.284  1.00 31.35           N  
ATOM    833  CA  ALA A 110       8.747  10.808  24.692  1.00 31.88           C  
ATOM    834  C   ALA A 110       8.967  12.325  24.965  1.00 31.93           C  
ATOM    835  O   ALA A 110       8.355  12.863  25.875  1.00 32.25           O  
ATOM    836  CB  ALA A 110       9.937   9.979  25.193  1.00 31.23           C  
ATOM    837  N   PHE A 111       9.808  12.998  24.170  1.00 31.93           N  
ATOM    838  CA  PHE A 111       9.987  14.457  24.262  1.00 31.87           C  
ATOM    839  C   PHE A 111       8.715  15.223  23.860  1.00 30.87           C  
ATOM    840  O   PHE A 111       8.395  16.297  24.432  1.00 30.17           O  
ATOM    841  CB  PHE A 111      11.160  14.972  23.400  1.00 32.92           C  
ATOM    842  CG  PHE A 111      12.484  14.362  23.716  1.00 36.50           C  
ATOM    843  CD1 PHE A 111      13.260  13.820  22.720  1.00 41.77           C  
ATOM    844  CD2 PHE A 111      12.967  14.346  25.009  1.00 45.14           C  
ATOM    845  CE1 PHE A 111      14.495  13.247  23.004  1.00 45.16           C  
ATOM    846  CE2 PHE A 111      14.216  13.769  25.314  1.00 47.51           C  
ATOM    847  CZ  PHE A 111      14.968  13.214  24.313  1.00 45.57           C  
ATOM    848  N   GLY A 112       8.002  14.683  22.868  1.00 29.68           N  
ATOM    849  CA  GLY A 112       6.705  15.242  22.472  1.00 27.97           C  
ATOM    850  C   GLY A 112       5.810  15.342  23.692  1.00 26.19           C  
ATOM    851  O   GLY A 112       5.151  16.326  23.919  1.00 26.29           O  
ATOM    852  N   LYS A 113       5.766  14.306  24.482  1.00 26.49           N  
ATOM    853  CA  LYS A 113       4.890  14.285  25.672  1.00 26.41           C  
ATOM    854  C   LYS A 113       5.302  15.337  26.658  1.00 25.42           C  
ATOM    855  O   LYS A 113       4.480  15.946  27.302  1.00 25.83           O  
ATOM    856  CB  LYS A 113       4.945  12.923  26.350  1.00 26.48           C  
ATOM    857  CG  LYS A 113       3.897  11.912  25.825  1.00 28.68           C  
ATOM    858  CD  LYS A 113       4.017  10.547  26.504  1.00 31.52           C  
ATOM    859  CE  LYS A 113       3.013   9.619  25.919  1.00 36.90           C  
ATOM    860  NZ  LYS A 113       1.649  10.242  26.045  1.00 41.55           N  
ATOM    861  N   ILE A 114       6.591  15.548  26.777  1.00 25.70           N  
ATOM    862  CA  ILE A 114       7.090  16.578  27.659  1.00 27.12           C  
ATOM    863  C   ILE A 114       6.671  18.002  27.249  1.00 27.35           C  
ATOM    864  O   ILE A 114       6.224  18.782  28.116  1.00 28.31           O  
ATOM    865  CB  ILE A 114       8.621  16.465  27.884  1.00 27.36           C  
ATOM    866  CG1 ILE A 114       8.953  15.151  28.603  1.00 26.92           C  
ATOM    867  CG2 ILE A 114       9.104  17.600  28.781  1.00 28.40           C  
ATOM    868  CD1 ILE A 114      10.406  15.060  29.082  1.00 23.86           C  
ATOM    869  N   ILE A 115       6.831  18.323  25.959  1.00 27.30           N  
ATOM    870  CA  ILE A 115       6.437  19.598  25.369  1.00 27.76           C  
ATOM    871  C   ILE A 115       4.939  19.875  25.559  1.00 28.24           C  
ATOM    872  O   ILE A 115       4.577  20.863  26.197  1.00 28.75           O  
ATOM    873  CB  ILE A 115       6.891  19.642  23.855  1.00 29.13           C  
ATOM    874  CG1 ILE A 115       8.400  19.948  23.773  1.00 29.61           C  
ATOM    875  CG2 ILE A 115       6.105  20.663  23.056  1.00 27.25           C  
ATOM    876  CD1 ILE A 115       9.127  19.161  22.724  1.00 31.98           C  
ATOM    877  N   TYR A 116       4.068  18.986  25.060  1.00 28.15           N  
ATOM    878  CA  TYR A 116       2.628  19.104  25.292  1.00 27.72           C  
ATOM    879  C   TYR A 116       2.226  19.282  26.764  1.00 28.59           C  
ATOM    880  O   TYR A 116       1.249  19.981  27.036  1.00 28.35           O  
ATOM    881  CB  TYR A 116       1.908  17.880  24.774  1.00 27.33           C  
ATOM    882  CG  TYR A 116       1.829  17.708  23.288  1.00 27.84           C  
ATOM    883  CD1 TYR A 116       0.713  17.128  22.720  1.00 26.87           C  
ATOM    884  CD2 TYR A 116       2.885  18.078  22.443  1.00 28.48           C  
ATOM    885  CE1 TYR A 116       0.618  16.958  21.375  1.00 24.97           C  
ATOM    886  CE2 TYR A 116       2.821  17.870  21.112  1.00 28.25           C  
ATOM    887  CZ  TYR A 116       1.667  17.302  20.579  1.00 29.86           C  
ATOM    888  OH  TYR A 116       1.562  17.102  19.218  1.00 32.00           O  
ATOM    889  N   SER A 117       2.905  18.652  27.727  1.00 29.21           N  
ATOM    890  CA  SER A 117       2.452  18.814  29.149  1.00 30.61           C  
ATOM    891  C   SER A 117       2.657  20.232  29.713  1.00 31.98           C  
ATOM    892  O   SER A 117       2.130  20.581  30.762  1.00 32.12           O  
ATOM    893  CB  SER A 117       3.147  17.803  30.079  1.00 31.15           C  
ATOM    894  OG  SER A 117       4.561  18.029  30.138  1.00 30.51           O  
ATOM    895  N   GLN A 118       3.444  21.038  28.996  1.00 33.94           N  
ATOM    896  CA  GLN A 118       3.880  22.367  29.433  1.00 35.24           C  
ATOM    897  C   GLN A 118       2.942  23.417  28.904  1.00 35.32           C  
ATOM    898  O   GLN A 118       3.279  24.603  28.898  1.00 35.70           O  
ATOM    899  CB  GLN A 118       5.275  22.692  28.878  1.00 35.35           C  
ATOM    900  CG  GLN A 118       6.450  21.976  29.523  1.00 39.02           C  
ATOM    901  CD  GLN A 118       7.801  22.475  28.961  1.00 44.97           C  
ATOM    902  OE1 GLN A 118       7.968  23.680  28.706  1.00 48.78           O  
ATOM    903  NE2 GLN A 118       8.771  21.556  28.792  1.00 43.91           N  
ATOM    904  N   VAL A 119       1.781  22.976  28.433  1.00 35.32           N  
ATOM    905  CA  VAL A 119       0.840  23.842  27.739  1.00 35.10           C  
ATOM    906  C   VAL A 119       0.337  24.952  28.674  1.00 35.47           C  
ATOM    907  O   VAL A 119      -0.019  26.028  28.238  1.00 34.68           O  
ATOM    908  CB  VAL A 119      -0.308  22.987  27.149  1.00 35.56           C  
ATOM    909  CG1 VAL A 119      -1.348  22.570  28.239  1.00 34.56           C  
ATOM    910  CG2 VAL A 119      -0.958  23.653  25.941  1.00 34.49           C  
ATOM    911  N   TYR A 120       0.365  24.681  29.973  1.00 36.69           N  
ATOM    912  CA  TYR A 120      -0.068  25.643  30.975  1.00 37.95           C  
ATOM    913  C   TYR A 120       1.076  26.371  31.707  1.00 40.68           C  
ATOM    914  O   TYR A 120       0.784  27.250  32.497  1.00 41.46           O  
ATOM    915  CB  TYR A 120      -1.064  25.003  31.969  1.00 36.50           C  
ATOM    916  CG  TYR A 120      -2.414  24.656  31.354  1.00 33.33           C  
ATOM    917  CD1 TYR A 120      -2.875  23.342  31.306  1.00 28.18           C  
ATOM    918  CD2 TYR A 120      -3.226  25.649  30.815  1.00 29.85           C  
ATOM    919  CE1 TYR A 120      -4.126  23.034  30.748  1.00 28.09           C  
ATOM    920  CE2 TYR A 120      -4.429  25.346  30.231  1.00 30.74           C  
ATOM    921  CZ  TYR A 120      -4.885  24.041  30.201  1.00 27.98           C  
ATOM    922  OH  TYR A 120      -6.100  23.792  29.614  1.00 24.22           O  
ATOM    923  N   ASP A 121       2.351  26.021  31.450  1.00 43.77           N  
ATOM    924  CA  ASP A 121       3.560  26.763  31.955  1.00 46.42           C  
ATOM    925  C   ASP A 121       3.411  28.295  31.906  1.00 47.55           C  
ATOM    926  O   ASP A 121       3.301  28.878  30.816  1.00 48.30           O  
ATOM    927  CB  ASP A 121       4.818  26.353  31.153  1.00 46.76           C  
ATOM    928  CG  ASP A 121       6.106  27.153  31.536  1.00 49.56           C  
ATOM    929  OD1 ASP A 121       6.170  27.788  32.624  1.00 51.68           O  
ATOM    930  OD2 ASP A 121       7.088  27.108  30.739  1.00 51.55           O  
ATOM    931  N   LYS A 122       3.442  28.949  33.070  1.00 48.65           N  
ATOM    932  CA  LYS A 122       3.269  30.409  33.102  1.00 49.83           C  
ATOM    933  C   LYS A 122       4.579  31.171  32.914  1.00 49.51           C  
ATOM    934  O   LYS A 122       4.572  32.397  32.932  1.00 49.67           O  
ATOM    935  CB  LYS A 122       2.542  30.885  34.364  1.00 50.56           C  
ATOM    936  CG  LYS A 122       1.684  32.162  34.127  1.00 52.97           C  
ATOM    937  CD  LYS A 122       1.110  32.746  35.461  1.00 56.65           C  
ATOM    938  CE  LYS A 122       0.634  34.228  35.337  1.00 57.75           C  
ATOM    939  NZ  LYS A 122      -0.687  34.396  34.609  1.00 58.50           N  
ATOM    940  N   ASP A 123       5.679  30.440  32.716  1.00 49.04           N  
ATOM    941  CA  ASP A 123       6.974  31.035  32.403  1.00 49.02           C  
ATOM    942  C   ASP A 123       7.341  31.025  30.901  1.00 48.31           C  
ATOM    943  O   ASP A 123       8.419  31.469  30.549  1.00 48.75           O  
ATOM    944  CB  ASP A 123       8.098  30.338  33.182  1.00 49.87           C  
ATOM    945  CG  ASP A 123       7.997  30.516  34.711  1.00 52.91           C  
ATOM    946  OD1 ASP A 123       7.833  31.655  35.206  1.00 56.41           O  
ATOM    947  OD2 ASP A 123       8.113  29.493  35.432  1.00 56.75           O  
ATOM    948  N   ARG A 124       6.493  30.509  30.015  1.00 47.07           N  
ATOM    949  CA  ARG A 124       6.761  30.647  28.566  1.00 46.08           C  
ATOM    950  C   ARG A 124       8.165  30.187  28.143  1.00 44.31           C  
ATOM    951  O   ARG A 124       8.694  30.685  27.135  1.00 43.68           O  
ATOM    952  CB  ARG A 124       6.635  32.118  28.113  1.00 46.85           C  
ATOM    953  CG  ARG A 124       5.220  32.715  27.881  1.00 49.74           C  
ATOM    954  CD  ARG A 124       5.283  34.248  27.347  1.00 55.93           C  
ATOM    955  NE  ARG A 124       5.729  34.407  25.934  1.00 56.61           N  
ATOM    956  CZ  ARG A 124       6.884  34.962  25.538  1.00 54.84           C  
ATOM    957  NH1 ARG A 124       7.738  35.470  26.429  1.00 50.52           N  
ATOM    958  NH2 ARG A 124       7.179  35.006  24.231  1.00 53.83           N  
ATOM    959  N   HIS A 125       8.772  29.261  28.892  1.00 41.53           N  
ATOM    960  CA  HIS A 125      10.081  28.750  28.503  1.00 39.84           C  
ATOM    961  C   HIS A 125      10.102  28.217  27.062  1.00 37.93           C  
ATOM    962  O   HIS A 125      11.097  28.363  26.343  1.00 37.49           O  
ATOM    963  CB  HIS A 125      10.517  27.628  29.419  1.00 40.64           C  
ATOM    964  CG  HIS A 125      10.556  27.995  30.864  1.00 44.79           C  
ATOM    965  ND1 HIS A 125      11.402  28.962  31.363  1.00 48.07           N  
ATOM    966  CD2 HIS A 125       9.870  27.507  31.927  1.00 48.06           C  
ATOM    967  CE1 HIS A 125      11.232  29.057  32.671  1.00 49.56           C  
ATOM    968  NE2 HIS A 125      10.312  28.180  33.039  1.00 48.91           N  
ATOM    969  N   LEU A 126       8.994  27.602  26.659  1.00 35.58           N  
ATOM    970  CA  LEU A 126       8.865  26.970  25.387  1.00 33.57           C  
ATOM    971  C   LEU A 126       8.747  27.977  24.256  1.00 33.29           C  
ATOM    972  O   LEU A 126       9.279  27.760  23.174  1.00 32.65           O  
ATOM    973  CB  LEU A 126       7.643  26.041  25.420  1.00 34.21           C  
ATOM    974  CG  LEU A 126       7.287  25.306  24.119  1.00 31.29           C  
ATOM    975  CD1 LEU A 126       8.428  24.366  23.705  1.00 27.24           C  
ATOM    976  CD2 LEU A 126       6.051  24.555  24.358  1.00 27.91           C  
ATOM    977  N   ALA A 127       8.040  29.078  24.516  1.00 33.25           N  
ATOM    978  CA  ALA A 127       7.845  30.156  23.552  1.00 32.38           C  
ATOM    979  C   ALA A 127       9.156  30.882  23.308  1.00 32.80           C  
ATOM    980  O   ALA A 127       9.555  31.112  22.149  1.00 32.73           O  
ATOM    981  CB  ALA A 127       6.781  31.127  24.053  1.00 32.46           C  
ATOM    982  N   ASN A 128       9.829  31.247  24.400  1.00 32.78           N  
ATOM    983  CA  ASN A 128      11.204  31.757  24.300  1.00 33.04           C  
ATOM    984  C   ASN A 128      12.071  30.846  23.436  1.00 32.91           C  
ATOM    985  O   ASN A 128      12.658  31.313  22.471  1.00 32.96           O  
ATOM    986  CB  ASN A 128      11.823  31.965  25.683  1.00 31.86           C  
ATOM    987  CG  ASN A 128      11.216  33.143  26.391  1.00 33.41           C  
ATOM    988  OD1 ASN A 128      10.663  34.024  25.741  1.00 34.99           O  
ATOM    989  ND2 ASN A 128      11.299  33.177  27.727  1.00 33.13           N  
ATOM    990  N   TRP A 129      12.102  29.553  23.765  1.00 32.85           N  
ATOM    991  CA  TRP A 129      12.924  28.609  23.065  1.00 33.72           C  
ATOM    992  C   TRP A 129      12.562  28.541  21.559  1.00 34.84           C  
ATOM    993  O   TRP A 129      13.458  28.591  20.732  1.00 33.82           O  
ATOM    994  CB  TRP A 129      12.854  27.230  23.713  1.00 33.47           C  
ATOM    995  CG  TRP A 129      13.844  26.211  23.079  1.00 35.31           C  
ATOM    996  CD1 TRP A 129      15.175  26.050  23.386  1.00 33.54           C  
ATOM    997  CD2 TRP A 129      13.558  25.238  22.049  1.00 34.33           C  
ATOM    998  NE1 TRP A 129      15.728  25.055  22.595  1.00 34.75           N  
ATOM    999  CE2 TRP A 129      14.757  24.535  21.786  1.00 33.38           C  
ATOM   1000  CE3 TRP A 129      12.410  24.904  21.326  1.00 36.77           C  
ATOM   1001  CZ2 TRP A 129      14.843  23.537  20.831  1.00 34.77           C  
ATOM   1002  CZ3 TRP A 129      12.494  23.883  20.371  1.00 38.33           C  
ATOM   1003  CH2 TRP A 129      13.705  23.228  20.125  1.00 37.69           C  
ATOM   1004  N   ILE A 130      11.271  28.462  21.219  1.00 36.73           N  
ATOM   1005  CA  ILE A 130      10.878  28.395  19.812  1.00 39.69           C  
ATOM   1006  C   ILE A 130      11.222  29.706  19.107  1.00 41.95           C  
ATOM   1007  O   ILE A 130      11.754  29.690  17.990  1.00 41.42           O  
ATOM   1008  CB  ILE A 130       9.370  27.996  19.550  1.00 39.56           C  
ATOM   1009  CG1 ILE A 130       9.047  26.619  20.141  1.00 39.08           C  
ATOM   1010  CG2 ILE A 130       9.112  27.921  18.040  1.00 38.26           C  
ATOM   1011  CD1 ILE A 130       7.572  26.239  20.120  1.00 35.91           C  
ATOM   1012  N   GLU A 131      10.948  30.833  19.777  1.00 44.31           N  
ATOM   1013  CA  GLU A 131      11.254  32.139  19.211  1.00 46.87           C  
ATOM   1014  C   GLU A 131      12.758  32.411  19.024  1.00 47.67           C  
ATOM   1015  O   GLU A 131      13.143  33.208  18.154  1.00 48.33           O  
ATOM   1016  CB  GLU A 131      10.608  33.236  20.040  1.00 47.22           C  
ATOM   1017  CG  GLU A 131      10.550  34.572  19.327  1.00 52.16           C  
ATOM   1018  CD  GLU A 131       9.515  35.512  19.922  1.00 58.35           C  
ATOM   1019  OE1 GLU A 131       9.422  35.608  21.180  1.00 59.96           O  
ATOM   1020  OE2 GLU A 131       8.797  36.160  19.116  1.00 62.02           O  
ATOM   1021  N   ASN A 132      13.599  31.758  19.826  1.00 48.39           N  
ATOM   1022  CA  ASN A 132      15.044  31.983  19.753  1.00 49.55           C  
ATOM   1023  C   ASN A 132      15.805  30.897  18.959  1.00 50.62           C  
ATOM   1024  O   ASN A 132      17.041  30.914  18.877  1.00 50.68           O  
ATOM   1025  CB  ASN A 132      15.637  32.176  21.164  1.00 49.15           C  
ATOM   1026  CG  ASN A 132      15.018  33.370  21.922  1.00 50.24           C  
ATOM   1027  OD1 ASN A 132      14.719  34.434  21.353  1.00 51.91           O  
ATOM   1028  ND2 ASN A 132      14.832  33.190  23.221  1.00 51.59           N  
ATOM   1029  N   ASN A 133      15.071  29.960  18.355  1.00 51.98           N  
ATOM   1030  CA  ASN A 133      15.713  28.868  17.591  1.00 53.41           C  
ATOM   1031  C   ASN A 133      15.207  28.583  16.178  1.00 53.70           C  
ATOM   1032  O   ASN A 133      15.569  27.562  15.609  1.00 53.59           O  
ATOM   1033  CB  ASN A 133      15.787  27.568  18.422  1.00 53.60           C  
ATOM   1034  CG  ASN A 133      16.720  27.704  19.613  1.00 56.16           C  
ATOM   1035  OD1 ASN A 133      17.943  27.810  19.457  1.00 58.69           O  
ATOM   1036  ND2 ASN A 133      16.145  27.739  20.816  1.00 58.75           N  
ATOM   1037  N   GLN A 134      14.398  29.478  15.613  1.00 55.01           N  
ATOM   1038  CA  GLN A 134      13.919  29.337  14.229  1.00 56.80           C  
ATOM   1039  C   GLN A 134      15.025  28.882  13.264  1.00 56.97           C  
ATOM   1040  O   GLN A 134      14.808  28.033  12.414  1.00 57.19           O  
ATOM   1041  CB  GLN A 134      13.283  30.644  13.714  1.00 57.33           C  
ATOM   1042  CG  GLN A 134      11.999  31.097  14.425  1.00 60.30           C  
ATOM   1043  CD  GLN A 134      10.801  30.145  14.244  1.00 64.42           C  
ATOM   1044  OE1 GLN A 134      10.500  29.340  15.139  1.00 66.13           O  
ATOM   1045  NE2 GLN A 134      10.117  30.234  13.092  1.00 65.63           N  
ATOM   1046  N   GLN A 135      16.209  29.450  13.431  1.00 57.52           N  
ATOM   1047  CA  GLN A 135      17.363  29.154  12.598  1.00 58.35           C  
ATOM   1048  C   GLN A 135      17.818  27.702  12.666  1.00 58.52           C  
ATOM   1049  O   GLN A 135      18.541  27.235  11.774  1.00 59.37           O  
ATOM   1050  CB  GLN A 135      18.543  30.072  12.976  1.00 58.76           C  
ATOM   1051  CG  GLN A 135      19.164  29.834  14.385  1.00 59.12           C  
ATOM   1052  CD  GLN A 135      18.421  30.555  15.526  1.00 59.77           C  
ATOM   1053  OE1 GLN A 135      17.567  31.423  15.287  1.00 58.74           O  
ATOM   1054  NE2 GLN A 135      18.751  30.189  16.777  1.00 59.96           N  
ATOM   1055  N   ASN A 136      17.399  26.993  13.711  1.00 58.14           N  
ATOM   1056  CA  ASN A 136      17.932  25.655  14.012  1.00 57.71           C  
ATOM   1057  C   ASN A 136      17.042  24.493  13.556  1.00 56.70           C  
ATOM   1058  O   ASN A 136      17.376  23.320  13.778  1.00 56.72           O  
ATOM   1059  CB  ASN A 136      18.249  25.532  15.516  1.00 58.13           C  
ATOM   1060  CG  ASN A 136      19.228  26.604  16.004  1.00 59.91           C  
ATOM   1061  OD1 ASN A 136      20.043  27.116  15.229  1.00 61.26           O  
ATOM   1062  ND2 ASN A 136      19.144  26.953  17.290  1.00 60.20           N  
ATOM   1063  N   PHE A 137      15.912  24.821  12.941  1.00 55.21           N  
ATOM   1064  CA  PHE A 137      14.991  23.799  12.487  1.00 54.47           C  
ATOM   1065  C   PHE A 137      15.238  23.384  11.048  1.00 54.07           C  
ATOM   1066  O   PHE A 137      15.685  24.176  10.217  1.00 53.14           O  
ATOM   1067  CB  PHE A 137      13.550  24.245  12.676  1.00 54.63           C  
ATOM   1068  CG  PHE A 137      13.228  24.587  14.076  1.00 53.97           C  
ATOM   1069  CD1 PHE A 137      13.551  23.702  15.109  1.00 53.87           C  
ATOM   1070  CD2 PHE A 137      12.622  25.789  14.380  1.00 54.33           C  
ATOM   1071  CE1 PHE A 137      13.276  24.003  16.427  1.00 54.12           C  
ATOM   1072  CE2 PHE A 137      12.343  26.114  15.705  1.00 54.24           C  
ATOM   1073  CZ  PHE A 137      12.667  25.205  16.733  1.00 54.49           C  
ATOM   1074  N   SER A 138      14.942  22.121  10.812  1.00 53.73           N  
ATOM   1075  CA  SER A 138      15.269  21.428   9.604  1.00 53.74           C  
ATOM   1076  C   SER A 138      14.524  22.028   8.477  1.00 53.13           C  
ATOM   1077  O   SER A 138      14.836  21.804   7.341  1.00 53.51           O  
ATOM   1078  CB  SER A 138      14.958  19.956   9.739  1.00 53.76           C  
ATOM   1079  OG  SER A 138      13.945  19.765  10.682  1.00 54.00           O  
ATOM   1080  N   TYR A 139      13.529  22.812   8.794  1.00 52.97           N  
ATOM   1081  CA  TYR A 139      12.761  23.425   7.745  1.00 52.27           C  
ATOM   1082  C   TYR A 139      13.627  24.321   6.888  1.00 51.66           C  
ATOM   1083  O   TYR A 139      13.461  24.407   5.695  1.00 51.61           O  
ATOM   1084  CB  TYR A 139      11.474  24.056   8.264  1.00 52.27           C  
ATOM   1085  CG  TYR A 139      11.390  25.523   8.639  1.00 53.66           C  
ATOM   1086  CD1 TYR A 139      11.528  26.522   7.701  1.00 54.35           C  
ATOM   1087  CD2 TYR A 139      11.008  25.888   9.916  1.00 55.90           C  
ATOM   1088  CE1 TYR A 139      11.376  27.844   8.047  1.00 55.07           C  
ATOM   1089  CE2 TYR A 139      10.841  27.203  10.266  1.00 56.89           C  
ATOM   1090  CZ  TYR A 139      11.023  28.181   9.333  1.00 56.34           C  
ATOM   1091  OH  TYR A 139      10.828  29.493   9.715  1.00 57.23           O  
ATOM   1092  N   ASN A 140      14.578  24.973   7.505  1.00 50.96           N  
ATOM   1093  CA  ASN A 140      15.434  25.871   6.785  1.00 50.83           C  
ATOM   1094  C   ASN A 140      16.192  25.191   5.633  1.00 50.75           C  
ATOM   1095  O   ASN A 140      16.349  25.768   4.579  1.00 51.01           O  
ATOM   1096  CB  ASN A 140      16.376  26.544   7.774  1.00 50.38           C  
ATOM   1097  CG  ASN A 140      15.643  27.440   8.768  1.00 50.63           C  
ATOM   1098  OD1 ASN A 140      14.886  28.292   8.390  1.00 51.90           O  
ATOM   1099  ND2 ASN A 140      15.897  27.253  10.030  1.00 49.24           N  
ATOM   1100  N   ILE A 141      16.646  23.970   5.815  1.00 50.68           N  
ATOM   1101  CA  ILE A 141      17.338  23.253   4.752  1.00 50.99           C  
ATOM   1102  C   ILE A 141      16.492  23.228   3.470  1.00 51.61           C  
ATOM   1103  O   ILE A 141      16.977  23.577   2.378  1.00 50.97           O  
ATOM   1104  CB  ILE A 141      17.682  21.799   5.160  1.00 51.17           C  
ATOM   1105  CG1 ILE A 141      18.715  21.767   6.296  1.00 50.80           C  
ATOM   1106  CG2 ILE A 141      18.189  20.994   3.954  1.00 50.23           C  
ATOM   1107  CD1 ILE A 141      18.823  20.425   7.009  1.00 48.95           C  
ATOM   1108  N   LEU A 142      15.232  22.822   3.611  1.00 52.24           N  
ATOM   1109  CA  LEU A 142      14.314  22.787   2.472  1.00 53.42           C  
ATOM   1110  C   LEU A 142      14.055  24.158   1.854  1.00 54.12           C  
ATOM   1111  O   LEU A 142      14.187  24.341   0.638  1.00 53.74           O  
ATOM   1112  CB  LEU A 142      12.987  22.166   2.867  1.00 53.22           C  
ATOM   1113  CG  LEU A 142      12.847  20.704   2.498  1.00 53.57           C  
ATOM   1114  CD1 LEU A 142      11.418  20.279   2.816  1.00 53.51           C  
ATOM   1115  CD2 LEU A 142      13.198  20.472   1.009  1.00 53.72           C  
ATOM   1116  N   MET A 143      13.665  25.101   2.711  1.00 54.97           N  
ATOM   1117  CA  MET A 143      13.553  26.513   2.377  1.00 55.71           C  
ATOM   1118  C   MET A 143      14.740  26.985   1.540  1.00 56.46           C  
ATOM   1119  O   MET A 143      14.581  27.852   0.664  1.00 55.91           O  
ATOM   1120  CB  MET A 143      13.522  27.319   3.671  1.00 55.89           C  
ATOM   1121  CG  MET A 143      12.797  28.625   3.572  1.00 56.11           C  
ATOM   1122  SD  MET A 143      12.933  29.524   5.108  1.00 55.85           S  
ATOM   1123  CE  MET A 143      14.346  30.562   4.761  1.00 58.28           C  
ATOM   1124  N   GLY A 144      15.920  26.412   1.832  1.00 57.24           N  
ATOM   1125  CA  GLY A 144      17.172  26.730   1.130  1.00 58.27           C  
ATOM   1126  C   GLY A 144      17.221  26.266  -0.322  1.00 59.19           C  
ATOM   1127  O   GLY A 144      17.708  27.007  -1.204  1.00 59.22           O  
ATOM   1128  N   PHE A 145      16.728  25.046  -0.574  1.00 59.41           N  
ATOM   1129  CA  PHE A 145      16.703  24.487  -1.923  1.00 60.04           C  
ATOM   1130  C   PHE A 145      15.658  25.157  -2.801  1.00 60.35           C  
ATOM   1131  O   PHE A 145      15.856  25.299  -4.005  1.00 60.57           O  
ATOM   1132  CB  PHE A 145      16.448  22.986  -1.895  1.00 59.99           C  
ATOM   1133  CG  PHE A 145      17.635  22.181  -1.474  1.00 61.44           C  
ATOM   1134  CD1 PHE A 145      17.801  21.809  -0.135  1.00 62.90           C  
ATOM   1135  CD2 PHE A 145      18.595  21.785  -2.409  1.00 63.30           C  
ATOM   1136  CE1 PHE A 145      18.901  21.043   0.274  1.00 62.14           C  
ATOM   1137  CE2 PHE A 145      19.715  21.024  -2.014  1.00 63.25           C  
ATOM   1138  CZ  PHE A 145      19.861  20.651  -0.664  1.00 63.00           C  
ATOM   1139  N   PHE A 146      14.545  25.562  -2.201  1.00 60.76           N  
ATOM   1140  CA  PHE A 146      13.462  26.154  -2.962  1.00 61.36           C  
ATOM   1141  C   PHE A 146      13.887  27.445  -3.652  1.00 62.59           C  
ATOM   1142  O   PHE A 146      13.660  27.610  -4.855  1.00 62.60           O  
ATOM   1143  CB  PHE A 146      12.215  26.352  -2.097  1.00 60.63           C  
ATOM   1144  CG  PHE A 146      11.406  25.101  -1.925  1.00 59.50           C  
ATOM   1145  CD1 PHE A 146      10.915  24.420  -3.034  1.00 57.51           C  
ATOM   1146  CD2 PHE A 146      11.133  24.601  -0.658  1.00 56.91           C  
ATOM   1147  CE1 PHE A 146      10.186  23.260  -2.874  1.00 56.59           C  
ATOM   1148  CE2 PHE A 146      10.402  23.443  -0.503  1.00 56.02           C  
ATOM   1149  CZ  PHE A 146       9.935  22.771  -1.605  1.00 55.89           C  
ATOM   1150  N   LYS A 147      14.526  28.338  -2.894  1.00 63.83           N  
ATOM   1151  CA  LYS A 147      15.013  29.624  -3.413  1.00 65.04           C  
ATOM   1152  C   LYS A 147      15.905  29.464  -4.664  1.00 65.95           C  
ATOM   1153  O   LYS A 147      15.793  30.229  -5.640  1.00 66.05           O  
ATOM   1154  CB  LYS A 147      15.765  30.373  -2.310  1.00 65.00           C  
ATOM   1155  CG  LYS A 147      14.921  30.639  -1.080  1.00 65.12           C  
ATOM   1156  CD  LYS A 147      15.573  31.617  -0.121  1.00 65.96           C  
ATOM   1157  CE  LYS A 147      14.513  32.366   0.695  1.00 67.40           C  
ATOM   1158  NZ  LYS A 147      13.559  33.195  -0.143  1.00 66.12           N  
ATOM   1159  N   GLN A 148      16.754  28.440  -4.623  1.00 66.86           N  
ATOM   1160  CA  GLN A 148      17.754  28.171  -5.653  1.00 67.95           C  
ATOM   1161  C   GLN A 148      17.163  27.683  -6.987  1.00 68.39           C  
ATOM   1162  O   GLN A 148      17.696  27.990  -8.061  1.00 68.44           O  
ATOM   1163  CB  GLN A 148      18.811  27.215  -5.095  1.00 67.96           C  
ATOM   1164  CG  GLN A 148      19.300  27.691  -3.735  1.00 69.40           C  
ATOM   1165  CD  GLN A 148      20.592  27.058  -3.304  1.00 71.48           C  
ATOM   1166  OE1 GLN A 148      20.617  25.911  -2.838  1.00 72.47           O  
ATOM   1167  NE2 GLN A 148      21.686  27.815  -3.428  1.00 72.15           N  
ATOM   1168  N   GLN A 149      16.059  26.942  -6.912  1.00 68.90           N  
ATOM   1169  CA  GLN A 149      15.300  26.557  -8.099  1.00 69.31           C  
ATOM   1170  C   GLN A 149      14.975  27.798  -8.904  1.00 69.78           C  
ATOM   1171  O   GLN A 149      14.560  28.827  -8.339  1.00 70.09           O  
ATOM   1172  CB  GLN A 149      14.001  25.867  -7.698  1.00 69.16           C  
ATOM   1173  CG  GLN A 149      14.203  24.572  -6.950  1.00 69.29           C  
ATOM   1174  CD  GLN A 149      14.747  23.477  -7.843  1.00 69.46           C  
ATOM   1175  OE1 GLN A 149      14.344  23.347  -9.006  1.00 70.05           O  
ATOM   1176  NE2 GLN A 149      15.670  22.683  -7.308  1.00 68.05           N  
ATOM   1177  N   ASN A 150      15.177  27.709 -10.217  1.00 69.99           N  
ATOM   1178  CA  ASN A 150      14.842  28.806 -11.107  1.00 69.94           C  
ATOM   1179  C   ASN A 150      13.323  28.913 -11.262  1.00 69.95           C  
ATOM   1180  O   ASN A 150      12.735  28.369 -12.211  1.00 69.89           O  
ATOM   1181  CB  ASN A 150      15.545  28.638 -12.455  1.00 70.21           C  
ATOM   1182  CG  ASN A 150      16.006  29.963 -13.038  1.00 70.36           C  
ATOM   1183  OD1 ASN A 150      16.577  30.799 -12.333  1.00 70.66           O  
ATOM   1184  ND2 ASN A 150      15.770  30.157 -14.334  1.00 70.41           N  
ATOM   1185  N   ASN A 151      12.703  29.599 -10.298  1.00 69.80           N  
ATOM   1186  CA  ASN A 151      11.253  29.783 -10.255  1.00 69.89           C  
ATOM   1187  C   ASN A 151      10.780  30.944  -9.387  1.00 69.73           C  
ATOM   1188  O   ASN A 151      11.209  31.107  -8.247  1.00 69.81           O  
ATOM   1189  CB  ASN A 151      10.544  28.509  -9.789  1.00 70.00           C  
ATOM   1190  CG  ASN A 151       9.029  28.631  -9.854  1.00 70.80           C  
ATOM   1191  OD1 ASN A 151       8.484  29.414 -10.645  1.00 72.17           O  
ATOM   1192  ND2 ASN A 151       8.339  27.856  -9.027  1.00 70.55           N  
ATOM   1193  N   SER A 152       9.855  31.719  -9.938  1.00 69.48           N  
ATOM   1194  CA  SER A 152       9.228  32.822  -9.227  1.00 69.23           C  
ATOM   1195  C   SER A 152       8.480  32.376  -7.942  1.00 68.51           C  
ATOM   1196  O   SER A 152       8.711  32.931  -6.872  1.00 68.33           O  
ATOM   1197  CB  SER A 152       8.293  33.570 -10.188  1.00 69.27           C  
ATOM   1198  OG  SER A 152       8.019  34.885  -9.728  1.00 70.53           O  
ATOM   1199  N   TYR A 153       7.605  31.375  -8.071  1.00 67.83           N  
ATOM   1200  CA  TYR A 153       6.719  30.870  -6.992  1.00 67.24           C  
ATOM   1201  C   TYR A 153       7.497  30.177  -5.861  1.00 66.35           C  
ATOM   1202  O   TYR A 153       7.341  30.517  -4.685  1.00 66.68           O  
ATOM   1203  CB  TYR A 153       5.725  29.886  -7.630  1.00 67.63           C  
ATOM   1204  CG  TYR A 153       4.563  29.306  -6.807  1.00 68.69           C  
ATOM   1205  CD1 TYR A 153       3.397  30.047  -6.578  1.00 69.87           C  
ATOM   1206  CD2 TYR A 153       4.583  27.976  -6.372  1.00 69.18           C  
ATOM   1207  CE1 TYR A 153       2.307  29.501  -5.884  1.00 70.35           C  
ATOM   1208  CE2 TYR A 153       3.499  27.421  -5.674  1.00 70.59           C  
ATOM   1209  CZ  TYR A 153       2.363  28.190  -5.434  1.00 71.26           C  
ATOM   1210  OH  TYR A 153       1.285  27.654  -4.743  1.00 72.68           O  
ATOM   1211  N   MET A 154       8.339  29.214  -6.229  1.00 64.93           N  
ATOM   1212  CA  MET A 154       9.128  28.460  -5.274  1.00 63.53           C  
ATOM   1213  C   MET A 154      10.031  29.371  -4.454  1.00 63.38           C  
ATOM   1214  O   MET A 154      10.214  29.148  -3.244  1.00 63.35           O  
ATOM   1215  CB  MET A 154       9.967  27.404  -5.985  1.00 63.29           C  
ATOM   1216  CG  MET A 154       9.195  26.192  -6.453  1.00 60.86           C  
ATOM   1217  SD  MET A 154      10.341  25.046  -7.216  1.00 56.70           S  
ATOM   1218  CE  MET A 154       9.173  24.150  -8.227  1.00 57.30           C  
ATOM   1219  N   LYS A 155      10.589  30.390  -5.112  1.00 62.54           N  
ATOM   1220  CA  LYS A 155      11.445  31.368  -4.449  1.00 61.75           C  
ATOM   1221  C   LYS A 155      10.619  32.268  -3.530  1.00 61.07           C  
ATOM   1222  O   LYS A 155      10.998  32.454  -2.370  1.00 60.73           O  
ATOM   1223  CB  LYS A 155      12.226  32.201  -5.471  1.00 62.20           C  
ATOM   1224  CG  LYS A 155      13.464  32.908  -4.906  1.00 63.52           C  
ATOM   1225  CD  LYS A 155      13.978  33.992  -5.871  1.00 65.60           C  
ATOM   1226  CE  LYS A 155      15.319  34.608  -5.436  1.00 66.20           C  
ATOM   1227  NZ  LYS A 155      16.460  33.639  -5.488  1.00 66.47           N  
ATOM   1228  N   LYS A 156       9.495  32.801  -4.036  1.00 59.93           N  
ATOM   1229  CA  LYS A 156       8.609  33.696  -3.251  1.00 59.26           C  
ATOM   1230  C   LYS A 156       7.981  33.015  -2.011  1.00 57.99           C  
ATOM   1231  O   LYS A 156       7.841  33.628  -0.941  1.00 58.19           O  
ATOM   1232  CB  LYS A 156       7.490  34.310  -4.124  1.00 59.56           C  
ATOM   1233  CG  LYS A 156       7.908  35.395  -5.136  1.00 61.45           C  
ATOM   1234  CD  LYS A 156       8.436  36.687  -4.483  1.00 64.68           C  
ATOM   1235  CE  LYS A 156       8.682  37.797  -5.516  1.00 65.52           C  
ATOM   1236  NZ  LYS A 156       9.627  38.835  -4.989  1.00 66.78           N  
ATOM   1237  N   ASN A 157       7.618  31.746  -2.156  1.00 56.31           N  
ATOM   1238  CA  ASN A 157       6.930  31.020  -1.087  1.00 54.68           C  
ATOM   1239  C   ASN A 157       7.781  29.953  -0.372  1.00 53.53           C  
ATOM   1240  O   ASN A 157       7.250  29.010   0.198  1.00 52.91           O  
ATOM   1241  CB  ASN A 157       5.673  30.377  -1.665  1.00 54.70           C  
ATOM   1242  CG  ASN A 157       4.891  31.320  -2.551  1.00 54.23           C  
ATOM   1243  OD1 ASN A 157       4.547  30.983  -3.685  1.00 53.16           O  
ATOM   1244  ND2 ASN A 157       4.608  32.509  -2.039  1.00 53.61           N  
ATOM   1245  N   ALA A 158       9.096  30.113  -0.405  1.00 52.45           N  
ATOM   1246  CA  ALA A 158      10.003  29.069   0.029  1.00 52.02           C  
ATOM   1247  C   ALA A 158       9.761  28.635   1.476  1.00 51.91           C  
ATOM   1248  O   ALA A 158       9.702  27.440   1.751  1.00 51.83           O  
ATOM   1249  CB  ALA A 158      11.419  29.510  -0.153  1.00 51.97           C  
ATOM   1250  N   GLU A 159       9.594  29.578   2.383  1.00 51.47           N  
ATOM   1251  CA  GLU A 159       9.319  29.213   3.749  1.00 51.60           C  
ATOM   1252  C   GLU A 159       8.006  28.481   3.953  1.00 50.52           C  
ATOM   1253  O   GLU A 159       7.896  27.587   4.764  1.00 50.91           O  
ATOM   1254  CB  GLU A 159       9.347  30.388   4.669  1.00 52.27           C  
ATOM   1255  CG  GLU A 159       8.981  29.893   5.994  1.00 55.04           C  
ATOM   1256  CD  GLU A 159       8.978  30.938   7.003  1.00 60.72           C  
ATOM   1257  OE1 GLU A 159       7.878  31.309   7.450  1.00 62.66           O  
ATOM   1258  OE2 GLU A 159      10.078  31.363   7.373  1.00 61.76           O  
ATOM   1259  N   LYS A 160       6.990  28.897   3.246  1.00 49.08           N  
ATOM   1260  CA  LYS A 160       5.701  28.213   3.332  1.00 48.04           C  
ATOM   1261  C   LYS A 160       5.702  26.791   2.732  1.00 46.92           C  
ATOM   1262  O   LYS A 160       5.160  25.866   3.354  1.00 46.98           O  
ATOM   1263  CB  LYS A 160       4.545  29.074   2.783  1.00 48.07           C  
ATOM   1264  CG  LYS A 160       3.171  28.677   3.352  1.00 49.84           C  
ATOM   1265  CD  LYS A 160       1.998  29.453   2.754  1.00 52.49           C  
ATOM   1266  CE  LYS A 160       0.694  29.086   3.478  1.00 55.27           C  
ATOM   1267  NZ  LYS A 160       0.170  27.719   3.100  1.00 56.59           N  
ATOM   1268  N   LEU A 161       6.316  26.599   1.559  1.00 45.11           N  
ATOM   1269  CA  LEU A 161       6.388  25.249   0.987  1.00 42.87           C  
ATOM   1270  C   LEU A 161       7.198  24.316   1.878  1.00 41.60           C  
ATOM   1271  O   LEU A 161       6.862  23.146   2.007  1.00 41.14           O  
ATOM   1272  CB  LEU A 161       6.934  25.248  -0.442  1.00 42.79           C  
ATOM   1273  CG  LEU A 161       6.153  26.088  -1.454  1.00 41.97           C  
ATOM   1274  CD1 LEU A 161       6.976  26.271  -2.713  1.00 42.95           C  
ATOM   1275  CD2 LEU A 161       4.832  25.450  -1.774  1.00 39.75           C  
ATOM   1276  N   ALA A 162       8.261  24.841   2.479  1.00 40.68           N  
ATOM   1277  CA  ALA A 162       9.091  24.071   3.388  1.00 40.15           C  
ATOM   1278  C   ALA A 162       8.191  23.595   4.481  1.00 40.03           C  
ATOM   1279  O   ALA A 162       8.123  22.389   4.768  1.00 39.70           O  
ATOM   1280  CB  ALA A 162      10.186  24.918   3.977  1.00 40.17           C  
ATOM   1281  N   VAL A 163       7.467  24.536   5.075  1.00 39.94           N  
ATOM   1282  CA  VAL A 163       6.688  24.228   6.281  1.00 40.38           C  
ATOM   1283  C   VAL A 163       5.538  23.248   5.942  1.00 40.23           C  
ATOM   1284  O   VAL A 163       5.208  22.349   6.725  1.00 40.34           O  
ATOM   1285  CB  VAL A 163       6.244  25.533   7.005  1.00 40.47           C  
ATOM   1286  CG1 VAL A 163       5.111  25.275   7.985  1.00 40.41           C  
ATOM   1287  CG2 VAL A 163       7.451  26.170   7.730  1.00 40.66           C  
ATOM   1288  N   LEU A 164       4.986  23.393   4.743  1.00 39.84           N  
ATOM   1289  CA  LEU A 164       3.884  22.570   4.286  1.00 39.70           C  
ATOM   1290  C   LEU A 164       4.370  21.149   4.033  1.00 39.58           C  
ATOM   1291  O   LEU A 164       3.837  20.187   4.545  1.00 40.11           O  
ATOM   1292  CB  LEU A 164       3.334  23.166   3.005  1.00 39.36           C  
ATOM   1293  CG  LEU A 164       2.164  22.434   2.397  1.00 40.01           C  
ATOM   1294  CD1 LEU A 164       0.909  22.509   3.306  1.00 38.11           C  
ATOM   1295  CD2 LEU A 164       1.912  23.025   1.004  1.00 37.13           C  
ATOM   1296  N   PHE A 165       5.402  21.012   3.235  1.00 39.56           N  
ATOM   1297  CA  PHE A 165       5.915  19.693   2.971  1.00 39.16           C  
ATOM   1298  C   PHE A 165       6.253  18.916   4.278  1.00 38.77           C  
ATOM   1299  O   PHE A 165       5.862  17.758   4.408  1.00 39.14           O  
ATOM   1300  CB  PHE A 165       7.089  19.764   1.969  1.00 38.62           C  
ATOM   1301  CG  PHE A 165       7.676  18.435   1.629  1.00 35.00           C  
ATOM   1302  CD1 PHE A 165       6.987  17.548   0.850  1.00 35.91           C  
ATOM   1303  CD2 PHE A 165       8.905  18.072   2.113  1.00 34.87           C  
ATOM   1304  CE1 PHE A 165       7.542  16.292   0.527  1.00 37.17           C  
ATOM   1305  CE2 PHE A 165       9.478  16.819   1.807  1.00 34.58           C  
ATOM   1306  CZ  PHE A 165       8.806  15.935   1.019  1.00 34.67           C  
ATOM   1307  N   CYS A 166       6.975  19.529   5.209  1.00 38.65           N  
ATOM   1308  CA  CYS A 166       7.253  18.911   6.527  1.00 39.52           C  
ATOM   1309  C   CYS A 166       6.014  18.467   7.292  1.00 38.85           C  
ATOM   1310  O   CYS A 166       5.954  17.348   7.777  1.00 40.31           O  
ATOM   1311  CB  CYS A 166       8.064  19.848   7.424  1.00 39.74           C  
ATOM   1312  SG  CYS A 166       9.823  20.079   6.920  1.00 45.52           S  
ATOM   1313  N   THR A 167       4.997  19.309   7.321  1.00 37.80           N  
ATOM   1314  CA  THR A 167       3.742  19.001   7.990  1.00 37.07           C  
ATOM   1315  C   THR A 167       2.971  17.809   7.400  1.00 36.29           C  
ATOM   1316  O   THR A 167       2.484  16.976   8.111  1.00 35.71           O  
ATOM   1317  CB  THR A 167       2.860  20.243   8.044  1.00 37.53           C  
ATOM   1318  OG1 THR A 167       3.467  21.202   8.898  1.00 38.98           O  
ATOM   1319  CG2 THR A 167       1.530  19.912   8.595  1.00 37.60           C  
ATOM   1320  N   MET A 168       2.881  17.753   6.086  1.00 35.14           N  
ATOM   1321  CA  MET A 168       2.293  16.656   5.342  1.00 34.35           C  
ATOM   1322  C   MET A 168       3.013  15.349   5.682  1.00 35.43           C  
ATOM   1323  O   MET A 168       2.412  14.272   5.713  1.00 36.02           O  
ATOM   1324  CB  MET A 168       2.454  16.888   3.814  1.00 34.06           C  
ATOM   1325  CG  MET A 168       1.751  18.076   3.181  1.00 31.99           C  
ATOM   1326  SD  MET A 168       2.113  18.413   1.373  1.00 32.15           S  
ATOM   1327  CE  MET A 168       1.288  17.019   0.597  1.00 30.47           C  
ATOM   1328  N   LEU A 169       4.318  15.436   5.893  1.00 36.08           N  
ATOM   1329  CA  LEU A 169       5.123  14.297   6.235  1.00 37.25           C  
ATOM   1330  C   LEU A 169       4.887  13.877   7.670  1.00 37.80           C  
ATOM   1331  O   LEU A 169       4.851  12.660   7.977  1.00 37.95           O  
ATOM   1332  CB  LEU A 169       6.602  14.642   6.097  1.00 38.10           C  
ATOM   1333  CG  LEU A 169       7.177  14.577   4.674  1.00 40.20           C  
ATOM   1334  CD1 LEU A 169       8.633  15.055   4.717  1.00 41.94           C  
ATOM   1335  CD2 LEU A 169       7.107  13.180   4.136  1.00 39.11           C  
ATOM   1336  N   LYS A 170       4.778  14.858   8.546  1.00 37.81           N  
ATOM   1337  CA  LYS A 170       4.808  14.611   9.959  1.00 37.26           C  
ATOM   1338  C   LYS A 170       3.468  14.545  10.699  1.00 37.10           C  
ATOM   1339  O   LYS A 170       3.378  13.843  11.665  1.00 37.72           O  
ATOM   1340  CB  LYS A 170       5.781  15.574  10.618  1.00 37.54           C  
ATOM   1341  CG  LYS A 170       5.197  16.391  11.687  1.00 36.32           C  
ATOM   1342  CD  LYS A 170       5.890  16.186  12.970  1.00 38.90           C  
ATOM   1343  CE  LYS A 170       5.871  17.430  13.768  1.00 41.36           C  
ATOM   1344  NZ  LYS A 170       7.132  18.147  13.533  1.00 46.29           N  
ATOM   1345  N   GLU A 171       2.437  15.255  10.259  1.00 36.58           N  
ATOM   1346  CA  GLU A 171       1.130  15.236  10.914  1.00 35.48           C  
ATOM   1347  C   GLU A 171       0.149  14.449  10.056  1.00 35.71           C  
ATOM   1348  O   GLU A 171       0.284  14.435   8.826  1.00 36.72           O  
ATOM   1349  CB  GLU A 171       0.628  16.664  11.166  1.00 34.88           C  
ATOM   1350  CG  GLU A 171       1.468  17.477  12.164  1.00 34.95           C  
ATOM   1351  CD  GLU A 171       1.694  16.773  13.547  1.00 36.06           C  
ATOM   1352  OE1 GLU A 171       1.126  15.686  13.843  1.00 32.82           O  
ATOM   1353  OE2 GLU A 171       2.480  17.316  14.348  1.00 40.25           O  
ATOM   1354  N   PRO A 172      -0.861  13.806  10.681  1.00 34.74           N  
ATOM   1355  CA  PRO A 172      -1.226  13.898  12.093  1.00 33.54           C  
ATOM   1356  C   PRO A 172      -0.628  12.804  12.933  1.00 33.40           C  
ATOM   1357  O   PRO A 172      -1.053  12.618  14.070  1.00 34.07           O  
ATOM   1358  CB  PRO A 172      -2.740  13.718  12.044  1.00 33.86           C  
ATOM   1359  CG  PRO A 172      -2.937  12.684  10.932  1.00 33.41           C  
ATOM   1360  CD  PRO A 172      -1.870  13.055   9.893  1.00 34.37           C  
ATOM   1361  N   TYR A 173       0.351  12.089  12.378  1.00 32.88           N  
ATOM   1362  CA  TYR A 173       0.937  10.912  12.990  1.00 32.30           C  
ATOM   1363  C   TYR A 173       1.629  11.143  14.329  1.00 32.08           C  
ATOM   1364  O   TYR A 173       1.417  10.386  15.302  1.00 31.38           O  
ATOM   1365  CB  TYR A 173       1.847  10.228  11.984  1.00 33.43           C  
ATOM   1366  CG  TYR A 173       1.103   9.950  10.674  1.00 36.52           C  
ATOM   1367  CD1 TYR A 173       1.317  10.746   9.540  1.00 39.62           C  
ATOM   1368  CD2 TYR A 173       0.126   8.961  10.602  1.00 38.74           C  
ATOM   1369  CE1 TYR A 173       0.610  10.543   8.348  1.00 40.79           C  
ATOM   1370  CE2 TYR A 173      -0.591   8.732   9.403  1.00 42.79           C  
ATOM   1371  CZ  TYR A 173      -0.330   9.533   8.280  1.00 43.65           C  
ATOM   1372  OH  TYR A 173      -1.028   9.335   7.102  1.00 46.57           O  
ATOM   1373  N   HIS A 174       2.443  12.195  14.379  1.00 31.49           N  
ATOM   1374  CA  HIS A 174       3.234  12.501  15.536  1.00 30.75           C  
ATOM   1375  C   HIS A 174       2.296  12.877  16.675  1.00 31.04           C  
ATOM   1376  O   HIS A 174       2.406  12.346  17.770  1.00 30.74           O  
ATOM   1377  CB  HIS A 174       4.244  13.628  15.214  1.00 31.61           C  
ATOM   1378  CG  HIS A 174       5.088  14.024  16.387  1.00 33.32           C  
ATOM   1379  ND1 HIS A 174       4.880  15.193  17.090  1.00 34.67           N  
ATOM   1380  CD2 HIS A 174       6.080  13.366  17.040  1.00 33.85           C  
ATOM   1381  CE1 HIS A 174       5.742  15.271  18.090  1.00 31.75           C  
ATOM   1382  NE2 HIS A 174       6.481  14.175  18.082  1.00 35.64           N  
ATOM   1383  N   HIS A 175       1.365  13.788  16.395  1.00 31.16           N  
ATOM   1384  CA  HIS A 175       0.275  14.167  17.299  1.00 31.79           C  
ATOM   1385  C   HIS A 175      -0.438  12.962  17.915  1.00 31.10           C  
ATOM   1386  O   HIS A 175      -0.618  12.860  19.157  1.00 30.38           O  
ATOM   1387  CB  HIS A 175      -0.725  14.983  16.500  1.00 32.89           C  
ATOM   1388  CG  HIS A 175      -1.615  15.867  17.315  1.00 36.44           C  
ATOM   1389  ND1 HIS A 175      -1.135  16.888  18.117  1.00 40.91           N  
ATOM   1390  CD2 HIS A 175      -2.965  15.952  17.368  1.00 39.14           C  
ATOM   1391  CE1 HIS A 175      -2.153  17.523  18.674  1.00 39.48           C  
ATOM   1392  NE2 HIS A 175      -3.275  16.973  18.237  1.00 42.10           N  
ATOM   1393  N   LEU A 176      -0.857  12.037  17.064  1.00 30.19           N  
ATOM   1394  CA  LEU A 176      -1.514  10.831  17.606  1.00 29.79           C  
ATOM   1395  C   LEU A 176      -0.502   9.956  18.339  1.00 29.11           C  
ATOM   1396  O   LEU A 176      -0.858   9.363  19.372  1.00 29.27           O  
ATOM   1397  CB  LEU A 176      -2.194  10.024  16.518  1.00 29.56           C  
ATOM   1398  CG  LEU A 176      -3.368  10.764  15.881  1.00 31.70           C  
ATOM   1399  CD1 LEU A 176      -3.612  10.261  14.416  1.00 34.43           C  
ATOM   1400  CD2 LEU A 176      -4.588  10.584  16.722  1.00 30.56           C  
ATOM   1401  N   ASN A 177       0.748   9.893  17.849  1.00 26.84           N  
ATOM   1402  CA  ASN A 177       1.762   9.207  18.628  1.00 27.06           C  
ATOM   1403  C   ASN A 177       1.843   9.761  20.081  1.00 27.10           C  
ATOM   1404  O   ASN A 177       1.958   8.987  21.038  1.00 26.96           O  
ATOM   1405  CB  ASN A 177       3.145   9.257  17.965  1.00 26.51           C  
ATOM   1406  CG  ASN A 177       3.199   8.482  16.674  1.00 28.62           C  
ATOM   1407  OD1 ASN A 177       2.543   7.432  16.525  1.00 31.94           O  
ATOM   1408  ND2 ASN A 177       3.977   8.990  15.716  1.00 23.06           N  
ATOM   1409  N   VAL A 178       1.786  11.090  20.224  1.00 26.50           N  
ATOM   1410  CA  VAL A 178       2.090  11.763  21.466  1.00 26.57           C  
ATOM   1411  C   VAL A 178       0.913  11.659  22.467  1.00 28.20           C  
ATOM   1412  O   VAL A 178       1.108  11.241  23.591  1.00 28.05           O  
ATOM   1413  CB  VAL A 178       2.488  13.245  21.208  1.00 26.78           C  
ATOM   1414  CG1 VAL A 178       2.428  14.078  22.533  1.00 22.87           C  
ATOM   1415  CG2 VAL A 178       3.829  13.340  20.530  1.00 23.30           C  
ATOM   1416  N   LEU A 179      -0.293  12.019  22.019  1.00 29.22           N  
ATOM   1417  CA  LEU A 179      -1.522  11.976  22.817  1.00 30.45           C  
ATOM   1418  C   LEU A 179      -2.064  10.626  23.238  1.00 31.22           C  
ATOM   1419  O   LEU A 179      -2.529  10.464  24.401  1.00 31.79           O  
ATOM   1420  CB  LEU A 179      -2.665  12.609  22.017  1.00 30.76           C  
ATOM   1421  CG  LEU A 179      -2.606  14.127  21.859  1.00 31.71           C  
ATOM   1422  CD1 LEU A 179      -3.694  14.491  20.863  1.00 30.62           C  
ATOM   1423  CD2 LEU A 179      -2.704  14.872  23.234  1.00 29.26           C  
ATOM   1424  N   ILE A 180      -2.141   9.687  22.298  1.00 30.46           N  
ATOM   1425  CA  ILE A 180      -2.808   8.444  22.638  1.00 30.69           C  
ATOM   1426  C   ILE A 180      -1.935   7.253  22.461  1.00 30.70           C  
ATOM   1427  O   ILE A 180      -2.408   6.132  22.553  1.00 30.59           O  
ATOM   1428  CB  ILE A 180      -4.126   8.246  21.887  1.00 30.59           C  
ATOM   1429  CG1 ILE A 180      -3.863   8.099  20.387  1.00 31.04           C  
ATOM   1430  CG2 ILE A 180      -5.065   9.418  22.186  1.00 30.33           C  
ATOM   1431  CD1 ILE A 180      -5.124   7.902  19.586  1.00 30.50           C  
ATOM   1432  N   ASN A 181      -0.654   7.478  22.204  1.00 31.69           N  
ATOM   1433  CA  ASN A 181       0.268   6.362  22.066  1.00 32.29           C  
ATOM   1434  C   ASN A 181       0.076   5.505  20.848  1.00 31.74           C  
ATOM   1435  O   ASN A 181       0.425   4.340  20.895  1.00 31.00           O  
ATOM   1436  CB  ASN A 181       0.077   5.444  23.270  1.00 33.67           C  
ATOM   1437  CG  ASN A 181       1.272   5.382  24.120  1.00 37.04           C  
ATOM   1438  OD1 ASN A 181       2.204   4.588  23.852  1.00 38.78           O  
ATOM   1439  ND2 ASN A 181       1.292   6.231  25.172  1.00 41.58           N  
ATOM   1440  N   ALA A 182      -0.540   6.039  19.800  1.00 31.66           N  
ATOM   1441  CA  ALA A 182      -0.623   5.343  18.525  1.00 32.65           C  
ATOM   1442  C   ALA A 182       0.726   4.770  18.093  1.00 34.03           C  
ATOM   1443  O   ALA A 182       1.774   5.341  18.369  1.00 33.82           O  
ATOM   1444  CB  ALA A 182      -1.138   6.287  17.430  1.00 31.75           C  
ATOM   1445  N   PRO A 183       0.700   3.658  17.345  1.00 36.06           N  
ATOM   1446  CA  PRO A 183       1.936   3.006  16.878  1.00 36.47           C  
ATOM   1447  C   PRO A 183       2.737   3.850  15.875  1.00 36.91           C  
ATOM   1448  O   PRO A 183       2.152   4.629  15.115  1.00 35.94           O  
ATOM   1449  CB  PRO A 183       1.413   1.748  16.155  1.00 36.16           C  
ATOM   1450  CG  PRO A 183      -0.080   1.672  16.519  1.00 36.40           C  
ATOM   1451  CD  PRO A 183      -0.498   3.055  16.717  1.00 35.91           C  
ATOM   1452  N   LEU A 184       4.062   3.660  15.877  1.00 37.14           N  
ATOM   1453  CA  LEU A 184       4.949   4.255  14.900  1.00 37.95           C  
ATOM   1454  C   LEU A 184       4.843   3.559  13.561  1.00 39.59           C  
ATOM   1455  O   LEU A 184       4.303   2.474  13.477  1.00 40.64           O  
ATOM   1456  CB  LEU A 184       6.381   4.189  15.405  1.00 37.46           C  
ATOM   1457  CG  LEU A 184       6.588   4.764  16.810  1.00 37.36           C  
ATOM   1458  CD1 LEU A 184       7.962   4.429  17.316  1.00 34.28           C  
ATOM   1459  CD2 LEU A 184       6.350   6.251  16.823  1.00 35.53           C  
ATOM   1460  N   LYS A 185       5.349   4.181  12.501  1.00 41.22           N  
ATOM   1461  CA  LYS A 185       5.495   3.489  11.223  1.00 42.77           C  
ATOM   1462  C   LYS A 185       6.770   2.630  11.186  1.00 43.79           C  
ATOM   1463  O   LYS A 185       7.841   3.085  11.570  1.00 43.67           O  
ATOM   1464  CB  LYS A 185       5.563   4.505  10.072  1.00 43.08           C  
ATOM   1465  CG  LYS A 185       4.295   5.307   9.793  1.00 44.10           C  
ATOM   1466  CD  LYS A 185       4.576   6.325   8.677  1.00 44.78           C  
ATOM   1467  CE  LYS A 185       3.336   6.707   7.872  1.00 45.12           C  
ATOM   1468  NZ  LYS A 185       2.181   7.067   8.717  1.00 47.60           N  
ATOM   1469  N   ASN A 186       6.663   1.390  10.712  1.00 45.61           N  
ATOM   1470  CA  ASN A 186       7.859   0.643  10.288  1.00 47.12           C  
ATOM   1471  C   ASN A 186       8.397   1.256   8.987  1.00 48.17           C  
ATOM   1472  O   ASN A 186       7.698   2.046   8.309  1.00 48.39           O  
ATOM   1473  CB  ASN A 186       7.564  -0.849  10.071  1.00 46.94           C  
ATOM   1474  CG  ASN A 186       6.759  -1.103   8.810  1.00 47.43           C  
ATOM   1475  OD1 ASN A 186       7.007  -0.492   7.777  1.00 50.99           O  
ATOM   1476  ND2 ASN A 186       5.777  -1.996   8.891  1.00 47.63           N  
ATOM   1477  N   LYS A 187       9.609   0.858   8.619  1.00 48.86           N  
ATOM   1478  CA  LYS A 187      10.299   1.465   7.483  1.00 49.99           C  
ATOM   1479  C   LYS A 187       9.568   1.429   6.123  1.00 49.90           C  
ATOM   1480  O   LYS A 187       9.711   2.352   5.326  1.00 50.36           O  
ATOM   1481  CB  LYS A 187      11.751   0.961   7.390  1.00 50.17           C  
ATOM   1482  CG  LYS A 187      12.573   1.276   8.670  1.00 52.07           C  
ATOM   1483  CD  LYS A 187      14.100   1.322   8.426  1.00 54.26           C  
ATOM   1484  CE  LYS A 187      14.583   2.723   8.018  1.00 54.30           C  
ATOM   1485  NZ  LYS A 187      13.940   3.829   8.794  1.00 48.86           N  
ATOM   1486  N   LYS A 188       8.780   0.390   5.870  1.00 49.84           N  
ATOM   1487  CA  LYS A 188       8.050   0.272   4.601  1.00 50.53           C  
ATOM   1488  C   LYS A 188       6.975   1.328   4.532  1.00 50.36           C  
ATOM   1489  O   LYS A 188       6.764   1.955   3.487  1.00 50.87           O  
ATOM   1490  CB  LYS A 188       7.415  -1.123   4.436  1.00 50.85           C  
ATOM   1491  CG  LYS A 188       6.444  -1.270   3.259  1.00 51.09           C  
ATOM   1492  CD  LYS A 188       7.174  -1.335   1.925  1.00 54.39           C  
ATOM   1493  CE  LYS A 188       6.203  -1.410   0.750  1.00 55.96           C  
ATOM   1494  NZ  LYS A 188       6.799  -0.883  -0.533  1.00 58.04           N  
ATOM   1495  N   GLU A 189       6.305   1.510   5.662  1.00 49.68           N  
ATOM   1496  CA  GLU A 189       5.272   2.521   5.820  1.00 49.05           C  
ATOM   1497  C   GLU A 189       5.833   3.936   5.705  1.00 47.62           C  
ATOM   1498  O   GLU A 189       5.206   4.812   5.095  1.00 47.54           O  
ATOM   1499  CB  GLU A 189       4.595   2.307   7.164  1.00 49.85           C  
ATOM   1500  CG  GLU A 189       4.092   0.879   7.287  1.00 52.47           C  
ATOM   1501  CD  GLU A 189       3.491   0.550   8.640  1.00 56.58           C  
ATOM   1502  OE1 GLU A 189       3.971   1.073   9.686  1.00 57.57           O  
ATOM   1503  OE2 GLU A 189       2.538  -0.264   8.639  1.00 57.38           O  
ATOM   1504  N   GLN A 190       7.013   4.140   6.289  1.00 45.95           N  
ATOM   1505  CA  GLN A 190       7.763   5.384   6.151  1.00 44.67           C  
ATOM   1506  C   GLN A 190       8.005   5.750   4.693  1.00 44.55           C  
ATOM   1507  O   GLN A 190       7.629   6.837   4.246  1.00 44.60           O  
ATOM   1508  CB  GLN A 190       9.089   5.301   6.907  1.00 43.85           C  
ATOM   1509  CG  GLN A 190       8.914   5.544   8.385  1.00 41.67           C  
ATOM   1510  CD  GLN A 190      10.155   5.298   9.175  1.00 38.86           C  
ATOM   1511  OE1 GLN A 190      11.237   5.747   8.812  1.00 38.17           O  
ATOM   1512  NE2 GLN A 190      10.011   4.580  10.285  1.00 40.69           N  
ATOM   1513  N   LYS A 191       8.627   4.826   3.969  1.00 44.61           N  
ATOM   1514  CA  LYS A 191       8.925   4.980   2.551  1.00 44.70           C  
ATOM   1515  C   LYS A 191       7.637   5.228   1.796  1.00 43.86           C  
ATOM   1516  O   LYS A 191       7.527   6.241   1.115  1.00 43.72           O  
ATOM   1517  CB  LYS A 191       9.668   3.729   2.039  1.00 45.22           C  
ATOM   1518  CG  LYS A 191       9.652   3.508   0.505  1.00 48.22           C  
ATOM   1519  CD  LYS A 191      11.037   3.715  -0.145  1.00 52.17           C  
ATOM   1520  CE  LYS A 191      11.343   2.669  -1.253  1.00 53.63           C  
ATOM   1521  NZ  LYS A 191      10.979   3.091  -2.659  1.00 55.29           N  
ATOM   1522  N   GLU A 192       6.652   4.338   1.959  1.00 43.85           N  
ATOM   1523  CA  GLU A 192       5.353   4.461   1.277  1.00 44.46           C  
ATOM   1524  C   GLU A 192       4.777   5.864   1.406  1.00 43.76           C  
ATOM   1525  O   GLU A 192       4.402   6.492   0.401  1.00 44.31           O  
ATOM   1526  CB  GLU A 192       4.335   3.484   1.847  1.00 45.08           C  
ATOM   1527  CG  GLU A 192       4.385   2.068   1.295  1.00 50.63           C  
ATOM   1528  CD  GLU A 192       3.182   1.221   1.743  1.00 57.07           C  
ATOM   1529  OE1 GLU A 192       2.097   1.807   1.998  1.00 60.16           O  
ATOM   1530  OE2 GLU A 192       3.309  -0.029   1.824  1.00 59.04           O  
ATOM   1531  N   HIS A 193       4.704   6.339   2.649  1.00 42.20           N  
ATOM   1532  CA  HIS A 193       4.149   7.638   2.960  1.00 40.94           C  
ATOM   1533  C   HIS A 193       4.939   8.840   2.439  1.00 41.03           C  
ATOM   1534  O   HIS A 193       4.341   9.885   2.137  1.00 39.82           O  
ATOM   1535  CB  HIS A 193       4.004   7.811   4.463  1.00 40.46           C  
ATOM   1536  CG  HIS A 193       3.371   9.105   4.819  1.00 38.20           C  
ATOM   1537  ND1 HIS A 193       4.101  10.223   5.164  1.00 36.14           N  
ATOM   1538  CD2 HIS A 193       2.072   9.491   4.792  1.00 38.76           C  
ATOM   1539  CE1 HIS A 193       3.270  11.231   5.386  1.00 36.62           C  
ATOM   1540  NE2 HIS A 193       2.032  10.809   5.176  1.00 37.60           N  
ATOM   1541  N   VAL A 194       6.266   8.717   2.398  1.00 41.22           N  
ATOM   1542  CA  VAL A 194       7.082   9.723   1.732  1.00 43.03           C  
ATOM   1543  C   VAL A 194       6.778   9.831   0.203  1.00 43.42           C  
ATOM   1544  O   VAL A 194       6.500  10.915  -0.295  1.00 43.89           O  
ATOM   1545  CB  VAL A 194       8.604   9.538   2.004  1.00 43.21           C  
ATOM   1546  CG1 VAL A 194       9.462  10.444   1.044  1.00 43.63           C  
ATOM   1547  CG2 VAL A 194       8.937   9.828   3.484  1.00 43.47           C  
ATOM   1548  N   GLU A 195       6.796   8.732  -0.534  1.00 44.27           N  
ATOM   1549  CA  GLU A 195       6.509   8.823  -1.985  1.00 45.53           C  
ATOM   1550  C   GLU A 195       5.106   9.371  -2.200  1.00 44.98           C  
ATOM   1551  O   GLU A 195       4.869  10.170  -3.073  1.00 45.07           O  
ATOM   1552  CB  GLU A 195       6.694   7.473  -2.701  1.00 45.90           C  
ATOM   1553  CG  GLU A 195       8.131   6.848  -2.577  1.00 49.69           C  
ATOM   1554  CD  GLU A 195       8.249   5.380  -3.107  1.00 54.89           C  
ATOM   1555  OE1 GLU A 195       7.224   4.640  -3.121  1.00 56.49           O  
ATOM   1556  OE2 GLU A 195       9.375   4.966  -3.502  1.00 55.12           O  
ATOM   1557  N   PHE A 196       4.180   8.973  -1.352  1.00 45.35           N  
ATOM   1558  CA  PHE A 196       2.803   9.437  -1.457  1.00 45.40           C  
ATOM   1559  C   PHE A 196       2.759  10.970  -1.415  1.00 45.15           C  
ATOM   1560  O   PHE A 196       2.327  11.630  -2.366  1.00 45.21           O  
ATOM   1561  CB  PHE A 196       2.018   8.860  -0.291  1.00 45.14           C  
ATOM   1562  CG  PHE A 196       0.562   9.132  -0.351  1.00 46.04           C  
ATOM   1563  CD1 PHE A 196       0.011  10.169   0.382  1.00 47.37           C  
ATOM   1564  CD2 PHE A 196      -0.274   8.324  -1.120  1.00 48.00           C  
ATOM   1565  CE1 PHE A 196      -1.358  10.417   0.353  1.00 48.12           C  
ATOM   1566  CE2 PHE A 196      -1.636   8.558  -1.168  1.00 49.27           C  
ATOM   1567  CZ  PHE A 196      -2.187   9.615  -0.428  1.00 48.71           C  
ATOM   1568  N   VAL A 197       3.257  11.508  -0.308  1.00 44.18           N  
ATOM   1569  CA  VAL A 197       3.314  12.941  -0.028  1.00 43.31           C  
ATOM   1570  C   VAL A 197       4.091  13.740  -1.097  1.00 43.39           C  
ATOM   1571  O   VAL A 197       3.623  14.789  -1.560  1.00 42.47           O  
ATOM   1572  CB  VAL A 197       3.894  13.157   1.409  1.00 42.91           C  
ATOM   1573  CG1 VAL A 197       4.362  14.575   1.612  1.00 43.20           C  
ATOM   1574  CG2 VAL A 197       2.878  12.789   2.415  1.00 40.44           C  
ATOM   1575  N   VAL A 198       5.262  13.232  -1.480  1.00 44.07           N  
ATOM   1576  CA  VAL A 198       6.072  13.830  -2.558  1.00 45.45           C  
ATOM   1577  C   VAL A 198       5.324  13.871  -3.899  1.00 46.76           C  
ATOM   1578  O   VAL A 198       5.461  14.826  -4.659  1.00 48.02           O  
ATOM   1579  CB  VAL A 198       7.438  13.100  -2.751  1.00 45.37           C  
ATOM   1580  CG1 VAL A 198       8.123  13.571  -4.017  1.00 44.66           C  
ATOM   1581  CG2 VAL A 198       8.362  13.305  -1.550  1.00 44.30           C  
ATOM   1582  N   ASN A 199       4.523  12.859  -4.199  1.00 47.70           N  
ATOM   1583  CA  ASN A 199       3.761  12.900  -5.445  1.00 49.22           C  
ATOM   1584  C   ASN A 199       2.691  14.006  -5.503  1.00 49.42           C  
ATOM   1585  O   ASN A 199       2.604  14.755  -6.480  1.00 49.80           O  
ATOM   1586  CB  ASN A 199       3.118  11.553  -5.749  1.00 49.29           C  
ATOM   1587  CG  ASN A 199       2.282  11.611  -6.999  1.00 51.92           C  
ATOM   1588  OD1 ASN A 199       2.755  12.050  -8.055  1.00 53.24           O  
ATOM   1589  ND2 ASN A 199       1.017  11.208  -6.887  1.00 55.26           N  
ATOM   1590  N   VAL A 200       1.856  14.051  -4.467  1.00 49.61           N  
ATOM   1591  CA  VAL A 200       0.826  15.074  -4.272  1.00 49.36           C  
ATOM   1592  C   VAL A 200       1.443  16.466  -4.207  1.00 50.04           C  
ATOM   1593  O   VAL A 200       0.852  17.428  -4.650  1.00 50.44           O  
ATOM   1594  CB  VAL A 200       0.068  14.855  -2.920  1.00 49.16           C  
ATOM   1595  CG1 VAL A 200      -1.073  15.855  -2.764  1.00 48.21           C  
ATOM   1596  CG2 VAL A 200      -0.455  13.443  -2.801  1.00 47.17           C  
ATOM   1597  N   PHE A 201       2.617  16.577  -3.611  1.00 50.61           N  
ATOM   1598  CA  PHE A 201       3.247  17.872  -3.417  1.00 51.22           C  
ATOM   1599  C   PHE A 201       3.725  18.417  -4.744  1.00 51.89           C  
ATOM   1600  O   PHE A 201       3.567  19.593  -5.019  1.00 52.44           O  
ATOM   1601  CB  PHE A 201       4.422  17.725  -2.447  1.00 50.79           C  
ATOM   1602  CG  PHE A 201       5.038  19.019  -2.013  1.00 49.64           C  
ATOM   1603  CD1 PHE A 201       4.323  19.928  -1.229  1.00 48.42           C  
ATOM   1604  CD2 PHE A 201       6.365  19.303  -2.328  1.00 49.05           C  
ATOM   1605  CE1 PHE A 201       4.920  21.118  -0.791  1.00 47.36           C  
ATOM   1606  CE2 PHE A 201       6.969  20.484  -1.903  1.00 48.99           C  
ATOM   1607  CZ  PHE A 201       6.245  21.401  -1.129  1.00 47.00           C  
ATOM   1608  N   LEU A 202       4.311  17.555  -5.569  1.00 52.97           N  
ATOM   1609  CA  LEU A 202       4.847  17.987  -6.860  1.00 53.63           C  
ATOM   1610  C   LEU A 202       3.803  18.032  -7.948  1.00 53.88           C  
ATOM   1611  O   LEU A 202       3.748  18.990  -8.709  1.00 53.65           O  
ATOM   1612  CB  LEU A 202       6.016  17.115  -7.283  1.00 53.77           C  
ATOM   1613  CG  LEU A 202       7.243  17.241  -6.374  1.00 54.72           C  
ATOM   1614  CD1 LEU A 202       8.151  16.050  -6.587  1.00 56.38           C  
ATOM   1615  CD2 LEU A 202       8.005  18.528  -6.634  1.00 54.92           C  
ATOM   1616  N   ASN A 203       2.948  17.009  -7.984  1.00 55.06           N  
ATOM   1617  CA  ASN A 203       2.004  16.796  -9.102  1.00 55.87           C  
ATOM   1618  C   ASN A 203       0.502  16.844  -8.767  1.00 57.40           C  
ATOM   1619  O   ASN A 203      -0.319  17.050  -9.668  1.00 57.72           O  
ATOM   1620  CB  ASN A 203       2.341  15.494  -9.836  1.00 54.67           C  
ATOM   1621  CG  ASN A 203       3.816  15.336 -10.049  1.00 52.46           C  
ATOM   1622  OD1 ASN A 203       4.467  16.207 -10.638  1.00 52.09           O  
ATOM   1623  ND2 ASN A 203       4.366  14.238  -9.564  1.00 48.25           N  
ATOM   1624  N   GLY A 204       0.138  16.646  -7.499  1.00 58.72           N  
ATOM   1625  CA  GLY A 204      -1.259  16.786  -7.079  1.00 60.54           C  
ATOM   1626  C   GLY A 204      -2.160  15.653  -7.523  1.00 62.28           C  
ATOM   1627  O   GLY A 204      -1.747  14.770  -8.285  1.00 62.55           O  
ATOM   1628  N   ILE A 205      -3.402  15.673  -7.049  1.00 63.82           N  
ATOM   1629  CA  ILE A 205      -4.303  14.538  -7.259  1.00 65.19           C  
ATOM   1630  C   ILE A 205      -4.998  14.506  -8.621  1.00 66.24           C  
ATOM   1631  O   ILE A 205      -5.899  13.691  -8.835  1.00 66.63           O  
ATOM   1632  CB  ILE A 205      -5.349  14.383  -6.111  1.00 65.27           C  
ATOM   1633  CG1 ILE A 205      -6.235  15.619  -5.981  1.00 65.11           C  
ATOM   1634  CG2 ILE A 205      -4.660  14.065  -4.787  1.00 65.13           C  
ATOM   1635  CD1 ILE A 205      -7.456  15.367  -5.123  1.00 66.56           C  
ATOM   1636  N   ASN A 206      -4.587  15.380  -9.537  1.00 67.52           N  
ATOM   1637  CA  ASN A 206      -5.072  15.320 -10.927  1.00 68.78           C  
ATOM   1638  C   ASN A 206      -4.122  14.529 -11.857  1.00 69.42           C  
ATOM   1639  O   ASN A 206      -4.239  14.580 -13.088  1.00 69.50           O  
ATOM   1640  CB  ASN A 206      -5.368  16.731 -11.469  1.00 69.06           C  
ATOM   1641  CG  ASN A 206      -6.629  17.362 -10.845  1.00 69.92           C  
ATOM   1642  OD1 ASN A 206      -7.510  16.660 -10.326  1.00 70.02           O  
ATOM   1643  ND2 ASN A 206      -6.715  18.696 -10.903  1.00 69.49           N  
ATOM   1644  N   SER A 207      -3.189  13.797 -11.244  1.00 70.18           N  
ATOM   1645  CA  SER A 207      -2.319  12.839 -11.937  1.00 70.95           C  
ATOM   1646  C   SER A 207      -2.970  11.448 -12.041  1.00 71.03           C  
ATOM   1647  O   SER A 207      -3.234  10.781 -11.029  1.00 71.17           O  
ATOM   1648  CB  SER A 207      -0.941  12.745 -11.238  1.00 71.19           C  
ATOM   1649  OG  SER A 207      -1.055  12.371  -9.865  1.00 71.61           O  
TER    1650      SER A 207                                                      
HETATM 1651  C1  TCH A 211      10.289  15.990  17.589  1.00101.03           C  
HETATM 1652  C2  TCH A 211      11.589  15.206  17.570  1.00100.61           C  
HETATM 1653  C3  TCH A 211      12.695  16.176  17.235  1.00101.16           C  
HETATM 1654  O3  TCH A 211      13.930  15.595  16.802  1.00100.01           O  
HETATM 1655  C4  TCH A 211      12.810  16.892  18.545  1.00101.23           C  
HETATM 1656  C5  TCH A 211      11.663  17.855  18.462  1.00101.74           C  
HETATM 1657  C6  TCH A 211      11.751  18.837  19.588  1.00102.20           C  
HETATM 1658  C7  TCH A 211      10.921  20.035  19.208  1.00102.35           C  
HETATM 1659  O7  TCH A 211      11.407  20.680  18.029  1.00102.00           O  
HETATM 1660  C8  TCH A 211       9.509  19.659  18.880  1.00101.80           C  
HETATM 1661  C9  TCH A 211       9.315  18.237  18.326  1.00101.54           C  
HETATM 1662  C10 TCH A 211      10.345  17.137  18.583  1.00101.70           C  
HETATM 1663  C11 TCH A 211       8.335  18.016  17.186  1.00101.09           C  
HETATM 1664  C12 TCH A 211       7.765  19.261  16.522  1.00101.16           C  
HETATM 1665  O12 TCH A 211       8.625  19.549  15.426  1.00100.89           O  
HETATM 1666  C13 TCH A 211       7.731  20.401  17.514  1.00101.54           C  
HETATM 1667  C14 TCH A 211       9.114  20.745  17.903  1.00101.30           C  
HETATM 1668  C15 TCH A 211       8.916  22.081  18.583  1.00100.96           C  
HETATM 1669  C16 TCH A 211       7.431  22.386  18.481  1.00101.22           C  
HETATM 1670  C17 TCH A 211       6.983  21.691  17.225  1.00101.80           C  
HETATM 1671  C18 TCH A 211       7.103  19.911  18.796  1.00101.07           C  
HETATM 1672  C19 TCH A 211      10.167  16.494  19.947  1.00102.09           C  
HETATM 1673  O1S TCH A 211       5.677  28.993  11.678  1.00115.13           O  
HETATM 1674  C20 TCH A 211       7.650  22.540  16.157  1.00102.31           C  
HETATM 1675  C21 TCH A 211       8.266  23.745  16.818  1.00101.72           C  
HETATM 1676  C22 TCH A 211       6.734  23.035  15.064  1.00103.38           C  
HETATM 1677  C23 TCH A 211       7.244  24.384  14.573  1.00105.26           C  
HETATM 1678  C24 TCH A 211       7.566  24.355  13.102  1.00106.51           C  
HETATM 1679  N24 TCH A 211       7.953  25.493  12.555  1.00108.58           N  
HETATM 1680  O24 TCH A 211       7.508  23.326  12.476  1.00105.79           O  
HETATM 1681  C25 TCH A 211       7.103  26.639  12.295  1.00111.16           C  
HETATM 1682  C26 TCH A 211       7.828  27.936  12.641  1.00113.78           C  
HETATM 1683  S26 TCH A 211       7.075  29.290  12.042  1.00115.90           S  
HETATM 1684  O2S TCH A 211       7.790  29.712  10.836  1.00115.53           O  
HETATM 1685  O3S TCH A 211       7.147  30.350  13.062  1.00114.37           O  
HETATM 1686  O   HOH A 212       5.936  10.613  15.702  1.00 35.95           O  
HETATM 1687  O   HOH A 213       4.282   8.062  13.187  1.00 27.26           O  
HETATM 1688  O   HOH A 214       1.063  22.544  31.929  1.00 43.65           O  
HETATM 1689  O   HOH A 215       7.774  11.737  28.165  1.00 21.60           O  
HETATM 1690  O   HOH A 216      24.702  22.771  27.390  1.00 51.66           O  
HETATM 1691  O   HOH A 217      30.899  14.554  31.712  1.00 36.37           O  
HETATM 1692  O   HOH A 218      32.587  30.954  38.963  1.00 48.12           O  
HETATM 1693  O   HOH A 219      17.774  26.532  28.081  1.00 40.79           O  
HETATM 1694  O   HOH A 220      21.138  10.262  29.979  1.00 31.30           O  
HETATM 1695  O   HOH A 221       6.364  22.377  10.128  1.00 53.50           O  
HETATM 1696  O   HOH A 222      13.406  31.839  28.457  1.00 40.22           O  
HETATM 1697  O   HOH A 223       7.636   7.405  33.798  1.00 50.32           O  
HETATM 1698  O   HOH A 224      40.096  27.439  29.927  1.00 15.16           O  
HETATM 1699  O   HOH A 225      23.701  24.099  24.924  1.00 53.54           O  
HETATM 1700  O   HOH A 226      21.046   4.036  33.457  1.00 37.43           O  
HETATM 1701  O   HOH A 227       2.232   6.522  12.916  1.00 38.00           O  
HETATM 1702  O   HOH A 228      13.874  19.336  16.137  1.00 46.29           O  
HETATM 1703  O   HOH A 229      29.058  20.923  14.310  1.00 67.65           O  
HETATM 1704  O   HOH A 230       3.746   6.150  19.950  1.00 30.34           O  
HETATM 1705  O   HOH A 231       8.406  30.525 -13.407  1.00 50.61           O  
CONECT 1651 1652 1662                                                           
CONECT 1652 1651 1653                                                           
CONECT 1653 1652 1654 1655                                                      
CONECT 1654 1653                                                                
CONECT 1655 1653 1656                                                           
CONECT 1656 1655 1657 1662                                                      
CONECT 1657 1656 1658                                                           
CONECT 1658 1657 1659 1660                                                      
CONECT 1659 1658                                                                
CONECT 1660 1658 1661 1667                                                      
CONECT 1661 1660 1662 1663                                                      
CONECT 1662 1651 1656 1661 1672                                                 
CONECT 1663 1661 1664                                                           
CONECT 1664 1663 1665 1666                                                      
CONECT 1665 1664                                                                
CONECT 1666 1664 1667 1670 1671                                                 
CONECT 1667 1660 1666 1668                                                      
CONECT 1668 1667 1669                                                           
CONECT 1669 1668 1670                                                           
CONECT 1670 1666 1669 1674                                                      
CONECT 1671 1666                                                                
CONECT 1672 1662                                                                
CONECT 1673 1683                                                                
CONECT 1674 1670 1675 1676                                                      
CONECT 1675 1674                                                                
CONECT 1676 1674 1677                                                           
CONECT 1677 1676 1678                                                           
CONECT 1678 1677 1679 1680                                                      
CONECT 1679 1678 1681                                                           
CONECT 1680 1678                                                                
CONECT 1681 1679 1682                                                           
CONECT 1682 1681 1683                                                           
CONECT 1683 1673 1682 1684 1685                                                 
CONECT 1684 1683                                                                
CONECT 1685 1683                                                                
MASTER      280    0    1   13    0    0    2    6 1704    1   35   17          
END                                                                             
