# Supplementary material for: Predictive classification models and targets identification for betulin derivatives as Leishmania donovani inhibitors
Source: J Cheminform. 2018 Aug 17;10:40. doi: 10.1186/s13321-018-0291-x (PMC6097978; doi:10.1186/s13321-018-0291-x)
Supplement: Supplementary file 5 — Additional file 5. Zip file with all potential protein target structures protein data bank files. [file 13321_2018_291_MOESM5_ESM.zip › 3hrb.pdb]

HEADER    TRANSFERASE                             09-JUN-09   3HRB              
TITLE     P38 KINASE CRYSTAL STRUCTURE IN COMPLEX WITH SMALL MOLECULE           
TITLE    2 INHIBITOR                                                            
COMPND    MOL_ID: 1;                                                            
COMPND   2 MOLECULE: MITOGEN-ACTIVATED PROTEIN KINASE 14;                       
COMPND   3 CHAIN: A;                                                            
COMPND   4 SYNONYM: MITOGEN-ACTIVATED PROTEIN KINASE P38 ALPHA, MAP             
COMPND   5 KINASE P38 ALPHA, CYTOKINE SUPPRESSIVE ANTI-INFLAMMATORY             
COMPND   6 DRUG-BINDING PROTEIN, CSAID-BINDING PROTEIN, CSBP, MAX-              
COMPND   7 INTERACTING PROTEIN 2, MAP KINASE MXI2, SAPK2A;                      
COMPND   8 EC: 2.7.11.24;                                                       
COMPND   9 ENGINEERED: YES                                                      
SOURCE    MOL_ID: 1;                                                            
SOURCE   2 ORGANISM_SCIENTIFIC: HOMO SAPIENS;                                   
SOURCE   3 ORGANISM_COMMON: HUMAN;                                              
SOURCE   4 ORGANISM_TAXID: 9606;                                                
SOURCE   5 GENE: MAPK14, CSBP, CSBP1, CSBP2, CSPB1, MXI2;                       
SOURCE   6 EXPRESSION_SYSTEM: ESCHERICHIA COLI;                                 
SOURCE   7 EXPRESSION_SYSTEM_TAXID: 562;                                        
SOURCE   8 EXPRESSION_SYSTEM_VECTOR_TYPE: PLASMID;                              
SOURCE   9 OTHER_DETAILS: THE PLASMID USED IS ANNOTATED AS SAREUM               
SOURCE  10 PROPRIETARY                                                          
KEYWDS    P38 MAP KINASE, TRANSFERASE, INHIBITOR COMPLEX, ALTERNATIVE           
KEYWDS   2 SPLICING, ATP-BINDING, CYTOPLASM, KINASE, NUCLEOTIDE-                
KEYWDS   3 BINDING, NUCLEUS, PHOSPHOPROTEIN, POLYMORPHISM,                      
KEYWDS   4 SERINE/THREONINE-PROTEIN KINASE                                      
EXPDTA    X-RAY DIFFRACTION                                                     
AUTHOR    V.SEGARRA,W.LUMERAS,B.VIDAL,P.LEONARD,M.FISHER,M.LAMERS               
REVDAT   2   15-SEP-09 3HRB    1       JRNL                                     
REVDAT   1   01-SEP-09 3HRB    0                                                
JRNL        AUTH   W.LUMERAS,F.CATURLA,L.VIDAL,C.ESTEVE,C.BALAGUE,              
JRNL        AUTH 2 A.ORELLANA,M.DOMINGUEZ,R.ROCA,J.M.HUERTA,                    
JRNL        AUTH 3 N.GODESSART,B.VIDAL                                          
JRNL        TITL   DESIGN, SYNTHESIS, AND STRUCTURE-ACTIVITY                    
JRNL        TITL 2 RELATIONSHIPS OF AMINOPYRIDINE N-OXIDES, A NOVEL             
JRNL        TITL 3 SCAFFOLD FOR THE POTENT AND SELECTIVE INHIBITION OF          
JRNL        TITL 4 P38 MITOGEN ACTIVATED PROTEIN KINASE                         
JRNL        REF    J.MED.CHEM.                   V.  52  5531 2009              
JRNL        REFN                   ISSN 0022-2623                               
JRNL        PMID   19678708                                                     
JRNL        DOI    10.1021/JM9008604                                            
REMARK   1                                                                      
REMARK   2                                                                      
REMARK   2 RESOLUTION.    2.20 ANGSTROMS.                                       
REMARK   3                                                                      
REMARK   3 REFINEMENT.                                                          
REMARK   3   PROGRAM     : REFMAC5                                              
REMARK   3   AUTHORS     : MURSHUDOV,VAGIN,DODSON                               
REMARK   3                                                                      
REMARK   3  DATA USED IN REFINEMENT.                                            
REMARK   3   RESOLUTION RANGE HIGH (ANGSTROMS) : 2.20                           
REMARK   3   RESOLUTION RANGE LOW  (ANGSTROMS) : 29.70                          
REMARK   3   DATA CUTOFF            (SIGMA(F)) : NULL                           
REMARK   3   COMPLETENESS FOR RANGE        (%) : 82.6                           
REMARK   3   NUMBER OF REFLECTIONS             : 19725                          
REMARK   3                                                                      
REMARK   3  FIT TO DATA USED IN REFINEMENT.                                     
REMARK   3   CROSS-VALIDATION METHOD          : THROUGHOUT                      
REMARK   3   FREE R VALUE TEST SET SELECTION  : RANDOM                          
REMARK   3   R VALUE     (WORKING + TEST SET) : 0.217                           
REMARK   3   R VALUE            (WORKING SET) : 0.214                           
REMARK   3   FREE R VALUE                     : 0.260                           
REMARK   3   FREE R VALUE TEST SET SIZE   (%) : 5.200                           
REMARK   3   FREE R VALUE TEST SET COUNT      : 1072                            
REMARK   3                                                                      
REMARK   3  NUMBER OF NON-HYDROGEN ATOMS USED IN REFINEMENT.                    
REMARK   3   PROTEIN ATOMS            : 2766                                    
REMARK   3   NUCLEIC ACID ATOMS       : 0                                       
REMARK   3   HETEROGEN ATOMS          : 25                                      
REMARK   3   SOLVENT ATOMS            : 180                                     
REMARK   3                                                                      
REMARK   3  B VALUES.                                                           
REMARK   3   FROM WILSON PLOT           (A**2) : 35.90                          
REMARK   3   MEAN B VALUE      (OVERALL, A**2) : 26.83                          
REMARK   3   OVERALL ANISOTROPIC B VALUE.                                       
REMARK   3    B11 (A**2) : -0.44000                                             
REMARK   3    B22 (A**2) : -0.77000                                             
REMARK   3    B33 (A**2) : 1.20000                                              
REMARK   3    B12 (A**2) : 0.00000                                              
REMARK   3    B13 (A**2) : 0.00000                                              
REMARK   3    B23 (A**2) : 0.00000                                              
REMARK   3                                                                      
REMARK   3  ESTIMATED OVERALL COORDINATE ERROR.                                 
REMARK   3   ESU BASED ON R VALUE                            (A): 0.315         
REMARK   3   ESU BASED ON FREE R VALUE                       (A): 0.241         
REMARK   3   ESU BASED ON MAXIMUM LIKELIHOOD                 (A): 0.158         
REMARK   3   ESU FOR B VALUES BASED ON MAXIMUM LIKELIHOOD (A**2): 6.386         
REMARK   3                                                                      
REMARK   3  RMS DEVIATIONS FROM IDEAL VALUES.                                   
REMARK   3   DISTANCE RESTRAINTS.                    RMS    SIGMA               
REMARK   3    BOND LENGTH                     (A) : 0.010 ; 0.022               
REMARK   3    ANGLE DISTANCE                  (A) : 1.202 ; 1.972               
REMARK   3    INTRAPLANAR 1-4 DISTANCE        (A) : NULL  ; NULL                
REMARK   3    H-BOND OR METAL COORDINATION    (A) : NULL  ; NULL                
REMARK   3                                                                      
REMARK   3   PLANE RESTRAINT                  (A) : 0.005 ; 0.021               
REMARK   3   CHIRAL-CENTER RESTRAINT       (A**3) : 0.071 ; 0.200               
REMARK   3                                                                      
REMARK   3   NON-BONDED CONTACT RESTRAINTS.                                     
REMARK   3    SINGLE TORSION                  (A) : NULL  ; NULL                
REMARK   3    MULTIPLE TORSION                (A) : NULL  ; NULL                
REMARK   3    H-BOND (X...Y)                  (A) : NULL  ; NULL                
REMARK   3    H-BOND (X-H...Y)                (A) : NULL  ; NULL                
REMARK   3                                                                      
REMARK   3   CONFORMATIONAL TORSION ANGLE RESTRAINTS.                           
REMARK   3    SPECIFIED                 (DEGREES) : NULL  ; NULL                
REMARK   3    PLANAR                    (DEGREES) : NULL  ; NULL                
REMARK   3    STAGGERED                 (DEGREES) : NULL  ; NULL                
REMARK   3    TRANSVERSE                (DEGREES) : NULL  ; NULL                
REMARK   3                                                                      
REMARK   3  ISOTROPIC THERMAL FACTOR RESTRAINTS.    RMS    SIGMA                
REMARK   3   MAIN-CHAIN BOND              (A**2) : 0.718 ; 1.500                
REMARK   3   MAIN-CHAIN ANGLE             (A**2) : 1.333 ; 2.000                
REMARK   3   SIDE-CHAIN BOND              (A**2) : 1.441 ; 3.000                
REMARK   3   SIDE-CHAIN ANGLE             (A**2) : 2.402 ; 4.500                
REMARK   3                                                                      
REMARK   3  OTHER REFINEMENT REMARKS: NULL                                      
REMARK   4                                                                      
REMARK   4 3HRB COMPLIES WITH FORMAT V. 3.20, 01-DEC-08                         
REMARK 100                                                                      
REMARK 100 THIS ENTRY HAS BEEN PROCESSED BY PDBJ ON 11-JUN-09.                  
REMARK 100 THE RCSB ID CODE IS RCSB053487.                                      
REMARK 200                                                                      
REMARK 200 EXPERIMENTAL DETAILS                                                 
REMARK 200  EXPERIMENT TYPE                : X-RAY DIFFRACTION                  
REMARK 200  DATE OF DATA COLLECTION        : 23-JUN-05                          
REMARK 200  TEMPERATURE           (KELVIN) : 100                                
REMARK 200  PH                             : 6.5                                
REMARK 200  NUMBER OF CRYSTALS USED        : 1                                  
REMARK 200                                                                      
REMARK 200  SYNCHROTRON              (Y/N) : N                                  
REMARK 200  RADIATION SOURCE               : ROTATING ANODE                     
REMARK 200  BEAMLINE                       : NULL                               
REMARK 200  X-RAY GENERATOR MODEL          : RIGAKU MICROMAX-007 HF             
REMARK 200  MONOCHROMATIC OR LAUE    (M/L) : M                                  
REMARK 200  WAVELENGTH OR RANGE        (A) : 1.54180                            
REMARK 200  MONOCHROMATOR                  : NULL                               
REMARK 200  OPTICS                         : NULL                               
REMARK 200                                                                      
REMARK 200  DETECTOR TYPE                  : IMAGE PLATE                        
REMARK 200  DETECTOR MANUFACTURER          : RIGAKU                             
REMARK 200  INTENSITY-INTEGRATION SOFTWARE : MOSFLM                             
REMARK 200  DATA SCALING SOFTWARE          : SCALA                              
REMARK 200                                                                      
REMARK 200  NUMBER OF UNIQUE REFLECTIONS   : 20806                              
REMARK 200  RESOLUTION RANGE HIGH      (A) : 2.200                              
REMARK 200  RESOLUTION RANGE LOW       (A) : 70.744                             
REMARK 200  REJECTION CRITERIA  (SIGMA(I)) : NULL                               
REMARK 200                                                                      
REMARK 200 OVERALL.                                                             
REMARK 200  COMPLETENESS FOR RANGE     (%) : 84.2                               
REMARK 200  DATA REDUNDANCY                : 1.900                              
REMARK 200  R MERGE                    (I) : 0.05700                            
REMARK 200  R SYM                      (I) : 0.05700                            
REMARK 200  <I/SIGMA(I)> FOR THE DATA SET  : 9.5000                             
REMARK 200                                                                      
REMARK 200 IN THE HIGHEST RESOLUTION SHELL.                                     
REMARK 200  HIGHEST RESOLUTION SHELL, RANGE HIGH (A) : 2.20                     
REMARK 200  HIGHEST RESOLUTION SHELL, RANGE LOW  (A) : 2.32                     
REMARK 200  COMPLETENESS FOR SHELL     (%) : 89.1                               
REMARK 200  DATA REDUNDANCY IN SHELL       : 1.80                               
REMARK 200  R MERGE FOR SHELL          (I) : 0.36700                            
REMARK 200  R SYM FOR SHELL            (I) : 0.36700                            
REMARK 200  <I/SIGMA(I)> FOR SHELL         : 2.200                              
REMARK 200                                                                      
REMARK 200 DIFFRACTION PROTOCOL: SINGLE WAVELENGTH                              
REMARK 200 METHOD USED TO DETERMINE THE STRUCTURE: MOLECULAR REPLACEMENT        
REMARK 200 SOFTWARE USED: MOLREP                                                
REMARK 200 STARTING MODEL: PDB ENTRY 1A9U                                       
REMARK 200                                                                      
REMARK 200 REMARK: NULL                                                         
REMARK 280                                                                      
REMARK 280 CRYSTAL                                                              
REMARK 280 SOLVENT CONTENT, VS   (%): 57.73                                     
REMARK 280 MATTHEWS COEFFICIENT, VM (ANGSTROMS**3/DA): 2.91                     
REMARK 280                                                                      
REMARK 280 CRYSTALLIZATION CONDITIONS: 22% PEG 3350, 0.2M NACL, 0.1M BIS-       
REMARK 280  TRIS PH 6.5, 1MM THP, VAPOR DIFFUSION, HANGING DROP,                
REMARK 280  TEMPERATURE 298K                                                    
REMARK 290                                                                      
REMARK 290 CRYSTALLOGRAPHIC SYMMETRY                                            
REMARK 290 SYMMETRY OPERATORS FOR SPACE GROUP: P 21 21 21                       
REMARK 290                                                                      
REMARK 290      SYMOP   SYMMETRY                                                
REMARK 290     NNNMMM   OPERATOR                                                
REMARK 290       1555   X,Y,Z                                                   
REMARK 290       2555   -X+1/2,-Y,Z+1/2                                         
REMARK 290       3555   -X,Y+1/2,-Z+1/2                                         
REMARK 290       4555   X+1/2,-Y+1/2,-Z                                         
REMARK 290                                                                      
REMARK 290     WHERE NNN -> OPERATOR NUMBER                                     
REMARK 290           MMM -> TRANSLATION VECTOR                                  
REMARK 290                                                                      
REMARK 290 CRYSTALLOGRAPHIC SYMMETRY TRANSFORMATIONS                            
REMARK 290 THE FOLLOWING TRANSFORMATIONS OPERATE ON THE ATOM/HETATM             
REMARK 290 RECORDS IN THIS ENTRY TO PRODUCE CRYSTALLOGRAPHICALLY                
REMARK 290 RELATED MOLECULES.                                                   
REMARK 290   SMTRY1   1  1.000000  0.000000  0.000000        0.00000            
REMARK 290   SMTRY2   1  0.000000  1.000000  0.000000        0.00000            
REMARK 290   SMTRY3   1  0.000000  0.000000  1.000000        0.00000            
REMARK 290   SMTRY1   2 -1.000000  0.000000  0.000000       22.61000            
REMARK 290   SMTRY2   2  0.000000 -1.000000  0.000000        0.00000            
REMARK 290   SMTRY3   2  0.000000  0.000000  1.000000       61.11500            
REMARK 290   SMTRY1   3 -1.000000  0.000000  0.000000        0.00000            
REMARK 290   SMTRY2   3  0.000000  1.000000  0.000000       43.37500            
REMARK 290   SMTRY3   3  0.000000  0.000000 -1.000000       61.11500            
REMARK 290   SMTRY1   4  1.000000  0.000000  0.000000       22.61000            
REMARK 290   SMTRY2   4  0.000000 -1.000000  0.000000       43.37500            
REMARK 290   SMTRY3   4  0.000000  0.000000 -1.000000        0.00000            
REMARK 290                                                                      
REMARK 290 REMARK: NULL                                                         
REMARK 300                                                                      
REMARK 300 BIOMOLECULE: 1                                                       
REMARK 300 SEE REMARK 350 FOR THE AUTHOR PROVIDED AND/OR PROGRAM                
REMARK 300 GENERATED ASSEMBLY INFORMATION FOR THE STRUCTURE IN                  
REMARK 300 THIS ENTRY. THE REMARK MAY ALSO PROVIDE INFORMATION ON               
REMARK 300 BURIED SURFACE AREA.                                                 
REMARK 350                                                                      
REMARK 350 COORDINATES FOR A COMPLETE MULTIMER REPRESENTING THE KNOWN           
REMARK 350 BIOLOGICALLY SIGNIFICANT OLIGOMERIZATION STATE OF THE                
REMARK 350 MOLECULE CAN BE GENERATED BY APPLYING BIOMT TRANSFORMATIONS          
REMARK 350 GIVEN BELOW.  BOTH NON-CRYSTALLOGRAPHIC AND                          
REMARK 350 CRYSTALLOGRAPHIC OPERATIONS ARE GIVEN.                               
REMARK 350                                                                      
REMARK 350 BIOMOLECULE: 1                                                       
REMARK 350 AUTHOR DETERMINED BIOLOGICAL UNIT: MONOMERIC                         
REMARK 350 SOFTWARE DETERMINED QUATERNARY STRUCTURE: MONOMERIC                  
REMARK 350 SOFTWARE USED: PISA                                                  
REMARK 350 APPLY THE FOLLOWING TO CHAINS: A                                     
REMARK 350   BIOMT1   1  1.000000  0.000000  0.000000        0.00000            
REMARK 350   BIOMT2   1  0.000000  1.000000  0.000000        0.00000            
REMARK 350   BIOMT3   1  0.000000  0.000000  1.000000        0.00000            
REMARK 465                                                                      
REMARK 465 MISSING RESIDUES                                                     
REMARK 465 THE FOLLOWING RESIDUES WERE NOT LOCATED IN THE                       
REMARK 465 EXPERIMENT. (M=MODEL NUMBER; RES=RESIDUE NAME; C=CHAIN               
REMARK 465 IDENTIFIER; SSSEQ=SEQUENCE NUMBER; I=INSERTION CODE.)                
REMARK 465                                                                      
REMARK 465   M RES C SSSEQI                                                     
REMARK 465     SER A     2                                                      
REMARK 465     GLN A     3                                                      
REMARK 465     GLY A    31                                                      
REMARK 465     SER A    32                                                      
REMARK 465     GLY A    33                                                      
REMARK 465     ALA A    34                                                      
REMARK 465     TYR A    35                                                      
REMARK 465     LEU A   353                                                      
REMARK 465     ASP A   354                                                      
REMARK 465     GLN A   355                                                      
REMARK 465     GLU A   356                                                      
REMARK 465     GLU A   357                                                      
REMARK 465     MET A   358                                                      
REMARK 465     GLU A   359                                                      
REMARK 465     SER A   360                                                      
REMARK 470                                                                      
REMARK 470 MISSING ATOM                                                         
REMARK 470 THE FOLLOWING RESIDUES HAVE MISSING ATOMS(M=MODEL NUMBER;            
REMARK 470 RES=RESIDUE NAME; C=CHAIN IDENTIFIER; SSEQ=SEQUENCE NUMBER;          
REMARK 470 I=INSERTION CODE):                                                   
REMARK 470   M RES CSSEQI  ATOMS                                                
REMARK 470     LYS A  15    CG   CD   CE   NZ                                   
REMARK 470     ARG A  57    CG   CD   NE   CZ   NH1  NH2                        
REMARK 470     LYS A 118    CG   CD   CE   NZ                                   
REMARK 470     ARG A 173    CG   CD   NE   CZ   NH1  NH2                        
REMARK 500                                                                      
REMARK 500 GEOMETRY AND STEREOCHEMISTRY                                         
REMARK 500 SUBTOPIC: COVALENT BOND LENGTHS                                      
REMARK 500                                                                      
REMARK 500 THE STEREOCHEMICAL PARAMETERS OF THE FOLLOWING RESIDUES              
REMARK 500 HAVE VALUES WHICH DEVIATE FROM EXPECTED VALUES BY MORE               
REMARK 500 THAN 6*RMSD (M=MODEL NUMBER; RES=RESIDUE NAME; C=CHAIN               
REMARK 500 IDENTIFIER; SSEQ=SEQUENCE NUMBER; I=INSERTION CODE).                 
REMARK 500                                                                      
REMARK 500 STANDARD TABLE:                                                      
REMARK 500 FORMAT: (10X,I3,1X,2(A3,1X,A1,I4,A1,1X,A4,3X),1X,F6.3)               
REMARK 500                                                                      
REMARK 500 EXPECTED VALUES PROTEIN: ENGH AND HUBER, 1999                        
REMARK 500 EXPECTED VALUES NUCLEIC ACID: CLOWNEY ET AL 1996                     
REMARK 500                                                                      
REMARK 500  M RES CSSEQI ATM1   RES CSSEQI ATM2   DEVIATION                     
REMARK 500    CYS A 162   CB    CYS A 162   SG     -0.389                       
REMARK 500                                                                      
REMARK 500 REMARK: NULL                                                         
REMARK 500                                                                      
REMARK 500 GEOMETRY AND STEREOCHEMISTRY                                         
REMARK 500 SUBTOPIC: TORSION ANGLES                                             
REMARK 500                                                                      
REMARK 500 TORSION ANGLES OUTSIDE THE EXPECTED RAMACHANDRAN REGIONS:            
REMARK 500 (M=MODEL NUMBER; RES=RESIDUE NAME; C=CHAIN IDENTIFIER;               
REMARK 500 SSEQ=SEQUENCE NUMBER; I=INSERTION CODE).                             
REMARK 500                                                                      
REMARK 500 STANDARD TABLE:                                                      
REMARK 500 FORMAT:(10X,I3,1X,A3,1X,A1,I4,A1,4X,F7.2,3X,F7.2)                    
REMARK 500                                                                      
REMARK 500 EXPECTED VALUES: GJ KLEYWEGT AND TA JONES (1996). PHI/PSI-           
REMARK 500 CHOLOGY: RAMACHANDRAN REVISITED. STRUCTURE 4, 1395 - 1400            
REMARK 500                                                                      
REMARK 500  M RES CSSEQI        PSI       PHI                                   
REMARK 500    ASN A 100      -36.66   -149.51                                   
REMARK 500    ASN A 115       48.38    -62.50                                   
REMARK 500    ILE A 116      -38.57   -177.50                                   
REMARK 500    ARG A 149      -12.94     74.91                                   
REMARK 500    CYS A 162       19.38     57.54                                   
REMARK 500    ALA A 172       78.28   -117.83                                   
REMARK 500    HIS A 199      101.18    -59.19                                   
REMARK 500                                                                      
REMARK 500 REMARK: NULL                                                         
REMARK 500                                                                      
REMARK 500 GEOMETRY AND STEREOCHEMISTRY                                         
REMARK 500 SUBTOPIC: CHIRAL CENTERS                                             
REMARK 500                                                                      
REMARK 500 UNEXPECTED CONFIGURATION OF THE FOLLOWING CHIRAL                     
REMARK 500 CENTER(S) USING IMPROPER CA--C--CB--N CHIRALITY                      
REMARK 500 M=MODEL NUMBER; RES=RESIDUE NAME; C=CHAIN                            
REMARK 500 IDENTIFIER; SSEQ=SEQUENCE NUMBER; I=INSERTION CODE                   
REMARK 500                                                                      
REMARK 500 STANDARD TABLE:                                                      
REMARK 500 FORMAT: (11X,I3,1X,A3,1X,A1,I4,A1,6X,F5.1,6X,A1,10X,A1,3X,A16)       
REMARK 500                                                                      
REMARK 500   M RES CSSEQI    IMPROPER   EXPECTED   FOUND DETAILS                
REMARK 500     ARG A 149        24.5      L          L   OUTSIDE RANGE          
REMARK 500                                                                      
REMARK 500 REMARK: NULL                                                         
REMARK 800                                                                      
REMARK 800 SITE                                                                 
REMARK 800 SITE_IDENTIFIER: AC1                                                 
REMARK 800 EVIDENCE_CODE: SOFTWARE                                              
REMARK 800 SITE_DESCRIPTION: BINDING SITE FOR RESIDUE I39 A 1                   
DBREF  3HRB A    2   360  UNP    Q16539   MK14_HUMAN       2    360             
SEQRES   1 A  359  SER GLN GLU ARG PRO THR PHE TYR ARG GLN GLU LEU ASN          
SEQRES   2 A  359  LYS THR ILE TRP GLU VAL PRO GLU ARG TYR GLN ASN LEU          
SEQRES   3 A  359  SER PRO VAL GLY SER GLY ALA TYR GLY SER VAL CYS ALA          
SEQRES   4 A  359  ALA PHE ASP THR LYS THR GLY LEU ARG VAL ALA VAL LYS          
SEQRES   5 A  359  LYS LEU SER ARG PRO PHE GLN SER ILE ILE HIS ALA LYS          
SEQRES   6 A  359  ARG THR TYR ARG GLU LEU ARG LEU LEU LYS HIS MET LYS          
SEQRES   7 A  359  HIS GLU ASN VAL ILE GLY LEU LEU ASP VAL PHE THR PRO          
SEQRES   8 A  359  ALA ARG SER LEU GLU GLU PHE ASN ASP VAL TYR LEU VAL          
SEQRES   9 A  359  THR HIS LEU MET GLY ALA ASP LEU ASN ASN ILE VAL LYS          
SEQRES  10 A  359  CYS GLN LYS LEU THR ASP ASP HIS VAL GLN PHE LEU ILE          
SEQRES  11 A  359  TYR GLN ILE LEU ARG GLY LEU LYS TYR ILE HIS SER ALA          
SEQRES  12 A  359  ASP ILE ILE HIS ARG ASP LEU LYS PRO SER ASN LEU ALA          
SEQRES  13 A  359  VAL ASN GLU ASP CYS GLU LEU LYS ILE LEU ASP PHE GLY          
SEQRES  14 A  359  LEU ALA ARG HIS THR ASP ASP GLU MET THR GLY TYR VAL          
SEQRES  15 A  359  ALA THR ARG TRP TYR ARG ALA PRO GLU ILE MET LEU ASN          
SEQRES  16 A  359  TRP MET HIS TYR ASN GLN THR VAL ASP ILE TRP SER VAL          
SEQRES  17 A  359  GLY CYS ILE MET ALA GLU LEU LEU THR GLY ARG THR LEU          
SEQRES  18 A  359  PHE PRO GLY THR ASP HIS ILE ASP GLN LEU LYS LEU ILE          
SEQRES  19 A  359  LEU ARG LEU VAL GLY THR PRO GLY ALA GLU LEU LEU LYS          
SEQRES  20 A  359  LYS ILE SER SER GLU SER ALA ARG ASN TYR ILE GLN SER          
SEQRES  21 A  359  LEU THR GLN MET PRO LYS MET ASN PHE ALA ASN VAL PHE          
SEQRES  22 A  359  ILE GLY ALA ASN PRO LEU ALA VAL ASP LEU LEU GLU LYS          
SEQRES  23 A  359  MET LEU VAL LEU ASP SER ASP LYS ARG ILE THR ALA ALA          
SEQRES  24 A  359  GLN ALA LEU ALA HIS ALA TYR PHE ALA GLN TYR HIS ASP          
SEQRES  25 A  359  PRO ASP ASP GLU PRO VAL ALA ASP PRO TYR ASP GLN SER          
SEQRES  26 A  359  PHE GLU SER ARG ASP LEU LEU ILE ASP GLU TRP LYS SER          
SEQRES  27 A  359  LEU THR TYR ASP GLU VAL ILE SER PHE VAL PRO PRO PRO          
SEQRES  28 A  359  LEU ASP GLN GLU GLU MET GLU SER                              
HET    I39  A   1      25                                                       
HETNAM     I39 [3-AMINO-2-(2-METHYLPHENYL)-1-OXIDOPYRIDIN-4-YL](2,4-            
HETNAM   2 I39  DIFLUOROPHENYL)METHANONE                                        
FORMUL   2  I39    C19 H14 F2 N2 O2                                             
FORMUL   3  HOH   *180(H2 O)                                                    
HELIX    1   1 SER A   61  MET A   78  1                                  18    
HELIX    2   2 THR A  123  ALA A  144  1                                  22    
HELIX    3   3 LYS A  152  SER A  154  5                                   3    
HELIX    4   4 ALA A  190  LEU A  195  1                                   6    
HELIX    5   5 GLN A  202  GLY A  219  1                                  18    
HELIX    6   6 ASP A  227  GLY A  240  1                                  14    
HELIX    7   7 GLY A  243  ILE A  250  1                                   8    
HELIX    8   8 SER A  252  GLN A  260  1                                   9    
HELIX    9   9 ASN A  269  PHE A  274  1                                   6    
HELIX   10  10 ASN A  278  LEU A  289  1                                  12    
HELIX   11  11 ASP A  292  ARG A  296  5                                   5    
HELIX   12  12 THR A  298  ALA A  304  1                                   7    
HELIX   13  13 HIS A  305  ALA A  309  5                                   5    
HELIX   14  14 GLN A  325  ARG A  330  5                                   6    
HELIX   15  15 LEU A  333  SER A  347  1                                  15    
SHEET    1   A 2 PHE A   8  LEU A  13  0                                        
SHEET    2   A 2 THR A  16  PRO A  21 -1  O  TRP A  18   N  GLN A  11           
SHEET    1   B 5 TYR A  24  PRO A  29  0                                        
SHEET    2   B 5 SER A  37  ASP A  43 -1  O  PHE A  42   N  GLN A  25           
SHEET    3   B 5 LEU A  48  LYS A  54 -1  O  VAL A  52   N  CYS A  39           
SHEET    4   B 5 TYR A 103  HIS A 107 -1  O  THR A 106   N  ALA A  51           
SHEET    5   B 5 ASP A  88  PHE A  90 -1  N  ASP A  88   O  VAL A 105           
SHEET    1   C 3 ALA A 111  ASP A 112  0                                        
SHEET    2   C 3 LEU A 156  VAL A 158 -1  O  VAL A 158   N  ALA A 111           
SHEET    3   C 3 LEU A 164  ILE A 166 -1  O  LYS A 165   N  ALA A 157           
SITE     1 AC1 13 VAL A  30  VAL A  38  ALA A  51  LYS A  53                    
SITE     2 AC1 13 LEU A  75  LEU A 104  THR A 106  HIS A 107                    
SITE     3 AC1 13 LEU A 108  MET A 109  GLY A 110  ALA A 111                    
SITE     4 AC1 13 HOH A 402                                                     
CRYST1   45.220   86.750  122.230  90.00  90.00  90.00 P 21 21 21    4          
ORIGX1      1.000000  0.000000  0.000000        0.00000                         
ORIGX2      0.000000  1.000000  0.000000        0.00000                         
ORIGX3      0.000000  0.000000  1.000000        0.00000                         
SCALE1      0.022114  0.000000  0.000000        0.00000                         
SCALE2      0.000000  0.011527  0.000000        0.00000                         
SCALE3      0.000000  0.000000  0.008181        0.00000                         
ATOM      1  N   GLU A   4      27.227  42.015  39.189  1.00 46.46           N  
ATOM      2  CA  GLU A   4      25.987  42.040  38.362  1.00 46.52           C  
ATOM      3  C   GLU A   4      25.039  40.878  38.672  1.00 45.86           C  
ATOM      4  O   GLU A   4      24.078  40.646  37.921  1.00 46.38           O  
ATOM      5  CB  GLU A   4      26.340  42.021  36.871  1.00 46.83           C  
ATOM      6  CG  GLU A   4      26.933  40.694  36.382  1.00 48.47           C  
ATOM      7  CD  GLU A   4      27.319  40.730  34.912  1.00 50.51           C  
ATOM      8  OE1 GLU A   4      27.071  41.768  34.254  1.00 52.42           O  
ATOM      9  OE2 GLU A   4      27.868  39.718  34.421  1.00 51.52           O  
ATOM     10  N   ARG A   5      25.309  40.125  39.739  1.00 44.51           N  
ATOM     11  CA  ARG A   5      24.288  39.239  40.287  1.00 43.52           C  
ATOM     12  C   ARG A   5      23.339  40.135  41.071  1.00 42.13           C  
ATOM     13  O   ARG A   5      23.770  40.810  42.003  1.00 41.97           O  
ATOM     14  CB  ARG A   5      24.856  38.164  41.220  1.00 43.58           C  
ATOM     15  CG  ARG A   5      23.741  37.306  41.851  1.00 43.95           C  
ATOM     16  CD  ARG A   5      24.275  36.208  42.727  1.00 43.49           C  
ATOM     17  NE  ARG A   5      23.230  35.322  43.249  1.00 42.31           N  
ATOM     18  CZ  ARG A   5      22.448  35.585  44.296  1.00 41.84           C  
ATOM     19  NH1 ARG A   5      22.540  36.746  44.942  1.00 42.50           N  
ATOM     20  NH2 ARG A   5      21.551  34.683  44.702  1.00 40.89           N  
ATOM     21  N   PRO A   6      22.049  40.149  40.690  1.00 40.60           N  
ATOM     22  CA  PRO A   6      21.099  40.989  41.377  1.00 39.36           C  
ATOM     23  C   PRO A   6      20.795  40.449  42.752  1.00 37.82           C  
ATOM     24  O   PRO A   6      21.153  39.314  43.069  1.00 37.36           O  
ATOM     25  CB  PRO A   6      19.858  40.898  40.490  1.00 39.60           C  
ATOM     26  CG  PRO A   6      19.930  39.560  39.910  1.00 39.98           C  
ATOM     27  CD  PRO A   6      21.387  39.330  39.658  1.00 40.80           C  
ATOM     28  N   THR A   7      20.120  41.267  43.548  1.00 36.15           N  
ATOM     29  CA  THR A   7      19.736  40.902  44.897  1.00 35.03           C  
ATOM     30  C   THR A   7      18.360  40.266  44.852  1.00 34.87           C  
ATOM     31  O   THR A   7      17.431  40.835  44.278  1.00 34.03           O  
ATOM     32  CB  THR A   7      19.709  42.148  45.794  1.00 34.80           C  
ATOM     33  OG1 THR A   7      21.038  42.673  45.877  1.00 34.45           O  
ATOM     34  CG2 THR A   7      19.178  41.834  47.177  1.00 32.80           C  
ATOM     35  N   PHE A   8      18.238  39.087  45.459  1.00 34.30           N  
ATOM     36  CA  PHE A   8      17.004  38.327  45.441  1.00 34.15           C  
ATOM     37  C   PHE A   8      16.315  38.526  46.758  1.00 34.52           C  
ATOM     38  O   PHE A   8      16.977  38.742  47.758  1.00 34.79           O  
ATOM     39  CB  PHE A   8      17.308  36.835  45.275  1.00 33.95           C  
ATOM     40  CG  PHE A   8      17.785  36.458  43.907  1.00 33.32           C  
ATOM     41  CD1 PHE A   8      18.997  36.935  43.416  1.00 34.70           C  
ATOM     42  CD2 PHE A   8      17.036  35.614  43.110  1.00 33.00           C  
ATOM     43  CE1 PHE A   8      19.451  36.584  42.133  1.00 33.87           C  
ATOM     44  CE2 PHE A   8      17.478  35.257  41.842  1.00 33.99           C  
ATOM     45  CZ  PHE A   8      18.686  35.745  41.352  1.00 33.65           C  
ATOM     46  N   TYR A   9      14.994  38.415  46.772  1.00 35.19           N  
ATOM     47  CA  TYR A   9      14.240  38.385  48.025  1.00 35.47           C  
ATOM     48  C   TYR A   9      13.300  37.190  48.082  1.00 36.79           C  
ATOM     49  O   TYR A   9      12.840  36.708  47.044  1.00 36.02           O  
ATOM     50  CB  TYR A   9      13.483  39.699  48.251  1.00 35.21           C  
ATOM     51  CG  TYR A   9      12.301  39.969  47.344  1.00 32.75           C  
ATOM     52  CD1 TYR A   9      12.487  40.389  46.040  1.00 31.85           C  
ATOM     53  CD2 TYR A   9      11.002  39.853  47.811  1.00 31.03           C  
ATOM     54  CE1 TYR A   9      11.409  40.660  45.213  1.00 30.97           C  
ATOM     55  CE2 TYR A   9       9.916  40.127  46.994  1.00 30.57           C  
ATOM     56  CZ  TYR A   9      10.128  40.523  45.691  1.00 30.51           C  
ATOM     57  OH  TYR A   9       9.062  40.800  44.862  1.00 31.13           O  
ATOM     58  N   ARG A  10      13.038  36.718  49.301  1.00 38.41           N  
ATOM     59  CA  ARG A  10      12.248  35.511  49.528  1.00 40.30           C  
ATOM     60  C   ARG A  10      10.798  35.804  49.860  1.00 41.25           C  
ATOM     61  O   ARG A  10      10.473  36.834  50.434  1.00 41.90           O  
ATOM     62  CB  ARG A  10      12.860  34.683  50.654  1.00 40.93           C  
ATOM     63  CG  ARG A  10      14.251  34.134  50.331  1.00 43.40           C  
ATOM     64  CD  ARG A  10      14.884  33.447  51.538  1.00 47.12           C  
ATOM     65  NE  ARG A  10      14.268  32.142  51.830  1.00 50.05           N  
ATOM     66  CZ  ARG A  10      13.249  31.926  52.670  1.00 51.99           C  
ATOM     67  NH1 ARG A  10      12.675  32.927  53.338  1.00 52.23           N  
ATOM     68  NH2 ARG A  10      12.791  30.685  52.839  1.00 52.98           N  
ATOM     69  N   GLN A  11       9.928  34.864  49.522  1.00 42.52           N  
ATOM     70  CA  GLN A  11       8.490  35.051  49.644  1.00 43.26           C  
ATOM     71  C   GLN A  11       7.752  33.707  49.467  1.00 44.12           C  
ATOM     72  O   GLN A  11       8.096  32.926  48.585  1.00 43.72           O  
ATOM     73  CB  GLN A  11       8.054  36.045  48.575  1.00 43.20           C  
ATOM     74  CG  GLN A  11       6.579  36.289  48.455  1.00 43.02           C  
ATOM     75  CD  GLN A  11       6.273  37.391  47.465  1.00 43.13           C  
ATOM     76  OE1 GLN A  11       7.143  37.813  46.684  1.00 43.24           O  
ATOM     77  NE2 GLN A  11       5.037  37.865  47.483  1.00 41.99           N  
ATOM     78  N   GLU A  12       6.748  33.451  50.306  1.00 45.27           N  
ATOM     79  CA  GLU A  12       5.919  32.245  50.199  1.00 46.17           C  
ATOM     80  C   GLU A  12       4.705  32.503  49.329  1.00 46.83           C  
ATOM     81  O   GLU A  12       3.872  33.344  49.665  1.00 47.05           O  
ATOM     82  CB  GLU A  12       5.453  31.775  51.586  1.00 46.75           C  
ATOM     83  CG  GLU A  12       4.215  30.840  51.593  1.00 47.82           C  
ATOM     84  CD  GLU A  12       3.958  30.181  52.950  1.00 49.28           C  
ATOM     85  OE1 GLU A  12       4.554  29.118  53.224  1.00 48.84           O  
ATOM     86  OE2 GLU A  12       3.142  30.718  53.730  1.00 51.84           O  
ATOM     87  N   LEU A  13       4.605  31.778  48.219  1.00 47.58           N  
ATOM     88  CA  LEU A  13       3.408  31.789  47.359  1.00 48.05           C  
ATOM     89  C   LEU A  13       3.171  30.371  46.801  1.00 48.50           C  
ATOM     90  O   LEU A  13       4.129  29.649  46.521  1.00 48.82           O  
ATOM     91  CB  LEU A  13       3.598  32.751  46.180  1.00 48.06           C  
ATOM     92  CG  LEU A  13       3.882  34.239  46.383  1.00 47.50           C  
ATOM     93  CD1 LEU A  13       4.853  34.699  45.321  1.00 46.77           C  
ATOM     94  CD2 LEU A  13       2.605  35.059  46.330  1.00 46.80           C  
ATOM     95  N   ASN A  14       1.911  29.978  46.616  1.00 48.95           N  
ATOM     96  CA  ASN A  14       1.590  28.639  46.098  1.00 49.02           C  
ATOM     97  C   ASN A  14       2.290  27.556  46.910  1.00 48.86           C  
ATOM     98  O   ASN A  14       3.048  26.745  46.367  1.00 48.66           O  
ATOM     99  CB  ASN A  14       1.966  28.520  44.611  1.00 49.24           C  
ATOM    100  CG  ASN A  14       1.127  29.416  43.727  1.00 49.76           C  
ATOM    101  OD1 ASN A  14      -0.041  29.691  44.033  1.00 52.01           O  
ATOM    102  ND2 ASN A  14       1.709  29.876  42.625  1.00 48.33           N  
ATOM    103  N   LYS A  15       2.061  27.599  48.225  1.00 48.54           N  
ATOM    104  CA  LYS A  15       2.642  26.645  49.165  1.00 48.15           C  
ATOM    105  C   LYS A  15       4.162  26.534  49.023  1.00 47.49           C  
ATOM    106  O   LYS A  15       4.742  25.518  49.397  1.00 47.35           O  
ATOM    107  CB  LYS A  15       1.998  25.265  48.967  1.00 48.07           C  
ATOM    108  N   THR A  16       4.812  27.566  48.486  1.00 46.83           N  
ATOM    109  CA  THR A  16       6.252  27.476  48.198  1.00 46.09           C  
ATOM    110  C   THR A  16       7.033  28.788  48.312  1.00 45.05           C  
ATOM    111  O   THR A  16       6.473  29.881  48.208  1.00 44.76           O  
ATOM    112  CB  THR A  16       6.514  26.868  46.811  1.00 46.18           C  
ATOM    113  OG1 THR A  16       7.922  26.857  46.566  1.00 47.21           O  
ATOM    114  CG2 THR A  16       5.820  27.659  45.715  1.00 46.38           C  
ATOM    115  N   ILE A  17       8.342  28.641  48.520  1.00 43.67           N  
ATOM    116  CA  ILE A  17       9.251  29.765  48.669  1.00 42.66           C  
ATOM    117  C   ILE A  17       9.756  30.211  47.303  1.00 41.27           C  
ATOM    118  O   ILE A  17      10.562  29.527  46.684  1.00 41.81           O  
ATOM    119  CB  ILE A  17      10.464  29.420  49.572  1.00 42.79           C  
ATOM    120  CG1 ILE A  17      10.020  29.239  51.035  1.00 43.54           C  
ATOM    121  CG2 ILE A  17      11.521  30.515  49.494  1.00 42.56           C  
ATOM    122  CD1 ILE A  17       9.286  27.925  51.325  1.00 43.67           C  
ATOM    123  N   TRP A  18       9.251  31.351  46.842  1.00 39.31           N  
ATOM    124  CA  TRP A  18       9.757  32.023  45.657  1.00 37.67           C  
ATOM    125  C   TRP A  18      10.879  32.969  46.074  1.00 36.47           C  
ATOM    126  O   TRP A  18      10.726  33.766  47.006  1.00 35.96           O  
ATOM    127  CB  TRP A  18       8.640  32.793  44.951  1.00 37.55           C  
ATOM    128  CG  TRP A  18       7.659  31.895  44.249  1.00 37.48           C  
ATOM    129  CD1 TRP A  18       7.000  30.827  44.789  1.00 38.43           C  
ATOM    130  CD2 TRP A  18       7.223  31.982  42.884  1.00 35.75           C  
ATOM    131  NE1 TRP A  18       6.192  30.246  43.849  1.00 38.20           N  
ATOM    132  CE2 TRP A  18       6.305  30.936  42.674  1.00 36.21           C  
ATOM    133  CE3 TRP A  18       7.527  32.832  41.820  1.00 34.65           C  
ATOM    134  CZ2 TRP A  18       5.687  30.721  41.452  1.00 35.12           C  
ATOM    135  CZ3 TRP A  18       6.914  32.623  40.614  1.00 33.72           C  
ATOM    136  CH2 TRP A  18       5.999  31.578  40.437  1.00 34.87           C  
ATOM    137  N   GLU A  19      12.013  32.840  45.395  1.00 35.01           N  
ATOM    138  CA  GLU A  19      13.162  33.702  45.584  1.00 34.01           C  
ATOM    139  C   GLU A  19      13.522  34.329  44.236  1.00 32.78           C  
ATOM    140  O   GLU A  19      14.098  33.662  43.352  1.00 32.27           O  
ATOM    141  CB  GLU A  19      14.335  32.898  46.143  1.00 34.46           C  
ATOM    142  CG  GLU A  19      15.602  33.728  46.352  1.00 35.77           C  
ATOM    143  CD  GLU A  19      16.547  33.159  47.418  1.00 38.13           C  
ATOM    144  OE1 GLU A  19      16.315  32.028  47.935  1.00 37.77           O  
ATOM    145  OE2 GLU A  19      17.528  33.872  47.739  1.00 38.93           O  
ATOM    146  N   VAL A  20      13.163  35.605  44.080  1.00 31.09           N  
ATOM    147  CA  VAL A  20      13.308  36.306  42.806  1.00 29.91           C  
ATOM    148  C   VAL A  20      14.076  37.627  42.960  1.00 29.23           C  
ATOM    149  O   VAL A  20      14.111  38.197  44.045  1.00 29.37           O  
ATOM    150  CB  VAL A  20      11.919  36.606  42.216  1.00 30.26           C  
ATOM    151  CG1 VAL A  20      11.039  35.360  42.269  1.00 27.97           C  
ATOM    152  CG2 VAL A  20      11.242  37.781  42.969  1.00 30.19           C  
ATOM    153  N   PRO A  21      14.694  38.121  41.869  1.00 28.18           N  
ATOM    154  CA  PRO A  21      15.295  39.449  41.905  1.00 27.41           C  
ATOM    155  C   PRO A  21      14.320  40.542  42.316  1.00 26.96           C  
ATOM    156  O   PRO A  21      13.133  40.445  42.001  1.00 26.78           O  
ATOM    157  CB  PRO A  21      15.742  39.658  40.472  1.00 27.14           C  
ATOM    158  CG  PRO A  21      16.078  38.259  40.005  1.00 27.94           C  
ATOM    159  CD  PRO A  21      15.040  37.399  40.626  1.00 28.17           C  
ATOM    160  N   GLU A  22      14.837  41.576  42.987  1.00 26.25           N  
ATOM    161  CA  GLU A  22      14.027  42.718  43.459  1.00 25.98           C  
ATOM    162  C   GLU A  22      13.320  43.453  42.351  1.00 25.23           C  
ATOM    163  O   GLU A  22      12.306  44.101  42.598  1.00 24.45           O  
ATOM    164  CB  GLU A  22      14.853  43.789  44.196  1.00 26.28           C  
ATOM    165  CG  GLU A  22      16.118  43.352  44.835  1.00 27.31           C  
ATOM    166  CD  GLU A  22      16.787  44.482  45.549  1.00 27.47           C  
ATOM    167  OE1 GLU A  22      16.283  44.853  46.639  1.00 27.05           O  
ATOM    168  OE2 GLU A  22      17.805  44.975  45.018  1.00 24.74           O  
ATOM    169  N   ARG A  23      13.857  43.394  41.136  1.00 24.98           N  
ATOM    170  CA  ARG A  23      13.181  44.042  40.023  1.00 25.32           C  
ATOM    171  C   ARG A  23      11.719  43.592  39.911  1.00 24.58           C  
ATOM    172  O   ARG A  23      10.866  44.368  39.494  1.00 24.26           O  
ATOM    173  CB  ARG A  23      13.934  43.835  38.705  1.00 25.60           C  
ATOM    174  CG  ARG A  23      14.002  42.402  38.254  1.00 27.94           C  
ATOM    175  CD  ARG A  23      14.850  42.251  37.004  1.00 29.81           C  
ATOM    176  NE  ARG A  23      14.107  42.560  35.783  1.00 29.86           N  
ATOM    177  CZ  ARG A  23      14.606  42.413  34.564  1.00 30.12           C  
ATOM    178  NH1 ARG A  23      15.852  41.975  34.394  1.00 31.89           N  
ATOM    179  NH2 ARG A  23      13.867  42.708  33.509  1.00 31.54           N  
ATOM    180  N   TYR A  24      11.430  42.358  40.327  1.00 24.24           N  
ATOM    181  CA  TYR A  24      10.072  41.811  40.226  1.00 24.24           C  
ATOM    182  C   TYR A  24       9.290  42.042  41.509  1.00 24.53           C  
ATOM    183  O   TYR A  24       9.649  41.536  42.565  1.00 24.34           O  
ATOM    184  CB  TYR A  24      10.103  40.318  39.868  1.00 23.63           C  
ATOM    185  CG  TYR A  24      10.817  40.062  38.578  1.00 21.97           C  
ATOM    186  CD1 TYR A  24      10.283  40.516  37.385  1.00 22.36           C  
ATOM    187  CD2 TYR A  24      12.018  39.379  38.541  1.00 20.77           C  
ATOM    188  CE1 TYR A  24      10.923  40.303  36.181  1.00 21.56           C  
ATOM    189  CE2 TYR A  24      12.676  39.162  37.332  1.00 20.92           C  
ATOM    190  CZ  TYR A  24      12.120  39.629  36.156  1.00 20.67           C  
ATOM    191  OH  TYR A  24      12.739  39.444  34.936  1.00 21.21           O  
ATOM    192  N   GLN A  25       8.201  42.789  41.395  1.00 24.83           N  
ATOM    193  CA  GLN A  25       7.447  43.198  42.555  1.00 25.46           C  
ATOM    194  C   GLN A  25       5.982  42.790  42.423  1.00 26.35           C  
ATOM    195  O   GLN A  25       5.498  42.498  41.311  1.00 26.75           O  
ATOM    196  CB  GLN A  25       7.590  44.713  42.734  1.00 25.46           C  
ATOM    197  CG  GLN A  25       9.008  45.181  43.147  1.00 24.84           C  
ATOM    198  CD  GLN A  25       9.382  44.742  44.548  1.00 25.36           C  
ATOM    199  OE1 GLN A  25       8.570  44.826  45.469  1.00 26.82           O  
ATOM    200  NE2 GLN A  25      10.610  44.270  44.722  1.00 25.02           N  
ATOM    201  N   ASN A  26       5.291  42.759  43.563  1.00 26.69           N  
ATOM    202  CA  ASN A  26       3.853  42.501  43.616  1.00 27.27           C  
ATOM    203  C   ASN A  26       3.475  41.165  43.005  1.00 27.39           C  
ATOM    204  O   ASN A  26       2.550  41.087  42.206  1.00 26.06           O  
ATOM    205  CB  ASN A  26       3.062  43.632  42.945  1.00 27.84           C  
ATOM    206  CG  ASN A  26       3.354  45.007  43.553  1.00 30.85           C  
ATOM    207  OD1 ASN A  26       3.831  45.127  44.697  1.00 34.55           O  
ATOM    208  ND2 ASN A  26       3.053  46.059  42.790  1.00 33.94           N  
ATOM    209  N   LEU A  27       4.207  40.115  43.382  1.00 28.14           N  
ATOM    210  CA  LEU A  27       3.896  38.774  42.911  1.00 28.84           C  
ATOM    211  C   LEU A  27       2.527  38.385  43.424  1.00 29.56           C  
ATOM    212  O   LEU A  27       2.218  38.647  44.574  1.00 30.15           O  
ATOM    213  CB  LEU A  27       4.927  37.760  43.406  1.00 28.71           C  
ATOM    214  CG  LEU A  27       6.318  37.824  42.761  1.00 29.26           C  
ATOM    215  CD1 LEU A  27       7.247  36.874  43.471  1.00 29.61           C  
ATOM    216  CD2 LEU A  27       6.244  37.489  41.303  1.00 30.05           C  
ATOM    217  N   SER A  28       1.710  37.777  42.569  1.00 30.41           N  
ATOM    218  CA  SER A  28       0.429  37.206  42.996  1.00 31.37           C  
ATOM    219  C   SER A  28       0.031  35.996  42.121  1.00 31.62           C  
ATOM    220  O   SER A  28       0.088  36.082  40.888  1.00 30.00           O  
ATOM    221  CB  SER A  28      -0.669  38.264  42.961  1.00 31.50           C  
ATOM    222  OG  SER A  28      -1.168  38.414  41.655  1.00 33.39           O  
ATOM    223  N   PRO A  29      -0.373  34.872  42.766  1.00 32.38           N  
ATOM    224  CA  PRO A  29      -0.653  33.639  42.059  1.00 32.73           C  
ATOM    225  C   PRO A  29      -1.682  33.807  40.967  1.00 33.09           C  
ATOM    226  O   PRO A  29      -2.621  34.580  41.111  1.00 32.95           O  
ATOM    227  CB  PRO A  29      -1.182  32.713  43.155  1.00 32.99           C  
ATOM    228  CG  PRO A  29      -0.532  33.173  44.364  1.00 33.01           C  
ATOM    229  CD  PRO A  29      -0.494  34.674  44.222  1.00 32.92           C  
ATOM    230  N   VAL A  30      -1.495  33.066  39.885  1.00 33.73           N  
ATOM    231  CA  VAL A  30      -2.308  33.232  38.699  1.00 34.39           C  
ATOM    232  C   VAL A  30      -2.279  31.917  37.898  1.00 34.83           C  
ATOM    233  O   VAL A  30      -3.315  31.443  37.427  1.00 35.52           O  
ATOM    234  CB  VAL A  30      -1.766  34.446  37.872  1.00 34.57           C  
ATOM    235  CG1 VAL A  30      -0.975  33.979  36.622  1.00 34.03           C  
ATOM    236  CG2 VAL A  30      -2.892  35.429  37.512  1.00 34.40           C  
ATOM    237  N   GLY A  36       4.590  23.713  36.897  1.00 39.98           N  
ATOM    238  CA  GLY A  36       5.042  24.912  37.588  1.00 39.84           C  
ATOM    239  C   GLY A  36       3.918  25.891  37.906  1.00 39.87           C  
ATOM    240  O   GLY A  36       2.956  26.047  37.120  1.00 40.42           O  
ATOM    241  N   SER A  37       4.040  26.549  39.066  1.00 39.00           N  
ATOM    242  CA  SER A  37       3.107  27.589  39.476  1.00 37.92           C  
ATOM    243  C   SER A  37       3.513  28.873  38.756  1.00 36.32           C  
ATOM    244  O   SER A  37       4.686  29.063  38.434  1.00 35.95           O  
ATOM    245  CB  SER A  37       3.141  27.803  41.003  1.00 38.27           C  
ATOM    246  OG  SER A  37       3.855  26.787  41.690  1.00 39.89           O  
ATOM    247  N   VAL A  38       2.536  29.744  38.525  1.00 34.56           N  
ATOM    248  CA  VAL A  38       2.732  30.985  37.808  1.00 33.15           C  
ATOM    249  C   VAL A  38       2.228  32.165  38.637  1.00 31.83           C  
ATOM    250  O   VAL A  38       1.145  32.112  39.202  1.00 30.99           O  
ATOM    251  CB  VAL A  38       2.000  30.937  36.464  1.00 33.37           C  
ATOM    252  CG1 VAL A  38       2.076  32.287  35.744  1.00 32.67           C  
ATOM    253  CG2 VAL A  38       2.599  29.815  35.597  1.00 34.34           C  
ATOM    254  N   CYS A  39       3.039  33.220  38.712  1.00 30.77           N  
ATOM    255  CA  CYS A  39       2.666  34.468  39.380  1.00 29.73           C  
ATOM    256  C   CYS A  39       2.709  35.610  38.395  1.00 28.67           C  
ATOM    257  O   CYS A  39       3.625  35.692  37.572  1.00 27.56           O  
ATOM    258  CB  CYS A  39       3.629  34.789  40.518  1.00 29.84           C  
ATOM    259  SG  CYS A  39       3.302  33.896  42.043  1.00 31.45           S  
ATOM    260  N   ALA A  40       1.707  36.482  38.473  1.00 27.89           N  
ATOM    261  CA  ALA A  40       1.753  37.779  37.809  1.00 27.55           C  
ATOM    262  C   ALA A  40       2.707  38.614  38.632  1.00 27.40           C  
ATOM    263  O   ALA A  40       2.801  38.432  39.842  1.00 28.09           O  
ATOM    264  CB  ALA A  40       0.372  38.436  37.777  1.00 27.20           C  
ATOM    265  N   ALA A  41       3.437  39.503  37.982  1.00 27.08           N  
ATOM    266  CA  ALA A  41       4.313  40.414  38.680  1.00 27.05           C  
ATOM    267  C   ALA A  41       4.482  41.647  37.833  1.00 27.19           C  
ATOM    268  O   ALA A  41       4.137  41.656  36.649  1.00 27.27           O  
ATOM    269  CB  ALA A  41       5.665  39.764  38.929  1.00 26.94           C  
ATOM    270  N   PHE A  42       5.034  42.685  38.449  1.00 27.49           N  
ATOM    271  CA  PHE A  42       5.415  43.881  37.746  1.00 27.26           C  
ATOM    272  C   PHE A  42       6.925  43.926  37.678  1.00 26.85           C  
ATOM    273  O   PHE A  42       7.574  43.883  38.708  1.00 26.63           O  
ATOM    274  CB  PHE A  42       4.892  45.118  38.473  1.00 27.75           C  
ATOM    275  CG  PHE A  42       5.283  46.413  37.801  1.00 28.48           C  
ATOM    276  CD1 PHE A  42       4.649  46.818  36.631  1.00 30.58           C  
ATOM    277  CD2 PHE A  42       6.285  47.203  38.321  1.00 29.25           C  
ATOM    278  CE1 PHE A  42       5.005  48.000  35.997  1.00 31.40           C  
ATOM    279  CE2 PHE A  42       6.659  48.387  37.693  1.00 31.15           C  
ATOM    280  CZ  PHE A  42       6.020  48.787  36.526  1.00 31.34           C  
ATOM    281  N   ASP A  43       7.465  44.019  36.464  1.00 26.73           N  
ATOM    282  CA  ASP A  43       8.902  44.148  36.224  1.00 26.95           C  
ATOM    283  C   ASP A  43       9.327  45.619  36.247  1.00 26.98           C  
ATOM    284  O   ASP A  43       9.110  46.349  35.277  1.00 26.09           O  
ATOM    285  CB  ASP A  43       9.292  43.548  34.867  1.00 26.53           C  
ATOM    286  CG  ASP A  43      10.806  43.623  34.607  1.00 28.03           C  
ATOM    287  OD1 ASP A  43      11.571  44.013  35.520  1.00 28.85           O  
ATOM    288  OD2 ASP A  43      11.249  43.290  33.491  1.00 26.44           O  
ATOM    289  N   THR A  44       9.960  46.042  37.335  1.00 27.36           N  
ATOM    290  CA  THR A  44      10.316  47.452  37.487  1.00 28.24           C  
ATOM    291  C   THR A  44      11.405  47.911  36.517  1.00 28.83           C  
ATOM    292  O   THR A  44      11.556  49.099  36.267  1.00 29.67           O  
ATOM    293  CB  THR A  44      10.735  47.780  38.939  1.00 27.98           C  
ATOM    294  OG1 THR A  44      11.820  46.935  39.325  1.00 28.67           O  
ATOM    295  CG2 THR A  44       9.569  47.567  39.887  1.00 26.87           C  
ATOM    296  N   LYS A  45      12.161  46.981  35.958  1.00 29.66           N  
ATOM    297  CA  LYS A  45      13.229  47.354  35.042  1.00 30.54           C  
ATOM    298  C   LYS A  45      12.639  47.687  33.648  1.00 30.63           C  
ATOM    299  O   LYS A  45      13.072  48.649  33.008  1.00 31.16           O  
ATOM    300  CB  LYS A  45      14.295  46.243  34.981  1.00 30.90           C  
ATOM    301  CG  LYS A  45      15.756  46.729  34.971  1.00 33.69           C  
ATOM    302  CD  LYS A  45      16.712  45.657  35.555  1.00 37.07           C  
ATOM    303  CE  LYS A  45      18.202  45.982  35.316  1.00 39.08           C  
ATOM    304  NZ  LYS A  45      18.615  47.320  35.859  1.00 39.49           N  
ATOM    305  N   THR A  46      11.625  46.935  33.204  1.00 30.54           N  
ATOM    306  CA  THR A  46      11.088  47.088  31.844  1.00 30.24           C  
ATOM    307  C   THR A  46       9.763  47.854  31.811  1.00 30.40           C  
ATOM    308  O   THR A  46       9.342  48.311  30.751  1.00 30.33           O  
ATOM    309  CB  THR A  46      10.893  45.720  31.140  1.00 30.01           C  
ATOM    310  OG1 THR A  46       9.953  44.926  31.865  1.00 29.03           O  
ATOM    311  CG2 THR A  46      12.205  44.962  31.038  1.00 29.70           C  
ATOM    312  N   GLY A  47       9.113  47.980  32.964  1.00 30.19           N  
ATOM    313  CA  GLY A  47       7.787  48.567  33.042  1.00 30.17           C  
ATOM    314  C   GLY A  47       6.661  47.649  32.600  1.00 30.51           C  
ATOM    315  O   GLY A  47       5.520  48.091  32.492  1.00 30.37           O  
ATOM    316  N   LEU A  48       6.964  46.376  32.349  1.00 30.54           N  
ATOM    317  CA  LEU A  48       5.972  45.451  31.790  1.00 30.75           C  
ATOM    318  C   LEU A  48       5.304  44.655  32.904  1.00 30.80           C  
ATOM    319  O   LEU A  48       5.911  44.407  33.955  1.00 30.91           O  
ATOM    320  CB  LEU A  48       6.638  44.469  30.798  1.00 30.84           C  
ATOM    321  CG  LEU A  48       7.288  45.030  29.524  1.00 30.82           C  
ATOM    322  CD1 LEU A  48       8.245  44.020  28.893  1.00 30.36           C  
ATOM    323  CD2 LEU A  48       6.227  45.481  28.530  1.00 30.66           C  
ATOM    324  N   ARG A  49       4.051  44.270  32.677  1.00 30.52           N  
ATOM    325  CA  ARG A  49       3.407  43.234  33.475  1.00 30.70           C  
ATOM    326  C   ARG A  49       3.940  41.893  32.958  1.00 29.53           C  
ATOM    327  O   ARG A  49       3.917  41.643  31.742  1.00 29.81           O  
ATOM    328  CB  ARG A  49       1.882  43.291  33.327  1.00 31.30           C  
ATOM    329  CG  ARG A  49       1.201  44.557  33.890  1.00 34.35           C  
ATOM    330  CD  ARG A  49       1.407  44.744  35.409  1.00 38.72           C  
ATOM    331  NE  ARG A  49       1.184  43.523  36.204  1.00 42.48           N  
ATOM    332  CZ  ARG A  49       1.115  43.475  37.540  1.00 45.02           C  
ATOM    333  NH1 ARG A  49       1.223  44.585  38.285  1.00 46.33           N  
ATOM    334  NH2 ARG A  49       0.918  42.304  38.141  1.00 45.65           N  
ATOM    335  N   VAL A  50       4.446  41.045  33.856  1.00 27.89           N  
ATOM    336  CA  VAL A  50       5.091  39.797  33.435  1.00 26.40           C  
ATOM    337  C   VAL A  50       4.464  38.611  34.127  1.00 25.97           C  
ATOM    338  O   VAL A  50       3.898  38.762  35.217  1.00 25.94           O  
ATOM    339  CB  VAL A  50       6.617  39.763  33.734  1.00 26.02           C  
ATOM    340  CG1 VAL A  50       7.356  40.776  32.888  1.00 25.01           C  
ATOM    341  CG2 VAL A  50       6.877  39.985  35.213  1.00 25.54           C  
ATOM    342  N   ALA A  51       4.566  37.446  33.486  1.00 24.90           N  
ATOM    343  CA  ALA A  51       4.232  36.180  34.112  1.00 24.93           C  
ATOM    344  C   ALA A  51       5.518  35.445  34.446  1.00 24.66           C  
ATOM    345  O   ALA A  51       6.372  35.283  33.585  1.00 24.64           O  
ATOM    346  CB  ALA A  51       3.349  35.348  33.192  1.00 24.75           C  
ATOM    347  N   VAL A  52       5.652  35.029  35.703  1.00 24.90           N  
ATOM    348  CA  VAL A  52       6.812  34.301  36.189  1.00 25.38           C  
ATOM    349  C   VAL A  52       6.391  32.878  36.564  1.00 27.22           C  
ATOM    350  O   VAL A  52       5.512  32.674  37.437  1.00 26.47           O  
ATOM    351  CB  VAL A  52       7.423  34.984  37.436  1.00 25.44           C  
ATOM    352  CG1 VAL A  52       8.762  34.367  37.798  1.00 23.65           C  
ATOM    353  CG2 VAL A  52       7.566  36.468  37.204  1.00 23.85           C  
ATOM    354  N   LYS A  53       7.014  31.900  35.907  1.00 28.77           N  
ATOM    355  CA  LYS A  53       6.758  30.472  36.178  1.00 30.03           C  
ATOM    356  C   LYS A  53       7.932  29.862  36.939  1.00 30.55           C  
ATOM    357  O   LYS A  53       9.082  29.962  36.506  1.00 30.87           O  
ATOM    358  CB  LYS A  53       6.522  29.712  34.864  1.00 30.13           C  
ATOM    359  CG  LYS A  53       6.426  28.187  35.031  1.00 32.11           C  
ATOM    360  CD  LYS A  53       5.497  27.514  34.008  1.00 33.02           C  
ATOM    361  CE  LYS A  53       6.172  27.168  32.697  1.00 34.25           C  
ATOM    362  NZ  LYS A  53       5.324  26.189  31.906  1.00 34.61           N  
ATOM    363  N   LYS A  54       7.646  29.267  38.088  1.00 31.81           N  
ATOM    364  CA  LYS A  54       8.645  28.512  38.835  1.00 32.85           C  
ATOM    365  C   LYS A  54       8.455  27.021  38.540  1.00 33.79           C  
ATOM    366  O   LYS A  54       7.414  26.446  38.845  1.00 33.34           O  
ATOM    367  CB  LYS A  54       8.500  28.747  40.334  1.00 32.77           C  
ATOM    368  CG  LYS A  54       9.568  28.014  41.147  1.00 33.53           C  
ATOM    369  CD  LYS A  54       9.387  28.185  42.643  1.00 33.22           C  
ATOM    370  CE  LYS A  54      10.580  27.589  43.404  1.00 33.48           C  
ATOM    371  NZ  LYS A  54      10.352  27.402  44.879  1.00 31.78           N  
ATOM    372  N   LEU A  55       9.466  26.399  37.951  1.00 35.22           N  
ATOM    373  CA  LEU A  55       9.383  24.976  37.634  1.00 36.07           C  
ATOM    374  C   LEU A  55       9.464  24.157  38.913  1.00 37.39           C  
ATOM    375  O   LEU A  55      10.266  24.469  39.796  1.00 37.64           O  
ATOM    376  CB  LEU A  55      10.468  24.585  36.631  1.00 35.52           C  
ATOM    377  CG  LEU A  55      10.218  25.220  35.256  1.00 35.26           C  
ATOM    378  CD1 LEU A  55      11.228  24.753  34.207  1.00 34.77           C  
ATOM    379  CD2 LEU A  55       8.809  24.922  34.791  1.00 35.01           C  
ATOM    380  N   SER A  56       8.600  23.143  39.021  1.00 38.92           N  
ATOM    381  CA  SER A  56       8.634  22.194  40.143  1.00 40.40           C  
ATOM    382  C   SER A  56       9.573  21.044  39.838  1.00 41.11           C  
ATOM    383  O   SER A  56       9.353  20.313  38.867  1.00 41.46           O  
ATOM    384  CB  SER A  56       7.249  21.602  40.416  1.00 40.22           C  
ATOM    385  OG  SER A  56       6.336  22.616  40.798  1.00 42.37           O  
ATOM    386  N   ARG A  57      10.600  20.871  40.668  1.00 41.79           N  
ATOM    387  CA  ARG A  57      11.413  19.661  40.610  1.00 42.37           C  
ATOM    388  C   ARG A  57      11.896  19.448  39.179  1.00 42.66           C  
ATOM    389  O   ARG A  57      11.624  18.422  38.568  1.00 43.00           O  
ATOM    390  CB  ARG A  57      10.587  18.460  41.089  1.00 42.32           C  
ATOM    391  N   PRO A  58      12.617  20.434  38.636  1.00 43.12           N  
ATOM    392  CA  PRO A  58      13.010  20.355  37.243  1.00 43.57           C  
ATOM    393  C   PRO A  58      14.014  19.229  36.963  1.00 43.95           C  
ATOM    394  O   PRO A  58      14.119  18.785  35.825  1.00 43.87           O  
ATOM    395  CB  PRO A  58      13.636  21.731  36.980  1.00 43.53           C  
ATOM    396  CG  PRO A  58      14.148  22.180  38.297  1.00 43.36           C  
ATOM    397  CD  PRO A  58      13.277  21.548  39.343  1.00 43.17           C  
ATOM    398  N   PHE A  59      14.722  18.769  37.991  1.00 44.66           N  
ATOM    399  CA  PHE A  59      15.800  17.808  37.813  1.00 45.34           C  
ATOM    400  C   PHE A  59      15.616  16.550  38.680  1.00 46.47           C  
ATOM    401  O   PHE A  59      16.605  15.936  39.098  1.00 47.12           O  
ATOM    402  CB  PHE A  59      17.148  18.492  38.119  1.00 45.17           C  
ATOM    403  CG  PHE A  59      17.345  19.828  37.400  1.00 44.00           C  
ATOM    404  CD1 PHE A  59      17.313  19.901  36.011  1.00 42.37           C  
ATOM    405  CD2 PHE A  59      17.565  20.998  38.118  1.00 42.29           C  
ATOM    406  CE1 PHE A  59      17.489  21.116  35.356  1.00 41.76           C  
ATOM    407  CE2 PHE A  59      17.743  22.207  37.472  1.00 41.50           C  
ATOM    408  CZ  PHE A  59      17.700  22.268  36.092  1.00 41.36           C  
ATOM    409  N   GLN A  60      14.366  16.159  38.941  1.00 47.39           N  
ATOM    410  CA  GLN A  60      14.085  15.000  39.816  1.00 48.15           C  
ATOM    411  C   GLN A  60      14.294  13.649  39.108  1.00 48.23           C  
ATOM    412  O   GLN A  60      14.502  12.639  39.771  1.00 48.53           O  
ATOM    413  CB  GLN A  60      12.665  15.078  40.420  1.00 48.70           C  
ATOM    414  CG  GLN A  60      11.602  14.185  39.749  1.00 49.87           C  
ATOM    415  CD  GLN A  60      10.208  14.331  40.360  1.00 52.17           C  
ATOM    416  OE1 GLN A  60      10.035  14.913  41.435  1.00 52.71           O  
ATOM    417  NE2 GLN A  60       9.201  13.799  39.662  1.00 53.47           N  
ATOM    418  N   SER A  61      14.210  13.628  37.777  1.00 48.25           N  
ATOM    419  CA  SER A  61      14.506  12.425  36.984  1.00 48.20           C  
ATOM    420  C   SER A  61      15.231  12.783  35.684  1.00 48.02           C  
ATOM    421  O   SER A  61      15.374  13.963  35.344  1.00 47.88           O  
ATOM    422  CB  SER A  61      13.213  11.689  36.639  1.00 48.22           C  
ATOM    423  OG  SER A  61      12.428  12.437  35.720  1.00 48.54           O  
ATOM    424  N   ILE A  62      15.674  11.764  34.948  1.00 47.73           N  
ATOM    425  CA  ILE A  62      16.202  11.982  33.597  1.00 47.30           C  
ATOM    426  C   ILE A  62      15.146  12.650  32.699  1.00 47.04           C  
ATOM    427  O   ILE A  62      15.465  13.545  31.918  1.00 47.18           O  
ATOM    428  CB  ILE A  62      16.713  10.664  32.960  1.00 47.12           C  
ATOM    429  CG1 ILE A  62      18.034  10.248  33.621  1.00 47.39           C  
ATOM    430  CG2 ILE A  62      16.903  10.828  31.454  1.00 46.86           C  
ATOM    431  CD1 ILE A  62      18.566   8.890  33.191  1.00 46.22           C  
ATOM    432  N   ILE A  63      13.887  12.242  32.848  1.00 46.75           N  
ATOM    433  CA  ILE A  63      12.804  12.693  31.965  1.00 46.54           C  
ATOM    434  C   ILE A  63      12.428  14.165  32.201  1.00 46.03           C  
ATOM    435  O   ILE A  63      12.166  14.911  31.257  1.00 46.01           O  
ATOM    436  CB  ILE A  63      11.537  11.814  32.134  1.00 46.62           C  
ATOM    437  CG1 ILE A  63      11.845  10.332  31.846  1.00 47.04           C  
ATOM    438  CG2 ILE A  63      10.406  12.332  31.239  1.00 46.64           C  
ATOM    439  CD1 ILE A  63      12.343  10.022  30.418  1.00 47.01           C  
ATOM    440  N   HIS A  64      12.399  14.565  33.467  1.00 45.69           N  
ATOM    441  CA  HIS A  64      12.111  15.943  33.852  1.00 45.41           C  
ATOM    442  C   HIS A  64      13.291  16.861  33.519  1.00 44.43           C  
ATOM    443  O   HIS A  64      13.092  17.956  32.991  1.00 44.49           O  
ATOM    444  CB  HIS A  64      11.745  16.014  35.341  1.00 45.71           C  
ATOM    445  CG  HIS A  64      10.399  15.423  35.653  1.00 47.69           C  
ATOM    446  ND1 HIS A  64       9.483  16.043  36.480  1.00 49.71           N  
ATOM    447  CD2 HIS A  64       9.806  14.281  35.226  1.00 49.51           C  
ATOM    448  CE1 HIS A  64       8.393  15.298  36.564  1.00 50.15           C  
ATOM    449  NE2 HIS A  64       8.562  14.225  35.810  1.00 50.15           N  
ATOM    450  N   ALA A  65      14.509  16.400  33.807  1.00 43.20           N  
ATOM    451  CA  ALA A  65      15.727  17.147  33.485  1.00 42.12           C  
ATOM    452  C   ALA A  65      15.777  17.491  32.005  1.00 41.34           C  
ATOM    453  O   ALA A  65      16.143  18.611  31.637  1.00 41.32           O  
ATOM    454  CB  ALA A  65      16.972  16.352  33.880  1.00 41.93           C  
ATOM    455  N   LYS A  66      15.411  16.525  31.163  1.00 40.21           N  
ATOM    456  CA  LYS A  66      15.351  16.744  29.717  1.00 39.35           C  
ATOM    457  C   LYS A  66      14.191  17.694  29.357  1.00 38.52           C  
ATOM    458  O   LYS A  66      14.340  18.558  28.486  1.00 37.97           O  
ATOM    459  CB  LYS A  66      15.246  15.402  28.963  1.00 39.18           C  
ATOM    460  CG  LYS A  66      15.250  15.528  27.438  1.00 39.44           C  
ATOM    461  CD  LYS A  66      15.484  14.192  26.715  1.00 39.13           C  
ATOM    462  CE  LYS A  66      15.668  14.424  25.213  1.00 39.46           C  
ATOM    463  NZ  LYS A  66      15.916  13.167  24.441  1.00 39.51           N  
ATOM    464  N   ARG A  67      13.056  17.540  30.038  1.00 37.81           N  
ATOM    465  CA  ARG A  67      11.896  18.428  29.838  1.00 37.82           C  
ATOM    466  C   ARG A  67      12.210  19.880  30.182  1.00 35.96           C  
ATOM    467  O   ARG A  67      11.848  20.796  29.451  1.00 35.43           O  
ATOM    468  CB  ARG A  67      10.701  17.976  30.692  1.00 38.41           C  
ATOM    469  CG  ARG A  67       9.656  17.236  29.927  1.00 41.23           C  
ATOM    470  CD  ARG A  67       8.882  16.204  30.776  1.00 44.81           C  
ATOM    471  NE  ARG A  67       8.265  15.188  29.905  1.00 47.37           N  
ATOM    472  CZ  ARG A  67       7.252  14.382  30.238  1.00 50.21           C  
ATOM    473  NH1 ARG A  67       6.692  14.437  31.447  1.00 50.21           N  
ATOM    474  NH2 ARG A  67       6.789  13.502  29.344  1.00 50.90           N  
ATOM    475  N   THR A  68      12.864  20.074  31.317  1.00 34.67           N  
ATOM    476  CA  THR A  68      13.286  21.410  31.747  1.00 33.50           C  
ATOM    477  C   THR A  68      14.191  22.040  30.706  1.00 32.51           C  
ATOM    478  O   THR A  68      13.995  23.201  30.319  1.00 31.83           O  
ATOM    479  CB  THR A  68      14.027  21.320  33.064  1.00 33.54           C  
ATOM    480  OG1 THR A  68      13.141  20.767  34.035  1.00 33.12           O  
ATOM    481  CG2 THR A  68      14.528  22.692  33.520  1.00 33.72           C  
ATOM    482  N   TYR A  69      15.172  21.253  30.245  1.00 31.19           N  
ATOM    483  CA  TYR A  69      16.090  21.688  29.203  1.00 30.06           C  
ATOM    484  C   TYR A  69      15.325  22.023  27.943  1.00 28.86           C  
ATOM    485  O   TYR A  69      15.504  23.100  27.363  1.00 28.43           O  
ATOM    486  CB  TYR A  69      17.165  20.612  28.926  1.00 30.28           C  
ATOM    487  CG  TYR A  69      18.171  21.028  27.873  1.00 30.85           C  
ATOM    488  CD1 TYR A  69      19.024  22.107  28.078  1.00 31.97           C  
ATOM    489  CD2 TYR A  69      18.255  20.355  26.659  1.00 32.18           C  
ATOM    490  CE1 TYR A  69      19.948  22.507  27.089  1.00 32.36           C  
ATOM    491  CE2 TYR A  69      19.170  20.728  25.689  1.00 32.23           C  
ATOM    492  CZ  TYR A  69      20.016  21.805  25.901  1.00 31.81           C  
ATOM    493  OH  TYR A  69      20.915  22.156  24.912  1.00 31.03           O  
ATOM    494  N   ARG A  70      14.462  21.099  27.525  1.00 28.12           N  
ATOM    495  CA  ARG A  70      13.624  21.296  26.343  1.00 27.18           C  
ATOM    496  C   ARG A  70      12.808  22.578  26.465  1.00 26.33           C  
ATOM    497  O   ARG A  70      12.820  23.405  25.557  1.00 25.70           O  
ATOM    498  CB  ARG A  70      12.685  20.109  26.144  1.00 27.06           C  
ATOM    499  CG  ARG A  70      11.805  20.218  24.902  1.00 27.70           C  
ATOM    500  CD  ARG A  70      10.808  19.047  24.814  1.00 29.35           C  
ATOM    501  NE  ARG A  70      11.531  17.781  24.678  1.00 29.40           N  
ATOM    502  CZ  ARG A  70      11.509  16.770  25.536  1.00 30.54           C  
ATOM    503  NH1 ARG A  70      10.744  16.796  26.621  1.00 32.07           N  
ATOM    504  NH2 ARG A  70      12.260  15.698  25.286  1.00 32.05           N  
ATOM    505  N   GLU A  71      12.116  22.761  27.587  1.00 26.07           N  
ATOM    506  CA  GLU A  71      11.291  23.964  27.733  1.00 26.24           C  
ATOM    507  C   GLU A  71      12.145  25.223  27.594  1.00 25.80           C  
ATOM    508  O   GLU A  71      11.796  26.135  26.845  1.00 25.16           O  
ATOM    509  CB  GLU A  71      10.472  23.958  29.035  1.00 26.64           C  
ATOM    510  CG  GLU A  71       9.658  25.252  29.225  1.00 27.09           C  
ATOM    511  CD  GLU A  71       8.484  25.116  30.168  1.00 27.73           C  
ATOM    512  OE1 GLU A  71       8.441  24.120  30.918  1.00 29.12           O  
ATOM    513  OE2 GLU A  71       7.594  26.012  30.144  1.00 26.32           O  
ATOM    514  N   LEU A  72      13.301  25.243  28.257  1.00 26.20           N  
ATOM    515  CA  LEU A  72      14.178  26.418  28.222  1.00 25.79           C  
ATOM    516  C   LEU A  72      14.723  26.670  26.828  1.00 26.19           C  
ATOM    517  O   LEU A  72      14.680  27.813  26.346  1.00 26.28           O  
ATOM    518  CB  LEU A  72      15.306  26.274  29.239  1.00 26.00           C  
ATOM    519  CG  LEU A  72      16.304  27.424  29.406  1.00 25.59           C  
ATOM    520  CD1 LEU A  72      15.629  28.778  29.574  1.00 24.05           C  
ATOM    521  CD2 LEU A  72      17.211  27.121  30.596  1.00 24.18           C  
ATOM    522  N   ARG A  73      15.212  25.618  26.162  1.00 25.94           N  
ATOM    523  CA  ARG A  73      15.743  25.772  24.800  1.00 25.59           C  
ATOM    524  C   ARG A  73      14.671  26.335  23.893  1.00 25.77           C  
ATOM    525  O   ARG A  73      14.915  27.301  23.155  1.00 26.04           O  
ATOM    526  CB  ARG A  73      16.239  24.433  24.225  1.00 25.67           C  
ATOM    527  CG  ARG A  73      17.620  23.984  24.707  1.00 25.24           C  
ATOM    528  CD  ARG A  73      18.737  24.893  24.204  1.00 24.93           C  
ATOM    529  NE  ARG A  73      18.724  25.111  22.745  1.00 25.47           N  
ATOM    530  CZ  ARG A  73      19.064  24.193  21.827  1.00 23.64           C  
ATOM    531  NH1 ARG A  73      19.409  22.978  22.184  1.00 24.27           N  
ATOM    532  NH2 ARG A  73      19.014  24.481  20.538  1.00 23.10           N  
ATOM    533  N   LEU A  74      13.479  25.743  23.960  1.00 25.64           N  
ATOM    534  CA  LEU A  74      12.324  26.243  23.206  1.00 26.06           C  
ATOM    535  C   LEU A  74      12.004  27.702  23.503  1.00 25.66           C  
ATOM    536  O   LEU A  74      11.940  28.513  22.589  1.00 25.36           O  
ATOM    537  CB  LEU A  74      11.083  25.367  23.461  1.00 26.47           C  
ATOM    538  CG  LEU A  74      11.202  23.959  22.890  1.00 27.70           C  
ATOM    539  CD1 LEU A  74      10.166  23.021  23.491  1.00 28.55           C  
ATOM    540  CD2 LEU A  74      11.109  24.028  21.365  1.00 26.73           C  
ATOM    541  N   LEU A  75      11.808  28.048  24.772  1.00 26.20           N  
ATOM    542  CA  LEU A  75      11.479  29.438  25.125  1.00 26.54           C  
ATOM    543  C   LEU A  75      12.618  30.400  24.782  1.00 27.25           C  
ATOM    544  O   LEU A  75      12.377  31.530  24.375  1.00 28.00           O  
ATOM    545  CB  LEU A  75      11.103  29.566  26.606  1.00 26.35           C  
ATOM    546  CG  LEU A  75       9.816  28.893  27.087  1.00 26.87           C  
ATOM    547  CD1 LEU A  75       9.774  28.813  28.612  1.00 28.18           C  
ATOM    548  CD2 LEU A  75       8.564  29.600  26.571  1.00 27.43           C  
ATOM    549  N   LYS A  76      13.867  29.976  24.932  1.00 28.16           N  
ATOM    550  CA  LYS A  76      14.977  30.843  24.520  1.00 29.01           C  
ATOM    551  C   LYS A  76      14.971  31.111  23.024  1.00 29.24           C  
ATOM    552  O   LYS A  76      15.391  32.175  22.586  1.00 29.39           O  
ATOM    553  CB  LYS A  76      16.337  30.260  24.927  1.00 29.56           C  
ATOM    554  CG  LYS A  76      16.726  30.519  26.381  1.00 29.77           C  
ATOM    555  CD  LYS A  76      18.144  30.012  26.673  1.00 31.19           C  
ATOM    556  CE  LYS A  76      19.221  30.981  26.201  1.00 32.13           C  
ATOM    557  NZ  LYS A  76      20.544  30.713  26.862  1.00 33.48           N  
ATOM    558  N   HIS A  77      14.489  30.161  22.234  1.00 29.94           N  
ATOM    559  CA  HIS A  77      14.527  30.310  20.778  1.00 30.69           C  
ATOM    560  C   HIS A  77      13.533  31.329  20.213  1.00 30.93           C  
ATOM    561  O   HIS A  77      13.833  31.996  19.214  1.00 31.06           O  
ATOM    562  CB  HIS A  77      14.326  28.955  20.072  1.00 31.02           C  
ATOM    563  CG  HIS A  77      14.781  28.965  18.649  1.00 32.89           C  
ATOM    564  ND1 HIS A  77      16.107  28.826  18.298  1.00 34.73           N  
ATOM    565  CD2 HIS A  77      14.102  29.167  17.493  1.00 35.12           C  
ATOM    566  CE1 HIS A  77      16.220  28.913  16.986  1.00 35.17           C  
ATOM    567  NE2 HIS A  77      15.021  29.124  16.473  1.00 35.41           N  
ATOM    568  N   MET A  78      12.357  31.448  20.835  1.00 31.13           N  
ATOM    569  CA  MET A  78      11.233  32.155  20.205  1.00 31.05           C  
ATOM    570  C   MET A  78      11.286  33.640  20.422  1.00 30.81           C  
ATOM    571  O   MET A  78      11.112  34.114  21.543  1.00 31.22           O  
ATOM    572  CB  MET A  78       9.890  31.656  20.747  1.00 31.35           C  
ATOM    573  CG  MET A  78       9.669  30.185  20.612  1.00 31.91           C  
ATOM    574  SD  MET A  78       9.596  29.613  18.924  1.00 33.84           S  
ATOM    575  CE  MET A  78       9.381  27.883  19.278  1.00 36.35           C  
ATOM    576  N   LYS A  79      11.489  34.371  19.338  1.00 30.63           N  
ATOM    577  CA  LYS A  79      11.441  35.821  19.366  1.00 30.52           C  
ATOM    578  C   LYS A  79      10.459  36.266  18.308  1.00 29.82           C  
ATOM    579  O   LYS A  79      10.839  36.568  17.169  1.00 30.44           O  
ATOM    580  CB  LYS A  79      12.827  36.415  19.118  1.00 30.58           C  
ATOM    581  CG  LYS A  79      13.851  35.990  20.166  1.00 32.10           C  
ATOM    582  CD  LYS A  79      15.269  36.324  19.751  1.00 33.97           C  
ATOM    583  CE  LYS A  79      16.295  35.618  20.633  1.00 35.54           C  
ATOM    584  NZ  LYS A  79      17.661  35.603  20.014  1.00 37.60           N  
ATOM    585  N   HIS A  80       9.191  36.299  18.702  1.00 28.75           N  
ATOM    586  CA  HIS A  80       8.087  36.623  17.795  1.00 27.92           C  
ATOM    587  C   HIS A  80       6.913  37.165  18.607  1.00 27.58           C  
ATOM    588  O   HIS A  80       6.618  36.670  19.696  1.00 27.02           O  
ATOM    589  CB  HIS A  80       7.651  35.360  17.037  1.00 27.92           C  
ATOM    590  CG  HIS A  80       6.764  35.637  15.870  1.00 26.89           C  
ATOM    591  ND1 HIS A  80       5.401  35.780  15.996  1.00 23.45           N  
ATOM    592  CD2 HIS A  80       7.047  35.824  14.560  1.00 25.09           C  
ATOM    593  CE1 HIS A  80       4.882  36.048  14.813  1.00 25.20           C  
ATOM    594  NE2 HIS A  80       5.857  36.063  13.920  1.00 25.18           N  
ATOM    595  N   GLU A  81       6.243  38.171  18.061  1.00 27.58           N  
ATOM    596  CA  GLU A  81       5.116  38.833  18.723  1.00 27.51           C  
ATOM    597  C   GLU A  81       3.937  37.900  19.069  1.00 26.76           C  
ATOM    598  O   GLU A  81       3.170  38.182  19.994  1.00 26.35           O  
ATOM    599  CB  GLU A  81       4.604  39.976  17.841  1.00 28.02           C  
ATOM    600  CG  GLU A  81       5.669  41.009  17.464  1.00 31.15           C  
ATOM    601  CD  GLU A  81       5.101  42.224  16.757  1.00 36.00           C  
ATOM    602  OE1 GLU A  81       4.599  42.085  15.608  1.00 38.00           O  
ATOM    603  OE2 GLU A  81       5.174  43.335  17.351  1.00 39.38           O  
ATOM    604  N   ASN A  82       3.789  36.807  18.313  1.00 25.92           N  
ATOM    605  CA  ASN A  82       2.674  35.876  18.462  1.00 24.99           C  
ATOM    606  C   ASN A  82       3.080  34.541  19.069  1.00 24.34           C  
ATOM    607  O   ASN A  82       2.333  33.561  18.996  1.00 24.07           O  
ATOM    608  CB  ASN A  82       1.998  35.668  17.107  1.00 24.79           C  
ATOM    609  CG  ASN A  82       1.406  36.937  16.571  1.00 24.92           C  
ATOM    610  OD1 ASN A  82       1.636  37.313  15.419  1.00 25.52           O  
ATOM    611  ND2 ASN A  82       0.638  37.623  17.408  1.00 24.62           N  
ATOM    612  N   VAL A  83       4.252  34.518  19.692  1.00 23.68           N  
ATOM    613  CA  VAL A  83       4.752  33.343  20.362  1.00 23.30           C  
ATOM    614  C   VAL A  83       5.282  33.770  21.718  1.00 24.64           C  
ATOM    615  O   VAL A  83       6.026  34.748  21.802  1.00 25.00           O  
ATOM    616  CB  VAL A  83       5.882  32.667  19.549  1.00 23.08           C  
ATOM    617  CG1 VAL A  83       6.391  31.383  20.274  1.00 20.45           C  
ATOM    618  CG2 VAL A  83       5.408  32.348  18.134  1.00 20.46           C  
ATOM    619  N   ILE A  84       4.892  33.068  22.784  1.00 25.74           N  
ATOM    620  CA  ILE A  84       5.420  33.391  24.102  1.00 26.96           C  
ATOM    621  C   ILE A  84       6.916  33.093  24.108  1.00 26.78           C  
ATOM    622  O   ILE A  84       7.313  31.982  23.812  1.00 26.35           O  
ATOM    623  CB  ILE A  84       4.751  32.607  25.265  1.00 27.77           C  
ATOM    624  CG1 ILE A  84       4.041  33.571  26.235  1.00 30.05           C  
ATOM    625  CG2 ILE A  84       5.809  31.914  26.109  1.00 26.67           C  
ATOM    626  CD1 ILE A  84       2.816  34.206  25.717  1.00 30.58           C  
ATOM    627  N   GLY A  85       7.721  34.105  24.414  1.00 26.84           N  
ATOM    628  CA  GLY A  85       9.165  33.933  24.623  1.00 27.32           C  
ATOM    629  C   GLY A  85       9.637  34.433  25.989  1.00 27.38           C  
ATOM    630  O   GLY A  85       8.814  34.762  26.855  1.00 27.78           O  
ATOM    631  N   LEU A  86      10.958  34.473  26.182  1.00 27.05           N  
ATOM    632  CA  LEU A  86      11.548  34.823  27.476  1.00 26.99           C  
ATOM    633  C   LEU A  86      11.998  36.271  27.554  1.00 26.74           C  
ATOM    634  O   LEU A  86      12.850  36.693  26.797  1.00 27.27           O  
ATOM    635  CB  LEU A  86      12.778  33.967  27.766  1.00 26.94           C  
ATOM    636  CG  LEU A  86      12.589  32.560  28.288  1.00 26.51           C  
ATOM    637  CD1 LEU A  86      13.967  31.941  28.487  1.00 26.04           C  
ATOM    638  CD2 LEU A  86      11.779  32.542  29.569  1.00 24.26           C  
ATOM    639  N   LEU A  87      11.450  37.028  28.494  1.00 26.62           N  
ATOM    640  CA  LEU A  87      12.044  38.314  28.846  1.00 25.76           C  
ATOM    641  C   LEU A  87      13.226  38.074  29.791  1.00 25.51           C  
ATOM    642  O   LEU A  87      14.207  38.805  29.765  1.00 25.81           O  
ATOM    643  CB  LEU A  87      11.014  39.223  29.488  1.00 25.47           C  
ATOM    644  CG  LEU A  87       9.851  39.644  28.595  1.00 25.32           C  
ATOM    645  CD1 LEU A  87       8.683  40.154  29.459  1.00 24.07           C  
ATOM    646  CD2 LEU A  87      10.287  40.679  27.572  1.00 22.67           C  
ATOM    647  N   ASP A  88      13.130  37.026  30.598  1.00 25.29           N  
ATOM    648  CA  ASP A  88      14.129  36.721  31.606  1.00 25.33           C  
ATOM    649  C   ASP A  88      14.055  35.237  32.023  1.00 25.01           C  
ATOM    650  O   ASP A  88      13.010  34.592  31.951  1.00 24.87           O  
ATOM    651  CB  ASP A  88      13.940  37.648  32.832  1.00 25.33           C  
ATOM    652  CG  ASP A  88      15.142  37.650  33.784  1.00 25.81           C  
ATOM    653  OD1 ASP A  88      16.235  37.245  33.374  1.00 27.94           O  
ATOM    654  OD2 ASP A  88      15.000  38.066  34.960  1.00 25.95           O  
ATOM    655  N   VAL A  89      15.190  34.699  32.431  1.00 24.54           N  
ATOM    656  CA  VAL A  89      15.217  33.436  33.132  1.00 24.67           C  
ATOM    657  C   VAL A  89      16.290  33.544  34.202  1.00 25.13           C  
ATOM    658  O   VAL A  89      17.366  34.004  33.909  1.00 25.54           O  
ATOM    659  CB  VAL A  89      15.536  32.249  32.189  1.00 24.61           C  
ATOM    660  CG1 VAL A  89      16.639  32.636  31.158  1.00 23.02           C  
ATOM    661  CG2 VAL A  89      15.910  31.031  33.020  1.00 23.37           C  
ATOM    662  N   PHE A  90      15.994  33.132  35.431  1.00 25.86           N  
ATOM    663  CA  PHE A  90      16.971  33.221  36.509  1.00 26.38           C  
ATOM    664  C   PHE A  90      16.892  32.058  37.464  1.00 27.49           C  
ATOM    665  O   PHE A  90      15.927  31.287  37.458  1.00 28.25           O  
ATOM    666  CB  PHE A  90      16.799  34.527  37.305  1.00 25.91           C  
ATOM    667  CG  PHE A  90      15.436  34.688  37.920  1.00 24.26           C  
ATOM    668  CD1 PHE A  90      15.130  34.083  39.133  1.00 22.07           C  
ATOM    669  CD2 PHE A  90      14.461  35.441  37.282  1.00 23.10           C  
ATOM    670  CE1 PHE A  90      13.873  34.225  39.708  1.00 22.46           C  
ATOM    671  CE2 PHE A  90      13.193  35.589  37.848  1.00 23.64           C  
ATOM    672  CZ  PHE A  90      12.899  34.970  39.060  1.00 23.24           C  
ATOM    673  N   THR A  91      17.931  31.959  38.291  1.00 28.61           N  
ATOM    674  CA  THR A  91      17.993  31.026  39.411  1.00 29.32           C  
ATOM    675  C   THR A  91      18.673  31.776  40.549  1.00 30.22           C  
ATOM    676  O   THR A  91      19.570  32.573  40.302  1.00 30.07           O  
ATOM    677  CB  THR A  91      18.819  29.747  39.069  1.00 29.19           C  
ATOM    678  OG1 THR A  91      18.866  28.874  40.207  1.00 28.41           O  
ATOM    679  CG2 THR A  91      20.235  30.105  38.626  1.00 29.12           C  
ATOM    680  N   PRO A  92      18.240  31.536  41.794  1.00 31.79           N  
ATOM    681  CA  PRO A  92      18.957  32.081  42.950  1.00 33.14           C  
ATOM    682  C   PRO A  92      20.340  31.453  43.194  1.00 34.69           C  
ATOM    683  O   PRO A  92      21.088  31.935  44.049  1.00 35.08           O  
ATOM    684  CB  PRO A  92      18.021  31.771  44.123  1.00 33.20           C  
ATOM    685  CG  PRO A  92      17.155  30.659  43.651  1.00 32.70           C  
ATOM    686  CD  PRO A  92      16.992  30.859  42.182  1.00 31.57           C  
ATOM    687  N   ALA A  93      20.665  30.382  42.466  1.00 36.09           N  
ATOM    688  CA  ALA A  93      21.938  29.679  42.632  1.00 37.07           C  
ATOM    689  C   ALA A  93      23.118  30.515  42.179  1.00 37.96           C  
ATOM    690  O   ALA A  93      23.018  31.277  41.219  1.00 38.26           O  
ATOM    691  CB  ALA A  93      21.926  28.351  41.857  1.00 37.03           C  
ATOM    692  N   ARG A  94      24.238  30.341  42.874  1.00 39.22           N  
ATOM    693  CA  ARG A  94      25.485  31.034  42.569  1.00 40.16           C  
ATOM    694  C   ARG A  94      26.455  30.140  41.802  1.00 40.30           C  
ATOM    695  O   ARG A  94      27.402  30.631  41.204  1.00 40.59           O  
ATOM    696  CB  ARG A  94      26.154  31.508  43.862  1.00 40.66           C  
ATOM    697  CG  ARG A  94      25.254  32.292  44.792  1.00 41.91           C  
ATOM    698  CD  ARG A  94      25.933  32.517  46.138  1.00 44.30           C  
ATOM    699  NE  ARG A  94      25.270  33.577  46.886  1.00 46.13           N  
ATOM    700  CZ  ARG A  94      25.374  34.878  46.619  1.00 48.04           C  
ATOM    701  NH1 ARG A  94      26.139  35.321  45.621  1.00 48.99           N  
ATOM    702  NH2 ARG A  94      24.711  35.752  47.369  1.00 48.87           N  
ATOM    703  N   SER A  95      26.225  28.831  41.837  1.00 40.85           N  
ATOM    704  CA  SER A  95      27.022  27.878  41.071  1.00 40.97           C  
ATOM    705  C   SER A  95      26.185  26.644  40.688  1.00 41.39           C  
ATOM    706  O   SER A  95      25.112  26.401  41.253  1.00 40.80           O  
ATOM    707  CB  SER A  95      28.256  27.460  41.872  1.00 40.79           C  
ATOM    708  OG  SER A  95      27.882  26.704  43.007  1.00 40.33           O  
ATOM    709  N   LEU A  96      26.701  25.880  39.725  1.00 42.07           N  
ATOM    710  CA  LEU A  96      26.067  24.644  39.236  1.00 42.78           C  
ATOM    711  C   LEU A  96      25.766  23.654  40.357  1.00 43.57           C  
ATOM    712  O   LEU A  96      24.712  23.010  40.378  1.00 44.12           O  
ATOM    713  CB  LEU A  96      26.978  23.979  38.190  1.00 42.61           C  
ATOM    714  CG  LEU A  96      26.567  22.657  37.521  1.00 42.71           C  
ATOM    715  CD1 LEU A  96      25.216  22.772  36.814  1.00 41.62           C  
ATOM    716  CD2 LEU A  96      27.642  22.228  36.537  1.00 41.50           C  
ATOM    717  N   GLU A  97      26.692  23.544  41.300  1.00 44.58           N  
ATOM    718  CA  GLU A  97      26.577  22.548  42.375  1.00 45.16           C  
ATOM    719  C   GLU A  97      25.434  22.850  43.320  1.00 45.19           C  
ATOM    720  O   GLU A  97      24.895  21.935  43.914  1.00 45.68           O  
ATOM    721  CB  GLU A  97      27.889  22.360  43.168  1.00 45.43           C  
ATOM    722  CG  GLU A  97      28.910  23.501  43.088  1.00 46.46           C  
ATOM    723  CD  GLU A  97      29.668  23.526  41.765  1.00 47.75           C  
ATOM    724  OE1 GLU A  97      30.064  24.622  41.321  1.00 48.46           O  
ATOM    725  OE2 GLU A  97      29.860  22.445  41.165  1.00 48.64           O  
ATOM    726  N   GLU A  98      25.066  24.121  43.471  1.00 45.47           N  
ATOM    727  CA  GLU A  98      23.870  24.470  44.246  1.00 45.49           C  
ATOM    728  C   GLU A  98      22.651  24.807  43.373  1.00 44.90           C  
ATOM    729  O   GLU A  98      21.556  25.046  43.899  1.00 44.94           O  
ATOM    730  CB  GLU A  98      24.161  25.595  45.242  1.00 45.85           C  
ATOM    731  CG  GLU A  98      24.403  26.975  44.660  1.00 47.48           C  
ATOM    732  CD  GLU A  98      24.502  28.041  45.747  1.00 49.60           C  
ATOM    733  OE1 GLU A  98      24.738  29.230  45.421  1.00 50.19           O  
ATOM    734  OE2 GLU A  98      24.321  27.694  46.935  1.00 51.64           O  
ATOM    735  N   PHE A  99      22.832  24.782  42.052  1.00 43.95           N  
ATOM    736  CA  PHE A  99      21.744  25.048  41.104  1.00 43.22           C  
ATOM    737  C   PHE A  99      20.616  24.021  41.223  1.00 42.65           C  
ATOM    738  O   PHE A  99      20.848  22.825  41.170  1.00 42.73           O  
ATOM    739  CB  PHE A  99      22.298  25.102  39.683  1.00 43.15           C  
ATOM    740  CG  PHE A  99      21.252  25.163  38.607  1.00 43.33           C  
ATOM    741  CD1 PHE A  99      20.198  26.075  38.678  1.00 43.80           C  
ATOM    742  CD2 PHE A  99      21.342  24.331  37.498  1.00 42.97           C  
ATOM    743  CE1 PHE A  99      19.239  26.137  37.665  1.00 43.47           C  
ATOM    744  CE2 PHE A  99      20.395  24.390  36.482  1.00 43.28           C  
ATOM    745  CZ  PHE A  99      19.345  25.294  36.565  1.00 43.66           C  
ATOM    746  N   ASN A 100      19.393  24.516  41.375  1.00 41.94           N  
ATOM    747  CA  ASN A 100      18.250  23.677  41.748  1.00 41.65           C  
ATOM    748  C   ASN A 100      16.903  24.162  41.191  1.00 40.09           C  
ATOM    749  O   ASN A 100      16.055  23.344  40.835  1.00 40.35           O  
ATOM    750  CB  ASN A 100      18.182  23.619  43.274  1.00 42.25           C  
ATOM    751  CG  ASN A 100      17.189  22.604  43.800  1.00 44.69           C  
ATOM    752  OD1 ASN A 100      16.996  22.521  45.015  1.00 48.62           O  
ATOM    753  ND2 ASN A 100      16.560  21.819  42.913  1.00 48.14           N  
ATOM    754  N   ASP A 101      16.703  25.479  41.128  1.00 37.89           N  
ATOM    755  CA  ASP A 101      15.437  26.043  40.691  1.00 36.23           C  
ATOM    756  C   ASP A 101      15.612  26.881  39.442  1.00 34.19           C  
ATOM    757  O   ASP A 101      16.605  27.593  39.300  1.00 34.16           O  
ATOM    758  CB  ASP A 101      14.841  26.899  41.803  1.00 36.35           C  
ATOM    759  CG  ASP A 101      14.230  26.070  42.914  1.00 37.74           C  
ATOM    760  OD1 ASP A 101      13.603  25.041  42.605  1.00 40.60           O  
ATOM    761  OD2 ASP A 101      14.360  26.446  44.100  1.00 39.45           O  
ATOM    762  N   VAL A 102      14.633  26.792  38.545  1.00 31.52           N  
ATOM    763  CA  VAL A 102      14.585  27.629  37.356  1.00 29.65           C  
ATOM    764  C   VAL A 102      13.294  28.481  37.356  1.00 28.20           C  
ATOM    765  O   VAL A 102      12.218  27.971  37.624  1.00 27.62           O  
ATOM    766  CB  VAL A 102      14.626  26.746  36.107  1.00 29.41           C  
ATOM    767  CG1 VAL A 102      14.480  27.579  34.848  1.00 28.78           C  
ATOM    768  CG2 VAL A 102      15.916  25.901  36.089  1.00 29.13           C  
ATOM    769  N   TYR A 103      13.414  29.771  37.063  1.00 26.86           N  
ATOM    770  CA  TYR A 103      12.253  30.642  36.929  1.00 26.05           C  
ATOM    771  C   TYR A 103      12.271  31.256  35.550  1.00 25.74           C  
ATOM    772  O   TYR A 103      13.304  31.756  35.101  1.00 26.10           O  
ATOM    773  CB  TYR A 103      12.287  31.765  37.943  1.00 25.92           C  
ATOM    774  CG  TYR A 103      12.186  31.378  39.409  1.00 24.52           C  
ATOM    775  CD1 TYR A 103      13.257  30.800  40.072  1.00 24.10           C  
ATOM    776  CD2 TYR A 103      11.043  31.680  40.149  1.00 23.32           C  
ATOM    777  CE1 TYR A 103      13.184  30.501  41.451  1.00 23.71           C  
ATOM    778  CE2 TYR A 103      10.948  31.375  41.497  1.00 23.11           C  
ATOM    779  CZ  TYR A 103      12.029  30.804  42.153  1.00 23.11           C  
ATOM    780  OH  TYR A 103      11.930  30.496  43.496  1.00 21.83           O  
ATOM    781  N   LEU A 104      11.133  31.217  34.873  1.00 25.20           N  
ATOM    782  CA  LEU A 104      11.040  31.702  33.510  1.00 24.48           C  
ATOM    783  C   LEU A 104      10.082  32.874  33.503  1.00 23.95           C  
ATOM    784  O   LEU A 104       9.038  32.818  34.150  1.00 23.30           O  
ATOM    785  CB  LEU A 104      10.508  30.596  32.585  1.00 24.68           C  
ATOM    786  CG  LEU A 104      11.239  29.250  32.563  1.00 24.61           C  
ATOM    787  CD1 LEU A 104      10.273  28.136  32.221  1.00 24.60           C  
ATOM    788  CD2 LEU A 104      12.425  29.282  31.592  1.00 26.07           C  
ATOM    789  N   VAL A 105      10.431  33.921  32.756  1.00 23.52           N  
ATOM    790  CA  VAL A 105       9.644  35.134  32.711  1.00 23.29           C  
ATOM    791  C   VAL A 105       9.224  35.471  31.290  1.00 23.48           C  
ATOM    792  O   VAL A 105      10.044  35.452  30.346  1.00 23.60           O  
ATOM    793  CB  VAL A 105      10.425  36.339  33.317  1.00 23.27           C  
ATOM    794  CG1 VAL A 105       9.545  37.581  33.371  1.00 23.52           C  
ATOM    795  CG2 VAL A 105      10.921  35.999  34.717  1.00 22.16           C  
ATOM    796  N   THR A 106       7.938  35.780  31.136  1.00 23.34           N  
ATOM    797  CA  THR A 106       7.417  36.268  29.869  1.00 23.31           C  
ATOM    798  C   THR A 106       6.360  37.344  30.078  1.00 23.83           C  
ATOM    799  O   THR A 106       6.055  37.714  31.200  1.00 23.57           O  
ATOM    800  CB  THR A 106       6.820  35.133  29.032  1.00 23.27           C  
ATOM    801  OG1 THR A 106       6.540  35.643  27.727  1.00 21.94           O  
ATOM    802  CG2 THR A 106       5.546  34.571  29.675  1.00 21.93           C  
ATOM    803  N   HIS A 107       5.803  37.843  28.992  1.00 24.84           N  
ATOM    804  CA  HIS A 107       4.776  38.884  29.087  1.00 25.98           C  
ATOM    805  C   HIS A 107       3.538  38.317  29.772  1.00 25.98           C  
ATOM    806  O   HIS A 107       3.165  37.174  29.513  1.00 25.52           O  
ATOM    807  CB  HIS A 107       4.362  39.371  27.707  1.00 26.22           C  
ATOM    808  CG  HIS A 107       5.469  39.969  26.913  1.00 27.43           C  
ATOM    809  ND1 HIS A 107       6.341  39.203  26.166  1.00 30.14           N  
ATOM    810  CD2 HIS A 107       5.828  41.260  26.716  1.00 28.04           C  
ATOM    811  CE1 HIS A 107       7.205  40.001  25.559  1.00 30.33           C  
ATOM    812  NE2 HIS A 107       6.912  41.253  25.871  1.00 30.04           N  
ATOM    813  N   LEU A 108       2.907  39.106  30.640  1.00 26.12           N  
ATOM    814  CA  LEU A 108       1.630  38.701  31.235  1.00 26.04           C  
ATOM    815  C   LEU A 108       0.560  39.016  30.217  1.00 25.81           C  
ATOM    816  O   LEU A 108       0.418  40.154  29.795  1.00 25.83           O  
ATOM    817  CB  LEU A 108       1.347  39.443  32.548  1.00 26.00           C  
ATOM    818  CG  LEU A 108       0.065  39.045  33.305  1.00 26.70           C  
ATOM    819  CD1 LEU A 108       0.110  37.607  33.796  1.00 24.89           C  
ATOM    820  CD2 LEU A 108      -0.202  39.986  34.490  1.00 26.36           C  
ATOM    821  N   MET A 109      -0.165  37.997  29.777  1.00 26.38           N  
ATOM    822  CA  MET A 109      -1.309  38.212  28.902  1.00 26.68           C  
ATOM    823  C   MET A 109      -2.599  38.136  29.733  1.00 27.13           C  
ATOM    824  O   MET A 109      -3.513  38.906  29.518  1.00 27.92           O  
ATOM    825  CB  MET A 109      -1.288  37.208  27.754  1.00 26.97           C  
ATOM    826  CG  MET A 109       0.022  37.213  26.958  1.00 25.94           C  
ATOM    827  SD  MET A 109       0.161  38.645  25.919  1.00 24.41           S  
ATOM    828  CE  MET A 109      -1.039  38.256  24.646  1.00 26.15           C  
ATOM    829  N   GLY A 110      -2.668  37.213  30.680  1.00 27.44           N  
ATOM    830  CA  GLY A 110      -3.706  37.249  31.721  1.00 28.18           C  
ATOM    831  C   GLY A 110      -4.976  36.448  31.492  1.00 28.48           C  
ATOM    832  O   GLY A 110      -5.732  36.229  32.440  1.00 29.41           O  
ATOM    833  N   ALA A 111      -5.224  36.035  30.249  1.00 28.41           N  
ATOM    834  CA  ALA A 111      -6.372  35.183  29.902  1.00 28.54           C  
ATOM    835  C   ALA A 111      -5.955  34.214  28.785  1.00 28.85           C  
ATOM    836  O   ALA A 111      -4.900  34.397  28.162  1.00 28.81           O  
ATOM    837  CB  ALA A 111      -7.557  36.048  29.444  1.00 27.80           C  
ATOM    838  N   ASP A 112      -6.772  33.201  28.526  1.00 29.01           N  
ATOM    839  CA  ASP A 112      -6.585  32.366  27.342  1.00 29.96           C  
ATOM    840  C   ASP A 112      -7.773  32.541  26.389  1.00 30.72           C  
ATOM    841  O   ASP A 112      -8.707  33.268  26.691  1.00 31.38           O  
ATOM    842  CB  ASP A 112      -6.361  30.907  27.730  1.00 29.63           C  
ATOM    843  CG  ASP A 112      -7.566  30.284  28.377  1.00 29.95           C  
ATOM    844  OD1 ASP A 112      -8.698  30.598  27.960  1.00 29.32           O  
ATOM    845  OD2 ASP A 112      -7.384  29.468  29.301  1.00 31.32           O  
ATOM    846  N   LEU A 113      -7.749  31.887  25.240  1.00 31.86           N  
ATOM    847  CA  LEU A 113      -8.818  32.092  24.255  1.00 33.03           C  
ATOM    848  C   LEU A 113     -10.218  31.684  24.760  1.00 34.68           C  
ATOM    849  O   LEU A 113     -11.196  32.298  24.358  1.00 34.88           O  
ATOM    850  CB  LEU A 113      -8.495  31.396  22.936  1.00 32.25           C  
ATOM    851  CG  LEU A 113      -9.407  31.741  21.769  1.00 31.63           C  
ATOM    852  CD1 LEU A 113      -9.423  33.239  21.452  1.00 29.10           C  
ATOM    853  CD2 LEU A 113      -8.983  30.941  20.562  1.00 30.93           C  
ATOM    854  N   ASN A 114     -10.319  30.677  25.625  1.00 36.94           N  
ATOM    855  CA  ASN A 114     -11.608  30.358  26.278  1.00 39.33           C  
ATOM    856  C   ASN A 114     -12.128  31.508  27.114  1.00 41.74           C  
ATOM    857  O   ASN A 114     -13.266  31.921  26.950  1.00 42.31           O  
ATOM    858  CB  ASN A 114     -11.505  29.158  27.213  1.00 39.30           C  
ATOM    859  CG  ASN A 114     -11.198  27.877  26.492  1.00 39.27           C  
ATOM    860  OD1 ASN A 114     -10.500  27.021  27.027  1.00 40.76           O  
ATOM    861  ND2 ASN A 114     -11.708  27.736  25.272  1.00 39.05           N  
ATOM    862  N   ASN A 115     -11.294  32.027  28.011  1.00 44.38           N  
ATOM    863  CA  ASN A 115     -11.695  33.107  28.915  1.00 46.46           C  
ATOM    864  C   ASN A 115     -12.065  34.375  28.126  1.00 48.28           C  
ATOM    865  O   ASN A 115     -11.631  35.470  28.473  1.00 49.01           O  
ATOM    866  CB  ASN A 115     -10.562  33.457  29.911  1.00 46.58           C  
ATOM    867  CG  ASN A 115      -9.973  32.237  30.635  1.00 47.45           C  
ATOM    868  OD1 ASN A 115     -10.655  31.230  30.868  1.00 48.25           O  
ATOM    869  ND2 ASN A 115      -8.687  32.340  31.008  1.00 46.02           N  
ATOM    870  N   ILE A 116     -12.893  34.222  27.097  1.00 50.29           N  
ATOM    871  CA  ILE A 116     -13.132  35.251  26.059  1.00 51.49           C  
ATOM    872  C   ILE A 116     -14.195  34.792  25.034  1.00 52.44           C  
ATOM    873  O   ILE A 116     -15.015  35.592  24.575  1.00 52.73           O  
ATOM    874  CB  ILE A 116     -11.845  35.583  25.238  1.00 51.44           C  
ATOM    875  CG1 ILE A 116     -10.808  36.347  26.060  1.00 51.59           C  
ATOM    876  CG2 ILE A 116     -12.186  36.431  24.014  1.00 51.83           C  
ATOM    877  CD1 ILE A 116      -9.860  37.163  25.221  1.00 51.22           C  
ATOM    878  N   VAL A 117     -14.167  33.507  24.672  1.00 53.54           N  
ATOM    879  CA  VAL A 117     -14.904  33.006  23.505  1.00 54.22           C  
ATOM    880  C   VAL A 117     -15.836  31.791  23.723  1.00 54.79           C  
ATOM    881  O   VAL A 117     -16.877  31.721  23.083  1.00 54.98           O  
ATOM    882  CB  VAL A 117     -13.906  32.667  22.368  1.00 54.36           C  
ATOM    883  CG1 VAL A 117     -14.644  32.244  21.103  1.00 54.45           C  
ATOM    884  CG2 VAL A 117     -12.983  33.867  22.097  1.00 54.22           C  
ATOM    885  N   LYS A 118     -15.487  30.836  24.588  1.00 55.44           N  
ATOM    886  CA  LYS A 118     -16.312  29.601  24.742  1.00 56.14           C  
ATOM    887  C   LYS A 118     -17.856  29.874  24.761  1.00 56.48           C  
ATOM    888  O   LYS A 118     -18.334  30.777  25.465  1.00 56.46           O  
ATOM    889  CB  LYS A 118     -15.872  28.787  25.976  1.00 56.08           C  
ATOM    890  N   CYS A 119     -18.603  29.099  23.961  1.00 56.64           N  
ATOM    891  CA  CYS A 119     -20.047  29.319  23.692  1.00 56.63           C  
ATOM    892  C   CYS A 119     -20.379  30.713  23.136  1.00 56.68           C  
ATOM    893  O   CYS A 119     -21.414  31.275  23.487  1.00 56.57           O  
ATOM    894  CB  CYS A 119     -20.900  29.091  24.947  1.00 56.47           C  
ATOM    895  SG  CYS A 119     -20.660  27.554  25.832  1.00 56.28           S  
ATOM    896  N   GLN A 120     -19.505  31.279  22.297  1.00 57.01           N  
ATOM    897  CA  GLN A 120     -19.761  32.596  21.658  1.00 57.29           C  
ATOM    898  C   GLN A 120     -19.380  32.601  20.178  1.00 57.15           C  
ATOM    899  O   GLN A 120     -18.248  32.255  19.801  1.00 57.08           O  
ATOM    900  CB  GLN A 120     -19.009  33.744  22.351  1.00 57.38           C  
ATOM    901  CG  GLN A 120     -19.108  33.773  23.881  1.00 58.60           C  
ATOM    902  CD  GLN A 120     -20.057  34.827  24.409  1.00 59.77           C  
ATOM    903  OE1 GLN A 120     -21.056  35.174  23.765  1.00 59.93           O  
ATOM    904  NE2 GLN A 120     -19.747  35.344  25.600  1.00 60.09           N  
ATOM    905  N   LYS A 121     -20.347  33.000  19.356  1.00 57.04           N  
ATOM    906  CA  LYS A 121     -20.145  33.262  17.934  1.00 56.91           C  
ATOM    907  C   LYS A 121     -19.608  34.706  17.831  1.00 56.60           C  
ATOM    908  O   LYS A 121     -20.313  35.657  18.202  1.00 56.84           O  
ATOM    909  CB  LYS A 121     -21.488  33.057  17.198  1.00 57.13           C  
ATOM    910  CG  LYS A 121     -21.638  33.656  15.791  1.00 57.81           C  
ATOM    911  CD  LYS A 121     -23.021  33.300  15.191  1.00 57.92           C  
ATOM    912  CE  LYS A 121     -23.320  34.070  13.894  1.00 58.41           C  
ATOM    913  NZ  LYS A 121     -22.776  33.409  12.663  1.00 58.10           N  
ATOM    914  N   LEU A 122     -18.358  34.857  17.363  1.00 55.66           N  
ATOM    915  CA  LEU A 122     -17.679  36.175  17.270  1.00 54.75           C  
ATOM    916  C   LEU A 122     -17.858  36.823  15.890  1.00 53.75           C  
ATOM    917  O   LEU A 122     -18.241  36.137  14.926  1.00 53.90           O  
ATOM    918  CB  LEU A 122     -16.173  36.034  17.575  1.00 54.75           C  
ATOM    919  CG  LEU A 122     -15.704  36.094  19.039  1.00 55.03           C  
ATOM    920  CD1 LEU A 122     -16.694  35.406  19.996  1.00 55.06           C  
ATOM    921  CD2 LEU A 122     -14.295  35.490  19.182  1.00 54.23           C  
ATOM    922  N   THR A 123     -17.562  38.129  15.801  1.00 51.99           N  
ATOM    923  CA  THR A 123     -17.635  38.860  14.525  1.00 50.62           C  
ATOM    924  C   THR A 123     -16.555  38.355  13.561  1.00 49.30           C  
ATOM    925  O   THR A 123     -15.573  37.753  13.988  1.00 48.98           O  
ATOM    926  CB  THR A 123     -17.516  40.394  14.705  1.00 50.40           C  
ATOM    927  OG1 THR A 123     -16.194  40.744  15.131  1.00 51.09           O  
ATOM    928  CG2 THR A 123     -18.532  40.890  15.725  1.00 50.35           C  
ATOM    929  N   ASP A 124     -16.742  38.584  12.265  1.00 47.60           N  
ATOM    930  CA  ASP A 124     -15.855  37.990  11.273  1.00 46.14           C  
ATOM    931  C   ASP A 124     -14.463  38.581  11.411  1.00 44.97           C  
ATOM    932  O   ASP A 124     -13.473  37.875  11.268  1.00 44.54           O  
ATOM    933  CB  ASP A 124     -16.393  38.179   9.853  1.00 46.00           C  
ATOM    934  CG  ASP A 124     -15.692  37.285   8.828  1.00 45.68           C  
ATOM    935  OD1 ASP A 124     -15.629  36.047   9.027  1.00 44.72           O  
ATOM    936  OD2 ASP A 124     -15.216  37.823   7.810  1.00 44.75           O  
ATOM    937  N   ASP A 125     -14.395  39.866  11.734  1.00 43.69           N  
ATOM    938  CA  ASP A 125     -13.111  40.552  11.847  1.00 43.03           C  
ATOM    939  C   ASP A 125     -12.311  40.136  13.087  1.00 41.95           C  
ATOM    940  O   ASP A 125     -11.073  40.074  13.056  1.00 41.56           O  
ATOM    941  CB  ASP A 125     -13.315  42.067  11.868  1.00 43.46           C  
ATOM    942  CG  ASP A 125     -12.005  42.817  11.938  1.00 43.57           C  
ATOM    943  OD1 ASP A 125     -11.216  42.712  10.967  1.00 44.70           O  
ATOM    944  OD2 ASP A 125     -11.759  43.477  12.973  1.00 43.06           O  
ATOM    945  N   HIS A 126     -13.008  39.880  14.189  1.00 40.78           N  
ATOM    946  CA  HIS A 126     -12.333  39.363  15.378  1.00 39.99           C  
ATOM    947  C   HIS A 126     -11.712  37.980  15.070  1.00 38.26           C  
ATOM    948  O   HIS A 126     -10.555  37.721  15.414  1.00 38.09           O  
ATOM    949  CB  HIS A 126     -13.285  39.347  16.583  1.00 40.30           C  
ATOM    950  CG  HIS A 126     -13.506  40.705  17.182  1.00 42.36           C  
ATOM    951  ND1 HIS A 126     -13.235  40.993  18.503  1.00 44.62           N  
ATOM    952  CD2 HIS A 126     -13.921  41.870  16.625  1.00 44.91           C  
ATOM    953  CE1 HIS A 126     -13.500  42.267  18.742  1.00 44.75           C  
ATOM    954  NE2 HIS A 126     -13.915  42.823  17.619  1.00 45.19           N  
ATOM    955  N   VAL A 127     -12.477  37.131  14.382  1.00 36.21           N  
ATOM    956  CA  VAL A 127     -11.997  35.833  13.908  1.00 34.58           C  
ATOM    957  C   VAL A 127     -10.832  36.006  12.927  1.00 33.27           C  
ATOM    958  O   VAL A 127      -9.828  35.313  13.030  1.00 32.76           O  
ATOM    959  CB  VAL A 127     -13.128  35.004  13.226  1.00 34.36           C  
ATOM    960  CG1 VAL A 127     -12.558  33.745  12.593  1.00 33.66           C  
ATOM    961  CG2 VAL A 127     -14.207  34.644  14.230  1.00 33.76           C  
ATOM    962  N   GLN A 128     -10.965  36.936  11.986  1.00 31.97           N  
ATOM    963  CA  GLN A 128      -9.854  37.290  11.100  1.00 31.14           C  
ATOM    964  C   GLN A 128      -8.567  37.593  11.859  1.00 29.51           C  
ATOM    965  O   GLN A 128      -7.489  37.069  11.525  1.00 29.51           O  
ATOM    966  CB  GLN A 128     -10.222  38.495  10.236  1.00 31.49           C  
ATOM    967  CG  GLN A 128     -11.124  38.153   9.045  1.00 33.03           C  
ATOM    968  CD  GLN A 128     -11.590  39.390   8.300  1.00 35.20           C  
ATOM    969  OE1 GLN A 128     -10.846  40.372   8.177  1.00 36.46           O  
ATOM    970  NE2 GLN A 128     -12.822  39.349   7.793  1.00 35.02           N  
ATOM    971  N   PHE A 129      -8.680  38.434  12.876  1.00 28.02           N  
ATOM    972  CA  PHE A 129      -7.510  38.962  13.571  1.00 27.60           C  
ATOM    973  C   PHE A 129      -6.839  37.895  14.447  1.00 26.37           C  
ATOM    974  O   PHE A 129      -5.621  37.757  14.443  1.00 26.16           O  
ATOM    975  CB  PHE A 129      -7.912  40.198  14.379  1.00 28.23           C  
ATOM    976  CG  PHE A 129      -6.777  40.851  15.148  1.00 29.46           C  
ATOM    977  CD1 PHE A 129      -5.551  41.124  14.534  1.00 29.92           C  
ATOM    978  CD2 PHE A 129      -6.958  41.218  16.488  1.00 29.28           C  
ATOM    979  CE1 PHE A 129      -4.517  41.742  15.244  1.00 30.83           C  
ATOM    980  CE2 PHE A 129      -5.936  41.827  17.206  1.00 29.96           C  
ATOM    981  CZ  PHE A 129      -4.706  42.097  16.584  1.00 30.30           C  
ATOM    982  N   LEU A 130      -7.644  37.114  15.154  1.00 25.37           N  
ATOM    983  CA  LEU A 130      -7.130  36.074  16.046  1.00 24.33           C  
ATOM    984  C   LEU A 130      -6.472  34.966  15.246  1.00 24.15           C  
ATOM    985  O   LEU A 130      -5.345  34.559  15.534  1.00 24.78           O  
ATOM    986  CB  LEU A 130      -8.260  35.515  16.911  1.00 24.07           C  
ATOM    987  CG  LEU A 130      -8.747  36.488  17.992  1.00 23.85           C  
ATOM    988  CD1 LEU A 130     -10.152  36.131  18.489  1.00 22.37           C  
ATOM    989  CD2 LEU A 130      -7.747  36.541  19.143  1.00 23.04           C  
ATOM    990  N   ILE A 131      -7.140  34.507  14.199  1.00 23.54           N  
ATOM    991  CA  ILE A 131      -6.577  33.435  13.386  1.00 23.66           C  
ATOM    992  C   ILE A 131      -5.328  33.906  12.624  1.00 23.39           C  
ATOM    993  O   ILE A 131      -4.344  33.165  12.532  1.00 23.06           O  
ATOM    994  CB  ILE A 131      -7.647  32.792  12.429  1.00 23.82           C  
ATOM    995  CG1 ILE A 131      -8.865  32.281  13.229  1.00 21.79           C  
ATOM    996  CG2 ILE A 131      -7.017  31.673  11.592  1.00 24.06           C  
ATOM    997  CD1 ILE A 131      -8.560  31.192  14.247  1.00 21.68           C  
ATOM    998  N   TYR A 132      -5.345  35.141  12.109  1.00 23.72           N  
ATOM    999  CA  TYR A 132      -4.152  35.689  11.451  1.00 23.60           C  
ATOM   1000  C   TYR A 132      -2.950  35.597  12.415  1.00 23.43           C  
ATOM   1001  O   TYR A 132      -1.871  35.146  12.031  1.00 23.78           O  
ATOM   1002  CB  TYR A 132      -4.374  37.137  10.969  1.00 24.05           C  
ATOM   1003  CG  TYR A 132      -3.113  37.778  10.452  1.00 24.89           C  
ATOM   1004  CD1 TYR A 132      -2.615  37.445   9.198  1.00 26.92           C  
ATOM   1005  CD2 TYR A 132      -2.389  38.694  11.226  1.00 27.28           C  
ATOM   1006  CE1 TYR A 132      -1.442  38.005   8.708  1.00 27.82           C  
ATOM   1007  CE2 TYR A 132      -1.194  39.267  10.739  1.00 28.10           C  
ATOM   1008  CZ  TYR A 132      -0.737  38.909   9.473  1.00 28.83           C  
ATOM   1009  OH  TYR A 132       0.426  39.428   8.962  1.00 30.92           O  
ATOM   1010  N   GLN A 133      -3.153  35.965  13.676  1.00 23.19           N  
ATOM   1011  CA  GLN A 133      -2.048  35.955  14.651  1.00 23.30           C  
ATOM   1012  C   GLN A 133      -1.539  34.554  14.937  1.00 22.92           C  
ATOM   1013  O   GLN A 133      -0.339  34.346  15.095  1.00 22.22           O  
ATOM   1014  CB  GLN A 133      -2.460  36.646  15.954  1.00 23.12           C  
ATOM   1015  CG  GLN A 133      -2.664  38.156  15.801  1.00 24.16           C  
ATOM   1016  CD  GLN A 133      -3.216  38.794  17.059  1.00 23.82           C  
ATOM   1017  OE1 GLN A 133      -2.475  39.089  17.993  1.00 23.54           O  
ATOM   1018  NE2 GLN A 133      -4.519  38.995  17.093  1.00 21.68           N  
ATOM   1019  N   ILE A 134      -2.457  33.594  15.010  1.00 23.05           N  
ATOM   1020  CA  ILE A 134      -2.086  32.204  15.238  1.00 22.82           C  
ATOM   1021  C   ILE A 134      -1.268  31.697  14.053  1.00 23.00           C  
ATOM   1022  O   ILE A 134      -0.229  31.077  14.233  1.00 23.37           O  
ATOM   1023  CB  ILE A 134      -3.323  31.276  15.408  1.00 22.99           C  
ATOM   1024  CG1 ILE A 134      -4.156  31.682  16.631  1.00 21.80           C  
ATOM   1025  CG2 ILE A 134      -2.865  29.807  15.542  1.00 21.24           C  
ATOM   1026  CD1 ILE A 134      -5.433  30.891  16.766  1.00 20.91           C  
ATOM   1027  N   LEU A 135      -1.745  31.974  12.846  1.00 23.35           N  
ATOM   1028  CA  LEU A 135      -1.052  31.556  11.628  1.00 23.69           C  
ATOM   1029  C   LEU A 135       0.296  32.257  11.499  1.00 24.40           C  
ATOM   1030  O   LEU A 135       1.289  31.648  11.074  1.00 24.04           O  
ATOM   1031  CB  LEU A 135      -1.927  31.839  10.399  1.00 23.63           C  
ATOM   1032  CG  LEU A 135      -3.136  30.917  10.202  1.00 23.51           C  
ATOM   1033  CD1 LEU A 135      -3.972  31.329   8.979  1.00 24.01           C  
ATOM   1034  CD2 LEU A 135      -2.664  29.483  10.050  1.00 22.67           C  
ATOM   1035  N   ARG A 136       0.336  33.533  11.890  1.00 25.14           N  
ATOM   1036  CA  ARG A 136       1.582  34.298  11.855  1.00 25.85           C  
ATOM   1037  C   ARG A 136       2.644  33.721  12.799  1.00 25.47           C  
ATOM   1038  O   ARG A 136       3.795  33.594  12.418  1.00 25.75           O  
ATOM   1039  CB  ARG A 136       1.310  35.765  12.165  1.00 26.32           C  
ATOM   1040  CG  ARG A 136       2.483  36.688  11.910  1.00 28.24           C  
ATOM   1041  CD  ARG A 136       2.047  38.141  11.941  1.00 29.52           C  
ATOM   1042  NE  ARG A 136       3.190  39.047  11.966  1.00 31.66           N  
ATOM   1043  CZ  ARG A 136       3.757  39.556  13.063  1.00 33.55           C  
ATOM   1044  NH1 ARG A 136       3.301  39.284  14.288  1.00 33.47           N  
ATOM   1045  NH2 ARG A 136       4.796  40.370  12.928  1.00 34.16           N  
ATOM   1046  N   GLY A 137       2.272  33.347  14.020  1.00 25.26           N  
ATOM   1047  CA  GLY A 137       3.229  32.687  14.932  1.00 24.68           C  
ATOM   1048  C   GLY A 137       3.583  31.276  14.450  1.00 24.90           C  
ATOM   1049  O   GLY A 137       4.724  30.828  14.555  1.00 24.20           O  
ATOM   1050  N   LEU A 138       2.589  30.580  13.908  1.00 24.52           N  
ATOM   1051  CA  LEU A 138       2.784  29.223  13.398  1.00 24.76           C  
ATOM   1052  C   LEU A 138       3.810  29.189  12.232  1.00 24.12           C  
ATOM   1053  O   LEU A 138       4.689  28.330  12.201  1.00 24.10           O  
ATOM   1054  CB  LEU A 138       1.426  28.649  12.972  1.00 24.60           C  
ATOM   1055  CG  LEU A 138       1.052  27.264  13.479  1.00 26.16           C  
ATOM   1056  CD1 LEU A 138       1.421  27.035  14.971  1.00 25.62           C  
ATOM   1057  CD2 LEU A 138      -0.447  27.012  13.206  1.00 24.61           C  
ATOM   1058  N   LYS A 139       3.716  30.128  11.298  1.00 23.61           N  
ATOM   1059  CA  LYS A 139       4.729  30.246  10.255  1.00 24.26           C  
ATOM   1060  C   LYS A 139       6.107  30.352  10.881  1.00 24.16           C  
ATOM   1061  O   LYS A 139       7.029  29.635  10.495  1.00 24.14           O  
ATOM   1062  CB  LYS A 139       4.509  31.462   9.367  1.00 24.49           C  
ATOM   1063  CG  LYS A 139       5.534  31.552   8.211  1.00 25.50           C  
ATOM   1064  CD  LYS A 139       5.639  32.966   7.680  1.00 27.32           C  
ATOM   1065  CE  LYS A 139       6.501  33.100   6.403  1.00 27.93           C  
ATOM   1066  NZ  LYS A 139       6.510  34.547   5.996  1.00 28.81           N  
ATOM   1067  N   TYR A 140       6.223  31.217  11.882  1.00 24.26           N  
ATOM   1068  CA  TYR A 140       7.470  31.379  12.604  1.00 24.13           C  
ATOM   1069  C   TYR A 140       7.889  30.098  13.314  1.00 24.46           C  
ATOM   1070  O   TYR A 140       9.039  29.680  13.200  1.00 24.64           O  
ATOM   1071  CB  TYR A 140       7.390  32.568  13.582  1.00 23.96           C  
ATOM   1072  CG  TYR A 140       8.658  32.802  14.353  1.00 23.85           C  
ATOM   1073  CD1 TYR A 140       9.651  33.679  13.878  1.00 25.03           C  
ATOM   1074  CD2 TYR A 140       8.888  32.127  15.532  1.00 23.04           C  
ATOM   1075  CE1 TYR A 140      10.840  33.874  14.594  1.00 24.09           C  
ATOM   1076  CE2 TYR A 140      10.051  32.300  16.247  1.00 24.49           C  
ATOM   1077  CZ  TYR A 140      11.026  33.171  15.792  1.00 25.98           C  
ATOM   1078  OH  TYR A 140      12.159  33.318  16.574  1.00 25.55           O  
ATOM   1079  N   ILE A 141       6.982  29.465  14.055  1.00 25.16           N  
ATOM   1080  CA  ILE A 141       7.333  28.221  14.755  1.00 25.87           C  
ATOM   1081  C   ILE A 141       7.758  27.136  13.750  1.00 26.36           C  
ATOM   1082  O   ILE A 141       8.824  26.519  13.872  1.00 27.06           O  
ATOM   1083  CB  ILE A 141       6.158  27.697  15.615  1.00 26.33           C  
ATOM   1084  CG1 ILE A 141       5.866  28.658  16.777  1.00 26.84           C  
ATOM   1085  CG2 ILE A 141       6.484  26.336  16.193  1.00 26.26           C  
ATOM   1086  CD1 ILE A 141       4.531  28.391  17.456  1.00 27.44           C  
ATOM   1087  N   HIS A 142       6.917  26.929  12.747  1.00 26.98           N  
ATOM   1088  CA  HIS A 142       7.127  25.891  11.731  1.00 27.38           C  
ATOM   1089  C   HIS A 142       8.404  26.129  10.896  1.00 28.16           C  
ATOM   1090  O   HIS A 142       9.077  25.167  10.521  1.00 28.71           O  
ATOM   1091  CB  HIS A 142       5.893  25.803  10.814  1.00 27.06           C  
ATOM   1092  CG  HIS A 142       4.693  25.180  11.463  1.00 26.30           C  
ATOM   1093  ND1 HIS A 142       3.475  25.068  10.825  1.00 26.99           N  
ATOM   1094  CD2 HIS A 142       4.524  24.622  12.686  1.00 26.27           C  
ATOM   1095  CE1 HIS A 142       2.614  24.454  11.618  1.00 25.77           C  
ATOM   1096  NE2 HIS A 142       3.226  24.164  12.750  1.00 24.89           N  
ATOM   1097  N   SER A 143       8.735  27.395  10.618  1.00 28.61           N  
ATOM   1098  CA  SER A 143       9.998  27.733   9.940  1.00 29.55           C  
ATOM   1099  C   SER A 143      11.236  27.249  10.698  1.00 29.92           C  
ATOM   1100  O   SER A 143      12.274  27.014  10.091  1.00 30.24           O  
ATOM   1101  CB  SER A 143      10.102  29.245   9.656  1.00 29.75           C  
ATOM   1102  OG  SER A 143      10.311  30.008  10.832  1.00 30.27           O  
ATOM   1103  N   ALA A 144      11.124  27.088  12.018  1.00 30.20           N  
ATOM   1104  CA  ALA A 144      12.218  26.570  12.830  1.00 30.28           C  
ATOM   1105  C   ALA A 144      12.199  25.036  12.907  1.00 30.68           C  
ATOM   1106  O   ALA A 144      12.944  24.439  13.684  1.00 30.69           O  
ATOM   1107  CB  ALA A 144      12.156  27.183  14.237  1.00 30.37           C  
ATOM   1108  N   ASP A 145      11.357  24.407  12.083  1.00 31.05           N  
ATOM   1109  CA  ASP A 145      11.064  22.970  12.174  1.00 31.27           C  
ATOM   1110  C   ASP A 145      10.651  22.543  13.589  1.00 30.21           C  
ATOM   1111  O   ASP A 145      11.093  21.515  14.103  1.00 29.95           O  
ATOM   1112  CB  ASP A 145      12.239  22.141  11.625  1.00 31.96           C  
ATOM   1113  CG  ASP A 145      12.516  22.425  10.137  1.00 34.38           C  
ATOM   1114  OD1 ASP A 145      11.661  23.055   9.470  1.00 38.30           O  
ATOM   1115  OD2 ASP A 145      13.589  22.022   9.629  1.00 37.23           O  
ATOM   1116  N   ILE A 146       9.792  23.354  14.209  1.00 29.75           N  
ATOM   1117  CA  ILE A 146       9.204  23.030  15.511  1.00 29.12           C  
ATOM   1118  C   ILE A 146       7.716  22.800  15.295  1.00 28.73           C  
ATOM   1119  O   ILE A 146       7.073  23.547  14.578  1.00 28.81           O  
ATOM   1120  CB  ILE A 146       9.410  24.161  16.571  1.00 29.34           C  
ATOM   1121  CG1 ILE A 146      10.897  24.308  16.922  1.00 29.38           C  
ATOM   1122  CG2 ILE A 146       8.587  23.881  17.860  1.00 27.37           C  
ATOM   1123  CD1 ILE A 146      11.269  25.719  17.420  1.00 29.43           C  
ATOM   1124  N   ILE A 147       7.196  21.757  15.932  1.00 28.56           N  
ATOM   1125  CA  ILE A 147       5.790  21.383  15.871  1.00 28.28           C  
ATOM   1126  C   ILE A 147       5.176  21.671  17.245  1.00 27.47           C  
ATOM   1127  O   ILE A 147       5.693  21.213  18.267  1.00 27.45           O  
ATOM   1128  CB  ILE A 147       5.633  19.864  15.569  1.00 28.16           C  
ATOM   1129  CG1 ILE A 147       6.377  19.481  14.280  1.00 29.80           C  
ATOM   1130  CG2 ILE A 147       4.155  19.485  15.466  1.00 28.42           C  
ATOM   1131  CD1 ILE A 147       6.610  17.974  14.133  1.00 30.01           C  
ATOM   1132  N   HIS A 148       4.089  22.427  17.280  1.00 26.92           N  
ATOM   1133  CA  HIS A 148       3.440  22.703  18.546  1.00 26.87           C  
ATOM   1134  C   HIS A 148       2.860  21.415  19.075  1.00 27.16           C  
ATOM   1135  O   HIS A 148       3.178  20.991  20.172  1.00 27.25           O  
ATOM   1136  CB  HIS A 148       2.339  23.737  18.404  1.00 26.60           C  
ATOM   1137  CG  HIS A 148       1.765  24.144  19.720  1.00 25.93           C  
ATOM   1138  ND1 HIS A 148       1.150  23.250  20.564  1.00 24.56           N  
ATOM   1139  CD2 HIS A 148       1.778  25.327  20.370  1.00 24.40           C  
ATOM   1140  CE1 HIS A 148       0.775  23.876  21.663  1.00 24.58           C  
ATOM   1141  NE2 HIS A 148       1.142  25.141  21.567  1.00 23.40           N  
ATOM   1142  N   ARG A 149       2.008  20.823  18.248  1.00 27.37           N  
ATOM   1143  CA  ARG A 149       1.363  19.523  18.439  1.00 28.37           C  
ATOM   1144  C   ARG A 149       0.205  19.390  19.447  1.00 27.53           C  
ATOM   1145  O   ARG A 149      -0.510  18.394  19.401  1.00 27.66           O  
ATOM   1146  CB  ARG A 149       2.402  18.387  18.558  1.00 29.51           C  
ATOM   1147  CG  ARG A 149       2.912  18.034  19.928  1.00 33.22           C  
ATOM   1148  CD  ARG A 149       4.308  17.408  19.822  1.00 37.92           C  
ATOM   1149  NE  ARG A 149       5.322  18.418  19.470  1.00 41.11           N  
ATOM   1150  CZ  ARG A 149       6.569  18.143  19.088  1.00 42.67           C  
ATOM   1151  NH1 ARG A 149       6.984  16.881  19.002  1.00 43.92           N  
ATOM   1152  NH2 ARG A 149       7.405  19.137  18.790  1.00 43.60           N  
ATOM   1153  N   ASP A 150      -0.011  20.385  20.305  1.00 26.43           N  
ATOM   1154  CA  ASP A 150      -1.155  20.372  21.216  1.00 25.72           C  
ATOM   1155  C   ASP A 150      -1.832  21.752  21.217  1.00 24.55           C  
ATOM   1156  O   ASP A 150      -2.150  22.302  22.269  1.00 23.73           O  
ATOM   1157  CB  ASP A 150      -0.689  19.987  22.629  1.00 26.08           C  
ATOM   1158  CG  ASP A 150      -1.848  19.731  23.600  1.00 27.71           C  
ATOM   1159  OD1 ASP A 150      -2.939  19.283  23.181  1.00 29.72           O  
ATOM   1160  OD2 ASP A 150      -1.664  20.004  24.804  1.00 31.51           O  
ATOM   1161  N   LEU A 151      -2.054  22.295  20.023  1.00 23.09           N  
ATOM   1162  CA  LEU A 151      -2.606  23.623  19.867  1.00 22.46           C  
ATOM   1163  C   LEU A 151      -4.106  23.583  20.130  1.00 21.76           C  
ATOM   1164  O   LEU A 151      -4.810  22.727  19.603  1.00 21.64           O  
ATOM   1165  CB  LEU A 151      -2.308  24.115  18.458  1.00 22.80           C  
ATOM   1166  CG  LEU A 151      -2.502  25.576  18.104  1.00 24.60           C  
ATOM   1167  CD1 LEU A 151      -1.768  26.516  19.061  1.00 26.05           C  
ATOM   1168  CD2 LEU A 151      -2.016  25.809  16.696  1.00 25.96           C  
ATOM   1169  N   LYS A 152      -4.585  24.502  20.958  1.00 20.75           N  
ATOM   1170  CA  LYS A 152      -5.975  24.540  21.382  1.00 20.38           C  
ATOM   1171  C   LYS A 152      -6.240  25.865  22.107  1.00 20.14           C  
ATOM   1172  O   LYS A 152      -5.292  26.541  22.493  1.00 20.05           O  
ATOM   1173  CB  LYS A 152      -6.293  23.339  22.287  1.00 20.41           C  
ATOM   1174  CG  LYS A 152      -5.429  23.215  23.521  1.00 20.51           C  
ATOM   1175  CD  LYS A 152      -5.555  21.824  24.178  1.00 21.02           C  
ATOM   1176  CE  LYS A 152      -4.849  21.844  25.540  1.00 22.09           C  
ATOM   1177  NZ  LYS A 152      -4.773  20.547  26.254  1.00 24.40           N  
ATOM   1178  N   PRO A 153      -7.515  26.255  22.288  1.00 19.80           N  
ATOM   1179  CA  PRO A 153      -7.802  27.568  22.880  1.00 20.50           C  
ATOM   1180  C   PRO A 153      -7.062  27.888  24.174  1.00 20.47           C  
ATOM   1181  O   PRO A 153      -6.674  29.030  24.394  1.00 21.28           O  
ATOM   1182  CB  PRO A 153      -9.329  27.506  23.122  1.00 20.30           C  
ATOM   1183  CG  PRO A 153      -9.820  26.723  21.981  1.00 19.71           C  
ATOM   1184  CD  PRO A 153      -8.753  25.605  21.837  1.00 20.09           C  
ATOM   1185  N   SER A 154      -6.842  26.886  25.009  1.00 21.18           N  
ATOM   1186  CA  SER A 154      -6.192  27.091  26.301  1.00 22.19           C  
ATOM   1187  C   SER A 154      -4.679  27.275  26.203  1.00 22.69           C  
ATOM   1188  O   SER A 154      -4.049  27.671  27.178  1.00 22.76           O  
ATOM   1189  CB  SER A 154      -6.513  25.930  27.243  1.00 21.83           C  
ATOM   1190  OG  SER A 154      -5.944  24.729  26.760  1.00 23.14           O  
ATOM   1191  N   ASN A 155      -4.107  26.970  25.038  1.00 23.17           N  
ATOM   1192  CA  ASN A 155      -2.685  27.252  24.733  1.00 23.54           C  
ATOM   1193  C   ASN A 155      -2.512  28.527  23.927  1.00 23.23           C  
ATOM   1194  O   ASN A 155      -1.455  28.764  23.354  1.00 23.24           O  
ATOM   1195  CB  ASN A 155      -2.056  26.077  23.960  1.00 23.41           C  
ATOM   1196  CG  ASN A 155      -1.552  25.012  24.868  1.00 25.88           C  
ATOM   1197  OD1 ASN A 155      -1.554  23.825  24.527  1.00 27.02           O  
ATOM   1198  ND2 ASN A 155      -1.112  25.423  26.067  1.00 26.88           N  
ATOM   1199  N   LEU A 156      -3.563  29.329  23.847  1.00 23.32           N  
ATOM   1200  CA  LEU A 156      -3.474  30.625  23.213  1.00 24.07           C  
ATOM   1201  C   LEU A 156      -3.696  31.716  24.252  1.00 25.13           C  
ATOM   1202  O   LEU A 156      -4.798  31.874  24.760  1.00 24.78           O  
ATOM   1203  CB  LEU A 156      -4.519  30.753  22.114  1.00 24.02           C  
ATOM   1204  CG  LEU A 156      -4.442  29.679  21.042  1.00 23.73           C  
ATOM   1205  CD1 LEU A 156      -5.502  29.986  20.008  1.00 26.00           C  
ATOM   1206  CD2 LEU A 156      -3.059  29.674  20.458  1.00 22.87           C  
ATOM   1207  N   ALA A 157      -2.644  32.484  24.529  1.00 26.16           N  
ATOM   1208  CA  ALA A 157      -2.705  33.553  25.508  1.00 26.81           C  
ATOM   1209  C   ALA A 157      -3.160  34.813  24.809  1.00 27.86           C  
ATOM   1210  O   ALA A 157      -2.667  35.163  23.729  1.00 27.95           O  
ATOM   1211  CB  ALA A 157      -1.353  33.745  26.161  1.00 26.59           C  
ATOM   1212  N   VAL A 158      -4.111  35.502  25.414  1.00 29.11           N  
ATOM   1213  CA  VAL A 158      -4.703  36.642  24.765  1.00 30.66           C  
ATOM   1214  C   VAL A 158      -4.987  37.722  25.798  1.00 31.78           C  
ATOM   1215  O   VAL A 158      -5.436  37.423  26.897  1.00 32.13           O  
ATOM   1216  CB  VAL A 158      -5.987  36.222  24.006  1.00 30.85           C  
ATOM   1217  CG1 VAL A 158      -6.985  35.640  24.954  1.00 32.08           C  
ATOM   1218  CG2 VAL A 158      -6.603  37.403  23.273  1.00 29.90           C  
ATOM   1219  N   ASN A 159      -4.698  38.969  25.447  1.00 33.21           N  
ATOM   1220  CA  ASN A 159      -4.997  40.114  26.329  1.00 34.64           C  
ATOM   1221  C   ASN A 159      -6.229  40.882  25.837  1.00 35.94           C  
ATOM   1222  O   ASN A 159      -6.856  40.491  24.851  1.00 35.81           O  
ATOM   1223  CB  ASN A 159      -3.777  41.042  26.460  1.00 34.16           C  
ATOM   1224  CG  ASN A 159      -3.423  41.740  25.159  1.00 34.53           C  
ATOM   1225  OD1 ASN A 159      -4.261  41.882  24.269  1.00 32.76           O  
ATOM   1226  ND2 ASN A 159      -2.171  42.186  25.045  1.00 34.80           N  
ATOM   1227  N   GLU A 160      -6.560  41.970  26.534  1.00 37.99           N  
ATOM   1228  CA  GLU A 160      -7.735  42.810  26.222  1.00 39.31           C  
ATOM   1229  C   GLU A 160      -7.730  43.461  24.846  1.00 39.33           C  
ATOM   1230  O   GLU A 160      -8.781  43.851  24.351  1.00 40.60           O  
ATOM   1231  CB  GLU A 160      -7.843  43.942  27.233  1.00 39.90           C  
ATOM   1232  CG  GLU A 160      -8.249  43.517  28.632  1.00 42.73           C  
ATOM   1233  CD  GLU A 160      -8.249  44.707  29.560  1.00 44.93           C  
ATOM   1234  OE1 GLU A 160      -7.314  44.808  30.391  1.00 46.80           O  
ATOM   1235  OE2 GLU A 160      -9.151  45.566  29.405  1.00 45.38           O  
ATOM   1236  N   ASP A 161      -6.566  43.623  24.238  1.00 39.16           N  
ATOM   1237  CA  ASP A 161      -6.507  44.183  22.898  1.00 39.16           C  
ATOM   1238  C   ASP A 161      -6.621  43.083  21.819  1.00 38.44           C  
ATOM   1239  O   ASP A 161      -6.317  43.334  20.655  1.00 38.65           O  
ATOM   1240  CB  ASP A 161      -5.229  45.019  22.737  1.00 39.53           C  
ATOM   1241  CG  ASP A 161      -5.141  46.181  23.762  1.00 41.71           C  
ATOM   1242  OD1 ASP A 161      -6.140  46.926  23.940  1.00 43.01           O  
ATOM   1243  OD2 ASP A 161      -4.069  46.350  24.389  1.00 43.93           O  
ATOM   1244  N   CYS A 162      -7.086  41.885  22.206  1.00 37.32           N  
ATOM   1245  CA  CYS A 162      -7.159  40.703  21.313  1.00 36.33           C  
ATOM   1246  C   CYS A 162      -5.801  40.310  20.713  1.00 34.85           C  
ATOM   1247  O   CYS A 162      -5.741  39.593  19.714  1.00 34.52           O  
ATOM   1248  CB  CYS A 162      -8.211  40.894  20.198  1.00 36.58           C  
ATOM   1249  SG  CYS A 162      -9.519  40.574  20.659  1.00 38.25           S  
ATOM   1250  N   GLU A 163      -4.714  40.769  21.333  1.00 32.98           N  
ATOM   1251  CA  GLU A 163      -3.372  40.389  20.908  1.00 31.75           C  
ATOM   1252  C   GLU A 163      -3.094  39.021  21.463  1.00 29.76           C  
ATOM   1253  O   GLU A 163      -3.438  38.746  22.604  1.00 29.48           O  
ATOM   1254  CB  GLU A 163      -2.320  41.380  21.408  1.00 32.13           C  
ATOM   1255  CG  GLU A 163      -2.406  42.717  20.713  1.00 33.83           C  
ATOM   1256  CD  GLU A 163      -1.557  43.792  21.363  1.00 36.08           C  
ATOM   1257  OE1 GLU A 163      -1.085  43.591  22.502  1.00 37.12           O  
ATOM   1258  OE2 GLU A 163      -1.380  44.852  20.726  1.00 38.35           O  
ATOM   1259  N   LEU A 164      -2.450  38.183  20.659  1.00 27.70           N  
ATOM   1260  CA  LEU A 164      -2.395  36.748  20.921  1.00 26.47           C  
ATOM   1261  C   LEU A 164      -0.982  36.208  20.863  1.00 25.60           C  
ATOM   1262  O   LEU A 164      -0.232  36.550  19.951  1.00 25.43           O  
ATOM   1263  CB  LEU A 164      -3.280  36.016  19.900  1.00 25.66           C  
ATOM   1264  CG  LEU A 164      -3.340  34.486  20.000  1.00 24.82           C  
ATOM   1265  CD1 LEU A 164      -4.651  33.969  19.442  1.00 21.53           C  
ATOM   1266  CD2 LEU A 164      -2.132  33.809  19.302  1.00 21.82           C  
ATOM   1267  N   LYS A 165      -0.634  35.369  21.839  1.00 25.23           N  
ATOM   1268  CA  LYS A 165       0.634  34.636  21.863  1.00 25.25           C  
ATOM   1269  C   LYS A 165       0.387  33.154  22.090  1.00 25.30           C  
ATOM   1270  O   LYS A 165      -0.436  32.781  22.937  1.00 25.45           O  
ATOM   1271  CB  LYS A 165       1.563  35.132  22.980  1.00 25.54           C  
ATOM   1272  CG  LYS A 165       2.298  36.442  22.695  1.00 26.61           C  
ATOM   1273  CD  LYS A 165       3.057  36.957  23.911  1.00 26.54           C  
ATOM   1274  CE  LYS A 165       3.304  38.465  23.815  1.00 27.11           C  
ATOM   1275  NZ  LYS A 165       3.935  38.864  22.534  1.00 24.28           N  
ATOM   1276  N   ILE A 166       1.127  32.326  21.347  1.00 24.80           N  
ATOM   1277  CA  ILE A 166       1.063  30.888  21.434  1.00 24.42           C  
ATOM   1278  C   ILE A 166       1.941  30.380  22.581  1.00 25.37           C  
ATOM   1279  O   ILE A 166       3.113  30.702  22.640  1.00 23.99           O  
ATOM   1280  CB  ILE A 166       1.508  30.219  20.102  1.00 23.87           C  
ATOM   1281  CG1 ILE A 166       0.589  30.625  18.958  1.00 23.98           C  
ATOM   1282  CG2 ILE A 166       1.499  28.702  20.211  1.00 21.75           C  
ATOM   1283  CD1 ILE A 166       1.105  30.149  17.582  1.00 26.63           C  
ATOM   1284  N   LEU A 167       1.342  29.564  23.455  1.00 27.03           N  
ATOM   1285  CA  LEU A 167       1.993  28.946  24.608  1.00 29.07           C  
ATOM   1286  C   LEU A 167       2.175  27.447  24.434  1.00 30.28           C  
ATOM   1287  O   LEU A 167       1.444  26.799  23.674  1.00 29.19           O  
ATOM   1288  CB  LEU A 167       1.121  29.048  25.864  1.00 29.37           C  
ATOM   1289  CG  LEU A 167       0.606  30.348  26.437  1.00 31.51           C  
ATOM   1290  CD1 LEU A 167      -0.329  30.006  27.617  1.00 33.28           C  
ATOM   1291  CD2 LEU A 167       1.755  31.218  26.894  1.00 34.03           C  
ATOM   1292  N   ASP A 168       3.112  26.914  25.221  1.00 32.86           N  
ATOM   1293  CA  ASP A 168       3.323  25.466  25.432  1.00 35.05           C  
ATOM   1294  C   ASP A 168       3.659  24.617  24.181  1.00 36.48           C  
ATOM   1295  O   ASP A 168       3.435  23.408  24.144  1.00 37.00           O  
ATOM   1296  CB  ASP A 168       2.132  24.880  26.205  1.00 35.49           C  
ATOM   1297  CG  ASP A 168       2.042  25.413  27.641  1.00 37.64           C  
ATOM   1298  OD1 ASP A 168       3.060  25.418  28.368  1.00 40.10           O  
ATOM   1299  OD2 ASP A 168       0.946  25.835  28.056  1.00 42.33           O  
ATOM   1300  N   PHE A 169       4.230  25.263  23.176  1.00 38.90           N  
ATOM   1301  CA  PHE A 169       4.701  24.600  21.955  1.00 40.41           C  
ATOM   1302  C   PHE A 169       5.870  23.671  22.250  1.00 42.02           C  
ATOM   1303  O   PHE A 169       6.754  24.013  23.030  1.00 42.21           O  
ATOM   1304  CB  PHE A 169       5.152  25.648  20.927  1.00 40.61           C  
ATOM   1305  CG  PHE A 169       5.965  26.763  21.523  1.00 40.72           C  
ATOM   1306  CD1 PHE A 169       7.320  26.592  21.788  1.00 41.01           C  
ATOM   1307  CD2 PHE A 169       5.361  27.976  21.856  1.00 40.91           C  
ATOM   1308  CE1 PHE A 169       8.068  27.612  22.361  1.00 40.79           C  
ATOM   1309  CE2 PHE A 169       6.100  29.001  22.439  1.00 40.65           C  
ATOM   1310  CZ  PHE A 169       7.461  28.815  22.688  1.00 40.49           C  
ATOM   1311  N   GLY A 170       5.866  22.489  21.635  1.00 44.18           N  
ATOM   1312  CA  GLY A 170       7.035  21.590  21.656  1.00 45.85           C  
ATOM   1313  C   GLY A 170       7.147  20.600  22.811  1.00 47.51           C  
ATOM   1314  O   GLY A 170       8.084  19.804  22.850  1.00 47.61           O  
ATOM   1315  N   LEU A 171       6.198  20.636  23.743  1.00 49.65           N  
ATOM   1316  CA  LEU A 171       6.157  19.681  24.845  1.00 51.43           C  
ATOM   1317  C   LEU A 171       5.221  18.527  24.467  1.00 52.94           C  
ATOM   1318  O   LEU A 171       4.066  18.770  24.109  1.00 53.50           O  
ATOM   1319  CB  LEU A 171       5.659  20.374  26.121  1.00 51.66           C  
ATOM   1320  CG  LEU A 171       6.158  21.798  26.418  1.00 52.26           C  
ATOM   1321  CD1 LEU A 171       5.541  22.284  27.728  1.00 53.06           C  
ATOM   1322  CD2 LEU A 171       7.686  21.881  26.465  1.00 51.33           C  
ATOM   1323  N   ALA A 172       5.705  17.284  24.541  1.00 54.79           N  
ATOM   1324  CA  ALA A 172       4.903  16.097  24.166  1.00 56.04           C  
ATOM   1325  C   ALA A 172       4.717  15.188  25.380  1.00 57.26           C  
ATOM   1326  O   ALA A 172       5.377  14.147  25.492  1.00 57.64           O  
ATOM   1327  CB  ALA A 172       5.575  15.325  23.004  1.00 55.99           C  
ATOM   1328  N   ARG A 173       3.789  15.574  26.262  1.00 58.47           N  
ATOM   1329  CA  ARG A 173       3.725  15.041  27.638  1.00 59.08           C  
ATOM   1330  C   ARG A 173       2.383  14.438  28.115  1.00 59.63           C  
ATOM   1331  O   ARG A 173       2.356  13.767  29.155  1.00 59.90           O  
ATOM   1332  CB  ARG A 173       4.121  16.157  28.617  1.00 59.02           C  
ATOM   1333  N   HIS A 174       1.284  14.668  27.392  1.00 59.98           N  
ATOM   1334  CA  HIS A 174      -0.048  14.291  27.900  1.00 60.24           C  
ATOM   1335  C   HIS A 174      -0.253  12.771  28.098  1.00 59.87           C  
ATOM   1336  O   HIS A 174       0.062  11.958  27.225  1.00 59.89           O  
ATOM   1337  CB  HIS A 174      -1.163  14.891  27.031  1.00 60.44           C  
ATOM   1338  CG  HIS A 174      -1.335  16.369  27.218  1.00 62.16           C  
ATOM   1339  ND1 HIS A 174      -2.045  16.910  28.270  1.00 63.24           N  
ATOM   1340  CD2 HIS A 174      -0.874  17.420  26.497  1.00 63.30           C  
ATOM   1341  CE1 HIS A 174      -2.017  18.229  28.185  1.00 63.95           C  
ATOM   1342  NE2 HIS A 174      -1.313  18.565  27.118  1.00 63.48           N  
ATOM   1343  N   THR A 175      -0.781  12.413  29.269  1.00 59.47           N  
ATOM   1344  CA  THR A 175      -1.028  11.021  29.629  1.00 58.99           C  
ATOM   1345  C   THR A 175      -2.341  10.534  29.012  1.00 58.34           C  
ATOM   1346  O   THR A 175      -3.182  11.336  28.591  1.00 57.93           O  
ATOM   1347  CB  THR A 175      -1.087  10.831  31.171  1.00 59.17           C  
ATOM   1348  OG1 THR A 175      -2.323  11.354  31.687  1.00 59.33           O  
ATOM   1349  CG2 THR A 175       0.102  11.520  31.858  1.00 59.27           C  
ATOM   1350  N   ASP A 176      -2.513   9.214  28.991  1.00 57.57           N  
ATOM   1351  CA  ASP A 176      -3.678   8.581  28.363  1.00 56.94           C  
ATOM   1352  C   ASP A 176      -5.017   8.988  28.991  1.00 56.12           C  
ATOM   1353  O   ASP A 176      -6.004   9.163  28.268  1.00 55.95           O  
ATOM   1354  CB  ASP A 176      -3.561   7.051  28.412  1.00 57.05           C  
ATOM   1355  CG  ASP A 176      -2.354   6.512  27.642  1.00 57.64           C  
ATOM   1356  OD1 ASP A 176      -1.927   5.374  27.954  1.00 57.36           O  
ATOM   1357  OD2 ASP A 176      -1.840   7.215  26.740  1.00 57.59           O  
ATOM   1358  N   ASP A 177      -5.058   9.117  30.321  1.00 54.96           N  
ATOM   1359  CA  ASP A 177      -6.308   9.472  31.015  1.00 54.14           C  
ATOM   1360  C   ASP A 177      -6.713  10.924  30.710  1.00 52.95           C  
ATOM   1361  O   ASP A 177      -7.908  11.242  30.650  1.00 52.73           O  
ATOM   1362  CB  ASP A 177      -6.210   9.256  32.543  1.00 54.15           C  
ATOM   1363  CG  ASP A 177      -7.573   9.404  33.250  1.00 54.84           C  
ATOM   1364  OD1 ASP A 177      -8.404   8.465  33.155  1.00 54.77           O  
ATOM   1365  OD2 ASP A 177      -7.813  10.462  33.889  1.00 55.02           O  
ATOM   1366  N   GLU A 178      -5.719  11.794  30.519  1.00 51.41           N  
ATOM   1367  CA  GLU A 178      -5.981  13.174  30.098  1.00 50.27           C  
ATOM   1368  C   GLU A 178      -6.634  13.254  28.708  1.00 48.32           C  
ATOM   1369  O   GLU A 178      -7.372  14.199  28.444  1.00 48.41           O  
ATOM   1370  CB  GLU A 178      -4.700  14.016  30.151  1.00 50.49           C  
ATOM   1371  CG  GLU A 178      -4.268  14.361  31.587  1.00 52.28           C  
ATOM   1372  CD  GLU A 178      -2.781  14.706  31.731  1.00 54.43           C  
ATOM   1373  OE1 GLU A 178      -2.034  14.664  30.725  1.00 55.16           O  
ATOM   1374  OE2 GLU A 178      -2.357  15.018  32.870  1.00 56.78           O  
ATOM   1375  N   MET A 179      -6.383  12.264  27.844  1.00 45.89           N  
ATOM   1376  CA  MET A 179      -6.936  12.242  26.477  1.00 44.19           C  
ATOM   1377  C   MET A 179      -8.237  11.447  26.323  1.00 41.93           C  
ATOM   1378  O   MET A 179      -8.749  11.327  25.210  1.00 40.75           O  
ATOM   1379  CB  MET A 179      -5.906  11.654  25.499  1.00 44.62           C  
ATOM   1380  CG  MET A 179      -4.539  12.357  25.503  1.00 45.94           C  
ATOM   1381  SD  MET A 179      -4.611  14.115  25.056  1.00 48.55           S  
ATOM   1382  CE  MET A 179      -5.165  14.012  23.346  1.00 45.91           C  
ATOM   1383  N   THR A 180      -8.766  10.920  27.432  1.00 39.74           N  
ATOM   1384  CA  THR A 180      -9.877   9.952  27.405  1.00 37.91           C  
ATOM   1385  C   THR A 180     -11.243  10.565  27.725  1.00 36.22           C  
ATOM   1386  O   THR A 180     -11.377  11.327  28.670  1.00 35.42           O  
ATOM   1387  CB  THR A 180      -9.613   8.821  28.395  1.00 37.96           C  
ATOM   1388  OG1 THR A 180      -8.380   8.178  28.037  1.00 38.48           O  
ATOM   1389  CG2 THR A 180     -10.778   7.811  28.402  1.00 36.97           C  
ATOM   1390  N   GLY A 181     -12.253  10.206  26.939  1.00 34.54           N  
ATOM   1391  CA  GLY A 181     -13.612  10.677  27.183  1.00 33.66           C  
ATOM   1392  C   GLY A 181     -13.963  11.977  26.461  1.00 32.69           C  
ATOM   1393  O   GLY A 181     -13.371  12.321  25.432  1.00 32.10           O  
ATOM   1394  N   TYR A 182     -14.947  12.682  27.017  1.00 31.57           N  
ATOM   1395  CA  TYR A 182     -15.490  13.917  26.453  1.00 30.61           C  
ATOM   1396  C   TYR A 182     -14.664  15.112  26.950  1.00 30.21           C  
ATOM   1397  O   TYR A 182     -15.086  15.847  27.849  1.00 30.74           O  
ATOM   1398  CB  TYR A 182     -16.967  14.036  26.866  1.00 30.30           C  
ATOM   1399  CG  TYR A 182     -17.726  15.178  26.234  1.00 30.37           C  
ATOM   1400  CD1 TYR A 182     -18.016  15.180  24.868  1.00 30.47           C  
ATOM   1401  CD2 TYR A 182     -18.158  16.263  26.998  1.00 30.00           C  
ATOM   1402  CE1 TYR A 182     -18.714  16.238  24.278  1.00 30.65           C  
ATOM   1403  CE2 TYR A 182     -18.854  17.320  26.418  1.00 30.74           C  
ATOM   1404  CZ  TYR A 182     -19.136  17.300  25.052  1.00 31.01           C  
ATOM   1405  OH  TYR A 182     -19.837  18.341  24.456  1.00 30.42           O  
ATOM   1406  N   VAL A 183     -13.486  15.305  26.363  1.00 29.39           N  
ATOM   1407  CA  VAL A 183     -12.481  16.208  26.929  1.00 28.40           C  
ATOM   1408  C   VAL A 183     -11.883  17.112  25.863  1.00 28.38           C  
ATOM   1409  O   VAL A 183     -11.506  16.650  24.779  1.00 28.30           O  
ATOM   1410  CB  VAL A 183     -11.324  15.409  27.622  1.00 28.92           C  
ATOM   1411  CG1 VAL A 183     -11.807  14.784  28.959  1.00 27.83           C  
ATOM   1412  CG2 VAL A 183     -10.742  14.327  26.687  1.00 27.36           C  
ATOM   1413  N   ALA A 184     -11.794  18.400  26.193  1.00 27.77           N  
ATOM   1414  CA  ALA A 184     -11.188  19.427  25.347  1.00 27.55           C  
ATOM   1415  C   ALA A 184      -9.758  19.100  24.906  1.00 27.33           C  
ATOM   1416  O   ALA A 184      -9.291  19.563  23.861  1.00 28.18           O  
ATOM   1417  CB  ALA A 184     -11.225  20.793  26.078  1.00 27.31           C  
ATOM   1418  N   THR A 185      -9.068  18.305  25.713  1.00 26.50           N  
ATOM   1419  CA  THR A 185      -7.688  17.939  25.465  1.00 25.74           C  
ATOM   1420  C   THR A 185      -7.439  17.179  24.146  1.00 24.88           C  
ATOM   1421  O   THR A 185      -6.302  17.158  23.666  1.00 24.99           O  
ATOM   1422  CB  THR A 185      -7.179  17.097  26.638  1.00 26.42           C  
ATOM   1423  OG1 THR A 185      -8.029  15.959  26.801  1.00 25.81           O  
ATOM   1424  CG2 THR A 185      -7.193  17.939  27.935  1.00 26.83           C  
ATOM   1425  N   ARG A 186      -8.484  16.573  23.566  1.00 23.13           N  
ATOM   1426  CA  ARG A 186      -8.360  15.803  22.333  1.00 21.78           C  
ATOM   1427  C   ARG A 186      -9.127  16.399  21.145  1.00 20.93           C  
ATOM   1428  O   ARG A 186      -8.941  15.953  20.013  1.00 20.09           O  
ATOM   1429  CB  ARG A 186      -8.879  14.382  22.587  1.00 22.34           C  
ATOM   1430  CG  ARG A 186      -8.281  13.288  21.698  1.00 21.86           C  
ATOM   1431  CD  ARG A 186      -9.040  11.950  21.855  1.00 24.53           C  
ATOM   1432  NE  ARG A 186     -10.467  12.174  21.647  1.00 23.53           N  
ATOM   1433  CZ  ARG A 186     -11.406  12.104  22.580  1.00 24.13           C  
ATOM   1434  NH1 ARG A 186     -11.113  11.716  23.825  1.00 23.56           N  
ATOM   1435  NH2 ARG A 186     -12.659  12.420  22.249  1.00 23.52           N  
ATOM   1436  N   TRP A 187      -9.996  17.390  21.381  1.00 19.88           N  
ATOM   1437  CA  TRP A 187     -10.948  17.801  20.333  1.00 19.55           C  
ATOM   1438  C   TRP A 187     -10.324  18.571  19.177  1.00 19.04           C  
ATOM   1439  O   TRP A 187     -10.970  18.730  18.141  1.00 17.94           O  
ATOM   1440  CB  TRP A 187     -12.104  18.641  20.892  1.00 19.83           C  
ATOM   1441  CG  TRP A 187     -13.010  17.907  21.830  1.00 19.60           C  
ATOM   1442  CD1 TRP A 187     -13.252  16.557  21.877  1.00 19.66           C  
ATOM   1443  CD2 TRP A 187     -13.795  18.490  22.857  1.00 21.56           C  
ATOM   1444  NE1 TRP A 187     -14.131  16.267  22.884  1.00 20.36           N  
ATOM   1445  CE2 TRP A 187     -14.475  17.441  23.511  1.00 21.58           C  
ATOM   1446  CE3 TRP A 187     -14.000  19.810  23.290  1.00 20.60           C  
ATOM   1447  CZ2 TRP A 187     -15.346  17.672  24.564  1.00 21.99           C  
ATOM   1448  CZ3 TRP A 187     -14.845  20.035  24.342  1.00 22.95           C  
ATOM   1449  CH2 TRP A 187     -15.514  18.972  24.973  1.00 22.96           C  
ATOM   1450  N   TYR A 188      -9.096  19.057  19.355  1.00 18.48           N  
ATOM   1451  CA  TYR A 188      -8.417  19.852  18.329  1.00 18.80           C  
ATOM   1452  C   TYR A 188      -7.264  19.059  17.685  1.00 19.70           C  
ATOM   1453  O   TYR A 188      -6.446  19.603  16.923  1.00 19.10           O  
ATOM   1454  CB  TYR A 188      -7.915  21.168  18.967  1.00 18.88           C  
ATOM   1455  CG  TYR A 188      -9.005  21.900  19.742  1.00 16.77           C  
ATOM   1456  CD1 TYR A 188      -9.737  22.910  19.156  1.00 16.79           C  
ATOM   1457  CD2 TYR A 188      -9.326  21.537  21.054  1.00 16.32           C  
ATOM   1458  CE1 TYR A 188     -10.754  23.550  19.843  1.00 17.15           C  
ATOM   1459  CE2 TYR A 188     -10.328  22.170  21.745  1.00 15.93           C  
ATOM   1460  CZ  TYR A 188     -11.045  23.167  21.139  1.00 17.25           C  
ATOM   1461  OH  TYR A 188     -12.037  23.800  21.846  1.00 19.02           O  
ATOM   1462  N   ARG A 189      -7.188  17.771  18.004  1.00 20.69           N  
ATOM   1463  CA  ARG A 189      -6.092  16.937  17.544  1.00 22.13           C  
ATOM   1464  C   ARG A 189      -6.378  16.370  16.179  1.00 22.29           C  
ATOM   1465  O   ARG A 189      -7.489  15.900  15.930  1.00 21.64           O  
ATOM   1466  CB  ARG A 189      -5.882  15.763  18.473  1.00 23.06           C  
ATOM   1467  CG  ARG A 189      -5.224  16.158  19.763  1.00 26.23           C  
ATOM   1468  CD  ARG A 189      -4.037  15.294  20.054  1.00 29.56           C  
ATOM   1469  NE  ARG A 189      -2.939  16.102  20.559  1.00 33.62           N  
ATOM   1470  CZ  ARG A 189      -1.746  15.614  20.876  1.00 37.22           C  
ATOM   1471  NH1 ARG A 189      -1.482  14.313  20.741  1.00 38.87           N  
ATOM   1472  NH2 ARG A 189      -0.808  16.436  21.328  1.00 39.39           N  
ATOM   1473  N   ALA A 190      -5.359  16.379  15.322  1.00 22.91           N  
ATOM   1474  CA  ALA A 190      -5.495  15.847  13.971  1.00 23.56           C  
ATOM   1475  C   ALA A 190      -5.681  14.354  14.099  1.00 23.74           C  
ATOM   1476  O   ALA A 190      -5.079  13.722  14.967  1.00 23.31           O  
ATOM   1477  CB  ALA A 190      -4.272  16.185  13.102  1.00 23.13           C  
ATOM   1478  N   PRO A 191      -6.531  13.785  13.250  1.00 24.85           N  
ATOM   1479  CA  PRO A 191      -6.801  12.358  13.346  1.00 25.73           C  
ATOM   1480  C   PRO A 191      -5.532  11.490  13.298  1.00 26.39           C  
ATOM   1481  O   PRO A 191      -5.396  10.555  14.097  1.00 26.29           O  
ATOM   1482  CB  PRO A 191      -7.720  12.098  12.149  1.00 25.94           C  
ATOM   1483  CG  PRO A 191      -7.478  13.255  11.226  1.00 25.77           C  
ATOM   1484  CD  PRO A 191      -7.198  14.405  12.088  1.00 24.78           C  
ATOM   1485  N   GLU A 192      -4.596  11.825  12.412  1.00 27.20           N  
ATOM   1486  CA  GLU A 192      -3.354  11.038  12.267  1.00 27.69           C  
ATOM   1487  C   GLU A 192      -2.468  10.979  13.510  1.00 28.68           C  
ATOM   1488  O   GLU A 192      -1.670  10.042  13.656  1.00 29.27           O  
ATOM   1489  CB  GLU A 192      -2.539  11.504  11.052  1.00 27.47           C  
ATOM   1490  CG  GLU A 192      -1.849  12.855  11.164  1.00 26.42           C  
ATOM   1491  CD  GLU A 192      -2.691  14.033  10.724  1.00 24.20           C  
ATOM   1492  OE1 GLU A 192      -3.922  13.896  10.600  1.00 20.76           O  
ATOM   1493  OE2 GLU A 192      -2.111  15.131  10.527  1.00 24.68           O  
ATOM   1494  N   ILE A 193      -2.584  11.966  14.393  1.00 29.67           N  
ATOM   1495  CA  ILE A 193      -1.865  11.944  15.676  1.00 30.77           C  
ATOM   1496  C   ILE A 193      -2.778  11.392  16.794  1.00 31.10           C  
ATOM   1497  O   ILE A 193      -2.313  10.713  17.707  1.00 31.09           O  
ATOM   1498  CB  ILE A 193      -1.247  13.340  16.018  1.00 31.15           C  
ATOM   1499  CG1 ILE A 193      -0.416  13.293  17.304  1.00 33.32           C  
ATOM   1500  CG2 ILE A 193      -2.306  14.387  16.184  1.00 31.90           C  
ATOM   1501  CD1 ILE A 193       0.238  14.659  17.666  1.00 34.50           C  
ATOM   1502  N   MET A 194      -4.080  11.617  16.694  1.00 31.62           N  
ATOM   1503  CA  MET A 194      -5.018  11.072  17.680  1.00 32.22           C  
ATOM   1504  C   MET A 194      -4.989   9.546  17.756  1.00 33.07           C  
ATOM   1505  O   MET A 194      -5.098   8.977  18.837  1.00 31.95           O  
ATOM   1506  CB  MET A 194      -6.445  11.496  17.371  1.00 32.02           C  
ATOM   1507  CG  MET A 194      -7.421  11.093  18.471  1.00 31.37           C  
ATOM   1508  SD  MET A 194      -9.040  11.782  18.184  1.00 29.16           S  
ATOM   1509  CE  MET A 194      -9.557  10.813  16.776  1.00 27.38           C  
ATOM   1510  N   LEU A 195      -4.880   8.911  16.591  1.00 34.13           N  
ATOM   1511  CA  LEU A 195      -4.921   7.465  16.468  1.00 35.32           C  
ATOM   1512  C   LEU A 195      -3.547   6.891  16.065  1.00 36.63           C  
ATOM   1513  O   LEU A 195      -3.452   5.721  15.709  1.00 36.44           O  
ATOM   1514  CB  LEU A 195      -5.988   7.077  15.436  1.00 35.14           C  
ATOM   1515  CG  LEU A 195      -7.440   7.397  15.825  1.00 35.48           C  
ATOM   1516  CD1 LEU A 195      -8.353   7.432  14.608  1.00 35.34           C  
ATOM   1517  CD2 LEU A 195      -7.961   6.403  16.860  1.00 35.07           C  
ATOM   1518  N   ASN A 196      -2.496   7.712  16.131  1.00 38.05           N  
ATOM   1519  CA  ASN A 196      -1.136   7.279  15.793  1.00 39.58           C  
ATOM   1520  C   ASN A 196      -1.079   6.546  14.455  1.00 40.33           C  
ATOM   1521  O   ASN A 196      -0.660   5.399  14.376  1.00 40.36           O  
ATOM   1522  CB  ASN A 196      -0.551   6.414  16.921  1.00 39.72           C  
ATOM   1523  CG  ASN A 196      -0.356   7.199  18.208  1.00 41.17           C  
ATOM   1524  OD1 ASN A 196       0.164   8.323  18.195  1.00 42.10           O  
ATOM   1525  ND2 ASN A 196      -0.785   6.619  19.324  1.00 42.56           N  
ATOM   1526  N   TRP A 197      -1.540   7.217  13.411  1.00 41.53           N  
ATOM   1527  CA  TRP A 197      -1.536   6.650  12.078  1.00 42.62           C  
ATOM   1528  C   TRP A 197      -0.135   6.581  11.509  1.00 44.15           C  
ATOM   1529  O   TRP A 197       0.176   5.684  10.735  1.00 44.30           O  
ATOM   1530  CB  TRP A 197      -2.424   7.466  11.135  1.00 42.37           C  
ATOM   1531  CG  TRP A 197      -3.900   7.216  11.303  1.00 41.29           C  
ATOM   1532  CD1 TRP A 197      -4.492   6.279  12.099  1.00 40.56           C  
ATOM   1533  CD2 TRP A 197      -4.962   7.881  10.614  1.00 38.91           C  
ATOM   1534  NE1 TRP A 197      -5.851   6.326  11.954  1.00 40.29           N  
ATOM   1535  CE2 TRP A 197      -6.167   7.304  11.048  1.00 39.33           C  
ATOM   1536  CE3 TRP A 197      -5.009   8.905   9.670  1.00 37.85           C  
ATOM   1537  CZ2 TRP A 197      -7.417   7.727  10.576  1.00 38.89           C  
ATOM   1538  CZ3 TRP A 197      -6.252   9.318   9.196  1.00 38.25           C  
ATOM   1539  CH2 TRP A 197      -7.434   8.732   9.655  1.00 37.22           C  
ATOM   1540  N   MET A 198       0.711   7.529  11.890  1.00 46.15           N  
ATOM   1541  CA  MET A 198       2.010   7.689  11.243  1.00 47.60           C  
ATOM   1542  C   MET A 198       2.867   8.665  12.026  1.00 48.66           C  
ATOM   1543  O   MET A 198       2.349   9.467  12.817  1.00 49.07           O  
ATOM   1544  CB  MET A 198       1.829   8.210   9.795  1.00 47.85           C  
ATOM   1545  CG  MET A 198       1.143   9.592   9.687  1.00 48.03           C  
ATOM   1546  SD  MET A 198       0.479   9.940   8.043  1.00 48.11           S  
ATOM   1547  CE  MET A 198      -0.959   8.874   8.021  1.00 48.91           C  
ATOM   1548  N   HIS A 199       4.178   8.593  11.799  1.00 49.63           N  
ATOM   1549  CA  HIS A 199       5.091   9.611  12.304  1.00 50.41           C  
ATOM   1550  C   HIS A 199       4.620  10.925  11.690  1.00 49.92           C  
ATOM   1551  O   HIS A 199       4.837  11.205  10.508  1.00 50.63           O  
ATOM   1552  CB  HIS A 199       6.546   9.299  11.938  1.00 51.04           C  
ATOM   1553  CG  HIS A 199       7.032   7.979  12.469  1.00 53.77           C  
ATOM   1554  ND1 HIS A 199       7.641   7.846  13.701  1.00 56.30           N  
ATOM   1555  CD2 HIS A 199       6.987   6.731  11.935  1.00 55.73           C  
ATOM   1556  CE1 HIS A 199       7.960   6.577  13.899  1.00 57.28           C  
ATOM   1557  NE2 HIS A 199       7.571   5.879  12.844  1.00 57.20           N  
ATOM   1558  N   TYR A 200       3.911  11.696  12.497  1.00 49.03           N  
ATOM   1559  CA  TYR A 200       3.262  12.909  12.040  1.00 48.35           C  
ATOM   1560  C   TYR A 200       4.275  14.017  11.772  1.00 46.69           C  
ATOM   1561  O   TYR A 200       5.474  13.848  12.015  1.00 47.18           O  
ATOM   1562  CB  TYR A 200       2.257  13.364  13.095  1.00 48.77           C  
ATOM   1563  CG  TYR A 200       2.825  13.535  14.508  1.00 51.30           C  
ATOM   1564  CD1 TYR A 200       3.556  14.677  14.863  1.00 52.98           C  
ATOM   1565  CD2 TYR A 200       2.600  12.564  15.500  1.00 53.25           C  
ATOM   1566  CE1 TYR A 200       4.055  14.845  16.160  1.00 53.94           C  
ATOM   1567  CE2 TYR A 200       3.096  12.723  16.801  1.00 53.93           C  
ATOM   1568  CZ  TYR A 200       3.818  13.867  17.124  1.00 55.07           C  
ATOM   1569  OH  TYR A 200       4.312  14.034  18.407  1.00 57.32           O  
ATOM   1570  N   ASN A 201       3.779  15.149  11.281  1.00 44.43           N  
ATOM   1571  CA  ASN A 201       4.599  16.338  11.051  1.00 42.54           C  
ATOM   1572  C   ASN A 201       3.810  17.638  11.359  1.00 40.06           C  
ATOM   1573  O   ASN A 201       2.751  17.600  11.984  1.00 39.48           O  
ATOM   1574  CB  ASN A 201       5.135  16.317   9.608  1.00 43.00           C  
ATOM   1575  CG  ASN A 201       4.027  16.310   8.572  1.00 43.49           C  
ATOM   1576  OD1 ASN A 201       3.203  17.218   8.533  1.00 44.25           O  
ATOM   1577  ND2 ASN A 201       4.005  15.278   7.720  1.00 44.88           N  
ATOM   1578  N   GLN A 202       4.304  18.771  10.880  1.00 36.96           N  
ATOM   1579  CA  GLN A 202       3.826  20.066  11.346  1.00 34.74           C  
ATOM   1580  C   GLN A 202       2.413  20.440  10.887  1.00 33.17           C  
ATOM   1581  O   GLN A 202       1.753  21.307  11.485  1.00 32.02           O  
ATOM   1582  CB  GLN A 202       4.839  21.163  10.978  1.00 34.46           C  
ATOM   1583  CG  GLN A 202       5.040  21.420   9.492  1.00 32.66           C  
ATOM   1584  CD  GLN A 202       6.113  22.465   9.243  1.00 30.80           C  
ATOM   1585  OE1 GLN A 202       7.131  22.523   9.958  1.00 30.83           O  
ATOM   1586  NE2 GLN A 202       5.885  23.317   8.249  1.00 27.16           N  
ATOM   1587  N   THR A 203       1.948  19.776   9.836  1.00 31.49           N  
ATOM   1588  CA  THR A 203       0.605  19.987   9.314  1.00 30.37           C  
ATOM   1589  C   THR A 203      -0.500  19.631  10.333  1.00 28.48           C  
ATOM   1590  O   THR A 203      -1.635  20.052  10.175  1.00 28.39           O  
ATOM   1591  CB  THR A 203       0.434  19.171   8.023  1.00 30.87           C  
ATOM   1592  OG1 THR A 203       1.032  17.867   8.193  1.00 31.99           O  
ATOM   1593  CG2 THR A 203       1.147  19.891   6.875  1.00 32.74           C  
ATOM   1594  N   VAL A 204      -0.167  18.872  11.376  1.00 26.99           N  
ATOM   1595  CA  VAL A 204      -1.109  18.610  12.478  1.00 25.92           C  
ATOM   1596  C   VAL A 204      -1.572  19.900  13.181  1.00 25.03           C  
ATOM   1597  O   VAL A 204      -2.690  19.957  13.685  1.00 25.51           O  
ATOM   1598  CB  VAL A 204      -0.520  17.651  13.547  1.00 25.79           C  
ATOM   1599  CG1 VAL A 204       0.001  16.381  12.901  1.00 24.71           C  
ATOM   1600  CG2 VAL A 204       0.565  18.339  14.350  1.00 25.85           C  
ATOM   1601  N   ASP A 205      -0.712  20.916  13.220  1.00 23.29           N  
ATOM   1602  CA  ASP A 205      -1.054  22.176  13.837  1.00 22.69           C  
ATOM   1603  C   ASP A 205      -2.088  22.934  12.999  1.00 22.22           C  
ATOM   1604  O   ASP A 205      -2.932  23.635  13.553  1.00 21.07           O  
ATOM   1605  CB  ASP A 205       0.186  23.045  14.054  1.00 22.62           C  
ATOM   1606  CG  ASP A 205       1.168  22.457  15.070  1.00 22.34           C  
ATOM   1607  OD1 ASP A 205       0.775  21.635  15.936  1.00 22.27           O  
ATOM   1608  OD2 ASP A 205       2.351  22.841  15.014  1.00 22.05           O  
ATOM   1609  N   ILE A 206      -2.035  22.791  11.676  1.00 21.71           N  
ATOM   1610  CA  ILE A 206      -3.030  23.447  10.805  1.00 21.59           C  
ATOM   1611  C   ILE A 206      -4.418  22.823  11.025  1.00 20.57           C  
ATOM   1612  O   ILE A 206      -5.408  23.531  11.072  1.00 21.40           O  
ATOM   1613  CB  ILE A 206      -2.608  23.425   9.298  1.00 22.00           C  
ATOM   1614  CG1 ILE A 206      -1.307  24.222   9.106  1.00 22.34           C  
ATOM   1615  CG2 ILE A 206      -3.720  23.993   8.388  1.00 21.36           C  
ATOM   1616  CD1 ILE A 206      -1.415  25.703   9.469  1.00 23.82           C  
ATOM   1617  N   TRP A 207      -4.492  21.512  11.196  1.00 19.90           N  
ATOM   1618  CA  TRP A 207      -5.754  20.879  11.593  1.00 19.26           C  
ATOM   1619  C   TRP A 207      -6.341  21.566  12.838  1.00 18.33           C  
ATOM   1620  O   TRP A 207      -7.513  21.924  12.850  1.00 18.05           O  
ATOM   1621  CB  TRP A 207      -5.575  19.375  11.863  1.00 19.24           C  
ATOM   1622  CG  TRP A 207      -6.869  18.711  12.202  1.00 18.81           C  
ATOM   1623  CD1 TRP A 207      -7.431  18.574  13.439  1.00 19.20           C  
ATOM   1624  CD2 TRP A 207      -7.780  18.111  11.278  1.00 19.08           C  
ATOM   1625  NE1 TRP A 207      -8.640  17.925  13.337  1.00 19.94           N  
ATOM   1626  CE2 TRP A 207      -8.881  17.637  12.022  1.00 18.13           C  
ATOM   1627  CE3 TRP A 207      -7.760  17.911   9.891  1.00 19.04           C  
ATOM   1628  CZ2 TRP A 207      -9.959  16.982  11.428  1.00 19.41           C  
ATOM   1629  CZ3 TRP A 207      -8.830  17.273   9.294  1.00 20.24           C  
ATOM   1630  CH2 TRP A 207      -9.921  16.805  10.069  1.00 20.76           C  
ATOM   1631  N   SER A 208      -5.522  21.731  13.878  1.00 17.39           N  
ATOM   1632  CA  SER A 208      -5.947  22.400  15.121  1.00 16.81           C  
ATOM   1633  C   SER A 208      -6.439  23.829  14.907  1.00 16.18           C  
ATOM   1634  O   SER A 208      -7.474  24.251  15.451  1.00 16.56           O  
ATOM   1635  CB  SER A 208      -4.804  22.383  16.143  1.00 16.56           C  
ATOM   1636  OG  SER A 208      -4.295  21.071  16.330  1.00 16.86           O  
ATOM   1637  N   VAL A 209      -5.713  24.598  14.111  1.00 16.18           N  
ATOM   1638  CA  VAL A 209      -6.176  25.945  13.771  1.00 15.94           C  
ATOM   1639  C   VAL A 209      -7.588  25.908  13.155  1.00 16.00           C  
ATOM   1640  O   VAL A 209      -8.440  26.699  13.528  1.00 16.28           O  
ATOM   1641  CB  VAL A 209      -5.197  26.706  12.835  1.00 15.99           C  
ATOM   1642  CG1 VAL A 209      -5.776  28.100  12.494  1.00 16.24           C  
ATOM   1643  CG2 VAL A 209      -3.833  26.853  13.478  1.00 14.79           C  
ATOM   1644  N   GLY A 210      -7.846  24.980  12.239  1.00 16.71           N  
ATOM   1645  CA  GLY A 210      -9.197  24.854  11.613  1.00 16.79           C  
ATOM   1646  C   GLY A 210     -10.309  24.555  12.610  1.00 16.82           C  
ATOM   1647  O   GLY A 210     -11.398  25.115  12.539  1.00 15.56           O  
ATOM   1648  N   CYS A 211     -10.013  23.662  13.544  1.00 17.19           N  
ATOM   1649  CA  CYS A 211     -10.902  23.366  14.664  1.00 17.52           C  
ATOM   1650  C   CYS A 211     -11.188  24.623  15.479  1.00 18.15           C  
ATOM   1651  O   CYS A 211     -12.332  24.910  15.812  1.00 19.30           O  
ATOM   1652  CB  CYS A 211     -10.273  22.281  15.569  1.00 17.25           C  
ATOM   1653  SG  CYS A 211     -10.216  20.652  14.784  1.00 15.79           S  
ATOM   1654  N   ILE A 212     -10.146  25.385  15.793  1.00 18.98           N  
ATOM   1655  CA  ILE A 212     -10.309  26.614  16.584  1.00 18.71           C  
ATOM   1656  C   ILE A 212     -11.117  27.661  15.803  1.00 19.17           C  
ATOM   1657  O   ILE A 212     -12.033  28.291  16.331  1.00 18.70           O  
ATOM   1658  CB  ILE A 212      -8.930  27.211  16.979  1.00 18.43           C  
ATOM   1659  CG1 ILE A 212      -8.220  26.310  17.987  1.00 18.85           C  
ATOM   1660  CG2 ILE A 212      -9.079  28.628  17.545  1.00 16.84           C  
ATOM   1661  CD1 ILE A 212      -6.682  26.499  18.000  1.00 18.51           C  
ATOM   1662  N   MET A 213     -10.754  27.852  14.544  1.00 19.69           N  
ATOM   1663  CA  MET A 213     -11.398  28.869  13.709  1.00 20.55           C  
ATOM   1664  C   MET A 213     -12.885  28.554  13.605  1.00 21.23           C  
ATOM   1665  O   MET A 213     -13.747  29.421  13.825  1.00 20.88           O  
ATOM   1666  CB  MET A 213     -10.739  28.899  12.318  1.00 20.20           C  
ATOM   1667  CG  MET A 213     -11.256  30.015  11.395  1.00 21.21           C  
ATOM   1668  SD  MET A 213     -10.406  30.098   9.789  1.00 20.77           S  
ATOM   1669  CE  MET A 213     -11.750  30.841   8.853  1.00 19.96           C  
ATOM   1670  N   ALA A 214     -13.186  27.293  13.301  1.00 21.98           N  
ATOM   1671  CA  ALA A 214     -14.592  26.872  13.169  1.00 22.23           C  
ATOM   1672  C   ALA A 214     -15.380  27.229  14.431  1.00 22.08           C  
ATOM   1673  O   ALA A 214     -16.477  27.771  14.348  1.00 22.51           O  
ATOM   1674  CB  ALA A 214     -14.692  25.378  12.855  1.00 21.33           C  
ATOM   1675  N   GLU A 215     -14.792  26.959  15.590  1.00 22.29           N  
ATOM   1676  CA  GLU A 215     -15.425  27.209  16.876  1.00 22.33           C  
ATOM   1677  C   GLU A 215     -15.647  28.693  17.165  1.00 23.01           C  
ATOM   1678  O   GLU A 215     -16.645  29.068  17.798  1.00 22.84           O  
ATOM   1679  CB  GLU A 215     -14.569  26.575  17.979  1.00 22.31           C  
ATOM   1680  CG  GLU A 215     -15.140  26.665  19.410  1.00 22.57           C  
ATOM   1681  CD  GLU A 215     -14.370  25.800  20.426  1.00 23.32           C  
ATOM   1682  OE1 GLU A 215     -13.587  24.907  20.029  1.00 21.55           O  
ATOM   1683  OE2 GLU A 215     -14.565  26.008  21.637  1.00 25.98           O  
ATOM   1684  N   LEU A 216     -14.707  29.529  16.729  1.00 23.52           N  
ATOM   1685  CA  LEU A 216     -14.869  30.981  16.851  1.00 24.21           C  
ATOM   1686  C   LEU A 216     -16.030  31.487  15.985  1.00 24.53           C  
ATOM   1687  O   LEU A 216     -16.745  32.417  16.373  1.00 23.73           O  
ATOM   1688  CB  LEU A 216     -13.566  31.723  16.491  1.00 24.01           C  
ATOM   1689  CG  LEU A 216     -12.333  31.408  17.353  1.00 24.78           C  
ATOM   1690  CD1 LEU A 216     -11.097  32.185  16.854  1.00 25.90           C  
ATOM   1691  CD2 LEU A 216     -12.585  31.663  18.848  1.00 22.99           C  
ATOM   1692  N   LEU A 217     -16.223  30.854  14.828  1.00 24.85           N  
ATOM   1693  CA  LEU A 217     -17.278  31.258  13.899  1.00 25.51           C  
ATOM   1694  C   LEU A 217     -18.649  30.810  14.368  1.00 26.05           C  
ATOM   1695  O   LEU A 217     -19.593  31.569  14.275  1.00 27.49           O  
ATOM   1696  CB  LEU A 217     -16.989  30.704  12.497  1.00 25.79           C  
ATOM   1697  CG  LEU A 217     -15.687  31.241  11.886  1.00 25.76           C  
ATOM   1698  CD1 LEU A 217     -15.383  30.544  10.580  1.00 26.01           C  
ATOM   1699  CD2 LEU A 217     -15.775  32.731  11.690  1.00 25.72           C  
ATOM   1700  N   THR A 218     -18.762  29.590  14.888  1.00 26.45           N  
ATOM   1701  CA  THR A 218     -20.062  29.012  15.222  1.00 26.45           C  
ATOM   1702  C   THR A 218     -20.409  29.091  16.702  1.00 26.66           C  
ATOM   1703  O   THR A 218     -21.571  28.920  17.066  1.00 26.19           O  
ATOM   1704  CB  THR A 218     -20.147  27.504  14.845  1.00 26.69           C  
ATOM   1705  OG1 THR A 218     -19.180  26.760  15.603  1.00 27.30           O  
ATOM   1706  CG2 THR A 218     -19.938  27.271  13.340  1.00 25.89           C  
ATOM   1707  N   GLY A 219     -19.415  29.313  17.561  1.00 26.71           N  
ATOM   1708  CA  GLY A 219     -19.645  29.245  18.994  1.00 26.78           C  
ATOM   1709  C   GLY A 219     -19.721  27.820  19.516  1.00 27.40           C  
ATOM   1710  O   GLY A 219     -20.067  27.606  20.681  1.00 27.83           O  
ATOM   1711  N   ARG A 220     -19.387  26.831  18.681  1.00 27.50           N  
ATOM   1712  CA  ARG A 220     -19.467  25.435  19.107  1.00 27.71           C  
ATOM   1713  C   ARG A 220     -18.201  24.654  18.792  1.00 26.55           C  
ATOM   1714  O   ARG A 220     -17.582  24.850  17.749  1.00 26.59           O  
ATOM   1715  CB  ARG A 220     -20.653  24.729  18.422  1.00 28.61           C  
ATOM   1716  CG  ARG A 220     -22.044  25.256  18.799  1.00 30.98           C  
ATOM   1717  CD  ARG A 220     -22.452  24.847  20.237  1.00 33.38           C  
ATOM   1718  NE  ARG A 220     -23.002  26.003  20.944  1.00 36.22           N  
ATOM   1719  CZ  ARG A 220     -23.059  26.138  22.266  1.00 37.54           C  
ATOM   1720  NH1 ARG A 220     -22.613  25.189  23.082  1.00 36.54           N  
ATOM   1721  NH2 ARG A 220     -23.570  27.256  22.775  1.00 39.95           N  
ATOM   1722  N   THR A 221     -17.846  23.723  19.672  1.00 25.48           N  
ATOM   1723  CA  THR A 221     -16.784  22.763  19.368  1.00 24.35           C  
ATOM   1724  C   THR A 221     -17.098  22.042  18.054  1.00 23.58           C  
ATOM   1725  O   THR A 221     -18.237  21.618  17.824  1.00 24.05           O  
ATOM   1726  CB  THR A 221     -16.607  21.762  20.510  1.00 24.24           C  
ATOM   1727  OG1 THR A 221     -16.678  22.458  21.755  1.00 26.10           O  
ATOM   1728  CG2 THR A 221     -15.250  21.044  20.422  1.00 24.27           C  
ATOM   1729  N   LEU A 222     -16.105  21.940  17.179  1.00 22.42           N  
ATOM   1730  CA  LEU A 222     -16.286  21.324  15.856  1.00 21.46           C  
ATOM   1731  C   LEU A 222     -16.392  19.793  15.920  1.00 21.02           C  
ATOM   1732  O   LEU A 222     -17.272  19.191  15.294  1.00 20.33           O  
ATOM   1733  CB  LEU A 222     -15.125  21.710  14.933  1.00 21.25           C  
ATOM   1734  CG  LEU A 222     -15.175  21.181  13.496  1.00 20.04           C  
ATOM   1735  CD1 LEU A 222     -16.451  21.688  12.840  1.00 17.21           C  
ATOM   1736  CD2 LEU A 222     -13.936  21.578  12.704  1.00 16.42           C  
ATOM   1737  N   PHE A 223     -15.486  19.168  16.672  1.00 20.24           N  
ATOM   1738  CA  PHE A 223     -15.466  17.716  16.826  1.00 19.92           C  
ATOM   1739  C   PHE A 223     -15.462  17.340  18.322  1.00 20.06           C  
ATOM   1740  O   PHE A 223     -14.427  16.951  18.858  1.00 19.19           O  
ATOM   1741  CB  PHE A 223     -14.216  17.142  16.134  1.00 20.07           C  
ATOM   1742  CG  PHE A 223     -14.101  17.483  14.661  1.00 18.97           C  
ATOM   1743  CD1 PHE A 223     -15.105  17.131  13.772  1.00 18.73           C  
ATOM   1744  CD2 PHE A 223     -12.965  18.119  14.164  1.00 17.91           C  
ATOM   1745  CE1 PHE A 223     -14.995  17.431  12.408  1.00 19.41           C  
ATOM   1746  CE2 PHE A 223     -12.829  18.408  12.793  1.00 19.04           C  
ATOM   1747  CZ  PHE A 223     -13.849  18.064  11.908  1.00 18.32           C  
ATOM   1748  N   PRO A 224     -16.613  17.497  19.010  1.00 20.60           N  
ATOM   1749  CA  PRO A 224     -16.700  17.205  20.444  1.00 20.65           C  
ATOM   1750  C   PRO A 224     -16.901  15.730  20.731  1.00 21.05           C  
ATOM   1751  O   PRO A 224     -17.923  15.335  21.296  1.00 21.78           O  
ATOM   1752  CB  PRO A 224     -17.911  18.026  20.881  1.00 20.82           C  
ATOM   1753  CG  PRO A 224     -18.752  18.111  19.668  1.00 19.99           C  
ATOM   1754  CD  PRO A 224     -17.806  18.235  18.541  1.00 20.46           C  
ATOM   1755  N   GLY A 225     -15.933  14.914  20.332  1.00 21.29           N  
ATOM   1756  CA  GLY A 225     -16.034  13.468  20.501  1.00 21.28           C  
ATOM   1757  C   GLY A 225     -16.065  13.029  21.957  1.00 21.70           C  
ATOM   1758  O   GLY A 225     -15.400  13.646  22.821  1.00 20.60           O  
ATOM   1759  N   THR A 226     -16.841  11.966  22.220  1.00 22.20           N  
ATOM   1760  CA  THR A 226     -16.983  11.399  23.564  1.00 22.97           C  
ATOM   1761  C   THR A 226     -15.886  10.391  23.865  1.00 23.13           C  
ATOM   1762  O   THR A 226     -15.746   9.977  25.018  1.00 23.63           O  
ATOM   1763  CB  THR A 226     -18.340  10.719  23.763  1.00 22.90           C  
ATOM   1764  OG1 THR A 226     -18.512   9.707  22.761  1.00 25.27           O  
ATOM   1765  CG2 THR A 226     -19.481  11.741  23.641  1.00 23.42           C  
ATOM   1766  N   ASP A 227     -15.127  10.013  22.831  1.00 22.81           N  
ATOM   1767  CA  ASP A 227     -13.932   9.149  22.937  1.00 22.60           C  
ATOM   1768  C   ASP A 227     -13.216   9.210  21.593  1.00 21.82           C  
ATOM   1769  O   ASP A 227     -13.705   9.872  20.680  1.00 22.14           O  
ATOM   1770  CB  ASP A 227     -14.317   7.710  23.316  1.00 22.92           C  
ATOM   1771  CG  ASP A 227     -15.267   7.055  22.300  1.00 25.07           C  
ATOM   1772  OD1 ASP A 227     -14.869   6.845  21.135  1.00 27.25           O  
ATOM   1773  OD2 ASP A 227     -16.401   6.701  22.671  1.00 29.17           O  
ATOM   1774  N   HIS A 228     -12.077   8.541  21.442  1.00 21.45           N  
ATOM   1775  CA  HIS A 228     -11.272   8.676  20.209  1.00 21.09           C  
ATOM   1776  C   HIS A 228     -12.077   8.254  18.963  1.00 20.88           C  
ATOM   1777  O   HIS A 228     -12.001   8.893  17.918  1.00 20.23           O  
ATOM   1778  CB  HIS A 228     -10.007   7.818  20.283  1.00 21.17           C  
ATOM   1779  CG  HIS A 228      -9.003   8.263  21.311  1.00 22.42           C  
ATOM   1780  ND1 HIS A 228      -9.292   8.347  22.659  1.00 21.96           N  
ATOM   1781  CD2 HIS A 228      -7.693   8.597  21.188  1.00 23.17           C  
ATOM   1782  CE1 HIS A 228      -8.206   8.720  23.316  1.00 23.18           C  
ATOM   1783  NE2 HIS A 228      -7.225   8.884  22.448  1.00 23.20           N  
ATOM   1784  N   ILE A 229     -12.855   7.178  19.099  1.00 20.56           N  
ATOM   1785  CA  ILE A 229     -13.568   6.568  17.977  1.00 20.51           C  
ATOM   1786  C   ILE A 229     -14.790   7.418  17.616  1.00 20.60           C  
ATOM   1787  O   ILE A 229     -15.036   7.704  16.447  1.00 20.55           O  
ATOM   1788  CB  ILE A 229     -13.986   5.106  18.302  1.00 20.77           C  
ATOM   1789  CG1 ILE A 229     -12.745   4.255  18.567  1.00 21.67           C  
ATOM   1790  CG2 ILE A 229     -14.796   4.498  17.173  1.00 21.12           C  
ATOM   1791  CD1 ILE A 229     -11.793   4.189  17.398  1.00 20.45           C  
ATOM   1792  N   ASP A 230     -15.527   7.867  18.623  1.00 20.28           N  
ATOM   1793  CA  ASP A 230     -16.617   8.793  18.379  1.00 20.25           C  
ATOM   1794  C   ASP A 230     -16.104  10.063  17.668  1.00 20.08           C  
ATOM   1795  O   ASP A 230     -16.758  10.550  16.745  1.00 19.43           O  
ATOM   1796  CB  ASP A 230     -17.314   9.129  19.687  1.00 20.59           C  
ATOM   1797  CG  ASP A 230     -18.460  10.099  19.502  1.00 21.88           C  
ATOM   1798  OD1 ASP A 230     -19.429   9.778  18.783  1.00 21.78           O  
ATOM   1799  OD2 ASP A 230     -18.377  11.193  20.081  1.00 24.60           O  
ATOM   1800  N   GLN A 231     -14.935  10.579  18.093  1.00 19.33           N  
ATOM   1801  CA  GLN A 231     -14.354  11.767  17.491  1.00 18.97           C  
ATOM   1802  C   GLN A 231     -13.904  11.534  16.063  1.00 18.96           C  
ATOM   1803  O   GLN A 231     -14.132  12.394  15.242  1.00 19.61           O  
ATOM   1804  CB  GLN A 231     -13.170  12.313  18.279  1.00 19.22           C  
ATOM   1805  CG  GLN A 231     -12.683  13.660  17.740  1.00 19.09           C  
ATOM   1806  CD  GLN A 231     -11.690  14.311  18.652  1.00 21.49           C  
ATOM   1807  OE1 GLN A 231     -11.737  14.100  19.864  1.00 23.55           O  
ATOM   1808  NE2 GLN A 231     -10.773  15.113  18.087  1.00 21.76           N  
ATOM   1809  N   LEU A 232     -13.274  10.394  15.772  1.00 18.63           N  
ATOM   1810  CA  LEU A 232     -12.964  10.026  14.395  1.00 18.84           C  
ATOM   1811  C   LEU A 232     -14.222  10.025  13.523  1.00 19.76           C  
ATOM   1812  O   LEU A 232     -14.197  10.503  12.397  1.00 19.37           O  
ATOM   1813  CB  LEU A 232     -12.290   8.655  14.310  1.00 18.69           C  
ATOM   1814  CG  LEU A 232     -11.931   8.209  12.885  1.00 19.88           C  
ATOM   1815  CD1 LEU A 232     -10.857   9.117  12.307  1.00 19.34           C  
ATOM   1816  CD2 LEU A 232     -11.491   6.732  12.786  1.00 21.14           C  
ATOM   1817  N   LYS A 233     -15.321   9.492  14.044  1.00 20.40           N  
ATOM   1818  CA  LYS A 233     -16.541   9.409  13.255  1.00 21.54           C  
ATOM   1819  C   LYS A 233     -17.081  10.795  12.930  1.00 21.74           C  
ATOM   1820  O   LYS A 233     -17.525  11.044  11.803  1.00 21.44           O  
ATOM   1821  CB  LYS A 233     -17.592   8.548  13.959  1.00 21.78           C  
ATOM   1822  CG  LYS A 233     -17.216   7.059  13.939  1.00 23.67           C  
ATOM   1823  CD  LYS A 233     -18.254   6.223  14.675  1.00 24.03           C  
ATOM   1824  CE  LYS A 233     -17.915   4.749  14.679  1.00 22.40           C  
ATOM   1825  NZ  LYS A 233     -18.917   4.107  15.584  1.00 21.74           N  
ATOM   1826  N   LEU A 234     -17.019  11.700  13.903  1.00 21.52           N  
ATOM   1827  CA  LEU A 234     -17.434  13.088  13.665  1.00 21.38           C  
ATOM   1828  C   LEU A 234     -16.577  13.766  12.599  1.00 21.56           C  
ATOM   1829  O   LEU A 234     -17.083  14.511  11.773  1.00 21.97           O  
ATOM   1830  CB  LEU A 234     -17.370  13.889  14.957  1.00 21.31           C  
ATOM   1831  CG  LEU A 234     -18.334  13.471  16.064  1.00 20.96           C  
ATOM   1832  CD1 LEU A 234     -18.057  14.345  17.295  1.00 21.94           C  
ATOM   1833  CD2 LEU A 234     -19.791  13.581  15.577  1.00 21.18           C  
ATOM   1834  N   ILE A 235     -15.278  13.490  12.620  1.00 22.04           N  
ATOM   1835  CA  ILE A 235     -14.349  14.040  11.654  1.00 21.88           C  
ATOM   1836  C   ILE A 235     -14.611  13.489  10.243  1.00 22.55           C  
ATOM   1837  O   ILE A 235     -14.684  14.251   9.281  1.00 22.58           O  
ATOM   1838  CB  ILE A 235     -12.891  13.732  12.067  1.00 22.00           C  
ATOM   1839  CG1 ILE A 235     -12.528  14.532  13.327  1.00 22.21           C  
ATOM   1840  CG2 ILE A 235     -11.940  14.009  10.903  1.00 19.66           C  
ATOM   1841  CD1 ILE A 235     -11.139  14.222  13.933  1.00 21.99           C  
ATOM   1842  N   LEU A 236     -14.722  12.172  10.107  1.00 23.04           N  
ATOM   1843  CA  LEU A 236     -14.891  11.553   8.767  1.00 23.49           C  
ATOM   1844  C   LEU A 236     -16.233  11.910   8.118  1.00 24.26           C  
ATOM   1845  O   LEU A 236     -16.350  12.010   6.890  1.00 25.07           O  
ATOM   1846  CB  LEU A 236     -14.700  10.047   8.843  1.00 22.82           C  
ATOM   1847  CG  LEU A 236     -13.312   9.610   9.294  1.00 21.42           C  
ATOM   1848  CD1 LEU A 236     -13.222   8.101   9.368  1.00 17.51           C  
ATOM   1849  CD2 LEU A 236     -12.219  10.177   8.373  1.00 19.85           C  
ATOM   1850  N   ARG A 237     -17.227  12.133   8.957  1.00 24.75           N  
ATOM   1851  CA  ARG A 237     -18.521  12.568   8.522  1.00 26.11           C  
ATOM   1852  C   ARG A 237     -18.423  13.948   7.845  1.00 25.84           C  
ATOM   1853  O   ARG A 237     -19.027  14.161   6.807  1.00 25.53           O  
ATOM   1854  CB  ARG A 237     -19.482  12.551   9.725  1.00 26.93           C  
ATOM   1855  CG  ARG A 237     -20.800  13.312   9.587  1.00 31.69           C  
ATOM   1856  CD  ARG A 237     -21.618  12.956   8.348  1.00 37.56           C  
ATOM   1857  NE  ARG A 237     -22.857  12.225   8.654  1.00 41.08           N  
ATOM   1858  CZ  ARG A 237     -23.005  10.896   8.588  1.00 44.60           C  
ATOM   1859  NH1 ARG A 237     -21.993  10.105   8.238  1.00 46.67           N  
ATOM   1860  NH2 ARG A 237     -24.181  10.342   8.879  1.00 45.74           N  
ATOM   1861  N   LEU A 238     -17.648  14.873   8.422  1.00 25.35           N  
ATOM   1862  CA  LEU A 238     -17.440  16.181   7.809  1.00 24.73           C  
ATOM   1863  C   LEU A 238     -16.526  16.121   6.577  1.00 24.44           C  
ATOM   1864  O   LEU A 238     -16.847  16.688   5.538  1.00 24.34           O  
ATOM   1865  CB  LEU A 238     -16.854  17.166   8.816  1.00 25.00           C  
ATOM   1866  CG  LEU A 238     -16.693  18.613   8.317  1.00 25.75           C  
ATOM   1867  CD1 LEU A 238     -18.053  19.223   7.909  1.00 25.00           C  
ATOM   1868  CD2 LEU A 238     -16.044  19.486   9.379  1.00 25.35           C  
ATOM   1869  N   VAL A 239     -15.383  15.451   6.693  1.00 24.01           N  
ATOM   1870  CA  VAL A 239     -14.332  15.541   5.673  1.00 23.88           C  
ATOM   1871  C   VAL A 239     -14.258  14.347   4.724  1.00 24.47           C  
ATOM   1872  O   VAL A 239     -13.470  14.356   3.782  1.00 25.40           O  
ATOM   1873  CB  VAL A 239     -12.929  15.808   6.305  1.00 23.91           C  
ATOM   1874  CG1 VAL A 239     -13.006  16.984   7.268  1.00 23.00           C  
ATOM   1875  CG2 VAL A 239     -12.377  14.579   7.009  1.00 22.85           C  
ATOM   1876  N   GLY A 240     -15.100  13.347   4.933  1.00 25.18           N  
ATOM   1877  CA  GLY A 240     -15.078  12.150   4.106  1.00 25.80           C  
ATOM   1878  C   GLY A 240     -14.157  11.100   4.674  1.00 26.17           C  
ATOM   1879  O   GLY A 240     -13.261  11.412   5.463  1.00 26.58           O  
ATOM   1880  N   THR A 241     -14.396   9.854   4.288  1.00 26.80           N  
ATOM   1881  CA  THR A 241     -13.508   8.748   4.610  1.00 27.54           C  
ATOM   1882  C   THR A 241     -12.290   8.774   3.693  1.00 29.00           C  
ATOM   1883  O   THR A 241     -12.372   9.316   2.594  1.00 28.78           O  
ATOM   1884  CB  THR A 241     -14.215   7.399   4.451  1.00 27.73           C  
ATOM   1885  OG1 THR A 241     -14.990   7.412   3.240  1.00 26.46           O  
ATOM   1886  CG2 THR A 241     -15.124   7.122   5.681  1.00 25.97           C  
ATOM   1887  N   PRO A 242     -11.146   8.216   4.154  1.00 30.79           N  
ATOM   1888  CA  PRO A 242      -9.900   8.191   3.372  1.00 31.95           C  
ATOM   1889  C   PRO A 242     -10.045   7.554   1.995  1.00 33.34           C  
ATOM   1890  O   PRO A 242     -10.682   6.516   1.869  1.00 33.01           O  
ATOM   1891  CB  PRO A 242      -8.977   7.323   4.226  1.00 31.79           C  
ATOM   1892  CG  PRO A 242      -9.459   7.526   5.609  1.00 31.54           C  
ATOM   1893  CD  PRO A 242     -10.947   7.618   5.491  1.00 30.69           C  
ATOM   1894  N   GLY A 243      -9.460   8.183   0.977  1.00 35.05           N  
ATOM   1895  CA  GLY A 243      -9.354   7.563  -0.348  1.00 36.41           C  
ATOM   1896  C   GLY A 243      -8.201   6.576  -0.349  1.00 37.39           C  
ATOM   1897  O   GLY A 243      -7.559   6.354   0.682  1.00 37.77           O  
ATOM   1898  N   ALA A 244      -7.918   5.993  -1.504  1.00 38.64           N  
ATOM   1899  CA  ALA A 244      -6.885   4.959  -1.593  1.00 39.33           C  
ATOM   1900  C   ALA A 244      -5.476   5.507  -1.344  1.00 39.93           C  
ATOM   1901  O   ALA A 244      -4.646   4.855  -0.694  1.00 40.01           O  
ATOM   1902  CB  ALA A 244      -6.958   4.273  -2.948  1.00 39.63           C  
ATOM   1903  N   GLU A 245      -5.208   6.708  -1.843  1.00 40.60           N  
ATOM   1904  CA  GLU A 245      -3.868   7.277  -1.740  1.00 41.12           C  
ATOM   1905  C   GLU A 245      -3.466   7.482  -0.274  1.00 40.97           C  
ATOM   1906  O   GLU A 245      -2.347   7.155   0.124  1.00 40.83           O  
ATOM   1907  CB  GLU A 245      -3.790   8.590  -2.514  1.00 41.62           C  
ATOM   1908  CG  GLU A 245      -2.370   9.100  -2.759  1.00 43.66           C  
ATOM   1909  CD  GLU A 245      -2.313  10.630  -2.902  1.00 47.12           C  
ATOM   1910  OE1 GLU A 245      -1.257  11.228  -2.569  1.00 47.18           O  
ATOM   1911  OE2 GLU A 245      -3.326  11.236  -3.341  1.00 50.49           O  
ATOM   1912  N   LEU A 246      -4.391   8.000   0.528  1.00 40.81           N  
ATOM   1913  CA  LEU A 246      -4.117   8.257   1.937  1.00 40.76           C  
ATOM   1914  C   LEU A 246      -3.937   6.969   2.728  1.00 41.14           C  
ATOM   1915  O   LEU A 246      -3.056   6.884   3.589  1.00 40.46           O  
ATOM   1916  CB  LEU A 246      -5.236   9.108   2.550  1.00 40.65           C  
ATOM   1917  CG  LEU A 246      -5.168   9.432   4.047  1.00 40.00           C  
ATOM   1918  CD1 LEU A 246      -3.771   9.851   4.490  1.00 38.20           C  
ATOM   1919  CD2 LEU A 246      -6.176  10.524   4.378  1.00 40.14           C  
ATOM   1920  N   LEU A 247      -4.776   5.974   2.437  1.00 41.87           N  
ATOM   1921  CA  LEU A 247      -4.689   4.661   3.097  1.00 42.67           C  
ATOM   1922  C   LEU A 247      -3.271   4.079   3.068  1.00 43.13           C  
ATOM   1923  O   LEU A 247      -2.756   3.654   4.098  1.00 42.71           O  
ATOM   1924  CB  LEU A 247      -5.692   3.663   2.487  1.00 42.65           C  
ATOM   1925  CG  LEU A 247      -7.138   3.749   2.995  1.00 42.91           C  
ATOM   1926  CD1 LEU A 247      -8.062   2.794   2.221  1.00 42.60           C  
ATOM   1927  CD2 LEU A 247      -7.193   3.455   4.490  1.00 42.14           C  
ATOM   1928  N   LYS A 248      -2.638   4.091   1.899  1.00 44.30           N  
ATOM   1929  CA  LYS A 248      -1.257   3.612   1.762  1.00 45.57           C  
ATOM   1930  C   LYS A 248      -0.344   4.258   2.791  1.00 46.15           C  
ATOM   1931  O   LYS A 248       0.439   3.574   3.455  1.00 46.38           O  
ATOM   1932  CB  LYS A 248      -0.711   3.911   0.365  1.00 45.83           C  
ATOM   1933  CG  LYS A 248      -1.254   3.002  -0.718  1.00 47.69           C  
ATOM   1934  CD  LYS A 248      -0.656   3.337  -2.091  1.00 49.86           C  
ATOM   1935  CE  LYS A 248      -1.142   4.700  -2.608  1.00 50.32           C  
ATOM   1936  NZ  LYS A 248      -0.984   4.839  -4.090  1.00 50.98           N  
ATOM   1937  N   LYS A 249      -0.482   5.576   2.941  1.00 46.88           N  
ATOM   1938  CA  LYS A 249       0.398   6.369   3.807  1.00 47.25           C  
ATOM   1939  C   LYS A 249       0.226   6.051   5.297  1.00 47.93           C  
ATOM   1940  O   LYS A 249       1.097   6.371   6.121  1.00 47.90           O  
ATOM   1941  CB  LYS A 249       0.150   7.857   3.592  1.00 47.22           C  
ATOM   1942  CG  LYS A 249       0.107   8.312   2.151  1.00 46.85           C  
ATOM   1943  CD  LYS A 249       0.019   9.815   2.133  1.00 47.67           C  
ATOM   1944  CE  LYS A 249      -0.151  10.380   0.741  1.00 47.18           C  
ATOM   1945  NZ  LYS A 249      -0.313  11.856   0.845  1.00 46.05           N  
ATOM   1946  N   ILE A 250      -0.905   5.449   5.653  1.00 48.55           N  
ATOM   1947  CA  ILE A 250      -1.093   4.994   7.015  1.00 49.07           C  
ATOM   1948  C   ILE A 250      -0.196   3.780   7.187  1.00 50.06           C  
ATOM   1949  O   ILE A 250      -0.558   2.665   6.826  1.00 49.97           O  
ATOM   1950  CB  ILE A 250      -2.561   4.673   7.325  1.00 48.84           C  
ATOM   1951  CG1 ILE A 250      -3.389   5.953   7.223  1.00 48.15           C  
ATOM   1952  CG2 ILE A 250      -2.697   4.068   8.726  1.00 48.45           C  
ATOM   1953  CD1 ILE A 250      -4.843   5.729   7.340  1.00 47.64           C  
ATOM   1954  N   SER A 251       0.999   4.029   7.717  1.00 51.36           N  
ATOM   1955  CA  SER A 251       1.988   2.975   7.956  1.00 52.19           C  
ATOM   1956  C   SER A 251       1.566   2.016   9.082  1.00 52.61           C  
ATOM   1957  O   SER A 251       2.182   0.963   9.269  1.00 52.90           O  
ATOM   1958  CB  SER A 251       3.371   3.594   8.247  1.00 52.31           C  
ATOM   1959  OG  SER A 251       3.309   4.560   9.286  1.00 52.99           O  
ATOM   1960  N   SER A 252       0.504   2.376   9.806  1.00 52.84           N  
ATOM   1961  CA  SER A 252       0.000   1.584  10.917  1.00 52.95           C  
ATOM   1962  C   SER A 252      -1.034   0.580  10.410  1.00 52.81           C  
ATOM   1963  O   SER A 252      -2.214   0.914  10.278  1.00 53.21           O  
ATOM   1964  CB  SER A 252      -0.618   2.521  11.966  1.00 52.90           C  
ATOM   1965  OG  SER A 252      -0.288   2.112  13.282  1.00 54.39           O  
ATOM   1966  N   GLU A 253      -0.598  -0.646  10.123  1.00 52.36           N  
ATOM   1967  CA  GLU A 253      -1.500  -1.665   9.581  1.00 51.93           C  
ATOM   1968  C   GLU A 253      -2.760  -1.836  10.417  1.00 51.13           C  
ATOM   1969  O   GLU A 253      -3.824  -2.112   9.869  1.00 51.35           O  
ATOM   1970  CB  GLU A 253      -0.814  -3.034   9.443  1.00 52.16           C  
ATOM   1971  CG  GLU A 253      -1.618  -4.030   8.576  1.00 53.26           C  
ATOM   1972  CD  GLU A 253      -1.320  -5.505   8.861  1.00 55.71           C  
ATOM   1973  OE1 GLU A 253      -2.230  -6.332   8.605  1.00 56.32           O  
ATOM   1974  OE2 GLU A 253      -0.192  -5.842   9.322  1.00 56.61           O  
ATOM   1975  N   SER A 254      -2.653  -1.705  11.735  1.00 50.24           N  
ATOM   1976  CA  SER A 254      -3.838  -1.852  12.568  1.00 49.63           C  
ATOM   1977  C   SER A 254      -4.835  -0.731  12.277  1.00 48.55           C  
ATOM   1978  O   SER A 254      -6.006  -1.011  12.010  1.00 48.48           O  
ATOM   1979  CB  SER A 254      -3.497  -1.906  14.056  1.00 49.74           C  
ATOM   1980  OG  SER A 254      -4.577  -2.502  14.778  1.00 49.99           O  
ATOM   1981  N   ALA A 255      -4.357   0.519  12.307  1.00 47.58           N  
ATOM   1982  CA  ALA A 255      -5.175   1.704  11.970  1.00 46.51           C  
ATOM   1983  C   ALA A 255      -5.804   1.577  10.580  1.00 45.98           C  
ATOM   1984  O   ALA A 255      -7.025   1.719  10.418  1.00 45.94           O  
ATOM   1985  CB  ALA A 255      -4.341   2.966  12.048  1.00 46.06           C  
ATOM   1986  N   ARG A 256      -4.966   1.280   9.589  1.00 44.99           N  
ATOM   1987  CA  ARG A 256      -5.410   1.113   8.199  1.00 44.30           C  
ATOM   1988  C   ARG A 256      -6.541   0.097   8.102  1.00 42.69           C  
ATOM   1989  O   ARG A 256      -7.569   0.334   7.463  1.00 42.96           O  
ATOM   1990  CB  ARG A 256      -4.229   0.669   7.333  1.00 44.57           C  
ATOM   1991  CG  ARG A 256      -4.501   0.628   5.833  1.00 46.28           C  
ATOM   1992  CD  ARG A 256      -3.183   0.605   5.035  1.00 47.73           C  
ATOM   1993  NE  ARG A 256      -2.461  -0.666   5.162  1.00 49.40           N  
ATOM   1994  CZ  ARG A 256      -1.389  -0.895   5.930  1.00 51.02           C  
ATOM   1995  NH1 ARG A 256      -0.843   0.051   6.695  1.00 51.20           N  
ATOM   1996  NH2 ARG A 256      -0.848  -2.110   5.933  1.00 51.88           N  
ATOM   1997  N   ASN A 257      -6.347  -1.032   8.765  1.00 40.80           N  
ATOM   1998  CA  ASN A 257      -7.339  -2.094   8.796  1.00 39.02           C  
ATOM   1999  C   ASN A 257      -8.699  -1.674   9.394  1.00 37.23           C  
ATOM   2000  O   ASN A 257      -9.751  -2.096   8.913  1.00 36.25           O  
ATOM   2001  CB  ASN A 257      -6.765  -3.277   9.569  1.00 39.34           C  
ATOM   2002  CG  ASN A 257      -7.397  -4.562   9.184  1.00 39.54           C  
ATOM   2003  OD1 ASN A 257      -6.712  -5.528   8.880  1.00 42.24           O  
ATOM   2004  ND2 ASN A 257      -8.715  -4.586   9.164  1.00 40.27           N  
ATOM   2005  N   TYR A 258      -8.676  -0.848  10.437  1.00 35.56           N  
ATOM   2006  CA  TYR A 258      -9.918  -0.348  11.030  1.00 34.59           C  
ATOM   2007  C   TYR A 258     -10.645   0.634  10.102  1.00 34.85           C  
ATOM   2008  O   TYR A 258     -11.855   0.546   9.929  1.00 34.07           O  
ATOM   2009  CB  TYR A 258      -9.663   0.315  12.380  1.00 34.19           C  
ATOM   2010  CG  TYR A 258     -10.875   1.048  12.889  1.00 32.05           C  
ATOM   2011  CD1 TYR A 258     -12.035   0.357  13.193  1.00 31.09           C  
ATOM   2012  CD2 TYR A 258     -10.879   2.426  13.033  1.00 28.75           C  
ATOM   2013  CE1 TYR A 258     -13.165   1.009  13.635  1.00 30.13           C  
ATOM   2014  CE2 TYR A 258     -12.008   3.091  13.495  1.00 27.67           C  
ATOM   2015  CZ  TYR A 258     -13.151   2.376  13.789  1.00 28.00           C  
ATOM   2016  OH  TYR A 258     -14.293   3.002  14.236  1.00 26.46           O  
ATOM   2017  N   ILE A 259      -9.905   1.563   9.513  1.00 35.55           N  
ATOM   2018  CA  ILE A 259     -10.491   2.556   8.608  1.00 36.69           C  
ATOM   2019  C   ILE A 259     -11.203   1.911   7.431  1.00 37.06           C  
ATOM   2020  O   ILE A 259     -12.275   2.361   7.037  1.00 37.07           O  
ATOM   2021  CB  ILE A 259      -9.427   3.512   8.035  1.00 37.14           C  
ATOM   2022  CG1 ILE A 259      -8.857   4.395   9.139  1.00 37.15           C  
ATOM   2023  CG2 ILE A 259     -10.039   4.403   6.926  1.00 37.74           C  
ATOM   2024  CD1 ILE A 259      -7.408   4.726   8.946  1.00 38.91           C  
ATOM   2025  N   GLN A 260     -10.608   0.849   6.889  1.00 37.65           N  
ATOM   2026  CA  GLN A 260     -11.204   0.094   5.782  1.00 38.03           C  
ATOM   2027  C   GLN A 260     -12.466  -0.657   6.178  1.00 37.60           C  
ATOM   2028  O   GLN A 260     -13.176  -1.147   5.308  1.00 37.50           O  
ATOM   2029  CB  GLN A 260     -10.218  -0.942   5.223  1.00 38.66           C  
ATOM   2030  CG  GLN A 260      -9.030  -0.390   4.437  1.00 40.51           C  
ATOM   2031  CD  GLN A 260      -8.011  -1.494   4.097  1.00 43.81           C  
ATOM   2032  OE1 GLN A 260      -8.276  -2.697   4.284  1.00 45.21           O  
ATOM   2033  NE2 GLN A 260      -6.843  -1.087   3.605  1.00 45.30           N  
ATOM   2034  N   SER A 261     -12.727  -0.801   7.475  1.00 37.13           N  
ATOM   2035  CA  SER A 261     -14.006  -1.359   7.925  1.00 36.54           C  
ATOM   2036  C   SER A 261     -15.162  -0.340   7.832  1.00 36.23           C  
ATOM   2037  O   SER A 261     -16.327  -0.714   7.891  1.00 35.91           O  
ATOM   2038  CB  SER A 261     -13.890  -1.890   9.360  1.00 36.20           C  
ATOM   2039  OG  SER A 261     -13.957  -0.852  10.325  1.00 35.45           O  
ATOM   2040  N   LEU A 262     -14.852   0.944   7.704  1.00 35.90           N  
ATOM   2041  CA  LEU A 262     -15.899   1.960   7.795  1.00 35.86           C  
ATOM   2042  C   LEU A 262     -16.627   2.151   6.465  1.00 35.96           C  
ATOM   2043  O   LEU A 262     -16.009   2.107   5.410  1.00 36.15           O  
ATOM   2044  CB  LEU A 262     -15.303   3.288   8.283  1.00 35.91           C  
ATOM   2045  CG  LEU A 262     -14.656   3.288   9.674  1.00 34.30           C  
ATOM   2046  CD1 LEU A 262     -14.184   4.684  10.024  1.00 32.90           C  
ATOM   2047  CD2 LEU A 262     -15.610   2.779  10.737  1.00 32.85           C  
ATOM   2048  N   THR A 263     -17.946   2.334   6.523  1.00 36.28           N  
ATOM   2049  CA  THR A 263     -18.721   2.721   5.346  1.00 36.77           C  
ATOM   2050  C   THR A 263     -18.118   3.992   4.745  1.00 36.59           C  
ATOM   2051  O   THR A 263     -17.933   4.979   5.454  1.00 35.91           O  
ATOM   2052  CB  THR A 263     -20.192   3.057   5.689  1.00 37.24           C  
ATOM   2053  OG1 THR A 263     -20.809   1.954   6.363  1.00 38.11           O  
ATOM   2054  CG2 THR A 263     -20.992   3.384   4.399  1.00 37.84           C  
ATOM   2055  N   GLN A 264     -17.818   3.954   3.446  1.00 36.41           N  
ATOM   2056  CA  GLN A 264     -17.299   5.129   2.754  1.00 36.42           C  
ATOM   2057  C   GLN A 264     -18.328   6.274   2.758  1.00 35.65           C  
ATOM   2058  O   GLN A 264     -19.526   6.056   2.569  1.00 35.28           O  
ATOM   2059  CB  GLN A 264     -16.805   4.773   1.343  1.00 36.55           C  
ATOM   2060  CG  GLN A 264     -15.576   3.818   1.391  1.00 38.77           C  
ATOM   2061  CD  GLN A 264     -14.850   3.643   0.054  1.00 39.78           C  
ATOM   2062  OE1 GLN A 264     -14.435   4.621  -0.582  1.00 40.98           O  
ATOM   2063  NE2 GLN A 264     -14.668   2.386  -0.362  1.00 40.74           N  
ATOM   2064  N   MET A 265     -17.833   7.478   3.052  1.00 34.97           N  
ATOM   2065  CA  MET A 265     -18.643   8.691   3.159  1.00 34.26           C  
ATOM   2066  C   MET A 265     -17.964   9.790   2.344  1.00 33.39           C  
ATOM   2067  O   MET A 265     -16.742   9.926   2.386  1.00 32.89           O  
ATOM   2068  CB  MET A 265     -18.743   9.164   4.615  1.00 34.44           C  
ATOM   2069  CG  MET A 265     -19.499   8.241   5.590  1.00 35.68           C  
ATOM   2070  SD  MET A 265     -19.531   8.912   7.290  1.00 36.45           S  
ATOM   2071  CE  MET A 265     -17.868   8.530   7.850  1.00 35.58           C  
ATOM   2072  N   PRO A 266     -18.750  10.589   1.611  1.00 32.22           N  
ATOM   2073  CA  PRO A 266     -18.190  11.723   0.902  1.00 31.68           C  
ATOM   2074  C   PRO A 266     -17.960  12.912   1.826  1.00 30.57           C  
ATOM   2075  O   PRO A 266     -18.604  13.024   2.857  1.00 30.51           O  
ATOM   2076  CB  PRO A 266     -19.286  12.057  -0.097  1.00 31.62           C  
ATOM   2077  CG  PRO A 266     -20.514  11.797   0.669  1.00 32.29           C  
ATOM   2078  CD  PRO A 266     -20.215  10.564   1.491  1.00 32.56           C  
ATOM   2079  N   LYS A 267     -17.041  13.786   1.444  1.00 29.96           N  
ATOM   2080  CA  LYS A 267     -16.841  15.068   2.123  1.00 29.74           C  
ATOM   2081  C   LYS A 267     -18.142  15.875   2.037  1.00 29.12           C  
ATOM   2082  O   LYS A 267     -18.746  15.942   0.958  1.00 28.99           O  
ATOM   2083  CB  LYS A 267     -15.704  15.835   1.443  1.00 29.57           C  
ATOM   2084  CG  LYS A 267     -15.701  17.315   1.743  1.00 31.47           C  
ATOM   2085  CD  LYS A 267     -14.520  18.043   1.119  1.00 31.53           C  
ATOM   2086  CE  LYS A 267     -14.664  19.560   1.280  1.00 32.29           C  
ATOM   2087  NZ  LYS A 267     -16.101  20.046   1.262  1.00 30.87           N  
ATOM   2088  N   MET A 268     -18.573  16.451   3.161  1.00 28.05           N  
ATOM   2089  CA  MET A 268     -19.761  17.322   3.210  1.00 28.11           C  
ATOM   2090  C   MET A 268     -19.500  18.699   2.591  1.00 27.62           C  
ATOM   2091  O   MET A 268     -18.362  19.113   2.364  1.00 27.77           O  
ATOM   2092  CB  MET A 268     -20.269  17.522   4.653  1.00 28.57           C  
ATOM   2093  CG  MET A 268     -21.044  16.338   5.212  1.00 30.16           C  
ATOM   2094  SD  MET A 268     -21.572  16.509   6.931  1.00 32.25           S  
ATOM   2095  CE  MET A 268     -22.598  17.979   6.899  1.00 34.38           C  
ATOM   2096  N   ASN A 269     -20.571  19.404   2.301  1.00 27.44           N  
ATOM   2097  CA  ASN A 269     -20.458  20.739   1.750  1.00 27.76           C  
ATOM   2098  C   ASN A 269     -20.254  21.727   2.918  1.00 27.43           C  
ATOM   2099  O   ASN A 269     -21.082  21.804   3.811  1.00 26.29           O  
ATOM   2100  CB  ASN A 269     -21.704  21.038   0.921  1.00 28.08           C  
ATOM   2101  CG  ASN A 269     -21.717  22.441   0.376  1.00 28.57           C  
ATOM   2102  OD1 ASN A 269     -21.325  23.380   1.059  1.00 29.42           O  
ATOM   2103  ND2 ASN A 269     -22.181  22.593  -0.867  1.00 28.53           N  
ATOM   2104  N   PHE A 270     -19.125  22.432   2.934  1.00 27.74           N  
ATOM   2105  CA  PHE A 270     -18.804  23.293   4.075  1.00 28.48           C  
ATOM   2106  C   PHE A 270     -19.744  24.495   4.155  1.00 28.96           C  
ATOM   2107  O   PHE A 270     -20.069  24.968   5.259  1.00 29.01           O  
ATOM   2108  CB  PHE A 270     -17.331  23.703   4.042  1.00 28.77           C  
ATOM   2109  CG  PHE A 270     -16.396  22.675   4.669  1.00 29.20           C  
ATOM   2110  CD1 PHE A 270     -16.523  21.319   4.382  1.00 28.82           C  
ATOM   2111  CD2 PHE A 270     -15.387  23.070   5.544  1.00 28.02           C  
ATOM   2112  CE1 PHE A 270     -15.664  20.399   4.946  1.00 27.96           C  
ATOM   2113  CE2 PHE A 270     -14.545  22.145   6.116  1.00 27.37           C  
ATOM   2114  CZ  PHE A 270     -14.678  20.818   5.818  1.00 27.53           C  
ATOM   2115  N   ALA A 271     -20.245  24.935   2.992  1.00 29.17           N  
ATOM   2116  CA  ALA A 271     -21.205  26.043   2.923  1.00 29.50           C  
ATOM   2117  C   ALA A 271     -22.542  25.712   3.573  1.00 29.92           C  
ATOM   2118  O   ALA A 271     -23.222  26.609   4.032  1.00 31.09           O  
ATOM   2119  CB  ALA A 271     -21.409  26.506   1.466  1.00 29.22           C  
ATOM   2120  N   ASN A 272     -22.920  24.440   3.630  1.00 30.02           N  
ATOM   2121  CA  ASN A 272     -24.117  24.038   4.369  1.00 30.18           C  
ATOM   2122  C   ASN A 272     -23.859  23.682   5.832  1.00 30.68           C  
ATOM   2123  O   ASN A 272     -24.813  23.521   6.594  1.00 31.30           O  
ATOM   2124  CB  ASN A 272     -24.830  22.857   3.677  1.00 29.67           C  
ATOM   2125  CG  ASN A 272     -25.509  23.269   2.381  1.00 29.98           C  
ATOM   2126  OD1 ASN A 272     -26.017  24.385   2.269  1.00 29.06           O  
ATOM   2127  ND2 ASN A 272     -25.508  22.377   1.390  1.00 30.27           N  
ATOM   2128  N   VAL A 273     -22.594  23.523   6.219  1.00 31.15           N  
ATOM   2129  CA  VAL A 273     -22.260  23.252   7.619  1.00 31.46           C  
ATOM   2130  C   VAL A 273     -22.122  24.585   8.358  1.00 31.73           C  
ATOM   2131  O   VAL A 273     -22.737  24.798   9.393  1.00 31.88           O  
ATOM   2132  CB  VAL A 273     -20.966  22.407   7.760  1.00 31.44           C  
ATOM   2133  CG1 VAL A 273     -20.552  22.298   9.231  1.00 30.91           C  
ATOM   2134  CG2 VAL A 273     -21.176  21.023   7.174  1.00 30.84           C  
ATOM   2135  N   PHE A 274     -21.325  25.488   7.801  1.00 32.40           N  
ATOM   2136  CA  PHE A 274     -21.074  26.789   8.431  1.00 32.60           C  
ATOM   2137  C   PHE A 274     -21.972  27.852   7.812  1.00 32.76           C  
ATOM   2138  O   PHE A 274     -21.492  28.778   7.165  1.00 32.75           O  
ATOM   2139  CB  PHE A 274     -19.592  27.146   8.302  1.00 32.30           C  
ATOM   2140  CG  PHE A 274     -18.689  26.053   8.767  1.00 32.74           C  
ATOM   2141  CD1 PHE A 274     -18.436  25.879  10.121  1.00 33.50           C  
ATOM   2142  CD2 PHE A 274     -18.142  25.160   7.865  1.00 32.72           C  
ATOM   2143  CE1 PHE A 274     -17.628  24.848  10.572  1.00 32.83           C  
ATOM   2144  CE2 PHE A 274     -17.328  24.132   8.303  1.00 33.89           C  
ATOM   2145  CZ  PHE A 274     -17.076  23.971   9.670  1.00 32.86           C  
ATOM   2146  N   ILE A 275     -23.275  27.708   8.035  1.00 33.52           N  
ATOM   2147  CA  ILE A 275     -24.287  28.538   7.373  1.00 34.21           C  
ATOM   2148  C   ILE A 275     -24.078  29.977   7.737  1.00 34.50           C  
ATOM   2149  O   ILE A 275     -23.957  30.303   8.917  1.00 34.71           O  
ATOM   2150  CB  ILE A 275     -25.734  28.181   7.799  1.00 34.35           C  
ATOM   2151  CG1 ILE A 275     -26.107  26.768   7.346  1.00 35.35           C  
ATOM   2152  CG2 ILE A 275     -26.727  29.209   7.220  1.00 33.95           C  
ATOM   2153  CD1 ILE A 275     -27.491  26.296   7.844  1.00 36.94           C  
ATOM   2154  N   GLY A 276     -24.025  30.835   6.723  1.00 35.19           N  
ATOM   2155  CA  GLY A 276     -23.952  32.280   6.924  1.00 35.40           C  
ATOM   2156  C   GLY A 276     -22.545  32.847   7.026  1.00 35.94           C  
ATOM   2157  O   GLY A 276     -22.364  34.062   6.979  1.00 36.16           O  
ATOM   2158  N   ALA A 277     -21.542  31.986   7.170  1.00 35.92           N  
ATOM   2159  CA  ALA A 277     -20.174  32.456   7.370  1.00 35.90           C  
ATOM   2160  C   ALA A 277     -19.588  33.009   6.083  1.00 35.81           C  
ATOM   2161  O   ALA A 277     -19.961  32.589   4.984  1.00 36.53           O  
ATOM   2162  CB  ALA A 277     -19.296  31.321   7.892  1.00 35.44           C  
ATOM   2163  N   ASN A 278     -18.651  33.933   6.237  1.00 35.61           N  
ATOM   2164  CA  ASN A 278     -17.856  34.460   5.137  1.00 35.55           C  
ATOM   2165  C   ASN A 278     -17.316  33.329   4.244  1.00 35.44           C  
ATOM   2166  O   ASN A 278     -16.602  32.450   4.726  1.00 35.73           O  
ATOM   2167  CB  ASN A 278     -16.711  35.296   5.731  1.00 35.50           C  
ATOM   2168  CG  ASN A 278     -15.906  36.062   4.679  1.00 35.82           C  
ATOM   2169  OD1 ASN A 278     -15.913  35.732   3.495  1.00 36.42           O  
ATOM   2170  ND2 ASN A 278     -15.180  37.074   5.131  1.00 33.52           N  
ATOM   2171  N   PRO A 279     -17.666  33.336   2.943  1.00 34.88           N  
ATOM   2172  CA  PRO A 279     -17.237  32.311   1.989  1.00 34.25           C  
ATOM   2173  C   PRO A 279     -15.731  32.099   1.900  1.00 33.44           C  
ATOM   2174  O   PRO A 279     -15.264  31.004   1.517  1.00 32.90           O  
ATOM   2175  CB  PRO A 279     -17.758  32.846   0.645  1.00 34.39           C  
ATOM   2176  CG  PRO A 279     -18.947  33.605   0.993  1.00 34.72           C  
ATOM   2177  CD  PRO A 279     -18.679  34.225   2.346  1.00 35.12           C  
ATOM   2178  N   LEU A 280     -14.980  33.152   2.205  1.00 32.60           N  
ATOM   2179  CA  LEU A 280     -13.528  33.054   2.309  1.00 31.76           C  
ATOM   2180  C   LEU A 280     -13.114  32.292   3.591  1.00 31.01           C  
ATOM   2181  O   LEU A 280     -12.139  31.544   3.577  1.00 30.28           O  
ATOM   2182  CB  LEU A 280     -12.898  34.453   2.244  1.00 31.88           C  
ATOM   2183  CG  LEU A 280     -13.022  35.190   0.898  1.00 32.32           C  
ATOM   2184  CD1 LEU A 280     -12.533  36.624   1.049  1.00 31.49           C  
ATOM   2185  CD2 LEU A 280     -12.248  34.474  -0.216  1.00 32.85           C  
ATOM   2186  N   ALA A 281     -13.860  32.473   4.682  1.00 30.46           N  
ATOM   2187  CA  ALA A 281     -13.661  31.650   5.889  1.00 30.11           C  
ATOM   2188  C   ALA A 281     -13.931  30.177   5.574  1.00 29.92           C  
ATOM   2189  O   ALA A 281     -13.107  29.315   5.853  1.00 29.47           O  
ATOM   2190  CB  ALA A 281     -14.546  32.121   7.023  1.00 29.73           C  
ATOM   2191  N   VAL A 282     -15.076  29.903   4.955  1.00 29.88           N  
ATOM   2192  CA  VAL A 282     -15.425  28.552   4.560  1.00 29.63           C  
ATOM   2193  C   VAL A 282     -14.366  27.954   3.629  1.00 29.71           C  
ATOM   2194  O   VAL A 282     -13.875  26.841   3.868  1.00 29.31           O  
ATOM   2195  CB  VAL A 282     -16.803  28.503   3.883  1.00 30.07           C  
ATOM   2196  CG1 VAL A 282     -17.102  27.086   3.373  1.00 30.71           C  
ATOM   2197  CG2 VAL A 282     -17.894  28.984   4.848  1.00 29.51           C  
ATOM   2198  N   ASP A 283     -14.003  28.685   2.579  1.00 29.35           N  
ATOM   2199  CA  ASP A 283     -12.940  28.225   1.690  1.00 29.04           C  
ATOM   2200  C   ASP A 283     -11.676  27.863   2.482  1.00 28.52           C  
ATOM   2201  O   ASP A 283     -11.065  26.818   2.239  1.00 28.17           O  
ATOM   2202  CB  ASP A 283     -12.586  29.283   0.628  1.00 29.08           C  
ATOM   2203  CG  ASP A 283     -11.539  28.791  -0.339  1.00 30.27           C  
ATOM   2204  OD1 ASP A 283     -11.868  27.928  -1.175  1.00 34.68           O  
ATOM   2205  OD2 ASP A 283     -10.378  29.233  -0.276  1.00 30.33           O  
ATOM   2206  N   LEU A 284     -11.267  28.739   3.405  1.00 27.97           N  
ATOM   2207  CA  LEU A 284     -10.022  28.527   4.158  1.00 27.29           C  
ATOM   2208  C   LEU A 284     -10.160  27.290   5.053  1.00 26.96           C  
ATOM   2209  O   LEU A 284      -9.282  26.433   5.065  1.00 27.89           O  
ATOM   2210  CB  LEU A 284      -9.621  29.771   4.970  1.00 26.92           C  
ATOM   2211  CG  LEU A 284      -8.299  29.672   5.753  1.00 26.96           C  
ATOM   2212  CD1 LEU A 284      -7.118  29.484   4.810  1.00 28.46           C  
ATOM   2213  CD2 LEU A 284      -8.046  30.884   6.645  1.00 26.28           C  
ATOM   2214  N   LEU A 285     -11.266  27.170   5.773  1.00 26.67           N  
ATOM   2215  CA  LEU A 285     -11.511  25.957   6.546  1.00 26.85           C  
ATOM   2216  C   LEU A 285     -11.392  24.707   5.670  1.00 26.51           C  
ATOM   2217  O   LEU A 285     -10.859  23.704   6.123  1.00 26.61           O  
ATOM   2218  CB  LEU A 285     -12.874  26.002   7.232  1.00 26.88           C  
ATOM   2219  CG  LEU A 285     -12.989  26.904   8.464  1.00 27.15           C  
ATOM   2220  CD1 LEU A 285     -14.462  27.087   8.829  1.00 27.47           C  
ATOM   2221  CD2 LEU A 285     -12.209  26.313   9.648  1.00 25.40           C  
ATOM   2222  N   GLU A 286     -11.838  24.773   4.414  1.00 26.24           N  
ATOM   2223  CA  GLU A 286     -11.761  23.616   3.521  1.00 26.93           C  
ATOM   2224  C   GLU A 286     -10.333  23.235   3.198  1.00 26.69           C  
ATOM   2225  O   GLU A 286     -10.033  22.049   2.978  1.00 27.16           O  
ATOM   2226  CB  GLU A 286     -12.565  23.818   2.218  1.00 27.24           C  
ATOM   2227  CG  GLU A 286     -14.068  23.726   2.445  1.00 29.33           C  
ATOM   2228  CD  GLU A 286     -14.899  23.678   1.165  1.00 32.41           C  
ATOM   2229  OE1 GLU A 286     -14.577  24.411   0.208  1.00 33.00           O  
ATOM   2230  OE2 GLU A 286     -15.899  22.914   1.137  1.00 34.49           O  
ATOM   2231  N   LYS A 287      -9.454  24.228   3.163  1.00 26.05           N  
ATOM   2232  CA  LYS A 287      -8.030  23.968   2.927  1.00 25.95           C  
ATOM   2233  C   LYS A 287      -7.275  23.571   4.202  1.00 25.01           C  
ATOM   2234  O   LYS A 287      -6.215  22.935   4.130  1.00 23.82           O  
ATOM   2235  CB  LYS A 287      -7.387  25.167   2.230  1.00 26.04           C  
ATOM   2236  CG  LYS A 287      -7.702  25.156   0.731  1.00 28.19           C  
ATOM   2237  CD  LYS A 287      -7.728  26.542   0.112  1.00 30.23           C  
ATOM   2238  CE  LYS A 287      -8.031  26.452  -1.388  1.00 30.48           C  
ATOM   2239  NZ  LYS A 287      -8.384  27.769  -1.930  1.00 32.19           N  
ATOM   2240  N   MET A 288      -7.842  23.916   5.353  1.00 24.13           N  
ATOM   2241  CA  MET A 288      -7.262  23.535   6.634  1.00 24.44           C  
ATOM   2242  C   MET A 288      -7.685  22.134   7.057  1.00 24.13           C  
ATOM   2243  O   MET A 288      -6.858  21.340   7.498  1.00 24.65           O  
ATOM   2244  CB  MET A 288      -7.639  24.555   7.719  1.00 24.42           C  
ATOM   2245  CG  MET A 288      -7.052  25.924   7.461  1.00 24.98           C  
ATOM   2246  SD  MET A 288      -7.178  27.071   8.836  1.00 27.53           S  
ATOM   2247  CE  MET A 288      -8.912  27.034   9.185  1.00 30.88           C  
ATOM   2248  N   LEU A 289      -8.966  21.826   6.919  1.00 24.42           N  
ATOM   2249  CA  LEU A 289      -9.508  20.574   7.444  1.00 24.42           C  
ATOM   2250  C   LEU A 289      -9.554  19.490   6.384  1.00 25.17           C  
ATOM   2251  O   LEU A 289     -10.615  18.979   6.047  1.00 25.87           O  
ATOM   2252  CB  LEU A 289     -10.881  20.812   8.048  1.00 23.64           C  
ATOM   2253  CG  LEU A 289     -10.874  21.825   9.205  1.00 23.27           C  
ATOM   2254  CD1 LEU A 289     -12.320  22.162   9.569  1.00 20.42           C  
ATOM   2255  CD2 LEU A 289     -10.112  21.260  10.415  1.00 21.73           C  
ATOM   2256  N   VAL A 290      -8.374  19.125   5.898  1.00 26.24           N  
ATOM   2257  CA  VAL A 290      -8.201  18.082   4.894  1.00 26.96           C  
ATOM   2258  C   VAL A 290      -7.561  16.880   5.550  1.00 26.85           C  
ATOM   2259  O   VAL A 290      -6.544  17.010   6.224  1.00 27.45           O  
ATOM   2260  CB  VAL A 290      -7.255  18.521   3.774  1.00 27.60           C  
ATOM   2261  CG1 VAL A 290      -6.995  17.337   2.831  1.00 28.02           C  
ATOM   2262  CG2 VAL A 290      -7.806  19.751   3.035  1.00 27.31           C  
ATOM   2263  N   LEU A 291      -8.155  15.713   5.343  1.00 26.67           N  
ATOM   2264  CA  LEU A 291      -7.768  14.524   6.074  1.00 26.68           C  
ATOM   2265  C   LEU A 291      -6.299  14.176   5.832  1.00 26.34           C  
ATOM   2266  O   LEU A 291      -5.575  13.902   6.773  1.00 26.12           O  
ATOM   2267  CB  LEU A 291      -8.672  13.358   5.678  1.00 26.55           C  
ATOM   2268  CG  LEU A 291      -8.643  12.115   6.553  1.00 26.69           C  
ATOM   2269  CD1 LEU A 291      -9.068  12.450   7.988  1.00 26.11           C  
ATOM   2270  CD2 LEU A 291      -9.571  11.072   5.909  1.00 26.01           C  
ATOM   2271  N   ASP A 292      -5.864  14.223   4.575  1.00 26.84           N  
ATOM   2272  CA  ASP A 292      -4.478  13.886   4.214  1.00 26.95           C  
ATOM   2273  C   ASP A 292      -3.579  15.060   4.582  1.00 26.99           C  
ATOM   2274  O   ASP A 292      -3.681  16.126   3.991  1.00 26.52           O  
ATOM   2275  CB  ASP A 292      -4.374  13.574   2.712  1.00 27.00           C  
ATOM   2276  CG  ASP A 292      -3.006  13.024   2.310  1.00 28.31           C  
ATOM   2277  OD1 ASP A 292      -2.077  13.021   3.152  1.00 27.91           O  
ATOM   2278  OD2 ASP A 292      -2.862  12.580   1.142  1.00 29.40           O  
ATOM   2279  N   SER A 293      -2.696  14.855   5.555  1.00 27.38           N  
ATOM   2280  CA  SER A 293      -1.842  15.933   6.048  1.00 27.71           C  
ATOM   2281  C   SER A 293      -0.943  16.522   4.968  1.00 28.47           C  
ATOM   2282  O   SER A 293      -0.671  17.733   4.983  1.00 28.39           O  
ATOM   2283  CB  SER A 293      -0.985  15.451   7.203  1.00 28.06           C  
ATOM   2284  OG  SER A 293      -0.034  14.504   6.786  1.00 28.95           O  
ATOM   2285  N   ASP A 294      -0.485  15.678   4.033  1.00 28.68           N  
ATOM   2286  CA  ASP A 294       0.317  16.147   2.886  1.00 28.76           C  
ATOM   2287  C   ASP A 294      -0.354  17.278   2.098  1.00 28.05           C  
ATOM   2288  O   ASP A 294       0.325  18.166   1.580  1.00 28.74           O  
ATOM   2289  CB  ASP A 294       0.643  14.995   1.922  1.00 29.00           C  
ATOM   2290  CG  ASP A 294       1.676  14.032   2.472  1.00 31.17           C  
ATOM   2291  OD1 ASP A 294       2.457  14.394   3.385  1.00 32.71           O  
ATOM   2292  OD2 ASP A 294       1.717  12.892   1.964  1.00 35.07           O  
ATOM   2293  N   LYS A 295      -1.676  17.266   2.020  1.00 27.52           N  
ATOM   2294  CA  LYS A 295      -2.389  18.223   1.176  1.00 27.01           C  
ATOM   2295  C   LYS A 295      -2.985  19.414   1.921  1.00 26.17           C  
ATOM   2296  O   LYS A 295      -3.653  20.244   1.322  1.00 25.96           O  
ATOM   2297  CB  LYS A 295      -3.489  17.491   0.413  1.00 27.25           C  
ATOM   2298  CG  LYS A 295      -2.973  16.389  -0.520  1.00 29.05           C  
ATOM   2299  CD  LYS A 295      -4.120  15.798  -1.345  1.00 32.10           C  
ATOM   2300  CE  LYS A 295      -3.709  14.510  -2.083  1.00 34.04           C  
ATOM   2301  NZ  LYS A 295      -2.469  14.699  -2.881  1.00 37.44           N  
ATOM   2302  N   ARG A 296      -2.776  19.501   3.227  1.00 25.98           N  
ATOM   2303  CA  ARG A 296      -3.306  20.649   3.991  1.00 25.63           C  
ATOM   2304  C   ARG A 296      -2.556  21.918   3.624  1.00 24.82           C  
ATOM   2305  O   ARG A 296      -1.359  21.872   3.364  1.00 24.93           O  
ATOM   2306  CB  ARG A 296      -3.214  20.421   5.507  1.00 25.24           C  
ATOM   2307  CG  ARG A 296      -4.272  19.467   6.034  1.00 26.55           C  
ATOM   2308  CD  ARG A 296      -4.151  19.213   7.532  1.00 25.43           C  
ATOM   2309  NE  ARG A 296      -4.647  17.880   7.839  1.00 25.98           N  
ATOM   2310  CZ  ARG A 296      -4.227  17.115   8.849  1.00 26.78           C  
ATOM   2311  NH1 ARG A 296      -3.308  17.548   9.704  1.00 27.73           N  
ATOM   2312  NH2 ARG A 296      -4.724  15.894   9.001  1.00 26.43           N  
ATOM   2313  N   ILE A 297      -3.266  23.040   3.589  1.00 24.03           N  
ATOM   2314  CA  ILE A 297      -2.607  24.347   3.483  1.00 24.20           C  
ATOM   2315  C   ILE A 297      -1.594  24.510   4.640  1.00 23.90           C  
ATOM   2316  O   ILE A 297      -1.803  23.986   5.730  1.00 23.15           O  
ATOM   2317  CB  ILE A 297      -3.648  25.494   3.431  1.00 23.72           C  
ATOM   2318  CG1 ILE A 297      -3.042  26.774   2.870  1.00 23.35           C  
ATOM   2319  CG2 ILE A 297      -4.282  25.739   4.790  1.00 24.37           C  
ATOM   2320  CD1 ILE A 297      -4.088  27.781   2.431  1.00 19.14           C  
ATOM   2321  N   THR A 298      -0.469  25.168   4.365  1.00 23.99           N  
ATOM   2322  CA  THR A 298       0.521  25.473   5.393  1.00 23.87           C  
ATOM   2323  C   THR A 298       0.233  26.853   5.950  1.00 23.83           C  
ATOM   2324  O   THR A 298      -0.601  27.575   5.406  1.00 22.93           O  
ATOM   2325  CB  THR A 298       1.967  25.451   4.851  1.00 24.52           C  
ATOM   2326  OG1 THR A 298       2.104  26.449   3.831  1.00 24.91           O  
ATOM   2327  CG2 THR A 298       2.331  24.053   4.300  1.00 23.98           C  
ATOM   2328  N   ALA A 299       0.925  27.198   7.038  1.00 24.01           N  
ATOM   2329  CA  ALA A 299       0.770  28.493   7.694  1.00 24.72           C  
ATOM   2330  C   ALA A 299       1.152  29.631   6.755  1.00 25.41           C  
ATOM   2331  O   ALA A 299       0.427  30.638   6.667  1.00 25.10           O  
ATOM   2332  CB  ALA A 299       1.621  28.556   8.981  1.00 24.42           C  
ATOM   2333  N   ALA A 300       2.285  29.473   6.062  1.00 25.95           N  
ATOM   2334  CA  ALA A 300       2.742  30.483   5.092  1.00 26.67           C  
ATOM   2335  C   ALA A 300       1.700  30.708   4.009  1.00 27.25           C  
ATOM   2336  O   ALA A 300       1.316  31.846   3.722  1.00 27.89           O  
ATOM   2337  CB  ALA A 300       4.066  30.061   4.464  1.00 26.50           C  
ATOM   2338  N   GLN A 301       1.216  29.618   3.422  1.00 27.74           N  
ATOM   2339  CA  GLN A 301       0.243  29.716   2.332  1.00 27.93           C  
ATOM   2340  C   GLN A 301      -1.069  30.324   2.796  1.00 27.76           C  
ATOM   2341  O   GLN A 301      -1.671  31.130   2.079  1.00 28.68           O  
ATOM   2342  CB  GLN A 301      -0.009  28.331   1.727  1.00 28.53           C  
ATOM   2343  CG  GLN A 301       1.216  27.732   1.030  1.00 28.81           C  
ATOM   2344  CD  GLN A 301       1.143  26.217   0.878  1.00 30.87           C  
ATOM   2345  OE1 GLN A 301       0.123  25.585   1.194  1.00 31.80           O  
ATOM   2346  NE2 GLN A 301       2.242  25.622   0.400  1.00 29.10           N  
ATOM   2347  N   ALA A 302      -1.532  29.935   3.987  1.00 27.16           N  
ATOM   2348  CA  ALA A 302      -2.787  30.478   4.537  1.00 26.69           C  
ATOM   2349  C   ALA A 302      -2.715  31.989   4.802  1.00 26.51           C  
ATOM   2350  O   ALA A 302      -3.719  32.677   4.690  1.00 26.32           O  
ATOM   2351  CB  ALA A 302      -3.184  29.739   5.830  1.00 26.04           C  
ATOM   2352  N   LEU A 303      -1.543  32.497   5.175  1.00 26.69           N  
ATOM   2353  CA  LEU A 303      -1.381  33.941   5.462  1.00 27.24           C  
ATOM   2354  C   LEU A 303      -1.595  34.770   4.201  1.00 27.75           C  
ATOM   2355  O   LEU A 303      -1.979  35.939   4.282  1.00 28.18           O  
ATOM   2356  CB  LEU A 303       0.016  34.239   6.006  1.00 26.61           C  
ATOM   2357  CG  LEU A 303       0.336  33.807   7.429  1.00 26.70           C  
ATOM   2358  CD1 LEU A 303       1.832  33.875   7.643  1.00 26.21           C  
ATOM   2359  CD2 LEU A 303      -0.406  34.651   8.451  1.00 25.53           C  
ATOM   2360  N   ALA A 304      -1.326  34.159   3.044  1.00 27.93           N  
ATOM   2361  CA  ALA A 304      -1.512  34.817   1.758  1.00 28.72           C  
ATOM   2362  C   ALA A 304      -2.933  34.688   1.223  1.00 28.92           C  
ATOM   2363  O   ALA A 304      -3.233  35.256   0.179  1.00 29.12           O  
ATOM   2364  CB  ALA A 304      -0.493  34.280   0.723  1.00 28.77           C  
ATOM   2365  N   HIS A 305      -3.794  33.949   1.933  1.00 29.32           N  
ATOM   2366  CA  HIS A 305      -5.198  33.719   1.538  1.00 29.40           C  
ATOM   2367  C   HIS A 305      -6.058  34.963   1.686  1.00 29.58           C  
ATOM   2368  O   HIS A 305      -5.942  35.671   2.676  1.00 30.05           O  
ATOM   2369  CB  HIS A 305      -5.807  32.609   2.419  1.00 29.73           C  
ATOM   2370  CG  HIS A 305      -7.125  32.078   1.937  1.00 28.90           C  
ATOM   2371  ND1 HIS A 305      -8.331  32.640   2.296  1.00 29.27           N  
ATOM   2372  CD2 HIS A 305      -7.426  31.009   1.158  1.00 29.15           C  
ATOM   2373  CE1 HIS A 305      -9.318  31.952   1.744  1.00 29.58           C  
ATOM   2374  NE2 HIS A 305      -8.795  30.958   1.047  1.00 28.11           N  
ATOM   2375  N   ALA A 306      -6.967  35.182   0.732  1.00 29.93           N  
ATOM   2376  CA  ALA A 306      -7.838  36.372   0.706  1.00 29.90           C  
ATOM   2377  C   ALA A 306      -8.598  36.696   2.000  1.00 30.14           C  
ATOM   2378  O   ALA A 306      -8.964  37.864   2.225  1.00 30.52           O  
ATOM   2379  CB  ALA A 306      -8.828  36.271  -0.451  1.00 30.18           C  
ATOM   2380  N   TYR A 307      -8.855  35.695   2.847  1.00 30.00           N  
ATOM   2381  CA  TYR A 307      -9.560  35.930   4.126  1.00 29.59           C  
ATOM   2382  C   TYR A 307      -8.828  36.964   4.996  1.00 29.95           C  
ATOM   2383  O   TYR A 307      -9.449  37.734   5.730  1.00 29.00           O  
ATOM   2384  CB  TYR A 307      -9.740  34.612   4.899  1.00 29.21           C  
ATOM   2385  CG  TYR A 307     -10.595  34.724   6.150  1.00 27.95           C  
ATOM   2386  CD1 TYR A 307     -11.892  35.213   6.083  1.00 27.11           C  
ATOM   2387  CD2 TYR A 307     -10.106  34.334   7.402  1.00 27.22           C  
ATOM   2388  CE1 TYR A 307     -12.687  35.313   7.216  1.00 27.09           C  
ATOM   2389  CE2 TYR A 307     -10.891  34.434   8.548  1.00 26.02           C  
ATOM   2390  CZ  TYR A 307     -12.194  34.910   8.447  1.00 27.00           C  
ATOM   2391  OH  TYR A 307     -13.008  35.038   9.561  1.00 24.48           O  
ATOM   2392  N   PHE A 308      -7.504  36.966   4.881  1.00 31.17           N  
ATOM   2393  CA  PHE A 308      -6.629  37.868   5.641  1.00 32.22           C  
ATOM   2394  C   PHE A 308      -6.074  39.062   4.842  1.00 33.49           C  
ATOM   2395  O   PHE A 308      -5.009  39.586   5.185  1.00 34.18           O  
ATOM   2396  CB  PHE A 308      -5.451  37.064   6.181  1.00 31.79           C  
ATOM   2397  CG  PHE A 308      -5.859  35.862   6.982  1.00 30.93           C  
ATOM   2398  CD1 PHE A 308      -6.535  36.012   8.178  1.00 29.71           C  
ATOM   2399  CD2 PHE A 308      -5.547  34.584   6.550  1.00 30.39           C  
ATOM   2400  CE1 PHE A 308      -6.903  34.911   8.936  1.00 30.93           C  
ATOM   2401  CE2 PHE A 308      -5.918  33.473   7.298  1.00 31.06           C  
ATOM   2402  CZ  PHE A 308      -6.601  33.639   8.493  1.00 30.90           C  
ATOM   2403  N   ALA A 309      -6.779  39.503   3.800  1.00 34.55           N  
ATOM   2404  CA  ALA A 309      -6.304  40.639   2.974  1.00 35.46           C  
ATOM   2405  C   ALA A 309      -6.165  41.929   3.810  1.00 36.12           C  
ATOM   2406  O   ALA A 309      -5.201  42.664   3.635  1.00 36.59           O  
ATOM   2407  CB  ALA A 309      -7.220  40.868   1.750  1.00 35.34           C  
ATOM   2408  N   GLN A 310      -7.092  42.179   4.737  1.00 36.41           N  
ATOM   2409  CA  GLN A 310      -6.959  43.324   5.661  1.00 37.04           C  
ATOM   2410  C   GLN A 310      -5.714  43.319   6.575  1.00 36.67           C  
ATOM   2411  O   GLN A 310      -5.220  44.386   6.919  1.00 36.78           O  
ATOM   2412  CB  GLN A 310      -8.220  43.504   6.523  1.00 37.41           C  
ATOM   2413  CG  GLN A 310      -9.361  44.248   5.819  1.00 39.94           C  
ATOM   2414  CD  GLN A 310      -9.090  45.753   5.672  1.00 43.29           C  
ATOM   2415  OE1 GLN A 310      -9.229  46.520   6.631  1.00 46.38           O  
ATOM   2416  NE2 GLN A 310      -8.710  46.177   4.463  1.00 44.18           N  
ATOM   2417  N   TYR A 311      -5.212  42.142   6.959  1.00 36.20           N  
ATOM   2418  CA  TYR A 311      -4.094  42.038   7.914  1.00 35.48           C  
ATOM   2419  C   TYR A 311      -2.772  41.591   7.305  1.00 35.07           C  
ATOM   2420  O   TYR A 311      -1.701  41.930   7.829  1.00 35.04           O  
ATOM   2421  CB  TYR A 311      -4.473  41.091   9.070  1.00 35.64           C  
ATOM   2422  CG  TYR A 311      -5.643  41.607   9.875  1.00 35.61           C  
ATOM   2423  CD1 TYR A 311      -5.462  42.562  10.878  1.00 36.41           C  
ATOM   2424  CD2 TYR A 311      -6.931  41.160   9.619  1.00 35.37           C  
ATOM   2425  CE1 TYR A 311      -6.555  43.062  11.606  1.00 35.33           C  
ATOM   2426  CE2 TYR A 311      -8.014  41.637  10.328  1.00 35.70           C  
ATOM   2427  CZ  TYR A 311      -7.829  42.592  11.318  1.00 36.28           C  
ATOM   2428  OH  TYR A 311      -8.926  43.042  12.014  1.00 35.11           O  
ATOM   2429  N   HIS A 312      -2.843  40.819   6.221  1.00 34.62           N  
ATOM   2430  CA  HIS A 312      -1.667  40.251   5.583  1.00 34.51           C  
ATOM   2431  C   HIS A 312      -0.664  41.306   5.181  1.00 34.63           C  
ATOM   2432  O   HIS A 312      -1.024  42.315   4.580  1.00 34.59           O  
ATOM   2433  CB  HIS A 312      -2.063  39.467   4.334  1.00 34.57           C  
ATOM   2434  CG  HIS A 312      -0.908  38.830   3.622  1.00 34.63           C  
ATOM   2435  ND1 HIS A 312       0.159  38.267   4.287  1.00 35.41           N  
ATOM   2436  CD2 HIS A 312      -0.677  38.620   2.301  1.00 37.20           C  
ATOM   2437  CE1 HIS A 312       1.008  37.753   3.410  1.00 36.38           C  
ATOM   2438  NE2 HIS A 312       0.524  37.952   2.197  1.00 36.57           N  
ATOM   2439  N   ASP A 313       0.598  41.036   5.486  1.00 34.71           N  
ATOM   2440  CA  ASP A 313       1.693  41.891   5.083  1.00 34.91           C  
ATOM   2441  C   ASP A 313       2.951  41.035   4.986  1.00 34.46           C  
ATOM   2442  O   ASP A 313       3.537  40.676   6.007  1.00 33.72           O  
ATOM   2443  CB  ASP A 313       1.867  43.023   6.100  1.00 35.37           C  
ATOM   2444  CG  ASP A 313       3.032  43.932   5.774  1.00 36.74           C  
ATOM   2445  OD1 ASP A 313       3.670  43.745   4.705  1.00 38.92           O  
ATOM   2446  OD2 ASP A 313       3.305  44.823   6.600  1.00 36.76           O  
ATOM   2447  N   PRO A 314       3.375  40.699   3.755  1.00 34.27           N  
ATOM   2448  CA  PRO A 314       4.495  39.769   3.614  1.00 34.25           C  
ATOM   2449  C   PRO A 314       5.846  40.295   4.122  1.00 34.54           C  
ATOM   2450  O   PRO A 314       6.790  39.517   4.264  1.00 33.53           O  
ATOM   2451  CB  PRO A 314       4.520  39.473   2.115  1.00 34.13           C  
ATOM   2452  CG  PRO A 314       3.826  40.630   1.485  1.00 34.40           C  
ATOM   2453  CD  PRO A 314       2.790  41.064   2.455  1.00 34.36           C  
ATOM   2454  N   ASP A 315       5.928  41.589   4.426  1.00 35.43           N  
ATOM   2455  CA  ASP A 315       7.164  42.153   4.957  1.00 36.39           C  
ATOM   2456  C   ASP A 315       7.198  42.117   6.472  1.00 36.62           C  
ATOM   2457  O   ASP A 315       8.263  42.302   7.066  1.00 36.78           O  
ATOM   2458  CB  ASP A 315       7.380  43.576   4.430  1.00 36.88           C  
ATOM   2459  CG  ASP A 315       7.670  43.589   2.941  1.00 38.05           C  
ATOM   2460  OD1 ASP A 315       8.624  42.889   2.554  1.00 39.29           O  
ATOM   2461  OD2 ASP A 315       6.927  44.241   2.166  1.00 39.03           O  
ATOM   2462  N   ASP A 316       6.045  41.862   7.094  1.00 36.63           N  
ATOM   2463  CA  ASP A 316       5.980  41.714   8.550  1.00 36.67           C  
ATOM   2464  C   ASP A 316       5.364  40.371   8.928  1.00 36.00           C  
ATOM   2465  O   ASP A 316       4.395  40.304   9.671  1.00 35.48           O  
ATOM   2466  CB  ASP A 316       5.205  42.881   9.192  1.00 37.04           C  
ATOM   2467  CG  ASP A 316       5.476  43.014  10.700  1.00 37.98           C  
ATOM   2468  OD1 ASP A 316       6.511  42.495  11.179  1.00 39.70           O  
ATOM   2469  OD2 ASP A 316       4.654  43.636  11.405  1.00 39.88           O  
ATOM   2470  N   GLU A 317       5.949  39.304   8.398  1.00 35.60           N  
ATOM   2471  CA  GLU A 317       5.561  37.939   8.749  1.00 35.10           C  
ATOM   2472  C   GLU A 317       6.835  37.141   8.809  1.00 35.15           C  
ATOM   2473  O   GLU A 317       7.105  36.310   7.940  1.00 35.58           O  
ATOM   2474  CB  GLU A 317       4.582  37.362   7.727  1.00 35.06           C  
ATOM   2475  CG  GLU A 317       3.148  37.910   7.861  1.00 33.75           C  
ATOM   2476  CD  GLU A 317       2.301  37.586   6.651  1.00 33.22           C  
ATOM   2477  OE1 GLU A 317       2.795  36.812   5.808  1.00 33.85           O  
ATOM   2478  OE2 GLU A 317       1.154  38.090   6.550  1.00 30.24           O  
ATOM   2479  N   PRO A 318       7.645  37.412   9.838  1.00 35.18           N  
ATOM   2480  CA  PRO A 318       8.994  36.877   9.873  1.00 35.03           C  
ATOM   2481  C   PRO A 318       9.047  35.395  10.109  1.00 35.10           C  
ATOM   2482  O   PRO A 318       8.102  34.803  10.642  1.00 35.18           O  
ATOM   2483  CB  PRO A 318       9.657  37.610  11.051  1.00 35.29           C  
ATOM   2484  CG  PRO A 318       8.553  38.182  11.863  1.00 35.35           C  
ATOM   2485  CD  PRO A 318       7.336  38.269  10.999  1.00 35.19           C  
ATOM   2486  N   VAL A 319      10.178  34.825   9.713  1.00 34.66           N  
ATOM   2487  CA  VAL A 319      10.494  33.445   9.937  1.00 34.50           C  
ATOM   2488  C   VAL A 319      11.551  33.406  11.019  1.00 34.66           C  
ATOM   2489  O   VAL A 319      12.088  34.431  11.383  1.00 34.55           O  
ATOM   2490  CB  VAL A 319      11.008  32.780   8.641  1.00 34.43           C  
ATOM   2491  CG1 VAL A 319       9.887  32.691   7.633  1.00 33.28           C  
ATOM   2492  CG2 VAL A 319      12.188  33.570   8.052  1.00 33.93           C  
ATOM   2493  N   ALA A 320      11.836  32.217  11.530  1.00 35.48           N  
ATOM   2494  CA  ALA A 320      12.797  32.033  12.618  1.00 36.14           C  
ATOM   2495  C   ALA A 320      14.159  31.648  12.095  1.00 37.12           C  
ATOM   2496  O   ALA A 320      14.302  31.186  10.972  1.00 36.68           O  
ATOM   2497  CB  ALA A 320      12.316  30.951  13.564  1.00 35.73           C  
ATOM   2498  N   ASP A 321      15.165  31.825  12.939  1.00 38.59           N  
ATOM   2499  CA  ASP A 321      16.451  31.201  12.697  1.00 39.74           C  
ATOM   2500  C   ASP A 321      16.289  29.716  13.005  1.00 39.92           C  
ATOM   2501  O   ASP A 321      15.376  29.328  13.751  1.00 39.85           O  
ATOM   2502  CB  ASP A 321      17.554  31.883  13.525  1.00 40.22           C  
ATOM   2503  CG  ASP A 321      17.856  33.278  13.021  1.00 41.55           C  
ATOM   2504  OD1 ASP A 321      18.816  33.427  12.233  1.00 45.26           O  
ATOM   2505  OD2 ASP A 321      17.112  34.224  13.366  1.00 42.53           O  
ATOM   2506  N   PRO A 322      17.145  28.871  12.404  1.00 40.51           N  
ATOM   2507  CA  PRO A 322      16.966  27.427  12.553  1.00 40.57           C  
ATOM   2508  C   PRO A 322      17.098  26.995  14.005  1.00 40.51           C  
ATOM   2509  O   PRO A 322      17.836  27.629  14.768  1.00 40.68           O  
ATOM   2510  CB  PRO A 322      18.121  26.854  11.730  1.00 40.67           C  
ATOM   2511  CG  PRO A 322      19.165  27.906  11.803  1.00 40.76           C  
ATOM   2512  CD  PRO A 322      18.397  29.183  11.689  1.00 40.71           C  
ATOM   2513  N   TYR A 323      16.401  25.924  14.376  1.00 40.48           N  
ATOM   2514  CA  TYR A 323      16.379  25.451  15.761  1.00 39.92           C  
ATOM   2515  C   TYR A 323      17.065  24.088  15.884  1.00 39.95           C  
ATOM   2516  O   TYR A 323      16.532  23.066  15.443  1.00 39.49           O  
ATOM   2517  CB  TYR A 323      14.935  25.375  16.269  1.00 39.76           C  
ATOM   2518  CG  TYR A 323      14.775  24.764  17.650  1.00 38.49           C  
ATOM   2519  CD1 TYR A 323      15.301  25.389  18.779  1.00 36.93           C  
ATOM   2520  CD2 TYR A 323      14.079  23.576  17.830  1.00 37.75           C  
ATOM   2521  CE1 TYR A 323      15.149  24.835  20.051  1.00 36.41           C  
ATOM   2522  CE2 TYR A 323      13.918  23.016  19.100  1.00 37.18           C  
ATOM   2523  CZ  TYR A 323      14.459  23.648  20.208  1.00 36.62           C  
ATOM   2524  OH  TYR A 323      14.316  23.082  21.470  1.00 36.03           O  
ATOM   2525  N   ASP A 324      18.238  24.077  16.512  1.00 39.82           N  
ATOM   2526  CA  ASP A 324      18.996  22.843  16.684  1.00 39.66           C  
ATOM   2527  C   ASP A 324      18.371  21.965  17.755  1.00 39.61           C  
ATOM   2528  O   ASP A 324      18.593  22.170  18.941  1.00 40.16           O  
ATOM   2529  CB  ASP A 324      20.453  23.169  17.039  1.00 39.90           C  
ATOM   2530  CG  ASP A 324      21.356  21.931  17.064  1.00 39.34           C  
ATOM   2531  OD1 ASP A 324      20.881  20.821  17.409  1.00 36.09           O  
ATOM   2532  OD2 ASP A 324      22.560  22.101  16.760  1.00 38.89           O  
ATOM   2533  N   GLN A 325      17.586  20.977  17.335  1.00 39.56           N  
ATOM   2534  CA  GLN A 325      17.008  20.000  18.269  1.00 39.22           C  
ATOM   2535  C   GLN A 325      17.735  18.655  18.218  1.00 38.53           C  
ATOM   2536  O   GLN A 325      17.182  17.620  18.597  1.00 38.31           O  
ATOM   2537  CB  GLN A 325      15.486  19.836  18.045  1.00 39.77           C  
ATOM   2538  CG  GLN A 325      15.004  19.482  16.613  1.00 41.34           C  
ATOM   2539  CD  GLN A 325      13.786  20.317  16.187  1.00 42.79           C  
ATOM   2540  OE1 GLN A 325      12.696  20.192  16.762  1.00 44.12           O  
ATOM   2541  NE2 GLN A 325      13.977  21.183  15.183  1.00 42.99           N  
ATOM   2542  N   SER A 326      18.998  18.666  17.802  1.00 37.43           N  
ATOM   2543  CA  SER A 326      19.760  17.428  17.763  1.00 36.87           C  
ATOM   2544  C   SER A 326      19.797  16.802  19.158  1.00 36.56           C  
ATOM   2545  O   SER A 326      19.971  15.596  19.294  1.00 37.17           O  
ATOM   2546  CB  SER A 326      21.171  17.665  17.198  1.00 36.52           C  
ATOM   2547  OG  SER A 326      21.921  18.559  18.004  1.00 35.83           O  
ATOM   2548  N   PHE A 327      19.585  17.610  20.198  1.00 36.11           N  
ATOM   2549  CA  PHE A 327      19.596  17.100  21.574  1.00 35.59           C  
ATOM   2550  C   PHE A 327      18.481  16.097  21.879  1.00 35.78           C  
ATOM   2551  O   PHE A 327      18.609  15.289  22.799  1.00 35.08           O  
ATOM   2552  CB  PHE A 327      19.522  18.256  22.565  1.00 35.50           C  
ATOM   2553  CG  PHE A 327      18.134  18.840  22.734  1.00 33.16           C  
ATOM   2554  CD1 PHE A 327      17.730  19.936  21.992  1.00 32.43           C  
ATOM   2555  CD2 PHE A 327      17.249  18.311  23.664  1.00 31.84           C  
ATOM   2556  CE1 PHE A 327      16.456  20.487  22.162  1.00 31.89           C  
ATOM   2557  CE2 PHE A 327      15.963  18.863  23.832  1.00 31.53           C  
ATOM   2558  CZ  PHE A 327      15.582  19.946  23.082  1.00 31.04           C  
ATOM   2559  N   GLU A 328      17.380  16.169  21.135  1.00 36.60           N  
ATOM   2560  CA  GLU A 328      16.249  15.255  21.346  1.00 37.35           C  
ATOM   2561  C   GLU A 328      16.653  13.791  21.180  1.00 38.14           C  
ATOM   2562  O   GLU A 328      16.162  12.926  21.904  1.00 38.54           O  
ATOM   2563  CB  GLU A 328      15.098  15.572  20.386  1.00 37.26           C  
ATOM   2564  CG  GLU A 328      14.406  16.928  20.614  1.00 37.39           C  
ATOM   2565  CD  GLU A 328      13.619  17.029  21.940  1.00 37.55           C  
ATOM   2566  OE1 GLU A 328      13.672  16.102  22.785  1.00 35.35           O  
ATOM   2567  OE2 GLU A 328      12.939  18.066  22.132  1.00 37.55           O  
ATOM   2568  N   SER A 329      17.555  13.525  20.237  1.00 38.99           N  
ATOM   2569  CA  SER A 329      18.009  12.160  19.963  1.00 40.09           C  
ATOM   2570  C   SER A 329      19.182  11.772  20.872  1.00 40.55           C  
ATOM   2571  O   SER A 329      19.774  10.709  20.705  1.00 40.23           O  
ATOM   2572  CB  SER A 329      18.398  12.002  18.485  1.00 40.03           C  
ATOM   2573  OG  SER A 329      19.466  12.866  18.145  1.00 41.66           O  
ATOM   2574  N   ARG A 330      19.476  12.622  21.859  1.00 40.98           N  
ATOM   2575  CA  ARG A 330      20.617  12.439  22.732  1.00 41.41           C  
ATOM   2576  C   ARG A 330      20.182  11.820  24.068  1.00 41.41           C  
ATOM   2577  O   ARG A 330      19.227  12.268  24.696  1.00 41.50           O  
ATOM   2578  CB  ARG A 330      21.335  13.798  22.928  1.00 41.73           C  
ATOM   2579  CG  ARG A 330      22.856  13.686  23.048  1.00 42.65           C  
ATOM   2580  CD  ARG A 330      23.645  15.007  22.859  1.00 42.41           C  
ATOM   2581  NE  ARG A 330      23.559  15.565  21.503  1.00 43.58           N  
ATOM   2582  CZ  ARG A 330      24.066  15.011  20.391  1.00 44.08           C  
ATOM   2583  NH1 ARG A 330      23.901  15.628  19.212  1.00 42.51           N  
ATOM   2584  NH2 ARG A 330      24.716  13.842  20.424  1.00 45.07           N  
ATOM   2585  N   ASP A 331      20.882  10.768  24.475  1.00 41.74           N  
ATOM   2586  CA  ASP A 331      20.697  10.145  25.781  1.00 42.10           C  
ATOM   2587  C   ASP A 331      21.719  10.765  26.718  1.00 41.83           C  
ATOM   2588  O   ASP A 331      22.924  10.661  26.474  1.00 42.04           O  
ATOM   2589  CB  ASP A 331      20.972   8.633  25.722  1.00 42.45           C  
ATOM   2590  CG  ASP A 331      19.733   7.807  25.438  1.00 44.77           C  
ATOM   2591  OD1 ASP A 331      18.602   8.349  25.365  1.00 46.95           O  
ATOM   2592  OD2 ASP A 331      19.900   6.574  25.298  1.00 48.65           O  
ATOM   2593  N   LEU A 332      21.265  11.383  27.798  1.00 41.26           N  
ATOM   2594  CA  LEU A 332      22.190  11.883  28.800  1.00 40.93           C  
ATOM   2595  C   LEU A 332      21.704  11.545  30.198  1.00 40.82           C  
ATOM   2596  O   LEU A 332      20.562  11.125  30.391  1.00 40.74           O  
ATOM   2597  CB  LEU A 332      22.416  13.392  28.645  1.00 40.57           C  
ATOM   2598  CG  LEU A 332      22.906  13.891  27.276  1.00 40.29           C  
ATOM   2599  CD1 LEU A 332      22.908  15.412  27.222  1.00 39.10           C  
ATOM   2600  CD2 LEU A 332      24.282  13.354  26.970  1.00 39.86           C  
ATOM   2601  N   LEU A 333      22.614  11.705  31.150  1.00 40.79           N  
ATOM   2602  CA  LEU A 333      22.335  11.546  32.567  1.00 41.12           C  
ATOM   2603  C   LEU A 333      21.739  12.843  33.156  1.00 40.90           C  
ATOM   2604  O   LEU A 333      21.970  13.952  32.643  1.00 40.46           O  
ATOM   2605  CB  LEU A 333      23.630  11.177  33.313  1.00 41.28           C  
ATOM   2606  CG  LEU A 333      24.421   9.925  32.866  1.00 42.68           C  
ATOM   2607  CD1 LEU A 333      25.571   9.644  33.858  1.00 42.78           C  
ATOM   2608  CD2 LEU A 333      23.535   8.660  32.694  1.00 42.90           C  
ATOM   2609  N   ILE A 334      20.995  12.690  34.250  1.00 40.76           N  
ATOM   2610  CA  ILE A 334      20.331  13.820  34.913  1.00 40.76           C  
ATOM   2611  C   ILE A 334      21.241  15.037  34.981  1.00 40.58           C  
ATOM   2612  O   ILE A 334      20.886  16.117  34.499  1.00 40.31           O  
ATOM   2613  CB  ILE A 334      19.870  13.478  36.365  1.00 40.78           C  
ATOM   2614  CG1 ILE A 334      18.812  12.368  36.370  1.00 41.03           C  
ATOM   2615  CG2 ILE A 334      19.282  14.705  37.035  1.00 41.07           C  
ATOM   2616  CD1 ILE A 334      18.276  12.033  37.752  1.00 41.15           C  
ATOM   2617  N   ASP A 335      22.426  14.855  35.562  1.00 40.24           N  
ATOM   2618  CA  ASP A 335      23.291  15.989  35.854  1.00 40.15           C  
ATOM   2619  C   ASP A 335      23.949  16.608  34.607  1.00 38.97           C  
ATOM   2620  O   ASP A 335      24.459  17.731  34.660  1.00 38.49           O  
ATOM   2621  CB  ASP A 335      24.323  15.614  36.929  1.00 40.87           C  
ATOM   2622  CG  ASP A 335      23.694  15.482  38.331  1.00 43.19           C  
ATOM   2623  OD1 ASP A 335      24.456  15.311  39.304  1.00 46.05           O  
ATOM   2624  OD2 ASP A 335      22.446  15.550  38.467  1.00 45.65           O  
ATOM   2625  N   GLU A 336      23.914  15.902  33.481  1.00 37.98           N  
ATOM   2626  CA  GLU A 336      24.408  16.472  32.221  1.00 36.98           C  
ATOM   2627  C   GLU A 336      23.320  17.355  31.622  1.00 35.86           C  
ATOM   2628  O   GLU A 336      23.604  18.414  31.061  1.00 34.93           O  
ATOM   2629  CB  GLU A 336      24.834  15.367  31.261  1.00 36.79           C  
ATOM   2630  CG  GLU A 336      25.949  14.510  31.860  1.00 37.78           C  
ATOM   2631  CD  GLU A 336      26.438  13.402  30.943  1.00 37.57           C  
ATOM   2632  OE1 GLU A 336      25.647  12.490  30.614  1.00 36.59           O  
ATOM   2633  OE2 GLU A 336      27.625  13.453  30.570  1.00 36.57           O  
ATOM   2634  N   TRP A 337      22.069  16.925  31.771  1.00 35.39           N  
ATOM   2635  CA  TRP A 337      20.921  17.765  31.400  1.00 35.01           C  
ATOM   2636  C   TRP A 337      20.889  19.027  32.279  1.00 34.79           C  
ATOM   2637  O   TRP A 337      20.675  20.131  31.783  1.00 34.41           O  
ATOM   2638  CB  TRP A 337      19.600  16.998  31.521  1.00 34.91           C  
ATOM   2639  CG  TRP A 337      19.384  15.944  30.471  1.00 33.36           C  
ATOM   2640  CD1 TRP A 337      19.186  14.613  30.681  1.00 32.68           C  
ATOM   2641  CD2 TRP A 337      19.328  16.140  29.051  1.00 30.99           C  
ATOM   2642  NE1 TRP A 337      19.005  13.968  29.482  1.00 32.24           N  
ATOM   2643  CE2 TRP A 337      19.095  14.882  28.466  1.00 30.46           C  
ATOM   2644  CE3 TRP A 337      19.458  17.256  28.220  1.00 31.24           C  
ATOM   2645  CZ2 TRP A 337      18.985  14.704  27.089  1.00 29.46           C  
ATOM   2646  CZ3 TRP A 337      19.351  17.075  26.846  1.00 31.20           C  
ATOM   2647  CH2 TRP A 337      19.114  15.804  26.299  1.00 30.13           C  
ATOM   2648  N   LYS A 338      21.147  18.848  33.574  1.00 34.79           N  
ATOM   2649  CA  LYS A 338      21.194  19.966  34.530  1.00 34.76           C  
ATOM   2650  C   LYS A 338      22.286  20.970  34.167  1.00 34.05           C  
ATOM   2651  O   LYS A 338      22.079  22.179  34.257  1.00 34.00           O  
ATOM   2652  CB  LYS A 338      21.383  19.439  35.962  1.00 34.83           C  
ATOM   2653  CG  LYS A 338      21.393  20.516  37.028  1.00 36.02           C  
ATOM   2654  CD  LYS A 338      21.665  19.936  38.408  1.00 38.79           C  
ATOM   2655  CE  LYS A 338      22.442  20.921  39.294  1.00 40.82           C  
ATOM   2656  NZ  LYS A 338      22.332  20.577  40.756  1.00 41.83           N  
ATOM   2657  N   SER A 339      23.436  20.471  33.728  1.00 33.67           N  
ATOM   2658  CA  SER A 339      24.565  21.333  33.378  1.00 33.11           C  
ATOM   2659  C   SER A 339      24.302  22.120  32.098  1.00 32.63           C  
ATOM   2660  O   SER A 339      24.620  23.315  32.015  1.00 32.23           O  
ATOM   2661  CB  SER A 339      25.833  20.500  33.203  1.00 33.27           C  
ATOM   2662  OG  SER A 339      26.907  21.328  32.772  1.00 33.68           O  
ATOM   2663  N   LEU A 340      23.748  21.427  31.097  1.00 31.69           N  
ATOM   2664  CA  LEU A 340      23.266  22.055  29.871  1.00 30.83           C  
ATOM   2665  C   LEU A 340      22.177  23.100  30.186  1.00 30.89           C  
ATOM   2666  O   LEU A 340      22.124  24.167  29.554  1.00 30.09           O  
ATOM   2667  CB  LEU A 340      22.716  20.991  28.904  1.00 30.41           C  
ATOM   2668  CG  LEU A 340      23.729  20.015  28.273  1.00 29.92           C  
ATOM   2669  CD1 LEU A 340      23.004  18.964  27.428  1.00 28.00           C  
ATOM   2670  CD2 LEU A 340      24.774  20.766  27.418  1.00 27.67           C  
ATOM   2671  N   THR A 341      21.314  22.788  31.152  1.00 30.63           N  
ATOM   2672  CA  THR A 341      20.263  23.725  31.566  1.00 31.65           C  
ATOM   2673  C   THR A 341      20.884  24.983  32.192  1.00 31.84           C  
ATOM   2674  O   THR A 341      20.585  26.110  31.781  1.00 31.25           O  
ATOM   2675  CB  THR A 341      19.283  23.075  32.557  1.00 31.52           C  
ATOM   2676  OG1 THR A 341      18.563  22.045  31.881  1.00 32.11           O  
ATOM   2677  CG2 THR A 341      18.302  24.103  33.086  1.00 31.51           C  
ATOM   2678  N   TYR A 342      21.774  24.763  33.155  1.00 32.63           N  
ATOM   2679  CA  TYR A 342      22.540  25.844  33.794  1.00 33.35           C  
ATOM   2680  C   TYR A 342      23.230  26.742  32.760  1.00 33.31           C  
ATOM   2681  O   TYR A 342      23.060  27.954  32.786  1.00 32.86           O  
ATOM   2682  CB  TYR A 342      23.561  25.267  34.790  1.00 33.43           C  
ATOM   2683  CG  TYR A 342      24.213  26.298  35.695  1.00 35.47           C  
ATOM   2684  CD1 TYR A 342      23.454  27.024  36.625  1.00 37.77           C  
ATOM   2685  CD2 TYR A 342      25.588  26.547  35.635  1.00 37.52           C  
ATOM   2686  CE1 TYR A 342      24.048  27.977  37.469  1.00 38.89           C  
ATOM   2687  CE2 TYR A 342      26.195  27.498  36.480  1.00 38.75           C  
ATOM   2688  CZ  TYR A 342      25.411  28.201  37.389  1.00 39.03           C  
ATOM   2689  OH  TYR A 342      25.982  29.121  38.210  1.00 41.01           O  
ATOM   2690  N   ASP A 343      23.994  26.142  31.843  1.00 34.12           N  
ATOM   2691  CA  ASP A 343      24.627  26.897  30.746  1.00 34.48           C  
ATOM   2692  C   ASP A 343      23.629  27.839  30.060  1.00 34.27           C  
ATOM   2693  O   ASP A 343      23.930  29.021  29.837  1.00 34.09           O  
ATOM   2694  CB  ASP A 343      25.219  25.951  29.686  1.00 35.01           C  
ATOM   2695  CG  ASP A 343      26.520  25.286  30.128  1.00 36.42           C  
ATOM   2696  OD1 ASP A 343      26.984  25.498  31.275  1.00 37.85           O  
ATOM   2697  OD2 ASP A 343      27.084  24.542  29.297  1.00 39.58           O  
ATOM   2698  N   GLU A 344      22.457  27.307  29.713  1.00 33.98           N  
ATOM   2699  CA  GLU A 344      21.434  28.096  29.027  1.00 34.00           C  
ATOM   2700  C   GLU A 344      20.886  29.205  29.927  1.00 33.69           C  
ATOM   2701  O   GLU A 344      20.649  30.318  29.447  1.00 33.65           O  
ATOM   2702  CB  GLU A 344      20.290  27.208  28.507  1.00 33.94           C  
ATOM   2703  CG  GLU A 344      20.701  26.229  27.396  1.00 34.63           C  
ATOM   2704  CD  GLU A 344      21.114  26.904  26.091  1.00 35.66           C  
ATOM   2705  OE1 GLU A 344      20.790  28.097  25.867  1.00 37.17           O  
ATOM   2706  OE2 GLU A 344      21.763  26.230  25.275  1.00 35.26           O  
ATOM   2707  N   VAL A 345      20.685  28.902  31.214  1.00 33.45           N  
ATOM   2708  CA  VAL A 345      20.286  29.920  32.188  1.00 33.33           C  
ATOM   2709  C   VAL A 345      21.313  31.055  32.208  1.00 34.06           C  
ATOM   2710  O   VAL A 345      20.959  32.220  32.036  1.00 33.75           O  
ATOM   2711  CB  VAL A 345      20.157  29.375  33.636  1.00 33.31           C  
ATOM   2712  CG1 VAL A 345      19.977  30.539  34.620  1.00 31.82           C  
ATOM   2713  CG2 VAL A 345      19.003  28.351  33.779  1.00 31.91           C  
ATOM   2714  N   ILE A 346      22.584  30.709  32.407  1.00 34.85           N  
ATOM   2715  CA  ILE A 346      23.616  31.727  32.601  1.00 35.57           C  
ATOM   2716  C   ILE A 346      24.063  32.412  31.297  1.00 35.92           C  
ATOM   2717  O   ILE A 346      24.641  33.482  31.347  1.00 35.71           O  
ATOM   2718  CB  ILE A 346      24.823  31.200  33.451  1.00 35.98           C  
ATOM   2719  CG1 ILE A 346      25.674  30.164  32.708  1.00 36.72           C  
ATOM   2720  CG2 ILE A 346      24.323  30.594  34.759  1.00 35.78           C  
ATOM   2721  CD1 ILE A 346      26.965  29.788  33.459  1.00 35.75           C  
ATOM   2722  N   SER A 347      23.742  31.848  30.135  1.00 36.63           N  
ATOM   2723  CA  SER A 347      24.117  32.489  28.858  1.00 37.28           C  
ATOM   2724  C   SER A 347      23.027  33.403  28.309  1.00 37.74           C  
ATOM   2725  O   SER A 347      23.197  33.992  27.234  1.00 37.82           O  
ATOM   2726  CB  SER A 347      24.455  31.447  27.792  1.00 37.14           C  
ATOM   2727  OG  SER A 347      23.280  30.865  27.263  1.00 37.81           O  
ATOM   2728  N   PHE A 348      21.924  33.531  29.044  1.00 38.09           N  
ATOM   2729  CA  PHE A 348      20.763  34.225  28.537  1.00 38.50           C  
ATOM   2730  C   PHE A 348      21.041  35.706  28.372  1.00 39.51           C  
ATOM   2731  O   PHE A 348      21.524  36.350  29.301  1.00 39.19           O  
ATOM   2732  CB  PHE A 348      19.566  34.037  29.473  1.00 38.50           C  
ATOM   2733  CG  PHE A 348      18.370  34.835  29.059  1.00 37.49           C  
ATOM   2734  CD1 PHE A 348      17.552  34.392  28.025  1.00 37.23           C  
ATOM   2735  CD2 PHE A 348      18.086  36.049  29.663  1.00 36.77           C  
ATOM   2736  CE1 PHE A 348      16.470  35.131  27.620  1.00 35.72           C  
ATOM   2737  CE2 PHE A 348      17.001  36.799  29.258  1.00 36.67           C  
ATOM   2738  CZ  PHE A 348      16.193  36.337  28.238  1.00 36.64           C  
ATOM   2739  N   VAL A 349      20.735  36.240  27.191  1.00 40.70           N  
ATOM   2740  CA  VAL A 349      20.751  37.680  26.979  1.00 41.90           C  
ATOM   2741  C   VAL A 349      19.322  38.192  26.815  1.00 43.31           C  
ATOM   2742  O   VAL A 349      18.577  37.691  25.964  1.00 43.12           O  
ATOM   2743  CB  VAL A 349      21.569  38.073  25.728  1.00 42.41           C  
ATOM   2744  CG1 VAL A 349      21.812  39.606  25.708  1.00 41.16           C  
ATOM   2745  CG2 VAL A 349      22.888  37.307  25.692  1.00 41.33           C  
ATOM   2746  N   PRO A 350      18.928  39.191  27.629  1.00 44.83           N  
ATOM   2747  CA  PRO A 350      17.588  39.733  27.463  1.00 45.78           C  
ATOM   2748  C   PRO A 350      17.432  40.501  26.154  1.00 47.14           C  
ATOM   2749  O   PRO A 350      18.412  41.035  25.622  1.00 47.13           O  
ATOM   2750  CB  PRO A 350      17.444  40.690  28.648  1.00 45.80           C  
ATOM   2751  CG  PRO A 350      18.835  41.065  29.007  1.00 45.29           C  
ATOM   2752  CD  PRO A 350      19.657  39.845  28.734  1.00 44.86           C  
ATOM   2753  N   PRO A 351      16.200  40.571  25.637  1.00 48.54           N  
ATOM   2754  CA  PRO A 351      15.973  41.326  24.406  1.00 49.52           C  
ATOM   2755  C   PRO A 351      16.016  42.843  24.632  1.00 50.51           C  
ATOM   2756  O   PRO A 351      16.077  43.299  25.782  1.00 50.80           O  
ATOM   2757  CB  PRO A 351      14.573  40.877  23.969  1.00 49.56           C  
ATOM   2758  CG  PRO A 351      13.894  40.438  25.229  1.00 49.22           C  
ATOM   2759  CD  PRO A 351      14.979  39.908  26.129  1.00 48.55           C  
ATOM   2760  N   PRO A 352      16.005  43.625  23.540  1.00 51.43           N  
ATOM   2761  CA  PRO A 352      15.899  45.079  23.695  1.00 51.81           C  
ATOM   2762  C   PRO A 352      14.476  45.516  24.074  1.00 52.01           C  
ATOM   2763  O   PRO A 352      14.286  46.620  24.594  1.00 52.28           O  
ATOM   2764  CB  PRO A 352      16.304  45.624  22.308  1.00 51.85           C  
ATOM   2765  CG  PRO A 352      16.923  44.458  21.567  1.00 51.70           C  
ATOM   2766  CD  PRO A 352      16.263  43.235  22.139  1.00 51.62           C  
TER    2767      PRO A 352                                                      
HETATM 2768  O10 I39 A   1       2.214  29.777  31.670  1.00 28.16           O  
HETATM 2769  C9  I39 A   1       2.716  30.843  31.337  1.00 28.96           C  
HETATM 2770  C4  I39 A   1       4.197  30.940  31.104  1.00 27.91           C  
HETATM 2771  C3  I39 A   1       4.984  31.640  32.003  1.00 28.83           C  
HETATM 2772  F8  I39 A   1       4.439  32.231  33.077  1.00 29.69           F  
HETATM 2773  C2  I39 A   1       6.356  31.736  31.816  1.00 29.51           C  
HETATM 2774  C5  I39 A   1       4.790  30.337  30.005  1.00 27.64           C  
HETATM 2775  C6  I39 A   1       6.166  30.433  29.810  1.00 27.53           C  
HETATM 2776  C1  I39 A   1       6.949  31.135  30.720  1.00 29.43           C  
HETATM 2777  F7  I39 A   1       8.277  31.268  30.565  1.00 31.25           F  
HETATM 2778  C11 I39 A   1       1.841  32.054  31.162  1.00 28.72           C  
HETATM 2779  C16 I39 A   1       2.357  33.139  30.488  1.00 28.14           C  
HETATM 2780  C15 I39 A   1       1.581  34.271  30.303  1.00 26.80           C  
HETATM 2781  N14 I39 A   1       0.343  34.318  30.739  1.00 27.00           N  
HETATM 2782  O23 I39 A   1      -0.395  35.513  30.499  1.00 30.20           O  
HETATM 2783  C13 I39 A   1      -0.217  33.280  31.382  1.00 29.03           C  
HETATM 2784  C12 I39 A   1       0.517  32.125  31.619  1.00 28.29           C  
HETATM 2785  N24 I39 A   1      -0.060  31.081  32.276  1.00 26.87           N  
HETATM 2786  C17 I39 A   1      -1.625  33.365  31.876  1.00 31.98           C  
HETATM 2787  C22 I39 A   1      -2.707  32.942  31.100  1.00 32.82           C  
HETATM 2788  C25 I39 A   1      -2.525  32.392  29.706  1.00 32.13           C  
HETATM 2789  C21 I39 A   1      -3.999  33.026  31.612  1.00 33.71           C  
HETATM 2790  C20 I39 A   1      -4.211  33.516  32.898  1.00 35.03           C  
HETATM 2791  C19 I39 A   1      -3.130  33.938  33.676  1.00 34.78           C  
HETATM 2792  C18 I39 A   1      -1.839  33.860  33.159  1.00 33.76           C  
HETATM 2793  O   HOH A 361      16.907  42.979  40.287  1.00 26.84           O  
HETATM 2794  O   HOH A 362       1.120  42.047  11.807  1.00 35.24           O  
HETATM 2795  O   HOH A 363       0.430  40.676  15.847  1.00 33.01           O  
HETATM 2796  O   HOH A 364     -23.338  18.929   3.174  1.00 30.01           O  
HETATM 2797  O   HOH A 365      -8.783  24.161  25.318  1.00 10.45           O  
HETATM 2798  O   HOH A 366      -2.950  18.211  18.480  1.00 33.00           O  
HETATM 2799  O   HOH A 367      26.156   9.910  29.117  1.00 37.44           O  
HETATM 2800  O   HOH A 368      18.338  27.272  42.952  1.00 33.14           O  
HETATM 2801  O   HOH A 369      -8.369  11.202   1.885  1.00 25.05           O  
HETATM 2802  O   HOH A 370      13.942  29.275  44.585  1.00 37.51           O  
HETATM 2803  O   HOH A 371      19.293   8.802  28.841  1.00 48.00           O  
HETATM 2804  O   HOH A 372     -17.580  24.669  15.043  1.00 17.89           O  
HETATM 2805  O   HOH A 373     -18.891  16.985  14.845  1.00 25.14           O  
HETATM 2806  O   HOH A 374      17.898  40.895  36.343  1.00 30.11           O  
HETATM 2807  O   HOH A 375      17.034  50.129  35.252  1.00 31.47           O  
HETATM 2808  O   HOH A 376       8.573  35.401  21.171  1.00 22.90           O  
HETATM 2809  O   HOH A 377     -16.133  40.354   7.261  1.00 41.39           O  
HETATM 2810  O   HOH A 378      29.666  14.854  30.481  1.00 31.45           O  
HETATM 2811  O   HOH A 379      -9.871  17.061  15.774  1.00 15.83           O  
HETATM 2812  O   HOH A 380      17.391  27.543  22.134  1.00 31.42           O  
HETATM 2813  O   HOH A 381      -0.188  42.228  27.505  1.00 53.70           O  
HETATM 2814  O   HOH A 382       6.470  26.612  27.928  1.00 34.01           O  
HETATM 2815  O   HOH A 383      -8.522  15.706  30.360  1.00 31.26           O  
HETATM 2816  O   HOH A 384      -1.636  21.045  17.339  1.00 19.71           O  
HETATM 2817  O   HOH A 385      11.920  25.680  45.926  1.00 40.53           O  
HETATM 2818  O   HOH A 386      23.260  10.086  21.675  1.00 37.91           O  
HETATM 2819  O   HOH A 387      -0.600   7.590  29.952  1.00 39.91           O  
HETATM 2820  O   HOH A 388     -16.725  41.357  10.974  1.00 42.98           O  
HETATM 2821  O   HOH A 389      15.675  32.466  17.222  1.00 47.28           O  
HETATM 2822  O   HOH A 390      16.403   9.556  23.423  1.00 47.51           O  
HETATM 2823  O   HOH A 391     -16.215  29.019  -0.450  1.00 38.20           O  
HETATM 2824  O   HOH A 392      -8.331  34.702  33.307  1.00 50.14           O  
HETATM 2825  O   HOH A 393     -18.358  20.656  23.980  1.00 31.65           O  
HETATM 2826  O   HOH A 394       4.314  27.571   6.755  1.00 26.43           O  
HETATM 2827  O   HOH A 395     -12.782  12.900   1.564  1.00 43.75           O  
HETATM 2828  O   HOH A 396     -19.007   2.628   9.000  1.00 34.21           O  
HETATM 2829  O   HOH A 397     -14.919   9.592   0.043  1.00 37.09           O  
HETATM 2830  O   HOH A 398      -2.572  12.065   7.079  1.00 37.76           O  
HETATM 2831  O   HOH A 399       3.423  23.536  30.643  1.00 41.89           O  
HETATM 2832  O   HOH A 400      17.276  15.056  16.897  1.00 47.11           O  
HETATM 2833  O   HOH A 401      -3.796  37.498   2.813  1.00 31.05           O  
HETATM 2834  O   HOH A 402       3.356  27.333  31.008  1.00 27.88           O  
HETATM 2835  O   HOH A 403       4.685  42.005  22.913  1.00 36.80           O  
HETATM 2836  O   HOH A 404       6.817  36.678  24.708  1.00 28.69           O  
HETATM 2837  O   HOH A 405       3.162  25.531   8.503  1.00 21.63           O  
HETATM 2838  O   HOH A 406       2.877  42.354  29.143  1.00 37.44           O  
HETATM 2839  O   HOH A 407     -20.806  30.516   3.435  1.00 36.56           O  
HETATM 2840  O   HOH A 408      -7.015  18.793  21.318  1.00 21.95           O  
HETATM 2841  O   HOH A 409      -2.620  31.012  -0.292  1.00 36.98           O  
HETATM 2842  O   HOH A 410       6.148  37.606  22.224  1.00 27.84           O  
HETATM 2843  O   HOH A 411      14.238  37.934  51.468  1.00 32.55           O  
HETATM 2844  O   HOH A 412      18.929  43.721  42.719  1.00 29.20           O  
HETATM 2845  O   HOH A 413      -1.545  32.808  -2.430  1.00 49.54           O  
HETATM 2846  O   HOH A 414      13.768  41.348  30.065  1.00 36.38           O  
HETATM 2847  O   HOH A 415       6.596  28.292   7.922  1.00 28.74           O  
HETATM 2848  O   HOH A 416       3.204  33.824   3.072  1.00 29.98           O  
HETATM 2849  O   HOH A 417      21.535  27.138  15.659  1.00 42.96           O  
HETATM 2850  O   HOH A 418     -12.947  20.314  17.446  1.00 17.92           O  
HETATM 2851  O   HOH A 419       9.940  19.998  20.409  1.00 37.35           O  
HETATM 2852  O   HOH A 420       9.176  20.112  17.305  1.00 32.49           O  
HETATM 2853  O   HOH A 421       4.887  23.566  32.752  1.00 35.51           O  
HETATM 2854  O   HOH A 422       8.494  38.833   6.793  1.00 35.51           O  
HETATM 2855  O   HOH A 423      18.326  11.192  27.925  1.00 35.09           O  
HETATM 2856  O   HOH A 424     -20.261  12.607   4.806  1.00 29.80           O  
HETATM 2857  O   HOH A 425     -11.396   8.240  24.760  1.00 36.41           O  
HETATM 2858  O   HOH A 426      12.624  34.106  23.699  1.00 31.90           O  
HETATM 2859  O   HOH A 427      -3.439  11.838  20.578  1.00 50.93           O  
HETATM 2860  O   HOH A 428       6.083  22.714  35.565  1.00 45.74           O  
HETATM 2861  O   HOH A 429      -9.731  27.736  -4.239  1.00 45.63           O  
HETATM 2862  O   HOH A 430      20.444  37.641  47.161  1.00 33.86           O  
HETATM 2863  O   HOH A 431       5.593  35.305  11.040  1.00 25.33           O  
HETATM 2864  O   HOH A 432     -24.337  14.580   8.876  1.00 50.93           O  
HETATM 2865  O   HOH A 433       8.141  39.803  21.083  1.00 38.93           O  
HETATM 2866  O   HOH A 434     -13.493  23.224  17.661  1.00 25.32           O  
HETATM 2867  O   HOH A 435     -14.582   3.971  22.172  1.00 48.80           O  
HETATM 2868  O   HOH A 436      -5.724  22.016   1.053  1.00 35.13           O  
HETATM 2869  O   HOH A 437      24.048   8.385  29.544  1.00 46.44           O  
HETATM 2870  O   HOH A 438       8.027  25.385   7.464  1.00 31.45           O  
HETATM 2871  O   HOH A 439      22.173  32.641  25.017  1.00 36.87           O  
HETATM 2872  O   HOH A 440     -11.651  24.310  24.593  1.00 39.81           O  
HETATM 2873  O   HOH A 441     -12.006  25.152  -0.849  1.00 43.88           O  
HETATM 2874  O   HOH A 442      14.535  35.942  24.763  1.00 36.03           O  
HETATM 2875  O   HOH A 443      29.723  42.816  38.963  1.00 50.70           O  
HETATM 2876  O   HOH A 444       9.657  40.053  18.481  1.00 41.53           O  
HETATM 2877  O   HOH A 445       0.344  20.184   3.863  1.00 37.19           O  
HETATM 2878  O   HOH A 446      19.909  26.294  17.706  1.00 31.46           O  
HETATM 2879  O   HOH A 447      15.721  25.007  11.808  1.00 31.85           O  
HETATM 2880  O   HOH A 448      20.476  43.198  25.052  1.00 39.85           O  
HETATM 2881  O   HOH A 449       0.100  41.156  41.203  1.00 49.52           O  
HETATM 2882  O   HOH A 450       4.092  20.171  36.963  1.00 39.04           O  
HETATM 2883  O   HOH A 451      23.629  24.187  15.338  1.00 45.77           O  
HETATM 2884  O   HOH A 452      24.090  21.063  19.178  1.00 37.98           O  
HETATM 2885  O   HOH A 453      25.876  23.770  26.981  1.00 39.35           O  
HETATM 2886  O   HOH A 454     -20.341  32.327  11.526  1.00 60.95           O  
HETATM 2887  O   HOH A 455     -11.755  28.450  31.247  1.00 41.93           O  
HETATM 2888  O   HOH A 456       0.318  15.025  10.019  1.00 31.86           O  
HETATM 2889  O   HOH A 457     -11.724  16.311   2.762  1.00 44.58           O  
HETATM 2890  O   HOH A 458      13.282  42.852  27.930  1.00 43.33           O  
HETATM 2891  O   HOH A 459     -10.086  40.070   0.649  1.00 43.23           O  
HETATM 2892  O   HOH A 460       1.191  13.451  20.561  1.00 48.49           O  
HETATM 2893  O   HOH A 461     -21.959   7.367   3.521  1.00 39.44           O  
HETATM 2894  O   HOH A 462      -1.630  43.603  10.183  1.00 38.80           O  
HETATM 2895  O   HOH A 463       9.748  19.009  13.858  1.00 47.29           O  
HETATM 2896  O   HOH A 464       0.555  39.378  20.895  1.00 24.31           O  
HETATM 2897  O   HOH A 465      -6.696  -8.152   8.389  1.00 31.53           O  
HETATM 2898  O   HOH A 466      21.124   9.971  35.417  1.00 41.99           O  
HETATM 2899  O   HOH A 467      22.929  24.116  26.076  1.00 34.55           O  
HETATM 2900  O   HOH A 468      -9.152  40.429   5.902  1.00 39.82           O  
HETATM 2901  O   HOH A 469      22.865  20.695  22.982  1.00 36.67           O  
HETATM 2902  O   HOH A 470      -6.607  -0.175  14.838  1.00 27.72           O  
HETATM 2903  O   HOH A 471      -5.046  28.624  29.887  1.00 45.85           O  
HETATM 2904  O   HOH A 472     -15.090  45.531  18.223  1.00 51.48           O  
HETATM 2905  O   HOH A 473      12.808  13.295  22.456  1.00 44.91           O  
HETATM 2906  O   HOH A 474      23.522  12.422  36.987  1.00 48.05           O  
HETATM 2907  O   HOH A 475      -6.182  39.720  30.141  1.00 38.77           O  
HETATM 2908  O   HOH A 476      22.080  33.883  41.120  1.00 38.87           O  
HETATM 2909  O   HOH A 477      -8.932  21.529   0.043  1.00 65.17           O  
HETATM 2910  O   HOH A 478      12.903  20.452  20.978  1.00 41.10           O  
HETATM 2911  O   HOH A 479     -16.457  -3.109   6.033  1.00 46.97           O  
HETATM 2912  O   HOH A 480      -2.140  28.979  41.617  1.00 51.22           O  
HETATM 2913  O   HOH A 481     -16.109  -0.557  12.213  1.00 45.05           O  
HETATM 2914  O   HOH A 482      19.732  34.708  24.725  1.00 37.10           O  
HETATM 2915  O   HOH A 483     -16.490  11.025  -2.495  1.00 46.32           O  
HETATM 2916  O   HOH A 484     -10.111  12.178  30.990  1.00 45.70           O  
HETATM 2917  O   HOH A 485     -15.130  23.086  -2.150  1.00 39.95           O  
HETATM 2918  O   HOH A 486      12.380  25.128  39.695  1.00 33.97           O  
HETATM 2919  O   HOH A 487       9.148  23.588   8.725  1.00 41.48           O  
HETATM 2920  O   HOH A 488       6.823  25.933  25.023  1.00 27.55           O  
HETATM 2921  O   HOH A 489      -5.918  40.184  32.756  1.00 49.41           O  
HETATM 2922  O   HOH A 490      11.527  40.754  16.532  1.00 51.98           O  
HETATM 2923  O   HOH A 491      -5.712  45.172  19.207  1.00 47.83           O  
HETATM 2924  O   HOH A 492      23.081  18.169  23.034  1.00 22.16           O  
HETATM 2925  O   HOH A 493       9.755  37.757  24.248  1.00 44.62           O  
HETATM 2926  O   HOH A 494     -16.832  -2.551   3.699  1.00 48.58           O  
HETATM 2927  O   HOH A 495      -2.155  23.982  -0.203  1.00 42.37           O  
HETATM 2928  O   HOH A 496     -13.251  23.177  26.581  1.00 43.59           O  
HETATM 2929  O   HOH A 497     -11.354  39.597   3.083  1.00 53.53           O  
HETATM 2930  O   HOH A 498     -10.138   7.431  -3.785  1.00 48.87           O  
HETATM 2931  O   HOH A 499      26.051  12.088  36.944  1.00 36.64           O  
HETATM 2932  O   HOH A 500      -9.014   9.522  -4.345  1.00 50.08           O  
HETATM 2933  O   HOH A 501      -4.609  19.938  19.888  1.00 26.29           O  
HETATM 2934  O   HOH A 502      -3.056   6.226  21.509  1.00 38.16           O  
HETATM 2935  O   HOH A 503      22.810  17.671  20.492  1.00 27.70           O  
HETATM 2936  O   HOH A 504       2.836  13.723  -0.987  1.00 43.37           O  
HETATM 2937  O   HOH A 505     -15.944  13.454  -1.476  1.00 37.29           O  
HETATM 2938  O   HOH A 506      16.929  38.803  36.597  1.00 29.79           O  
HETATM 2939  O   HOH A 507      15.211  29.835  46.754  1.00 47.34           O  
HETATM 2940  O   HOH A 508     -19.231  15.960  12.321  1.00 32.08           O  
HETATM 2941  O   HOH A 509      -0.656  41.142  17.993  1.00 45.45           O  
HETATM 2942  O   HOH A 510      -3.278  18.133  15.859  1.00 26.02           O  
HETATM 2943  O   HOH A 511      18.233  45.288  48.624  1.00 29.42           O  
HETATM 2944  O   HOH A 512     -19.538  34.465  13.576  1.00 47.07           O  
HETATM 2945  O   HOH A 513      12.046  36.993   8.487  1.00 33.45           O  
HETATM 2946  O   HOH A 514      22.939  11.221  18.975  1.00 44.80           O  
HETATM 2947  O   HOH A 515       6.005  46.226   6.721  1.00 39.55           O  
HETATM 2948  O   HOH A 516     -17.242  34.396  26.991  1.00 52.96           O  
HETATM 2949  O   HOH A 517       3.080  21.797  38.323  1.00 47.05           O  
HETATM 2950  O   HOH A 518     -13.339  11.829  30.813  1.00 47.98           O  
HETATM 2951  O   HOH A 519      -7.502  33.320  -1.294  1.00 46.04           O  
HETATM 2952  O   HOH A 520      18.566  37.450  35.156  1.00 45.34           O  
HETATM 2953  O   HOH A 521      10.609  20.777  33.953  1.00 47.03           O  
HETATM 2954  O   HOH A 522     -12.900   1.268   2.602  1.00 48.50           O  
HETATM 2955  O   HOH A 523     -19.317  34.551  10.584  1.00 34.28           O  
HETATM 2956  O   HOH A 524      -4.320   8.656  24.669  1.00 50.49           O  
HETATM 2957  O   HOH A 525     -19.942  18.233  10.967  1.00 37.54           O  
HETATM 2958  O   HOH A 526      -5.675  35.283  -2.895  1.00 55.03           O  
HETATM 2959  O   HOH A 527     -12.599  -0.201   0.505  1.00 52.26           O  
HETATM 2960  O   HOH A 528     -20.077   7.230  18.259  1.00 27.51           O  
HETATM 2961  O   HOH A 529     -18.404   5.443  18.048  1.00 29.58           O  
HETATM 2962  O   HOH A 530     -17.637   5.198  20.566  1.00 33.55           O  
HETATM 2963  O   HOH A 531     -17.978  24.666  23.656  1.00 36.32           O  
HETATM 2964  O   HOH A 532     -20.325  22.636  21.667  1.00 27.07           O  
HETATM 2965  O   HOH A 533       4.123  21.175   5.487  1.00 29.73           O  
HETATM 2966  O   HOH A 534      -1.654  45.265   6.010  1.00 40.55           O  
HETATM 2967  O   HOH A 535      24.220  17.339  16.560  1.00 24.57           O  
HETATM 2968  O   HOH A 536      -6.748   9.347  -0.260  1.00 38.70           O  
HETATM 2969  O   HOH A 537     -13.323   6.390   1.166  1.00 33.44           O  
HETATM 2970  O   HOH A 538      20.396  33.834  37.028  1.00 30.85           O  
HETATM 2971  O   HOH A 539      -0.630  41.349  13.660  1.00 38.17           O  
HETATM 2972  O   HOH A 540     -11.712  20.029   2.669  1.00 37.70           O  
CONECT 2768 2769                                                                
CONECT 2769 2768 2770 2778                                                      
CONECT 2770 2769 2771 2774                                                      
CONECT 2771 2770 2772 2773                                                      
CONECT 2772 2771                                                                
CONECT 2773 2771 2776                                                           
CONECT 2774 2770 2775                                                           
CONECT 2775 2774 2776                                                           
CONECT 2776 2773 2775 2777                                                      
CONECT 2777 2776                                                                
CONECT 2778 2769 2779 2784                                                      
CONECT 2779 2778 2780                                                           
CONECT 2780 2779 2781                                                           
CONECT 2781 2780 2782 2783                                                      
CONECT 2782 2781                                                                
CONECT 2783 2781 2784 2786                                                      
CONECT 2784 2778 2783 2785                                                      
CONECT 2785 2784                                                                
CONECT 2786 2783 2787 2792                                                      
CONECT 2787 2786 2788 2789                                                      
CONECT 2788 2787                                                                
CONECT 2789 2787 2790                                                           
CONECT 2790 2789 2791                                                           
CONECT 2791 2790 2792                                                           
CONECT 2792 2786 2791                                                           
MASTER      287    0    1   15   10    0    4    6 2971    1   25   28          
END                                                                             
