# Supplementary material for: Predictive classification models and targets identification for betulin derivatives as Leishmania donovani inhibitors
Source: J Cheminform. 2018 Aug 17;10:40. doi: 10.1186/s13321-018-0291-x (PMC6097978; doi:10.1186/s13321-018-0291-x)
Supplement: Supplementary file 5 — Additional file 5. Zip file with all potential protein target structures protein data bank files. [file 13321_2018_291_MOESM5_ESM.zip › 3le6.pdb]

HEADER    TRANSFERASE/TRANSFERASE INHIBITOR       14-JAN-10   3LE6              
TITLE     THE STRUCTURE OF CYCLIN DEPENDENT KINASE 2 (CKD2) WITH A              
TITLE    2 PYRAZOLOBENZODIAZEPINE INHIBITOR                                     
COMPND    MOL_ID: 1;                                                            
COMPND   2 MOLECULE: CELL DIVISION PROTEIN KINASE 2;                            
COMPND   3 CHAIN: A;                                                            
COMPND   4 SYNONYM: P33 PROTEIN KINASE;                                         
COMPND   5 EC: 2.7.11.22;                                                       
COMPND   6 ENGINEERED: YES                                                      
SOURCE    MOL_ID: 1;                                                            
SOURCE   2 ORGANISM_SCIENTIFIC: HOMO SAPIENS;                                   
SOURCE   3 ORGANISM_COMMON: HUMAN;                                              
SOURCE   4 ORGANISM_TAXID: 9606;                                                
SOURCE   5 GENE: CDK2;                                                          
SOURCE   6 EXPRESSION_SYSTEM_VECTOR_TYPE: BACULOVIRUS                           
KEYWDS    CYCLIN-DEPENDENT KINASE 2 DRUG DESIGN, ATP-BINDING, CELL CYCLE, CELL  
KEYWDS   2 DIVISION, KINASE, MITOSIS, NUCLEOTIDE-BINDING, PHOSPHOPROTEIN,       
KEYWDS   3 SERINE/THREONINE-PROTEIN KINASE, TRANSFERASE-TRANSFERASE INHIBITOR   
KEYWDS   4 COMPLEX                                                              
EXPDTA    X-RAY DIFFRACTION                                                     
AUTHOR    C.M.LUKACS,A.SWAIN,R.L.CROWTHER,R.U.KAMMLOTT,J.J.LIU                  
REVDAT   1   17-NOV-10 3LE6    0                                                
JRNL        AUTH   J.J.LIU,I.DANIEWSKI,Q.DING,B.HIGGINS,G.JU,K.KOLINSKY,        
JRNL        AUTH 2 F.KONZELMANN,C.LUKACS,G.PIZZOLATO,P.ROSSMAN,A.SWAIN,         
JRNL        AUTH 3 K.THAKKAR,C.C.WEI,D.MIKLOWSKI,H.YANG,X.YIN,P.M.WOVKULICH     
JRNL        TITL   PYRAZOLOBENZODIAZEPINES: PART I. SYNTHESIS AND SAR OF A      
JRNL        TITL 2 POTENT CLASS OF KINASE INHIBITORS.                           
JRNL        REF    BIOORG.MED.CHEM.LETT.         V.  20  5984 2010              
JRNL        REFN                   ISSN 0960-894X                               
JRNL        PMID   20832307                                                     
JRNL        DOI    10.1016/J.BMCL.2010.08.079                                   
REMARK   2                                                                      
REMARK   2 RESOLUTION.    2.00 ANGSTROMS.                                       
REMARK   3                                                                      
REMARK   3 REFINEMENT.                                                          
REMARK   3   PROGRAM     : CNX 2005                                             
REMARK   3   AUTHORS     : BRUNGER,ADAMS,CLORE,DELANO,GROS,GROSSE-              
REMARK   3               : KUNSTLEVE,JIANG,KUSZEWSKI,NILGES,PANNU,              
REMARK   3               : READ,RICE,SIMONSON,WARREN,ACCELRYS                   
REMARK   3               : SOFTWARE INC.(BADGER,BERARD,KUMAR,SZALMA,            
REMARK   3               : YIP,DZAKULA)                                         
REMARK   3                                                                      
REMARK   3  DATA USED IN REFINEMENT.                                            
REMARK   3   RESOLUTION RANGE HIGH (ANGSTROMS) : 2.00                           
REMARK   3   RESOLUTION RANGE LOW  (ANGSTROMS) : 36.68                          
REMARK   3   DATA CUTOFF            (SIGMA(F)) : 0.000                          
REMARK   3   DATA CUTOFF HIGH         (ABS(F)) : 1576960.730                    
REMARK   3   DATA CUTOFF LOW          (ABS(F)) : 0.0000                         
REMARK   3   COMPLETENESS (WORKING+TEST)   (%) : 99.6                           
REMARK   3   NUMBER OF REFLECTIONS             : 19017                          
REMARK   3                                                                      
REMARK   3  FIT TO DATA USED IN REFINEMENT.                                     
REMARK   3   CROSS-VALIDATION METHOD          : THROUGHOUT                      
REMARK   3   FREE R VALUE TEST SET SELECTION  : RANDOM                          
REMARK   3   R VALUE     (WORKING + TEST SET) : 0.196                           
REMARK   3   R VALUE            (WORKING SET) : 0.193                           
REMARK   3   FREE R VALUE                     : 0.248                           
REMARK   3   FREE R VALUE TEST SET SIZE   (%) : 5.100                           
REMARK   3   FREE R VALUE TEST SET COUNT      : 961                             
REMARK   3   ESTIMATED ERROR OF FREE R VALUE  : 0.008                           
REMARK   3                                                                      
REMARK   3  FIT/AGREEMENT OF MODEL WITH ALL DATA.                               
REMARK   3   R VALUE     (WORKING + TEST SET, NO CUTOFF) : 0.2070               
REMARK   3   R VALUE            (WORKING SET, NO CUTOFF) : 0.2040               
REMARK   3   FREE R VALUE                    (NO CUTOFF) : 0.253                
REMARK   3   FREE R VALUE TEST SET SIZE   (%, NO CUTOFF) : 5.100                
REMARK   3   FREE R VALUE TEST SET COUNT     (NO CUTOFF) : 961                  
REMARK   3   ESTIMATED ERROR OF FREE R VALUE (NO CUTOFF) : 0.0080               
REMARK   3   TOTAL NUMBER OF REFLECTIONS     (NO CUTOFF) : 19017                
REMARK   3                                                                      
REMARK   3  FIT IN THE HIGHEST RESOLUTION BIN.                                  
REMARK   3   TOTAL NUMBER OF BINS USED           : 6                            
REMARK   3   BIN RESOLUTION RANGE HIGH       (A) : 2.00                         
REMARK   3   BIN RESOLUTION RANGE LOW        (A) : 2.13                         
REMARK   3   BIN COMPLETENESS (WORKING+TEST) (%) : 99.10                        
REMARK   3   REFLECTIONS IN BIN    (WORKING SET) : 2942                         
REMARK   3   BIN R VALUE           (WORKING SET) : 0.2010                       
REMARK   3   BIN FREE R VALUE                    : 0.2700                       
REMARK   3   BIN FREE R VALUE TEST SET SIZE  (%) : 5.50                         
REMARK   3   BIN FREE R VALUE TEST SET COUNT     : 172                          
REMARK   3   ESTIMATED ERROR OF BIN FREE R VALUE : 0.021                        
REMARK   3                                                                      
REMARK   3  NUMBER OF NON-HYDROGEN ATOMS USED IN REFINEMENT.                    
REMARK   3   PROTEIN ATOMS            : 2273                                    
REMARK   3   NUCLEIC ACID ATOMS       : 0                                       
REMARK   3   HETEROGEN ATOMS          : 25                                      
REMARK   3   SOLVENT ATOMS            : 203                                     
REMARK   3                                                                      
REMARK   3  B VALUES.                                                           
REMARK   3   FROM WILSON PLOT           (A**2) : 12.80                          
REMARK   3   MEAN B VALUE      (OVERALL, A**2) : 26.40                          
REMARK   3   OVERALL ANISOTROPIC B VALUE.                                       
REMARK   3    B11 (A**2) : 3.36000                                              
REMARK   3    B22 (A**2) : 2.17000                                              
REMARK   3    B33 (A**2) : -5.53000                                             
REMARK   3    B12 (A**2) : 0.00000                                              
REMARK   3    B13 (A**2) : 0.00000                                              
REMARK   3    B23 (A**2) : 0.00000                                              
REMARK   3                                                                      
REMARK   3  ESTIMATED COORDINATE ERROR.                                         
REMARK   3   ESD FROM LUZZATI PLOT        (A) : 0.21                            
REMARK   3   ESD FROM SIGMAA              (A) : 0.11                            
REMARK   3   LOW RESOLUTION CUTOFF        (A) : 5.00                            
REMARK   3                                                                      
REMARK   3  CROSS-VALIDATED ESTIMATED COORDINATE ERROR.                         
REMARK   3   ESD FROM C-V LUZZATI PLOT    (A) : 0.30                            
REMARK   3   ESD FROM C-V SIGMAA          (A) : 0.19                            
REMARK   3                                                                      
REMARK   3  RMS DEVIATIONS FROM IDEAL VALUES.                                   
REMARK   3   BOND LENGTHS                 (A) : 0.005                           
REMARK   3   BOND ANGLES            (DEGREES) : 0.80                            
REMARK   3   DIHEDRAL ANGLES        (DEGREES) : 20.40                           
REMARK   3   IMPROPER ANGLES        (DEGREES) : 0.67                            
REMARK   3                                                                      
REMARK   3  ISOTROPIC THERMAL MODEL : RESTRAINED                                
REMARK   3                                                                      
REMARK   3  ISOTROPIC THERMAL FACTOR RESTRAINTS.    RMS    SIGMA                
REMARK   3   MAIN-CHAIN BOND              (A**2) : 1.370 ; 1.500                
REMARK   3   MAIN-CHAIN ANGLE             (A**2) : 2.060 ; 2.000                
REMARK   3   SIDE-CHAIN BOND              (A**2) : 2.160 ; 2.000                
REMARK   3   SIDE-CHAIN ANGLE             (A**2) : 3.150 ; 2.500                
REMARK   3                                                                      
REMARK   3  BULK SOLVENT MODELING.                                              
REMARK   3   METHOD USED : FLAT MODEL                                           
REMARK   3   KSOL        : 0.33                                                 
REMARK   3   BSOL        : 49.27                                                
REMARK   3                                                                      
REMARK   3  NCS MODEL : NONE                                                    
REMARK   3                                                                      
REMARK   3  NCS RESTRAINTS.                         RMS   SIGMA/WEIGHT          
REMARK   3   GROUP  1  POSITIONAL            (A) : NULL  ; NULL                 
REMARK   3   GROUP  1  B-FACTOR           (A**2) : NULL  ; NULL                 
REMARK   3                                                                      
REMARK   3  PARAMETER FILE  1  : PROTEIN_REP.P                                  
REMARK   3  PARAMETER FILE  2  : WATER_REP.PAR                                  
REMARK   3  PARAMETER FILE  3  : ION.PARAM                                      
REMARK   3  PARAMETER FILE  4  : LIG.PAR                                        
REMARK   3  PARAMETER FILE  5  : &_1_PARAMETER_INFILE_5                         
REMARK   3  TOPOLOGY FILE  1   : PROTEIN.TOP                                    
REMARK   3  TOPOLOGY FILE  2   : WATER.TOP                                      
REMARK   3  TOPOLOGY FILE  3   : ION.TOP                                        
REMARK   3  TOPOLOGY FILE  4   : LIG.TOP                                        
REMARK   3  TOPOLOGY FILE  5   : &_1_TOPOLOGY_INFILE_5                          
REMARK   3                                                                      
REMARK   3  OTHER REFINEMENT REMARKS: NULL                                      
REMARK   4                                                                      
REMARK   4 3LE6 COMPLIES WITH FORMAT V. 3.20, 01-DEC-08                         
REMARK 100                                                                      
REMARK 100 THIS ENTRY HAS BEEN PROCESSED BY RCSB ON 20-JAN-10.                  
REMARK 100 THE RCSB ID CODE IS RCSB057166.                                      
REMARK 200                                                                      
REMARK 200 EXPERIMENTAL DETAILS                                                 
REMARK 200  EXPERIMENT TYPE                : X-RAY DIFFRACTION                  
REMARK 200  DATE OF DATA COLLECTION        : 23-MAR-99                          
REMARK 200  TEMPERATURE           (KELVIN) : 277                                
REMARK 200  PH                             : 8.5                                
REMARK 200  NUMBER OF CRYSTALS USED        : 1                                  
REMARK 200                                                                      
REMARK 200  SYNCHROTRON              (Y/N) : Y                                  
REMARK 200  RADIATION SOURCE               : NSLS                               
REMARK 200  BEAMLINE                       : X8C                                
REMARK 200  X-RAY GENERATOR MODEL          : NULL                               
REMARK 200  MONOCHROMATIC OR LAUE    (M/L) : M                                  
REMARK 200  WAVELENGTH OR RANGE        (A) : 1.0                                
REMARK 200  MONOCHROMATOR                  : NULL                               
REMARK 200  OPTICS                         : NULL                               
REMARK 200                                                                      
REMARK 200  DETECTOR TYPE                  : CCD                                
REMARK 200  DETECTOR MANUFACTURER          : ADSC QUANTUM 4                     
REMARK 200  INTENSITY-INTEGRATION SOFTWARE : HKL-2000                           
REMARK 200  DATA SCALING SOFTWARE          : HKL-2000                           
REMARK 200                                                                      
REMARK 200  NUMBER OF UNIQUE REFLECTIONS   : 19017                              
REMARK 200  RESOLUTION RANGE HIGH      (A) : 2.000                              
REMARK 200  RESOLUTION RANGE LOW       (A) : 36.700                             
REMARK 200  REJECTION CRITERIA  (SIGMA(I)) : NULL                               
REMARK 200                                                                      
REMARK 200 OVERALL.                                                             
REMARK 200  COMPLETENESS FOR RANGE     (%) : 99.7                               
REMARK 200  DATA REDUNDANCY                : NULL                               
REMARK 200  R MERGE                    (I) : 0.06500                            
REMARK 200  R SYM                      (I) : NULL                               
REMARK 200  <I/SIGMA(I)> FOR THE DATA SET  : NULL                               
REMARK 200                                                                      
REMARK 200 IN THE HIGHEST RESOLUTION SHELL.                                     
REMARK 200  HIGHEST RESOLUTION SHELL, RANGE HIGH (A) : 2.00                     
REMARK 200  HIGHEST RESOLUTION SHELL, RANGE LOW  (A) : 2.07                     
REMARK 200  COMPLETENESS FOR SHELL     (%) : 99.3                               
REMARK 200  DATA REDUNDANCY IN SHELL       : NULL                               
REMARK 200  R MERGE FOR SHELL          (I) : 0.25400                            
REMARK 200  R SYM FOR SHELL            (I) : NULL                               
REMARK 200  <I/SIGMA(I)> FOR SHELL         : NULL                               
REMARK 200                                                                      
REMARK 200 DIFFRACTION PROTOCOL: SINGLE WAVELENGTH                              
REMARK 200 METHOD USED TO DETERMINE THE STRUCTURE: FOURIER SYNTHESIS            
REMARK 200 SOFTWARE USED: CNX 2005                                              
REMARK 200 STARTING MODEL: NULL                                                 
REMARK 200                                                                      
REMARK 200 REMARK: NULL                                                         
REMARK 280                                                                      
REMARK 280 CRYSTAL                                                              
REMARK 280 SOLVENT CONTENT, VS   (%): 38.70                                     
REMARK 280 MATTHEWS COEFFICIENT, VM (ANGSTROMS**3/DA): 2.01                     
REMARK 280                                                                      
REMARK 280 CRYSTALLIZATION CONDITIONS: PEG 3350, AMMONIUM FLUORIDE, TRIS, PH    
REMARK 280  8.5, VAPOR DIFFUSION, SITTING DROP, TEMPERATURE 277K                
REMARK 290                                                                      
REMARK 290 CRYSTALLOGRAPHIC SYMMETRY                                            
REMARK 290 SYMMETRY OPERATORS FOR SPACE GROUP: P 21 21 21                       
REMARK 290                                                                      
REMARK 290      SYMOP   SYMMETRY                                                
REMARK 290     NNNMMM   OPERATOR                                                
REMARK 290       1555   X,Y,Z                                                   
REMARK 290       2555   -X+1/2,-Y,Z+1/2                                         
REMARK 290       3555   -X,Y+1/2,-Z+1/2                                         
REMARK 290       4555   X+1/2,-Y+1/2,-Z                                         
REMARK 290                                                                      
REMARK 290     WHERE NNN -> OPERATOR NUMBER                                     
REMARK 290           MMM -> TRANSLATION VECTOR                                  
REMARK 290                                                                      
REMARK 290 CRYSTALLOGRAPHIC SYMMETRY TRANSFORMATIONS                            
REMARK 290 THE FOLLOWING TRANSFORMATIONS OPERATE ON THE ATOM/HETATM             
REMARK 290 RECORDS IN THIS ENTRY TO PRODUCE CRYSTALLOGRAPHICALLY                
REMARK 290 RELATED MOLECULES.                                                   
REMARK 290   SMTRY1   1  1.000000  0.000000  0.000000        0.00000            
REMARK 290   SMTRY2   1  0.000000  1.000000  0.000000        0.00000            
REMARK 290   SMTRY3   1  0.000000  0.000000  1.000000        0.00000            
REMARK 290   SMTRY1   2 -1.000000  0.000000  0.000000       26.61000            
REMARK 290   SMTRY2   2  0.000000 -1.000000  0.000000        0.00000            
REMARK 290   SMTRY3   2  0.000000  0.000000  1.000000       36.10550            
REMARK 290   SMTRY1   3 -1.000000  0.000000  0.000000        0.00000            
REMARK 290   SMTRY2   3  0.000000  1.000000  0.000000       35.48200            
REMARK 290   SMTRY3   3  0.000000  0.000000 -1.000000       36.10550            
REMARK 290   SMTRY1   4  1.000000  0.000000  0.000000       26.61000            
REMARK 290   SMTRY2   4  0.000000 -1.000000  0.000000       35.48200            
REMARK 290   SMTRY3   4  0.000000  0.000000 -1.000000        0.00000            
REMARK 290                                                                      
REMARK 290 REMARK: NULL                                                         
REMARK 300                                                                      
REMARK 300 BIOMOLECULE: 1                                                       
REMARK 300 SEE REMARK 350 FOR THE AUTHOR PROVIDED AND/OR PROGRAM                
REMARK 300 GENERATED ASSEMBLY INFORMATION FOR THE STRUCTURE IN                  
REMARK 300 THIS ENTRY. THE REMARK MAY ALSO PROVIDE INFORMATION ON               
REMARK 300 BURIED SURFACE AREA.                                                 
REMARK 350                                                                      
REMARK 350 COORDINATES FOR A COMPLETE MULTIMER REPRESENTING THE KNOWN           
REMARK 350 BIOLOGICALLY SIGNIFICANT OLIGOMERIZATION STATE OF THE                
REMARK 350 MOLECULE CAN BE GENERATED BY APPLYING BIOMT TRANSFORMATIONS          
REMARK 350 GIVEN BELOW.  BOTH NON-CRYSTALLOGRAPHIC AND                          
REMARK 350 CRYSTALLOGRAPHIC OPERATIONS ARE GIVEN.                               
REMARK 350                                                                      
REMARK 350 BIOMOLECULE: 1                                                       
REMARK 350 AUTHOR DETERMINED BIOLOGICAL UNIT: MONOMERIC                         
REMARK 350 SOFTWARE DETERMINED QUATERNARY STRUCTURE: MONOMERIC                  
REMARK 350 SOFTWARE USED: PISA                                                  
REMARK 350 APPLY THE FOLLOWING TO CHAINS: A                                     
REMARK 350   BIOMT1   1  1.000000  0.000000  0.000000        0.00000            
REMARK 350   BIOMT2   1  0.000000  1.000000  0.000000        0.00000            
REMARK 350   BIOMT3   1  0.000000  0.000000  1.000000        0.00000            
REMARK 465                                                                      
REMARK 465 MISSING RESIDUES                                                     
REMARK 465 THE FOLLOWING RESIDUES WERE NOT LOCATED IN THE                       
REMARK 465 EXPERIMENT. (M=MODEL NUMBER; RES=RESIDUE NAME; C=CHAIN               
REMARK 465 IDENTIFIER; SSSEQ=SEQUENCE NUMBER; I=INSERTION CODE.)                
REMARK 465                                                                      
REMARK 465   M RES C SSSEQI                                                     
REMARK 465     ARG A    36                                                      
REMARK 465     LEU A    37                                                      
REMARK 465     ASP A    38                                                      
REMARK 465     THR A    39                                                      
REMARK 465     GLU A    40                                                      
REMARK 465     THR A    41                                                      
REMARK 465     GLU A    42                                                      
REMARK 465     GLY A    43                                                      
REMARK 465     VAL A    44                                                      
REMARK 465     GLU A    73                                                      
REMARK 465     ASN A    74                                                      
REMARK 465     HIS A   295                                                      
REMARK 465     LEU A   296                                                      
REMARK 465     ARG A   297                                                      
REMARK 465     LEU A   298                                                      
REMARK 500                                                                      
REMARK 500 GEOMETRY AND STEREOCHEMISTRY                                         
REMARK 500 SUBTOPIC: TORSION ANGLES                                             
REMARK 500                                                                      
REMARK 500 TORSION ANGLES OUTSIDE THE EXPECTED RAMACHANDRAN REGIONS:            
REMARK 500 (M=MODEL NUMBER; RES=RESIDUE NAME; C=CHAIN IDENTIFIER;               
REMARK 500 SSEQ=SEQUENCE NUMBER; I=INSERTION CODE).                             
REMARK 500                                                                      
REMARK 500 STANDARD TABLE:                                                      
REMARK 500 FORMAT:(10X,I3,1X,A3,1X,A1,I4,A1,4X,F7.2,3X,F7.2)                    
REMARK 500                                                                      
REMARK 500 EXPECTED VALUES: GJ KLEYWEGT AND TA JONES (1996). PHI/PSI-           
REMARK 500 CHOLOGY: RAMACHANDRAN REVISITED. STRUCTURE 4, 1395 - 1400            
REMARK 500                                                                      
REMARK 500  M RES CSSEQI        PSI       PHI                                   
REMARK 500    ARG A 126      -20.02     87.78                                   
REMARK 500    TYR A 179       58.06   -118.78                                   
REMARK 500    PRO A 254       50.10    -98.44                                   
REMARK 500                                                                      
REMARK 500 REMARK: NULL                                                         
REMARK 800                                                                      
REMARK 800 SITE                                                                 
REMARK 800 SITE_IDENTIFIER: AC1                                                 
REMARK 800 EVIDENCE_CODE: SOFTWARE                                              
REMARK 800 SITE_DESCRIPTION: BINDING SITE FOR RESIDUE 2BZ A 299                 
DBREF  3LE6 A    1   298  UNP    P24941   CDK2_HUMAN       1    298             
SEQRES   1 A  298  MET GLU ASN PHE GLN LYS VAL GLU LYS ILE GLY GLU GLY          
SEQRES   2 A  298  THR TYR GLY VAL VAL TYR LYS ALA ARG ASN LYS LEU THR          
SEQRES   3 A  298  GLY GLU VAL VAL ALA LEU LYS LYS ILE ARG LEU ASP THR          
SEQRES   4 A  298  GLU THR GLU GLY VAL PRO SER THR ALA ILE ARG GLU ILE          
SEQRES   5 A  298  SER LEU LEU LYS GLU LEU ASN HIS PRO ASN ILE VAL LYS          
SEQRES   6 A  298  LEU LEU ASP VAL ILE HIS THR GLU ASN LYS LEU TYR LEU          
SEQRES   7 A  298  VAL PHE GLU PHE LEU HIS GLN ASP LEU LYS LYS PHE MET          
SEQRES   8 A  298  ASP ALA SER ALA LEU THR GLY ILE PRO LEU PRO LEU ILE          
SEQRES   9 A  298  LYS SER TYR LEU PHE GLN LEU LEU GLN GLY LEU ALA PHE          
SEQRES  10 A  298  CYS HIS SER HIS ARG VAL LEU HIS ARG ASP LEU LYS PRO          
SEQRES  11 A  298  GLN ASN LEU LEU ILE ASN THR GLU GLY ALA ILE LYS LEU          
SEQRES  12 A  298  ALA ASP PHE GLY LEU ALA ARG ALA PHE GLY VAL PRO VAL          
SEQRES  13 A  298  ARG THR TYR THR HIS GLU VAL VAL THR LEU TRP TYR ARG          
SEQRES  14 A  298  ALA PRO GLU ILE LEU LEU GLY CYS LYS TYR TYR SER THR          
SEQRES  15 A  298  ALA VAL ASP ILE TRP SER LEU GLY CYS ILE PHE ALA GLU          
SEQRES  16 A  298  MET VAL THR ARG ARG ALA LEU PHE PRO GLY ASP SER GLU          
SEQRES  17 A  298  ILE ASP GLN LEU PHE ARG ILE PHE ARG THR LEU GLY THR          
SEQRES  18 A  298  PRO ASP GLU VAL VAL TRP PRO GLY VAL THR SER MET PRO          
SEQRES  19 A  298  ASP TYR LYS PRO SER PHE PRO LYS TRP ALA ARG GLN ASP          
SEQRES  20 A  298  PHE SER LYS VAL VAL PRO PRO LEU ASP GLU ASP GLY ARG          
SEQRES  21 A  298  SER LEU LEU SER GLN MET LEU HIS TYR ASP PRO ASN LYS          
SEQRES  22 A  298  ARG ILE SER ALA LYS ALA ALA LEU ALA HIS PRO PHE PHE          
SEQRES  23 A  298  GLN ASP VAL THR LYS PRO VAL PRO HIS LEU ARG LEU              
HET    2BZ  A 299      25                                                       
HETNAM     2BZ 5-(2-CHLOROPHENYL)-3-METHYL-7-NITROPYRAZOLO[3,4-B][1,            
HETNAM   2 2BZ  4]BENZODIAZEPINE                                                
FORMUL   2  2BZ    C17 H10 CL N5 O2                                             
FORMUL   3  HOH   *203(H2 O)                                                    
HELIX    1   1 PRO A   45  LYS A   56  1                                  12    
HELIX    2   2 LEU A   87  SER A   94  1                                   8    
HELIX    3   3 PRO A  100  HIS A  121  1                                  22    
HELIX    4   4 LYS A  129  GLN A  131  5                                   3    
HELIX    5   5 GLY A  147  GLY A  153  1                                   7    
HELIX    6   6 ALA A  170  LEU A  175  1                                   6    
HELIX    7   7 THR A  182  ARG A  199  1                                  18    
HELIX    8   8 SER A  207  GLY A  220  1                                  14    
HELIX    9   9 GLY A  229  MET A  233  5                                   5    
HELIX   10  10 ASP A  247  VAL A  252  1                                   6    
HELIX   11  11 ASP A  256  LEU A  267  1                                  12    
HELIX   12  12 SER A  276  ALA A  282  1                                   7    
HELIX   13  13 HIS A  283  GLN A  287  5                                   5    
SHEET    1   A 5 PHE A   4  GLU A  12  0                                        
SHEET    2   A 5 VAL A  17  ASN A  23 -1  O  LYS A  20   N  GLU A   8           
SHEET    3   A 5 VAL A  29  ILE A  35 -1  O  LEU A  32   N  TYR A  19           
SHEET    4   A 5 LEU A  76  GLU A  81 -1  O  PHE A  80   N  ALA A  31           
SHEET    5   A 5 LEU A  66  ILE A  70 -1  N  ILE A  70   O  TYR A  77           
SHEET    1   B 3 GLN A  85  ASP A  86  0                                        
SHEET    2   B 3 LEU A 133  ILE A 135 -1  O  ILE A 135   N  GLN A  85           
SHEET    3   B 3 ILE A 141  LEU A 143 -1  O  LYS A 142   N  LEU A 134           
CISPEP   1 PRO A  253    PRO A  254          0        -9.98                     
SITE     1 AC1 17 ILE A  10  GLU A  12  GLY A  13  ALA A  31                    
SITE     2 AC1 17 PHE A  80  GLU A  81  PHE A  82  LEU A  83                    
SITE     3 AC1 17 HIS A  84  ASP A  86  GLN A 131  ASN A 132                    
SITE     4 AC1 17 LEU A 134  HOH A 364  HOH A 406  HOH A 464                    
SITE     5 AC1 17 HOH A 470                                                     
CRYST1   53.220   70.964   72.211  90.00  90.00  90.00 P 21 21 21    4          
ORIGX1      1.000000  0.000000  0.000000        0.00000                         
ORIGX2      0.000000  1.000000  0.000000        0.00000                         
ORIGX3      0.000000  0.000000  1.000000        0.00000                         
SCALE1      0.018790  0.000000  0.000000        0.00000                         
SCALE2      0.000000  0.014092  0.000000        0.00000                         
SCALE3      0.000000  0.000000  0.013848        0.00000                         
ATOM      1  N   MET A   1     -13.816  32.066  -3.574  1.00 46.23           N  
ATOM      2  CA  MET A   1     -12.793  30.986  -3.687  1.00 46.12           C  
ATOM      3  C   MET A   1     -12.324  30.792  -5.122  1.00 45.50           C  
ATOM      4  O   MET A   1     -11.204  30.336  -5.362  1.00 44.52           O  
ATOM      5  CB  MET A   1     -13.355  29.669  -3.152  1.00 48.51           C  
ATOM      6  CG  MET A   1     -13.064  29.441  -1.682  1.00 51.79           C  
ATOM      7  SD  MET A   1     -11.295  29.565  -1.335  1.00 55.94           S  
ATOM      8  CE  MET A   1     -10.637  28.376  -2.539  1.00 51.97           C  
ATOM      9  N   GLU A   2     -13.185  31.138  -6.073  1.00 44.41           N  
ATOM     10  CA  GLU A   2     -12.831  31.065  -7.483  1.00 43.86           C  
ATOM     11  C   GLU A   2     -11.748  32.091  -7.812  1.00 42.74           C  
ATOM     12  O   GLU A   2     -11.155  32.057  -8.890  1.00 41.93           O  
ATOM     13  CB  GLU A   2     -14.068  31.314  -8.355  1.00 45.48           C  
ATOM     14  CG  GLU A   2     -14.745  32.663  -8.126  1.00 45.95           C  
ATOM     15  CD  GLU A   2     -15.871  32.594  -7.106  1.00 47.27           C  
ATOM     16  OE1 GLU A   2     -16.628  33.584  -6.985  1.00 47.66           O  
ATOM     17  OE2 GLU A   2     -16.000  31.554  -6.424  1.00 45.26           O  
ATOM     18  N   ASN A   3     -11.498  33.002  -6.875  1.00 41.46           N  
ATOM     19  CA  ASN A   3     -10.458  34.011  -7.041  1.00 40.66           C  
ATOM     20  C   ASN A   3      -9.078  33.445  -6.734  1.00 39.46           C  
ATOM     21  O   ASN A   3      -8.064  34.104  -6.965  1.00 40.10           O  
ATOM     22  CB  ASN A   3     -10.725  35.204  -6.123  1.00 40.88           C  
ATOM     23  CG  ASN A   3     -11.995  35.939  -6.483  1.00 43.11           C  
ATOM     24  OD1 ASN A   3     -12.946  35.979  -5.701  1.00 44.40           O  
ATOM     25  ND2 ASN A   3     -12.020  36.527  -7.673  1.00 43.08           N  
ATOM     26  N   PHE A   4      -9.040  32.228  -6.205  1.00 37.11           N  
ATOM     27  CA  PHE A   4      -7.784  31.652  -5.749  1.00 35.49           C  
ATOM     28  C   PHE A   4      -7.410  30.365  -6.461  1.00 36.18           C  
ATOM     29  O   PHE A   4      -8.246  29.489  -6.677  1.00 36.48           O  
ATOM     30  CB  PHE A   4      -7.837  31.402  -4.241  1.00 32.84           C  
ATOM     31  CG  PHE A   4      -7.935  32.655  -3.431  1.00 31.67           C  
ATOM     32  CD1 PHE A   4      -6.810  33.425  -3.187  1.00 30.79           C  
ATOM     33  CD2 PHE A   4      -9.159  33.086  -2.944  1.00 31.46           C  
ATOM     34  CE1 PHE A   4      -6.901  34.603  -2.477  1.00 30.71           C  
ATOM     35  CE2 PHE A   4      -9.259  34.262  -2.233  1.00 30.32           C  
ATOM     36  CZ  PHE A   4      -8.128  35.025  -1.998  1.00 31.74           C  
ATOM     37  N   GLN A   5      -6.135  30.269  -6.823  1.00 36.78           N  
ATOM     38  CA  GLN A   5      -5.558  29.035  -7.327  1.00 37.61           C  
ATOM     39  C   GLN A   5      -4.734  28.375  -6.223  1.00 37.14           C  
ATOM     40  O   GLN A   5      -3.683  28.883  -5.835  1.00 33.74           O  
ATOM     41  CB  GLN A   5      -4.663  29.335  -8.530  1.00 40.09           C  
ATOM     42  CG  GLN A   5      -3.861  28.147  -9.017  1.00 44.87           C  
ATOM     43  CD  GLN A   5      -4.739  26.975  -9.407  1.00 48.43           C  
ATOM     44  OE1 GLN A   5      -5.682  27.122 -10.190  1.00 50.53           O  
ATOM     45  NE2 GLN A   5      -4.436  25.801  -8.862  1.00 48.81           N  
ATOM     46  N   LYS A   6      -5.217  27.244  -5.719  1.00 37.58           N  
ATOM     47  CA  LYS A   6      -4.472  26.476  -4.732  1.00 39.05           C  
ATOM     48  C   LYS A   6      -3.144  26.026  -5.330  1.00 39.50           C  
ATOM     49  O   LYS A   6      -3.115  25.369  -6.369  1.00 39.47           O  
ATOM     50  CB  LYS A   6      -5.280  25.251  -4.292  1.00 39.96           C  
ATOM     51  CG  LYS A   6      -6.524  25.572  -3.473  1.00 42.24           C  
ATOM     52  CD  LYS A   6      -7.330  24.307  -3.187  1.00 44.50           C  
ATOM     53  CE  LYS A   6      -8.330  24.506  -2.054  1.00 44.22           C  
ATOM     54  NZ  LYS A   6      -9.506  25.335  -2.442  1.00 45.19           N  
ATOM     55  N   VAL A   7      -2.044  26.382  -4.674  1.00 38.48           N  
ATOM     56  CA  VAL A   7      -0.722  25.957  -5.115  1.00 37.74           C  
ATOM     57  C   VAL A   7      -0.356  24.602  -4.521  1.00 38.79           C  
ATOM     58  O   VAL A   7       0.107  23.707  -5.231  1.00 38.84           O  
ATOM     59  CB  VAL A   7       0.355  26.983  -4.711  1.00 38.03           C  
ATOM     60  CG1 VAL A   7       1.741  26.413  -4.968  1.00 36.71           C  
ATOM     61  CG2 VAL A   7       0.162  28.268  -5.499  1.00 37.34           C  
ATOM     62  N   GLU A   8      -0.563  24.457  -3.217  1.00 37.08           N  
ATOM     63  CA  GLU A   8      -0.300  23.196  -2.540  1.00 36.77           C  
ATOM     64  C   GLU A   8      -0.817  23.225  -1.107  1.00 35.43           C  
ATOM     65  O   GLU A   8      -0.984  24.292  -0.512  1.00 34.24           O  
ATOM     66  CB  GLU A   8       1.204  22.893  -2.537  1.00 39.04           C  
ATOM     67  CG  GLU A   8       2.058  23.959  -1.863  1.00 42.20           C  
ATOM     68  CD  GLU A   8       3.504  23.525  -1.666  1.00 44.07           C  
ATOM     69  OE1 GLU A   8       3.740  22.331  -1.382  1.00 46.02           O  
ATOM     70  OE2 GLU A   8       4.405  24.380  -1.794  1.00 45.16           O  
ATOM     71  N   LYS A   9      -1.076  22.043  -0.562  1.00 32.77           N  
ATOM     72  CA  LYS A   9      -1.410  21.905   0.846  1.00 32.73           C  
ATOM     73  C   LYS A   9      -0.135  22.062   1.669  1.00 31.89           C  
ATOM     74  O   LYS A   9       0.879  21.423   1.382  1.00 32.42           O  
ATOM     75  CB  LYS A   9      -2.036  20.532   1.091  1.00 32.35           C  
ATOM     76  CG  LYS A   9      -2.290  20.202   2.547  1.00 33.19           C  
ATOM     77  CD  LYS A   9      -2.910  18.820   2.680  1.00 35.79           C  
ATOM     78  CE  LYS A   9      -3.019  18.393   4.133  1.00 37.68           C  
ATOM     79  NZ  LYS A   9      -3.588  17.019   4.252  1.00 40.01           N  
ATOM     80  N   ILE A  10      -0.178  22.918   2.684  1.00 29.90           N  
ATOM     81  CA  ILE A  10       1.004  23.160   3.495  1.00 30.83           C  
ATOM     82  C   ILE A  10       0.828  22.702   4.932  1.00 30.82           C  
ATOM     83  O   ILE A  10       1.760  22.778   5.730  1.00 32.09           O  
ATOM     84  CB  ILE A  10       1.407  24.655   3.492  1.00 30.50           C  
ATOM     85  CG1 ILE A  10       0.233  25.523   3.941  1.00 31.46           C  
ATOM     86  CG2 ILE A  10       1.874  25.065   2.107  1.00 31.44           C  
ATOM     87  CD1 ILE A  10       0.530  27.007   3.883  1.00 28.67           C  
ATOM     88  N   GLY A  11      -0.366  22.227   5.268  1.00 30.32           N  
ATOM     89  CA  GLY A  11      -0.567  21.689   6.598  1.00 29.31           C  
ATOM     90  C   GLY A  11      -2.010  21.493   7.008  1.00 29.65           C  
ATOM     91  O   GLY A  11      -2.938  21.731   6.234  1.00 27.81           O  
ATOM     92  N   GLU A  12      -2.191  21.049   8.245  1.00 29.13           N  
ATOM     93  CA  GLU A  12      -3.513  20.886   8.816  1.00 29.45           C  
ATOM     94  C   GLU A  12      -3.593  21.652  10.126  1.00 28.53           C  
ATOM     95  O   GLU A  12      -2.863  21.361  11.075  1.00 25.93           O  
ATOM     96  CB  GLU A  12      -3.795  19.405   9.052  1.00 33.06           C  
ATOM     97  CG  GLU A  12      -3.587  18.556   7.810  1.00 38.18           C  
ATOM     98  CD  GLU A  12      -3.955  17.105   8.028  1.00 40.77           C  
ATOM     99  OE1 GLU A  12      -3.518  16.524   9.044  1.00 43.28           O  
ATOM    100  OE2 GLU A  12      -4.682  16.546   7.182  1.00 42.95           O  
ATOM    101  N   GLY A  13      -4.476  22.644  10.163  1.00 26.99           N  
ATOM    102  CA  GLY A  13      -4.679  23.401  11.380  1.00 28.41           C  
ATOM    103  C   GLY A  13      -5.552  22.612  12.331  1.00 29.82           C  
ATOM    104  O   GLY A  13      -5.863  21.447  12.077  1.00 29.86           O  
ATOM    105  N   THR A  14      -5.950  23.242  13.429  1.00 29.77           N  
ATOM    106  CA  THR A  14      -6.841  22.601  14.383  1.00 31.04           C  
ATOM    107  C   THR A  14      -8.235  22.489  13.770  1.00 30.03           C  
ATOM    108  O   THR A  14      -8.951  21.509  13.984  1.00 29.70           O  
ATOM    109  CB  THR A  14      -6.935  23.423  15.677  1.00 32.34           C  
ATOM    110  OG1 THR A  14      -5.616  23.705  16.162  1.00 34.39           O  
ATOM    111  CG2 THR A  14      -7.703  22.652  16.737  1.00 32.97           C  
ATOM    112  N   TYR A  15      -8.597  23.499  12.989  1.00 29.38           N  
ATOM    113  CA  TYR A  15      -9.968  23.674  12.529  1.00 29.35           C  
ATOM    114  C   TYR A  15     -10.172  23.257  11.078  1.00 28.30           C  
ATOM    115  O   TYR A  15     -11.277  22.886  10.679  1.00 28.32           O  
ATOM    116  CB  TYR A  15     -10.378  25.134  12.706  1.00 30.68           C  
ATOM    117  CG  TYR A  15     -10.165  25.643  14.110  1.00 32.60           C  
ATOM    118  CD1 TYR A  15      -9.224  26.628  14.376  1.00 34.23           C  
ATOM    119  CD2 TYR A  15     -10.894  25.126  15.176  1.00 33.14           C  
ATOM    120  CE1 TYR A  15      -9.013  27.085  15.662  1.00 34.25           C  
ATOM    121  CE2 TYR A  15     -10.690  25.578  16.466  1.00 34.17           C  
ATOM    122  CZ  TYR A  15      -9.747  26.558  16.701  1.00 35.45           C  
ATOM    123  OH  TYR A  15      -9.531  27.013  17.980  1.00 38.81           O  
ATOM    124  N   GLY A  16      -9.107  23.316  10.287  1.00 25.76           N  
ATOM    125  CA  GLY A  16      -9.229  22.959   8.886  1.00 25.42           C  
ATOM    126  C   GLY A  16      -7.897  22.941   8.170  1.00 24.55           C  
ATOM    127  O   GLY A  16      -6.869  23.315   8.737  1.00 24.84           O  
ATOM    128  N   VAL A  17      -7.924  22.510   6.916  1.00 24.08           N  
ATOM    129  CA  VAL A  17      -6.716  22.368   6.118  1.00 22.51           C  
ATOM    130  C   VAL A  17      -6.222  23.736   5.658  1.00 20.22           C  
ATOM    131  O   VAL A  17      -7.013  24.654   5.442  1.00 19.08           O  
ATOM    132  CB  VAL A  17      -6.979  21.490   4.876  1.00 23.78           C  
ATOM    133  CG1 VAL A  17      -7.981  22.178   3.956  1.00 24.68           C  
ATOM    134  CG2 VAL A  17      -5.678  21.215   4.141  1.00 22.61           C  
ATOM    135  N   VAL A  18      -4.909  23.871   5.523  1.00 20.13           N  
ATOM    136  CA  VAL A  18      -4.327  25.118   5.054  1.00 19.05           C  
ATOM    137  C   VAL A  18      -3.586  24.892   3.748  1.00 18.62           C  
ATOM    138  O   VAL A  18      -2.754  23.988   3.639  1.00 19.45           O  
ATOM    139  CB  VAL A  18      -3.349  25.705   6.084  1.00 19.06           C  
ATOM    140  CG1 VAL A  18      -2.804  27.043   5.580  1.00 17.45           C  
ATOM    141  CG2 VAL A  18      -4.052  25.877   7.424  1.00 17.11           C  
ATOM    142  N   TYR A  19      -3.906  25.713   2.756  1.00 17.52           N  
ATOM    143  CA  TYR A  19      -3.247  25.653   1.461  1.00 20.02           C  
ATOM    144  C   TYR A  19      -2.420  26.906   1.211  1.00 19.22           C  
ATOM    145  O   TYR A  19      -2.787  27.995   1.639  1.00 18.14           O  
ATOM    146  CB  TYR A  19      -4.284  25.525   0.346  1.00 22.96           C  
ATOM    147  CG  TYR A  19      -4.751  24.116   0.092  1.00 30.07           C  
ATOM    148  CD1 TYR A  19      -5.749  23.542   0.866  1.00 31.05           C  
ATOM    149  CD2 TYR A  19      -4.205  23.365  -0.939  1.00 32.61           C  
ATOM    150  CE1 TYR A  19      -6.192  22.255   0.616  1.00 35.00           C  
ATOM    151  CE2 TYR A  19      -4.639  22.082  -1.197  1.00 36.04           C  
ATOM    152  CZ  TYR A  19      -5.632  21.531  -0.419  1.00 36.69           C  
ATOM    153  OH  TYR A  19      -6.068  20.255  -0.690  1.00 42.01           O  
ATOM    154  N   LYS A  20      -1.307  26.736   0.509  1.00 19.15           N  
ATOM    155  CA  LYS A  20      -0.665  27.841  -0.179  1.00 20.34           C  
ATOM    156  C   LYS A  20      -1.497  28.093  -1.430  1.00 20.06           C  
ATOM    157  O   LYS A  20      -1.890  27.148  -2.112  1.00 20.19           O  
ATOM    158  CB  LYS A  20       0.772  27.459  -0.563  1.00 19.44           C  
ATOM    159  CG  LYS A  20       1.583  28.594  -1.158  1.00 20.06           C  
ATOM    160  CD  LYS A  20       3.029  28.169  -1.411  1.00 19.51           C  
ATOM    161  CE  LYS A  20       3.855  29.329  -1.950  1.00 23.21           C  
ATOM    162  NZ  LYS A  20       5.238  28.898  -2.312  1.00 22.82           N  
ATOM    163  N   ALA A  21      -1.786  29.355  -1.725  1.00 20.44           N  
ATOM    164  CA  ALA A  21      -2.653  29.680  -2.857  1.00 23.01           C  
ATOM    165  C   ALA A  21      -2.262  31.007  -3.492  1.00 23.55           C  
ATOM    166  O   ALA A  21      -1.647  31.848  -2.841  1.00 23.84           O  
ATOM    167  CB  ALA A  21      -4.109  29.728  -2.403  1.00 23.38           C  
ATOM    168  N   ARG A  22      -2.612  31.186  -4.763  1.00 24.96           N  
ATOM    169  CA  ARG A  22      -2.388  32.459  -5.445  1.00 29.58           C  
ATOM    170  C   ARG A  22      -3.703  33.131  -5.816  1.00 31.42           C  
ATOM    171  O   ARG A  22      -4.625  32.487  -6.315  1.00 30.75           O  
ATOM    172  CB  ARG A  22      -1.561  32.260  -6.721  1.00 31.53           C  
ATOM    173  CG  ARG A  22      -0.171  31.699  -6.492  1.00 36.06           C  
ATOM    174  CD  ARG A  22       0.675  31.769  -7.759  1.00 39.31           C  
ATOM    175  NE  ARG A  22       1.872  30.941  -7.646  1.00 39.76           N  
ATOM    176  CZ  ARG A  22       1.945  29.681  -8.064  1.00 41.75           C  
ATOM    177  NH1 ARG A  22       0.889  29.108  -8.626  1.00 42.18           N  
ATOM    178  NH2 ARG A  22       3.070  28.989  -7.911  1.00 40.86           N  
ATOM    179  N   ASN A  23      -3.781  34.432  -5.570  1.00 33.30           N  
ATOM    180  CA  ASN A  23      -4.897  35.230  -6.053  1.00 38.08           C  
ATOM    181  C   ASN A  23      -4.811  35.279  -7.577  1.00 40.98           C  
ATOM    182  O   ASN A  23      -3.796  35.700  -8.131  1.00 41.29           O  
ATOM    183  CB  ASN A  23      -4.808  36.641  -5.472  1.00 38.16           C  
ATOM    184  CG  ASN A  23      -5.959  37.525  -5.901  1.00 39.67           C  
ATOM    185  OD1 ASN A  23      -6.435  37.444  -7.034  1.00 40.51           O  
ATOM    186  ND2 ASN A  23      -6.413  38.379  -4.993  1.00 39.66           N  
ATOM    187  N   LYS A  24      -5.869  34.839  -8.252  1.00 44.28           N  
ATOM    188  CA  LYS A  24      -5.859  34.756  -9.710  1.00 47.41           C  
ATOM    189  C   LYS A  24      -5.803  36.140 -10.332  1.00 49.04           C  
ATOM    190  O   LYS A  24      -5.285  36.317 -11.436  1.00 50.26           O  
ATOM    191  CB  LYS A  24      -7.101  34.020 -10.214  1.00 48.21           C  
ATOM    192  CG  LYS A  24      -7.085  32.527  -9.948  1.00 50.33           C  
ATOM    193  CD  LYS A  24      -8.394  31.875 -10.359  1.00 51.55           C  
ATOM    194  CE  LYS A  24      -8.346  30.369 -10.146  1.00 52.72           C  
ATOM    195  NZ  LYS A  24      -9.689  29.739 -10.265  1.00 53.26           N  
ATOM    196  N   LEU A  25      -6.336  37.122  -9.616  1.00 50.42           N  
ATOM    197  CA  LEU A  25      -6.343  38.495 -10.098  1.00 52.76           C  
ATOM    198  C   LEU A  25      -4.991  39.158  -9.849  1.00 53.35           C  
ATOM    199  O   LEU A  25      -4.313  39.576 -10.790  1.00 54.17           O  
ATOM    200  CB  LEU A  25      -7.446  39.290  -9.394  1.00 54.40           C  
ATOM    201  CG  LEU A  25      -8.826  38.626  -9.360  1.00 56.08           C  
ATOM    202  CD1 LEU A  25      -9.798  39.502  -8.578  1.00 55.74           C  
ATOM    203  CD2 LEU A  25      -9.322  38.395 -10.783  1.00 56.46           C  
ATOM    204  N   THR A  26      -4.599  39.236  -8.580  1.00 52.33           N  
ATOM    205  CA  THR A  26      -3.421  40.000  -8.180  1.00 50.43           C  
ATOM    206  C   THR A  26      -2.135  39.179  -8.215  1.00 49.08           C  
ATOM    207  O   THR A  26      -1.036  39.732  -8.170  1.00 49.90           O  
ATOM    208  CB  THR A  26      -3.592  40.574  -6.759  1.00 50.61           C  
ATOM    209  OG1 THR A  26      -3.785  39.504  -5.828  1.00 51.33           O  
ATOM    210  CG2 THR A  26      -4.793  41.498  -6.703  1.00 51.30           C  
ATOM    211  N   GLY A  27      -2.271  37.861  -8.290  1.00 46.54           N  
ATOM    212  CA  GLY A  27      -1.100  37.005  -8.238  1.00 42.64           C  
ATOM    213  C   GLY A  27      -0.557  36.876  -6.826  1.00 39.06           C  
ATOM    214  O   GLY A  27       0.407  36.148  -6.588  1.00 38.39           O  
ATOM    215  N   GLU A  28      -1.180  37.584  -5.887  1.00 35.26           N  
ATOM    216  CA  GLU A  28      -0.748  37.555  -4.493  1.00 31.34           C  
ATOM    217  C   GLU A  28      -0.722  36.123  -3.965  1.00 27.29           C  
ATOM    218  O   GLU A  28      -1.674  35.364  -4.148  1.00 25.77           O  
ATOM    219  CB  GLU A  28      -1.687  38.405  -3.631  1.00 32.07           C  
ATOM    220  CG  GLU A  28      -1.276  38.496  -2.170  1.00 33.77           C  
ATOM    221  CD  GLU A  28      -2.245  39.318  -1.337  1.00 36.54           C  
ATOM    222  OE1 GLU A  28      -3.432  39.412  -1.716  1.00 38.04           O  
ATOM    223  OE2 GLU A  28      -1.819  39.871  -0.300  1.00 36.59           O  
ATOM    224  N   VAL A  29       0.380  35.756  -3.321  1.00 24.62           N  
ATOM    225  CA  VAL A  29       0.495  34.449  -2.682  1.00 20.76           C  
ATOM    226  C   VAL A  29       0.031  34.554  -1.235  1.00 20.08           C  
ATOM    227  O   VAL A  29       0.487  35.422  -0.486  1.00 18.35           O  
ATOM    228  CB  VAL A  29       1.954  33.936  -2.719  1.00 19.26           C  
ATOM    229  CG1 VAL A  29       2.090  32.679  -1.871  1.00 19.08           C  
ATOM    230  CG2 VAL A  29       2.356  33.640  -4.155  1.00 18.77           C  
ATOM    231  N   VAL A  30      -0.888  33.673  -0.854  1.00 18.61           N  
ATOM    232  CA  VAL A  30      -1.488  33.716   0.472  1.00 17.97           C  
ATOM    233  C   VAL A  30      -1.594  32.312   1.067  1.00 18.72           C  
ATOM    234  O   VAL A  30      -1.389  31.314   0.376  1.00 18.43           O  
ATOM    235  CB  VAL A  30      -2.902  34.330   0.424  1.00 20.16           C  
ATOM    236  CG1 VAL A  30      -2.858  35.697  -0.244  1.00 17.04           C  
ATOM    237  CG2 VAL A  30      -3.850  33.394  -0.323  1.00 18.69           C  
ATOM    238  N   ALA A  31      -1.903  32.242   2.354  1.00 17.57           N  
ATOM    239  CA  ALA A  31      -2.270  30.978   2.975  1.00 19.56           C  
ATOM    240  C   ALA A  31      -3.780  30.958   3.128  1.00 19.34           C  
ATOM    241  O   ALA A  31      -4.376  31.917   3.613  1.00 20.39           O  
ATOM    242  CB  ALA A  31      -1.605  30.845   4.332  1.00 17.31           C  
ATOM    243  N   LEU A  32      -4.397  29.863   2.708  1.00 20.99           N  
ATOM    244  CA  LEU A  32      -5.849  29.777   2.692  1.00 20.40           C  
ATOM    245  C   LEU A  32      -6.290  28.658   3.632  1.00 20.54           C  
ATOM    246  O   LEU A  32      -6.020  27.485   3.375  1.00 21.65           O  
ATOM    247  CB  LEU A  32      -6.312  29.494   1.260  1.00 22.07           C  
ATOM    248  CG  LEU A  32      -7.759  29.756   0.855  1.00 24.90           C  
ATOM    249  CD1 LEU A  32      -8.115  31.230   1.053  1.00 24.70           C  
ATOM    250  CD2 LEU A  32      -7.924  29.359  -0.601  1.00 25.72           C  
ATOM    251  N   LYS A  33      -6.948  29.020   4.732  1.00 20.65           N  
ATOM    252  CA  LYS A  33      -7.443  28.023   5.678  1.00 22.64           C  
ATOM    253  C   LYS A  33      -8.919  27.768   5.421  1.00 23.19           C  
ATOM    254  O   LYS A  33      -9.728  28.695   5.416  1.00 23.28           O  
ATOM    255  CB  LYS A  33      -7.251  28.491   7.131  1.00 22.60           C  
ATOM    256  CG  LYS A  33      -7.750  27.490   8.184  1.00 24.59           C  
ATOM    257  CD  LYS A  33      -7.762  28.088   9.593  1.00 25.83           C  
ATOM    258  CE  LYS A  33      -6.741  27.423  10.523  1.00 29.37           C  
ATOM    259  NZ  LYS A  33      -7.112  26.023  10.918  1.00 33.07           N  
ATOM    260  N   LYS A  34      -9.263  26.505   5.203  1.00 24.50           N  
ATOM    261  CA  LYS A  34     -10.640  26.138   4.919  1.00 27.38           C  
ATOM    262  C   LYS A  34     -11.228  25.384   6.103  1.00 27.74           C  
ATOM    263  O   LYS A  34     -10.764  24.299   6.456  1.00 29.34           O  
ATOM    264  CB  LYS A  34     -10.709  25.272   3.660  1.00 28.56           C  
ATOM    265  CG  LYS A  34     -12.129  24.977   3.206  1.00 33.82           C  
ATOM    266  CD  LYS A  34     -12.154  24.190   1.908  1.00 37.44           C  
ATOM    267  CE  LYS A  34     -11.836  22.724   2.148  1.00 40.01           C  
ATOM    268  NZ  LYS A  34     -12.214  21.885   0.976  1.00 43.76           N  
ATOM    269  N   ILE A  35     -12.250  25.969   6.716  1.00 28.10           N  
ATOM    270  CA  ILE A  35     -12.870  25.386   7.897  1.00 30.22           C  
ATOM    271  C   ILE A  35     -14.246  24.807   7.580  1.00 31.85           C  
ATOM    272  O   ILE A  35     -15.027  25.407   6.836  1.00 34.18           O  
ATOM    273  CB  ILE A  35     -13.007  26.439   9.003  1.00 29.82           C  
ATOM    274  CG1 ILE A  35     -11.622  26.991   9.354  1.00 29.53           C  
ATOM    275  CG2 ILE A  35     -13.676  25.825  10.225  1.00 29.58           C  
ATOM    276  CD1 ILE A  35     -11.649  28.316  10.083  1.00 29.37           C  
ATOM    277  N   PRO A  45     -21.873  29.692  12.198  1.00 51.92           N  
ATOM    278  CA  PRO A  45     -22.406  30.381  13.380  1.00 51.62           C  
ATOM    279  C   PRO A  45     -21.956  31.843  13.423  1.00 51.10           C  
ATOM    280  O   PRO A  45     -20.760  32.133  13.373  1.00 50.93           O  
ATOM    281  CB  PRO A  45     -21.847  29.571  14.549  1.00 51.67           C  
ATOM    282  CG  PRO A  45     -20.571  29.019  14.030  1.00 52.45           C  
ATOM    283  CD  PRO A  45     -20.780  28.770  12.550  1.00 52.57           C  
ATOM    284  N   SER A  46     -22.918  32.758  13.529  1.00 49.68           N  
ATOM    285  CA  SER A  46     -22.658  34.186  13.303  1.00 48.78           C  
ATOM    286  C   SER A  46     -21.821  34.835  14.398  1.00 46.56           C  
ATOM    287  O   SER A  46     -21.180  35.863  14.165  1.00 44.15           O  
ATOM    288  CB  SER A  46     -23.970  34.960  13.184  1.00 49.15           C  
ATOM    289  OG  SER A  46     -24.534  35.218  14.455  1.00 52.41           O  
ATOM    290  N   THR A  47     -21.842  34.258  15.595  1.00 44.89           N  
ATOM    291  CA  THR A  47     -21.077  34.813  16.699  1.00 43.16           C  
ATOM    292  C   THR A  47     -19.594  34.630  16.410  1.00 41.88           C  
ATOM    293  O   THR A  47     -18.764  35.482  16.748  1.00 41.07           O  
ATOM    294  CB  THR A  47     -21.424  34.118  18.026  1.00 44.65           C  
ATOM    295  OG1 THR A  47     -20.639  34.695  19.080  1.00 46.94           O  
ATOM    296  CG2 THR A  47     -21.150  32.612  17.949  1.00 45.15           C  
ATOM    297  N   ALA A  48     -19.269  33.511  15.770  1.00 39.67           N  
ATOM    298  CA  ALA A  48     -17.902  33.211  15.354  1.00 36.73           C  
ATOM    299  C   ALA A  48     -17.482  34.137  14.217  1.00 35.91           C  
ATOM    300  O   ALA A  48     -16.369  34.666  14.205  1.00 32.81           O  
ATOM    301  CB  ALA A  48     -17.803  31.750  14.901  1.00 36.54           C  
ATOM    302  N   ILE A  49     -18.386  34.333  13.261  1.00 35.61           N  
ATOM    303  CA  ILE A  49     -18.148  35.269  12.168  1.00 36.73           C  
ATOM    304  C   ILE A  49     -17.898  36.692  12.661  1.00 35.62           C  
ATOM    305  O   ILE A  49     -17.042  37.396  12.131  1.00 35.76           O  
ATOM    306  CB  ILE A  49     -19.332  35.292  11.171  1.00 37.66           C  
ATOM    307  CG1 ILE A  49     -19.248  34.093  10.218  1.00 39.38           C  
ATOM    308  CG2 ILE A  49     -19.319  36.589  10.379  1.00 37.83           C  
ATOM    309  CD1 ILE A  49     -19.383  32.745  10.882  1.00 41.81           C  
ATOM    310  N   ARG A  50     -18.639  37.121  13.672  1.00 35.57           N  
ATOM    311  CA  ARG A  50     -18.454  38.464  14.202  1.00 37.19           C  
ATOM    312  C   ARG A  50     -17.091  38.583  14.885  1.00 35.52           C  
ATOM    313  O   ARG A  50     -16.348  39.536  14.649  1.00 35.61           O  
ATOM    314  CB  ARG A  50     -19.567  38.796  15.194  1.00 40.66           C  
ATOM    315  CG  ARG A  50     -19.577  40.241  15.649  1.00 46.69           C  
ATOM    316  CD  ARG A  50     -20.615  40.450  16.740  1.00 53.09           C  
ATOM    317  NE  ARG A  50     -20.433  39.506  17.841  1.00 57.87           N  
ATOM    318  CZ  ARG A  50     -19.678  39.742  18.909  1.00 60.01           C  
ATOM    319  NH1 ARG A  50     -19.031  40.895  19.024  1.00 60.83           N  
ATOM    320  NH2 ARG A  50     -19.566  38.823  19.861  1.00 61.36           N  
ATOM    321  N   GLU A  51     -16.761  37.604  15.720  1.00 34.91           N  
ATOM    322  CA  GLU A  51     -15.475  37.591  16.410  1.00 36.81           C  
ATOM    323  C   GLU A  51     -14.307  37.655  15.436  1.00 35.59           C  
ATOM    324  O   GLU A  51     -13.369  38.427  15.631  1.00 35.72           O  
ATOM    325  CB  GLU A  51     -15.346  36.330  17.270  1.00 38.47           C  
ATOM    326  CG  GLU A  51     -16.147  36.368  18.565  1.00 45.61           C  
ATOM    327  CD  GLU A  51     -15.466  37.181  19.657  1.00 48.21           C  
ATOM    328  OE1 GLU A  51     -15.979  37.189  20.797  1.00 51.17           O  
ATOM    329  OE2 GLU A  51     -14.420  37.809  19.378  1.00 48.73           O  
ATOM    330  N   ILE A  52     -14.363  36.840  14.388  1.00 35.75           N  
ATOM    331  CA  ILE A  52     -13.282  36.784  13.411  1.00 37.62           C  
ATOM    332  C   ILE A  52     -13.166  38.114  12.674  1.00 37.32           C  
ATOM    333  O   ILE A  52     -12.066  38.610  12.437  1.00 36.47           O  
ATOM    334  CB  ILE A  52     -13.513  35.667  12.363  1.00 39.05           C  
ATOM    335  CG1 ILE A  52     -13.713  34.318  13.057  1.00 39.74           C  
ATOM    336  CG2 ILE A  52     -12.315  35.579  11.428  1.00 40.72           C  
ATOM    337  CD1 ILE A  52     -12.542  33.878  13.891  1.00 40.99           C  
ATOM    338  N   SER A  53     -14.310  38.690  12.317  1.00 39.11           N  
ATOM    339  CA  SER A  53     -14.332  39.963  11.609  1.00 39.25           C  
ATOM    340  C   SER A  53     -13.628  41.051  12.411  1.00 38.47           C  
ATOM    341  O   SER A  53     -12.899  41.870  11.853  1.00 39.91           O  
ATOM    342  CB  SER A  53     -15.775  40.385  11.324  1.00 40.54           C  
ATOM    343  OG  SER A  53     -16.353  39.561  10.328  1.00 44.05           O  
ATOM    344  N   LEU A  54     -13.846  41.057  13.721  1.00 37.71           N  
ATOM    345  CA  LEU A  54     -13.208  42.042  14.587  1.00 37.61           C  
ATOM    346  C   LEU A  54     -11.690  41.876  14.560  1.00 36.84           C  
ATOM    347  O   LEU A  54     -10.944  42.856  14.656  1.00 34.65           O  
ATOM    348  CB  LEU A  54     -13.724  41.895  16.023  1.00 40.80           C  
ATOM    349  CG  LEU A  54     -15.038  42.606  16.376  1.00 42.61           C  
ATOM    350  CD1 LEU A  54     -16.095  42.334  15.315  1.00 44.54           C  
ATOM    351  CD2 LEU A  54     -15.513  42.137  17.742  1.00 43.68           C  
ATOM    352  N   LEU A  55     -11.238  40.635  14.413  1.00 33.10           N  
ATOM    353  CA  LEU A  55      -9.811  40.337  14.426  1.00 33.86           C  
ATOM    354  C   LEU A  55      -9.114  40.895  13.191  1.00 33.97           C  
ATOM    355  O   LEU A  55      -7.903  41.096  13.195  1.00 34.92           O  
ATOM    356  CB  LEU A  55      -9.587  38.824  14.510  1.00 32.79           C  
ATOM    357  CG  LEU A  55     -10.133  38.144  15.771  1.00 30.72           C  
ATOM    358  CD1 LEU A  55      -9.951  36.635  15.676  1.00 31.57           C  
ATOM    359  CD2 LEU A  55      -9.414  38.689  16.990  1.00 31.92           C  
ATOM    360  N   LYS A  56      -9.881  41.156  12.138  1.00 34.55           N  
ATOM    361  CA  LYS A  56      -9.310  41.654  10.889  1.00 35.67           C  
ATOM    362  C   LYS A  56      -8.676  43.044  11.033  1.00 35.01           C  
ATOM    363  O   LYS A  56      -7.809  43.424  10.244  1.00 34.69           O  
ATOM    364  CB  LYS A  56     -10.386  41.690   9.802  1.00 37.91           C  
ATOM    365  CG  LYS A  56      -9.849  41.940   8.404  1.00 41.69           C  
ATOM    366  CD  LYS A  56     -10.941  41.756   7.359  1.00 45.38           C  
ATOM    367  CE  LYS A  56     -10.414  42.009   5.954  1.00 46.85           C  
ATOM    368  NZ  LYS A  56     -11.418  41.657   4.904  1.00 49.07           N  
ATOM    369  N   GLU A  57      -9.103  43.795  12.044  1.00 33.84           N  
ATOM    370  CA  GLU A  57      -8.569  45.135  12.276  1.00 33.14           C  
ATOM    371  C   GLU A  57      -7.414  45.157  13.269  1.00 30.02           C  
ATOM    372  O   GLU A  57      -6.752  46.177  13.431  1.00 30.31           O  
ATOM    373  CB  GLU A  57      -9.672  46.075  12.773  1.00 34.72           C  
ATOM    374  CG  GLU A  57     -10.377  46.848  11.670  1.00 40.96           C  
ATOM    375  CD  GLU A  57     -11.336  45.986  10.875  1.00 45.04           C  
ATOM    376  OE1 GLU A  57     -11.007  45.634   9.719  1.00 46.51           O  
ATOM    377  OE2 GLU A  57     -12.421  45.662  11.406  1.00 48.27           O  
ATOM    378  N   LEU A  58      -7.177  44.039  13.942  1.00 28.91           N  
ATOM    379  CA  LEU A  58      -6.117  43.976  14.947  1.00 27.04           C  
ATOM    380  C   LEU A  58      -4.783  43.584  14.325  1.00 24.93           C  
ATOM    381  O   LEU A  58      -4.317  42.456  14.474  1.00 23.62           O  
ATOM    382  CB  LEU A  58      -6.498  42.986  16.049  1.00 30.35           C  
ATOM    383  CG  LEU A  58      -7.308  43.588  17.200  1.00 33.55           C  
ATOM    384  CD1 LEU A  58      -8.201  44.706  16.681  1.00 32.63           C  
ATOM    385  CD2 LEU A  58      -8.122  42.500  17.878  1.00 31.86           C  
ATOM    386  N   ASN A  59      -4.172  44.536  13.630  1.00 22.99           N  
ATOM    387  CA  ASN A  59      -2.970  44.275  12.853  1.00 21.14           C  
ATOM    388  C   ASN A  59      -1.712  44.631  13.632  1.00 19.90           C  
ATOM    389  O   ASN A  59      -1.668  45.637  14.338  1.00 21.52           O  
ATOM    390  CB  ASN A  59      -3.017  45.076  11.548  1.00 21.49           C  
ATOM    391  CG  ASN A  59      -4.213  44.716  10.687  1.00 23.12           C  
ATOM    392  OD1 ASN A  59      -4.913  45.591  10.172  1.00 24.70           O  
ATOM    393  ND2 ASN A  59      -4.454  43.422  10.527  1.00 18.14           N  
ATOM    394  N   HIS A  60      -0.689  43.796  13.493  1.00 17.08           N  
ATOM    395  CA  HIS A  60       0.609  44.038  14.112  1.00 18.16           C  
ATOM    396  C   HIS A  60       1.643  43.256  13.302  1.00 18.67           C  
ATOM    397  O   HIS A  60       1.340  42.195  12.751  1.00 20.67           O  
ATOM    398  CB  HIS A  60       0.590  43.556  15.574  1.00 16.94           C  
ATOM    399  CG  HIS A  60       1.830  43.891  16.343  1.00 16.01           C  
ATOM    400  ND1 HIS A  60       2.976  43.128  16.277  1.00 14.49           N  
ATOM    401  CD2 HIS A  60       2.110  44.919  17.183  1.00 15.27           C  
ATOM    402  CE1 HIS A  60       3.910  43.674  17.037  1.00 14.63           C  
ATOM    403  NE2 HIS A  60       3.409  44.761  17.598  1.00 15.10           N  
ATOM    404  N   PRO A  61       2.872  43.775  13.203  1.00 19.73           N  
ATOM    405  CA  PRO A  61       3.891  43.082  12.408  1.00 20.13           C  
ATOM    406  C   PRO A  61       4.253  41.671  12.888  1.00 20.11           C  
ATOM    407  O   PRO A  61       4.732  40.848  12.104  1.00 17.84           O  
ATOM    408  CB  PRO A  61       5.089  44.037  12.433  1.00 22.18           C  
ATOM    409  CG  PRO A  61       4.816  45.002  13.538  1.00 23.64           C  
ATOM    410  CD  PRO A  61       3.335  45.085  13.694  1.00 20.83           C  
ATOM    411  N   ASN A  62       4.029  41.380  14.164  1.00 18.16           N  
ATOM    412  CA  ASN A  62       4.312  40.034  14.664  1.00 18.43           C  
ATOM    413  C   ASN A  62       3.047  39.197  14.804  1.00 18.36           C  
ATOM    414  O   ASN A  62       3.052  38.143  15.446  1.00 18.90           O  
ATOM    415  CB  ASN A  62       5.047  40.107  15.999  1.00 16.94           C  
ATOM    416  CG  ASN A  62       6.389  40.807  15.879  1.00 18.25           C  
ATOM    417  OD1 ASN A  62       6.541  41.952  16.294  1.00 16.03           O  
ATOM    418  ND2 ASN A  62       7.368  40.117  15.304  1.00 17.51           N  
ATOM    419  N   ILE A  63       1.964  39.676  14.201  1.00 17.13           N  
ATOM    420  CA  ILE A  63       0.744  38.889  14.076  1.00 17.05           C  
ATOM    421  C   ILE A  63       0.531  38.575  12.597  1.00 17.32           C  
ATOM    422  O   ILE A  63       0.565  39.474  11.759  1.00 18.15           O  
ATOM    423  CB  ILE A  63      -0.487  39.666  14.602  1.00 16.77           C  
ATOM    424  CG1 ILE A  63      -0.295  40.027  16.077  1.00 18.36           C  
ATOM    425  CG2 ILE A  63      -1.750  38.836  14.415  1.00 16.28           C  
ATOM    426  CD1 ILE A  63      -0.114  38.820  17.001  1.00 20.44           C  
ATOM    427  N   VAL A  64       0.315  37.303  12.275  1.00 15.53           N  
ATOM    428  CA  VAL A  64       0.029  36.916  10.900  1.00 15.42           C  
ATOM    429  C   VAL A  64      -1.223  37.645  10.429  1.00 15.25           C  
ATOM    430  O   VAL A  64      -2.274  37.572  11.065  1.00 16.56           O  
ATOM    431  CB  VAL A  64      -0.172  35.383  10.779  1.00 15.68           C  
ATOM    432  CG1 VAL A  64      -0.637  35.025   9.379  1.00 17.34           C  
ATOM    433  CG2 VAL A  64       1.138  34.665  11.085  1.00 13.00           C  
ATOM    434  N   LYS A  65      -1.109  38.374   9.323  1.00 16.44           N  
ATOM    435  CA  LYS A  65      -2.189  39.272   8.919  1.00 17.42           C  
ATOM    436  C   LYS A  65      -3.375  38.488   8.379  1.00 18.03           C  
ATOM    437  O   LYS A  65      -3.223  37.669   7.477  1.00 15.74           O  
ATOM    438  CB  LYS A  65      -1.693  40.252   7.849  1.00 19.02           C  
ATOM    439  CG  LYS A  65      -2.729  41.282   7.403  1.00 19.68           C  
ATOM    440  CD  LYS A  65      -2.153  42.184   6.310  1.00 24.06           C  
ATOM    441  CE  LYS A  65      -3.166  43.216   5.825  1.00 22.60           C  
ATOM    442  NZ  LYS A  65      -3.685  44.030   6.951  1.00 22.69           N  
ATOM    443  N   LEU A  66      -4.559  38.741   8.930  1.00 17.99           N  
ATOM    444  CA  LEU A  66      -5.783  38.192   8.359  1.00 18.64           C  
ATOM    445  C   LEU A  66      -6.270  39.095   7.224  1.00 18.92           C  
ATOM    446  O   LEU A  66      -6.810  40.171   7.467  1.00 17.82           O  
ATOM    447  CB  LEU A  66      -6.864  38.084   9.436  1.00 20.79           C  
ATOM    448  CG  LEU A  66      -8.253  37.634   8.970  1.00 21.93           C  
ATOM    449  CD1 LEU A  66      -8.178  36.261   8.310  1.00 23.55           C  
ATOM    450  CD2 LEU A  66      -9.189  37.601  10.166  1.00 22.47           C  
ATOM    451  N   LEU A  67      -6.078  38.648   5.988  1.00 19.83           N  
ATOM    452  CA  LEU A  67      -6.378  39.471   4.821  1.00 23.39           C  
ATOM    453  C   LEU A  67      -7.872  39.508   4.519  1.00 25.53           C  
ATOM    454  O   LEU A  67      -8.414  40.557   4.183  1.00 24.66           O  
ATOM    455  CB  LEU A  67      -5.617  38.953   3.597  1.00 20.64           C  
ATOM    456  CG  LEU A  67      -4.090  38.885   3.737  1.00 21.30           C  
ATOM    457  CD1 LEU A  67      -3.491  38.137   2.548  1.00 19.51           C  
ATOM    458  CD2 LEU A  67      -3.524  40.296   3.830  1.00 22.75           C  
ATOM    459  N   ASP A  68      -8.541  38.366   4.642  1.00 26.16           N  
ATOM    460  CA  ASP A  68      -9.960  38.308   4.319  1.00 30.73           C  
ATOM    461  C   ASP A  68     -10.676  37.138   4.971  1.00 30.84           C  
ATOM    462  O   ASP A  68     -10.057  36.143   5.348  1.00 29.56           O  
ATOM    463  CB  ASP A  68     -10.153  38.239   2.800  1.00 32.64           C  
ATOM    464  CG  ASP A  68     -10.935  39.423   2.257  1.00 37.82           C  
ATOM    465  OD1 ASP A  68     -10.353  40.210   1.479  1.00 39.56           O  
ATOM    466  OD2 ASP A  68     -12.129  39.564   2.607  1.00 38.73           O  
ATOM    467  N   VAL A  69     -11.989  37.275   5.102  1.00 32.02           N  
ATOM    468  CA  VAL A  69     -12.842  36.184   5.542  1.00 33.47           C  
ATOM    469  C   VAL A  69     -13.905  35.941   4.475  1.00 35.57           C  
ATOM    470  O   VAL A  69     -14.593  36.870   4.052  1.00 36.21           O  
ATOM    471  CB  VAL A  69     -13.544  36.524   6.872  1.00 32.29           C  
ATOM    472  CG1 VAL A  69     -14.331  35.319   7.362  1.00 32.82           C  
ATOM    473  CG2 VAL A  69     -12.520  36.960   7.910  1.00 31.82           C  
ATOM    474  N   ILE A  70     -14.037  34.695   4.035  1.00 35.73           N  
ATOM    475  CA  ILE A  70     -15.023  34.363   3.016  1.00 36.35           C  
ATOM    476  C   ILE A  70     -15.927  33.234   3.500  1.00 37.30           C  
ATOM    477  O   ILE A  70     -15.448  32.177   3.906  1.00 36.45           O  
ATOM    478  CB  ILE A  70     -14.335  33.948   1.700  1.00 35.30           C  
ATOM    479  CG1 ILE A  70     -13.446  35.091   1.198  1.00 35.75           C  
ATOM    480  CG2 ILE A  70     -15.378  33.600   0.655  1.00 35.12           C  
ATOM    481  CD1 ILE A  70     -12.601  34.732  -0.019  1.00 34.19           C  
ATOM    482  N   HIS A  71     -17.235  33.471   3.464  1.00 38.75           N  
ATOM    483  CA  HIS A  71     -18.198  32.537   4.039  1.00 39.91           C  
ATOM    484  C   HIS A  71     -19.255  32.145   3.015  1.00 40.71           C  
ATOM    485  O   HIS A  71     -20.047  32.977   2.575  1.00 40.19           O  
ATOM    486  CB  HIS A  71     -18.869  33.165   5.264  1.00 40.42           C  
ATOM    487  CG  HIS A  71     -19.740  32.218   6.031  1.00 41.03           C  
ATOM    488  ND1 HIS A  71     -20.860  32.629   6.720  1.00 41.19           N  
ATOM    489  CD2 HIS A  71     -19.652  30.880   6.221  1.00 42.17           C  
ATOM    490  CE1 HIS A  71     -21.425  31.586   7.302  1.00 41.70           C  
ATOM    491  NE2 HIS A  71     -20.712  30.512   7.015  1.00 40.67           N  
ATOM    492  N   THR A  72     -19.262  30.871   2.644  1.00 41.23           N  
ATOM    493  CA  THR A  72     -20.173  30.385   1.620  1.00 43.26           C  
ATOM    494  C   THR A  72     -20.182  28.860   1.553  1.00 42.35           C  
ATOM    495  O   THR A  72     -21.243  28.243   1.443  1.00 43.51           O  
ATOM    496  CB  THR A  72     -19.788  30.954   0.240  1.00 43.83           C  
ATOM    497  OG1 THR A  72     -20.620  30.369  -0.769  1.00 47.02           O  
ATOM    498  CG2 THR A  72     -18.328  30.664  -0.066  1.00 44.37           C  
ATOM    499  N   LYS A  75     -19.270  26.749   4.319  1.00 38.40           N  
ATOM    500  CA  LYS A  75     -17.827  26.712   4.510  1.00 37.59           C  
ATOM    501  C   LYS A  75     -17.273  28.088   4.866  1.00 36.54           C  
ATOM    502  O   LYS A  75     -17.790  29.114   4.423  1.00 37.10           O  
ATOM    503  CB  LYS A  75     -17.141  26.192   3.246  1.00 40.08           C  
ATOM    504  CG  LYS A  75     -17.371  24.712   2.988  1.00 44.42           C  
ATOM    505  CD  LYS A  75     -16.664  24.247   1.727  1.00 46.62           C  
ATOM    506  CE  LYS A  75     -16.397  22.746   1.763  1.00 47.79           C  
ATOM    507  NZ  LYS A  75     -17.616  21.952   2.086  1.00 49.11           N  
ATOM    508  N   LEU A  76     -16.218  28.100   5.672  1.00 33.30           N  
ATOM    509  CA  LEU A  76     -15.576  29.345   6.073  1.00 32.10           C  
ATOM    510  C   LEU A  76     -14.111  29.334   5.668  1.00 29.93           C  
ATOM    511  O   LEU A  76     -13.354  28.458   6.084  1.00 31.11           O  
ATOM    512  CB  LEU A  76     -15.689  29.534   7.587  1.00 30.63           C  
ATOM    513  CG  LEU A  76     -15.082  30.811   8.173  1.00 31.93           C  
ATOM    514  CD1 LEU A  76     -15.812  32.038   7.636  1.00 31.07           C  
ATOM    515  CD2 LEU A  76     -15.176  30.758   9.689  1.00 33.35           C  
ATOM    516  N   TYR A  77     -13.719  30.309   4.853  1.00 27.76           N  
ATOM    517  CA  TYR A  77     -12.339  30.420   4.393  1.00 27.19           C  
ATOM    518  C   TYR A  77     -11.681  31.633   5.029  1.00 25.43           C  
ATOM    519  O   TYR A  77     -12.267  32.710   5.069  1.00 24.00           O  
ATOM    520  CB  TYR A  77     -12.299  30.560   2.870  1.00 29.57           C  
ATOM    521  CG  TYR A  77     -13.022  29.457   2.137  1.00 32.74           C  
ATOM    522  CD1 TYR A  77     -12.338  28.343   1.673  1.00 36.04           C  
ATOM    523  CD2 TYR A  77     -14.392  29.525   1.919  1.00 34.50           C  
ATOM    524  CE1 TYR A  77     -13.000  27.323   1.011  1.00 38.87           C  
ATOM    525  CE2 TYR A  77     -15.061  28.513   1.260  1.00 37.97           C  
ATOM    526  CZ  TYR A  77     -14.360  27.413   0.808  1.00 39.32           C  
ATOM    527  OH  TYR A  77     -15.024  26.397   0.158  1.00 42.80           O  
ATOM    528  N   LEU A  78     -10.470  31.452   5.538  1.00 23.47           N  
ATOM    529  CA  LEU A  78      -9.694  32.573   6.047  1.00 22.37           C  
ATOM    530  C   LEU A  78      -8.475  32.747   5.158  1.00 21.66           C  
ATOM    531  O   LEU A  78      -7.733  31.794   4.912  1.00 19.78           O  
ATOM    532  CB  LEU A  78      -9.257  32.315   7.494  1.00 21.23           C  
ATOM    533  CG  LEU A  78     -10.375  31.992   8.488  1.00 23.64           C  
ATOM    534  CD1 LEU A  78      -9.800  31.834   9.891  1.00 22.17           C  
ATOM    535  CD2 LEU A  78     -11.416  33.105   8.459  1.00 24.95           C  
ATOM    536  N   VAL A  79      -8.283  33.963   4.660  1.00 19.98           N  
ATOM    537  CA  VAL A  79      -7.146  34.250   3.798  1.00 20.13           C  
ATOM    538  C   VAL A  79      -6.094  34.968   4.626  1.00 20.22           C  
ATOM    539  O   VAL A  79      -6.339  36.064   5.125  1.00 20.61           O  
ATOM    540  CB  VAL A  79      -7.561  35.147   2.610  1.00 19.46           C  
ATOM    541  CG1 VAL A  79      -6.396  35.320   1.651  1.00 19.98           C  
ATOM    542  CG2 VAL A  79      -8.754  34.538   1.895  1.00 20.07           C  
ATOM    543  N   PHE A  80      -4.932  34.338   4.773  1.00 19.49           N  
ATOM    544  CA  PHE A  80      -3.866  34.850   5.629  1.00 19.43           C  
ATOM    545  C   PHE A  80      -2.639  35.240   4.811  1.00 18.94           C  
ATOM    546  O   PHE A  80      -2.387  34.683   3.746  1.00 18.71           O  
ATOM    547  CB  PHE A  80      -3.427  33.796   6.658  1.00 17.35           C  
ATOM    548  CG  PHE A  80      -4.450  33.495   7.722  1.00 17.44           C  
ATOM    549  CD1 PHE A  80      -4.726  34.416   8.724  1.00 17.18           C  
ATOM    550  CD2 PHE A  80      -5.103  32.270   7.747  1.00 17.93           C  
ATOM    551  CE1 PHE A  80      -5.633  34.120   9.732  1.00 16.38           C  
ATOM    552  CE2 PHE A  80      -6.011  31.968   8.754  1.00 17.67           C  
ATOM    553  CZ  PHE A  80      -6.276  32.893   9.747  1.00 15.92           C  
ATOM    554  N   GLU A  81      -1.883  36.199   5.336  1.00 19.53           N  
ATOM    555  CA  GLU A  81      -0.496  36.418   4.940  1.00 19.15           C  
ATOM    556  C   GLU A  81       0.248  35.081   4.927  1.00 18.34           C  
ATOM    557  O   GLU A  81       0.051  34.248   5.808  1.00 18.26           O  
ATOM    558  CB  GLU A  81       0.166  37.379   5.937  1.00 20.18           C  
ATOM    559  CG  GLU A  81       1.682  37.469   5.839  1.00 22.53           C  
ATOM    560  CD  GLU A  81       2.286  38.289   6.967  1.00 21.08           C  
ATOM    561  OE1 GLU A  81       1.583  38.546   7.968  1.00 18.61           O  
ATOM    562  OE2 GLU A  81       3.467  38.676   6.856  1.00 21.60           O  
ATOM    563  N   PHE A  82       1.099  34.880   3.926  1.00 17.97           N  
ATOM    564  CA  PHE A  82       1.859  33.640   3.798  1.00 19.06           C  
ATOM    565  C   PHE A  82       3.304  33.791   4.267  1.00 19.12           C  
ATOM    566  O   PHE A  82       3.992  34.737   3.892  1.00 20.41           O  
ATOM    567  CB  PHE A  82       1.849  33.163   2.341  1.00 19.22           C  
ATOM    568  CG  PHE A  82       2.717  31.962   2.092  1.00 20.40           C  
ATOM    569  CD1 PHE A  82       4.036  32.114   1.701  1.00 17.81           C  
ATOM    570  CD2 PHE A  82       2.218  30.679   2.270  1.00 18.76           C  
ATOM    571  CE1 PHE A  82       4.847  31.012   1.495  1.00 20.70           C  
ATOM    572  CE2 PHE A  82       3.022  29.574   2.066  1.00 20.58           C  
ATOM    573  CZ  PHE A  82       4.337  29.739   1.678  1.00 20.47           C  
ATOM    574  N   LEU A  83       3.761  32.856   5.093  1.00 18.75           N  
ATOM    575  CA  LEU A  83       5.187  32.747   5.390  1.00 19.28           C  
ATOM    576  C   LEU A  83       5.618  31.315   5.117  1.00 19.26           C  
ATOM    577  O   LEU A  83       4.809  30.393   5.193  1.00 19.17           O  
ATOM    578  CB  LEU A  83       5.484  33.115   6.848  1.00 17.94           C  
ATOM    579  CG  LEU A  83       5.381  34.589   7.250  1.00 21.02           C  
ATOM    580  CD1 LEU A  83       3.916  34.947   7.471  1.00 19.91           C  
ATOM    581  CD2 LEU A  83       6.191  34.839   8.530  1.00 17.78           C  
ATOM    582  N   HIS A  84       6.893  31.131   4.801  1.00 19.79           N  
ATOM    583  CA  HIS A  84       7.358  29.859   4.269  1.00 20.16           C  
ATOM    584  C   HIS A  84       7.560  28.764   5.307  1.00 20.77           C  
ATOM    585  O   HIS A  84       7.369  27.585   5.004  1.00 21.18           O  
ATOM    586  CB  HIS A  84       8.656  30.067   3.482  1.00 22.98           C  
ATOM    587  CG  HIS A  84       8.455  30.721   2.149  1.00 23.60           C  
ATOM    588  ND1 HIS A  84       8.431  32.090   1.985  1.00 23.79           N  
ATOM    589  CD2 HIS A  84       8.275  30.192   0.916  1.00 24.57           C  
ATOM    590  CE1 HIS A  84       8.244  32.376   0.709  1.00 23.12           C  
ATOM    591  NE2 HIS A  84       8.146  31.242   0.038  1.00 22.73           N  
ATOM    592  N   GLN A  85       7.947  29.131   6.525  1.00 20.69           N  
ATOM    593  CA  GLN A  85       8.316  28.112   7.504  1.00 22.25           C  
ATOM    594  C   GLN A  85       7.747  28.342   8.898  1.00 22.04           C  
ATOM    595  O   GLN A  85       7.539  29.480   9.317  1.00 19.34           O  
ATOM    596  CB  GLN A  85       9.838  27.993   7.588  1.00 25.42           C  
ATOM    597  CG  GLN A  85      10.311  26.833   8.459  1.00 32.52           C  
ATOM    598  CD  GLN A  85      11.720  26.391   8.122  1.00 36.33           C  
ATOM    599  OE1 GLN A  85      12.278  26.783   7.094  1.00 39.34           O  
ATOM    600  NE2 GLN A  85      12.305  25.567   8.984  1.00 38.38           N  
ATOM    601  N   ASP A  86       7.493  27.246   9.609  1.00 21.71           N  
ATOM    602  CA  ASP A  86       7.022  27.322  10.986  1.00 22.06           C  
ATOM    603  C   ASP A  86       8.178  27.044  11.942  1.00 22.29           C  
ATOM    604  O   ASP A  86       9.213  26.509  11.537  1.00 22.95           O  
ATOM    605  CB  ASP A  86       5.881  26.323  11.218  1.00 24.73           C  
ATOM    606  CG  ASP A  86       6.358  24.883  11.241  1.00 27.24           C  
ATOM    607  OD1 ASP A  86       6.742  24.356  10.176  1.00 34.40           O  
ATOM    608  OD2 ASP A  86       6.346  24.277  12.326  1.00 29.58           O  
ATOM    609  N   LEU A  87       8.013  27.422  13.205  1.00 20.76           N  
ATOM    610  CA  LEU A  87       9.107  27.333  14.167  1.00 20.19           C  
ATOM    611  C   LEU A  87       9.397  25.888  14.562  1.00 20.20           C  
ATOM    612  O   LEU A  87      10.544  25.530  14.830  1.00 20.53           O  
ATOM    613  CB  LEU A  87       8.783  28.152  15.420  1.00 20.39           C  
ATOM    614  CG  LEU A  87       9.830  28.183  16.539  1.00 20.04           C  
ATOM    615  CD1 LEU A  87      11.051  28.965  16.086  1.00 19.19           C  
ATOM    616  CD2 LEU A  87       9.221  28.828  17.787  1.00 22.15           C  
ATOM    617  N   LYS A  88       8.363  25.055  14.598  1.00 19.36           N  
ATOM    618  CA  LYS A  88       8.560  23.671  15.005  1.00 22.80           C  
ATOM    619  C   LYS A  88       9.561  22.979  14.087  1.00 22.85           C  
ATOM    620  O   LYS A  88      10.471  22.287  14.547  1.00 22.86           O  
ATOM    621  CB  LYS A  88       7.236  22.905  14.990  1.00 22.94           C  
ATOM    622  CG  LYS A  88       7.430  21.409  15.176  1.00 29.07           C  
ATOM    623  CD  LYS A  88       6.166  20.720  15.652  1.00 33.75           C  
ATOM    624  CE  LYS A  88       6.449  19.267  15.993  1.00 35.93           C  
ATOM    625  NZ  LYS A  88       7.759  19.129  16.701  1.00 38.96           N  
ATOM    626  N   LYS A  89       9.394  23.176  12.785  1.00 24.18           N  
ATOM    627  CA  LYS A  89      10.293  22.580  11.812  1.00 24.76           C  
ATOM    628  C   LYS A  89      11.695  23.157  11.975  1.00 23.59           C  
ATOM    629  O   LYS A  89      12.688  22.435  11.889  1.00 23.74           O  
ATOM    630  CB  LYS A  89       9.775  22.842  10.398  1.00 27.41           C  
ATOM    631  CG  LYS A  89      10.597  22.191   9.299  1.00 33.65           C  
ATOM    632  CD  LYS A  89       9.996  22.468   7.924  1.00 37.33           C  
ATOM    633  CE  LYS A  89      10.830  21.843   6.809  1.00 40.20           C  
ATOM    634  NZ  LYS A  89      10.730  20.353   6.787  1.00 41.79           N  
ATOM    635  N   PHE A  90      11.771  24.459  12.228  1.00 22.40           N  
ATOM    636  CA  PHE A  90      13.054  25.132  12.396  1.00 23.16           C  
ATOM    637  C   PHE A  90      13.780  24.626  13.648  1.00 22.94           C  
ATOM    638  O   PHE A  90      14.996  24.417  13.633  1.00 21.95           O  
ATOM    639  CB  PHE A  90      12.832  26.648  12.480  1.00 23.34           C  
ATOM    640  CG  PHE A  90      14.095  27.441  12.636  1.00 25.45           C  
ATOM    641  CD1 PHE A  90      15.011  27.522  11.601  1.00 26.00           C  
ATOM    642  CD2 PHE A  90      14.362  28.117  13.814  1.00 25.34           C  
ATOM    643  CE1 PHE A  90      16.167  28.261  11.738  1.00 27.79           C  
ATOM    644  CE2 PHE A  90      15.516  28.859  13.956  1.00 26.40           C  
ATOM    645  CZ  PHE A  90      16.421  28.931  12.918  1.00 27.40           C  
ATOM    646  N   MET A  91      13.030  24.415  14.726  1.00 23.04           N  
ATOM    647  CA  MET A  91      13.598  23.870  15.958  1.00 24.99           C  
ATOM    648  C   MET A  91      14.157  22.464  15.736  1.00 26.42           C  
ATOM    649  O   MET A  91      15.251  22.141  16.199  1.00 24.77           O  
ATOM    650  CB  MET A  91      12.535  23.840  17.063  1.00 26.04           C  
ATOM    651  CG  MET A  91      12.263  25.202  17.695  1.00 28.63           C  
ATOM    652  SD  MET A  91      10.724  25.283  18.658  1.00 33.80           S  
ATOM    653  CE  MET A  91      11.167  24.353  20.061  1.00 31.82           C  
ATOM    654  N   ASP A  92      13.405  21.631  15.026  1.00 28.59           N  
ATOM    655  CA  ASP A  92      13.882  20.297  14.681  1.00 31.25           C  
ATOM    656  C   ASP A  92      15.140  20.386  13.825  1.00 31.74           C  
ATOM    657  O   ASP A  92      16.131  19.709  14.094  1.00 32.81           O  
ATOM    658  CB  ASP A  92      12.801  19.523  13.928  1.00 34.02           C  
ATOM    659  CG  ASP A  92      11.601  19.205  14.799  1.00 37.81           C  
ATOM    660  OD1 ASP A  92      11.687  19.398  16.031  1.00 42.31           O  
ATOM    661  OD2 ASP A  92      10.569  18.762  14.253  1.00 40.14           O  
ATOM    662  N   ALA A  93      15.102  21.230  12.799  1.00 31.45           N  
ATOM    663  CA  ALA A  93      16.249  21.400  11.913  1.00 32.88           C  
ATOM    664  C   ALA A  93      17.461  21.953  12.658  1.00 33.63           C  
ATOM    665  O   ALA A  93      18.595  21.822  12.196  1.00 33.10           O  
ATOM    666  CB  ALA A  93      15.885  22.322  10.754  1.00 32.04           C  
ATOM    667  N   SER A  94      17.222  22.568  13.812  1.00 33.70           N  
ATOM    668  CA  SER A  94      18.298  23.188  14.578  1.00 34.29           C  
ATOM    669  C   SER A  94      18.715  22.338  15.774  1.00 35.39           C  
ATOM    670  O   SER A  94      19.595  22.729  16.541  1.00 35.97           O  
ATOM    671  CB  SER A  94      17.864  24.566  15.073  1.00 32.02           C  
ATOM    672  OG  SER A  94      17.531  25.409  13.991  1.00 32.28           O  
ATOM    673  N   ALA A  95      18.083  21.180  15.928  1.00 36.04           N  
ATOM    674  CA  ALA A  95      18.194  20.399  17.156  1.00 37.29           C  
ATOM    675  C   ALA A  95      19.622  19.975  17.504  1.00 37.44           C  
ATOM    676  O   ALA A  95      19.959  19.827  18.676  1.00 36.80           O  
ATOM    677  CB  ALA A  95      17.301  19.172  17.064  1.00 38.14           C  
ATOM    678  N   LEU A  96      20.459  19.776  16.493  1.00 38.07           N  
ATOM    679  CA  LEU A  96      21.805  19.270  16.732  1.00 38.57           C  
ATOM    680  C   LEU A  96      22.775  20.361  17.165  1.00 37.71           C  
ATOM    681  O   LEU A  96      23.700  20.110  17.939  1.00 37.06           O  
ATOM    682  CB  LEU A  96      22.337  18.571  15.480  1.00 41.47           C  
ATOM    683  CG  LEU A  96      21.617  17.264  15.141  1.00 42.93           C  
ATOM    684  CD1 LEU A  96      22.343  16.550  14.011  1.00 44.73           C  
ATOM    685  CD2 LEU A  96      21.564  16.382  16.381  1.00 42.89           C  
ATOM    686  N   THR A  97      22.558  21.572  16.668  1.00 36.35           N  
ATOM    687  CA  THR A  97      23.433  22.689  16.991  1.00 35.48           C  
ATOM    688  C   THR A  97      22.768  23.613  18.009  1.00 32.60           C  
ATOM    689  O   THR A  97      23.443  24.274  18.800  1.00 32.72           O  
ATOM    690  CB  THR A  97      23.767  23.507  15.734  1.00 38.30           C  
ATOM    691  OG1 THR A  97      24.104  22.622  14.659  1.00 41.33           O  
ATOM    692  CG2 THR A  97      24.950  24.424  16.004  1.00 40.86           C  
ATOM    693  N   GLY A  98      21.440  23.649  17.986  1.00 29.12           N  
ATOM    694  CA  GLY A  98      20.709  24.588  18.817  1.00 26.83           C  
ATOM    695  C   GLY A  98      20.596  25.943  18.143  1.00 26.80           C  
ATOM    696  O   GLY A  98      21.527  26.388  17.472  1.00 25.64           O  
ATOM    697  N   ILE A  99      19.454  26.601  18.312  1.00 24.87           N  
ATOM    698  CA  ILE A  99      19.282  27.959  17.806  1.00 21.94           C  
ATOM    699  C   ILE A  99      20.172  28.900  18.608  1.00 21.98           C  
ATOM    700  O   ILE A  99      20.128  28.912  19.834  1.00 20.04           O  
ATOM    701  CB  ILE A  99      17.817  28.432  17.956  1.00 21.06           C  
ATOM    702  CG1 ILE A  99      16.888  27.492  17.197  1.00 20.57           C  
ATOM    703  CG2 ILE A  99      17.668  29.853  17.434  1.00 19.10           C  
ATOM    704  CD1 ILE A  99      15.418  27.775  17.438  1.00 23.25           C  
ATOM    705  N   PRO A 100      20.988  29.713  17.923  1.00 22.12           N  
ATOM    706  CA  PRO A 100      21.861  30.649  18.638  1.00 21.76           C  
ATOM    707  C   PRO A 100      21.061  31.514  19.613  1.00 22.68           C  
ATOM    708  O   PRO A 100      19.926  31.899  19.327  1.00 21.95           O  
ATOM    709  CB  PRO A 100      22.491  31.480  17.520  1.00 22.82           C  
ATOM    710  CG  PRO A 100      22.417  30.600  16.310  1.00 25.16           C  
ATOM    711  CD  PRO A 100      21.128  29.828  16.462  1.00 22.52           C  
ATOM    712  N   LEU A 101      21.650  31.808  20.767  1.00 21.96           N  
ATOM    713  CA  LEU A 101      20.952  32.580  21.788  1.00 23.12           C  
ATOM    714  C   LEU A 101      20.410  33.902  21.249  1.00 20.39           C  
ATOM    715  O   LEU A 101      19.283  34.285  21.553  1.00 20.63           O  
ATOM    716  CB  LEU A 101      21.873  32.858  22.981  1.00 23.17           C  
ATOM    717  CG  LEU A 101      21.236  33.700  24.095  1.00 25.26           C  
ATOM    718  CD1 LEU A 101      20.054  32.936  24.680  1.00 26.83           C  
ATOM    719  CD2 LEU A 101      22.262  34.014  25.178  1.00 26.81           C  
ATOM    720  N   PRO A 102      21.206  34.621  20.440  1.00 19.37           N  
ATOM    721  CA  PRO A 102      20.741  35.916  19.934  1.00 18.99           C  
ATOM    722  C   PRO A 102      19.464  35.830  19.097  1.00 17.54           C  
ATOM    723  O   PRO A 102      18.650  36.758  19.107  1.00 18.06           O  
ATOM    724  CB  PRO A 102      21.927  36.429  19.120  1.00 19.56           C  
ATOM    725  CG  PRO A 102      23.106  35.752  19.728  1.00 19.19           C  
ATOM    726  CD  PRO A 102      22.618  34.380  20.092  1.00 20.55           C  
ATOM    727  N   LEU A 103      19.292  34.725  18.376  1.00 15.20           N  
ATOM    728  CA  LEU A 103      18.073  34.503  17.599  1.00 17.40           C  
ATOM    729  C   LEU A 103      16.928  34.060  18.508  1.00 16.63           C  
ATOM    730  O   LEU A 103      15.796  34.513  18.353  1.00 15.76           O  
ATOM    731  CB  LEU A 103      18.309  33.451  16.505  1.00 17.62           C  
ATOM    732  CG  LEU A 103      17.159  33.231  15.512  1.00 17.09           C  
ATOM    733  CD1 LEU A 103      16.733  34.571  14.923  1.00 17.20           C  
ATOM    734  CD2 LEU A 103      17.591  32.275  14.404  1.00 17.59           C  
ATOM    735  N   ILE A 104      17.221  33.184  19.464  1.00 18.26           N  
ATOM    736  CA  ILE A 104      16.227  32.834  20.475  1.00 17.96           C  
ATOM    737  C   ILE A 104      15.726  34.105  21.156  1.00 18.93           C  
ATOM    738  O   ILE A 104      14.524  34.327  21.273  1.00 17.03           O  
ATOM    739  CB  ILE A 104      16.818  31.901  21.547  1.00 16.98           C  
ATOM    740  CG1 ILE A 104      17.179  30.556  20.913  1.00 17.63           C  
ATOM    741  CG2 ILE A 104      15.820  31.726  22.694  1.00 17.03           C  
ATOM    742  CD1 ILE A 104      17.867  29.602  21.851  1.00 20.32           C  
ATOM    743  N   LYS A 105      16.662  34.943  21.590  1.00 17.61           N  
ATOM    744  CA  LYS A 105      16.323  36.201  22.244  1.00 18.12           C  
ATOM    745  C   LYS A 105      15.480  37.106  21.343  1.00 17.49           C  
ATOM    746  O   LYS A 105      14.503  37.702  21.785  1.00 17.04           O  
ATOM    747  CB  LYS A 105      17.606  36.927  22.661  1.00 17.02           C  
ATOM    748  CG  LYS A 105      17.375  38.220  23.416  1.00 19.23           C  
ATOM    749  CD  LYS A 105      18.671  38.726  24.033  1.00 20.04           C  
ATOM    750  CE  LYS A 105      19.255  37.708  25.007  1.00 19.08           C  
ATOM    751  NZ  LYS A 105      20.430  38.260  25.734  1.00 21.98           N  
ATOM    752  N   SER A 106      15.857  37.202  20.074  1.00 18.65           N  
ATOM    753  CA  SER A 106      15.120  38.029  19.129  1.00 16.29           C  
ATOM    754  C   SER A 106      13.701  37.506  18.904  1.00 15.37           C  
ATOM    755  O   SER A 106      12.751  38.281  18.830  1.00 13.43           O  
ATOM    756  CB  SER A 106      15.861  38.081  17.793  1.00 16.10           C  
ATOM    757  OG  SER A 106      15.104  38.783  16.827  1.00 18.51           O  
ATOM    758  N   TYR A 107      13.564  36.189  18.785  1.00 15.89           N  
ATOM    759  CA  TYR A 107      12.256  35.585  18.569  1.00 14.53           C  
ATOM    760  C   TYR A 107      11.344  35.796  19.772  1.00 13.36           C  
ATOM    761  O   TYR A 107      10.183  36.146  19.609  1.00 12.17           O  
ATOM    762  CB  TYR A 107      12.392  34.086  18.280  1.00 15.42           C  
ATOM    763  CG  TYR A 107      12.792  33.754  16.858  1.00 15.60           C  
ATOM    764  CD1 TYR A 107      12.791  34.727  15.866  1.00 16.65           C  
ATOM    765  CD2 TYR A 107      13.150  32.458  16.504  1.00 18.83           C  
ATOM    766  CE1 TYR A 107      13.134  34.419  14.559  1.00 18.94           C  
ATOM    767  CE2 TYR A 107      13.494  32.140  15.200  1.00 17.78           C  
ATOM    768  CZ  TYR A 107      13.485  33.122  14.233  1.00 19.01           C  
ATOM    769  OH  TYR A 107      13.831  32.806  12.936  1.00 19.62           O  
ATOM    770  N   LEU A 108      11.873  35.594  20.978  1.00 13.85           N  
ATOM    771  CA  LEU A 108      11.090  35.792  22.203  1.00 14.52           C  
ATOM    772  C   LEU A 108      10.642  37.247  22.321  1.00 14.53           C  
ATOM    773  O   LEU A 108       9.506  37.544  22.705  1.00 12.26           O  
ATOM    774  CB  LEU A 108      11.924  35.411  23.435  1.00 12.88           C  
ATOM    775  CG  LEU A 108      11.264  35.560  24.812  1.00 15.31           C  
ATOM    776  CD1 LEU A 108      10.023  34.668  24.907  1.00 16.02           C  
ATOM    777  CD2 LEU A 108      12.263  35.171  25.885  1.00 17.18           C  
ATOM    778  N   PHE A 109      11.552  38.149  21.985  1.00 14.28           N  
ATOM    779  CA  PHE A 109      11.293  39.579  22.051  1.00 15.10           C  
ATOM    780  C   PHE A 109      10.146  39.954  21.118  1.00 15.47           C  
ATOM    781  O   PHE A 109       9.232  40.689  21.504  1.00 17.60           O  
ATOM    782  CB  PHE A 109      12.564  40.342  21.664  1.00 17.17           C  
ATOM    783  CG  PHE A 109      12.483  41.824  21.896  1.00 18.43           C  
ATOM    784  CD1 PHE A 109      12.301  42.329  23.169  1.00 19.72           C  
ATOM    785  CD2 PHE A 109      12.626  42.711  20.843  1.00 22.60           C  
ATOM    786  CE1 PHE A 109      12.268  43.693  23.394  1.00 23.17           C  
ATOM    787  CE2 PHE A 109      12.595  44.077  21.056  1.00 24.06           C  
ATOM    788  CZ  PHE A 109      12.415  44.570  22.334  1.00 22.83           C  
ATOM    789  N   GLN A 110      10.185  39.439  19.894  1.00 14.29           N  
ATOM    790  CA  GLN A 110       9.137  39.732  18.918  1.00 15.49           C  
ATOM    791  C   GLN A 110       7.803  39.092  19.311  1.00 16.05           C  
ATOM    792  O   GLN A 110       6.742  39.694  19.150  1.00 15.39           O  
ATOM    793  CB  GLN A 110       9.549  39.234  17.531  1.00 14.80           C  
ATOM    794  CG  GLN A 110      10.767  39.935  16.957  1.00 15.98           C  
ATOM    795  CD  GLN A 110      11.165  39.372  15.611  1.00 15.07           C  
ATOM    796  OE1 GLN A 110      10.387  39.409  14.659  1.00 14.27           O  
ATOM    797  NE2 GLN A 110      12.379  38.833  15.527  1.00 15.30           N  
ATOM    798  N   LEU A 111       7.857  37.871  19.830  1.00 15.03           N  
ATOM    799  CA  LEU A 111       6.631  37.198  20.240  1.00 18.51           C  
ATOM    800  C   LEU A 111       5.959  37.939  21.389  1.00 16.62           C  
ATOM    801  O   LEU A 111       4.736  38.041  21.435  1.00 16.61           O  
ATOM    802  CB  LEU A 111       6.927  35.754  20.646  1.00 17.96           C  
ATOM    803  CG  LEU A 111       7.376  34.887  19.471  1.00 19.46           C  
ATOM    804  CD1 LEU A 111       7.843  33.534  19.967  1.00 19.48           C  
ATOM    805  CD2 LEU A 111       6.220  34.741  18.489  1.00 20.42           C  
ATOM    806  N   LEU A 112       6.758  38.466  22.311  1.00 15.48           N  
ATOM    807  CA  LEU A 112       6.212  39.264  23.399  1.00 16.83           C  
ATOM    808  C   LEU A 112       5.565  40.558  22.907  1.00 17.67           C  
ATOM    809  O   LEU A 112       4.563  41.004  23.462  1.00 17.44           O  
ATOM    810  CB  LEU A 112       7.308  39.589  24.411  1.00 16.19           C  
ATOM    811  CG  LEU A 112       7.737  38.393  25.257  1.00 15.80           C  
ATOM    812  CD1 LEU A 112       9.030  38.734  25.986  1.00 16.73           C  
ATOM    813  CD2 LEU A 112       6.622  38.031  26.240  1.00 14.33           C  
ATOM    814  N   GLN A 113       6.134  41.159  21.868  1.00 15.78           N  
ATOM    815  CA  GLN A 113       5.527  42.346  21.277  1.00 17.94           C  
ATOM    816  C   GLN A 113       4.174  42.007  20.665  1.00 18.52           C  
ATOM    817  O   GLN A 113       3.224  42.787  20.762  1.00 20.14           O  
ATOM    818  CB  GLN A 113       6.442  42.935  20.203  1.00 17.47           C  
ATOM    819  CG  GLN A 113       7.691  43.578  20.759  1.00 19.94           C  
ATOM    820  CD  GLN A 113       8.639  44.033  19.676  1.00 21.22           C  
ATOM    821  OE1 GLN A 113       8.235  44.675  18.708  1.00 23.22           O  
ATOM    822  NE2 GLN A 113       9.911  43.701  19.832  1.00 24.39           N  
ATOM    823  N   GLY A 114       4.090  40.838  20.040  1.00 17.85           N  
ATOM    824  CA  GLY A 114       2.827  40.392  19.481  1.00 17.84           C  
ATOM    825  C   GLY A 114       1.801  40.148  20.572  1.00 17.95           C  
ATOM    826  O   GLY A 114       0.665  40.611  20.471  1.00 17.53           O  
ATOM    827  N   LEU A 115       2.196  39.423  21.618  1.00 17.22           N  
ATOM    828  CA  LEU A 115       1.318  39.212  22.765  1.00 16.83           C  
ATOM    829  C   LEU A 115       0.903  40.537  23.400  1.00 16.18           C  
ATOM    830  O   LEU A 115      -0.264  40.736  23.726  1.00 16.64           O  
ATOM    831  CB  LEU A 115       2.004  38.358  23.830  1.00 15.49           C  
ATOM    832  CG  LEU A 115       2.175  36.876  23.489  1.00 20.70           C  
ATOM    833  CD1 LEU A 115       2.504  36.094  24.754  1.00 20.44           C  
ATOM    834  CD2 LEU A 115       0.893  36.357  22.868  1.00 20.84           C  
ATOM    835  N   ALA A 116       1.862  41.436  23.591  1.00 14.37           N  
ATOM    836  CA  ALA A 116       1.566  42.694  24.262  1.00 17.26           C  
ATOM    837  C   ALA A 116       0.488  43.458  23.495  1.00 16.97           C  
ATOM    838  O   ALA A 116      -0.426  44.025  24.096  1.00 19.40           O  
ATOM    839  CB  ALA A 116       2.837  43.538  24.389  1.00 15.73           C  
ATOM    840  N   PHE A 117       0.578  43.453  22.167  1.00 18.31           N  
ATOM    841  CA  PHE A 117      -0.417  44.137  21.343  1.00 17.87           C  
ATOM    842  C   PHE A 117      -1.808  43.522  21.458  1.00 17.83           C  
ATOM    843  O   PHE A 117      -2.781  44.224  21.724  1.00 18.15           O  
ATOM    844  CB  PHE A 117      -0.002  44.140  19.869  1.00 18.73           C  
ATOM    845  CG  PHE A 117      -1.071  44.662  18.945  1.00 20.56           C  
ATOM    846  CD1 PHE A 117      -1.279  46.030  18.803  1.00 20.71           C  
ATOM    847  CD2 PHE A 117      -1.884  43.785  18.235  1.00 20.27           C  
ATOM    848  CE1 PHE A 117      -2.281  46.514  17.971  1.00 20.83           C  
ATOM    849  CE2 PHE A 117      -2.889  44.261  17.401  1.00 20.97           C  
ATOM    850  CZ  PHE A 117      -3.089  45.627  17.268  1.00 22.97           C  
ATOM    851  N   CYS A 118      -1.912  42.213  21.248  1.00 17.34           N  
ATOM    852  CA  CYS A 118      -3.215  41.568  21.288  1.00 16.43           C  
ATOM    853  C   CYS A 118      -3.816  41.635  22.690  1.00 17.94           C  
ATOM    854  O   CYS A 118      -5.010  41.902  22.852  1.00 17.82           O  
ATOM    855  CB  CYS A 118      -3.104  40.112  20.820  1.00 16.39           C  
ATOM    856  SG  CYS A 118      -2.638  39.952  19.077  1.00 21.64           S  
ATOM    857  N   HIS A 119      -2.988  41.422  23.706  1.00 16.73           N  
ATOM    858  CA  HIS A 119      -3.467  41.501  25.076  1.00 17.62           C  
ATOM    859  C   HIS A 119      -3.955  42.904  25.463  1.00 19.68           C  
ATOM    860  O   HIS A 119      -4.888  43.035  26.257  1.00 20.08           O  
ATOM    861  CB  HIS A 119      -2.381  41.037  26.048  1.00 15.86           C  
ATOM    862  CG  HIS A 119      -2.058  39.577  25.936  1.00 17.70           C  
ATOM    863  ND1 HIS A 119      -1.000  38.995  26.598  1.00 15.94           N  
ATOM    864  CD2 HIS A 119      -2.646  38.586  25.223  1.00 16.99           C  
ATOM    865  CE1 HIS A 119      -0.945  37.710  26.296  1.00 16.75           C  
ATOM    866  NE2 HIS A 119      -1.933  37.436  25.463  1.00 20.10           N  
ATOM    867  N   SER A 120      -3.338  43.944  24.907  1.00 19.49           N  
ATOM    868  CA  SER A 120      -3.808  45.308  25.143  1.00 21.94           C  
ATOM    869  C   SER A 120      -5.216  45.479  24.572  1.00 23.97           C  
ATOM    870  O   SER A 120      -5.958  46.375  24.972  1.00 24.08           O  
ATOM    871  CB  SER A 120      -2.868  46.327  24.492  1.00 22.35           C  
ATOM    872  OG  SER A 120      -3.022  46.339  23.083  1.00 22.12           O  
ATOM    873  N   HIS A 121      -5.578  44.616  23.632  1.00 24.33           N  
ATOM    874  CA  HIS A 121      -6.929  44.605  23.089  1.00 25.84           C  
ATOM    875  C   HIS A 121      -7.793  43.532  23.737  1.00 25.63           C  
ATOM    876  O   HIS A 121      -8.928  43.298  23.322  1.00 27.56           O  
ATOM    877  CB  HIS A 121      -6.881  44.403  21.575  1.00 26.57           C  
ATOM    878  CG  HIS A 121      -6.479  45.630  20.823  1.00 30.53           C  
ATOM    879  ND1 HIS A 121      -5.222  45.795  20.280  1.00 31.26           N  
ATOM    880  CD2 HIS A 121      -7.162  46.764  20.541  1.00 31.36           C  
ATOM    881  CE1 HIS A 121      -5.149  46.978  19.697  1.00 32.17           C  
ATOM    882  NE2 HIS A 121      -6.313  47.586  19.840  1.00 33.79           N  
ATOM    883  N   ARG A 122      -7.247  42.878  24.755  1.00 25.61           N  
ATOM    884  CA  ARG A 122      -7.988  41.883  25.515  1.00 28.20           C  
ATOM    885  C   ARG A 122      -8.346  40.661  24.672  1.00 26.16           C  
ATOM    886  O   ARG A 122      -9.378  40.027  24.879  1.00 26.24           O  
ATOM    887  CB  ARG A 122      -9.253  42.515  26.105  1.00 33.04           C  
ATOM    888  CG  ARG A 122      -8.963  43.479  27.250  1.00 39.38           C  
ATOM    889  CD  ARG A 122     -10.218  44.206  27.719  1.00 46.07           C  
ATOM    890  NE  ARG A 122     -10.499  45.391  26.911  1.00 50.90           N  
ATOM    891  CZ  ARG A 122      -9.980  46.596  27.139  1.00 54.36           C  
ATOM    892  NH1 ARG A 122      -9.148  46.784  28.158  1.00 54.70           N  
ATOM    893  NH2 ARG A 122     -10.288  47.615  26.345  1.00 54.59           N  
ATOM    894  N   VAL A 123      -7.484  40.339  23.714  1.00 24.81           N  
ATOM    895  CA  VAL A 123      -7.616  39.105  22.955  1.00 23.29           C  
ATOM    896  C   VAL A 123      -6.569  38.101  23.421  1.00 22.69           C  
ATOM    897  O   VAL A 123      -5.386  38.424  23.499  1.00 20.34           O  
ATOM    898  CB  VAL A 123      -7.425  39.358  21.448  1.00 25.00           C  
ATOM    899  CG1 VAL A 123      -7.550  38.048  20.679  1.00 23.96           C  
ATOM    900  CG2 VAL A 123      -8.455  40.370  20.958  1.00 25.77           C  
ATOM    901  N   LEU A 124      -7.008  36.887  23.737  1.00 23.28           N  
ATOM    902  CA  LEU A 124      -6.083  35.812  24.078  1.00 23.07           C  
ATOM    903  C   LEU A 124      -5.815  34.990  22.832  1.00 21.39           C  
ATOM    904  O   LEU A 124      -6.674  34.886  21.954  1.00 19.70           O  
ATOM    905  CB  LEU A 124      -6.678  34.876  25.140  1.00 25.39           C  
ATOM    906  CG  LEU A 124      -7.451  35.423  26.336  1.00 26.63           C  
ATOM    907  CD1 LEU A 124      -7.469  34.369  27.436  1.00 25.10           C  
ATOM    908  CD2 LEU A 124      -6.815  36.694  26.832  1.00 27.66           C  
ATOM    909  N   HIS A 125      -4.637  34.381  22.756  1.00 20.22           N  
ATOM    910  CA  HIS A 125      -4.436  33.336  21.764  1.00 19.02           C  
ATOM    911  C   HIS A 125      -5.013  32.007  22.263  1.00 18.46           C  
ATOM    912  O   HIS A 125      -5.884  31.430  21.619  1.00 18.15           O  
ATOM    913  CB  HIS A 125      -2.953  33.163  21.439  1.00 17.75           C  
ATOM    914  CG  HIS A 125      -2.704  32.243  20.284  1.00 19.68           C  
ATOM    915  ND1 HIS A 125      -3.088  30.920  20.295  1.00 17.52           N  
ATOM    916  CD2 HIS A 125      -2.149  32.464  19.068  1.00 17.86           C  
ATOM    917  CE1 HIS A 125      -2.782  30.365  19.136  1.00 19.49           C  
ATOM    918  NE2 HIS A 125      -2.211  31.281  18.373  1.00 20.65           N  
ATOM    919  N   ARG A 126      -4.510  31.536  23.405  1.00 18.87           N  
ATOM    920  CA  ARG A 126      -5.011  30.336  24.078  1.00 19.55           C  
ATOM    921  C   ARG A 126      -4.379  29.016  23.630  1.00 18.65           C  
ATOM    922  O   ARG A 126      -4.450  28.019  24.347  1.00 19.35           O  
ATOM    923  CB  ARG A 126      -6.536  30.232  23.932  1.00 25.41           C  
ATOM    924  CG  ARG A 126      -7.299  30.367  25.236  1.00 31.69           C  
ATOM    925  CD  ARG A 126      -8.027  29.072  25.577  1.00 35.72           C  
ATOM    926  NE  ARG A 126      -7.138  27.915  25.504  1.00 38.18           N  
ATOM    927  CZ  ARG A 126      -7.489  26.676  25.843  1.00 40.09           C  
ATOM    928  NH1 ARG A 126      -8.715  26.425  26.283  1.00 39.12           N  
ATOM    929  NH2 ARG A 126      -6.612  25.686  25.741  1.00 39.94           N  
ATOM    930  N   ASP A 127      -3.770  28.986  22.451  1.00 18.82           N  
ATOM    931  CA  ASP A 127      -3.125  27.753  22.007  1.00 18.50           C  
ATOM    932  C   ASP A 127      -1.778  28.012  21.347  1.00 18.31           C  
ATOM    933  O   ASP A 127      -1.509  27.515  20.251  1.00 18.81           O  
ATOM    934  CB  ASP A 127      -4.040  26.991  21.043  1.00 19.62           C  
ATOM    935  CG  ASP A 127      -3.608  25.550  20.852  1.00 22.64           C  
ATOM    936  OD1 ASP A 127      -2.899  25.015  21.733  1.00 20.60           O  
ATOM    937  OD2 ASP A 127      -3.973  24.952  19.819  1.00 24.37           O  
ATOM    938  N   LEU A 128      -0.944  28.800  22.020  1.00 16.45           N  
ATOM    939  CA  LEU A 128       0.412  29.080  21.561  1.00 18.99           C  
ATOM    940  C   LEU A 128       1.240  27.801  21.556  1.00 16.14           C  
ATOM    941  O   LEU A 128       1.286  27.082  22.546  1.00 19.96           O  
ATOM    942  CB  LEU A 128       1.087  30.090  22.489  1.00 19.01           C  
ATOM    943  CG  LEU A 128       1.577  31.409  21.905  1.00 23.55           C  
ATOM    944  CD1 LEU A 128       0.381  32.307  21.623  1.00 25.25           C  
ATOM    945  CD2 LEU A 128       2.523  32.083  22.892  1.00 20.58           C  
ATOM    946  N   LYS A 129       1.897  27.529  20.439  1.00 16.48           N  
ATOM    947  CA  LYS A 129       2.797  26.388  20.324  1.00 16.07           C  
ATOM    948  C   LYS A 129       3.689  26.623  19.115  1.00 15.84           C  
ATOM    949  O   LYS A 129       3.363  27.423  18.240  1.00 14.86           O  
ATOM    950  CB  LYS A 129       2.000  25.089  20.146  1.00 15.14           C  
ATOM    951  CG  LYS A 129       1.089  25.084  18.926  1.00 19.76           C  
ATOM    952  CD  LYS A 129      -0.142  24.225  19.174  1.00 20.78           C  
ATOM    953  CE  LYS A 129      -0.968  24.047  17.913  1.00 21.91           C  
ATOM    954  NZ  LYS A 129      -2.177  23.215  18.198  1.00 21.17           N  
ATOM    955  N   PRO A 130       4.834  25.931  19.052  1.00 16.97           N  
ATOM    956  CA  PRO A 130       5.780  26.140  17.949  1.00 17.75           C  
ATOM    957  C   PRO A 130       5.137  26.013  16.574  1.00 18.08           C  
ATOM    958  O   PRO A 130       5.551  26.677  15.625  1.00 15.98           O  
ATOM    959  CB  PRO A 130       6.848  25.070  18.185  1.00 17.08           C  
ATOM    960  CG  PRO A 130       6.806  24.846  19.677  1.00 18.24           C  
ATOM    961  CD  PRO A 130       5.347  24.969  20.044  1.00 16.67           C  
ATOM    962  N   GLN A 131       4.116  25.167  16.470  1.00 19.17           N  
ATOM    963  CA  GLN A 131       3.516  24.885  15.170  1.00 21.15           C  
ATOM    964  C   GLN A 131       2.707  26.044  14.600  1.00 21.03           C  
ATOM    965  O   GLN A 131       2.469  26.087  13.394  1.00 23.72           O  
ATOM    966  CB  GLN A 131       2.632  23.637  15.241  1.00 24.29           C  
ATOM    967  CG  GLN A 131       3.354  22.404  15.755  1.00 30.20           C  
ATOM    968  CD  GLN A 131       3.069  22.138  17.224  1.00 31.23           C  
ATOM    969  OE1 GLN A 131       3.671  22.752  18.109  1.00 26.55           O  
ATOM    970  NE2 GLN A 131       2.138  21.220  17.491  1.00 32.52           N  
ATOM    971  N   ASN A 132       2.280  26.985  15.439  1.00 18.92           N  
ATOM    972  CA  ASN A 132       1.648  28.186  14.897  1.00 21.17           C  
ATOM    973  C   ASN A 132       2.455  29.469  15.085  1.00 18.57           C  
ATOM    974  O   ASN A 132       1.907  30.571  15.125  1.00 17.74           O  
ATOM    975  CB  ASN A 132       0.216  28.363  15.433  1.00 22.34           C  
ATOM    976  CG  ASN A 132       0.121  28.233  16.929  1.00 24.13           C  
ATOM    977  OD1 ASN A 132       1.064  28.546  17.655  1.00 26.41           O  
ATOM    978  ND2 ASN A 132      -1.036  27.768  17.407  1.00 20.90           N  
ATOM    979  N   LEU A 133       3.768  29.315  15.178  1.00 16.61           N  
ATOM    980  CA  LEU A 133       4.667  30.446  15.021  1.00 17.21           C  
ATOM    981  C   LEU A 133       5.390  30.285  13.686  1.00 17.23           C  
ATOM    982  O   LEU A 133       5.939  29.220  13.384  1.00 15.78           O  
ATOM    983  CB  LEU A 133       5.665  30.493  16.182  1.00 16.91           C  
ATOM    984  CG  LEU A 133       5.023  30.436  17.575  1.00 15.47           C  
ATOM    985  CD1 LEU A 133       6.094  30.491  18.648  1.00 16.02           C  
ATOM    986  CD2 LEU A 133       4.048  31.597  17.737  1.00 16.72           C  
ATOM    987  N   LEU A 134       5.373  31.344  12.887  1.00 16.16           N  
ATOM    988  CA  LEU A 134       5.917  31.305  11.534  1.00 16.48           C  
ATOM    989  C   LEU A 134       7.079  32.282  11.403  1.00 18.46           C  
ATOM    990  O   LEU A 134       7.060  33.361  12.000  1.00 16.77           O  
ATOM    991  CB  LEU A 134       4.828  31.672  10.526  1.00 16.07           C  
ATOM    992  CG  LEU A 134       3.540  30.845  10.616  1.00 18.83           C  
ATOM    993  CD1 LEU A 134       2.483  31.447   9.705  1.00 18.78           C  
ATOM    994  CD2 LEU A 134       3.830  29.401  10.236  1.00 19.52           C  
ATOM    995  N   ILE A 135       8.086  31.898  10.622  1.00 17.98           N  
ATOM    996  CA  ILE A 135       9.280  32.715  10.454  1.00 17.97           C  
ATOM    997  C   ILE A 135       9.588  32.954   8.979  1.00 19.28           C  
ATOM    998  O   ILE A 135       9.138  32.205   8.113  1.00 17.47           O  
ATOM    999  CB  ILE A 135      10.516  32.055  11.120  1.00 17.08           C  
ATOM   1000  CG1 ILE A 135      10.773  30.673  10.513  1.00 18.86           C  
ATOM   1001  CG2 ILE A 135      10.298  31.948  12.629  1.00 16.07           C  
ATOM   1002  CD1 ILE A 135      12.026  29.979  11.057  1.00 15.29           C  
ATOM   1003  N   ASN A 136      10.347  34.011   8.698  1.00 20.96           N  
ATOM   1004  CA  ASN A 136      10.824  34.256   7.344  1.00 20.55           C  
ATOM   1005  C   ASN A 136      12.342  34.426   7.315  1.00 24.04           C  
ATOM   1006  O   ASN A 136      13.006  34.359   8.353  1.00 22.46           O  
ATOM   1007  CB  ASN A 136      10.133  35.491   6.747  1.00 21.18           C  
ATOM   1008  CG  ASN A 136      10.464  36.781   7.487  1.00 20.12           C  
ATOM   1009  OD1 ASN A 136      11.463  36.873   8.195  1.00 19.33           O  
ATOM   1010  ND2 ASN A 136       9.616  37.788   7.314  1.00 20.06           N  
ATOM   1011  N   THR A 137      12.884  34.638   6.120  1.00 24.52           N  
ATOM   1012  CA  THR A 137      14.326  34.753   5.926  1.00 27.42           C  
ATOM   1013  C   THR A 137      14.883  36.064   6.473  1.00 26.92           C  
ATOM   1014  O   THR A 137      16.093  36.233   6.563  1.00 30.75           O  
ATOM   1015  CB  THR A 137      14.691  34.661   4.425  1.00 27.03           C  
ATOM   1016  OG1 THR A 137      13.951  35.647   3.694  1.00 25.91           O  
ATOM   1017  CG2 THR A 137      14.365  33.280   3.879  1.00 28.65           C  
ATOM   1018  N   GLU A 138      14.004  36.991   6.832  1.00 29.04           N  
ATOM   1019  CA  GLU A 138      14.445  38.298   7.318  1.00 29.56           C  
ATOM   1020  C   GLU A 138      14.523  38.387   8.843  1.00 29.26           C  
ATOM   1021  O   GLU A 138      14.775  39.462   9.397  1.00 28.85           O  
ATOM   1022  CB  GLU A 138      13.521  39.395   6.795  1.00 31.73           C  
ATOM   1023  CG  GLU A 138      13.582  39.592   5.289  1.00 37.25           C  
ATOM   1024  CD  GLU A 138      13.134  40.974   4.875  1.00 41.01           C  
ATOM   1025  OE1 GLU A 138      11.924  41.157   4.611  1.00 45.12           O  
ATOM   1026  OE2 GLU A 138      13.993  41.882   4.816  1.00 43.39           O  
ATOM   1027  N   GLY A 139      14.294  37.266   9.520  1.00 26.19           N  
ATOM   1028  CA  GLY A 139      14.464  37.235  10.962  1.00 23.85           C  
ATOM   1029  C   GLY A 139      13.209  37.556  11.759  1.00 21.13           C  
ATOM   1030  O   GLY A 139      13.252  37.606  12.987  1.00 19.46           O  
ATOM   1031  N   ALA A 140      12.092  37.770  11.073  1.00 19.19           N  
ATOM   1032  CA  ALA A 140      10.834  38.038  11.757  1.00 18.87           C  
ATOM   1033  C   ALA A 140      10.200  36.722  12.205  1.00 18.59           C  
ATOM   1034  O   ALA A 140      10.429  35.677  11.600  1.00 18.48           O  
ATOM   1035  CB  ALA A 140       9.877  38.798  10.831  1.00 18.57           C  
ATOM   1036  N   ILE A 141       9.419  36.778  13.278  1.00 17.85           N  
ATOM   1037  CA  ILE A 141       8.599  35.646  13.686  1.00 15.58           C  
ATOM   1038  C   ILE A 141       7.205  36.182  14.005  1.00 16.29           C  
ATOM   1039  O   ILE A 141       7.065  37.295  14.511  1.00 17.03           O  
ATOM   1040  CB  ILE A 141       9.210  34.934  14.925  1.00 13.36           C  
ATOM   1041  CG1 ILE A 141       8.416  33.674  15.257  1.00 14.91           C  
ATOM   1042  CG2 ILE A 141       9.236  35.877  16.129  1.00 11.87           C  
ATOM   1043  CD1 ILE A 141       9.155  32.742  16.219  1.00 14.73           C  
ATOM   1044  N   LYS A 142       6.177  35.403  13.680  1.00 14.61           N  
ATOM   1045  CA  LYS A 142       4.803  35.872  13.799  1.00 15.16           C  
ATOM   1046  C   LYS A 142       3.900  34.782  14.361  1.00 15.08           C  
ATOM   1047  O   LYS A 142       4.112  33.593  14.112  1.00 15.56           O  
ATOM   1048  CB  LYS A 142       4.275  36.325  12.430  1.00 14.41           C  
ATOM   1049  CG  LYS A 142       5.128  37.405  11.756  1.00 15.30           C  
ATOM   1050  CD  LYS A 142       4.408  38.022  10.564  1.00 17.78           C  
ATOM   1051  CE  LYS A 142       5.329  38.955   9.770  1.00 17.62           C  
ATOM   1052  NZ  LYS A 142       4.555  39.859   8.863  1.00 18.90           N  
ATOM   1053  N   LEU A 143       2.897  35.201  15.119  1.00 14.39           N  
ATOM   1054  CA  LEU A 143       1.902  34.286  15.679  1.00 15.62           C  
ATOM   1055  C   LEU A 143       0.751  34.077  14.706  1.00 15.59           C  
ATOM   1056  O   LEU A 143       0.160  35.046  14.221  1.00 14.06           O  
ATOM   1057  CB  LEU A 143       1.341  34.861  16.977  1.00 17.00           C  
ATOM   1058  CG  LEU A 143       2.358  35.127  18.084  1.00 19.55           C  
ATOM   1059  CD1 LEU A 143       2.300  36.589  18.485  1.00 20.87           C  
ATOM   1060  CD2 LEU A 143       2.056  34.232  19.273  1.00 17.76           C  
ATOM   1061  N   ALA A 144       0.430  32.816  14.433  1.00 13.41           N  
ATOM   1062  CA  ALA A 144      -0.744  32.464  13.638  1.00 16.32           C  
ATOM   1063  C   ALA A 144      -1.892  31.975  14.527  1.00 17.82           C  
ATOM   1064  O   ALA A 144      -1.675  31.550  15.666  1.00 16.24           O  
ATOM   1065  CB  ALA A 144      -0.377  31.388  12.619  1.00 16.02           C  
ATOM   1066  N   ASP A 145      -3.111  32.045  13.996  1.00 19.52           N  
ATOM   1067  CA  ASP A 145      -4.301  31.539  14.677  1.00 21.89           C  
ATOM   1068  C   ASP A 145      -4.708  32.343  15.904  1.00 22.62           C  
ATOM   1069  O   ASP A 145      -5.514  31.878  16.714  1.00 22.46           O  
ATOM   1070  CB  ASP A 145      -4.106  30.074  15.083  1.00 25.28           C  
ATOM   1071  CG  ASP A 145      -4.348  29.114  13.935  1.00 26.10           C  
ATOM   1072  OD1 ASP A 145      -4.783  29.572  12.858  1.00 28.50           O  
ATOM   1073  OD2 ASP A 145      -4.110  27.901  14.109  1.00 31.39           O  
ATOM   1074  N   PHE A 146      -4.163  33.544  16.054  1.00 21.32           N  
ATOM   1075  CA  PHE A 146      -4.501  34.345  17.215  1.00 22.74           C  
ATOM   1076  C   PHE A 146      -5.998  34.658  17.229  1.00 24.63           C  
ATOM   1077  O   PHE A 146      -6.544  35.155  16.244  1.00 24.43           O  
ATOM   1078  CB  PHE A 146      -3.702  35.650  17.225  1.00 23.12           C  
ATOM   1079  CG  PHE A 146      -3.248  36.059  18.592  1.00 24.30           C  
ATOM   1080  CD1 PHE A 146      -1.905  36.023  18.931  1.00 23.60           C  
ATOM   1081  CD2 PHE A 146      -4.168  36.430  19.559  1.00 23.95           C  
ATOM   1082  CE1 PHE A 146      -1.491  36.345  20.208  1.00 25.31           C  
ATOM   1083  CE2 PHE A 146      -3.756  36.752  20.834  1.00 23.17           C  
ATOM   1084  CZ  PHE A 146      -2.418  36.708  21.160  1.00 23.98           C  
ATOM   1085  N   GLY A 147      -6.654  34.357  18.348  1.00 24.47           N  
ATOM   1086  CA  GLY A 147      -8.042  34.748  18.523  1.00 27.69           C  
ATOM   1087  C   GLY A 147      -9.069  33.730  18.060  1.00 28.64           C  
ATOM   1088  O   GLY A 147     -10.255  33.868  18.361  1.00 29.62           O  
ATOM   1089  N   LEU A 148      -8.623  32.706  17.338  1.00 28.38           N  
ATOM   1090  CA  LEU A 148      -9.536  31.717  16.779  1.00 29.67           C  
ATOM   1091  C   LEU A 148     -10.086  30.781  17.852  1.00 31.83           C  
ATOM   1092  O   LEU A 148     -11.167  30.214  17.689  1.00 31.52           O  
ATOM   1093  CB  LEU A 148      -8.837  30.890  15.698  1.00 28.81           C  
ATOM   1094  CG  LEU A 148      -8.263  31.644  14.495  1.00 29.85           C  
ATOM   1095  CD1 LEU A 148      -7.788  30.632  13.460  1.00 31.26           C  
ATOM   1096  CD2 LEU A 148      -9.323  32.560  13.892  1.00 28.58           C  
ATOM   1097  N   ALA A 149      -9.345  30.620  18.945  1.00 31.55           N  
ATOM   1098  CA  ALA A 149      -9.786  29.752  20.032  1.00 34.28           C  
ATOM   1099  C   ALA A 149     -11.077  30.275  20.655  1.00 35.50           C  
ATOM   1100  O   ALA A 149     -11.960  29.499  21.014  1.00 36.27           O  
ATOM   1101  CB  ALA A 149      -8.699  29.643  21.097  1.00 34.30           C  
ATOM   1102  N   ARG A 150     -11.188  31.591  20.782  1.00 36.14           N  
ATOM   1103  CA  ARG A 150     -12.406  32.183  21.315  1.00 38.81           C  
ATOM   1104  C   ARG A 150     -13.546  32.074  20.311  1.00 39.46           C  
ATOM   1105  O   ARG A 150     -14.716  32.062  20.686  1.00 39.14           O  
ATOM   1106  CB  ARG A 150     -12.178  33.651  21.676  1.00 40.86           C  
ATOM   1107  CG  ARG A 150     -13.447  34.375  22.100  1.00 43.60           C  
ATOM   1108  CD  ARG A 150     -13.159  35.482  23.097  1.00 48.51           C  
ATOM   1109  NE  ARG A 150     -14.391  36.088  23.592  1.00 51.92           N  
ATOM   1110  CZ  ARG A 150     -15.101  35.612  24.610  1.00 54.19           C  
ATOM   1111  NH1 ARG A 150     -14.701  34.518  25.246  1.00 54.92           N  
ATOM   1112  NH2 ARG A 150     -16.214  36.227  24.991  1.00 54.89           N  
ATOM   1113  N   ALA A 151     -13.205  31.991  19.031  1.00 39.78           N  
ATOM   1114  CA  ALA A 151     -14.223  31.910  17.992  1.00 41.68           C  
ATOM   1115  C   ALA A 151     -14.800  30.502  17.871  1.00 42.47           C  
ATOM   1116  O   ALA A 151     -15.996  30.337  17.631  1.00 43.39           O  
ATOM   1117  CB  ALA A 151     -13.641  32.357  16.660  1.00 41.96           C  
ATOM   1118  N   PHE A 152     -13.952  29.491  18.048  1.00 43.52           N  
ATOM   1119  CA  PHE A 152     -14.341  28.104  17.792  1.00 44.78           C  
ATOM   1120  C   PHE A 152     -14.178  27.190  19.011  1.00 45.63           C  
ATOM   1121  O   PHE A 152     -14.718  26.083  19.042  1.00 46.41           O  
ATOM   1122  CB  PHE A 152     -13.513  27.526  16.638  1.00 44.56           C  
ATOM   1123  CG  PHE A 152     -13.513  28.371  15.393  1.00 44.54           C  
ATOM   1124  CD1 PHE A 152     -14.691  28.626  14.709  1.00 45.04           C  
ATOM   1125  CD2 PHE A 152     -12.327  28.882  14.890  1.00 44.48           C  
ATOM   1126  CE1 PHE A 152     -14.685  29.373  13.546  1.00 44.99           C  
ATOM   1127  CE2 PHE A 152     -12.312  29.630  13.726  1.00 45.24           C  
ATOM   1128  CZ  PHE A 152     -13.493  29.876  13.052  1.00 46.40           C  
ATOM   1129  N   GLY A 153     -13.423  27.643  20.005  1.00 45.66           N  
ATOM   1130  CA  GLY A 153     -13.084  26.776  21.119  1.00 45.61           C  
ATOM   1131  C   GLY A 153     -11.856  25.937  20.811  1.00 46.15           C  
ATOM   1132  O   GLY A 153     -11.437  25.847  19.655  1.00 46.79           O  
ATOM   1133  N   VAL A 154     -11.273  25.328  21.839  1.00 45.17           N  
ATOM   1134  CA  VAL A 154     -10.107  24.463  21.658  1.00 44.72           C  
ATOM   1135  C   VAL A 154     -10.473  22.988  21.836  1.00 43.21           C  
ATOM   1136  O   VAL A 154     -10.631  22.511  22.958  1.00 44.90           O  
ATOM   1137  CB  VAL A 154      -8.988  24.817  22.668  1.00 44.17           C  
ATOM   1138  CG1 VAL A 154      -7.806  23.875  22.490  1.00 43.74           C  
ATOM   1139  CG2 VAL A 154      -8.549  26.261  22.472  1.00 43.53           C  
ATOM   1140  N   PRO A 155     -10.607  22.247  20.723  1.00 41.15           N  
ATOM   1141  CA  PRO A 155     -11.041  20.846  20.772  1.00 39.40           C  
ATOM   1142  C   PRO A 155     -10.001  19.917  21.393  1.00 38.48           C  
ATOM   1143  O   PRO A 155      -8.836  20.286  21.546  1.00 37.19           O  
ATOM   1144  CB  PRO A 155     -11.309  20.503  19.308  1.00 38.97           C  
ATOM   1145  CG  PRO A 155     -10.413  21.414  18.548  1.00 38.63           C  
ATOM   1146  CD  PRO A 155     -10.351  22.693  19.342  1.00 40.20           C  
ATOM   1147  N   VAL A 156     -10.432  18.712  21.753  1.00 36.74           N  
ATOM   1148  CA  VAL A 156      -9.510  17.680  22.211  1.00 36.27           C  
ATOM   1149  C   VAL A 156      -8.752  17.102  21.016  1.00 36.25           C  
ATOM   1150  O   VAL A 156      -7.573  16.759  21.120  1.00 35.51           O  
ATOM   1151  CB  VAL A 156     -10.265  16.538  22.921  1.00 36.65           C  
ATOM   1152  CG1 VAL A 156      -9.277  15.493  23.415  1.00 35.17           C  
ATOM   1153  CG2 VAL A 156     -11.085  17.095  24.073  1.00 35.20           C  
ATOM   1154  N   ARG A 157      -9.443  16.999  19.882  1.00 35.84           N  
ATOM   1155  CA  ARG A 157      -8.850  16.512  18.638  1.00 35.24           C  
ATOM   1156  C   ARG A 157      -9.030  17.546  17.527  1.00 34.49           C  
ATOM   1157  O   ARG A 157      -9.986  18.323  17.544  1.00 35.15           O  
ATOM   1158  CB  ARG A 157      -9.517  15.197  18.220  1.00 35.72           C  
ATOM   1159  CG  ARG A 157      -9.550  14.150  19.316  1.00 37.65           C  
ATOM   1160  CD  ARG A 157      -8.164  13.938  19.900  1.00 38.40           C  
ATOM   1161  NE  ARG A 157      -8.130  12.826  20.846  1.00 40.64           N  
ATOM   1162  CZ  ARG A 157      -8.263  11.549  20.499  1.00 41.27           C  
ATOM   1163  NH1 ARG A 157      -8.442  11.224  19.224  1.00 40.10           N  
ATOM   1164  NH2 ARG A 157      -8.210  10.598  21.423  1.00 40.13           N  
ATOM   1165  N   THR A 158      -8.117  17.554  16.560  1.00 33.37           N  
ATOM   1166  CA  THR A 158      -8.259  18.425  15.396  1.00 33.32           C  
ATOM   1167  C   THR A 158      -9.321  17.843  14.468  1.00 34.17           C  
ATOM   1168  O   THR A 158      -9.910  16.799  14.761  1.00 33.36           O  
ATOM   1169  CB  THR A 158      -6.936  18.555  14.606  1.00 33.47           C  
ATOM   1170  OG1 THR A 158      -6.587  17.286  14.037  1.00 31.23           O  
ATOM   1171  CG2 THR A 158      -5.808  19.030  15.522  1.00 30.58           C  
ATOM   1172  N   TYR A 159      -9.565  18.519  13.349  1.00 33.25           N  
ATOM   1173  CA  TYR A 159     -10.553  18.055  12.385  1.00 32.77           C  
ATOM   1174  C   TYR A 159     -10.080  16.755  11.731  1.00 33.51           C  
ATOM   1175  O   TYR A 159     -10.867  16.050  11.100  1.00 33.05           O  
ATOM   1176  CB  TYR A 159     -10.792  19.125  11.312  1.00 32.11           C  
ATOM   1177  CG  TYR A 159      -9.684  19.222  10.288  1.00 31.93           C  
ATOM   1178  CD1 TYR A 159      -8.465  19.811  10.606  1.00 32.24           C  
ATOM   1179  CD2 TYR A 159      -9.855  18.721   9.005  1.00 31.80           C  
ATOM   1180  CE1 TYR A 159      -7.446  19.896   9.672  1.00 30.66           C  
ATOM   1181  CE2 TYR A 159      -8.845  18.803   8.063  1.00 32.18           C  
ATOM   1182  CZ  TYR A 159      -7.642  19.392   8.403  1.00 31.70           C  
ATOM   1183  OH  TYR A 159      -6.634  19.474   7.471  1.00 30.94           O  
ATOM   1184  N   THR A 160      -8.793  16.443  11.883  1.00 33.06           N  
ATOM   1185  CA  THR A 160      -8.250  15.170  11.406  1.00 34.03           C  
ATOM   1186  C   THR A 160      -8.082  14.164  12.549  1.00 34.17           C  
ATOM   1187  O   THR A 160      -7.450  13.118  12.380  1.00 33.12           O  
ATOM   1188  CB  THR A 160      -6.877  15.355  10.728  1.00 34.55           C  
ATOM   1189  OG1 THR A 160      -5.932  15.862  11.680  1.00 35.19           O  
ATOM   1190  CG2 THR A 160      -6.988  16.318   9.560  1.00 35.65           C  
ATOM   1191  N   HIS A 161      -8.644  14.497  13.708  1.00 34.24           N  
ATOM   1192  CA  HIS A 161      -8.675  13.592  14.858  1.00 34.79           C  
ATOM   1193  C   HIS A 161      -7.326  13.515  15.568  1.00 34.03           C  
ATOM   1194  O   HIS A 161      -7.172  12.796  16.557  1.00 32.31           O  
ATOM   1195  CB  HIS A 161      -9.122  12.196  14.413  1.00 34.68           C  
ATOM   1196  CG  HIS A 161     -10.330  12.215  13.530  1.00 36.17           C  
ATOM   1197  ND1 HIS A 161     -11.594  12.489  14.007  1.00 34.68           N  
ATOM   1198  CD2 HIS A 161     -10.457  12.060  12.191  1.00 37.03           C  
ATOM   1199  CE1 HIS A 161     -12.447  12.506  12.998  1.00 37.07           C  
ATOM   1200  NE2 HIS A 161     -11.783  12.250  11.885  1.00 37.21           N  
ATOM   1201  N   GLU A 162      -6.353  14.266  15.063  1.00 31.99           N  
ATOM   1202  CA  GLU A 162      -5.055  14.372  15.717  1.00 33.00           C  
ATOM   1203  C   GLU A 162      -5.216  14.962  17.114  1.00 30.97           C  
ATOM   1204  O   GLU A 162      -6.053  15.838  17.330  1.00 29.93           O  
ATOM   1205  CB  GLU A 162      -4.121  15.259  14.892  1.00 34.23           C  
ATOM   1206  CG  GLU A 162      -2.842  15.634  15.609  1.00 37.89           C  
ATOM   1207  CD  GLU A 162      -1.932  16.490  14.753  1.00 39.99           C  
ATOM   1208  OE1 GLU A 162      -1.242  15.927  13.875  1.00 41.30           O  
ATOM   1209  OE2 GLU A 162      -1.909  17.724  14.957  1.00 40.32           O  
ATOM   1210  N   VAL A 163      -4.418  14.481  18.061  1.00 29.71           N  
ATOM   1211  CA  VAL A 163      -4.500  14.976  19.429  1.00 28.23           C  
ATOM   1212  C   VAL A 163      -3.934  16.387  19.516  1.00 26.97           C  
ATOM   1213  O   VAL A 163      -2.808  16.642  19.097  1.00 24.98           O  
ATOM   1214  CB  VAL A 163      -3.710  14.081  20.405  1.00 30.52           C  
ATOM   1215  CG1 VAL A 163      -3.804  14.650  21.815  1.00 30.45           C  
ATOM   1216  CG2 VAL A 163      -4.250  12.657  20.368  1.00 30.71           C  
ATOM   1217  N   VAL A 164      -4.720  17.305  20.063  1.00 26.62           N  
ATOM   1218  CA  VAL A 164      -4.237  18.656  20.302  1.00 26.10           C  
ATOM   1219  C   VAL A 164      -3.262  18.610  21.481  1.00 24.77           C  
ATOM   1220  O   VAL A 164      -3.591  18.103  22.549  1.00 26.00           O  
ATOM   1221  CB  VAL A 164      -5.411  19.604  20.625  1.00 27.34           C  
ATOM   1222  CG1 VAL A 164      -4.901  21.017  20.851  1.00 26.42           C  
ATOM   1223  CG2 VAL A 164      -6.422  19.573  19.483  1.00 28.61           C  
ATOM   1224  N   THR A 165      -2.057  19.126  21.277  1.00 24.04           N  
ATOM   1225  CA  THR A 165      -1.003  19.011  22.278  1.00 21.32           C  
ATOM   1226  C   THR A 165      -1.355  19.775  23.557  1.00 20.67           C  
ATOM   1227  O   THR A 165      -1.996  20.831  23.516  1.00 17.29           O  
ATOM   1228  CB  THR A 165       0.350  19.532  21.717  1.00 24.48           C  
ATOM   1229  OG1 THR A 165       1.395  19.273  22.662  1.00 24.77           O  
ATOM   1230  CG2 THR A 165       0.281  21.034  21.447  1.00 24.84           C  
ATOM   1231  N   LEU A 166      -0.936  19.230  24.694  1.00 17.32           N  
ATOM   1232  CA  LEU A 166      -1.203  19.840  25.992  1.00 18.26           C  
ATOM   1233  C   LEU A 166       0.044  20.529  26.535  1.00 15.65           C  
ATOM   1234  O   LEU A 166      -0.004  21.181  27.576  1.00 14.76           O  
ATOM   1235  CB  LEU A 166      -1.657  18.767  26.986  1.00 17.38           C  
ATOM   1236  CG  LEU A 166      -2.926  18.007  26.590  1.00 18.81           C  
ATOM   1237  CD1 LEU A 166      -3.173  16.870  27.567  1.00 16.81           C  
ATOM   1238  CD2 LEU A 166      -4.107  18.971  26.571  1.00 18.51           C  
ATOM   1239  N   TRP A 167       1.151  20.378  25.815  1.00 13.35           N  
ATOM   1240  CA  TRP A 167       2.481  20.671  26.350  1.00 12.73           C  
ATOM   1241  C   TRP A 167       2.656  22.118  26.808  1.00 14.10           C  
ATOM   1242  O   TRP A 167       3.511  22.422  27.649  1.00 12.93           O  
ATOM   1243  CB  TRP A 167       3.543  20.348  25.296  1.00 13.71           C  
ATOM   1244  CG  TRP A 167       3.624  18.892  24.901  1.00 13.73           C  
ATOM   1245  CD1 TRP A 167       2.843  17.872  25.355  1.00 14.11           C  
ATOM   1246  CD2 TRP A 167       4.553  18.307  23.978  1.00 16.68           C  
ATOM   1247  NE1 TRP A 167       3.228  16.683  24.771  1.00 16.73           N  
ATOM   1248  CE2 TRP A 167       4.275  16.926  23.921  1.00 16.52           C  
ATOM   1249  CE3 TRP A 167       5.595  18.819  23.195  1.00 16.20           C  
ATOM   1250  CZ2 TRP A 167       5.001  16.051  23.112  1.00 18.67           C  
ATOM   1251  CZ3 TRP A 167       6.315  17.950  22.394  1.00 19.10           C  
ATOM   1252  CH2 TRP A 167       6.014  16.580  22.357  1.00 20.16           C  
ATOM   1253  N   TYR A 168       1.861  23.015  26.238  1.00 13.46           N  
ATOM   1254  CA  TYR A 168       2.055  24.440  26.469  1.00 14.68           C  
ATOM   1255  C   TYR A 168       0.884  25.045  27.245  1.00 13.66           C  
ATOM   1256  O   TYR A 168       0.811  26.258  27.432  1.00 13.55           O  
ATOM   1257  CB  TYR A 168       2.240  25.156  25.126  1.00 13.96           C  
ATOM   1258  CG  TYR A 168       3.293  24.501  24.256  1.00 16.22           C  
ATOM   1259  CD1 TYR A 168       4.647  24.780  24.436  1.00 13.34           C  
ATOM   1260  CD2 TYR A 168       2.940  23.544  23.309  1.00 14.40           C  
ATOM   1261  CE1 TYR A 168       5.619  24.112  23.702  1.00 15.41           C  
ATOM   1262  CE2 TYR A 168       3.906  22.870  22.570  1.00 15.06           C  
ATOM   1263  CZ  TYR A 168       5.242  23.154  22.775  1.00 15.28           C  
ATOM   1264  OH  TYR A 168       6.200  22.449  22.079  1.00 14.23           O  
ATOM   1265  N   ARG A 169      -0.021  24.187  27.707  1.00 14.44           N  
ATOM   1266  CA  ARG A 169      -1.231  24.637  28.390  1.00 13.48           C  
ATOM   1267  C   ARG A 169      -0.951  25.091  29.824  1.00 14.54           C  
ATOM   1268  O   ARG A 169      -0.299  24.385  30.598  1.00 13.02           O  
ATOM   1269  CB  ARG A 169      -2.275  23.511  28.387  1.00 17.58           C  
ATOM   1270  CG  ARG A 169      -3.581  23.860  29.081  1.00 21.10           C  
ATOM   1271  CD  ARG A 169      -4.666  22.826  28.771  1.00 23.62           C  
ATOM   1272  NE  ARG A 169      -4.961  22.763  27.340  1.00 26.03           N  
ATOM   1273  CZ  ARG A 169      -5.898  21.988  26.799  1.00 27.19           C  
ATOM   1274  NH1 ARG A 169      -6.641  21.200  27.568  1.00 24.62           N  
ATOM   1275  NH2 ARG A 169      -6.091  21.997  25.485  1.00 25.30           N  
ATOM   1276  N   ALA A 170      -1.445  26.278  30.168  1.00 13.74           N  
ATOM   1277  CA  ALA A 170      -1.231  26.854  31.495  1.00 15.54           C  
ATOM   1278  C   ALA A 170      -1.965  26.036  32.558  1.00 15.11           C  
ATOM   1279  O   ALA A 170      -2.988  25.411  32.274  1.00 15.91           O  
ATOM   1280  CB  ALA A 170      -1.712  28.309  31.518  1.00 12.66           C  
ATOM   1281  N   PRO A 171      -1.440  26.018  33.793  1.00 14.91           N  
ATOM   1282  CA  PRO A 171      -2.005  25.169  34.850  1.00 14.56           C  
ATOM   1283  C   PRO A 171      -3.422  25.547  35.274  1.00 14.89           C  
ATOM   1284  O   PRO A 171      -4.212  24.678  35.640  1.00 14.14           O  
ATOM   1285  CB  PRO A 171      -0.997  25.287  35.995  1.00 15.43           C  
ATOM   1286  CG  PRO A 171      -0.276  26.588  35.740  1.00 15.64           C  
ATOM   1287  CD  PRO A 171      -0.247  26.760  34.246  1.00 13.26           C  
ATOM   1288  N   GLU A 172      -3.757  26.832  35.209  1.00 14.25           N  
ATOM   1289  CA  GLU A 172      -5.108  27.254  35.560  1.00 15.73           C  
ATOM   1290  C   GLU A 172      -6.155  26.680  34.607  1.00 15.50           C  
ATOM   1291  O   GLU A 172      -7.300  26.438  35.002  1.00 17.15           O  
ATOM   1292  CB  GLU A 172      -5.218  28.792  35.603  1.00 15.91           C  
ATOM   1293  CG  GLU A 172      -4.895  29.524  34.303  1.00 17.25           C  
ATOM   1294  CD  GLU A 172      -3.449  29.986  34.235  1.00 17.38           C  
ATOM   1295  OE1 GLU A 172      -2.569  29.249  34.738  1.00 15.64           O  
ATOM   1296  OE2 GLU A 172      -3.196  31.087  33.685  1.00 13.71           O  
ATOM   1297  N   ILE A 173      -5.771  26.459  33.353  1.00 16.18           N  
ATOM   1298  CA  ILE A 173      -6.681  25.836  32.395  1.00 15.82           C  
ATOM   1299  C   ILE A 173      -6.858  24.357  32.755  1.00 17.14           C  
ATOM   1300  O   ILE A 173      -7.977  23.844  32.796  1.00 17.46           O  
ATOM   1301  CB  ILE A 173      -6.136  25.927  30.948  1.00 15.91           C  
ATOM   1302  CG1 ILE A 173      -5.899  27.387  30.563  1.00 14.39           C  
ATOM   1303  CG2 ILE A 173      -7.127  25.292  29.971  1.00 14.57           C  
ATOM   1304  CD1 ILE A 173      -5.346  27.555  29.166  1.00 14.59           C  
ATOM   1305  N   LEU A 174      -5.740  23.688  33.017  1.00 15.57           N  
ATOM   1306  CA  LEU A 174      -5.732  22.288  33.438  1.00 18.51           C  
ATOM   1307  C   LEU A 174      -6.514  22.070  34.739  1.00 18.73           C  
ATOM   1308  O   LEU A 174      -7.114  21.014  34.936  1.00 20.52           O  
ATOM   1309  CB  LEU A 174      -4.287  21.809  33.626  1.00 16.63           C  
ATOM   1310  CG  LEU A 174      -3.414  21.693  32.372  1.00 19.70           C  
ATOM   1311  CD1 LEU A 174      -1.958  21.506  32.766  1.00 19.84           C  
ATOM   1312  CD2 LEU A 174      -3.890  20.524  31.532  1.00 19.12           C  
ATOM   1313  N   LEU A 175      -6.502  23.065  35.624  1.00 18.72           N  
ATOM   1314  CA  LEU A 175      -7.161  22.936  36.918  1.00 19.71           C  
ATOM   1315  C   LEU A 175      -8.639  23.334  36.912  1.00 22.86           C  
ATOM   1316  O   LEU A 175      -9.299  23.305  37.951  1.00 23.17           O  
ATOM   1317  CB  LEU A 175      -6.405  23.744  37.977  1.00 17.81           C  
ATOM   1318  CG  LEU A 175      -5.142  23.036  38.478  1.00 20.04           C  
ATOM   1319  CD1 LEU A 175      -4.359  23.936  39.421  1.00 18.82           C  
ATOM   1320  CD2 LEU A 175      -5.550  21.740  39.172  1.00 18.31           C  
ATOM   1321  N   GLY A 176      -9.153  23.711  35.746  1.00 23.36           N  
ATOM   1322  CA  GLY A 176     -10.590  23.843  35.592  1.00 25.46           C  
ATOM   1323  C   GLY A 176     -11.165  25.248  35.545  1.00 26.90           C  
ATOM   1324  O   GLY A 176     -12.385  25.409  35.468  1.00 27.47           O  
ATOM   1325  N   CYS A 177     -10.315  26.268  35.586  1.00 26.45           N  
ATOM   1326  CA  CYS A 177     -10.806  27.642  35.560  1.00 28.51           C  
ATOM   1327  C   CYS A 177     -11.573  27.939  34.281  1.00 28.11           C  
ATOM   1328  O   CYS A 177     -11.135  27.590  33.190  1.00 27.58           O  
ATOM   1329  CB  CYS A 177      -9.648  28.628  35.688  1.00 29.01           C  
ATOM   1330  SG  CYS A 177      -8.931  28.653  37.320  1.00 34.96           S  
ATOM   1331  N   LYS A 178     -12.718  28.595  34.422  1.00 29.62           N  
ATOM   1332  CA  LYS A 178     -13.513  28.962  33.261  1.00 32.99           C  
ATOM   1333  C   LYS A 178     -13.103  30.317  32.688  1.00 32.22           C  
ATOM   1334  O   LYS A 178     -13.219  30.546  31.484  1.00 32.90           O  
ATOM   1335  CB  LYS A 178     -15.000  28.980  33.630  1.00 36.46           C  
ATOM   1336  CG  LYS A 178     -15.522  27.634  34.103  1.00 40.54           C  
ATOM   1337  CD  LYS A 178     -16.930  27.752  34.668  1.00 45.01           C  
ATOM   1338  CE  LYS A 178     -17.951  27.994  33.566  1.00 47.53           C  
ATOM   1339  NZ  LYS A 178     -18.047  26.837  32.627  1.00 49.59           N  
ATOM   1340  N   TYR A 179     -12.616  31.208  33.545  1.00 31.06           N  
ATOM   1341  CA  TYR A 179     -12.352  32.583  33.134  1.00 31.19           C  
ATOM   1342  C   TYR A 179     -10.889  32.989  33.262  1.00 31.06           C  
ATOM   1343  O   TYR A 179     -10.564  33.958  33.950  1.00 32.70           O  
ATOM   1344  CB  TYR A 179     -13.230  33.541  33.946  1.00 31.86           C  
ATOM   1345  CG  TYR A 179     -14.699  33.206  33.833  1.00 33.57           C  
ATOM   1346  CD1 TYR A 179     -15.355  33.302  32.613  1.00 32.66           C  
ATOM   1347  CD2 TYR A 179     -15.416  32.744  34.931  1.00 34.19           C  
ATOM   1348  CE1 TYR A 179     -16.679  32.941  32.484  1.00 35.32           C  
ATOM   1349  CE2 TYR A 179     -16.745  32.383  34.813  1.00 35.53           C  
ATOM   1350  CZ  TYR A 179     -17.369  32.480  33.584  1.00 35.72           C  
ATOM   1351  OH  TYR A 179     -18.680  32.091  33.443  1.00 36.79           O  
ATOM   1352  N   TYR A 180     -10.014  32.257  32.584  1.00 29.12           N  
ATOM   1353  CA  TYR A 180      -8.584  32.536  32.618  1.00 28.60           C  
ATOM   1354  C   TYR A 180      -8.213  33.752  31.771  1.00 28.55           C  
ATOM   1355  O   TYR A 180      -9.034  34.276  31.016  1.00 30.70           O  
ATOM   1356  CB  TYR A 180      -7.808  31.313  32.136  1.00 29.15           C  
ATOM   1357  CG  TYR A 180      -8.466  30.618  30.974  1.00 29.34           C  
ATOM   1358  CD1 TYR A 180      -8.369  31.127  29.687  1.00 30.87           C  
ATOM   1359  CD2 TYR A 180      -9.198  29.456  31.167  1.00 31.27           C  
ATOM   1360  CE1 TYR A 180      -8.987  30.495  28.623  1.00 31.93           C  
ATOM   1361  CE2 TYR A 180      -9.815  28.818  30.116  1.00 31.91           C  
ATOM   1362  CZ  TYR A 180      -9.707  29.339  28.847  1.00 34.18           C  
ATOM   1363  OH  TYR A 180     -10.322  28.691  27.802  1.00 37.67           O  
ATOM   1364  N   SER A 181      -6.966  34.192  31.904  1.00 25.42           N  
ATOM   1365  CA  SER A 181      -6.549  35.497  31.413  1.00 24.53           C  
ATOM   1366  C   SER A 181      -5.476  35.430  30.332  1.00 21.39           C  
ATOM   1367  O   SER A 181      -5.084  34.353  29.879  1.00 21.45           O  
ATOM   1368  CB  SER A 181      -6.027  36.348  32.577  1.00 25.45           C  
ATOM   1369  OG  SER A 181      -4.771  35.871  33.036  1.00 24.41           O  
ATOM   1370  N   THR A 182      -5.012  36.606  29.928  1.00 20.44           N  
ATOM   1371  CA  THR A 182      -3.911  36.742  28.982  1.00 19.74           C  
ATOM   1372  C   THR A 182      -2.666  36.029  29.509  1.00 17.14           C  
ATOM   1373  O   THR A 182      -1.767  35.676  28.747  1.00 19.18           O  
ATOM   1374  CB  THR A 182      -3.581  38.231  28.759  1.00 18.33           C  
ATOM   1375  OG1 THR A 182      -3.339  38.856  30.025  1.00 17.57           O  
ATOM   1376  CG2 THR A 182      -4.735  38.936  28.074  1.00 21.31           C  
ATOM   1377  N   ALA A 183      -2.624  35.820  30.819  1.00 15.70           N  
ATOM   1378  CA  ALA A 183      -1.526  35.105  31.457  1.00 16.23           C  
ATOM   1379  C   ALA A 183      -1.296  33.710  30.875  1.00 14.37           C  
ATOM   1380  O   ALA A 183      -0.184  33.187  30.926  1.00 14.39           O  
ATOM   1381  CB  ALA A 183      -1.781  34.999  32.956  1.00 16.66           C  
ATOM   1382  N   VAL A 184      -2.340  33.096  30.337  1.00 14.17           N  
ATOM   1383  CA  VAL A 184      -2.187  31.749  29.804  1.00 14.51           C  
ATOM   1384  C   VAL A 184      -1.230  31.756  28.607  1.00 14.59           C  
ATOM   1385  O   VAL A 184      -0.502  30.787  28.388  1.00 13.32           O  
ATOM   1386  CB  VAL A 184      -3.549  31.144  29.376  1.00 13.32           C  
ATOM   1387  CG1 VAL A 184      -4.508  31.144  30.557  1.00 14.56           C  
ATOM   1388  CG2 VAL A 184      -4.136  31.925  28.206  1.00 12.63           C  
ATOM   1389  N   ASP A 185      -1.214  32.854  27.848  1.00 13.48           N  
ATOM   1390  CA  ASP A 185      -0.316  32.957  26.694  1.00 12.48           C  
ATOM   1391  C   ASP A 185       1.141  33.140  27.111  1.00 12.55           C  
ATOM   1392  O   ASP A 185       2.051  32.658  26.434  1.00 12.02           O  
ATOM   1393  CB  ASP A 185      -0.722  34.123  25.784  1.00 13.08           C  
ATOM   1394  CG  ASP A 185      -2.032  33.875  25.049  1.00 15.77           C  
ATOM   1395  OD1 ASP A 185      -2.396  32.694  24.829  1.00 15.18           O  
ATOM   1396  OD2 ASP A 185      -2.696  34.872  24.688  1.00 14.41           O  
ATOM   1397  N   ILE A 186       1.364  33.852  28.214  1.00 11.94           N  
ATOM   1398  CA  ILE A 186       2.715  34.030  28.737  1.00 12.00           C  
ATOM   1399  C   ILE A 186       3.282  32.685  29.198  1.00 13.32           C  
ATOM   1400  O   ILE A 186       4.457  32.381  28.967  1.00 12.43           O  
ATOM   1401  CB  ILE A 186       2.725  35.026  29.915  1.00 13.96           C  
ATOM   1402  CG1 ILE A 186       2.409  36.438  29.404  1.00 13.35           C  
ATOM   1403  CG2 ILE A 186       4.076  35.003  30.612  1.00 13.85           C  
ATOM   1404  CD1 ILE A 186       3.477  36.997  28.473  1.00 18.22           C  
ATOM   1405  N   TRP A 187       2.445  31.872  29.837  1.00 12.88           N  
ATOM   1406  CA  TRP A 187       2.875  30.534  30.227  1.00 14.80           C  
ATOM   1407  C   TRP A 187       3.324  29.748  28.999  1.00 13.48           C  
ATOM   1408  O   TRP A 187       4.412  29.167  28.984  1.00 13.20           O  
ATOM   1409  CB  TRP A 187       1.742  29.773  30.917  1.00 13.59           C  
ATOM   1410  CG  TRP A 187       2.135  28.371  31.299  1.00 13.43           C  
ATOM   1411  CD1 TRP A 187       2.132  27.261  30.492  1.00 13.01           C  
ATOM   1412  CD2 TRP A 187       2.598  27.933  32.579  1.00 12.99           C  
ATOM   1413  NE1 TRP A 187       2.568  26.161  31.198  1.00 13.08           N  
ATOM   1414  CE2 TRP A 187       2.859  26.546  32.480  1.00 13.76           C  
ATOM   1415  CE3 TRP A 187       2.819  28.576  33.802  1.00 13.13           C  
ATOM   1416  CZ2 TRP A 187       3.325  25.796  33.556  1.00 14.17           C  
ATOM   1417  CZ3 TRP A 187       3.284  27.826  34.873  1.00 14.62           C  
ATOM   1418  CH2 TRP A 187       3.531  26.450  34.741  1.00 16.11           C  
ATOM   1419  N   SER A 188       2.482  29.727  27.970  1.00 14.56           N  
ATOM   1420  CA  SER A 188       2.793  28.963  26.767  1.00 13.85           C  
ATOM   1421  C   SER A 188       4.119  29.422  26.170  1.00 13.48           C  
ATOM   1422  O   SER A 188       4.955  28.607  25.775  1.00 12.65           O  
ATOM   1423  CB  SER A 188       1.684  29.118  25.723  1.00 11.86           C  
ATOM   1424  OG  SER A 188       0.446  28.631  26.214  1.00 12.53           O  
ATOM   1425  N   LEU A 189       4.310  30.735  26.113  1.00 12.33           N  
ATOM   1426  CA  LEU A 189       5.522  31.294  25.533  1.00 12.81           C  
ATOM   1427  C   LEU A 189       6.762  30.951  26.355  1.00 11.83           C  
ATOM   1428  O   LEU A 189       7.839  30.744  25.798  1.00 11.91           O  
ATOM   1429  CB  LEU A 189       5.392  32.811  25.404  1.00 10.30           C  
ATOM   1430  CG  LEU A 189       6.576  33.511  24.737  1.00 13.80           C  
ATOM   1431  CD1 LEU A 189       6.841  32.872  23.384  1.00 13.03           C  
ATOM   1432  CD2 LEU A 189       6.261  35.002  24.569  1.00 13.92           C  
ATOM   1433  N   GLY A 190       6.609  30.893  27.675  1.00 12.88           N  
ATOM   1434  CA  GLY A 190       7.705  30.470  28.528  1.00 11.20           C  
ATOM   1435  C   GLY A 190       8.106  29.034  28.242  1.00 13.93           C  
ATOM   1436  O   GLY A 190       9.290  28.712  28.178  1.00 13.94           O  
ATOM   1437  N   CYS A 191       7.120  28.161  28.058  1.00 13.45           N  
ATOM   1438  CA  CYS A 191       7.407  26.775  27.718  1.00 13.78           C  
ATOM   1439  C   CYS A 191       8.180  26.697  26.400  1.00 14.25           C  
ATOM   1440  O   CYS A 191       9.103  25.895  26.252  1.00 14.28           O  
ATOM   1441  CB  CYS A 191       6.102  25.977  27.623  1.00 12.48           C  
ATOM   1442  SG  CYS A 191       5.267  25.765  29.233  1.00 16.45           S  
ATOM   1443  N   ILE A 192       7.804  27.545  25.448  1.00 14.12           N  
ATOM   1444  CA  ILE A 192       8.439  27.545  24.141  1.00 12.75           C  
ATOM   1445  C   ILE A 192       9.867  28.087  24.253  1.00 12.50           C  
ATOM   1446  O   ILE A 192      10.791  27.560  23.635  1.00 12.82           O  
ATOM   1447  CB  ILE A 192       7.613  28.394  23.146  1.00 13.03           C  
ATOM   1448  CG1 ILE A 192       6.241  27.747  22.935  1.00 14.19           C  
ATOM   1449  CG2 ILE A 192       8.338  28.517  21.824  1.00 14.74           C  
ATOM   1450  CD1 ILE A 192       5.304  28.546  22.031  1.00 16.29           C  
ATOM   1451  N   PHE A 193      10.032  29.131  25.060  1.00 12.77           N  
ATOM   1452  CA  PHE A 193      11.339  29.705  25.379  1.00 14.33           C  
ATOM   1453  C   PHE A 193      12.281  28.624  25.917  1.00 15.51           C  
ATOM   1454  O   PHE A 193      13.398  28.453  25.415  1.00 15.15           O  
ATOM   1455  CB  PHE A 193      11.139  30.829  26.410  1.00 17.12           C  
ATOM   1456  CG  PHE A 193      12.407  31.505  26.868  1.00 16.22           C  
ATOM   1457  CD1 PHE A 193      13.559  31.491  26.094  1.00 17.57           C  
ATOM   1458  CD2 PHE A 193      12.430  32.184  28.078  1.00 17.04           C  
ATOM   1459  CE1 PHE A 193      14.707  32.142  26.518  1.00 15.55           C  
ATOM   1460  CE2 PHE A 193      13.576  32.840  28.510  1.00 15.57           C  
ATOM   1461  CZ  PHE A 193      14.713  32.819  27.729  1.00 16.39           C  
ATOM   1462  N   ALA A 194      11.825  27.884  26.925  1.00 14.23           N  
ATOM   1463  CA  ALA A 194      12.636  26.820  27.507  1.00 14.86           C  
ATOM   1464  C   ALA A 194      12.990  25.765  26.460  1.00 14.92           C  
ATOM   1465  O   ALA A 194      14.098  25.234  26.451  1.00 16.19           O  
ATOM   1466  CB  ALA A 194      11.886  26.163  28.671  1.00 13.12           C  
ATOM   1467  N   GLU A 195      12.041  25.464  25.580  1.00 14.86           N  
ATOM   1468  CA  GLU A 195      12.244  24.446  24.554  1.00 15.82           C  
ATOM   1469  C   GLU A 195      13.297  24.834  23.501  1.00 16.32           C  
ATOM   1470  O   GLU A 195      14.096  23.987  23.076  1.00 15.47           O  
ATOM   1471  CB  GLU A 195      10.909  24.120  23.869  1.00 14.28           C  
ATOM   1472  CG  GLU A 195      10.969  22.920  22.929  1.00 14.66           C  
ATOM   1473  CD  GLU A 195       9.604  22.507  22.409  1.00 17.42           C  
ATOM   1474  OE1 GLU A 195       8.588  22.801  23.074  1.00 17.75           O  
ATOM   1475  OE2 GLU A 195       9.547  21.889  21.330  1.00 17.16           O  
ATOM   1476  N   MET A 196      13.305  26.099  23.080  1.00 15.40           N  
ATOM   1477  CA  MET A 196      14.325  26.578  22.148  1.00 15.76           C  
ATOM   1478  C   MET A 196      15.707  26.481  22.778  1.00 16.70           C  
ATOM   1479  O   MET A 196      16.684  26.150  22.104  1.00 17.07           O  
ATOM   1480  CB  MET A 196      14.065  28.037  21.744  1.00 16.38           C  
ATOM   1481  CG  MET A 196      12.844  28.233  20.840  1.00 18.66           C  
ATOM   1482  SD  MET A 196      12.761  29.898  20.127  1.00 19.42           S  
ATOM   1483  CE  MET A 196      12.064  30.795  21.478  1.00 17.54           C  
ATOM   1484  N   VAL A 197      15.784  26.779  24.070  1.00 15.93           N  
ATOM   1485  CA  VAL A 197      17.059  26.788  24.770  1.00 17.19           C  
ATOM   1486  C   VAL A 197      17.624  25.386  24.971  1.00 18.31           C  
ATOM   1487  O   VAL A 197      18.805  25.148  24.722  1.00 18.60           O  
ATOM   1488  CB  VAL A 197      16.939  27.476  26.149  1.00 18.83           C  
ATOM   1489  CG1 VAL A 197      18.175  27.177  26.988  1.00 17.73           C  
ATOM   1490  CG2 VAL A 197      16.794  28.991  25.964  1.00 18.85           C  
ATOM   1491  N   THR A 198      16.788  24.457  25.421  1.00 16.38           N  
ATOM   1492  CA  THR A 198      17.273  23.112  25.739  1.00 18.43           C  
ATOM   1493  C   THR A 198      17.168  22.135  24.566  1.00 19.40           C  
ATOM   1494  O   THR A 198      17.795  21.069  24.579  1.00 20.42           O  
ATOM   1495  CB  THR A 198      16.503  22.518  26.924  1.00 16.52           C  
ATOM   1496  OG1 THR A 198      15.122  22.380  26.568  1.00 15.67           O  
ATOM   1497  CG2 THR A 198      16.631  23.420  28.147  1.00 16.02           C  
ATOM   1498  N   ARG A 199      16.367  22.500  23.569  1.00 19.58           N  
ATOM   1499  CA  ARG A 199      16.104  21.659  22.399  1.00 20.92           C  
ATOM   1500  C   ARG A 199      15.274  20.442  22.777  1.00 22.27           C  
ATOM   1501  O   ARG A 199      15.382  19.378  22.165  1.00 22.34           O  
ATOM   1502  CB  ARG A 199      17.414  21.212  21.737  1.00 22.06           C  
ATOM   1503  CG  ARG A 199      18.267  22.360  21.222  1.00 26.90           C  
ATOM   1504  CD  ARG A 199      19.602  21.857  20.679  1.00 27.58           C  
ATOM   1505  NE  ARG A 199      20.729  22.439  21.395  1.00 28.32           N  
ATOM   1506  CZ  ARG A 199      21.966  21.955  21.366  1.00 29.61           C  
ATOM   1507  NH1 ARG A 199      22.925  22.557  22.054  1.00 31.39           N  
ATOM   1508  NH2 ARG A 199      22.248  20.869  20.655  1.00 30.40           N  
ATOM   1509  N   ARG A 200      14.437  20.612  23.791  1.00 20.83           N  
ATOM   1510  CA  ARG A 200      13.550  19.554  24.235  1.00 22.34           C  
ATOM   1511  C   ARG A 200      12.320  20.185  24.888  1.00 21.57           C  
ATOM   1512  O   ARG A 200      12.436  21.193  25.585  1.00 19.90           O  
ATOM   1513  CB  ARG A 200      14.285  18.655  25.231  1.00 24.47           C  
ATOM   1514  CG  ARG A 200      13.488  17.457  25.688  1.00 27.94           C  
ATOM   1515  CD  ARG A 200      14.382  16.446  26.387  1.00 32.82           C  
ATOM   1516  NE  ARG A 200      13.708  15.164  26.557  1.00 34.95           N  
ATOM   1517  CZ  ARG A 200      14.150  14.184  27.337  1.00 36.70           C  
ATOM   1518  NH1 ARG A 200      15.274  14.338  28.026  1.00 33.53           N  
ATOM   1519  NH2 ARG A 200      13.467  13.050  27.424  1.00 36.16           N  
ATOM   1520  N   ALA A 201      11.148  19.602  24.648  1.00 19.52           N  
ATOM   1521  CA  ALA A 201       9.914  20.090  25.254  1.00 19.35           C  
ATOM   1522  C   ALA A 201      10.087  20.133  26.763  1.00 19.95           C  
ATOM   1523  O   ALA A 201      10.644  19.206  27.355  1.00 19.72           O  
ATOM   1524  CB  ALA A 201       8.746  19.168  24.890  1.00 19.41           C  
ATOM   1525  N   LEU A 202       9.608  21.204  27.388  1.00 17.64           N  
ATOM   1526  CA  LEU A 202       9.757  21.357  28.828  1.00 17.31           C  
ATOM   1527  C   LEU A 202       8.808  20.417  29.575  1.00 17.49           C  
ATOM   1528  O   LEU A 202       9.234  19.689  30.478  1.00 16.29           O  
ATOM   1529  CB  LEU A 202       9.484  22.811  29.239  1.00 15.78           C  
ATOM   1530  CG  LEU A 202       9.592  23.140  30.734  1.00 14.15           C  
ATOM   1531  CD1 LEU A 202      10.991  22.801  31.246  1.00 12.99           C  
ATOM   1532  CD2 LEU A 202       9.292  24.618  30.945  1.00 14.85           C  
ATOM   1533  N   PHE A 203       7.531  20.435  29.191  1.00 15.20           N  
ATOM   1534  CA  PHE A 203       6.497  19.620  29.840  1.00 17.37           C  
ATOM   1535  C   PHE A 203       5.701  18.821  28.799  1.00 17.55           C  
ATOM   1536  O   PHE A 203       4.589  19.202  28.438  1.00 16.58           O  
ATOM   1537  CB  PHE A 203       5.509  20.508  30.610  1.00 16.23           C  
ATOM   1538  CG  PHE A 203       6.147  21.410  31.632  1.00 18.20           C  
ATOM   1539  CD1 PHE A 203       7.009  20.900  32.594  1.00 18.33           C  
ATOM   1540  CD2 PHE A 203       5.850  22.765  31.654  1.00 17.06           C  
ATOM   1541  CE1 PHE A 203       7.564  21.723  33.565  1.00 17.90           C  
ATOM   1542  CE2 PHE A 203       6.397  23.595  32.621  1.00 18.22           C  
ATOM   1543  CZ  PHE A 203       7.258  23.070  33.579  1.00 18.29           C  
ATOM   1544  N   PRO A 204       6.265  17.710  28.294  1.00 17.04           N  
ATOM   1545  CA  PRO A 204       5.589  16.948  27.236  1.00 17.84           C  
ATOM   1546  C   PRO A 204       4.521  15.979  27.757  1.00 19.26           C  
ATOM   1547  O   PRO A 204       4.672  14.761  27.637  1.00 17.86           O  
ATOM   1548  CB  PRO A 204       6.734  16.217  26.539  1.00 16.16           C  
ATOM   1549  CG  PRO A 204       7.742  16.014  27.635  1.00 19.49           C  
ATOM   1550  CD  PRO A 204       7.643  17.241  28.516  1.00 17.78           C  
ATOM   1551  N   GLY A 205       3.444  16.519  28.322  1.00 17.26           N  
ATOM   1552  CA  GLY A 205       2.402  15.666  28.876  1.00 18.28           C  
ATOM   1553  C   GLY A 205       1.630  14.908  27.806  1.00 17.10           C  
ATOM   1554  O   GLY A 205       1.435  15.399  26.699  1.00 16.92           O  
ATOM   1555  N   ASP A 206       1.182  13.703  28.132  1.00 17.18           N  
ATOM   1556  CA  ASP A 206       0.398  12.938  27.179  1.00 18.55           C  
ATOM   1557  C   ASP A 206      -1.009  12.675  27.689  1.00 18.92           C  
ATOM   1558  O   ASP A 206      -1.684  11.752  27.240  1.00 19.13           O  
ATOM   1559  CB  ASP A 206       1.113  11.630  26.834  1.00 18.79           C  
ATOM   1560  CG  ASP A 206       1.230  10.691  28.011  1.00 19.34           C  
ATOM   1561  OD1 ASP A 206       0.793  11.047  29.127  1.00 18.11           O  
ATOM   1562  OD2 ASP A 206       1.767   9.584  27.811  1.00 20.61           O  
ATOM   1563  N   SER A 207      -1.436  13.505  28.635  1.00 18.58           N  
ATOM   1564  CA  SER A 207      -2.811  13.536  29.127  1.00 18.00           C  
ATOM   1565  C   SER A 207      -2.892  14.723  30.071  1.00 17.54           C  
ATOM   1566  O   SER A 207      -1.864  15.256  30.485  1.00 18.32           O  
ATOM   1567  CB  SER A 207      -3.154  12.251  29.892  1.00 18.24           C  
ATOM   1568  OG  SER A 207      -2.507  12.216  31.156  1.00 17.24           O  
ATOM   1569  N   GLU A 208      -4.099  15.144  30.423  1.00 16.94           N  
ATOM   1570  CA  GLU A 208      -4.218  16.328  31.256  1.00 19.51           C  
ATOM   1571  C   GLU A 208      -3.526  16.133  32.600  1.00 19.55           C  
ATOM   1572  O   GLU A 208      -2.807  17.021  33.073  1.00 17.51           O  
ATOM   1573  CB  GLU A 208      -5.689  16.696  31.450  1.00 20.69           C  
ATOM   1574  CG  GLU A 208      -6.348  17.176  30.165  1.00 25.93           C  
ATOM   1575  CD  GLU A 208      -7.700  17.824  30.397  1.00 27.77           C  
ATOM   1576  OE1 GLU A 208      -7.828  18.635  31.334  1.00 29.98           O  
ATOM   1577  OE2 GLU A 208      -8.638  17.522  29.636  1.00 35.04           O  
ATOM   1578  N   ILE A 209      -3.710  14.965  33.208  1.00 18.69           N  
ATOM   1579  CA  ILE A 209      -3.122  14.724  34.518  1.00 18.61           C  
ATOM   1580  C   ILE A 209      -1.604  14.533  34.424  1.00 17.45           C  
ATOM   1581  O   ILE A 209      -0.863  14.980  35.303  1.00 17.22           O  
ATOM   1582  CB  ILE A 209      -3.765  13.492  35.211  1.00 19.62           C  
ATOM   1583  CG1 ILE A 209      -3.411  13.488  36.698  1.00 20.14           C  
ATOM   1584  CG2 ILE A 209      -3.276  12.204  34.560  1.00 21.68           C  
ATOM   1585  CD1 ILE A 209      -3.997  14.657  37.472  1.00 21.75           C  
ATOM   1586  N   ASP A 210      -1.130  13.893  33.358  1.00 18.00           N  
ATOM   1587  CA  ASP A 210       0.312  13.771  33.154  1.00 19.44           C  
ATOM   1588  C   ASP A 210       0.934  15.142  32.885  1.00 18.67           C  
ATOM   1589  O   ASP A 210       2.062  15.414  33.293  1.00 17.72           O  
ATOM   1590  CB  ASP A 210       0.628  12.846  31.980  1.00 20.59           C  
ATOM   1591  CG  ASP A 210       2.123  12.611  31.813  1.00 20.63           C  
ATOM   1592  OD1 ASP A 210       2.734  12.014  32.724  1.00 18.39           O  
ATOM   1593  OD2 ASP A 210       2.687  13.024  30.778  1.00 20.12           O  
ATOM   1594  N   GLN A 211       0.191  16.002  32.199  1.00 16.83           N  
ATOM   1595  CA  GLN A 211       0.666  17.353  31.933  1.00 17.29           C  
ATOM   1596  C   GLN A 211       0.802  18.124  33.246  1.00 16.16           C  
ATOM   1597  O   GLN A 211       1.836  18.737  33.515  1.00 14.75           O  
ATOM   1598  CB  GLN A 211      -0.305  18.080  31.000  1.00 14.63           C  
ATOM   1599  CG  GLN A 211       0.164  19.472  30.591  1.00 13.14           C  
ATOM   1600  CD  GLN A 211       1.381  19.427  29.692  1.00 15.12           C  
ATOM   1601  OE1 GLN A 211       1.501  18.544  28.840  1.00 15.09           O  
ATOM   1602  NE2 GLN A 211       2.297  20.376  29.879  1.00 13.25           N  
ATOM   1603  N   LEU A 212      -0.247  18.081  34.063  1.00 17.52           N  
ATOM   1604  CA  LEU A 212      -0.222  18.704  35.385  1.00 19.84           C  
ATOM   1605  C   LEU A 212       0.938  18.204  36.234  1.00 19.11           C  
ATOM   1606  O   LEU A 212       1.649  18.999  36.853  1.00 17.58           O  
ATOM   1607  CB  LEU A 212      -1.521  18.426  36.136  1.00 20.54           C  
ATOM   1608  CG  LEU A 212      -2.573  19.526  36.184  1.00 24.18           C  
ATOM   1609  CD1 LEU A 212      -3.729  19.062  37.059  1.00 24.79           C  
ATOM   1610  CD2 LEU A 212      -1.962  20.808  36.736  1.00 21.51           C  
ATOM   1611  N   PHE A 213       1.124  16.888  36.272  1.00 17.22           N  
ATOM   1612  CA  PHE A 213       2.119  16.308  37.165  1.00 19.26           C  
ATOM   1613  C   PHE A 213       3.546  16.586  36.694  1.00 17.83           C  
ATOM   1614  O   PHE A 213       4.459  16.727  37.507  1.00 17.57           O  
ATOM   1615  CB  PHE A 213       1.895  14.798  37.311  1.00 19.79           C  
ATOM   1616  CG  PHE A 213       0.738  14.440  38.205  1.00 23.32           C  
ATOM   1617  CD1 PHE A 213      -0.081  15.427  38.727  1.00 23.41           C  
ATOM   1618  CD2 PHE A 213       0.465  13.117  38.517  1.00 24.67           C  
ATOM   1619  CE1 PHE A 213      -1.153  15.103  39.544  1.00 28.23           C  
ATOM   1620  CE2 PHE A 213      -0.604  12.787  39.333  1.00 23.78           C  
ATOM   1621  CZ  PHE A 213      -1.414  13.779  39.846  1.00 25.25           C  
ATOM   1622  N   ARG A 214       3.740  16.670  35.385  1.00 16.81           N  
ATOM   1623  CA  ARG A 214       5.035  17.074  34.850  1.00 16.87           C  
ATOM   1624  C   ARG A 214       5.361  18.500  35.272  1.00 16.53           C  
ATOM   1625  O   ARG A 214       6.489  18.805  35.655  1.00 17.09           O  
ATOM   1626  CB  ARG A 214       5.034  16.977  33.323  1.00 18.06           C  
ATOM   1627  CG  ARG A 214       5.374  15.599  32.798  1.00 17.95           C  
ATOM   1628  CD  ARG A 214       5.331  15.585  31.286  1.00 18.27           C  
ATOM   1629  NE  ARG A 214       5.554  14.249  30.755  1.00 24.51           N  
ATOM   1630  CZ  ARG A 214       6.755  13.710  30.587  1.00 27.83           C  
ATOM   1631  NH1 ARG A 214       7.842  14.397  30.913  1.00 28.00           N  
ATOM   1632  NH2 ARG A 214       6.867  12.487  30.092  1.00 28.56           N  
ATOM   1633  N   ILE A 215       4.363  19.372  35.208  1.00 15.83           N  
ATOM   1634  CA  ILE A 215       4.526  20.736  35.696  1.00 17.53           C  
ATOM   1635  C   ILE A 215       4.858  20.711  37.191  1.00 18.84           C  
ATOM   1636  O   ILE A 215       5.796  21.374  37.643  1.00 17.31           O  
ATOM   1637  CB  ILE A 215       3.240  21.558  35.476  1.00 17.17           C  
ATOM   1638  CG1 ILE A 215       2.944  21.661  33.972  1.00 15.18           C  
ATOM   1639  CG2 ILE A 215       3.391  22.938  36.114  1.00 15.58           C  
ATOM   1640  CD1 ILE A 215       1.640  22.389  33.648  1.00 15.89           C  
ATOM   1641  N   PHE A 216       4.097  19.927  37.946  1.00 18.31           N  
ATOM   1642  CA  PHE A 216       4.280  19.835  39.393  1.00 19.81           C  
ATOM   1643  C   PHE A 216       5.668  19.314  39.756  1.00 19.02           C  
ATOM   1644  O   PHE A 216       6.312  19.837  40.663  1.00 17.99           O  
ATOM   1645  CB  PHE A 216       3.218  18.911  40.014  1.00 19.04           C  
ATOM   1646  CG  PHE A 216       1.832  19.483  40.009  1.00 20.25           C  
ATOM   1647  CD1 PHE A 216       1.587  20.753  39.512  1.00 20.74           C  
ATOM   1648  CD2 PHE A 216       0.767  18.753  40.524  1.00 23.54           C  
ATOM   1649  CE1 PHE A 216       0.309  21.286  39.529  1.00 19.05           C  
ATOM   1650  CE2 PHE A 216      -0.510  19.280  40.546  1.00 20.46           C  
ATOM   1651  CZ  PHE A 216      -0.740  20.548  40.049  1.00 23.53           C  
ATOM   1652  N   ARG A 217       6.124  18.283  39.049  1.00 19.99           N  
ATOM   1653  CA  ARG A 217       7.413  17.666  39.353  1.00 23.17           C  
ATOM   1654  C   ARG A 217       8.580  18.642  39.183  1.00 22.99           C  
ATOM   1655  O   ARG A 217       9.589  18.538  39.880  1.00 23.35           O  
ATOM   1656  CB  ARG A 217       7.636  16.431  38.468  1.00 26.41           C  
ATOM   1657  CG  ARG A 217       6.698  15.269  38.783  1.00 34.30           C  
ATOM   1658  CD  ARG A 217       7.105  13.984  38.056  1.00 38.35           C  
ATOM   1659  NE  ARG A 217       6.452  13.838  36.756  1.00 39.65           N  
ATOM   1660  CZ  ARG A 217       5.348  13.125  36.550  1.00 42.20           C  
ATOM   1661  NH1 ARG A 217       4.770  12.490  37.561  1.00 44.03           N  
ATOM   1662  NH2 ARG A 217       4.822  13.042  35.335  1.00 41.90           N  
ATOM   1663  N   THR A 218       8.440  19.590  38.263  1.00 22.44           N  
ATOM   1664  CA  THR A 218       9.493  20.569  38.012  1.00 20.81           C  
ATOM   1665  C   THR A 218       9.356  21.808  38.894  1.00 20.68           C  
ATOM   1666  O   THR A 218      10.316  22.227  39.541  1.00 20.98           O  
ATOM   1667  CB  THR A 218       9.494  21.014  36.536  1.00 21.46           C  
ATOM   1668  OG1 THR A 218       9.855  19.908  35.704  1.00 23.63           O  
ATOM   1669  CG2 THR A 218      10.482  22.153  36.318  1.00 24.81           C  
ATOM   1670  N   LEU A 219       8.161  22.389  38.923  1.00 18.59           N  
ATOM   1671  CA  LEU A 219       7.955  23.672  39.585  1.00 18.27           C  
ATOM   1672  C   LEU A 219       7.440  23.541  41.016  1.00 18.19           C  
ATOM   1673  O   LEU A 219       7.266  24.540  41.714  1.00 17.00           O  
ATOM   1674  CB  LEU A 219       6.985  24.529  38.770  1.00 17.01           C  
ATOM   1675  CG  LEU A 219       7.443  24.827  37.337  1.00 19.88           C  
ATOM   1676  CD1 LEU A 219       6.428  25.730  36.637  1.00 19.46           C  
ATOM   1677  CD2 LEU A 219       8.810  25.488  37.377  1.00 17.66           C  
ATOM   1678  N   GLY A 220       7.192  22.308  41.445  1.00 17.82           N  
ATOM   1679  CA  GLY A 220       6.637  22.087  42.767  1.00 17.60           C  
ATOM   1680  C   GLY A 220       5.126  21.966  42.709  1.00 19.39           C  
ATOM   1681  O   GLY A 220       4.477  22.644  41.911  1.00 18.94           O  
ATOM   1682  N   THR A 221       4.553  21.098  43.538  1.00 20.12           N  
ATOM   1683  CA  THR A 221       3.101  21.029  43.634  1.00 20.88           C  
ATOM   1684  C   THR A 221       2.613  22.312  44.296  1.00 22.00           C  
ATOM   1685  O   THR A 221       3.018  22.642  45.410  1.00 21.46           O  
ATOM   1686  CB  THR A 221       2.635  19.822  44.470  1.00 20.91           C  
ATOM   1687  OG1 THR A 221       3.086  18.610  43.854  1.00 19.34           O  
ATOM   1688  CG2 THR A 221       1.114  19.794  44.554  1.00 20.16           C  
ATOM   1689  N   PRO A 222       1.746  23.064  43.603  1.00 20.81           N  
ATOM   1690  CA  PRO A 222       1.316  24.368  44.108  1.00 22.85           C  
ATOM   1691  C   PRO A 222       0.442  24.226  45.344  1.00 23.89           C  
ATOM   1692  O   PRO A 222      -0.362  23.294  45.446  1.00 25.81           O  
ATOM   1693  CB  PRO A 222       0.556  24.977  42.931  1.00 21.18           C  
ATOM   1694  CG  PRO A 222       0.051  23.792  42.170  1.00 21.39           C  
ATOM   1695  CD  PRO A 222       1.104  22.727  42.322  1.00 18.51           C  
ATOM   1696  N   ASP A 223       0.614  25.146  46.284  1.00 25.61           N  
ATOM   1697  CA  ASP A 223      -0.217  25.184  47.480  1.00 27.50           C  
ATOM   1698  C   ASP A 223      -0.747  26.594  47.677  1.00 27.21           C  
ATOM   1699  O   ASP A 223      -0.603  27.444  46.799  1.00 24.74           O  
ATOM   1700  CB  ASP A 223       0.592  24.745  48.708  1.00 29.66           C  
ATOM   1701  CG  ASP A 223       1.911  25.491  48.841  1.00 32.74           C  
ATOM   1702  OD1 ASP A 223       1.984  26.665  48.426  1.00 34.72           O  
ATOM   1703  OD2 ASP A 223       2.882  24.902  49.363  1.00 34.70           O  
ATOM   1704  N   GLU A 224      -1.365  26.841  48.827  1.00 26.60           N  
ATOM   1705  CA  GLU A 224      -1.931  28.151  49.108  1.00 27.97           C  
ATOM   1706  C   GLU A 224      -0.857  29.213  49.343  1.00 27.88           C  
ATOM   1707  O   GLU A 224      -1.132  30.409  49.256  1.00 27.58           O  
ATOM   1708  CB  GLU A 224      -2.868  28.067  50.317  1.00 29.26           C  
ATOM   1709  CG  GLU A 224      -4.157  27.307  50.037  1.00 29.61           C  
ATOM   1710  CD  GLU A 224      -5.083  28.049  49.088  1.00 30.50           C  
ATOM   1711  OE1 GLU A 224      -4.980  29.290  49.002  1.00 29.57           O  
ATOM   1712  OE2 GLU A 224      -5.918  27.391  48.428  1.00 32.31           O  
ATOM   1713  N   VAL A 225       0.369  28.780  49.623  1.00 28.89           N  
ATOM   1714  CA  VAL A 225       1.480  29.722  49.773  1.00 29.92           C  
ATOM   1715  C   VAL A 225       1.872  30.346  48.436  1.00 29.70           C  
ATOM   1716  O   VAL A 225       1.959  31.570  48.312  1.00 32.19           O  
ATOM   1717  CB  VAL A 225       2.731  29.041  50.376  1.00 29.67           C  
ATOM   1718  CG1 VAL A 225       3.916  30.001  50.339  1.00 31.97           C  
ATOM   1719  CG2 VAL A 225       2.455  28.618  51.811  1.00 30.95           C  
ATOM   1720  N   VAL A 226       2.102  29.505  47.435  1.00 29.23           N  
ATOM   1721  CA  VAL A 226       2.566  29.986  46.141  1.00 28.83           C  
ATOM   1722  C   VAL A 226       1.417  30.466  45.257  1.00 25.91           C  
ATOM   1723  O   VAL A 226       1.604  31.343  44.420  1.00 25.61           O  
ATOM   1724  CB  VAL A 226       3.360  28.887  45.386  1.00 31.26           C  
ATOM   1725  CG1 VAL A 226       4.606  28.508  46.182  1.00 32.50           C  
ATOM   1726  CG2 VAL A 226       2.481  27.664  45.169  1.00 33.71           C  
ATOM   1727  N   TRP A 227       0.231  29.898  45.452  1.00 24.39           N  
ATOM   1728  CA  TRP A 227      -0.914  30.188  44.587  1.00 22.85           C  
ATOM   1729  C   TRP A 227      -2.196  30.254  45.409  1.00 23.84           C  
ATOM   1730  O   TRP A 227      -2.908  29.260  45.550  1.00 24.99           O  
ATOM   1731  CB  TRP A 227      -1.038  29.096  43.518  1.00 18.86           C  
ATOM   1732  CG  TRP A 227      -1.996  29.392  42.385  1.00 18.53           C  
ATOM   1733  CD1 TRP A 227      -2.871  30.439  42.285  1.00 16.13           C  
ATOM   1734  CD2 TRP A 227      -2.156  28.623  41.185  1.00 14.71           C  
ATOM   1735  NE1 TRP A 227      -3.563  30.366  41.095  1.00 15.83           N  
ATOM   1736  CE2 TRP A 227      -3.142  29.261  40.404  1.00 17.15           C  
ATOM   1737  CE3 TRP A 227      -1.559  27.458  40.696  1.00 15.91           C  
ATOM   1738  CZ2 TRP A 227      -3.543  28.771  39.160  1.00 19.32           C  
ATOM   1739  CZ3 TRP A 227      -1.958  26.973  39.459  1.00 17.93           C  
ATOM   1740  CH2 TRP A 227      -2.940  27.629  38.706  1.00 16.46           C  
ATOM   1741  N   PRO A 228      -2.512  31.437  45.956  1.00 24.50           N  
ATOM   1742  CA  PRO A 228      -3.733  31.603  46.753  1.00 24.03           C  
ATOM   1743  C   PRO A 228      -4.991  31.254  45.965  1.00 23.76           C  
ATOM   1744  O   PRO A 228      -5.205  31.756  44.861  1.00 23.71           O  
ATOM   1745  CB  PRO A 228      -3.696  33.074  47.165  1.00 22.94           C  
ATOM   1746  CG  PRO A 228      -2.242  33.428  47.127  1.00 25.26           C  
ATOM   1747  CD  PRO A 228      -1.682  32.654  45.963  1.00 23.40           C  
ATOM   1748  N   GLY A 229      -5.815  30.381  46.536  1.00 23.82           N  
ATOM   1749  CA  GLY A 229      -7.039  29.975  45.872  1.00 24.29           C  
ATOM   1750  C   GLY A 229      -6.920  28.685  45.078  1.00 24.26           C  
ATOM   1751  O   GLY A 229      -7.919  28.151  44.601  1.00 25.97           O  
ATOM   1752  N   VAL A 230      -5.705  28.173  44.932  1.00 24.60           N  
ATOM   1753  CA  VAL A 230      -5.483  27.024  44.061  1.00 24.32           C  
ATOM   1754  C   VAL A 230      -6.225  25.770  44.531  1.00 25.11           C  
ATOM   1755  O   VAL A 230      -6.796  25.044  43.717  1.00 24.56           O  
ATOM   1756  CB  VAL A 230      -3.969  26.705  43.928  1.00 23.61           C  
ATOM   1757  CG1 VAL A 230      -3.414  26.243  45.259  1.00 21.98           C  
ATOM   1758  CG2 VAL A 230      -3.746  25.655  42.847  1.00 24.31           C  
ATOM   1759  N   THR A 231      -6.234  25.518  45.838  1.00 25.76           N  
ATOM   1760  CA  THR A 231      -6.843  24.296  46.354  1.00 26.62           C  
ATOM   1761  C   THR A 231      -8.363  24.312  46.211  1.00 28.08           C  
ATOM   1762  O   THR A 231      -9.027  23.305  46.458  1.00 29.98           O  
ATOM   1763  CB  THR A 231      -6.494  24.061  47.843  1.00 26.31           C  
ATOM   1764  OG1 THR A 231      -7.086  25.087  48.654  1.00 24.53           O  
ATOM   1765  CG2 THR A 231      -4.987  24.065  48.036  1.00 25.36           C  
ATOM   1766  N   SER A 232      -8.911  25.450  45.801  1.00 28.37           N  
ATOM   1767  CA  SER A 232     -10.353  25.583  45.647  1.00 28.90           C  
ATOM   1768  C   SER A 232     -10.809  25.407  44.204  1.00 29.48           C  
ATOM   1769  O   SER A 232     -12.006  25.326  43.925  1.00 29.42           O  
ATOM   1770  CB  SER A 232     -10.808  26.948  46.169  1.00 31.62           C  
ATOM   1771  OG  SER A 232     -10.562  27.062  47.562  1.00 34.85           O  
ATOM   1772  N   MET A 233      -9.856  25.346  43.282  1.00 27.80           N  
ATOM   1773  CA  MET A 233     -10.196  25.257  41.871  1.00 26.98           C  
ATOM   1774  C   MET A 233     -10.877  23.942  41.537  1.00 26.75           C  
ATOM   1775  O   MET A 233     -10.665  22.931  42.205  1.00 25.20           O  
ATOM   1776  CB  MET A 233      -8.943  25.434  41.019  1.00 26.55           C  
ATOM   1777  CG  MET A 233      -8.410  26.845  41.074  1.00 26.94           C  
ATOM   1778  SD  MET A 233      -6.787  27.027  40.349  1.00 29.53           S  
ATOM   1779  CE  MET A 233      -6.543  28.780  40.629  1.00 30.73           C  
ATOM   1780  N   PRO A 234     -11.702  23.945  40.483  1.00 26.91           N  
ATOM   1781  CA  PRO A 234     -12.621  22.849  40.164  1.00 27.31           C  
ATOM   1782  C   PRO A 234     -11.978  21.469  40.118  1.00 27.73           C  
ATOM   1783  O   PRO A 234     -12.536  20.507  40.651  1.00 26.80           O  
ATOM   1784  CB  PRO A 234     -13.207  23.260  38.813  1.00 27.02           C  
ATOM   1785  CG  PRO A 234     -13.129  24.754  38.827  1.00 28.14           C  
ATOM   1786  CD  PRO A 234     -11.832  25.060  39.529  1.00 26.22           C  
ATOM   1787  N   ASP A 235     -10.807  21.370  39.493  1.00 26.21           N  
ATOM   1788  CA  ASP A 235     -10.191  20.068  39.260  1.00 25.79           C  
ATOM   1789  C   ASP A 235      -8.995  19.810  40.164  1.00 24.00           C  
ATOM   1790  O   ASP A 235      -8.274  18.831  39.981  1.00 23.46           O  
ATOM   1791  CB  ASP A 235      -9.759  19.933  37.795  1.00 27.65           C  
ATOM   1792  CG  ASP A 235     -10.934  19.903  36.842  1.00 30.40           C  
ATOM   1793  OD1 ASP A 235     -12.038  19.504  37.266  1.00 32.31           O  
ATOM   1794  OD2 ASP A 235     -10.756  20.280  35.665  1.00 33.73           O  
ATOM   1795  N   TYR A 236      -8.779  20.686  41.137  1.00 22.97           N  
ATOM   1796  CA  TYR A 236      -7.746  20.441  42.128  1.00 23.25           C  
ATOM   1797  C   TYR A 236      -8.178  19.288  43.021  1.00 23.26           C  
ATOM   1798  O   TYR A 236      -9.339  19.207  43.421  1.00 23.52           O  
ATOM   1799  CB  TYR A 236      -7.505  21.682  42.988  1.00 24.03           C  
ATOM   1800  CG  TYR A 236      -6.488  21.448  44.081  1.00 25.20           C  
ATOM   1801  CD1 TYR A 236      -5.128  21.582  43.830  1.00 24.25           C  
ATOM   1802  CD2 TYR A 236      -6.884  21.055  45.353  1.00 26.37           C  
ATOM   1803  CE1 TYR A 236      -4.189  21.325  44.816  1.00 27.01           C  
ATOM   1804  CE2 TYR A 236      -5.952  20.796  46.345  1.00 28.79           C  
ATOM   1805  CZ  TYR A 236      -4.607  20.930  46.069  1.00 28.40           C  
ATOM   1806  OH  TYR A 236      -3.675  20.642  47.042  1.00 31.00           O  
ATOM   1807  N   LYS A 237      -7.239  18.401  43.327  1.00 22.39           N  
ATOM   1808  CA  LYS A 237      -7.489  17.300  44.252  1.00 23.88           C  
ATOM   1809  C   LYS A 237      -6.461  17.352  45.372  1.00 22.66           C  
ATOM   1810  O   LYS A 237      -5.260  17.426  45.116  1.00 21.83           O  
ATOM   1811  CB  LYS A 237      -7.368  15.957  43.531  1.00 22.61           C  
ATOM   1812  CG  LYS A 237      -8.032  15.907  42.168  1.00 25.75           C  
ATOM   1813  CD  LYS A 237      -9.538  15.790  42.275  1.00 26.89           C  
ATOM   1814  CE  LYS A 237     -10.180  15.798  40.894  1.00 27.74           C  
ATOM   1815  NZ  LYS A 237     -11.667  15.846  40.976  1.00 33.68           N  
ATOM   1816  N   PRO A 238      -6.918  17.312  46.634  1.00 23.27           N  
ATOM   1817  CA  PRO A 238      -5.998  17.223  47.775  1.00 22.16           C  
ATOM   1818  C   PRO A 238      -5.089  15.992  47.699  1.00 22.77           C  
ATOM   1819  O   PRO A 238      -4.046  15.937  48.352  1.00 24.02           O  
ATOM   1820  CB  PRO A 238      -6.933  17.174  48.986  1.00 23.12           C  
ATOM   1821  CG  PRO A 238      -8.186  17.851  48.516  1.00 22.87           C  
ATOM   1822  CD  PRO A 238      -8.319  17.457  47.066  1.00 22.82           C  
ATOM   1823  N   SER A 239      -5.488  15.009  46.898  1.00 21.92           N  
ATOM   1824  CA  SER A 239      -4.706  13.788  46.736  1.00 22.64           C  
ATOM   1825  C   SER A 239      -3.577  13.934  45.715  1.00 22.98           C  
ATOM   1826  O   SER A 239      -2.830  12.980  45.471  1.00 21.63           O  
ATOM   1827  CB  SER A 239      -5.615  12.623  46.331  1.00 20.79           C  
ATOM   1828  OG  SER A 239      -6.427  12.961  45.218  1.00 20.63           O  
ATOM   1829  N   PHE A 240      -3.452  15.119  45.119  1.00 23.04           N  
ATOM   1830  CA  PHE A 240      -2.293  15.416  44.271  1.00 25.22           C  
ATOM   1831  C   PHE A 240      -1.025  15.095  45.059  1.00 25.84           C  
ATOM   1832  O   PHE A 240      -0.876  15.519  46.203  1.00 26.42           O  
ATOM   1833  CB  PHE A 240      -2.255  16.903  43.884  1.00 24.71           C  
ATOM   1834  CG  PHE A 240      -3.195  17.280  42.771  1.00 24.45           C  
ATOM   1835  CD1 PHE A 240      -3.744  16.317  41.944  1.00 23.35           C  
ATOM   1836  CD2 PHE A 240      -3.518  18.613  42.551  1.00 23.78           C  
ATOM   1837  CE1 PHE A 240      -4.601  16.676  40.916  1.00 24.75           C  
ATOM   1838  CE2 PHE A 240      -4.371  18.979  41.529  1.00 20.90           C  
ATOM   1839  CZ  PHE A 240      -4.914  18.010  40.709  1.00 23.71           C  
ATOM   1840  N   PRO A 241      -0.092  14.347  44.456  1.00 26.08           N  
ATOM   1841  CA  PRO A 241       1.201  14.144  45.117  1.00 28.01           C  
ATOM   1842  C   PRO A 241       1.916  15.480  45.307  1.00 30.06           C  
ATOM   1843  O   PRO A 241       1.822  16.369  44.457  1.00 28.79           O  
ATOM   1844  CB  PRO A 241       1.956  13.227  44.158  1.00 26.05           C  
ATOM   1845  CG  PRO A 241       0.881  12.538  43.378  1.00 27.48           C  
ATOM   1846  CD  PRO A 241      -0.201  13.568  43.212  1.00 27.62           C  
ATOM   1847  N   LYS A 242       2.624  15.623  46.422  1.00 29.28           N  
ATOM   1848  CA  LYS A 242       3.334  16.863  46.705  1.00 32.45           C  
ATOM   1849  C   LYS A 242       4.813  16.764  46.339  1.00 32.38           C  
ATOM   1850  O   LYS A 242       5.619  16.229  47.100  1.00 31.47           O  
ATOM   1851  CB  LYS A 242       3.175  17.230  48.183  1.00 33.76           C  
ATOM   1852  CG  LYS A 242       1.731  17.508  48.584  1.00 38.66           C  
ATOM   1853  CD  LYS A 242       1.631  17.997  50.020  1.00 42.21           C  
ATOM   1854  CE  LYS A 242       0.208  18.420  50.366  1.00 44.76           C  
ATOM   1855  NZ  LYS A 242      -0.745  17.270  50.399  1.00 45.87           N  
ATOM   1856  N   TRP A 243       5.155  17.281  45.161  1.00 30.30           N  
ATOM   1857  CA  TRP A 243       6.538  17.311  44.693  1.00 30.00           C  
ATOM   1858  C   TRP A 243       7.209  18.622  45.089  1.00 30.11           C  
ATOM   1859  O   TRP A 243       6.559  19.666  45.161  1.00 27.31           O  
ATOM   1860  CB  TRP A 243       6.594  17.176  43.171  1.00 30.02           C  
ATOM   1861  CG  TRP A 243       6.291  15.804  42.645  1.00 31.09           C  
ATOM   1862  CD1 TRP A 243       7.135  14.733  42.616  1.00 32.08           C  
ATOM   1863  CD2 TRP A 243       5.081  15.379  42.006  1.00 29.55           C  
ATOM   1864  NE1 TRP A 243       6.529  13.668  41.992  1.00 32.34           N  
ATOM   1865  CE2 TRP A 243       5.268  14.040  41.607  1.00 32.15           C  
ATOM   1866  CE3 TRP A 243       3.860  16.000  41.731  1.00 30.07           C  
ATOM   1867  CZ2 TRP A 243       4.279  13.313  40.945  1.00 31.09           C  
ATOM   1868  CZ3 TRP A 243       2.878  15.276  41.074  1.00 28.81           C  
ATOM   1869  CH2 TRP A 243       3.095  13.947  40.688  1.00 28.54           C  
ATOM   1870  N   ALA A 244       8.515  18.558  45.328  1.00 30.57           N  
ATOM   1871  CA  ALA A 244       9.294  19.737  45.685  1.00 30.23           C  
ATOM   1872  C   ALA A 244       9.787  20.436  44.428  1.00 28.45           C  
ATOM   1873  O   ALA A 244      10.062  19.791  43.423  1.00 29.14           O  
ATOM   1874  CB  ALA A 244      10.484  19.333  46.557  1.00 30.57           C  
ATOM   1875  N   ARG A 245       9.911  21.756  44.495  1.00 30.24           N  
ATOM   1876  CA  ARG A 245      10.340  22.551  43.349  1.00 30.25           C  
ATOM   1877  C   ARG A 245      11.824  22.333  43.039  1.00 33.01           C  
ATOM   1878  O   ARG A 245      12.648  22.236  43.949  1.00 32.62           O  
ATOM   1879  CB  ARG A 245      10.081  24.033  43.630  1.00 29.16           C  
ATOM   1880  CG  ARG A 245      10.489  24.979  42.512  1.00 26.40           C  
ATOM   1881  CD  ARG A 245      10.142  26.421  42.871  1.00 25.35           C  
ATOM   1882  NE  ARG A 245      10.459  27.352  41.790  1.00 26.07           N  
ATOM   1883  CZ  ARG A 245       9.614  27.687  40.817  1.00 27.89           C  
ATOM   1884  NH1 ARG A 245       8.388  27.169  40.781  1.00 21.03           N  
ATOM   1885  NH2 ARG A 245       9.999  28.536  39.872  1.00 26.91           N  
ATOM   1886  N   GLN A 246      12.153  22.260  41.752  1.00 34.28           N  
ATOM   1887  CA  GLN A 246      13.537  22.112  41.309  1.00 37.23           C  
ATOM   1888  C   GLN A 246      14.154  23.472  40.981  1.00 37.87           C  
ATOM   1889  O   GLN A 246      13.437  24.449  40.768  1.00 36.86           O  
ATOM   1890  CB  GLN A 246      13.601  21.219  40.066  1.00 39.23           C  
ATOM   1891  CG  GLN A 246      12.981  19.845  40.251  1.00 42.73           C  
ATOM   1892  CD  GLN A 246      13.764  18.981  41.221  1.00 46.11           C  
ATOM   1893  OE1 GLN A 246      13.188  18.307  42.080  1.00 46.70           O  
ATOM   1894  NE2 GLN A 246      15.088  18.996  41.090  1.00 47.22           N  
ATOM   1895  N   ASP A 247      15.484  23.524  40.933  1.00 39.04           N  
ATOM   1896  CA  ASP A 247      16.200  24.728  40.510  1.00 37.56           C  
ATOM   1897  C   ASP A 247      16.142  24.923  39.004  1.00 36.58           C  
ATOM   1898  O   ASP A 247      16.326  23.973  38.245  1.00 35.94           O  
ATOM   1899  CB  ASP A 247      17.669  24.648  40.926  1.00 43.13           C  
ATOM   1900  CG  ASP A 247      17.895  25.096  42.343  1.00 45.84           C  
ATOM   1901  OD1 ASP A 247      18.171  26.300  42.542  1.00 49.06           O  
ATOM   1902  OD2 ASP A 247      17.795  24.247  43.253  1.00 48.29           O  
ATOM   1903  N   PHE A 248      15.908  26.160  38.574  1.00 33.76           N  
ATOM   1904  CA  PHE A 248      15.942  26.493  37.153  1.00 32.81           C  
ATOM   1905  C   PHE A 248      17.317  26.248  36.551  1.00 30.98           C  
ATOM   1906  O   PHE A 248      17.456  26.088  35.335  1.00 30.96           O  
ATOM   1907  CB  PHE A 248      15.549  27.958  36.936  1.00 36.35           C  
ATOM   1908  CG  PHE A 248      14.089  28.157  36.691  1.00 37.89           C  
ATOM   1909  CD1 PHE A 248      13.155  27.719  37.613  1.00 40.11           C  
ATOM   1910  CD2 PHE A 248      13.647  28.758  35.530  1.00 39.25           C  
ATOM   1911  CE1 PHE A 248      11.807  27.876  37.376  1.00 41.61           C  
ATOM   1912  CE2 PHE A 248      12.301  28.917  35.289  1.00 41.23           C  
ATOM   1913  CZ  PHE A 248      11.380  28.475  36.213  1.00 41.00           C  
ATOM   1914  N   SER A 249      18.337  26.224  37.400  1.00 28.62           N  
ATOM   1915  CA  SER A 249      19.673  25.900  36.932  1.00 28.40           C  
ATOM   1916  C   SER A 249      19.656  24.494  36.335  1.00 26.00           C  
ATOM   1917  O   SER A 249      20.398  24.193  35.404  1.00 26.98           O  
ATOM   1918  CB  SER A 249      20.678  25.978  38.090  1.00 28.37           C  
ATOM   1919  OG  SER A 249      20.374  25.041  39.109  1.00 28.88           O  
ATOM   1920  N   LYS A 250      18.784  23.648  36.869  1.00 26.18           N  
ATOM   1921  CA  LYS A 250      18.639  22.271  36.405  1.00 27.39           C  
ATOM   1922  C   LYS A 250      17.660  22.181  35.227  1.00 27.68           C  
ATOM   1923  O   LYS A 250      17.694  21.229  34.444  1.00 27.82           O  
ATOM   1924  CB  LYS A 250      18.147  21.401  37.569  1.00 29.14           C  
ATOM   1925  CG  LYS A 250      17.903  19.932  37.250  1.00 32.09           C  
ATOM   1926  CD  LYS A 250      17.325  19.225  38.479  1.00 33.15           C  
ATOM   1927  CE  LYS A 250      17.013  17.758  38.217  1.00 35.12           C  
ATOM   1928  NZ  LYS A 250      18.243  16.948  37.993  1.00 38.65           N  
ATOM   1929  N   VAL A 251      16.788  23.177  35.102  1.00 26.26           N  
ATOM   1930  CA  VAL A 251      15.704  23.109  34.130  1.00 26.56           C  
ATOM   1931  C   VAL A 251      16.141  23.556  32.735  1.00 25.18           C  
ATOM   1932  O   VAL A 251      15.859  22.880  31.743  1.00 24.50           O  
ATOM   1933  CB  VAL A 251      14.501  23.974  34.569  1.00 26.65           C  
ATOM   1934  CG1 VAL A 251      13.365  23.825  33.570  1.00 28.10           C  
ATOM   1935  CG2 VAL A 251      14.040  23.562  35.961  1.00 29.52           C  
ATOM   1936  N   VAL A 252      16.831  24.689  32.655  1.00 23.64           N  
ATOM   1937  CA  VAL A 252      17.234  25.227  31.361  1.00 21.13           C  
ATOM   1938  C   VAL A 252      18.719  25.583  31.271  1.00 24.11           C  
ATOM   1939  O   VAL A 252      19.081  26.678  30.838  1.00 23.17           O  
ATOM   1940  CB  VAL A 252      16.393  26.474  30.997  1.00 21.84           C  
ATOM   1941  CG1 VAL A 252      14.949  26.067  30.773  1.00 21.48           C  
ATOM   1942  CG2 VAL A 252      16.479  27.516  32.109  1.00 16.61           C  
ATOM   1943  N   PRO A 253      19.605  24.653  31.668  1.00 25.01           N  
ATOM   1944  CA  PRO A 253      21.032  24.907  31.448  1.00 26.49           C  
ATOM   1945  C   PRO A 253      21.313  24.927  29.948  1.00 26.48           C  
ATOM   1946  O   PRO A 253      20.620  24.268  29.174  1.00 27.64           O  
ATOM   1947  CB  PRO A 253      21.717  23.730  32.144  1.00 26.46           C  
ATOM   1948  CG  PRO A 253      20.700  22.630  32.089  1.00 25.69           C  
ATOM   1949  CD  PRO A 253      19.358  23.303  32.206  1.00 25.27           C  
ATOM   1950  N   PRO A 254      22.328  25.688  29.517  1.00 28.02           N  
ATOM   1951  CA  PRO A 254      23.072  26.665  30.315  1.00 28.81           C  
ATOM   1952  C   PRO A 254      22.606  28.114  30.119  1.00 29.00           C  
ATOM   1953  O   PRO A 254      23.421  29.003  29.875  1.00 30.20           O  
ATOM   1954  CB  PRO A 254      24.508  26.462  29.851  1.00 29.93           C  
ATOM   1955  CG  PRO A 254      24.353  26.112  28.394  1.00 29.39           C  
ATOM   1956  CD  PRO A 254      23.010  25.408  28.240  1.00 27.60           C  
ATOM   1957  N   LEU A 255      21.304  28.353  30.223  1.00 26.38           N  
ATOM   1958  CA  LEU A 255      20.777  29.708  30.090  1.00 23.29           C  
ATOM   1959  C   LEU A 255      21.325  30.597  31.207  1.00 21.86           C  
ATOM   1960  O   LEU A 255      21.414  30.170  32.357  1.00 18.54           O  
ATOM   1961  CB  LEU A 255      19.247  29.679  30.150  1.00 21.88           C  
ATOM   1962  CG  LEU A 255      18.520  30.980  29.814  1.00 21.69           C  
ATOM   1963  CD1 LEU A 255      18.848  31.392  28.388  1.00 21.36           C  
ATOM   1964  CD2 LEU A 255      17.024  30.784  29.988  1.00 18.85           C  
ATOM   1965  N   ASP A 256      21.688  31.833  30.872  1.00 20.59           N  
ATOM   1966  CA  ASP A 256      22.221  32.752  31.875  1.00 20.41           C  
ATOM   1967  C   ASP A 256      21.156  33.170  32.889  1.00 19.99           C  
ATOM   1968  O   ASP A 256      19.977  32.838  32.733  1.00 20.80           O  
ATOM   1969  CB  ASP A 256      22.833  33.988  31.198  1.00 20.31           C  
ATOM   1970  CG  ASP A 256      21.828  34.777  30.378  1.00 21.93           C  
ATOM   1971  OD1 ASP A 256      21.956  34.800  29.132  1.00 22.52           O  
ATOM   1972  OD2 ASP A 256      20.916  35.387  30.975  1.00 20.32           O  
ATOM   1973  N   GLU A 257      21.568  33.892  33.930  1.00 19.53           N  
ATOM   1974  CA  GLU A 257      20.648  34.273  35.002  1.00 19.58           C  
ATOM   1975  C   GLU A 257      19.584  35.293  34.585  1.00 19.83           C  
ATOM   1976  O   GLU A 257      18.486  35.301  35.141  1.00 20.60           O  
ATOM   1977  CB  GLU A 257      21.429  34.803  36.215  1.00 20.48           C  
ATOM   1978  CG  GLU A 257      20.557  35.420  37.317  1.00 21.61           C  
ATOM   1979  CD  GLU A 257      19.575  34.430  37.942  1.00 24.29           C  
ATOM   1980  OE1 GLU A 257      19.654  33.216  37.644  1.00 24.03           O  
ATOM   1981  OE2 GLU A 257      18.717  34.870  38.740  1.00 26.17           O  
ATOM   1982  N   ASP A 258      19.887  36.148  33.611  1.00 19.87           N  
ATOM   1983  CA  ASP A 258      18.860  37.049  33.084  1.00 19.78           C  
ATOM   1984  C   ASP A 258      17.754  36.214  32.444  1.00 18.98           C  
ATOM   1985  O   ASP A 258      16.571  36.430  32.701  1.00 17.06           O  
ATOM   1986  CB  ASP A 258      19.438  38.000  32.031  1.00 20.01           C  
ATOM   1987  CG  ASP A 258      20.157  39.195  32.640  1.00 23.45           C  
ATOM   1988  OD1 ASP A 258      19.689  39.732  33.668  1.00 23.03           O  
ATOM   1989  OD2 ASP A 258      21.193  39.603  32.080  1.00 23.29           O  
ATOM   1990  N   GLY A 259      18.155  35.260  31.608  1.00 19.94           N  
ATOM   1991  CA  GLY A 259      17.194  34.386  30.960  1.00 18.76           C  
ATOM   1992  C   GLY A 259      16.408  33.537  31.943  1.00 20.56           C  
ATOM   1993  O   GLY A 259      15.191  33.392  31.802  1.00 20.49           O  
ATOM   1994  N   ARG A 260      17.095  32.976  32.937  1.00 19.49           N  
ATOM   1995  CA  ARG A 260      16.443  32.129  33.934  1.00 19.25           C  
ATOM   1996  C   ARG A 260      15.476  32.947  34.784  1.00 17.67           C  
ATOM   1997  O   ARG A 260      14.398  32.474  35.140  1.00 16.23           O  
ATOM   1998  CB  ARG A 260      17.481  31.461  34.847  1.00 19.57           C  
ATOM   1999  CG  ARG A 260      18.369  30.442  34.153  1.00 22.89           C  
ATOM   2000  CD  ARG A 260      19.002  29.468  35.156  1.00 26.28           C  
ATOM   2001  NE  ARG A 260      19.640  30.153  36.278  1.00 31.15           N  
ATOM   2002  CZ  ARG A 260      20.945  30.393  36.367  1.00 33.39           C  
ATOM   2003  NH1 ARG A 260      21.762  30.003  35.398  1.00 35.55           N  
ATOM   2004  NH2 ARG A 260      21.435  31.026  37.424  1.00 34.18           N  
ATOM   2005  N   SER A 261      15.868  34.176  35.100  1.00 17.27           N  
ATOM   2006  CA  SER A 261      15.000  35.097  35.829  1.00 18.25           C  
ATOM   2007  C   SER A 261      13.707  35.364  35.065  1.00 18.03           C  
ATOM   2008  O   SER A 261      12.610  35.273  35.629  1.00 18.57           O  
ATOM   2009  CB  SER A 261      15.721  36.424  36.072  1.00 20.04           C  
ATOM   2010  OG  SER A 261      14.809  37.422  36.490  1.00 24.95           O  
ATOM   2011  N   LEU A 262      13.833  35.695  33.783  1.00 15.30           N  
ATOM   2012  CA  LEU A 262      12.656  35.959  32.963  1.00 17.06           C  
ATOM   2013  C   LEU A 262      11.769  34.718  32.854  1.00 14.60           C  
ATOM   2014  O   LEU A 262      10.557  34.803  33.039  1.00 13.88           O  
ATOM   2015  CB  LEU A 262      13.062  36.429  31.557  1.00 16.45           C  
ATOM   2016  CG  LEU A 262      11.909  36.539  30.558  1.00 17.45           C  
ATOM   2017  CD1 LEU A 262      10.837  37.470  31.110  1.00 15.87           C  
ATOM   2018  CD2 LEU A 262      12.431  37.050  29.222  1.00 17.90           C  
ATOM   2019  N   LEU A 263      12.371  33.569  32.563  1.00 14.16           N  
ATOM   2020  CA  LEU A 263      11.608  32.325  32.441  1.00 14.85           C  
ATOM   2021  C   LEU A 263      10.848  31.985  33.724  1.00 15.00           C  
ATOM   2022  O   LEU A 263       9.675  31.611  33.670  1.00 15.12           O  
ATOM   2023  CB  LEU A 263      12.526  31.153  32.078  1.00 12.37           C  
ATOM   2024  CG  LEU A 263      11.820  29.795  31.938  1.00 13.36           C  
ATOM   2025  CD1 LEU A 263      10.843  29.851  30.773  1.00 12.99           C  
ATOM   2026  CD2 LEU A 263      12.843  28.692  31.714  1.00 15.34           C  
ATOM   2027  N   SER A 264      11.503  32.108  34.878  1.00 15.12           N  
ATOM   2028  CA  SER A 264      10.814  31.818  36.141  1.00 17.91           C  
ATOM   2029  C   SER A 264       9.610  32.728  36.337  1.00 16.64           C  
ATOM   2030  O   SER A 264       8.597  32.318  36.904  1.00 16.44           O  
ATOM   2031  CB  SER A 264      11.759  31.970  37.340  1.00 20.13           C  
ATOM   2032  OG  SER A 264      12.162  33.315  37.507  1.00 29.67           O  
ATOM   2033  N   GLN A 265       9.708  33.965  35.861  1.00 16.29           N  
ATOM   2034  CA  GLN A 265       8.581  34.885  35.973  1.00 17.15           C  
ATOM   2035  C   GLN A 265       7.464  34.583  34.979  1.00 16.14           C  
ATOM   2036  O   GLN A 265       6.297  34.885  35.233  1.00 16.80           O  
ATOM   2037  CB  GLN A 265       9.060  36.325  35.799  1.00 15.86           C  
ATOM   2038  CG  GLN A 265       9.935  36.789  36.948  1.00 18.79           C  
ATOM   2039  CD  GLN A 265      10.448  38.197  36.755  1.00 22.39           C  
ATOM   2040  OE1 GLN A 265       9.719  39.166  36.951  1.00 23.70           O  
ATOM   2041  NE2 GLN A 265      11.714  38.317  36.368  1.00 25.16           N  
ATOM   2042  N   MET A 266       7.817  33.983  33.849  1.00 14.76           N  
ATOM   2043  CA  MET A 266       6.810  33.615  32.864  1.00 15.00           C  
ATOM   2044  C   MET A 266       6.094  32.335  33.291  1.00 15.42           C  
ATOM   2045  O   MET A 266       5.029  32.018  32.775  1.00 14.80           O  
ATOM   2046  CB  MET A 266       7.455  33.412  31.489  1.00 14.73           C  
ATOM   2047  CG  MET A 266       8.025  34.681  30.875  1.00 11.98           C  
ATOM   2048  SD  MET A 266       8.840  34.351  29.308  1.00 16.78           S  
ATOM   2049  CE  MET A 266       7.447  34.191  28.196  1.00 13.64           C  
ATOM   2050  N   LEU A 267       6.684  31.606  34.235  1.00 14.72           N  
ATOM   2051  CA  LEU A 267       6.122  30.330  34.676  1.00 16.33           C  
ATOM   2052  C   LEU A 267       5.619  30.374  36.116  1.00 17.59           C  
ATOM   2053  O   LEU A 267       5.495  29.345  36.773  1.00 15.82           O  
ATOM   2054  CB  LEU A 267       7.161  29.219  34.530  1.00 15.10           C  
ATOM   2055  CG  LEU A 267       7.611  28.960  33.090  1.00 16.22           C  
ATOM   2056  CD1 LEU A 267       8.604  27.797  33.061  1.00 11.14           C  
ATOM   2057  CD2 LEU A 267       6.394  28.669  32.217  1.00 17.14           C  
ATOM   2058  N   HIS A 268       5.326  31.574  36.600  1.00 16.66           N  
ATOM   2059  CA  HIS A 268       4.748  31.741  37.927  1.00 19.23           C  
ATOM   2060  C   HIS A 268       3.390  31.030  37.970  1.00 17.34           C  
ATOM   2061  O   HIS A 268       2.600  31.158  37.042  1.00 16.59           O  
ATOM   2062  CB  HIS A 268       4.562  33.229  38.197  1.00 21.67           C  
ATOM   2063  CG  HIS A 268       4.544  33.583  39.644  1.00 29.86           C  
ATOM   2064  ND1 HIS A 268       5.696  33.714  40.389  1.00 33.37           N  
ATOM   2065  CD2 HIS A 268       3.518  33.853  40.484  1.00 33.01           C  
ATOM   2066  CE1 HIS A 268       5.380  34.053  41.626  1.00 35.80           C  
ATOM   2067  NE2 HIS A 268       4.064  34.144  41.710  1.00 35.76           N  
ATOM   2068  N   TYR A 269       3.115  30.286  39.039  1.00 16.66           N  
ATOM   2069  CA  TYR A 269       1.835  29.592  39.150  1.00 17.87           C  
ATOM   2070  C   TYR A 269       0.649  30.556  39.179  1.00 19.14           C  
ATOM   2071  O   TYR A 269      -0.330  30.370  38.457  1.00 19.12           O  
ATOM   2072  CB  TYR A 269       1.798  28.715  40.406  1.00 17.68           C  
ATOM   2073  CG  TYR A 269       2.294  27.307  40.181  1.00 17.71           C  
ATOM   2074  CD1 TYR A 269       1.679  26.472  39.255  1.00 18.25           C  
ATOM   2075  CD2 TYR A 269       3.368  26.809  40.902  1.00 18.60           C  
ATOM   2076  CE1 TYR A 269       2.123  25.183  39.056  1.00 17.08           C  
ATOM   2077  CE2 TYR A 269       3.818  25.524  40.714  1.00 17.43           C  
ATOM   2078  CZ  TYR A 269       3.198  24.714  39.791  1.00 19.06           C  
ATOM   2079  OH  TYR A 269       3.673  23.438  39.589  1.00 16.13           O  
ATOM   2080  N   ASP A 270       0.735  31.584  40.016  1.00 19.47           N  
ATOM   2081  CA  ASP A 270      -0.379  32.512  40.169  1.00 20.09           C  
ATOM   2082  C   ASP A 270      -0.486  33.415  38.942  1.00 20.36           C  
ATOM   2083  O   ASP A 270       0.400  34.228  38.683  1.00 21.19           O  
ATOM   2084  CB  ASP A 270      -0.175  33.362  41.422  1.00 19.96           C  
ATOM   2085  CG  ASP A 270      -1.374  34.234  41.737  1.00 19.57           C  
ATOM   2086  OD1 ASP A 270      -2.191  34.498  40.830  1.00 20.71           O  
ATOM   2087  OD2 ASP A 270      -1.498  34.653  42.901  1.00 22.85           O  
ATOM   2088  N   PRO A 271      -1.581  33.282  38.177  1.00 19.19           N  
ATOM   2089  CA  PRO A 271      -1.761  33.997  36.908  1.00 20.87           C  
ATOM   2090  C   PRO A 271      -1.737  35.506  37.103  1.00 23.66           C  
ATOM   2091  O   PRO A 271      -1.342  36.252  36.208  1.00 23.93           O  
ATOM   2092  CB  PRO A 271      -3.125  33.516  36.410  1.00 19.66           C  
ATOM   2093  CG  PRO A 271      -3.350  32.219  37.118  1.00 18.83           C  
ATOM   2094  CD  PRO A 271      -2.708  32.380  38.459  1.00 18.22           C  
ATOM   2095  N   ASN A 272      -2.171  35.948  38.281  1.00 25.10           N  
ATOM   2096  CA  ASN A 272      -2.189  37.365  38.603  1.00 27.28           C  
ATOM   2097  C   ASN A 272      -0.776  37.886  38.847  1.00 25.97           C  
ATOM   2098  O   ASN A 272      -0.503  39.067  38.635  1.00 26.88           O  
ATOM   2099  CB  ASN A 272      -3.063  37.618  39.838  1.00 28.61           C  
ATOM   2100  CG  ASN A 272      -3.143  39.089  40.204  1.00 30.32           C  
ATOM   2101  OD1 ASN A 272      -3.754  39.891  39.493  1.00 30.13           O  
ATOM   2102  ND2 ASN A 272      -2.523  39.450  41.317  1.00 32.04           N  
ATOM   2103  N   LYS A 273       0.124  37.004  39.278  1.00 25.66           N  
ATOM   2104  CA  LYS A 273       1.515  37.387  39.523  1.00 25.02           C  
ATOM   2105  C   LYS A 273       2.439  37.104  38.339  1.00 23.34           C  
ATOM   2106  O   LYS A 273       3.513  37.693  38.234  1.00 23.14           O  
ATOM   2107  CB  LYS A 273       2.059  36.667  40.761  1.00 29.47           C  
ATOM   2108  CG  LYS A 273       1.385  37.060  42.075  1.00 34.05           C  
ATOM   2109  CD  LYS A 273       2.291  36.765  43.273  1.00 38.44           C  
ATOM   2110  CE  LYS A 273       2.209  35.304  43.729  1.00 39.88           C  
ATOM   2111  NZ  LYS A 273       1.042  35.044  44.634  1.00 40.45           N  
ATOM   2112  N   ARG A 274       2.028  36.196  37.460  1.00 19.09           N  
ATOM   2113  CA  ARG A 274       2.818  35.861  36.272  1.00 18.28           C  
ATOM   2114  C   ARG A 274       3.140  37.146  35.492  1.00 17.00           C  
ATOM   2115  O   ARG A 274       2.281  38.014  35.334  1.00 16.49           O  
ATOM   2116  CB  ARG A 274       2.025  34.885  35.386  1.00 16.11           C  
ATOM   2117  CG  ARG A 274       2.856  34.127  34.355  1.00 16.79           C  
ATOM   2118  CD  ARG A 274       2.024  33.040  33.652  1.00 13.46           C  
ATOM   2119  NE  ARG A 274       1.425  32.104  34.610  1.00 16.12           N  
ATOM   2120  CZ  ARG A 274       0.265  31.476  34.421  1.00 13.56           C  
ATOM   2121  NH1 ARG A 274      -0.423  31.675  33.309  1.00 13.90           N  
ATOM   2122  NH2 ARG A 274      -0.217  30.659  35.352  1.00 15.14           N  
ATOM   2123  N   ILE A 275       4.372  37.273  35.010  1.00 15.67           N  
ATOM   2124  CA  ILE A 275       4.798  38.522  34.371  1.00 16.81           C  
ATOM   2125  C   ILE A 275       3.959  38.796  33.114  1.00 17.45           C  
ATOM   2126  O   ILE A 275       3.548  37.870  32.420  1.00 17.04           O  
ATOM   2127  CB  ILE A 275       6.306  38.466  33.996  1.00 15.39           C  
ATOM   2128  CG1 ILE A 275       6.797  39.859  33.586  1.00 13.59           C  
ATOM   2129  CG2 ILE A 275       6.532  37.464  32.844  1.00 13.01           C  
ATOM   2130  CD1 ILE A 275       8.316  39.972  33.462  1.00 14.10           C  
ATOM   2131  N   SER A 276       3.682  40.065  32.829  1.00 17.94           N  
ATOM   2132  CA  SER A 276       2.910  40.397  31.632  1.00 16.79           C  
ATOM   2133  C   SER A 276       3.836  40.537  30.425  1.00 15.70           C  
ATOM   2134  O   SER A 276       5.048  40.668  30.584  1.00 16.90           O  
ATOM   2135  CB  SER A 276       2.134  41.702  31.835  1.00 17.26           C  
ATOM   2136  OG  SER A 276       3.004  42.817  31.819  1.00 15.35           O  
ATOM   2137  N   ALA A 277       3.269  40.502  29.222  1.00 15.73           N  
ATOM   2138  CA  ALA A 277       4.070  40.646  28.009  1.00 14.75           C  
ATOM   2139  C   ALA A 277       4.773  41.998  28.013  1.00 16.32           C  
ATOM   2140  O   ALA A 277       5.947  42.096  27.664  1.00 16.93           O  
ATOM   2141  CB  ALA A 277       3.186  40.526  26.764  1.00 12.64           C  
ATOM   2142  N   LYS A 278       4.050  43.039  28.412  1.00 16.43           N  
ATOM   2143  CA  LYS A 278       4.619  44.380  28.404  1.00 20.05           C  
ATOM   2144  C   LYS A 278       5.774  44.483  29.396  1.00 19.69           C  
ATOM   2145  O   LYS A 278       6.834  45.017  29.071  1.00 18.86           O  
ATOM   2146  CB  LYS A 278       3.544  45.415  28.740  1.00 24.32           C  
ATOM   2147  CG  LYS A 278       4.025  46.854  28.634  1.00 30.64           C  
ATOM   2148  CD  LYS A 278       2.864  47.832  28.735  1.00 35.53           C  
ATOM   2149  CE  LYS A 278       3.291  49.238  28.325  1.00 38.14           C  
ATOM   2150  NZ  LYS A 278       3.758  49.296  26.907  1.00 37.79           N  
ATOM   2151  N   ALA A 279       5.578  43.952  30.600  1.00 19.52           N  
ATOM   2152  CA  ALA A 279       6.633  43.959  31.609  1.00 20.09           C  
ATOM   2153  C   ALA A 279       7.828  43.110  31.184  1.00 19.88           C  
ATOM   2154  O   ALA A 279       8.975  43.447  31.477  1.00 18.96           O  
ATOM   2155  CB  ALA A 279       6.085  43.455  32.943  1.00 20.94           C  
ATOM   2156  N   ALA A 280       7.563  42.006  30.492  1.00 18.57           N  
ATOM   2157  CA  ALA A 280       8.643  41.123  30.070  1.00 18.57           C  
ATOM   2158  C   ALA A 280       9.546  41.823  29.053  1.00 18.78           C  
ATOM   2159  O   ALA A 280      10.759  41.619  29.037  1.00 18.64           O  
ATOM   2160  CB  ALA A 280       8.068  39.841  29.477  1.00 15.08           C  
ATOM   2161  N   LEU A 281       8.956  42.662  28.208  1.00 19.99           N  
ATOM   2162  CA  LEU A 281       9.731  43.354  27.186  1.00 20.82           C  
ATOM   2163  C   LEU A 281      10.783  44.263  27.809  1.00 20.94           C  
ATOM   2164  O   LEU A 281      11.804  44.555  27.187  1.00 21.07           O  
ATOM   2165  CB  LEU A 281       8.808  44.173  26.279  1.00 20.49           C  
ATOM   2166  CG  LEU A 281       7.930  43.376  25.307  1.00 20.84           C  
ATOM   2167  CD1 LEU A 281       6.880  44.291  24.694  1.00 18.60           C  
ATOM   2168  CD2 LEU A 281       8.804  42.749  24.231  1.00 18.71           C  
ATOM   2169  N   ALA A 282      10.534  44.694  29.043  1.00 20.75           N  
ATOM   2170  CA  ALA A 282      11.458  45.571  29.758  1.00 21.81           C  
ATOM   2171  C   ALA A 282      12.484  44.802  30.596  1.00 21.49           C  
ATOM   2172  O   ALA A 282      13.340  45.403  31.237  1.00 20.73           O  
ATOM   2173  CB  ALA A 282      10.674  46.529  30.654  1.00 23.03           C  
ATOM   2174  N   HIS A 283      12.400  43.476  30.598  1.00 19.46           N  
ATOM   2175  CA  HIS A 283      13.329  42.678  31.392  1.00 18.78           C  
ATOM   2176  C   HIS A 283      14.768  42.843  30.888  1.00 19.56           C  
ATOM   2177  O   HIS A 283      15.013  42.945  29.685  1.00 20.33           O  
ATOM   2178  CB  HIS A 283      12.926  41.202  31.343  1.00 19.28           C  
ATOM   2179  CG  HIS A 283      13.652  40.346  32.331  1.00 18.73           C  
ATOM   2180  ND1 HIS A 283      14.956  39.941  32.148  1.00 20.94           N  
ATOM   2181  CD2 HIS A 283      13.258  39.822  33.516  1.00 17.34           C  
ATOM   2182  CE1 HIS A 283      15.334  39.201  33.175  1.00 18.99           C  
ATOM   2183  NE2 HIS A 283      14.322  39.113  34.019  1.00 18.76           N  
ATOM   2184  N   PRO A 284      15.743  42.870  31.808  1.00 19.57           N  
ATOM   2185  CA  PRO A 284      17.144  43.065  31.409  1.00 20.73           C  
ATOM   2186  C   PRO A 284      17.697  42.027  30.426  1.00 20.75           C  
ATOM   2187  O   PRO A 284      18.687  42.290  29.744  1.00 19.28           O  
ATOM   2188  CB  PRO A 284      17.909  43.081  32.738  1.00 21.85           C  
ATOM   2189  CG  PRO A 284      16.979  42.481  33.741  1.00 24.14           C  
ATOM   2190  CD  PRO A 284      15.583  42.772  33.269  1.00 19.92           C  
ATOM   2191  N   PHE A 285      17.055  40.863  30.347  1.00 18.59           N  
ATOM   2192  CA  PHE A 285      17.439  39.834  29.377  1.00 18.59           C  
ATOM   2193  C   PHE A 285      17.476  40.396  27.959  1.00 19.03           C  
ATOM   2194  O   PHE A 285      18.247  39.928  27.122  1.00 18.90           O  
ATOM   2195  CB  PHE A 285      16.458  38.653  29.439  1.00 17.22           C  
ATOM   2196  CG  PHE A 285      16.780  37.522  28.482  1.00 15.88           C  
ATOM   2197  CD1 PHE A 285      17.930  36.765  28.634  1.00 15.32           C  
ATOM   2198  CD2 PHE A 285      15.892  37.177  27.474  1.00 16.31           C  
ATOM   2199  CE1 PHE A 285      18.189  35.677  27.803  1.00 15.87           C  
ATOM   2200  CE2 PHE A 285      16.141  36.091  26.638  1.00 16.50           C  
ATOM   2201  CZ  PHE A 285      17.289  35.341  26.804  1.00 14.32           C  
ATOM   2202  N   PHE A 286      16.643  41.397  27.686  1.00 18.02           N  
ATOM   2203  CA  PHE A 286      16.556  41.950  26.340  1.00 19.65           C  
ATOM   2204  C   PHE A 286      17.427  43.197  26.142  1.00 22.05           C  
ATOM   2205  O   PHE A 286      17.320  43.883  25.126  1.00 22.75           O  
ATOM   2206  CB  PHE A 286      15.092  42.264  26.001  1.00 17.25           C  
ATOM   2207  CG  PHE A 286      14.210  41.045  25.963  1.00 18.49           C  
ATOM   2208  CD1 PHE A 286      14.414  40.060  25.008  1.00 17.49           C  
ATOM   2209  CD2 PHE A 286      13.188  40.877  26.887  1.00 17.16           C  
ATOM   2210  CE1 PHE A 286      13.618  38.927  24.976  1.00 17.12           C  
ATOM   2211  CE2 PHE A 286      12.389  39.746  26.861  1.00 15.75           C  
ATOM   2212  CZ  PHE A 286      12.604  38.771  25.904  1.00 17.11           C  
ATOM   2213  N   GLN A 287      18.295  43.480  27.107  1.00 22.98           N  
ATOM   2214  CA  GLN A 287      19.172  44.644  27.026  1.00 26.90           C  
ATOM   2215  C   GLN A 287      20.050  44.617  25.774  1.00 27.00           C  
ATOM   2216  O   GLN A 287      20.280  45.651  25.151  1.00 28.23           O  
ATOM   2217  CB  GLN A 287      20.060  44.728  28.273  1.00 30.32           C  
ATOM   2218  CG  GLN A 287      20.969  45.954  28.312  1.00 35.60           C  
ATOM   2219  CD  GLN A 287      22.404  45.643  27.905  1.00 39.21           C  
ATOM   2220  OE1 GLN A 287      22.726  44.519  27.513  1.00 41.15           O  
ATOM   2221  NE2 GLN A 287      23.275  46.642  28.001  1.00 41.28           N  
ATOM   2222  N   ASP A 288      20.540  43.436  25.411  1.00 25.62           N  
ATOM   2223  CA  ASP A 288      21.415  43.298  24.252  1.00 25.79           C  
ATOM   2224  C   ASP A 288      20.703  42.615  23.091  1.00 24.81           C  
ATOM   2225  O   ASP A 288      21.335  41.936  22.279  1.00 24.15           O  
ATOM   2226  CB  ASP A 288      22.671  42.495  24.624  1.00 24.68           C  
ATOM   2227  CG  ASP A 288      22.353  41.071  25.057  1.00 27.04           C  
ATOM   2228  OD1 ASP A 288      21.162  40.758  25.257  1.00 28.02           O  
ATOM   2229  OD2 ASP A 288      23.295  40.263  25.201  1.00 26.14           O  
ATOM   2230  N   VAL A 289      19.388  42.785  23.009  1.00 23.00           N  
ATOM   2231  CA  VAL A 289      18.632  42.105  21.971  1.00 22.55           C  
ATOM   2232  C   VAL A 289      18.989  42.694  20.613  1.00 23.40           C  
ATOM   2233  O   VAL A 289      19.173  43.906  20.472  1.00 23.02           O  
ATOM   2234  CB  VAL A 289      17.102  42.220  22.203  1.00 22.15           C  
ATOM   2235  CG1 VAL A 289      16.661  43.675  22.101  1.00 23.05           C  
ATOM   2236  CG2 VAL A 289      16.355  41.357  21.192  1.00 20.78           C  
ATOM   2237  N   THR A 290      19.110  41.820  19.622  1.00 22.84           N  
ATOM   2238  CA  THR A 290      19.368  42.228  18.248  1.00 25.11           C  
ATOM   2239  C   THR A 290      18.404  41.475  17.344  1.00 25.55           C  
ATOM   2240  O   THR A 290      17.508  40.785  17.824  1.00 26.15           O  
ATOM   2241  CB  THR A 290      20.820  41.897  17.830  1.00 23.72           C  
ATOM   2242  OG1 THR A 290      21.042  40.487  17.948  1.00 22.26           O  
ATOM   2243  CG2 THR A 290      21.808  42.630  18.724  1.00 23.46           C  
ATOM   2244  N   LYS A 291      18.581  41.609  16.037  1.00 26.25           N  
ATOM   2245  CA  LYS A 291      17.715  40.915  15.097  1.00 26.12           C  
ATOM   2246  C   LYS A 291      18.551  40.164  14.070  1.00 25.24           C  
ATOM   2247  O   LYS A 291      18.722  40.627  12.945  1.00 24.38           O  
ATOM   2248  CB  LYS A 291      16.804  41.923  14.395  1.00 28.42           C  
ATOM   2249  CG  LYS A 291      15.659  41.298  13.617  1.00 32.31           C  
ATOM   2250  CD  LYS A 291      14.687  42.367  13.143  1.00 35.98           C  
ATOM   2251  CE  LYS A 291      13.448  41.752  12.509  1.00 39.71           C  
ATOM   2252  NZ  LYS A 291      12.347  42.753  12.366  1.00 41.66           N  
ATOM   2253  N   PRO A 292      19.093  38.997  14.453  1.00 23.56           N  
ATOM   2254  CA  PRO A 292      19.819  38.126  13.524  1.00 25.85           C  
ATOM   2255  C   PRO A 292      18.851  37.533  12.509  1.00 26.76           C  
ATOM   2256  O   PRO A 292      17.649  37.474  12.759  1.00 27.03           O  
ATOM   2257  CB  PRO A 292      20.410  37.038  14.426  1.00 26.07           C  
ATOM   2258  CG  PRO A 292      20.273  37.562  15.828  1.00 25.94           C  
ATOM   2259  CD  PRO A 292      19.062  38.433  15.811  1.00 24.80           C  
ATOM   2260  N   VAL A 293      19.366  37.098  11.366  1.00 29.59           N  
ATOM   2261  CA  VAL A 293      18.549  36.332  10.432  1.00 32.28           C  
ATOM   2262  C   VAL A 293      18.882  34.854  10.566  1.00 33.95           C  
ATOM   2263  O   VAL A 293      20.036  34.484  10.784  1.00 36.18           O  
ATOM   2264  CB  VAL A 293      18.791  36.767   8.974  1.00 33.01           C  
ATOM   2265  CG1 VAL A 293      18.409  38.227   8.795  1.00 32.47           C  
ATOM   2266  CG2 VAL A 293      20.237  36.539   8.603  1.00 30.44           C  
ATOM   2267  N   PRO A 294      17.867  33.988  10.453  1.00 34.64           N  
ATOM   2268  CA  PRO A 294      18.078  32.541  10.557  1.00 35.42           C  
ATOM   2269  C   PRO A 294      18.847  31.977   9.362  1.00 37.61           C  
ATOM   2270  O   PRO A 294      18.953  32.686   8.339  1.00 38.15           O  
ATOM   2271  CB  PRO A 294      16.663  31.979  10.647  1.00 35.61           C  
ATOM   2272  CG  PRO A 294      15.807  33.003   9.967  1.00 34.72           C  
ATOM   2273  CD  PRO A 294      16.451  34.334  10.243  1.00 33.78           C  
TER    2274      PRO A 294                                                      
HETATM 2275  N3  2BZ A 299       2.538  29.090   6.222  1.00 19.61           N  
HETATM 2276  C4  2BZ A 299       2.913  27.811   6.690  1.00 21.43           C  
HETATM 2277  C5  2BZ A 299       2.167  26.985   7.609  1.00 21.86           C  
HETATM 2278  C6  2BZ A 299       0.805  27.385   8.244  1.00 23.49           C  
HETATM 2279  C7  2BZ A 299       0.077  26.380   9.138  1.00 26.03           C  
HETATM 2280  C10 2BZ A 299       4.707  26.044   6.534  1.00 23.85           C  
HETATM 2281  C13 2BZ A 299      -0.271  30.793   7.536  1.00 18.94           C  
HETATM 2282  C20 2BZ A 299      -0.518  25.211   8.537  1.00 27.02           C  
HETATM 2283  C21 2BZ A 299      -1.191  24.265   9.358  1.00 28.84           C  
HETATM 2284  C22 2BZ A 299      -1.280  24.469  10.762  1.00 27.74           C  
HETATM 2285  C24 2BZ A 299      -0.021  26.581  10.556  1.00 28.85           C  
HETATM 2286  C1  2BZ A 299       0.480  29.643   7.458  1.00 19.82           C  
HETATM 2287  C2  2BZ A 299       1.547  29.933   6.587  1.00 20.59           C  
HETATM 2288  N8  2BZ A 299       0.113  28.498   8.172  1.00 20.96           N  
HETATM 2289  C9  2BZ A 299       4.177  27.315   6.174  1.00 22.52           C  
HETATM 2290  C11 2BZ A 299       3.975  25.227   7.434  1.00 25.18           C  
HETATM 2291  C12 2BZ A 299       2.736  25.693   7.957  1.00 22.74           C  
HETATM 2292  C14 2BZ A 299      -1.503  31.130   8.281  1.00 19.22           C  
HETATM 2293  N15 2BZ A 299       0.373  31.685   6.728  1.00 19.22           N  
HETATM 2294  N16 2BZ A 299       1.475  31.193   6.140  1.00 20.70           N  
HETATM 2295  N17 2BZ A 299       4.479  23.883   7.831  1.00 29.03           N  
HETATM 2296  O18 2BZ A 299       3.797  23.216   8.628  1.00 29.78           O  
HETATM 2297  O19 2BZ A 299       5.546  23.479   7.331  1.00 32.83           O  
HETATM 2298  C23 2BZ A 299      -0.700  25.621  11.361  1.00 29.75           C  
HETATM 2299 CL25 2BZ A 299       0.658  27.963  11.342  1.00 35.87          CL  
HETATM 2300  O   HOH A 300      -4.372  41.229  18.054  1.00 15.75           O  
HETATM 2301  O   HOH A 301      -5.141  39.527  15.618  1.00 28.59           O  
HETATM 2302  O   HOH A 302      -5.708  39.601  12.930  1.00 29.49           O  
HETATM 2303  O   HOH A 303      -4.302  40.876  10.992  1.00 25.59           O  
HETATM 2304  O   HOH A 304      -1.428  41.616  11.605  1.00 15.13           O  
HETATM 2305  O   HOH A 305      -5.982  42.724   8.371  1.00 25.89           O  
HETATM 2306  O   HOH A 306      -2.451  26.890  25.622  1.00 17.07           O  
HETATM 2307  O   HOH A 307      -1.568  30.017  24.654  1.00 16.09           O  
HETATM 2308  O   HOH A 308      -1.973  28.236  28.100  1.00 14.76           O  
HETATM 2309  O   HOH A 309      -0.862  25.735  23.476  1.00 16.92           O  
HETATM 2310  O   HOH A 310       2.341  23.374  30.150  1.00 17.59           O  
HETATM 2311  O   HOH A 311       6.258  22.112  27.451  1.00 16.31           O  
HETATM 2312  O   HOH A 312       8.244  23.212  25.721  1.00 12.06           O  
HETATM 2313  O   HOH A 313       8.403  17.536  32.034  1.00 19.71           O  
HETATM 2314  O   HOH A 314       8.610  17.789  34.855  1.00 22.50           O  
HETATM 2315  O   HOH A 315      -0.306  16.533  24.703  1.00 19.27           O  
HETATM 2316  O   HOH A 316       2.173  13.833  23.747  1.00 25.95           O  
HETATM 2317  O   HOH A 317      -0.485  12.587  23.526  1.00 23.19           O  
HETATM 2318  O   HOH A 318      -1.939  14.356  24.879  1.00 23.51           O  
HETATM 2319  O   HOH A 319      -0.583  23.082  24.572  1.00 13.36           O  
HETATM 2320  O   HOH A 320      -5.143  33.112  33.398  1.00 17.37           O  
HETATM 2321  O   HOH A 321      -0.421  38.271  34.705  1.00 23.67           O  
HETATM 2322  O   HOH A 322       0.788  37.425  32.411  1.00 15.76           O  
HETATM 2323  O   HOH A 323      -0.733  39.114  30.944  1.00 19.90           O  
HETATM 2324  O   HOH A 324       0.387  40.295  28.738  1.00 17.92           O  
HETATM 2325  O   HOH A 325       1.048  42.856  28.502  1.00 18.48           O  
HETATM 2326  O   HOH A 326      -0.314  44.451  26.808  1.00 18.27           O  
HETATM 2327  O   HOH A 327       3.852  41.925  35.046  1.00 19.54           O  
HETATM 2328  O   HOH A 328       2.301  44.130  34.266  1.00 42.62           O  
HETATM 2329  O   HOH A 329       6.273  41.919  36.776  1.00 38.71           O  
HETATM 2330  O   HOH A 330      -5.666  13.057  32.512  1.00 20.97           O  
HETATM 2331  O   HOH A 331       8.315  21.272  19.274  1.00 32.17           O  
HETATM 2332  O   HOH A 332      16.236  23.135  18.445  1.00 31.82           O  
HETATM 2333  O   HOH A 333      17.587  25.279  19.716  1.00 24.44           O  
HETATM 2334  O   HOH A 334      11.151  16.446  27.807  1.00 56.58           O  
HETATM 2335  O   HOH A 335      11.184  17.379  22.995  1.00 30.69           O  
HETATM 2336  O   HOH A 336      13.489  20.752  28.309  1.00 22.51           O  
HETATM 2337  O   HOH A 337      12.896  34.541  11.168  1.00 14.85           O  
HETATM 2338  O   HOH A 338      15.653  37.864  14.379  1.00 18.54           O  
HETATM 2339  O   HOH A 339      14.408  41.483  17.482  1.00 21.17           O  
HETATM 2340  O   HOH A 340      19.352  39.072  20.148  1.00 20.77           O  
HETATM 2341  O   HOH A 341      21.733  39.302  21.704  1.00 24.22           O  
HETATM 2342  O   HOH A 342       2.082  40.744   9.842  1.00 14.53           O  
HETATM 2343  O   HOH A 343       7.251  37.305   5.322  1.00 30.65           O  
HETATM 2344  O   HOH A 344       8.342  33.704   4.163  1.00 20.53           O  
HETATM 2345  O   HOH A 345       0.919  36.860   1.826  1.00 19.63           O  
HETATM 2346  O   HOH A 346      -7.278  38.312  30.814  1.00 44.03           O  
HETATM 2347  O   HOH A 347      12.222  43.293  16.636  1.00 43.15           O  
HETATM 2348  O   HOH A 348      -0.371  43.553  10.056  1.00 18.87           O  
HETATM 2349  O   HOH A 349       1.894  43.021   8.736  1.00 27.77           O  
HETATM 2350  O   HOH A 350       3.932  44.609   8.750  1.00 38.67           O  
HETATM 2351  O   HOH A 351       6.088  25.726  43.818  1.00 21.89           O  
HETATM 2352  O   HOH A 352       2.805  31.653  42.185  1.00 32.26           O  
HETATM 2353  O   HOH A 353       5.242  29.984  40.983  1.00 25.40           O  
HETATM 2354  O   HOH A 354       6.432  28.421  39.275  1.00 31.69           O  
HETATM 2355  O   HOH A 355       8.447  30.258  38.602  1.00 35.36           O  
HETATM 2356  O   HOH A 356       9.834  16.046  45.202  1.00 32.06           O  
HETATM 2357  O   HOH A 357      10.270  17.439  42.133  1.00 31.46           O  
HETATM 2358  O   HOH A 358      -1.059  21.269  47.281  1.00 42.01           O  
HETATM 2359  O   HOH A 359      -1.694  18.370  46.797  1.00 46.97           O  
HETATM 2360  O   HOH A 360      -1.470  21.970  50.062  1.00 45.14           O  
HETATM 2361  O   HOH A 361      -2.014  24.645  50.465  1.00 32.40           O  
HETATM 2362  O   HOH A 362      -4.022  24.544  25.489  1.00 22.11           O  
HETATM 2363  O   HOH A 363      -3.862  23.198  23.500  1.00 30.35           O  
HETATM 2364  O   HOH A 364       2.925  24.334  11.376  1.00 26.21           O  
HETATM 2365  O   HOH A 365      -6.376  30.700  18.945  1.00 22.47           O  
HETATM 2366  O   HOH A 366      -8.978  33.446  21.822  1.00 31.64           O  
HETATM 2367  O   HOH A 367      -2.494  35.237  14.207  1.00 23.37           O  
HETATM 2368  O   HOH A 368      -3.841  35.820  12.155  1.00 34.86           O  
HETATM 2369  O   HOH A 369      -5.961  37.145  12.956  1.00 34.09           O  
HETATM 2370  O   HOH A 370      -5.933  34.623  13.586  1.00 28.60           O  
HETATM 2371  O   HOH A 371      -3.156  32.963  11.449  1.00 25.50           O  
HETATM 2372  O   HOH A 372      -3.645  30.389  10.771  1.00 29.27           O  
HETATM 2373  O   HOH A 373      -2.676  28.182   9.825  1.00 35.03           O  
HETATM 2374  O   HOH A 374      -4.848  18.508  12.282  1.00 29.10           O  
HETATM 2375  O   HOH A 375     -12.774  21.745   8.782  1.00 33.39           O  
HETATM 2376  O   HOH A 376     -10.916  21.670   6.010  1.00 25.36           O  
HETATM 2377  O   HOH A 377      16.156  33.992  38.959  1.00 16.51           O  
HETATM 2378  O   HOH A 378      17.249  31.629  38.597  1.00 29.37           O  
HETATM 2379  O   HOH A 379       1.078  16.126  22.306  1.00 27.47           O  
HETATM 2380  O   HOH A 380       4.311  19.097  19.361  1.00 51.70           O  
HETATM 2381  O   HOH A 381      -7.216  21.110  30.354  1.00 20.79           O  
HETATM 2382  O   HOH A 382      -9.551  22.327  29.594  1.00 35.31           O  
HETATM 2383  O   HOH A 383       4.558  11.662  29.137  1.00 26.38           O  
HETATM 2384  O   HOH A 384       2.079  11.150  35.094  1.00 34.14           O  
HETATM 2385  O   HOH A 385      -2.605   9.765  32.139  1.00 36.57           O  
HETATM 2386  O   HOH A 386      -4.788   8.937  30.318  1.00 38.63           O  
HETATM 2387  O   HOH A 387      21.109  29.163  24.287  1.00 42.23           O  
HETATM 2388  O   HOH A 388      21.509  27.745  21.623  1.00 30.56           O  
HETATM 2389  O   HOH A 389      21.136  21.991  13.711  1.00 35.65           O  
HETATM 2390  O   HOH A 390      12.081  20.642  20.458  1.00 27.35           O  
HETATM 2391  O   HOH A 391      13.354  19.789  18.320  1.00 35.04           O  
HETATM 2392  O   HOH A 392      14.064  23.315  20.339  1.00 24.19           O  
HETATM 2393  O   HOH A 393      11.116  34.607   3.734  1.00 31.70           O  
HETATM 2394  O   HOH A 394      22.505  34.510  15.994  1.00 28.87           O  
HETATM 2395  O   HOH A 395      23.885  36.923  16.096  1.00 28.58           O  
HETATM 2396  O   HOH A 396      -1.309  10.132  24.811  1.00 19.22           O  
HETATM 2397  O   HOH A 397       4.164  12.961  25.411  1.00 21.88           O  
HETATM 2398  O   HOH A 398       0.126  47.482  15.080  1.00 25.91           O  
HETATM 2399  O   HOH A 399       0.534  20.393   9.367  1.00 35.09           O  
HETATM 2400  O   HOH A 400       0.290  17.904   8.800  1.00 47.54           O  
HETATM 2401  O   HOH A 401       4.053  22.348   4.620  1.00 28.56           O  
HETATM 2402  O   HOH A 402       6.404  27.317  -0.413  1.00 19.68           O  
HETATM 2403  O   HOH A 403     -11.025  36.253  19.863  1.00 32.55           O  
HETATM 2404  O   HOH A 404       9.552  41.645  13.059  1.00 31.66           O  
HETATM 2405  O   HOH A 405      10.428  26.428   3.761  1.00 43.01           O  
HETATM 2406  O   HOH A 406       7.873  24.745   7.969  1.00 33.42           O  
HETATM 2407  O   HOH A 407       8.663  43.552  15.749  1.00 29.14           O  
HETATM 2408  O   HOH A 408      -1.398  20.546  18.627  1.00 25.53           O  
HETATM 2409  O   HOH A 409       9.690  40.406   7.808  1.00 27.01           O  
HETATM 2410  O   HOH A 410      -6.103  17.481  23.577  1.00 34.69           O  
HETATM 2411  O   HOH A 411      -5.818  31.992  40.560  1.00 22.30           O  
HETATM 2412  O   HOH A 412      -4.811  34.341  40.693  1.00 30.43           O  
HETATM 2413  O   HOH A 413     -11.891  31.136  36.450  1.00 30.82           O  
HETATM 2414  O   HOH A 414      -0.358   9.526  30.830  1.00 28.58           O  
HETATM 2415  O   HOH A 415      -1.338   7.234  29.895  1.00 34.79           O  
HETATM 2416  O   HOH A 416      -2.992  32.014  51.243  1.00 44.85           O  
HETATM 2417  O   HOH A 417      16.776  21.427  42.069  1.00 39.93           O  
HETATM 2418  O   HOH A 418      24.355  33.534  34.371  1.00 22.98           O  
HETATM 2419  O   HOH A 419      21.602  36.999  27.874  1.00 22.14           O  
HETATM 2420  O   HOH A 420      21.715  39.051  29.550  1.00 25.81           O  
HETATM 2421  O   HOH A 421      10.344  43.671  33.817  1.00 34.36           O  
HETATM 2422  O   HOH A 422      10.470  41.753  35.905  1.00 35.54           O  
HETATM 2423  O   HOH A 423      15.941  45.203  28.543  1.00 31.49           O  
HETATM 2424  O   HOH A 424      15.715  46.234  24.565  1.00 41.50           O  
HETATM 2425  O   HOH A 425      19.966  46.115  31.248  1.00 34.58           O  
HETATM 2426  O   HOH A 426      -7.625  16.858  38.412  1.00 37.89           O  
HETATM 2427  O   HOH A 427      -6.850  17.624  35.986  1.00 40.31           O  
HETATM 2428  O   HOH A 428      11.573  18.904  31.525  1.00 37.25           O  
HETATM 2429  O   HOH A 429      12.823  19.612  33.619  1.00 47.41           O  
HETATM 2430  O   HOH A 430      23.015  33.436  38.518  1.00 43.73           O  
HETATM 2431  O   HOH A 431       3.405  45.440  21.171  1.00 33.88           O  
HETATM 2432  O   HOH A 432       5.614  46.083  18.831  1.00 21.81           O  
HETATM 2433  O   HOH A 433      25.622  40.917  24.090  1.00 42.22           O  
HETATM 2434  O   HOH A 434      24.663  31.239  35.420  1.00 31.62           O  
HETATM 2435  O   HOH A 435      22.272  32.351  28.077  1.00 30.01           O  
HETATM 2436  O   HOH A 436      23.367  39.545  17.943  1.00 40.88           O  
HETATM 2437  O   HOH A 437      24.281  31.031  21.456  1.00 29.38           O  
HETATM 2438  O   HOH A 438      19.489  27.466  14.039  1.00 37.63           O  
HETATM 2439  O   HOH A 439      21.618  26.093  14.562  1.00 33.99           O  
HETATM 2440  O   HOH A 440      18.066  28.607   8.142  1.00 36.39           O  
HETATM 2441  O   HOH A 441      14.796  30.023   7.648  1.00 50.41           O  
HETATM 2442  O   HOH A 442      22.620  33.408   9.355  1.00 43.35           O  
HETATM 2443  O   HOH A 443      22.557  37.444  11.372  1.00 31.77           O  
HETATM 2444  O   HOH A 444      14.038  44.833  36.058  1.00 30.75           O  
HETATM 2445  O   HOH A 445      13.725  41.084  37.172  1.00 40.37           O  
HETATM 2446  O   HOH A 446      -9.607  36.040  22.698  1.00 31.67           O  
HETATM 2447  O   HOH A 447       7.503  47.384  27.603  1.00 28.21           O  
HETATM 2448  O   HOH A 448       5.836  21.246  19.602  1.00 27.18           O  
HETATM 2449  O   HOH A 449       6.649  41.394   7.311  1.00 42.91           O  
HETATM 2450  O   HOH A 450       5.577  20.671  47.802  1.00 41.55           O  
HETATM 2451  O   HOH A 451      -4.542  20.384  49.477  1.00 37.16           O  
HETATM 2452  O   HOH A 452     -11.634  18.474  42.265  1.00 45.84           O  
HETATM 2453  O   HOH A 453       2.764  13.485  48.296  1.00 32.80           O  
HETATM 2454  O   HOH A 454      -1.562  11.273  46.970  1.00 28.90           O  
HETATM 2455  O   HOH A 455      -8.375  19.429  26.292  1.00 41.64           O  
HETATM 2456  O   HOH A 456      -6.568  28.152  18.110  1.00 41.32           O  
HETATM 2457  O   HOH A 457     -10.391  25.163  32.175  1.00 24.39           O  
HETATM 2458  O   HOH A 458     -10.896  29.355  38.699  1.00 28.54           O  
HETATM 2459  O   HOH A 459      -8.465  28.529  48.157  1.00 42.59           O  
HETATM 2460  O   HOH A 460      -4.523  11.432  26.504  1.00 31.72           O  
HETATM 2461  O   HOH A 461      19.095  24.895  11.359  1.00 43.79           O  
HETATM 2462  O   HOH A 462      -8.559  26.533  -6.157  1.00 41.80           O  
HETATM 2463  O   HOH A 463       5.655  21.749  11.518  1.00 31.34           O  
HETATM 2464  O   HOH A 464       5.998  21.319   9.092  1.00 43.86           O  
HETATM 2465  O   HOH A 465      -2.459  12.512  17.263  1.00 45.53           O  
HETATM 2466  O   HOH A 466       7.413  41.217  11.514  1.00 32.51           O  
HETATM 2467  O   HOH A 467      -3.482  47.665  14.316  1.00 24.07           O  
HETATM 2468  O   HOH A 468      -6.667  48.433  11.799  1.00 27.17           O  
HETATM 2469  O   HOH A 469      -0.377  13.589  18.700  1.00 32.25           O  
HETATM 2470  O   HOH A 470       2.566  20.838   7.550  1.00 47.52           O  
HETATM 2471  O   HOH A 471      -3.386  17.875  50.282  1.00 39.74           O  
HETATM 2472  O   HOH A 472       8.161  17.544  19.326  1.00 42.62           O  
HETATM 2473  O   HOH A 473     -12.137  19.169  15.816  1.00 38.73           O  
HETATM 2474  O   HOH A 474     -14.572  20.154  36.358  1.00 44.49           O  
HETATM 2475  O   HOH A 475       5.010  24.343  45.924  1.00 34.81           O  
HETATM 2476  O   HOH A 476      19.827  43.783  15.098  1.00 32.86           O  
HETATM 2477  O   HOH A 477      -9.723  23.191   0.029  1.00 56.50           O  
HETATM 2478  O   HOH A 478      -6.638  13.558  29.761  1.00 32.58           O  
HETATM 2479  O   HOH A 479      12.346  43.488   6.875  1.00 40.22           O  
HETATM 2480  O   HOH A 480      17.840  30.009   6.142  1.00 46.02           O  
HETATM 2481  O   HOH A 481      20.949  41.147  28.197  1.00 31.80           O  
HETATM 2482  O   HOH A 482      21.370  43.412  31.550  1.00 36.57           O  
HETATM 2483  O   HOH A 483      23.672  37.645  25.724  1.00 36.75           O  
HETATM 2484  O   HOH A 484      22.206  36.841  23.309  1.00 34.75           O  
HETATM 2485  O   HOH A 485      24.103  26.982  17.031  1.00 36.93           O  
HETATM 2486  O   HOH A 486      23.795  26.955  19.985  1.00 61.56           O  
HETATM 2487  O   HOH A 487      11.044  18.862  10.305  1.00 44.76           O  
HETATM 2488  O   HOH A 488      13.204  20.233  10.456  1.00 39.71           O  
HETATM 2489  O   HOH A 489      -7.072  32.526  35.639  1.00 30.88           O  
HETATM 2490  O   HOH A 490       6.853  39.449  37.348  1.00 33.64           O  
HETATM 2491  O   HOH A 491       1.717  40.517  36.325  1.00 37.51           O  
HETATM 2492  O   HOH A 492      -8.701  50.049  12.416  1.00 39.63           O  
HETATM 2493  O   HOH A 493     -17.070  32.469  -3.987  1.00 38.67           O  
HETATM 2494  O   HOH A 494      13.598  46.139  26.162  1.00 37.46           O  
HETATM 2495  O   HOH A 495     -10.595  37.015  24.863  1.00 53.32           O  
HETATM 2496  O   HOH A 496     -11.266  34.262  26.026  1.00 46.13           O  
HETATM 2497  O   HOH A 497      21.277  33.375  13.672  1.00 40.85           O  
HETATM 2498  O   HOH A 498      -7.177  42.759   3.254  1.00 36.43           O  
HETATM 2499  O   HOH A 499     -10.784  30.525  24.985  1.00 55.81           O  
HETATM 2500  O   HOH A 500      -0.324  16.248  19.783  1.00 31.31           O  
HETATM 2501  O   HOH A 501      -5.075  11.383  13.589  1.00 43.32           O  
HETATM 2502  O   HOH A 502     -12.641  16.490  19.930  1.00 48.73           O  
CONECT 2275 2276 2287                                                           
CONECT 2276 2275 2277 2289                                                      
CONECT 2277 2276 2278 2291                                                      
CONECT 2278 2277 2279 2288                                                      
CONECT 2279 2278 2282 2285                                                      
CONECT 2280 2289 2290                                                           
CONECT 2281 2286 2292 2293                                                      
CONECT 2282 2279 2283                                                           
CONECT 2283 2282 2284                                                           
CONECT 2284 2283 2298                                                           
CONECT 2285 2279 2298 2299                                                      
CONECT 2286 2281 2287 2288                                                      
CONECT 2287 2275 2286 2294                                                      
CONECT 2288 2278 2286                                                           
CONECT 2289 2276 2280                                                           
CONECT 2290 2280 2291 2295                                                      
CONECT 2291 2277 2290                                                           
CONECT 2292 2281                                                                
CONECT 2293 2281 2294                                                           
CONECT 2294 2287 2293                                                           
CONECT 2295 2290 2296 2297                                                      
CONECT 2296 2295                                                                
CONECT 2297 2295                                                                
CONECT 2298 2284 2285                                                           
CONECT 2299 2285                                                                
MASTER      275    0    1   13    8    0    5    6 2501    1   25   23          
END                                                                             
