# Supplementary material for: Predictive classification models and targets identification for betulin derivatives as Leishmania donovani inhibitors
Source: J Cheminform. 2018 Aug 17;10:40. doi: 10.1186/s13321-018-0291-x (PMC6097978; doi:10.1186/s13321-018-0291-x)
Supplement: Supplementary file 5 — Additional file 5. Zip file with all potential protein target structures protein data bank files. [file 13321_2018_291_MOESM5_ESM.zip › 3lmp.pdb]

HEADER    TRANSCRIPTION                           31-JAN-10   3LMP              
TITLE     CRYSTAL STRUCTURE OF THE PPARGAMMA-LBD COMPLEXED WITH A CERCOSPORAMIDE
TITLE    2 DERIVATIVE MODULATOR                                                 
COMPND    MOL_ID: 1;                                                            
COMPND   2 MOLECULE: PEROXISOME PROLIFERATOR-ACTIVATED RECEPTOR GAMMA;          
COMPND   3 CHAIN: A;                                                            
COMPND   4 FRAGMENT: UNP RESIDUES 234-505;                                      
COMPND   5 SYNONYM: PPAR-GAMMA, NUCLEAR RECEPTOR SUBFAMILY 1 GROUP C MEMBER 3;  
COMPND   6 ENGINEERED: YES;                                                     
COMPND   7 MOL_ID: 2;                                                           
COMPND   8 MOLECULE: PEPTIDE OF NUCLEAR RECEPTOR COACTIVATOR 1;                 
COMPND   9 CHAIN: C;                                                            
COMPND  10 FRAGMENT: UNP RESIDUES 686-700;                                      
COMPND  11 SYNONYM: NCOA-1, STEROID RECEPTOR COACTIVATOR 1, SRC-1, RIP160,      
COMPND  12 PROTEIN HIN-2, RENAL CARCINOMA ANTIGEN NY-REN-52, CLASS E BASIC      
COMPND  13 HELIX-LOOP-HELIX PROTEIN 74, BHLHE74;                                
COMPND  14 ENGINEERED: YES                                                      
SOURCE    MOL_ID: 1;                                                            
SOURCE   2 ORGANISM_SCIENTIFIC: HOMO SAPIENS;                                   
SOURCE   3 ORGANISM_COMMON: HUMAN;                                              
SOURCE   4 ORGANISM_TAXID: 9606;                                                
SOURCE   5 GENE: NR1C3, PPARG;                                                  
SOURCE   6 EXPRESSION_SYSTEM: ESCHERICHIA COLI;                                 
SOURCE   7 EXPRESSION_SYSTEM_TAXID: 562;                                        
SOURCE   8 EXPRESSION_SYSTEM_STRAIN: SG13009;                                   
SOURCE   9 EXPRESSION_SYSTEM_VECTOR_TYPE: PLASMID;                              
SOURCE  10 EXPRESSION_SYSTEM_PLASMID: PQE30;                                    
SOURCE  11 MOL_ID: 2;                                                           
SOURCE  12 SYNTHETIC: YES;                                                      
SOURCE  13 OTHER_DETAILS: SYNTHETIC PEPTIDE                                     
KEYWDS    THREE-LAYERED ALPHA-HELICAL SANDWICH, ACTIVATOR, ALTERNATIVE          
KEYWDS   2 SPLICING, DIABETES MELLITUS, DISEASE MUTATION, DNA-BINDING, METAL-   
KEYWDS   3 BINDING, NUCLEUS, OBESITY, PHOSPHOPROTEIN, POLYMORPHISM, RECEPTOR,   
KEYWDS   4 TRANSCRIPTION, TRANSCRIPTION REGULATION, ZINC-FINGER                 
EXPDTA    X-RAY DIFFRACTION                                                     
AUTHOR    Y.MATSUI,H.HANZAWA                                                    
REVDAT   2   01-NOV-17 3LMP    1       REMARK                                   
REVDAT   1   14-APR-10 3LMP    0                                                
JRNL        AUTH   A.FURUKAWA,T.ARITA,S.SATOH,K.WAKABAYASHI,S.HAYASHI,Y.MATSUI, 
JRNL        AUTH 2 K.ARAKI,M.KUROHA,J.OHSUMI                                    
JRNL        TITL   DISCOVERY OF A NOVEL SELECTIVE PPARGAMMA MODULATOR FROM      
JRNL        TITL 2 (-)-CERCOSPORAMIDE DERIVATIVES                               
JRNL        REF    BIOORG.MED.CHEM.LETT.         V.  20  2095 2010              
JRNL        REFN                   ISSN 0960-894X                               
JRNL        PMID   20219371                                                     
JRNL        DOI    10.1016/J.BMCL.2010.02.073                                   
REMARK   2                                                                      
REMARK   2 RESOLUTION.    1.90 ANGSTROMS.                                       
REMARK   3                                                                      
REMARK   3 REFINEMENT.                                                          
REMARK   3   PROGRAM     : CNS                                                  
REMARK   3   AUTHORS     : BRUNGER,ADAMS,CLORE,DELANO,GROS,GROSSE-              
REMARK   3               : KUNSTLEVE,JIANG,KUSZEWSKI,NILGES,PANNU,              
REMARK   3               : READ,RICE,SIMONSON,WARREN                            
REMARK   3                                                                      
REMARK   3  DATA USED IN REFINEMENT.                                            
REMARK   3   RESOLUTION RANGE HIGH (ANGSTROMS) : 1.90                           
REMARK   3   RESOLUTION RANGE LOW  (ANGSTROMS) : 19.59                          
REMARK   3   DATA CUTOFF            (SIGMA(F)) : 0.000                          
REMARK   3   DATA CUTOFF HIGH         (ABS(F)) : 1027890.000                    
REMARK   3   DATA CUTOFF LOW          (ABS(F)) : 0.0000                         
REMARK   3   COMPLETENESS (WORKING+TEST)   (%) : 99.5                           
REMARK   3   NUMBER OF REFLECTIONS             : 21697                          
REMARK   3                                                                      
REMARK   3  FIT TO DATA USED IN REFINEMENT.                                     
REMARK   3   CROSS-VALIDATION METHOD          : THROUGHOUT                      
REMARK   3   FREE R VALUE TEST SET SELECTION  : RANDOM                          
REMARK   3   R VALUE     (WORKING + TEST SET) : 0.208                           
REMARK   3   R VALUE            (WORKING SET) : 0.203                           
REMARK   3   FREE R VALUE                     : 0.242                           
REMARK   3   FREE R VALUE TEST SET SIZE   (%) : 10.100                          
REMARK   3   FREE R VALUE TEST SET COUNT      : 2183                            
REMARK   3   ESTIMATED ERROR OF FREE R VALUE  : 0.005                           
REMARK   3                                                                      
REMARK   3  FIT/AGREEMENT OF MODEL WITH ALL DATA.                               
REMARK   3   R VALUE     (WORKING + TEST SET, NO CUTOFF) : 0.2170               
REMARK   3   R VALUE            (WORKING SET, NO CUTOFF) : 0.2130               
REMARK   3   FREE R VALUE                    (NO CUTOFF) : 0.250                
REMARK   3   FREE R VALUE TEST SET SIZE   (%, NO CUTOFF) : 10.100               
REMARK   3   FREE R VALUE TEST SET COUNT     (NO CUTOFF) : 2183                 
REMARK   3   ESTIMATED ERROR OF FREE R VALUE (NO CUTOFF) : 0.0050               
REMARK   3   TOTAL NUMBER OF REFLECTIONS     (NO CUTOFF) : 21697                
REMARK   3                                                                      
REMARK   3  FIT IN THE HIGHEST RESOLUTION BIN.                                  
REMARK   3   TOTAL NUMBER OF BINS USED           : 6                            
REMARK   3   BIN RESOLUTION RANGE HIGH       (A) : 1.90                         
REMARK   3   BIN RESOLUTION RANGE LOW        (A) : 2.02                         
REMARK   3   BIN COMPLETENESS (WORKING+TEST) (%) : 98.00                        
REMARK   3   REFLECTIONS IN BIN    (WORKING SET) : 3195                         
REMARK   3   BIN R VALUE           (WORKING SET) : 0.2290                       
REMARK   3   BIN FREE R VALUE                    : 0.2800                       
REMARK   3   BIN FREE R VALUE TEST SET SIZE  (%) : 9.50                         
REMARK   3   BIN FREE R VALUE TEST SET COUNT     : 334                          
REMARK   3   ESTIMATED ERROR OF BIN FREE R VALUE : 0.015                        
REMARK   3                                                                      
REMARK   3  NUMBER OF NON-HYDROGEN ATOMS USED IN REFINEMENT.                    
REMARK   3   PROTEIN ATOMS            : 2221                                    
REMARK   3   NUCLEIC ACID ATOMS       : 0                                       
REMARK   3   HETEROGEN ATOMS          : 36                                      
REMARK   3   SOLVENT ATOMS            : 191                                     
REMARK   3                                                                      
REMARK   3  B VALUES.                                                           
REMARK   3   FROM WILSON PLOT           (A**2) : NULL                           
REMARK   3   MEAN B VALUE      (OVERALL, A**2) : 22.91                          
REMARK   3   OVERALL ANISOTROPIC B VALUE.                                       
REMARK   3    B11 (A**2) : 3.34000                                              
REMARK   3    B22 (A**2) : -1.12000                                             
REMARK   3    B33 (A**2) : -2.21000                                             
REMARK   3    B12 (A**2) : 0.00000                                              
REMARK   3    B13 (A**2) : -2.61000                                             
REMARK   3    B23 (A**2) : 0.00000                                              
REMARK   3                                                                      
REMARK   3  ESTIMATED COORDINATE ERROR.                                         
REMARK   3   ESD FROM LUZZATI PLOT        (A) : 0.21                            
REMARK   3   ESD FROM SIGMAA              (A) : 0.09                            
REMARK   3   LOW RESOLUTION CUTOFF        (A) : 5.00                            
REMARK   3                                                                      
REMARK   3  CROSS-VALIDATED ESTIMATED COORDINATE ERROR.                         
REMARK   3   ESD FROM C-V LUZZATI PLOT    (A) : 0.26                            
REMARK   3   ESD FROM C-V SIGMAA          (A) : 0.15                            
REMARK   3                                                                      
REMARK   3  RMS DEVIATIONS FROM IDEAL VALUES.                                   
REMARK   3   BOND LENGTHS                 (A) : 0.003                           
REMARK   3   BOND ANGLES            (DEGREES) : 0.600                           
REMARK   3   DIHEDRAL ANGLES        (DEGREES) : 19.20                           
REMARK   3   IMPROPER ANGLES        (DEGREES) : 0.540                           
REMARK   3                                                                      
REMARK   3  ISOTROPIC THERMAL MODEL : RESTRAINED                                
REMARK   3                                                                      
REMARK   3  ISOTROPIC THERMAL FACTOR RESTRAINTS.    RMS    SIGMA                
REMARK   3   MAIN-CHAIN BOND              (A**2) : 1.130 ; 1.500                
REMARK   3   MAIN-CHAIN ANGLE             (A**2) : 1.820 ; 2.000                
REMARK   3   SIDE-CHAIN BOND              (A**2) : 1.770 ; 2.000                
REMARK   3   SIDE-CHAIN ANGLE             (A**2) : 2.740 ; 2.500                
REMARK   3                                                                      
REMARK   3  BULK SOLVENT MODELING.                                              
REMARK   3   METHOD USED : FLAT MODEL                                           
REMARK   3   KSOL        : 0.36                                                 
REMARK   3   BSOL        : 43.96                                                
REMARK   3                                                                      
REMARK   3  NCS MODEL : NULL                                                    
REMARK   3                                                                      
REMARK   3  NCS RESTRAINTS.                         RMS   SIGMA/WEIGHT          
REMARK   3   GROUP  1  POSITIONAL            (A) : NULL  ; NULL                 
REMARK   3   GROUP  1  B-FACTOR           (A**2) : NULL  ; NULL                 
REMARK   3                                                                      
REMARK   3  PARAMETER FILE  1  : NULL                                           
REMARK   3  TOPOLOGY FILE  1   : NULL                                           
REMARK   3                                                                      
REMARK   3  OTHER REFINEMENT REMARKS: NULL                                      
REMARK   4                                                                      
REMARK   4 3LMP COMPLIES WITH FORMAT V. 3.30, 13-JUL-11                         
REMARK 100                                                                      
REMARK 100 THIS ENTRY HAS BEEN PROCESSED BY PDBJ ON 17-FEB-10.                  
REMARK 100 THE DEPOSITION ID IS D_1000057467.                                   
REMARK 200                                                                      
REMARK 200 EXPERIMENTAL DETAILS                                                 
REMARK 200  EXPERIMENT TYPE                : X-RAY DIFFRACTION                  
REMARK 200  DATE OF DATA COLLECTION        : 18-DEC-03                          
REMARK 200  TEMPERATURE           (KELVIN) : 100                                
REMARK 200  PH                             : 8.5                                
REMARK 200  NUMBER OF CRYSTALS USED        : 1                                  
REMARK 200                                                                      
REMARK 200  SYNCHROTRON              (Y/N) : Y                                  
REMARK 200  RADIATION SOURCE               : PHOTON FACTORY                     
REMARK 200  BEAMLINE                       : AR-NW12A                           
REMARK 200  X-RAY GENERATOR MODEL          : NULL                               
REMARK 200  MONOCHROMATIC OR LAUE    (M/L) : M                                  
REMARK 200  WAVELENGTH OR RANGE        (A) : 1.0                                
REMARK 200  MONOCHROMATOR                  : NULL                               
REMARK 200  OPTICS                         : NULL                               
REMARK 200                                                                      
REMARK 200  DETECTOR TYPE                  : CCD                                
REMARK 200  DETECTOR MANUFACTURER          : ADSC QUANTUM 210R                  
REMARK 200  INTENSITY-INTEGRATION SOFTWARE : DENZO, HKL-2000                    
REMARK 200  DATA SCALING SOFTWARE          : SCALEPACK, HKL-2000                
REMARK 200                                                                      
REMARK 200  NUMBER OF UNIQUE REFLECTIONS   : 21723                              
REMARK 200  RESOLUTION RANGE HIGH      (A) : 1.900                              
REMARK 200  RESOLUTION RANGE LOW       (A) : 50.000                             
REMARK 200  REJECTION CRITERIA  (SIGMA(I)) : NULL                               
REMARK 200                                                                      
REMARK 200 OVERALL.                                                             
REMARK 200  COMPLETENESS FOR RANGE     (%) : 99.8                               
REMARK 200  DATA REDUNDANCY                : 3.700                              
REMARK 200  R MERGE                    (I) : NULL                               
REMARK 200  R SYM                      (I) : 0.03800                            
REMARK 200  <I/SIGMA(I)> FOR THE DATA SET  : NULL                               
REMARK 200                                                                      
REMARK 200 IN THE HIGHEST RESOLUTION SHELL.                                     
REMARK 200  HIGHEST RESOLUTION SHELL, RANGE HIGH (A) : 1.90                     
REMARK 200  HIGHEST RESOLUTION SHELL, RANGE LOW  (A) : 1.97                     
REMARK 200  COMPLETENESS FOR SHELL     (%) : 98.4                               
REMARK 200  DATA REDUNDANCY IN SHELL       : 3.50                               
REMARK 200  R MERGE FOR SHELL          (I) : NULL                               
REMARK 200  R SYM FOR SHELL            (I) : 0.21600                            
REMARK 200  <I/SIGMA(I)> FOR SHELL         : 4.900                              
REMARK 200                                                                      
REMARK 200 DIFFRACTION PROTOCOL: SINGLE WAVELENGTH                              
REMARK 200 METHOD USED TO DETERMINE THE STRUCTURE: MOLECULAR REPLACEMENT        
REMARK 200 SOFTWARE USED: X-PLOR                                                
REMARK 200 STARTING MODEL: PDB ENTRY 2PRG                                       
REMARK 200                                                                      
REMARK 200 REMARK: NULL                                                         
REMARK 280                                                                      
REMARK 280 CRYSTAL                                                              
REMARK 280 SOLVENT CONTENT, VS   (%): 39.53                                     
REMARK 280 MATTHEWS COEFFICIENT, VM (ANGSTROMS**3/DA): 2.03                     
REMARK 280                                                                      
REMARK 280 CRYSTALLIZATION CONDITIONS: PEG 4000, NASCN, VAPOR DIFFUSION,        
REMARK 280  TEMPERATURE 295K, VAPOR DIFFUSION, HANGING DROP, PH 8.5             
REMARK 290                                                                      
REMARK 290 CRYSTALLOGRAPHIC SYMMETRY                                            
REMARK 290 SYMMETRY OPERATORS FOR SPACE GROUP: P 1 21 1                         
REMARK 290                                                                      
REMARK 290      SYMOP   SYMMETRY                                                
REMARK 290     NNNMMM   OPERATOR                                                
REMARK 290       1555   X,Y,Z                                                   
REMARK 290       2555   -X,Y+1/2,-Z                                             
REMARK 290                                                                      
REMARK 290     WHERE NNN -> OPERATOR NUMBER                                     
REMARK 290           MMM -> TRANSLATION VECTOR                                  
REMARK 290                                                                      
REMARK 290 CRYSTALLOGRAPHIC SYMMETRY TRANSFORMATIONS                            
REMARK 290 THE FOLLOWING TRANSFORMATIONS OPERATE ON THE ATOM/HETATM             
REMARK 290 RECORDS IN THIS ENTRY TO PRODUCE CRYSTALLOGRAPHICALLY                
REMARK 290 RELATED MOLECULES.                                                   
REMARK 290   SMTRY1   1  1.000000  0.000000  0.000000        0.00000            
REMARK 290   SMTRY2   1  0.000000  1.000000  0.000000        0.00000            
REMARK 290   SMTRY3   1  0.000000  0.000000  1.000000        0.00000            
REMARK 290   SMTRY1   2 -1.000000  0.000000  0.000000        0.00000            
REMARK 290   SMTRY2   2  0.000000  1.000000  0.000000       26.98750            
REMARK 290   SMTRY3   2  0.000000  0.000000 -1.000000        0.00000            
REMARK 290                                                                      
REMARK 290 REMARK: NULL                                                         
REMARK 300                                                                      
REMARK 300 BIOMOLECULE: 1                                                       
REMARK 300 SEE REMARK 350 FOR THE AUTHOR PROVIDED AND/OR PROGRAM                
REMARK 300 GENERATED ASSEMBLY INFORMATION FOR THE STRUCTURE IN                  
REMARK 300 THIS ENTRY. THE REMARK MAY ALSO PROVIDE INFORMATION ON               
REMARK 300 BURIED SURFACE AREA.                                                 
REMARK 350                                                                      
REMARK 350 COORDINATES FOR A COMPLETE MULTIMER REPRESENTING THE KNOWN           
REMARK 350 BIOLOGICALLY SIGNIFICANT OLIGOMERIZATION STATE OF THE                
REMARK 350 MOLECULE CAN BE GENERATED BY APPLYING BIOMT TRANSFORMATIONS          
REMARK 350 GIVEN BELOW.  BOTH NON-CRYSTALLOGRAPHIC AND                          
REMARK 350 CRYSTALLOGRAPHIC OPERATIONS ARE GIVEN.                               
REMARK 350                                                                      
REMARK 350 BIOMOLECULE: 1                                                       
REMARK 350 AUTHOR DETERMINED BIOLOGICAL UNIT: DIMERIC                           
REMARK 350 SOFTWARE DETERMINED QUATERNARY STRUCTURE: DIMERIC                    
REMARK 350 SOFTWARE USED: PISA                                                  
REMARK 350 TOTAL BURIED SURFACE AREA: 1250 ANGSTROM**2                          
REMARK 350 SURFACE AREA OF THE COMPLEX: 13810 ANGSTROM**2                       
REMARK 350 CHANGE IN SOLVENT FREE ENERGY: -9.0 KCAL/MOL                         
REMARK 350 APPLY THE FOLLOWING TO CHAINS: A, C                                  
REMARK 350   BIOMT1   1  1.000000  0.000000  0.000000        0.00000            
REMARK 350   BIOMT2   1  0.000000  1.000000  0.000000        0.00000            
REMARK 350   BIOMT3   1  0.000000  0.000000  1.000000        0.00000            
REMARK 465                                                                      
REMARK 465 MISSING RESIDUES                                                     
REMARK 465 THE FOLLOWING RESIDUES WERE NOT LOCATED IN THE                       
REMARK 465 EXPERIMENT. (M=MODEL NUMBER; RES=RESIDUE NAME; C=CHAIN               
REMARK 465 IDENTIFIER; SSSEQ=SEQUENCE NUMBER; I=INSERTION CODE.)                
REMARK 465                                                                      
REMARK 465   M RES C SSSEQI                                                     
REMARK 465     MET A   195                                                      
REMARK 465     ARG A   196                                                      
REMARK 465     GLY A   197                                                      
REMARK 465     SER A   198                                                      
REMARK 465     HIS A   199                                                      
REMARK 465     HIS A   200                                                      
REMARK 465     HIS A   201                                                      
REMARK 465     HIS A   202                                                      
REMARK 465     HIS A   203                                                      
REMARK 465     HIS A   204                                                      
REMARK 465     GLY A   205                                                      
REMARK 465     PRO A   206                                                      
REMARK 465     LYS A   265                                                      
REMARK 465     HIS A   266                                                      
REMARK 465     ILE A   267                                                      
REMARK 465     THR A   268                                                      
REMARK 465     PRO A   269                                                      
REMARK 465     LEU A   270                                                      
REMARK 465     GLN A   271                                                      
REMARK 465     GLY C   697                                                      
REMARK 465     SER C   698                                                      
REMARK 465     PRO C   699                                                      
REMARK 465     SER C   700                                                      
REMARK 500                                                                      
REMARK 500 GEOMETRY AND STEREOCHEMISTRY                                         
REMARK 500 SUBTOPIC: TORSION ANGLES                                             
REMARK 500                                                                      
REMARK 500 TORSION ANGLES OUTSIDE THE EXPECTED RAMACHANDRAN REGIONS:            
REMARK 500 (M=MODEL NUMBER; RES=RESIDUE NAME; C=CHAIN IDENTIFIER;               
REMARK 500 SSEQ=SEQUENCE NUMBER; I=INSERTION CODE).                             
REMARK 500                                                                      
REMARK 500 STANDARD TABLE:                                                      
REMARK 500 FORMAT:(10X,I3,1X,A3,1X,A1,I4,A1,4X,F7.2,3X,F7.2)                    
REMARK 500                                                                      
REMARK 500 EXPECTED VALUES: GJ KLEYWEGT AND TA JONES (1996). PHI/PSI-           
REMARK 500 CHOLOGY: RAMACHANDRAN REVISITED. STRUCTURE 4, 1395 - 1400            
REMARK 500                                                                      
REMARK 500  M RES CSSEQI        PSI       PHI                                   
REMARK 500    GLU A 259        6.75    -66.21                                   
REMARK 500    ASP A 462       58.80   -100.83                                   
REMARK 500    HIS C 687       35.88     75.73                                   
REMARK 500                                                                      
REMARK 500 REMARK: NULL                                                         
REMARK 800                                                                      
REMARK 800 SITE                                                                 
REMARK 800 SITE_IDENTIFIER: AC1                                                 
REMARK 800 EVIDENCE_CODE: SOFTWARE                                              
REMARK 800 SITE_DESCRIPTION: BINDING SITE FOR RESIDUE CEK A 23                  
DBREF  3LMP A  206   477  UNP    P37231   PPARG_HUMAN    234    505             
DBREF  3LMP C  686   700  UNP    Q15788   NCOA1_HUMAN    686    700             
SEQADV 3LMP MET A  195  UNP  P37231              EXPRESSION TAG                 
SEQADV 3LMP ARG A  196  UNP  P37231              EXPRESSION TAG                 
SEQADV 3LMP GLY A  197  UNP  P37231              EXPRESSION TAG                 
SEQADV 3LMP SER A  198  UNP  P37231              EXPRESSION TAG                 
SEQADV 3LMP HIS A  199  UNP  P37231              EXPRESSION TAG                 
SEQADV 3LMP HIS A  200  UNP  P37231              EXPRESSION TAG                 
SEQADV 3LMP HIS A  201  UNP  P37231              EXPRESSION TAG                 
SEQADV 3LMP HIS A  202  UNP  P37231              EXPRESSION TAG                 
SEQADV 3LMP HIS A  203  UNP  P37231              EXPRESSION TAG                 
SEQADV 3LMP HIS A  204  UNP  P37231              EXPRESSION TAG                 
SEQADV 3LMP GLY A  205  UNP  P37231              EXPRESSION TAG                 
SEQRES   1 A  283  MET ARG GLY SER HIS HIS HIS HIS HIS HIS GLY PRO GLU          
SEQRES   2 A  283  SER ALA ASP LEU ARG ALA LEU ALA LYS HIS LEU TYR ASP          
SEQRES   3 A  283  SER TYR ILE LYS SER PHE PRO LEU THR LYS ALA LYS ALA          
SEQRES   4 A  283  ARG ALA ILE LEU THR GLY LYS THR THR ASP LYS SER PRO          
SEQRES   5 A  283  PHE VAL ILE TYR ASP MET ASN SER LEU MET MET GLY GLU          
SEQRES   6 A  283  ASP LYS ILE LYS PHE LYS HIS ILE THR PRO LEU GLN GLU          
SEQRES   7 A  283  GLN SER LYS GLU VAL ALA ILE ARG ILE PHE GLN GLY CYS          
SEQRES   8 A  283  GLN PHE ARG SER VAL GLU ALA VAL GLN GLU ILE THR GLU          
SEQRES   9 A  283  TYR ALA LYS SER ILE PRO GLY PHE VAL ASN LEU ASP LEU          
SEQRES  10 A  283  ASN ASP GLN VAL THR LEU LEU LYS TYR GLY VAL HIS GLU          
SEQRES  11 A  283  ILE ILE TYR THR MET LEU ALA SER LEU MET ASN LYS ASP          
SEQRES  12 A  283  GLY VAL LEU ILE SER GLU GLY GLN GLY PHE MET THR ARG          
SEQRES  13 A  283  GLU PHE LEU LYS SER LEU ARG LYS PRO PHE GLY ASP PHE          
SEQRES  14 A  283  MET GLU PRO LYS PHE GLU PHE ALA VAL LYS PHE ASN ALA          
SEQRES  15 A  283  LEU GLU LEU ASP ASP SER ASP LEU ALA ILE PHE ILE ALA          
SEQRES  16 A  283  VAL ILE ILE LEU SER GLY ASP ARG PRO GLY LEU LEU ASN          
SEQRES  17 A  283  VAL LYS PRO ILE GLU ASP ILE GLN ASP ASN LEU LEU GLN          
SEQRES  18 A  283  ALA LEU GLU LEU GLN LEU LYS LEU ASN HIS PRO GLU SER          
SEQRES  19 A  283  SER GLN LEU PHE ALA LYS LEU LEU GLN LYS MET THR ASP          
SEQRES  20 A  283  LEU ARG GLN ILE VAL THR GLU HIS VAL GLN LEU LEU GLN          
SEQRES  21 A  283  VAL ILE LYS LYS THR GLU THR ASP MET SER LEU HIS PRO          
SEQRES  22 A  283  LEU LEU GLN GLU ILE TYR LYS ASP LEU TYR                      
SEQRES   1 C   15  ARG HIS LYS ILE LEU HIS ARG LEU LEU GLN GLU GLY SER          
SEQRES   2 C   15  PRO SER                                                      
HET    CEK  A  23      36                                                       
HETNAM     CEK (9AS)-8-ACETYL-1,7-DIHYDROXY-3-METHOXY-9A-METHYL-N-(1-           
HETNAM   2 CEK  NAPHTHYLMETHYL)-9-OXO-9,9A-DIHYDRODIBENZO[B,D]FURAN-4-          
HETNAM   3 CEK  CARBOXAMIDE                                                     
HETSYN     CEK (9AS)-8-ACETYL-1,7-DIHYDROXY-3-METHOXY-9A-METHYL-N-              
HETSYN   2 CEK  (NAPHTHALEN-1-YLMETHYL)-9-OXO-9,9A-DIHYDRODIBENZO[B,            
HETSYN   3 CEK  D]FURAN-4-CARBOXAMIDE                                           
FORMUL   3  CEK    C28 H23 N O7                                                 
FORMUL   4  HOH   *191(H2 O)                                                    
HELIX    1   1 GLU A  207  PHE A  226  1                                  20    
HELIX    2   2 THR A  229  GLY A  239  1                                  11    
HELIX    3   3 ASP A  251  GLU A  259  1                                   9    
HELIX    4   4 GLU A  276  LYS A  301  1                                  26    
HELIX    5   5 GLY A  305  LEU A  309  5                                   5    
HELIX    6   6 ASP A  310  LEU A  333  1                                  24    
HELIX    7   7 ARG A  350  SER A  355  1                                   6    
HELIX    8   8 PHE A  360  ALA A  376  1                                  17    
HELIX    9   9 ASP A  380  LEU A  393  1                                  14    
HELIX   10  10 ASN A  402  HIS A  425  1                                  24    
HELIX   11  11 GLN A  430  GLU A  460  1                                  31    
HELIX   12  12 HIS A  466  LYS A  474  1                                   9    
HELIX   13  13 HIS C  687  GLN C  695  1                                   9    
SHEET    1   A 4 PHE A 247  ILE A 249  0                                        
SHEET    2   A 4 GLY A 346  THR A 349  1  O  PHE A 347   N  ILE A 249           
SHEET    3   A 4 GLY A 338  ILE A 341 -1  N  ILE A 341   O  GLY A 346           
SHEET    4   A 4 MET A 334  ASN A 335 -1  N  ASN A 335   O  GLY A 338           
CISPEP   1 LYS A  358    PRO A  359          0        -1.17                     
SITE     1 AC1 14 HOH A  13  HOH A 174  ILE A 262  LYS A 263                    
SITE     2 AC1 14 GLY A 284  CYS A 285  PHE A 287  ARG A 288                    
SITE     3 AC1 14 SER A 289  ILE A 341  SER A 342  LEU A 353                    
SITE     4 AC1 14 LYS A 367  HOH A 478                                          
CRYST1   38.767   53.975   66.531  90.00  92.37  90.00 P 1 21 1      2          
ORIGX1      1.000000  0.000000  0.000000        0.00000                         
ORIGX2      0.000000  1.000000  0.000000        0.00000                         
ORIGX3      0.000000  0.000000  1.000000        0.00000                         
SCALE1      0.025795  0.000000  0.001068        0.00000                         
SCALE2      0.000000  0.018527  0.000000        0.00000                         
SCALE3      0.000000  0.000000  0.015043        0.00000                         
ATOM      1  N   GLU A 207      14.137  52.753  18.932  1.00 33.85           N  
ATOM      2  CA  GLU A 207      15.337  51.870  18.960  1.00 33.80           C  
ATOM      3  C   GLU A 207      15.397  51.063  20.253  1.00 32.11           C  
ATOM      4  O   GLU A 207      15.504  51.622  21.346  1.00 30.53           O  
ATOM      5  CB  GLU A 207      16.611  52.707  18.821  1.00 36.62           C  
ATOM      6  CG  GLU A 207      17.899  51.907  18.940  1.00 39.64           C  
ATOM      7  CD  GLU A 207      17.984  50.782  17.926  1.00 42.31           C  
ATOM      8  OE1 GLU A 207      18.337  51.054  16.759  1.00 43.78           O  
ATOM      9  OE2 GLU A 207      17.699  49.624  18.298  1.00 42.94           O  
ATOM     10  N   SER A 208      15.332  49.743  20.121  1.00 30.60           N  
ATOM     11  CA  SER A 208      15.393  48.863  21.279  1.00 28.61           C  
ATOM     12  C   SER A 208      16.768  48.923  21.934  1.00 25.90           C  
ATOM     13  O   SER A 208      16.900  48.705  23.137  1.00 24.58           O  
ATOM     14  CB  SER A 208      15.073  47.424  20.867  1.00 31.02           C  
ATOM     15  OG  SER A 208      13.743  47.321  20.386  1.00 34.63           O  
ATOM     16  N   ALA A 209      17.792  49.222  21.139  1.00 23.88           N  
ATOM     17  CA  ALA A 209      19.144  49.357  21.669  1.00 22.16           C  
ATOM     18  C   ALA A 209      19.169  50.379  22.802  1.00 20.13           C  
ATOM     19  O   ALA A 209      19.673  50.097  23.888  1.00 18.11           O  
ATOM     20  CB  ALA A 209      20.104  49.781  20.560  1.00 23.22           C  
ATOM     21  N   ASP A 210      18.617  51.562  22.548  1.00 18.82           N  
ATOM     22  CA  ASP A 210      18.574  52.612  23.562  1.00 18.29           C  
ATOM     23  C   ASP A 210      17.739  52.184  24.761  1.00 15.83           C  
ATOM     24  O   ASP A 210      18.020  52.574  25.892  1.00 15.22           O  
ATOM     25  CB  ASP A 210      17.990  53.901  22.979  1.00 21.12           C  
ATOM     26  CG  ASP A 210      18.897  54.539  21.949  1.00 24.19           C  
ATOM     27  OD1 ASP A 210      20.079  54.144  21.871  1.00 24.80           O  
ATOM     28  OD2 ASP A 210      18.426  55.436  21.217  1.00 26.77           O  
ATOM     29  N   LEU A 211      16.709  51.383  24.509  1.00 13.97           N  
ATOM     30  CA  LEU A 211      15.845  50.900  25.581  1.00 13.86           C  
ATOM     31  C   LEU A 211      16.567  49.918  26.501  1.00 12.81           C  
ATOM     32  O   LEU A 211      16.339  49.908  27.711  1.00 11.63           O  
ATOM     33  CB  LEU A 211      14.591  50.242  24.993  1.00 12.48           C  
ATOM     34  CG  LEU A 211      13.595  51.195  24.327  1.00 13.02           C  
ATOM     35  CD1 LEU A 211      12.463  50.403  23.676  1.00 13.41           C  
ATOM     36  CD2 LEU A 211      13.051  52.161  25.375  1.00 13.18           C  
ATOM     37  N   ARG A 212      17.440  49.092  25.931  1.00 13.08           N  
ATOM     38  CA  ARG A 212      18.215  48.159  26.741  1.00 11.29           C  
ATOM     39  C   ARG A 212      19.326  48.888  27.488  1.00 11.27           C  
ATOM     40  O   ARG A 212      19.642  48.549  28.626  1.00  9.17           O  
ATOM     41  CB  ARG A 212      18.809  47.050  25.866  1.00 11.29           C  
ATOM     42  CG  ARG A 212      17.762  46.211  25.147  1.00  9.67           C  
ATOM     43  CD  ARG A 212      16.689  45.716  26.114  1.00 10.23           C  
ATOM     44  NE  ARG A 212      17.209  44.726  27.056  1.00  7.94           N  
ATOM     45  CZ  ARG A 212      16.760  44.566  28.298  1.00  9.74           C  
ATOM     46  NH1 ARG A 212      15.780  45.336  28.760  1.00  9.00           N  
ATOM     47  NH2 ARG A 212      17.283  43.629  29.077  1.00  8.87           N  
ATOM     48  N   ALA A 213      19.912  49.898  26.851  1.00 11.15           N  
ATOM     49  CA  ALA A 213      20.918  50.718  27.518  1.00 12.65           C  
ATOM     50  C   ALA A 213      20.286  51.450  28.699  1.00 12.57           C  
ATOM     51  O   ALA A 213      20.879  51.541  29.773  1.00 12.69           O  
ATOM     52  CB  ALA A 213      21.517  51.725  26.537  1.00 11.79           C  
ATOM     53  N   LEU A 214      19.080  51.968  28.492  1.00 10.68           N  
ATOM     54  CA  LEU A 214      18.342  52.634  29.560  1.00 11.24           C  
ATOM     55  C   LEU A 214      18.040  51.654  30.692  1.00 10.92           C  
ATOM     56  O   LEU A 214      18.234  51.971  31.867  1.00  9.30           O  
ATOM     57  CB  LEU A 214      17.033  53.213  29.016  1.00 11.55           C  
ATOM     58  CG  LEU A 214      16.077  53.867  30.020  1.00 11.54           C  
ATOM     59  CD1 LEU A 214      16.763  55.031  30.713  1.00 13.17           C  
ATOM     60  CD2 LEU A 214      14.827  54.338  29.292  1.00 13.04           C  
ATOM     61  N   ALA A 215      17.571  50.461  30.338  1.00  9.18           N  
ATOM     62  CA  ALA A 215      17.287  49.439  31.341  1.00  9.69           C  
ATOM     63  C   ALA A 215      18.530  49.148  32.179  1.00  8.76           C  
ATOM     64  O   ALA A 215      18.453  49.047  33.402  1.00  8.45           O  
ATOM     65  CB  ALA A 215      16.803  48.162  30.668  1.00  8.66           C  
ATOM     66  N   LYS A 216      19.674  49.018  31.514  1.00  9.29           N  
ATOM     67  CA  LYS A 216      20.920  48.699  32.202  1.00 10.70           C  
ATOM     68  C   LYS A 216      21.381  49.856  33.084  1.00 10.71           C  
ATOM     69  O   LYS A 216      21.876  49.640  34.190  1.00 10.67           O  
ATOM     70  CB  LYS A 216      22.007  48.341  31.182  1.00 12.05           C  
ATOM     71  CG  LYS A 216      23.413  48.229  31.765  1.00 16.58           C  
ATOM     72  CD  LYS A 216      23.530  47.108  32.781  1.00 20.52           C  
ATOM     73  CE  LYS A 216      24.986  46.914  33.207  1.00 22.45           C  
ATOM     74  NZ  LYS A 216      25.121  46.012  34.385  1.00 26.67           N  
ATOM     75  N   HIS A 217      21.211  51.083  32.597  1.00 11.21           N  
ATOM     76  CA  HIS A 217      21.537  52.268  33.383  1.00 11.05           C  
ATOM     77  C   HIS A 217      20.736  52.300  34.682  1.00 12.06           C  
ATOM     78  O   HIS A 217      21.277  52.585  35.750  1.00  9.64           O  
ATOM     79  CB  HIS A 217      21.248  53.539  32.577  1.00 12.36           C  
ATOM     80  CG  HIS A 217      21.245  54.789  33.403  1.00 15.11           C  
ATOM     81  ND1 HIS A 217      22.396  55.481  33.711  1.00 16.39           N  
ATOM     82  CD2 HIS A 217      20.230  55.464  33.996  1.00 14.57           C  
ATOM     83  CE1 HIS A 217      22.092  56.528  34.458  1.00 19.31           C  
ATOM     84  NE2 HIS A 217      20.784  56.540  34.646  1.00 17.13           N  
ATOM     85  N   LEU A 218      19.443  52.005  34.587  1.00  9.78           N  
ATOM     86  CA  LEU A 218      18.576  52.030  35.758  1.00  9.35           C  
ATOM     87  C   LEU A 218      18.958  50.926  36.730  1.00  9.25           C  
ATOM     88  O   LEU A 218      18.980  51.130  37.946  1.00  9.07           O  
ATOM     89  CB  LEU A 218      17.115  51.865  35.333  1.00  9.32           C  
ATOM     90  CG  LEU A 218      16.584  53.026  34.491  1.00  8.74           C  
ATOM     91  CD1 LEU A 218      15.179  52.718  33.995  1.00  8.42           C  
ATOM     92  CD2 LEU A 218      16.593  54.298  35.327  1.00  8.58           C  
ATOM     93  N   TYR A 219      19.264  49.754  36.188  1.00 10.55           N  
ATOM     94  CA  TYR A 219      19.694  48.636  37.011  1.00 12.08           C  
ATOM     95  C   TYR A 219      20.964  49.020  37.766  1.00 10.93           C  
ATOM     96  O   TYR A 219      21.062  48.811  38.976  1.00 12.15           O  
ATOM     97  CB  TYR A 219      19.950  47.406  36.132  1.00 16.27           C  
ATOM     98  CG  TYR A 219      20.283  46.147  36.898  1.00 21.48           C  
ATOM     99  CD1 TYR A 219      21.026  45.130  36.311  1.00 27.23           C  
ATOM    100  CD2 TYR A 219      19.840  45.965  38.199  1.00 23.47           C  
ATOM    101  CE1 TYR A 219      21.314  43.963  37.003  1.00 30.34           C  
ATOM    102  CE2 TYR A 219      20.123  44.807  38.897  1.00 27.38           C  
ATOM    103  CZ  TYR A 219      20.858  43.809  38.295  1.00 29.98           C  
ATOM    104  OH  TYR A 219      21.134  42.653  38.990  1.00 34.59           O  
ATOM    105  N   ASP A 220      21.931  49.595  37.059  1.00 11.13           N  
ATOM    106  CA  ASP A 220      23.187  49.983  37.687  1.00 11.88           C  
ATOM    107  C   ASP A 220      22.970  51.017  38.793  1.00 13.29           C  
ATOM    108  O   ASP A 220      23.547  50.909  39.875  1.00 13.28           O  
ATOM    109  CB  ASP A 220      24.156  50.529  36.631  1.00 13.48           C  
ATOM    110  CG  ASP A 220      24.712  49.437  35.729  1.00 14.94           C  
ATOM    111  OD1 ASP A 220      24.594  48.248  36.093  1.00 15.15           O  
ATOM    112  OD2 ASP A 220      25.263  49.764  34.657  1.00 13.78           O  
ATOM    113  N   SER A 221      22.123  52.007  38.524  1.00 14.58           N  
ATOM    114  CA  SER A 221      21.813  53.034  39.510  1.00 13.47           C  
ATOM    115  C   SER A 221      21.093  52.422  40.708  1.00 12.25           C  
ATOM    116  O   SER A 221      21.327  52.802  41.860  1.00 12.74           O  
ATOM    117  CB  SER A 221      20.934  54.119  38.887  1.00 13.55           C  
ATOM    118  OG  SER A 221      21.526  54.624  37.700  1.00 19.28           O  
ATOM    119  N   TYR A 222      20.210  51.472  40.421  1.00 12.24           N  
ATOM    120  CA  TYR A 222      19.457  50.748  41.437  1.00 12.04           C  
ATOM    121  C   TYR A 222      20.429  50.055  42.389  1.00 13.32           C  
ATOM    122  O   TYR A 222      20.244  50.078  43.606  1.00 12.18           O  
ATOM    123  CB  TYR A 222      18.560  49.726  40.730  1.00 10.52           C  
ATOM    124  CG  TYR A 222      17.794  48.755  41.602  1.00 10.91           C  
ATOM    125  CD1 TYR A 222      16.428  48.915  41.823  1.00 10.36           C  
ATOM    126  CD2 TYR A 222      18.409  47.624  42.114  1.00 10.15           C  
ATOM    127  CE1 TYR A 222      15.701  47.964  42.522  1.00  9.86           C  
ATOM    128  CE2 TYR A 222      17.692  46.671  42.813  1.00 10.68           C  
ATOM    129  CZ  TYR A 222      16.338  46.843  43.009  1.00 10.68           C  
ATOM    130  OH  TYR A 222      15.609  45.870  43.659  1.00 12.50           O  
ATOM    131  N   ILE A 223      21.472  49.451  41.831  1.00 14.87           N  
ATOM    132  CA  ILE A 223      22.486  48.781  42.639  1.00 17.81           C  
ATOM    133  C   ILE A 223      23.268  49.780  43.489  1.00 17.36           C  
ATOM    134  O   ILE A 223      23.654  49.479  44.616  1.00 18.44           O  
ATOM    135  CB  ILE A 223      23.470  47.992  41.746  1.00 18.95           C  
ATOM    136  CG1 ILE A 223      22.717  46.892  40.995  1.00 20.29           C  
ATOM    137  CG2 ILE A 223      24.579  47.387  42.591  1.00 20.47           C  
ATOM    138  CD1 ILE A 223      22.051  45.885  41.892  1.00 20.26           C  
ATOM    139  N   LYS A 224      23.494  50.975  42.951  1.00 18.32           N  
ATOM    140  CA  LYS A 224      24.200  52.010  43.697  1.00 18.99           C  
ATOM    141  C   LYS A 224      23.348  52.563  44.837  1.00 18.06           C  
ATOM    142  O   LYS A 224      23.863  52.861  45.914  1.00 18.16           O  
ATOM    143  CB  LYS A 224      24.613  53.151  42.765  1.00 20.35           C  
ATOM    144  CG  LYS A 224      25.609  52.739  41.692  1.00 26.11           C  
ATOM    145  CD  LYS A 224      25.934  53.897  40.760  1.00 29.52           C  
ATOM    146  CE  LYS A 224      26.972  53.498  39.722  1.00 31.30           C  
ATOM    147  NZ  LYS A 224      27.298  54.626  38.804  1.00 32.67           N  
ATOM    148  N   SER A 225      22.045  52.687  44.602  1.00 16.37           N  
ATOM    149  CA  SER A 225      21.153  53.367  45.540  1.00 15.13           C  
ATOM    150  C   SER A 225      20.580  52.474  46.635  1.00 14.40           C  
ATOM    151  O   SER A 225      20.308  52.940  47.743  1.00 14.27           O  
ATOM    152  CB  SER A 225      19.999  54.023  44.780  1.00 14.41           C  
ATOM    153  OG  SER A 225      20.483  54.986  43.862  1.00 16.41           O  
ATOM    154  N   PHE A 226      20.384  51.197  46.325  1.00 13.93           N  
ATOM    155  CA  PHE A 226      19.734  50.284  47.259  1.00 15.18           C  
ATOM    156  C   PHE A 226      20.662  49.152  47.695  1.00 16.54           C  
ATOM    157  O   PHE A 226      20.903  48.204  46.947  1.00 16.07           O  
ATOM    158  CB  PHE A 226      18.471  49.703  46.622  1.00 14.94           C  
ATOM    159  CG  PHE A 226      17.509  50.746  46.127  1.00 14.95           C  
ATOM    160  CD1 PHE A 226      16.897  51.619  47.013  1.00 15.19           C  
ATOM    161  CD2 PHE A 226      17.214  50.854  44.777  1.00 14.42           C  
ATOM    162  CE1 PHE A 226      16.008  52.581  46.562  1.00 15.74           C  
ATOM    163  CE2 PHE A 226      16.325  51.815  44.321  1.00 15.93           C  
ATOM    164  CZ  PHE A 226      15.723  52.679  45.215  1.00 14.02           C  
ATOM    165  N   PRO A 227      21.187  49.240  48.925  1.00 18.28           N  
ATOM    166  CA  PRO A 227      22.154  48.287  49.481  1.00 19.74           C  
ATOM    167  C   PRO A 227      21.676  46.832  49.504  1.00 20.84           C  
ATOM    168  O   PRO A 227      22.386  45.938  49.043  1.00 22.94           O  
ATOM    169  CB  PRO A 227      22.421  48.829  50.886  1.00 20.54           C  
ATOM    170  CG  PRO A 227      22.133  50.294  50.772  1.00 19.88           C  
ATOM    171  CD  PRO A 227      20.974  50.390  49.821  1.00 18.32           C  
ATOM    172  N   LEU A 228      20.483  46.592  50.038  1.00 21.57           N  
ATOM    173  CA  LEU A 228      19.954  45.231  50.096  1.00 21.78           C  
ATOM    174  C   LEU A 228      19.003  44.962  48.938  1.00 20.35           C  
ATOM    175  O   LEU A 228      17.842  45.366  48.961  1.00 21.72           O  
ATOM    176  CB  LEU A 228      19.236  44.984  51.429  1.00 23.62           C  
ATOM    177  CG  LEU A 228      18.736  43.555  51.686  1.00 24.40           C  
ATOM    178  CD1 LEU A 228      19.822  42.552  51.352  1.00 21.19           C  
ATOM    179  CD2 LEU A 228      18.316  43.410  53.142  1.00 25.52           C  
ATOM    180  N   THR A 229      19.515  44.270  47.927  1.00 18.71           N  
ATOM    181  CA  THR A 229      18.755  43.957  46.725  1.00 17.39           C  
ATOM    182  C   THR A 229      17.900  42.717  46.952  1.00 16.34           C  
ATOM    183  O   THR A 229      18.083  42.000  47.937  1.00 15.89           O  
ATOM    184  CB  THR A 229      19.699  43.682  45.544  1.00 16.95           C  
ATOM    185  OG1 THR A 229      20.541  42.566  45.861  1.00 15.38           O  
ATOM    186  CG2 THR A 229      20.572  44.896  45.270  1.00 16.10           C  
ATOM    187  N   LYS A 230      16.970  42.462  46.038  1.00 14.76           N  
ATOM    188  CA  LYS A 230      16.164  41.251  46.120  1.00 15.70           C  
ATOM    189  C   LYS A 230      17.056  40.025  45.971  1.00 16.78           C  
ATOM    190  O   LYS A 230      16.834  39.005  46.621  1.00 16.50           O  
ATOM    191  CB  LYS A 230      15.087  41.241  45.032  1.00 13.69           C  
ATOM    192  CG  LYS A 230      14.168  40.030  45.104  1.00 14.42           C  
ATOM    193  CD  LYS A 230      12.935  40.191  44.226  1.00 13.51           C  
ATOM    194  CE  LYS A 230      12.001  38.994  44.376  1.00 15.37           C  
ATOM    195  NZ  LYS A 230      10.775  39.124  43.533  1.00 14.72           N  
ATOM    196  N   ALA A 231      18.072  40.129  45.120  1.00 17.38           N  
ATOM    197  CA  ALA A 231      19.004  39.025  44.929  1.00 19.17           C  
ATOM    198  C   ALA A 231      19.700  38.690  46.244  1.00 19.38           C  
ATOM    199  O   ALA A 231      19.705  37.540  46.678  1.00 20.23           O  
ATOM    200  CB  ALA A 231      20.035  39.388  43.867  1.00 19.29           C  
ATOM    201  N   LYS A 232      20.279  39.701  46.881  1.00 21.15           N  
ATOM    202  CA  LYS A 232      20.983  39.494  48.140  1.00 22.45           C  
ATOM    203  C   LYS A 232      20.026  39.074  49.250  1.00 22.54           C  
ATOM    204  O   LYS A 232      20.394  38.305  50.139  1.00 23.24           O  
ATOM    205  CB  LYS A 232      21.731  40.768  48.540  1.00 22.46           C  
ATOM    206  CG  LYS A 232      22.877  41.107  47.600  1.00 25.54           C  
ATOM    207  CD  LYS A 232      23.668  42.315  48.070  1.00 28.05           C  
ATOM    208  CE  LYS A 232      24.940  42.480  47.246  1.00 28.48           C  
ATOM    209  NZ  LYS A 232      25.779  43.616  47.722  1.00 30.85           N  
ATOM    210  N   ALA A 233      18.793  39.569  49.191  1.00 21.87           N  
ATOM    211  CA  ALA A 233      17.782  39.203  50.176  1.00 21.62           C  
ATOM    212  C   ALA A 233      17.373  37.741  50.027  1.00 23.25           C  
ATOM    213  O   ALA A 233      17.279  37.013  51.014  1.00 21.91           O  
ATOM    214  CB  ALA A 233      16.562  40.104  50.034  1.00 22.64           C  
ATOM    215  N   ARG A 234      17.132  37.308  48.792  1.00 23.15           N  
ATOM    216  CA  ARG A 234      16.713  35.931  48.555  1.00 25.51           C  
ATOM    217  C   ARG A 234      17.849  34.971  48.896  1.00 25.81           C  
ATOM    218  O   ARG A 234      17.612  33.824  49.280  1.00 26.56           O  
ATOM    219  CB  ARG A 234      16.292  35.731  47.095  1.00 26.80           C  
ATOM    220  CG  ARG A 234      15.238  36.711  46.583  1.00 29.80           C  
ATOM    221  CD  ARG A 234      14.280  37.178  47.675  1.00 30.79           C  
ATOM    222  NE  ARG A 234      13.219  36.211  47.942  1.00 31.97           N  
ATOM    223  CZ  ARG A 234      12.068  36.512  48.539  1.00 33.17           C  
ATOM    224  NH1 ARG A 234      11.824  37.756  48.932  1.00 30.93           N  
ATOM    225  NH2 ARG A 234      11.161  35.567  48.750  1.00 31.79           N  
ATOM    226  N   ALA A 235      19.084  35.445  48.758  1.00 26.70           N  
ATOM    227  CA  ALA A 235      20.253  34.646  49.110  1.00 28.63           C  
ATOM    228  C   ALA A 235      20.289  34.403  50.613  1.00 29.48           C  
ATOM    229  O   ALA A 235      20.750  33.358  51.074  1.00 30.45           O  
ATOM    230  CB  ALA A 235      21.521  35.358  48.668  1.00 27.98           C  
ATOM    231  N   ILE A 236      19.799  35.376  51.373  1.00 30.39           N  
ATOM    232  CA  ILE A 236      19.737  35.259  52.824  1.00 31.05           C  
ATOM    233  C   ILE A 236      18.533  34.430  53.256  1.00 32.76           C  
ATOM    234  O   ILE A 236      18.664  33.507  54.060  1.00 33.26           O  
ATOM    235  CB  ILE A 236      19.652  36.647  53.488  1.00 30.42           C  
ATOM    236  CG1 ILE A 236      20.904  37.458  53.150  1.00 29.89           C  
ATOM    237  CG2 ILE A 236      19.506  36.496  54.994  1.00 30.06           C  
ATOM    238  CD1 ILE A 236      20.907  38.854  53.731  1.00 29.80           C  
ATOM    239  N   LEU A 237      17.362  34.753  52.716  1.00 34.37           N  
ATOM    240  CA  LEU A 237      16.144  34.020  53.044  1.00 36.03           C  
ATOM    241  C   LEU A 237      16.323  32.516  52.864  1.00 37.59           C  
ATOM    242  O   LEU A 237      15.844  31.727  53.677  1.00 38.07           O  
ATOM    243  CB  LEU A 237      14.976  34.496  52.174  1.00 36.31           C  
ATOM    244  CG  LEU A 237      14.105  35.628  52.728  1.00 37.84           C  
ATOM    245  CD1 LEU A 237      14.938  36.877  52.895  1.00 37.88           C  
ATOM    246  CD2 LEU A 237      12.941  35.892  51.789  1.00 37.52           C  
ATOM    247  N   THR A 238      17.012  32.123  51.797  1.00 39.01           N  
ATOM    248  CA  THR A 238      17.176  30.708  51.481  1.00 40.61           C  
ATOM    249  C   THR A 238      18.364  30.092  52.213  1.00 41.69           C  
ATOM    250  O   THR A 238      18.209  29.126  52.959  1.00 42.88           O  
ATOM    251  CB  THR A 238      17.366  30.495  49.964  1.00 40.00           C  
ATOM    252  OG1 THR A 238      18.494  31.252  49.508  1.00 40.90           O  
ATOM    253  CG2 THR A 238      16.123  30.931  49.209  1.00 38.94           C  
ATOM    254  N   GLY A 239      19.550  30.653  51.999  1.00 43.32           N  
ATOM    255  CA  GLY A 239      20.733  30.138  52.663  1.00 44.32           C  
ATOM    256  C   GLY A 239      21.956  30.082  51.768  1.00 45.44           C  
ATOM    257  O   GLY A 239      22.916  29.374  52.069  1.00 45.69           O  
ATOM    258  N   LYS A 240      21.926  30.830  50.669  1.00 46.14           N  
ATOM    259  CA  LYS A 240      23.067  30.904  49.762  1.00 47.47           C  
ATOM    260  C   LYS A 240      24.338  31.292  50.511  1.00 48.13           C  
ATOM    261  O   LYS A 240      25.401  30.709  50.292  1.00 48.76           O  
ATOM    262  CB  LYS A 240      22.798  31.926  48.655  1.00 47.47           C  
ATOM    263  CG  LYS A 240      24.030  32.301  47.846  1.00 47.53           C  
ATOM    264  CD  LYS A 240      23.764  33.514  46.969  1.00 47.95           C  
ATOM    265  CE  LYS A 240      25.058  34.123  46.453  1.00 49.08           C  
ATOM    266  NZ  LYS A 240      24.826  35.445  45.804  1.00 50.43           N  
ATOM    267  N   THR A 241      24.222  32.276  51.396  1.00 48.65           N  
ATOM    268  CA  THR A 241      25.367  32.746  52.166  1.00 49.51           C  
ATOM    269  C   THR A 241      25.672  31.803  53.323  1.00 50.26           C  
ATOM    270  O   THR A 241      24.820  31.018  53.742  1.00 50.36           O  
ATOM    271  CB  THR A 241      25.120  34.157  52.738  1.00 49.64           C  
ATOM    272  OG1 THR A 241      23.958  34.136  53.577  1.00 50.20           O  
ATOM    273  CG2 THR A 241      24.912  35.159  51.614  1.00 49.75           C  
ATOM    274  N   THR A 242      26.895  31.880  53.835  1.00 50.99           N  
ATOM    275  CA  THR A 242      27.302  31.053  54.963  1.00 51.62           C  
ATOM    276  C   THR A 242      27.516  31.917  56.201  1.00 51.61           C  
ATOM    277  O   THR A 242      27.626  31.407  57.315  1.00 51.74           O  
ATOM    278  CB  THR A 242      28.603  30.288  54.648  1.00 51.78           C  
ATOM    279  OG1 THR A 242      28.413  29.493  53.470  1.00 52.76           O  
ATOM    280  CG2 THR A 242      28.981  29.374  55.808  1.00 52.39           C  
ATOM    281  N   ASP A 243      27.568  33.230  55.999  1.00 51.46           N  
ATOM    282  CA  ASP A 243      27.711  34.165  57.107  1.00 51.33           C  
ATOM    283  C   ASP A 243      26.621  33.941  58.148  1.00 50.68           C  
ATOM    284  O   ASP A 243      25.644  33.233  57.896  1.00 50.55           O  
ATOM    285  CB  ASP A 243      27.639  35.607  56.599  1.00 52.19           C  
ATOM    286  CG  ASP A 243      27.632  36.621  57.727  1.00 52.91           C  
ATOM    287  OD1 ASP A 243      28.726  36.992  58.204  1.00 52.90           O  
ATOM    288  OD2 ASP A 243      26.532  37.046  58.139  1.00 53.15           O  
ATOM    289  N   LYS A 244      26.796  34.545  59.319  1.00 50.12           N  
ATOM    290  CA  LYS A 244      25.807  34.443  60.382  1.00 48.57           C  
ATOM    291  C   LYS A 244      24.420  34.779  59.846  1.00 47.04           C  
ATOM    292  O   LYS A 244      24.132  35.928  59.507  1.00 47.02           O  
ATOM    293  CB  LYS A 244      26.159  35.397  61.528  1.00 49.27           C  
ATOM    294  CG  LYS A 244      27.539  35.176  62.127  1.00 50.48           C  
ATOM    295  CD  LYS A 244      28.603  35.963  61.377  1.00 50.85           C  
ATOM    296  CE  LYS A 244      29.995  35.671  61.919  1.00 51.50           C  
ATOM    297  NZ  LYS A 244      30.088  35.910  63.386  1.00 52.39           N  
ATOM    298  N   SER A 245      23.567  33.764  59.769  1.00 44.16           N  
ATOM    299  CA  SER A 245      22.181  33.959  59.370  1.00 40.65           C  
ATOM    300  C   SER A 245      21.582  35.054  60.249  1.00 37.52           C  
ATOM    301  O   SER A 245      22.055  35.297  61.361  1.00 36.59           O  
ATOM    302  CB  SER A 245      21.405  32.650  59.548  1.00 42.58           C  
ATOM    303  OG  SER A 245      20.113  32.724  58.971  1.00 44.94           O  
ATOM    304  N   PRO A 246      20.539  35.738  59.760  1.00 33.91           N  
ATOM    305  CA  PRO A 246      19.913  36.772  60.589  1.00 31.82           C  
ATOM    306  C   PRO A 246      19.354  36.192  61.884  1.00 29.66           C  
ATOM    307  O   PRO A 246      18.969  35.024  61.937  1.00 28.75           O  
ATOM    308  CB  PRO A 246      18.815  37.339  59.691  1.00 30.97           C  
ATOM    309  CG  PRO A 246      18.529  36.256  58.712  1.00 32.31           C  
ATOM    310  CD  PRO A 246      19.831  35.545  58.484  1.00 33.04           C  
ATOM    311  N   PHE A 247      19.321  37.009  62.930  1.00 27.82           N  
ATOM    312  CA  PHE A 247      18.727  36.590  64.192  1.00 25.87           C  
ATOM    313  C   PHE A 247      17.210  36.640  64.068  1.00 25.24           C  
ATOM    314  O   PHE A 247      16.646  37.650  63.643  1.00 23.27           O  
ATOM    315  CB  PHE A 247      19.188  37.507  65.327  1.00 27.51           C  
ATOM    316  CG  PHE A 247      18.810  37.012  66.694  1.00 27.79           C  
ATOM    317  CD1 PHE A 247      19.665  36.190  67.409  1.00 27.47           C  
ATOM    318  CD2 PHE A 247      17.597  37.364  67.262  1.00 28.87           C  
ATOM    319  CE1 PHE A 247      19.318  35.729  68.665  1.00 28.26           C  
ATOM    320  CE2 PHE A 247      17.245  36.905  68.518  1.00 29.69           C  
ATOM    321  CZ  PHE A 247      18.106  36.087  69.219  1.00 28.72           C  
ATOM    322  N   VAL A 248      16.555  35.545  64.441  1.00 23.99           N  
ATOM    323  CA  VAL A 248      15.119  35.399  64.234  1.00 23.56           C  
ATOM    324  C   VAL A 248      14.314  35.887  65.433  1.00 23.56           C  
ATOM    325  O   VAL A 248      14.446  35.363  66.540  1.00 23.11           O  
ATOM    326  CB  VAL A 248      14.754  33.927  63.952  1.00 23.48           C  
ATOM    327  CG1 VAL A 248      13.253  33.787  63.763  1.00 24.63           C  
ATOM    328  CG2 VAL A 248      15.494  33.439  62.716  1.00 24.44           C  
ATOM    329  N   ILE A 249      13.479  36.896  65.202  1.00 23.36           N  
ATOM    330  CA  ILE A 249      12.609  37.435  66.241  1.00 24.11           C  
ATOM    331  C   ILE A 249      11.167  37.024  65.962  1.00 25.26           C  
ATOM    332  O   ILE A 249      10.576  37.443  64.964  1.00 25.26           O  
ATOM    333  CB  ILE A 249      12.693  38.975  66.290  1.00 23.91           C  
ATOM    334  CG1 ILE A 249      14.137  39.406  66.557  1.00 23.70           C  
ATOM    335  CG2 ILE A 249      11.777  39.517  67.375  1.00 22.92           C  
ATOM    336  CD1 ILE A 249      14.348  40.905  66.513  1.00 24.81           C  
ATOM    337  N   TYR A 250      10.609  36.203  66.847  1.00 25.55           N  
ATOM    338  CA  TYR A 250       9.297  35.606  66.624  1.00 27.31           C  
ATOM    339  C   TYR A 250       8.366  35.810  67.816  1.00 27.71           C  
ATOM    340  O   TYR A 250       7.186  35.467  67.755  1.00 28.20           O  
ATOM    341  CB  TYR A 250       9.447  34.110  66.345  1.00 29.20           C  
ATOM    342  CG  TYR A 250      10.218  33.383  67.421  1.00 32.43           C  
ATOM    343  CD1 TYR A 250       9.564  32.793  68.495  1.00 33.53           C  
ATOM    344  CD2 TYR A 250      11.605  33.314  67.380  1.00 33.51           C  
ATOM    345  CE1 TYR A 250      10.270  32.157  69.500  1.00 35.20           C  
ATOM    346  CE2 TYR A 250      12.319  32.680  68.380  1.00 35.32           C  
ATOM    347  CZ  TYR A 250      11.647  32.104  69.438  1.00 35.61           C  
ATOM    348  OH  TYR A 250      12.355  31.480  70.440  1.00 36.55           O  
ATOM    349  N   ASP A 251       8.901  36.357  68.903  1.00 27.94           N  
ATOM    350  CA  ASP A 251       8.090  36.655  70.078  1.00 29.16           C  
ATOM    351  C   ASP A 251       8.757  37.710  70.952  1.00 28.85           C  
ATOM    352  O   ASP A 251       9.817  38.235  70.608  1.00 28.52           O  
ATOM    353  CB  ASP A 251       7.844  35.381  70.896  1.00 29.55           C  
ATOM    354  CG  ASP A 251       9.083  34.907  71.637  1.00 31.78           C  
ATOM    355  OD1 ASP A 251      10.208  35.260  71.226  1.00 31.27           O  
ATOM    356  OD2 ASP A 251       8.929  34.175  72.638  1.00 32.97           O  
ATOM    357  N   MET A 252       8.130  38.019  72.082  1.00 29.92           N  
ATOM    358  CA  MET A 252       8.627  39.061  72.973  1.00 30.13           C  
ATOM    359  C   MET A 252       9.994  38.693  73.536  1.00 30.57           C  
ATOM    360  O   MET A 252      10.843  39.561  73.752  1.00 30.16           O  
ATOM    361  CB  MET A 252       7.639  39.282  74.121  1.00 31.01           C  
ATOM    362  CG  MET A 252       6.253  39.699  73.664  1.00 30.71           C  
ATOM    363  SD  MET A 252       6.287  41.233  72.722  1.00 31.01           S  
ATOM    364  CE  MET A 252       4.553  41.377  72.260  1.00 28.44           C  
ATOM    365  N   ASN A 253      10.202  37.401  73.767  1.00 31.36           N  
ATOM    366  CA  ASN A 253      11.447  36.916  74.348  1.00 31.85           C  
ATOM    367  C   ASN A 253      12.587  37.015  73.342  1.00 31.86           C  
ATOM    368  O   ASN A 253      13.669  37.502  73.663  1.00 30.97           O  
ATOM    369  CB  ASN A 253      11.286  35.463  74.805  1.00 33.37           C  
ATOM    370  CG  ASN A 253      12.467  34.973  75.622  1.00 34.46           C  
ATOM    371  OD1 ASN A 253      13.594  34.910  75.131  1.00 36.00           O  
ATOM    372  ND2 ASN A 253      12.215  34.627  76.878  1.00 35.49           N  
ATOM    373  N   SER A 254      12.341  36.558  72.119  1.00 31.14           N  
ATOM    374  CA  SER A 254      13.360  36.614  71.079  1.00 30.72           C  
ATOM    375  C   SER A 254      13.711  38.060  70.748  1.00 31.17           C  
ATOM    376  O   SER A 254      14.849  38.366  70.391  1.00 30.89           O  
ATOM    377  CB  SER A 254      12.874  35.890  69.820  1.00 29.48           C  
ATOM    378  OG  SER A 254      11.618  36.387  69.392  1.00 28.48           O  
ATOM    379  N   LEU A 255      12.732  38.949  70.879  1.00 31.61           N  
ATOM    380  CA  LEU A 255      12.934  40.358  70.564  1.00 32.38           C  
ATOM    381  C   LEU A 255      13.921  41.017  71.518  1.00 34.27           C  
ATOM    382  O   LEU A 255      14.909  41.613  71.090  1.00 33.29           O  
ATOM    383  CB  LEU A 255      11.603  41.112  70.619  1.00 31.92           C  
ATOM    384  CG  LEU A 255      11.701  42.639  70.543  1.00 31.35           C  
ATOM    385  CD1 LEU A 255      12.349  43.053  69.232  1.00 32.47           C  
ATOM    386  CD2 LEU A 255      10.317  43.246  70.664  1.00 31.49           C  
ATOM    387  N   MET A 256      13.652  40.904  72.814  1.00 37.00           N  
ATOM    388  CA  MET A 256      14.429  41.623  73.814  1.00 40.30           C  
ATOM    389  C   MET A 256      15.917  41.290  73.762  1.00 39.77           C  
ATOM    390  O   MET A 256      16.758  42.138  74.063  1.00 41.10           O  
ATOM    391  CB  MET A 256      13.870  41.344  75.215  1.00 44.03           C  
ATOM    392  CG  MET A 256      13.394  39.915  75.440  1.00 48.83           C  
ATOM    393  SD  MET A 256      14.708  38.781  75.927  1.00 53.15           S  
ATOM    394  CE  MET A 256      13.906  37.869  77.250  1.00 52.90           C  
ATOM    395  N   MET A 257      16.244  40.063  73.373  1.00 38.48           N  
ATOM    396  CA  MET A 257      17.639  39.644  73.292  1.00 38.56           C  
ATOM    397  C   MET A 257      18.270  39.970  71.944  1.00 39.68           C  
ATOM    398  O   MET A 257      19.487  40.119  71.840  1.00 39.66           O  
ATOM    399  CB  MET A 257      17.756  38.146  73.562  1.00 34.84           C  
ATOM    400  CG  MET A 257      17.573  37.783  75.021  1.00 32.75           C  
ATOM    401  SD  MET A 257      17.489  36.019  75.287  1.00 26.84           S  
ATOM    402  CE  MET A 257      16.925  35.961  76.984  1.00 29.79           C  
ATOM    403  N   GLY A 258      17.438  40.077  70.915  1.00 40.97           N  
ATOM    404  CA  GLY A 258      17.944  40.418  69.599  1.00 42.12           C  
ATOM    405  C   GLY A 258      17.998  41.915  69.368  1.00 44.08           C  
ATOM    406  O   GLY A 258      18.471  42.369  68.326  1.00 44.47           O  
ATOM    407  N   GLU A 259      17.520  42.687  70.341  1.00 45.37           N  
ATOM    408  CA  GLU A 259      17.419  44.135  70.188  1.00 46.19           C  
ATOM    409  C   GLU A 259      18.781  44.808  70.081  1.00 46.02           C  
ATOM    410  O   GLU A 259      18.874  46.035  70.073  1.00 46.60           O  
ATOM    411  CB  GLU A 259      16.641  44.745  71.360  1.00 47.42           C  
ATOM    412  CG  GLU A 259      15.149  44.450  71.339  1.00 49.34           C  
ATOM    413  CD  GLU A 259      14.375  45.257  72.365  1.00 50.94           C  
ATOM    414  OE1 GLU A 259      14.645  46.470  72.497  1.00 51.94           O  
ATOM    415  OE2 GLU A 259      13.495  44.677  73.039  1.00 51.18           O  
ATOM    416  N   ASP A 260      19.836  44.006  70.000  1.00 45.82           N  
ATOM    417  CA  ASP A 260      21.182  44.548  69.876  1.00 45.99           C  
ATOM    418  C   ASP A 260      21.815  44.157  68.545  1.00 45.05           C  
ATOM    419  O   ASP A 260      22.754  44.804  68.080  1.00 44.97           O  
ATOM    420  CB  ASP A 260      22.058  44.058  71.030  1.00 47.59           C  
ATOM    421  CG  ASP A 260      23.317  44.885  71.192  1.00 49.23           C  
ATOM    422  OD1 ASP A 260      23.222  46.007  71.735  1.00 49.74           O  
ATOM    423  OD2 ASP A 260      24.399  44.418  70.775  1.00 49.22           O  
ATOM    424  N   LYS A 261      21.299  43.094  67.937  1.00 43.62           N  
ATOM    425  CA  LYS A 261      21.763  42.673  66.621  1.00 42.83           C  
ATOM    426  C   LYS A 261      20.939  43.300  65.502  1.00 41.89           C  
ATOM    427  O   LYS A 261      21.317  43.233  64.332  1.00 42.49           O  
ATOM    428  CB  LYS A 261      21.716  41.150  66.501  1.00 42.20           C  
ATOM    429  CG  LYS A 261      22.959  40.451  67.017  1.00 42.45           C  
ATOM    430  CD  LYS A 261      22.918  38.964  66.710  1.00 42.51           C  
ATOM    431  CE  LYS A 261      24.314  38.368  66.700  1.00 43.45           C  
ATOM    432  NZ  LYS A 261      25.119  38.882  65.556  1.00 43.92           N  
ATOM    433  N   ILE A 262      19.811  43.904  65.861  1.00 40.69           N  
ATOM    434  CA  ILE A 262      18.991  44.606  64.881  1.00 39.22           C  
ATOM    435  C   ILE A 262      19.123  46.114  65.046  1.00 39.91           C  
ATOM    436  O   ILE A 262      19.050  46.861  64.072  1.00 40.09           O  
ATOM    437  CB  ILE A 262      17.502  44.224  65.008  1.00 37.14           C  
ATOM    438  CG1 ILE A 262      16.961  44.658  66.370  1.00 36.19           C  
ATOM    439  CG2 ILE A 262      17.336  42.726  64.824  1.00 35.96           C  
ATOM    440  CD1 ILE A 262      15.481  44.387  66.550  1.00 34.84           C  
ATOM    441  N   LYS A 263      19.320  46.559  66.283  1.00 40.95           N  
ATOM    442  CA  LYS A 263      19.490  47.980  66.559  1.00 41.79           C  
ATOM    443  C   LYS A 263      20.963  48.366  66.622  1.00 42.82           C  
ATOM    444  O   LYS A 263      21.656  48.070  67.597  1.00 42.89           O  
ATOM    445  CB  LYS A 263      18.795  48.352  67.874  1.00 40.94           C  
ATOM    446  CG  LYS A 263      17.329  48.730  67.711  1.00 40.23           C  
ATOM    447  CD  LYS A 263      16.409  47.851  68.545  1.00 40.45           C  
ATOM    448  CE  LYS A 263      14.960  48.314  68.431  1.00 40.63           C  
ATOM    449  NZ  LYS A 263      14.011  47.445  69.186  1.00 41.04           N  
ATOM    450  N   PHE A 264      21.435  49.031  65.571  1.00 44.24           N  
ATOM    451  CA  PHE A 264      22.809  49.517  65.516  1.00 44.85           C  
ATOM    452  C   PHE A 264      22.949  50.828  66.281  1.00 45.53           C  
ATOM    453  O   PHE A 264      23.449  51.819  65.745  1.00 45.88           O  
ATOM    454  CB  PHE A 264      23.238  49.729  64.062  1.00 45.50           C  
ATOM    455  CG  PHE A 264      23.602  48.460  63.345  1.00 46.04           C  
ATOM    456  CD1 PHE A 264      22.725  47.388  63.311  1.00 46.60           C  
ATOM    457  CD2 PHE A 264      24.822  48.343  62.701  1.00 46.03           C  
ATOM    458  CE1 PHE A 264      23.060  46.222  62.647  1.00 46.32           C  
ATOM    459  CE2 PHE A 264      25.163  47.182  62.035  1.00 46.65           C  
ATOM    460  CZ  PHE A 264      24.281  46.120  62.008  1.00 46.55           C  
ATOM    461  N   GLU A 272      16.479  54.942  76.173  1.00 50.42           N  
ATOM    462  CA  GLU A 272      15.049  54.721  75.992  1.00 50.49           C  
ATOM    463  C   GLU A 272      14.621  53.434  76.696  1.00 50.30           C  
ATOM    464  O   GLU A 272      14.708  53.332  77.921  1.00 50.93           O  
ATOM    465  CB  GLU A 272      14.717  54.642  74.498  1.00 50.61           C  
ATOM    466  CG  GLU A 272      13.228  54.658  74.180  1.00 50.90           C  
ATOM    467  CD  GLU A 272      12.945  54.979  72.722  1.00 51.81           C  
ATOM    468  OE1 GLU A 272      13.179  56.134  72.307  1.00 51.30           O  
ATOM    469  OE2 GLU A 272      12.489  54.075  71.990  1.00 52.35           O  
ATOM    470  N   GLN A 273      14.156  52.459  75.921  1.00 49.86           N  
ATOM    471  CA  GLN A 273      13.791  51.152  76.462  1.00 49.08           C  
ATOM    472  C   GLN A 273      12.644  51.231  77.466  1.00 48.04           C  
ATOM    473  O   GLN A 273      12.502  50.357  78.321  1.00 48.33           O  
ATOM    474  CB  GLN A 273      15.007  50.500  77.128  1.00 49.59           C  
ATOM    475  CG  GLN A 273      16.151  50.198  76.173  1.00 50.58           C  
ATOM    476  CD  GLN A 273      15.800  49.117  75.167  1.00 51.02           C  
ATOM    477  OE1 GLN A 273      15.140  48.134  75.503  1.00 51.32           O  
ATOM    478  NE2 GLN A 273      16.239  49.295  73.925  1.00 50.47           N  
ATOM    479  N   SER A 274      11.829  52.277  77.363  1.00 46.84           N  
ATOM    480  CA  SER A 274      10.715  52.462  78.287  1.00 44.85           C  
ATOM    481  C   SER A 274       9.360  52.340  77.593  1.00 43.49           C  
ATOM    482  O   SER A 274       8.333  52.155  78.247  1.00 43.41           O  
ATOM    483  CB  SER A 274      10.817  53.826  78.971  1.00 45.46           C  
ATOM    484  OG  SER A 274       9.793  53.984  79.938  1.00 46.44           O  
ATOM    485  N   LYS A 275       9.361  52.447  76.268  1.00 41.50           N  
ATOM    486  CA  LYS A 275       8.125  52.355  75.497  1.00 38.98           C  
ATOM    487  C   LYS A 275       7.783  50.899  75.197  1.00 36.12           C  
ATOM    488  O   LYS A 275       8.674  50.068  75.022  1.00 35.73           O  
ATOM    489  CB  LYS A 275       8.262  53.138  74.189  1.00 39.80           C  
ATOM    490  CG  LYS A 275       8.616  54.604  74.380  1.00 41.45           C  
ATOM    491  CD  LYS A 275       8.593  55.356  73.061  1.00 42.93           C  
ATOM    492  CE  LYS A 275       8.934  56.826  73.256  1.00 43.97           C  
ATOM    493  NZ  LYS A 275       8.840  57.594  71.983  1.00 44.51           N  
ATOM    494  N   GLU A 276       6.490  50.594  75.136  1.00 33.66           N  
ATOM    495  CA  GLU A 276       6.041  49.222  74.929  1.00 32.14           C  
ATOM    496  C   GLU A 276       6.509  48.678  73.583  1.00 30.72           C  
ATOM    497  O   GLU A 276       6.869  49.439  72.685  1.00 30.01           O  
ATOM    498  CB  GLU A 276       4.515  49.141  75.015  1.00 31.98           C  
ATOM    499  CG  GLU A 276       3.786  49.963  73.971  1.00 32.06           C  
ATOM    500  CD  GLU A 276       2.287  49.740  73.998  1.00 32.12           C  
ATOM    501  OE1 GLU A 276       1.845  48.612  73.690  1.00 32.31           O  
ATOM    502  OE2 GLU A 276       1.550  50.692  74.329  1.00 32.35           O  
ATOM    503  N   VAL A 277       6.498  47.355  73.453  1.00 29.27           N  
ATOM    504  CA  VAL A 277       7.028  46.688  72.269  1.00 27.63           C  
ATOM    505  C   VAL A 277       6.421  47.203  70.969  1.00 25.74           C  
ATOM    506  O   VAL A 277       7.146  47.557  70.039  1.00 25.08           O  
ATOM    507  CB  VAL A 277       6.798  45.164  72.342  1.00 28.22           C  
ATOM    508  CG1 VAL A 277       7.223  44.510  71.035  1.00 28.89           C  
ATOM    509  CG2 VAL A 277       7.584  44.578  73.502  1.00 30.37           C  
ATOM    510  N   ALA A 278       5.094  47.243  70.905  1.00 24.26           N  
ATOM    511  CA  ALA A 278       4.404  47.639  69.681  1.00 23.63           C  
ATOM    512  C   ALA A 278       4.867  49.014  69.210  1.00 23.33           C  
ATOM    513  O   ALA A 278       5.044  49.243  68.012  1.00 22.41           O  
ATOM    514  CB  ALA A 278       2.898  47.642  69.907  1.00 22.14           C  
ATOM    515  N   ILE A 279       5.069  49.924  70.158  1.00 23.06           N  
ATOM    516  CA  ILE A 279       5.530  51.270  69.843  1.00 23.06           C  
ATOM    517  C   ILE A 279       6.973  51.248  69.357  1.00 22.62           C  
ATOM    518  O   ILE A 279       7.324  51.935  68.397  1.00 22.02           O  
ATOM    519  CB  ILE A 279       5.450  52.197  71.074  1.00 24.95           C  
ATOM    520  CG1 ILE A 279       4.005  52.303  71.561  1.00 26.22           C  
ATOM    521  CG2 ILE A 279       5.981  53.578  70.718  1.00 25.82           C  
ATOM    522  CD1 ILE A 279       3.077  52.964  70.575  1.00 28.34           C  
ATOM    523  N   ARG A 280       7.807  50.458  70.026  1.00 21.53           N  
ATOM    524  CA  ARG A 280       9.223  50.389  69.687  1.00 22.86           C  
ATOM    525  C   ARG A 280       9.401  49.852  68.272  1.00 21.63           C  
ATOM    526  O   ARG A 280      10.197  50.376  67.494  1.00 19.11           O  
ATOM    527  CB  ARG A 280       9.968  49.490  70.680  1.00 24.86           C  
ATOM    528  CG  ARG A 280       9.802  49.904  72.135  1.00 28.50           C  
ATOM    529  CD  ARG A 280      10.983  49.468  72.994  1.00 31.40           C  
ATOM    530  NE  ARG A 280      11.170  48.019  73.003  1.00 34.35           N  
ATOM    531  CZ  ARG A 280      10.539  47.187  73.826  1.00 36.10           C  
ATOM    532  NH1 ARG A 280       9.673  47.657  74.714  1.00 37.05           N  
ATOM    533  NH2 ARG A 280      10.778  45.884  73.765  1.00 37.64           N  
ATOM    534  N   ILE A 281       8.649  48.809  67.940  1.00 20.61           N  
ATOM    535  CA  ILE A 281       8.731  48.214  66.613  1.00 20.15           C  
ATOM    536  C   ILE A 281       8.217  49.172  65.545  1.00 19.28           C  
ATOM    537  O   ILE A 281       8.755  49.227  64.439  1.00 19.71           O  
ATOM    538  CB  ILE A 281       7.928  46.895  66.547  1.00 20.51           C  
ATOM    539  CG1 ILE A 281       8.552  45.868  67.493  1.00 18.59           C  
ATOM    540  CG2 ILE A 281       7.907  46.361  65.121  1.00 19.52           C  
ATOM    541  CD1 ILE A 281       7.876  44.521  67.465  1.00 20.63           C  
ATOM    542  N   PHE A 282       7.181  49.935  65.875  1.00 19.51           N  
ATOM    543  CA  PHE A 282       6.628  50.893  64.926  1.00 19.78           C  
ATOM    544  C   PHE A 282       7.634  52.000  64.627  1.00 20.45           C  
ATOM    545  O   PHE A 282       7.823  52.382  63.471  1.00 19.36           O  
ATOM    546  CB  PHE A 282       5.336  51.501  65.473  1.00 19.64           C  
ATOM    547  CG  PHE A 282       4.749  52.562  64.588  1.00 20.97           C  
ATOM    548  CD1 PHE A 282       4.094  52.222  63.417  1.00 19.74           C  
ATOM    549  CD2 PHE A 282       4.855  53.900  64.925  1.00 21.65           C  
ATOM    550  CE1 PHE A 282       3.555  53.195  62.600  1.00 21.63           C  
ATOM    551  CE2 PHE A 282       4.316  54.881  64.108  1.00 22.55           C  
ATOM    552  CZ  PHE A 282       3.666  54.526  62.945  1.00 20.70           C  
ATOM    553  N   GLN A 283       8.281  52.508  65.672  1.00 19.86           N  
ATOM    554  CA  GLN A 283       9.335  53.501  65.503  1.00 21.25           C  
ATOM    555  C   GLN A 283      10.450  52.946  64.621  1.00 20.31           C  
ATOM    556  O   GLN A 283      11.023  53.668  63.806  1.00 19.86           O  
ATOM    557  CB  GLN A 283       9.910  53.903  66.863  1.00 23.74           C  
ATOM    558  CG  GLN A 283       8.889  54.491  67.825  1.00 28.53           C  
ATOM    559  CD  GLN A 283       8.246  55.759  67.298  1.00 31.48           C  
ATOM    560  OE1 GLN A 283       8.927  56.648  66.782  1.00 33.85           O  
ATOM    561  NE2 GLN A 283       6.926  55.852  67.429  1.00 33.06           N  
ATOM    562  N   GLY A 284      10.754  51.663  64.786  1.00 18.55           N  
ATOM    563  CA  GLY A 284      11.753  51.033  63.942  1.00 17.26           C  
ATOM    564  C   GLY A 284      11.346  51.076  62.481  1.00 16.61           C  
ATOM    565  O   GLY A 284      12.142  51.434  61.611  1.00 15.70           O  
ATOM    566  N   CYS A 285      10.097  50.722  62.207  1.00 16.80           N  
ATOM    567  CA  CYS A 285       9.585  50.788  60.845  1.00 17.69           C  
ATOM    568  C   CYS A 285       9.693  52.209  60.297  1.00 17.14           C  
ATOM    569  O   CYS A 285      10.012  52.407  59.125  1.00 14.43           O  
ATOM    570  CB  CYS A 285       8.132  50.317  60.805  1.00 17.45           C  
ATOM    571  SG  CYS A 285       7.943  48.547  61.111  1.00 19.72           S  
ATOM    572  N   GLN A 286       9.441  53.196  61.153  1.00 17.35           N  
ATOM    573  CA  GLN A 286       9.581  54.594  60.758  1.00 17.88           C  
ATOM    574  C   GLN A 286      11.009  54.931  60.342  1.00 16.97           C  
ATOM    575  O   GLN A 286      11.227  55.555  59.305  1.00 16.64           O  
ATOM    576  CB  GLN A 286       9.165  55.520  61.903  1.00 19.47           C  
ATOM    577  CG  GLN A 286       7.675  55.542  62.192  1.00 23.27           C  
ATOM    578  CD  GLN A 286       7.279  56.723  63.058  1.00 24.82           C  
ATOM    579  OE1 GLN A 286       6.716  56.557  64.139  1.00 27.96           O  
ATOM    580  NE2 GLN A 286       7.578  57.927  62.585  1.00 25.60           N  
ATOM    581  N   PHE A 287      11.982  54.523  61.149  1.00 17.73           N  
ATOM    582  CA  PHE A 287      13.375  54.841  60.857  1.00 18.57           C  
ATOM    583  C   PHE A 287      13.844  54.207  59.551  1.00 17.76           C  
ATOM    584  O   PHE A 287      14.570  54.834  58.781  1.00 17.46           O  
ATOM    585  CB  PHE A 287      14.281  54.387  62.005  1.00 21.78           C  
ATOM    586  CG  PHE A 287      14.272  55.317  63.186  1.00 26.17           C  
ATOM    587  CD1 PHE A 287      14.736  56.617  63.063  1.00 27.90           C  
ATOM    588  CD2 PHE A 287      13.801  54.893  64.416  1.00 28.31           C  
ATOM    589  CE1 PHE A 287      14.728  57.478  64.149  1.00 29.30           C  
ATOM    590  CE2 PHE A 287      13.791  55.749  65.504  1.00 29.82           C  
ATOM    591  CZ  PHE A 287      14.255  57.042  65.369  1.00 30.03           C  
ATOM    592  N   ARG A 288      13.430  52.970  59.301  1.00 16.25           N  
ATOM    593  CA  ARG A 288      13.793  52.298  58.057  1.00 15.69           C  
ATOM    594  C   ARG A 288      13.160  53.005  56.863  1.00 14.24           C  
ATOM    595  O   ARG A 288      13.809  53.203  55.838  1.00 14.22           O  
ATOM    596  CB  ARG A 288      13.351  50.829  58.089  1.00 16.08           C  
ATOM    597  CG  ARG A 288      13.504  50.092  56.757  1.00 16.88           C  
ATOM    598  CD  ARG A 288      14.888  50.287  56.141  1.00 18.33           C  
ATOM    599  NE  ARG A 288      14.904  49.919  54.726  1.00 19.54           N  
ATOM    600  CZ  ARG A 288      15.786  50.370  53.838  1.00 19.89           C  
ATOM    601  NH1 ARG A 288      16.739  51.214  54.211  1.00 19.26           N  
ATOM    602  NH2 ARG A 288      15.710  49.984  52.571  1.00 19.49           N  
ATOM    603  N   SER A 289      11.898  53.398  57.002  1.00 13.66           N  
ATOM    604  CA  SER A 289      11.192  54.069  55.914  1.00 13.30           C  
ATOM    605  C   SER A 289      11.854  55.400  55.574  1.00 12.93           C  
ATOM    606  O   SER A 289      11.906  55.798  54.412  1.00 13.04           O  
ATOM    607  CB  SER A 289       9.728  54.300  56.296  1.00 13.55           C  
ATOM    608  OG  SER A 289       9.024  53.072  56.372  1.00 13.75           O  
ATOM    609  N   VAL A 290      12.367  56.081  56.593  1.00 13.29           N  
ATOM    610  CA  VAL A 290      13.095  57.329  56.385  1.00 14.18           C  
ATOM    611  C   VAL A 290      14.370  57.079  55.592  1.00 13.26           C  
ATOM    612  O   VAL A 290      14.671  57.791  54.633  1.00 13.18           O  
ATOM    613  CB  VAL A 290      13.462  57.988  57.728  1.00 13.36           C  
ATOM    614  CG1 VAL A 290      14.415  59.149  57.501  1.00 15.37           C  
ATOM    615  CG2 VAL A 290      12.201  58.475  58.418  1.00 15.94           C  
ATOM    616  N   GLU A 291      15.116  56.058  55.991  1.00 13.86           N  
ATOM    617  CA  GLU A 291      16.316  55.675  55.265  1.00 14.76           C  
ATOM    618  C   GLU A 291      15.958  55.309  53.827  1.00 13.63           C  
ATOM    619  O   GLU A 291      16.682  55.645  52.892  1.00 12.88           O  
ATOM    620  CB  GLU A 291      16.987  54.487  55.956  1.00 17.39           C  
ATOM    621  CG  GLU A 291      18.299  54.058  55.330  1.00 19.48           C  
ATOM    622  CD  GLU A 291      18.924  52.881  56.056  1.00 22.86           C  
ATOM    623  OE1 GLU A 291      18.186  51.930  56.396  1.00 22.52           O  
ATOM    624  OE2 GLU A 291      20.151  52.911  56.290  1.00 22.59           O  
ATOM    625  N   ALA A 292      14.828  54.629  53.656  1.00 13.66           N  
ATOM    626  CA  ALA A 292      14.398  54.193  52.333  1.00 12.65           C  
ATOM    627  C   ALA A 292      13.997  55.375  51.451  1.00 12.00           C  
ATOM    628  O   ALA A 292      14.254  55.373  50.247  1.00 11.88           O  
ATOM    629  CB  ALA A 292      13.237  53.212  52.458  1.00 11.08           C  
ATOM    630  N   VAL A 293      13.371  56.385  52.048  1.00 12.97           N  
ATOM    631  CA  VAL A 293      13.022  57.590  51.302  1.00 11.78           C  
ATOM    632  C   VAL A 293      14.277  58.245  50.733  1.00 11.52           C  
ATOM    633  O   VAL A 293      14.272  58.744  49.609  1.00 11.28           O  
ATOM    634  CB  VAL A 293      12.286  58.617  52.191  1.00 11.08           C  
ATOM    635  CG1 VAL A 293      12.122  59.933  51.439  1.00 10.52           C  
ATOM    636  CG2 VAL A 293      10.918  58.076  52.592  1.00 10.92           C  
ATOM    637  N   GLN A 294      15.357  58.236  51.508  1.00 11.77           N  
ATOM    638  CA  GLN A 294      16.610  58.821  51.050  1.00 12.58           C  
ATOM    639  C   GLN A 294      17.219  58.000  49.915  1.00 11.69           C  
ATOM    640  O   GLN A 294      17.704  58.555  48.930  1.00 10.83           O  
ATOM    641  CB  GLN A 294      17.592  58.940  52.221  1.00 14.05           C  
ATOM    642  CG  GLN A 294      17.131  59.923  53.293  1.00 16.78           C  
ATOM    643  CD  GLN A 294      18.031  59.934  54.515  1.00 20.70           C  
ATOM    644  OE1 GLN A 294      19.072  60.591  54.531  1.00 21.12           O  
ATOM    645  NE2 GLN A 294      17.630  59.205  55.549  1.00 22.12           N  
ATOM    646  N   GLU A 295      17.173  56.678  50.042  1.00 12.07           N  
ATOM    647  CA  GLU A 295      17.656  55.797  48.984  1.00 11.91           C  
ATOM    648  C   GLU A 295      16.864  55.996  47.694  1.00 12.18           C  
ATOM    649  O   GLU A 295      17.433  56.054  46.604  1.00 10.70           O  
ATOM    650  CB  GLU A 295      17.545  54.339  49.425  1.00 12.25           C  
ATOM    651  CG  GLU A 295      18.400  53.996  50.632  1.00 15.63           C  
ATOM    652  CD  GLU A 295      18.090  52.625  51.197  1.00 17.07           C  
ATOM    653  OE1 GLU A 295      17.210  51.932  50.641  1.00 17.12           O  
ATOM    654  OE2 GLU A 295      18.724  52.244  52.205  1.00 18.07           O  
ATOM    655  N   ILE A 296      15.546  56.094  47.829  1.00 11.46           N  
ATOM    656  CA  ILE A 296      14.660  56.252  46.680  1.00 10.27           C  
ATOM    657  C   ILE A 296      14.873  57.606  46.013  1.00 10.60           C  
ATOM    658  O   ILE A 296      14.855  57.716  44.785  1.00  8.64           O  
ATOM    659  CB  ILE A 296      13.181  56.104  47.116  1.00 11.61           C  
ATOM    660  CG1 ILE A 296      12.922  54.654  47.540  1.00 11.12           C  
ATOM    661  CG2 ILE A 296      12.247  56.520  45.986  1.00  9.63           C  
ATOM    662  CD1 ILE A 296      11.680  54.471  48.392  1.00 14.06           C  
ATOM    663  N   THR A 297      15.090  58.634  46.824  1.00 10.12           N  
ATOM    664  CA  THR A 297      15.354  59.962  46.293  1.00 10.81           C  
ATOM    665  C   THR A 297      16.641  59.971  45.471  1.00 11.50           C  
ATOM    666  O   THR A 297      16.703  60.586  44.405  1.00 12.35           O  
ATOM    667  CB  THR A 297      15.465  60.995  47.425  1.00 10.00           C  
ATOM    668  OG1 THR A 297      14.232  61.028  48.153  1.00 11.15           O  
ATOM    669  CG2 THR A 297      15.750  62.377  46.860  1.00 11.81           C  
ATOM    670  N   GLU A 298      17.665  59.278  45.956  1.00 11.62           N  
ATOM    671  CA  GLU A 298      18.913  59.185  45.211  1.00 12.33           C  
ATOM    672  C   GLU A 298      18.709  58.418  43.910  1.00 11.29           C  
ATOM    673  O   GLU A 298      19.281  58.764  42.879  1.00 11.59           O  
ATOM    674  CB  GLU A 298      19.990  58.508  46.062  1.00 15.06           C  
ATOM    675  CG  GLU A 298      20.489  59.387  47.198  1.00 20.51           C  
ATOM    676  CD  GLU A 298      20.985  60.738  46.703  1.00 24.54           C  
ATOM    677  OE1 GLU A 298      22.111  60.795  46.165  1.00 27.83           O  
ATOM    678  OE2 GLU A 298      20.249  61.740  46.846  1.00 24.46           O  
ATOM    679  N   TYR A 299      17.879  57.384  43.950  1.00  9.18           N  
ATOM    680  CA  TYR A 299      17.599  56.629  42.739  1.00  8.60           C  
ATOM    681  C   TYR A 299      16.837  57.494  41.735  1.00  8.57           C  
ATOM    682  O   TYR A 299      17.177  57.532  40.552  1.00 10.38           O  
ATOM    683  CB  TYR A 299      16.793  55.370  43.069  1.00  8.08           C  
ATOM    684  CG  TYR A 299      16.478  54.543  41.850  1.00  7.97           C  
ATOM    685  CD1 TYR A 299      17.491  53.915  41.132  1.00  8.77           C  
ATOM    686  CD2 TYR A 299      15.174  54.413  41.395  1.00  8.33           C  
ATOM    687  CE1 TYR A 299      17.211  53.184  39.990  1.00  8.75           C  
ATOM    688  CE2 TYR A 299      14.885  53.686  40.258  1.00 12.04           C  
ATOM    689  CZ  TYR A 299      15.906  53.075  39.557  1.00 11.66           C  
ATOM    690  OH  TYR A 299      15.615  52.365  38.413  1.00 11.03           O  
ATOM    691  N   ALA A 300      15.819  58.203  42.214  1.00  8.37           N  
ATOM    692  CA  ALA A 300      15.021  59.070  41.353  1.00  9.73           C  
ATOM    693  C   ALA A 300      15.914  60.042  40.588  1.00  9.44           C  
ATOM    694  O   ALA A 300      15.722  60.274  39.395  1.00  8.64           O  
ATOM    695  CB  ALA A 300      14.003  59.845  42.189  1.00  9.85           C  
ATOM    696  N   LYS A 301      16.897  60.604  41.280  1.00  9.13           N  
ATOM    697  CA  LYS A 301      17.782  61.589  40.671  1.00 10.48           C  
ATOM    698  C   LYS A 301      18.649  60.995  39.558  1.00 11.07           C  
ATOM    699  O   LYS A 301      19.224  61.729  38.754  1.00 11.56           O  
ATOM    700  CB  LYS A 301      18.665  62.225  41.751  1.00 10.10           C  
ATOM    701  CG  LYS A 301      17.880  63.090  42.732  1.00 12.27           C  
ATOM    702  CD  LYS A 301      18.616  63.279  44.052  1.00 13.84           C  
ATOM    703  CE  LYS A 301      19.856  64.145  43.891  1.00 14.88           C  
ATOM    704  NZ  LYS A 301      20.485  64.441  45.210  1.00 14.60           N  
ATOM    705  N   SER A 302      18.734  59.669  39.506  1.00 11.04           N  
ATOM    706  CA  SER A 302      19.515  58.999  38.469  1.00 12.10           C  
ATOM    707  C   SER A 302      18.682  58.706  37.221  1.00 13.16           C  
ATOM    708  O   SER A 302      19.221  58.332  36.178  1.00 13.02           O  
ATOM    709  CB  SER A 302      20.091  57.686  39.003  1.00 13.25           C  
ATOM    710  OG  SER A 302      19.074  56.705  39.115  1.00 16.06           O  
ATOM    711  N   ILE A 303      17.367  58.863  37.330  1.00 10.90           N  
ATOM    712  CA  ILE A 303      16.489  58.599  36.194  1.00 10.76           C  
ATOM    713  C   ILE A 303      16.606  59.737  35.190  1.00 10.66           C  
ATOM    714  O   ILE A 303      16.375  60.897  35.525  1.00 11.11           O  
ATOM    715  CB  ILE A 303      15.021  58.476  36.642  1.00 10.99           C  
ATOM    716  CG1 ILE A 303      14.884  57.339  37.660  1.00  9.33           C  
ATOM    717  CG2 ILE A 303      14.129  58.226  35.430  1.00 11.46           C  
ATOM    718  CD1 ILE A 303      13.507  57.238  38.290  1.00 10.29           C  
ATOM    719  N   PRO A 304      16.965  59.417  33.939  1.00 11.62           N  
ATOM    720  CA  PRO A 304      17.238  60.459  32.945  1.00 12.34           C  
ATOM    721  C   PRO A 304      16.082  61.443  32.828  1.00 11.42           C  
ATOM    722  O   PRO A 304      14.939  61.047  32.599  1.00 11.60           O  
ATOM    723  CB  PRO A 304      17.461  59.674  31.652  1.00 14.53           C  
ATOM    724  CG  PRO A 304      17.913  58.322  32.115  1.00 15.10           C  
ATOM    725  CD  PRO A 304      17.141  58.065  33.379  1.00 13.29           C  
ATOM    726  N   GLY A 305      16.389  62.726  32.998  1.00  9.71           N  
ATOM    727  CA  GLY A 305      15.369  63.753  32.889  1.00 11.03           C  
ATOM    728  C   GLY A 305      14.801  64.244  34.212  1.00 10.65           C  
ATOM    729  O   GLY A 305      14.274  65.353  34.281  1.00 11.31           O  
ATOM    730  N   PHE A 306      14.907  63.437  35.264  1.00 10.75           N  
ATOM    731  CA  PHE A 306      14.265  63.775  36.534  1.00 10.25           C  
ATOM    732  C   PHE A 306      14.764  65.090  37.136  1.00 10.64           C  
ATOM    733  O   PHE A 306      13.961  65.961  37.489  1.00  8.23           O  
ATOM    734  CB  PHE A 306      14.467  62.648  37.551  1.00  9.93           C  
ATOM    735  CG  PHE A 306      13.742  62.868  38.853  1.00  8.38           C  
ATOM    736  CD1 PHE A 306      12.425  62.461  39.007  1.00 10.77           C  
ATOM    737  CD2 PHE A 306      14.378  63.476  39.923  1.00 10.17           C  
ATOM    738  CE1 PHE A 306      11.757  62.657  40.206  1.00 10.15           C  
ATOM    739  CE2 PHE A 306      13.716  63.676  41.124  1.00 10.88           C  
ATOM    740  CZ  PHE A 306      12.405  63.265  41.266  1.00 12.15           C  
ATOM    741  N   VAL A 307      16.081  65.241  37.255  1.00  8.47           N  
ATOM    742  CA  VAL A 307      16.637  66.415  37.926  1.00  9.18           C  
ATOM    743  C   VAL A 307      16.398  67.695  37.136  1.00  9.30           C  
ATOM    744  O   VAL A 307      16.515  68.792  37.681  1.00  9.68           O  
ATOM    745  CB  VAL A 307      18.162  66.281  38.169  1.00  8.31           C  
ATOM    746  CG1 VAL A 307      18.453  65.049  39.018  1.00  9.04           C  
ATOM    747  CG2 VAL A 307      18.897  66.216  36.841  1.00  9.42           C  
ATOM    748  N   ASN A 308      16.067  67.556  35.856  1.00  9.66           N  
ATOM    749  CA  ASN A 308      15.773  68.711  35.012  1.00 11.18           C  
ATOM    750  C   ASN A 308      14.319  69.163  35.114  1.00 11.70           C  
ATOM    751  O   ASN A 308      13.952  70.215  34.592  1.00 11.70           O  
ATOM    752  CB  ASN A 308      16.105  68.402  33.551  1.00 13.42           C  
ATOM    753  CG  ASN A 308      17.597  68.273  33.307  1.00 14.09           C  
ATOM    754  OD1 ASN A 308      18.403  68.959  33.936  1.00 13.33           O  
ATOM    755  ND2 ASN A 308      17.972  67.392  32.386  1.00 13.29           N  
ATOM    756  N   LEU A 309      13.488  68.368  35.778  1.00 10.36           N  
ATOM    757  CA  LEU A 309      12.111  68.774  36.026  1.00 10.78           C  
ATOM    758  C   LEU A 309      12.084  69.939  37.009  1.00 11.79           C  
ATOM    759  O   LEU A 309      13.002  70.109  37.811  1.00 12.59           O  
ATOM    760  CB  LEU A 309      11.300  67.609  36.598  1.00 10.25           C  
ATOM    761  CG  LEU A 309      11.168  66.347  35.741  1.00  8.80           C  
ATOM    762  CD1 LEU A 309      10.418  65.287  36.533  1.00  9.58           C  
ATOM    763  CD2 LEU A 309      10.440  66.663  34.442  1.00 10.16           C  
ATOM    764  N   ASP A 310      11.027  70.741  36.939  1.00 12.38           N  
ATOM    765  CA  ASP A 310      10.779  71.768  37.943  1.00 13.55           C  
ATOM    766  C   ASP A 310      10.925  71.145  39.330  1.00 13.90           C  
ATOM    767  O   ASP A 310      10.339  70.101  39.614  1.00 12.67           O  
ATOM    768  CB  ASP A 310       9.366  72.332  37.766  1.00 15.94           C  
ATOM    769  CG  ASP A 310       9.087  73.509  38.681  1.00 20.00           C  
ATOM    770  OD1 ASP A 310       8.846  73.282  39.884  1.00 20.29           O  
ATOM    771  OD2 ASP A 310       9.108  74.662  38.194  1.00 20.25           O  
ATOM    772  N   LEU A 311      11.709  71.788  40.191  1.00 14.74           N  
ATOM    773  CA  LEU A 311      12.053  71.219  41.491  1.00 14.06           C  
ATOM    774  C   LEU A 311      10.810  70.910  42.325  1.00 13.83           C  
ATOM    775  O   LEU A 311      10.775  69.929  43.067  1.00 13.41           O  
ATOM    776  CB  LEU A 311      12.969  72.183  42.252  1.00 15.69           C  
ATOM    777  CG  LEU A 311      13.608  71.678  43.547  1.00 16.75           C  
ATOM    778  CD1 LEU A 311      14.280  70.331  43.310  1.00 17.74           C  
ATOM    779  CD2 LEU A 311      14.624  72.704  44.041  1.00 17.29           C  
ATOM    780  N   ASN A 312       9.787  71.746  42.195  1.00 13.72           N  
ATOM    781  CA  ASN A 312       8.541  71.529  42.917  1.00 14.07           C  
ATOM    782  C   ASN A 312       7.858  70.239  42.464  1.00 12.72           C  
ATOM    783  O   ASN A 312       7.252  69.531  43.273  1.00 12.54           O  
ATOM    784  CB  ASN A 312       7.602  72.719  42.705  1.00 18.14           C  
ATOM    785  CG  ASN A 312       8.204  74.026  43.187  1.00 21.77           C  
ATOM    786  OD1 ASN A 312       8.311  74.266  44.387  1.00 22.49           O  
ATOM    787  ND2 ASN A 312       8.608  74.876  42.247  1.00 24.44           N  
ATOM    788  N   ASP A 313       7.961  69.934  41.174  1.00 10.77           N  
ATOM    789  CA  ASP A 313       7.376  68.707  40.642  1.00 10.73           C  
ATOM    790  C   ASP A 313       8.160  67.474  41.089  1.00 10.27           C  
ATOM    791  O   ASP A 313       7.583  66.407  41.304  1.00  9.91           O  
ATOM    792  CB  ASP A 313       7.316  68.765  39.113  1.00 11.52           C  
ATOM    793  CG  ASP A 313       6.150  69.601  38.606  1.00 12.22           C  
ATOM    794  OD1 ASP A 313       5.339  70.054  39.439  1.00 12.51           O  
ATOM    795  OD2 ASP A 313       6.042  69.798  37.378  1.00 13.60           O  
ATOM    796  N   GLN A 314       9.473  67.622  41.232  1.00 10.78           N  
ATOM    797  CA  GLN A 314      10.298  66.541  41.764  1.00 10.67           C  
ATOM    798  C   GLN A 314       9.829  66.184  43.171  1.00  9.48           C  
ATOM    799  O   GLN A 314       9.673  65.010  43.506  1.00  8.84           O  
ATOM    800  CB  GLN A 314      11.773  66.958  41.808  1.00 10.47           C  
ATOM    801  CG  GLN A 314      12.415  67.160  40.448  1.00 11.09           C  
ATOM    802  CD  GLN A 314      13.883  67.523  40.557  1.00 14.81           C  
ATOM    803  OE1 GLN A 314      14.647  66.862  41.261  1.00 13.08           O  
ATOM    804  NE2 GLN A 314      14.283  68.582  39.865  1.00 14.35           N  
ATOM    805  N   VAL A 315       9.596  67.204  43.989  1.00 10.05           N  
ATOM    806  CA  VAL A 315       9.110  66.993  45.349  1.00 12.08           C  
ATOM    807  C   VAL A 315       7.750  66.302  45.344  1.00 12.29           C  
ATOM    808  O   VAL A 315       7.505  65.384  46.130  1.00 12.67           O  
ATOM    809  CB  VAL A 315       8.991  68.332  46.111  1.00 12.71           C  
ATOM    810  CG1 VAL A 315       8.343  68.110  47.470  1.00 14.47           C  
ATOM    811  CG2 VAL A 315      10.365  68.946  46.281  1.00 13.39           C  
ATOM    812  N   THR A 316       6.872  66.737  44.446  1.00 11.19           N  
ATOM    813  CA  THR A 316       5.537  66.164  44.349  1.00 10.63           C  
ATOM    814  C   THR A 316       5.587  64.695  43.943  1.00 11.04           C  
ATOM    815  O   THR A 316       4.876  63.865  44.506  1.00 11.27           O  
ATOM    816  CB  THR A 316       4.674  66.936  43.331  1.00 11.61           C  
ATOM    817  OG1 THR A 316       4.458  68.270  43.806  1.00 11.88           O  
ATOM    818  CG2 THR A 316       3.332  66.248  43.135  1.00  9.48           C  
ATOM    819  N   LEU A 317       6.434  64.376  42.970  1.00 10.46           N  
ATOM    820  CA  LEU A 317       6.590  62.996  42.523  1.00 10.21           C  
ATOM    821  C   LEU A 317       7.072  62.086  43.650  1.00 10.17           C  
ATOM    822  O   LEU A 317       6.625  60.947  43.767  1.00 11.51           O  
ATOM    823  CB  LEU A 317       7.568  62.928  41.348  1.00  8.26           C  
ATOM    824  CG  LEU A 317       7.071  63.548  40.040  1.00  6.28           C  
ATOM    825  CD1 LEU A 317       8.130  63.395  38.955  1.00  7.41           C  
ATOM    826  CD2 LEU A 317       5.776  62.863  39.620  1.00  5.31           C  
ATOM    827  N   LEU A 318       7.976  62.587  44.485  1.00 11.55           N  
ATOM    828  CA  LEU A 318       8.470  61.797  45.608  1.00 11.25           C  
ATOM    829  C   LEU A 318       7.426  61.689  46.715  1.00 10.78           C  
ATOM    830  O   LEU A 318       7.241  60.624  47.304  1.00 10.30           O  
ATOM    831  CB  LEU A 318       9.760  62.411  46.167  1.00 13.52           C  
ATOM    832  CG  LEU A 318      11.002  62.257  45.288  1.00 15.29           C  
ATOM    833  CD1 LEU A 318      12.186  62.965  45.927  1.00 16.69           C  
ATOM    834  CD2 LEU A 318      11.305  60.779  45.104  1.00 18.19           C  
ATOM    835  N   LYS A 319       6.737  62.792  46.984  1.00 12.24           N  
ATOM    836  CA  LYS A 319       5.728  62.835  48.038  1.00 13.79           C  
ATOM    837  C   LYS A 319       4.680  61.744  47.840  1.00 13.30           C  
ATOM    838  O   LYS A 319       4.282  61.069  48.790  1.00 13.61           O  
ATOM    839  CB  LYS A 319       5.053  64.208  48.044  1.00 15.96           C  
ATOM    840  CG  LYS A 319       3.962  64.384  49.090  1.00 17.88           C  
ATOM    841  CD  LYS A 319       3.260  65.728  48.908  1.00 19.42           C  
ATOM    842  CE  LYS A 319       2.249  65.992  50.014  1.00 21.51           C  
ATOM    843  NZ  LYS A 319       2.902  66.039  51.352  1.00 23.41           N  
ATOM    844  N   TYR A 320       4.242  61.573  46.598  1.00 13.40           N  
ATOM    845  CA  TYR A 320       3.196  60.609  46.278  1.00 14.86           C  
ATOM    846  C   TYR A 320       3.739  59.249  45.861  1.00 13.83           C  
ATOM    847  O   TYR A 320       2.992  58.273  45.795  1.00 15.80           O  
ATOM    848  CB  TYR A 320       2.305  61.155  45.163  1.00 15.96           C  
ATOM    849  CG  TYR A 320       1.300  62.173  45.639  1.00 18.10           C  
ATOM    850  CD1 TYR A 320       1.602  63.528  45.645  1.00 18.33           C  
ATOM    851  CD2 TYR A 320       0.043  61.777  46.082  1.00 18.38           C  
ATOM    852  CE1 TYR A 320       0.679  64.463  46.080  1.00 19.61           C  
ATOM    853  CE2 TYR A 320      -0.882  62.701  46.517  1.00 19.53           C  
ATOM    854  CZ  TYR A 320      -0.561  64.041  46.514  1.00 19.62           C  
ATOM    855  OH  TYR A 320      -1.483  64.963  46.950  1.00 22.52           O  
ATOM    856  N   GLY A 321       5.035  59.188  45.577  1.00 14.01           N  
ATOM    857  CA  GLY A 321       5.615  57.958  45.066  1.00 12.54           C  
ATOM    858  C   GLY A 321       6.336  57.092  46.085  1.00 12.77           C  
ATOM    859  O   GLY A 321       6.271  55.865  46.009  1.00 10.14           O  
ATOM    860  N   VAL A 322       7.027  57.713  47.037  1.00 13.76           N  
ATOM    861  CA  VAL A 322       7.953  56.968  47.886  1.00 14.09           C  
ATOM    862  C   VAL A 322       7.313  55.797  48.619  1.00 14.25           C  
ATOM    863  O   VAL A 322       7.912  54.729  48.719  1.00 15.44           O  
ATOM    864  CB  VAL A 322       8.649  57.880  48.926  1.00 14.23           C  
ATOM    865  CG1 VAL A 322       9.594  58.839  48.222  1.00 15.96           C  
ATOM    866  CG2 VAL A 322       7.613  58.645  49.732  1.00 14.92           C  
ATOM    867  N   HIS A 323       6.099  55.976  49.128  1.00 13.25           N  
ATOM    868  CA  HIS A 323       5.478  54.896  49.879  1.00 12.95           C  
ATOM    869  C   HIS A 323       5.036  53.736  48.994  1.00 12.74           C  
ATOM    870  O   HIS A 323       5.072  52.582  49.417  1.00 11.63           O  
ATOM    871  CB  HIS A 323       4.306  55.426  50.710  1.00 14.17           C  
ATOM    872  CG  HIS A 323       4.738  56.090  51.980  1.00 16.17           C  
ATOM    873  ND1 HIS A 323       4.838  57.459  52.110  1.00 16.62           N  
ATOM    874  CD2 HIS A 323       5.147  55.569  53.162  1.00 16.56           C  
ATOM    875  CE1 HIS A 323       5.293  57.752  53.315  1.00 18.32           C  
ATOM    876  NE2 HIS A 323       5.489  56.623  53.973  1.00 18.70           N  
ATOM    877  N   GLU A 324       4.643  54.033  47.760  1.00 11.93           N  
ATOM    878  CA  GLU A 324       4.351  52.971  46.803  1.00 11.27           C  
ATOM    879  C   GLU A 324       5.616  52.166  46.530  1.00 10.79           C  
ATOM    880  O   GLU A 324       5.565  50.949  46.345  1.00 10.12           O  
ATOM    881  CB  GLU A 324       3.816  53.562  45.495  1.00 10.45           C  
ATOM    882  CG  GLU A 324       2.477  54.272  45.647  1.00 10.28           C  
ATOM    883  CD  GLU A 324       1.961  54.849  44.344  1.00 10.48           C  
ATOM    884  OE1 GLU A 324       2.548  54.552  43.282  1.00 10.09           O  
ATOM    885  OE2 GLU A 324       0.963  55.600  44.383  1.00 13.18           O  
ATOM    886  N   ILE A 325       6.753  52.853  46.510  1.00 10.92           N  
ATOM    887  CA  ILE A 325       8.032  52.193  46.278  1.00 11.26           C  
ATOM    888  C   ILE A 325       8.476  51.434  47.524  1.00 10.99           C  
ATOM    889  O   ILE A 325       9.092  50.369  47.430  1.00 10.52           O  
ATOM    890  CB  ILE A 325       9.125  53.214  45.897  1.00 10.72           C  
ATOM    891  CG1 ILE A 325       8.709  53.970  44.633  1.00 11.19           C  
ATOM    892  CG2 ILE A 325      10.450  52.501  45.678  1.00 12.07           C  
ATOM    893  CD1 ILE A 325       8.251  53.065  43.505  1.00 10.39           C  
ATOM    894  N   ILE A 326       8.160  51.980  48.694  1.00 11.15           N  
ATOM    895  CA  ILE A 326       8.483  51.302  49.946  1.00 12.61           C  
ATOM    896  C   ILE A 326       7.775  49.952  50.015  1.00 12.34           C  
ATOM    897  O   ILE A 326       8.393  48.935  50.339  1.00 11.94           O  
ATOM    898  CB  ILE A 326       8.088  52.164  51.168  1.00 13.34           C  
ATOM    899  CG1 ILE A 326       9.026  53.369  51.271  1.00 14.06           C  
ATOM    900  CG2 ILE A 326       8.152  51.336  52.447  1.00 14.66           C  
ATOM    901  CD1 ILE A 326       8.738  54.277  52.450  1.00 14.26           C  
ATOM    902  N   TYR A 327       6.485  49.939  49.690  1.00 11.62           N  
ATOM    903  CA  TYR A 327       5.729  48.688  49.633  1.00 12.48           C  
ATOM    904  C   TYR A 327       6.366  47.724  48.643  1.00 12.73           C  
ATOM    905  O   TYR A 327       6.498  46.532  48.913  1.00 12.41           O  
ATOM    906  CB  TYR A 327       4.282  48.955  49.205  1.00 13.84           C  
ATOM    907  CG  TYR A 327       3.307  49.099  50.349  1.00 15.81           C  
ATOM    908  CD1 TYR A 327       3.215  50.286  51.066  1.00 17.15           C  
ATOM    909  CD2 TYR A 327       2.465  48.053  50.701  1.00 16.77           C  
ATOM    910  CE1 TYR A 327       2.312  50.426  52.099  1.00 17.58           C  
ATOM    911  CE2 TYR A 327       1.558  48.184  51.735  1.00 18.68           C  
ATOM    912  CZ  TYR A 327       1.484  49.373  52.429  1.00 18.02           C  
ATOM    913  OH  TYR A 327       0.570  49.512  53.450  1.00 18.93           O  
ATOM    914  N   THR A 328       6.761  48.250  47.490  1.00 10.76           N  
ATOM    915  CA  THR A 328       7.318  47.421  46.432  1.00 12.11           C  
ATOM    916  C   THR A 328       8.611  46.759  46.893  1.00 13.17           C  
ATOM    917  O   THR A 328       8.804  45.556  46.723  1.00 13.09           O  
ATOM    918  CB  THR A 328       7.601  48.264  45.174  1.00 10.65           C  
ATOM    919  OG1 THR A 328       6.366  48.790  44.669  1.00 11.70           O  
ATOM    920  CG2 THR A 328       8.276  47.421  44.099  1.00 10.29           C  
ATOM    921  N   MET A 329       9.492  47.552  47.491  1.00 12.18           N  
ATOM    922  CA  MET A 329      10.815  47.066  47.841  1.00 13.51           C  
ATOM    923  C   MET A 329      10.814  46.236  49.121  1.00 13.07           C  
ATOM    924  O   MET A 329      11.667  45.368  49.296  1.00 11.34           O  
ATOM    925  CB  MET A 329      11.782  48.245  47.959  1.00 16.51           C  
ATOM    926  CG  MET A 329      11.931  49.007  46.650  1.00 16.23           C  
ATOM    927  SD  MET A 329      13.235  50.234  46.680  1.00 22.33           S  
ATOM    928  CE  MET A 329      12.961  50.976  48.314  1.00 21.34           C  
ATOM    929  N   LEU A 330       9.854  46.491  50.007  1.00 12.49           N  
ATOM    930  CA  LEU A 330       9.669  45.635  51.178  1.00 14.18           C  
ATOM    931  C   LEU A 330       9.442  44.187  50.761  1.00 13.81           C  
ATOM    932  O   LEU A 330       9.939  43.258  51.401  1.00 15.36           O  
ATOM    933  CB  LEU A 330       8.477  46.108  52.011  1.00 13.75           C  
ATOM    934  CG  LEU A 330       8.773  47.139  53.097  1.00 15.00           C  
ATOM    935  CD1 LEU A 330       7.500  47.440  53.869  1.00 16.86           C  
ATOM    936  CD2 LEU A 330       9.855  46.599  54.031  1.00 17.26           C  
ATOM    937  N   ALA A 331       8.690  43.998  49.682  1.00 14.44           N  
ATOM    938  CA  ALA A 331       8.385  42.658  49.197  1.00 13.36           C  
ATOM    939  C   ALA A 331       9.671  41.886  48.920  1.00 14.12           C  
ATOM    940  O   ALA A 331       9.742  40.678  49.153  1.00 14.45           O  
ATOM    941  CB  ALA A 331       7.531  42.739  47.932  1.00 14.12           C  
ATOM    942  N   SER A 332      10.687  42.592  48.432  1.00 14.34           N  
ATOM    943  CA  SER A 332      11.972  41.973  48.126  1.00 14.47           C  
ATOM    944  C   SER A 332      12.598  41.351  49.370  1.00 14.14           C  
ATOM    945  O   SER A 332      13.373  40.400  49.272  1.00 13.99           O  
ATOM    946  CB  SER A 332      12.941  43.006  47.538  1.00 15.00           C  
ATOM    947  OG  SER A 332      12.524  43.441  46.254  1.00 14.68           O  
ATOM    948  N   LEU A 333      12.258  41.893  50.536  1.00 13.94           N  
ATOM    949  CA  LEU A 333      12.849  41.446  51.793  1.00 15.50           C  
ATOM    950  C   LEU A 333      11.909  40.524  52.560  1.00 14.31           C  
ATOM    951  O   LEU A 333      12.200  40.136  53.689  1.00 15.13           O  
ATOM    952  CB  LEU A 333      13.198  42.649  52.674  1.00 16.76           C  
ATOM    953  CG  LEU A 333      14.019  43.771  52.032  1.00 19.19           C  
ATOM    954  CD1 LEU A 333      14.425  44.778  53.102  1.00 19.42           C  
ATOM    955  CD2 LEU A 333      15.250  43.193  51.357  1.00 18.30           C  
ATOM    956  N   MET A 334      10.779  40.183  51.948  1.00 15.41           N  
ATOM    957  CA  MET A 334       9.761  39.384  52.619  1.00 15.00           C  
ATOM    958  C   MET A 334       9.560  38.013  51.977  1.00 17.09           C  
ATOM    959  O   MET A 334       9.688  37.857  50.763  1.00 17.10           O  
ATOM    960  CB  MET A 334       8.425  40.127  52.619  1.00 14.81           C  
ATOM    961  CG  MET A 334       8.360  41.315  53.556  1.00 15.62           C  
ATOM    962  SD  MET A 334       6.803  42.210  53.386  1.00 15.36           S  
ATOM    963  CE  MET A 334       6.863  43.284  54.827  1.00 14.75           C  
ATOM    964  N   ASN A 335       9.251  37.019  52.805  1.00 17.56           N  
ATOM    965  CA  ASN A 335       8.578  35.820  52.330  1.00 19.44           C  
ATOM    966  C   ASN A 335       7.312  35.629  53.152  1.00 20.05           C  
ATOM    967  O   ASN A 335       6.930  36.517  53.914  1.00 19.72           O  
ATOM    968  CB  ASN A 335       9.488  34.590  52.440  1.00 20.62           C  
ATOM    969  CG  ASN A 335       9.906  34.289  53.863  1.00 21.16           C  
ATOM    970  OD1 ASN A 335       9.223  34.655  54.819  1.00 22.92           O  
ATOM    971  ND2 ASN A 335      11.038  33.610  54.010  1.00 22.64           N  
ATOM    972  N   LYS A 336       6.657  34.484  52.994  1.00 22.02           N  
ATOM    973  CA  LYS A 336       5.386  34.236  53.666  1.00 23.40           C  
ATOM    974  C   LYS A 336       5.513  34.315  55.183  1.00 22.53           C  
ATOM    975  O   LYS A 336       4.526  34.543  55.880  1.00 22.45           O  
ATOM    976  CB  LYS A 336       4.843  32.855  53.286  1.00 26.08           C  
ATOM    977  CG  LYS A 336       5.734  31.705  53.722  1.00 29.34           C  
ATOM    978  CD  LYS A 336       5.214  30.364  53.217  1.00 32.76           C  
ATOM    979  CE  LYS A 336       4.111  29.811  54.109  1.00 35.60           C  
ATOM    980  NZ  LYS A 336       4.642  29.298  55.405  1.00 36.02           N  
ATOM    981  N   ASP A 337       6.729  34.127  55.688  1.00 22.40           N  
ATOM    982  CA  ASP A 337       6.942  33.913  57.114  1.00 21.97           C  
ATOM    983  C   ASP A 337       7.470  35.134  57.864  1.00 20.94           C  
ATOM    984  O   ASP A 337       7.394  35.189  59.088  1.00 19.90           O  
ATOM    985  CB  ASP A 337       7.897  32.736  57.325  1.00 23.39           C  
ATOM    986  CG  ASP A 337       7.348  31.435  56.770  1.00 24.61           C  
ATOM    987  OD1 ASP A 337       6.116  31.234  56.833  1.00 26.30           O  
ATOM    988  OD2 ASP A 337       8.146  30.614  56.270  1.00 25.83           O  
ATOM    989  N   GLY A 338       8.011  36.110  57.141  1.00 19.21           N  
ATOM    990  CA  GLY A 338       8.548  37.278  57.818  1.00 18.37           C  
ATOM    991  C   GLY A 338       9.335  38.224  56.933  1.00 16.95           C  
ATOM    992  O   GLY A 338       9.338  38.086  55.711  1.00 16.86           O  
ATOM    993  N   VAL A 339      10.000  39.190  57.559  1.00 15.96           N  
ATOM    994  CA  VAL A 339      10.725  40.226  56.834  1.00 16.07           C  
ATOM    995  C   VAL A 339      12.154  40.391  57.347  1.00 16.45           C  
ATOM    996  O   VAL A 339      12.406  40.348  58.555  1.00 15.25           O  
ATOM    997  CB  VAL A 339      10.000  41.587  56.948  1.00 15.35           C  
ATOM    998  CG1 VAL A 339       9.879  41.989  58.414  1.00 14.64           C  
ATOM    999  CG2 VAL A 339      10.754  42.652  56.159  1.00 13.65           C  
ATOM   1000  N   LEU A 340      13.089  40.578  56.420  1.00 17.00           N  
ATOM   1001  CA  LEU A 340      14.464  40.903  56.780  1.00 17.34           C  
ATOM   1002  C   LEU A 340      14.570  42.354  57.233  1.00 16.57           C  
ATOM   1003  O   LEU A 340      14.041  43.260  56.588  1.00 17.84           O  
ATOM   1004  CB  LEU A 340      15.396  40.677  55.588  1.00 17.54           C  
ATOM   1005  CG  LEU A 340      15.767  39.233  55.251  1.00 19.22           C  
ATOM   1006  CD1 LEU A 340      16.739  39.232  54.080  1.00 19.68           C  
ATOM   1007  CD2 LEU A 340      16.398  38.559  56.468  1.00 17.90           C  
ATOM   1008  N   ILE A 341      15.261  42.569  58.346  1.00 17.07           N  
ATOM   1009  CA  ILE A 341      15.499  43.918  58.837  1.00 17.69           C  
ATOM   1010  C   ILE A 341      16.970  44.108  59.176  1.00 19.47           C  
ATOM   1011  O   ILE A 341      17.736  43.142  59.224  1.00 18.65           O  
ATOM   1012  CB  ILE A 341      14.659  44.206  60.095  1.00 18.07           C  
ATOM   1013  CG1 ILE A 341      15.049  43.236  61.212  1.00 18.29           C  
ATOM   1014  CG2 ILE A 341      13.178  44.069  59.775  1.00 17.81           C  
ATOM   1015  CD1 ILE A 341      14.286  43.450  62.498  1.00 17.90           C  
ATOM   1016  N   SER A 342      17.360  45.358  59.403  1.00 20.74           N  
ATOM   1017  CA  SER A 342      18.719  45.676  59.819  1.00 23.31           C  
ATOM   1018  C   SER A 342      19.737  45.161  58.808  1.00 24.55           C  
ATOM   1019  O   SER A 342      20.683  44.458  59.165  1.00 24.78           O  
ATOM   1020  CB  SER A 342      19.000  45.065  61.194  1.00 24.45           C  
ATOM   1021  OG  SER A 342      17.984  45.415  62.118  1.00 24.53           O  
ATOM   1022  N   GLU A 343      19.530  45.507  57.542  1.00 26.53           N  
ATOM   1023  CA  GLU A 343      20.445  45.115  56.479  1.00 28.75           C  
ATOM   1024  C   GLU A 343      20.613  43.601  56.408  1.00 28.55           C  
ATOM   1025  O   GLU A 343      21.665  43.103  56.009  1.00 29.43           O  
ATOM   1026  CB  GLU A 343      21.808  45.783  56.685  1.00 31.96           C  
ATOM   1027  CG  GLU A 343      21.736  47.301  56.785  1.00 35.22           C  
ATOM   1028  CD  GLU A 343      23.036  47.980  56.397  1.00 38.29           C  
ATOM   1029  OE1 GLU A 343      23.436  47.870  55.218  1.00 40.28           O  
ATOM   1030  OE2 GLU A 343      23.655  48.625  57.269  1.00 39.83           O  
ATOM   1031  N   GLY A 344      19.574  42.874  56.802  1.00 28.43           N  
ATOM   1032  CA  GLY A 344      19.587  41.429  56.664  1.00 28.92           C  
ATOM   1033  C   GLY A 344      20.074  40.695  57.900  1.00 29.71           C  
ATOM   1034  O   GLY A 344      20.126  39.465  57.919  1.00 29.90           O  
ATOM   1035  N   GLN A 345      20.426  41.444  58.938  1.00 29.75           N  
ATOM   1036  CA  GLN A 345      20.961  40.847  60.154  1.00 29.23           C  
ATOM   1037  C   GLN A 345      19.854  40.401  61.104  1.00 27.69           C  
ATOM   1038  O   GLN A 345      20.107  39.689  62.077  1.00 26.57           O  
ATOM   1039  CB  GLN A 345      21.890  41.840  60.854  1.00 32.11           C  
ATOM   1040  CG  GLN A 345      23.026  42.317  59.967  1.00 35.84           C  
ATOM   1041  CD  GLN A 345      24.056  43.130  60.720  1.00 39.31           C  
ATOM   1042  OE1 GLN A 345      24.109  43.102  61.950  1.00 41.24           O  
ATOM   1043  NE2 GLN A 345      24.884  43.863  59.983  1.00 40.57           N  
ATOM   1044  N   GLY A 346      18.627  40.822  60.820  1.00 25.48           N  
ATOM   1045  CA  GLY A 346      17.493  40.353  61.595  1.00 23.27           C  
ATOM   1046  C   GLY A 346      16.391  39.782  60.724  1.00 21.96           C  
ATOM   1047  O   GLY A 346      16.275  40.131  59.549  1.00 21.59           O  
ATOM   1048  N   PHE A 347      15.583  38.895  61.296  1.00 20.37           N  
ATOM   1049  CA  PHE A 347      14.397  38.391  60.614  1.00 20.93           C  
ATOM   1050  C   PHE A 347      13.230  38.350  61.587  1.00 20.78           C  
ATOM   1051  O   PHE A 347      13.205  37.529  62.505  1.00 21.68           O  
ATOM   1052  CB  PHE A 347      14.652  36.987  60.055  1.00 20.86           C  
ATOM   1053  CG  PHE A 347      13.501  36.432  59.259  1.00 20.68           C  
ATOM   1054  CD1 PHE A 347      13.326  36.786  57.931  1.00 20.20           C  
ATOM   1055  CD2 PHE A 347      12.598  35.552  59.837  1.00 20.85           C  
ATOM   1056  CE1 PHE A 347      12.272  36.272  57.191  1.00 19.41           C  
ATOM   1057  CE2 PHE A 347      11.543  35.034  59.103  1.00 21.27           C  
ATOM   1058  CZ  PHE A 347      11.381  35.395  57.776  1.00 19.02           C  
ATOM   1059  N   MET A 348      12.266  39.242  61.388  1.00 18.85           N  
ATOM   1060  CA  MET A 348      11.114  39.321  62.275  1.00 18.98           C  
ATOM   1061  C   MET A 348       9.921  38.636  61.620  1.00 18.69           C  
ATOM   1062  O   MET A 348       9.551  38.965  60.494  1.00 19.54           O  
ATOM   1063  CB  MET A 348      10.787  40.788  62.575  1.00 19.51           C  
ATOM   1064  CG  MET A 348       9.884  40.992  63.780  1.00 20.99           C  
ATOM   1065  SD  MET A 348       9.838  42.706  64.343  1.00 21.65           S  
ATOM   1066  CE  MET A 348      11.506  42.919  64.942  1.00 20.33           C  
ATOM   1067  N   THR A 349       9.321  37.682  62.324  1.00 19.03           N  
ATOM   1068  CA  THR A 349       8.266  36.862  61.739  1.00 18.24           C  
ATOM   1069  C   THR A 349       6.982  37.644  61.491  1.00 18.16           C  
ATOM   1070  O   THR A 349       6.652  38.581  62.222  1.00 16.74           O  
ATOM   1071  CB  THR A 349       7.932  35.645  62.631  1.00 18.97           C  
ATOM   1072  OG1 THR A 349       7.460  36.097  63.905  1.00 19.92           O  
ATOM   1073  CG2 THR A 349       9.165  34.777  62.828  1.00 18.50           C  
ATOM   1074  N   ARG A 350       6.262  37.243  60.450  1.00 17.68           N  
ATOM   1075  CA  ARG A 350       4.994  37.862  60.094  1.00 18.84           C  
ATOM   1076  C   ARG A 350       3.977  37.686  61.218  1.00 19.88           C  
ATOM   1077  O   ARG A 350       3.182  38.582  61.498  1.00 19.82           O  
ATOM   1078  CB  ARG A 350       4.459  37.230  58.808  1.00 16.73           C  
ATOM   1079  CG  ARG A 350       3.096  37.737  58.372  1.00 18.39           C  
ATOM   1080  CD  ARG A 350       2.638  37.004  57.121  1.00 17.65           C  
ATOM   1081  NE  ARG A 350       1.413  37.557  56.555  1.00 18.96           N  
ATOM   1082  CZ  ARG A 350       0.902  37.179  55.387  1.00 18.62           C  
ATOM   1083  NH1 ARG A 350       1.515  36.247  54.670  1.00 21.49           N  
ATOM   1084  NH2 ARG A 350      -0.216  37.730  54.935  1.00 20.00           N  
ATOM   1085  N   GLU A 351       4.012  36.525  61.863  1.00 21.24           N  
ATOM   1086  CA  GLU A 351       3.042  36.209  62.902  1.00 22.79           C  
ATOM   1087  C   GLU A 351       3.242  37.068  64.144  1.00 21.63           C  
ATOM   1088  O   GLU A 351       2.272  37.483  64.779  1.00 21.63           O  
ATOM   1089  CB  GLU A 351       3.128  34.725  63.267  1.00 24.57           C  
ATOM   1090  CG  GLU A 351       2.654  33.801  62.154  1.00 29.67           C  
ATOM   1091  CD  GLU A 351       2.802  32.332  62.498  1.00 31.24           C  
ATOM   1092  OE1 GLU A 351       3.687  31.996  63.314  1.00 32.78           O  
ATOM   1093  OE2 GLU A 351       2.032  31.514  61.949  1.00 32.36           O  
ATOM   1094  N   PHE A 352       4.498  37.340  64.482  1.00 21.56           N  
ATOM   1095  CA  PHE A 352       4.812  38.200  65.617  1.00 21.30           C  
ATOM   1096  C   PHE A 352       4.327  39.623  65.356  1.00 21.27           C  
ATOM   1097  O   PHE A 352       3.703  40.245  66.215  1.00 20.50           O  
ATOM   1098  CB  PHE A 352       6.322  38.205  65.873  1.00 21.46           C  
ATOM   1099  CG  PHE A 352       6.758  39.180  66.931  1.00 22.50           C  
ATOM   1100  CD1 PHE A 352       6.144  39.201  68.172  1.00 22.68           C  
ATOM   1101  CD2 PHE A 352       7.791  40.070  66.687  1.00 23.40           C  
ATOM   1102  CE1 PHE A 352       6.552  40.089  69.148  1.00 23.35           C  
ATOM   1103  CE2 PHE A 352       8.205  40.961  67.660  1.00 23.33           C  
ATOM   1104  CZ  PHE A 352       7.585  40.971  68.892  1.00 23.55           C  
ATOM   1105  N   LEU A 353       4.606  40.128  64.159  1.00 21.09           N  
ATOM   1106  CA  LEU A 353       4.208  41.480  63.786  1.00 21.53           C  
ATOM   1107  C   LEU A 353       2.692  41.617  63.724  1.00 21.85           C  
ATOM   1108  O   LEU A 353       2.130  42.627  64.152  1.00 22.00           O  
ATOM   1109  CB  LEU A 353       4.822  41.847  62.432  1.00 20.66           C  
ATOM   1110  CG  LEU A 353       6.338  42.050  62.468  1.00 21.45           C  
ATOM   1111  CD1 LEU A 353       6.907  42.088  61.057  1.00 21.89           C  
ATOM   1112  CD2 LEU A 353       6.646  43.338  63.222  1.00 21.76           C  
ATOM   1113  N   LYS A 354       2.033  40.592  63.195  1.00 23.02           N  
ATOM   1114  CA  LYS A 354       0.584  40.600  63.068  1.00 23.49           C  
ATOM   1115  C   LYS A 354      -0.075  40.543  64.442  1.00 23.49           C  
ATOM   1116  O   LYS A 354      -1.210  40.984  64.611  1.00 23.18           O  
ATOM   1117  CB  LYS A 354       0.128  39.408  62.222  1.00 25.21           C  
ATOM   1118  CG  LYS A 354      -1.381  39.277  62.078  1.00 27.63           C  
ATOM   1119  CD  LYS A 354      -1.743  38.065  61.233  1.00 28.97           C  
ATOM   1120  CE  LYS A 354      -3.212  37.705  61.374  1.00 31.97           C  
ATOM   1121  NZ  LYS A 354      -3.529  36.409  60.711  1.00 31.98           N  
ATOM   1122  N   SER A 355       0.649  40.005  65.420  1.00 23.49           N  
ATOM   1123  CA  SER A 355       0.105  39.809  66.761  1.00 24.65           C  
ATOM   1124  C   SER A 355       0.229  41.065  67.618  1.00 24.58           C  
ATOM   1125  O   SER A 355      -0.341  41.139  68.708  1.00 24.99           O  
ATOM   1126  CB  SER A 355       0.819  38.647  67.457  1.00 24.63           C  
ATOM   1127  OG  SER A 355       2.142  39.006  67.817  1.00 25.41           O  
ATOM   1128  N   LEU A 356       0.977  42.049  67.130  1.00 23.50           N  
ATOM   1129  CA  LEU A 356       1.131  43.303  67.854  1.00 24.56           C  
ATOM   1130  C   LEU A 356      -0.234  43.934  68.088  1.00 24.83           C  
ATOM   1131  O   LEU A 356      -1.098  43.910  67.210  1.00 24.31           O  
ATOM   1132  CB  LEU A 356       2.027  44.266  67.072  1.00 23.87           C  
ATOM   1133  CG  LEU A 356       3.499  43.860  66.966  1.00 24.88           C  
ATOM   1134  CD1 LEU A 356       4.282  44.950  66.253  1.00 25.22           C  
ATOM   1135  CD2 LEU A 356       4.064  43.621  68.361  1.00 25.18           C  
ATOM   1136  N   ARG A 357      -0.426  44.498  69.275  1.00 25.84           N  
ATOM   1137  CA  ARG A 357      -1.734  45.002  69.669  1.00 27.88           C  
ATOM   1138  C   ARG A 357      -2.256  46.014  68.659  1.00 29.02           C  
ATOM   1139  O   ARG A 357      -1.486  46.744  68.036  1.00 29.23           O  
ATOM   1140  CB  ARG A 357      -1.666  45.655  71.052  1.00 27.69           C  
ATOM   1141  CG  ARG A 357      -0.919  46.980  71.082  1.00 27.52           C  
ATOM   1142  CD  ARG A 357      -1.361  47.827  72.267  1.00 27.91           C  
ATOM   1143  NE  ARG A 357      -0.670  49.112  72.326  1.00 26.83           N  
ATOM   1144  CZ  ARG A 357      -1.143  50.242  71.807  1.00 27.18           C  
ATOM   1145  NH1 ARG A 357      -2.315  50.251  71.186  1.00 26.43           N  
ATOM   1146  NH2 ARG A 357      -0.446  51.364  71.913  1.00 27.20           N  
ATOM   1147  N   LYS A 358      -3.573  46.045  68.500  1.00 30.24           N  
ATOM   1148  CA  LYS A 358      -4.214  47.031  67.648  1.00 31.46           C  
ATOM   1149  C   LYS A 358      -3.832  48.431  68.113  1.00 30.50           C  
ATOM   1150  O   LYS A 358      -3.645  48.671  69.307  1.00 31.11           O  
ATOM   1151  CB  LYS A 358      -5.732  46.853  67.706  1.00 33.71           C  
ATOM   1152  CG  LYS A 358      -6.263  46.622  69.112  1.00 37.14           C  
ATOM   1153  CD  LYS A 358      -7.730  46.214  69.099  1.00 38.85           C  
ATOM   1154  CE  LYS A 358      -8.156  45.651  70.449  1.00 40.03           C  
ATOM   1155  NZ  LYS A 358      -7.862  46.592  71.567  1.00 41.07           N  
ATOM   1156  N   PRO A 359      -3.713  49.379  67.172  1.00 29.15           N  
ATOM   1157  CA  PRO A 359      -3.895  49.180  65.731  1.00 28.19           C  
ATOM   1158  C   PRO A 359      -2.647  48.682  64.997  1.00 27.64           C  
ATOM   1159  O   PRO A 359      -2.658  48.544  63.773  1.00 27.59           O  
ATOM   1160  CB  PRO A 359      -4.316  50.558  65.241  1.00 28.85           C  
ATOM   1161  CG  PRO A 359      -3.594  51.488  66.158  1.00 28.83           C  
ATOM   1162  CD  PRO A 359      -3.543  50.805  67.505  1.00 30.09           C  
ATOM   1163  N   PHE A 360      -1.572  48.425  65.737  1.00 26.12           N  
ATOM   1164  CA  PHE A 360      -0.264  48.221  65.118  1.00 25.42           C  
ATOM   1165  C   PHE A 360      -0.131  46.935  64.309  1.00 25.00           C  
ATOM   1166  O   PHE A 360       0.563  46.909  63.292  1.00 24.56           O  
ATOM   1167  CB  PHE A 360       0.834  48.280  66.182  1.00 24.90           C  
ATOM   1168  CG  PHE A 360       1.027  49.647  66.767  1.00 23.74           C  
ATOM   1169  CD1 PHE A 360       1.612  50.656  66.019  1.00 22.12           C  
ATOM   1170  CD2 PHE A 360       0.605  49.933  68.055  1.00 22.98           C  
ATOM   1171  CE1 PHE A 360       1.771  51.926  66.543  1.00 22.88           C  
ATOM   1172  CE2 PHE A 360       0.762  51.201  68.587  1.00 22.35           C  
ATOM   1173  CZ  PHE A 360       1.346  52.199  67.828  1.00 22.76           C  
ATOM   1174  N   GLY A 361      -0.794  45.872  64.751  1.00 24.08           N  
ATOM   1175  CA  GLY A 361      -0.741  44.624  64.010  1.00 23.29           C  
ATOM   1176  C   GLY A 361      -1.337  44.762  62.622  1.00 23.93           C  
ATOM   1177  O   GLY A 361      -0.831  44.189  61.658  1.00 23.65           O  
ATOM   1178  N   ASP A 362      -2.413  45.533  62.515  1.00 24.20           N  
ATOM   1179  CA  ASP A 362      -3.080  45.738  61.236  1.00 25.46           C  
ATOM   1180  C   ASP A 362      -2.326  46.749  60.378  1.00 24.15           C  
ATOM   1181  O   ASP A 362      -2.668  46.969  59.216  1.00 23.10           O  
ATOM   1182  CB  ASP A 362      -4.516  46.216  61.462  1.00 29.68           C  
ATOM   1183  CG  ASP A 362      -5.388  45.155  62.110  1.00 33.20           C  
ATOM   1184  OD1 ASP A 362      -5.298  43.978  61.700  1.00 34.65           O  
ATOM   1185  OD2 ASP A 362      -6.163  45.498  63.028  1.00 35.53           O  
ATOM   1186  N   PHE A 363      -1.303  47.367  60.958  1.00 21.97           N  
ATOM   1187  CA  PHE A 363      -0.446  48.282  60.217  1.00 21.16           C  
ATOM   1188  C   PHE A 363       0.647  47.500  59.498  1.00 19.64           C  
ATOM   1189  O   PHE A 363       1.101  47.892  58.421  1.00 18.39           O  
ATOM   1190  CB  PHE A 363       0.186  49.303  61.168  1.00 21.89           C  
ATOM   1191  CG  PHE A 363       1.254  50.150  60.530  1.00 22.08           C  
ATOM   1192  CD1 PHE A 363       0.922  51.306  59.844  1.00 22.50           C  
ATOM   1193  CD2 PHE A 363       2.589  49.791  60.620  1.00 22.05           C  
ATOM   1194  CE1 PHE A 363       1.903  52.090  59.258  1.00 23.34           C  
ATOM   1195  CE2 PHE A 363       3.576  50.568  60.038  1.00 23.60           C  
ATOM   1196  CZ  PHE A 363       3.232  51.719  59.356  1.00 24.00           C  
ATOM   1197  N   MET A 364       1.064  46.391  60.101  1.00 19.58           N  
ATOM   1198  CA  MET A 364       2.139  45.574  59.549  1.00 19.02           C  
ATOM   1199  C   MET A 364       1.617  44.639  58.461  1.00 18.93           C  
ATOM   1200  O   MET A 364       2.226  44.504  57.401  1.00 17.27           O  
ATOM   1201  CB  MET A 364       2.789  44.737  60.653  1.00 18.26           C  
ATOM   1202  CG  MET A 364       3.244  45.536  61.861  1.00 19.38           C  
ATOM   1203  SD  MET A 364       4.604  46.648  61.481  1.00 19.82           S  
ATOM   1204  CE  MET A 364       4.810  47.481  63.060  1.00 19.35           C  
ATOM   1205  N   GLU A 365       0.481  44.003  58.732  1.00 18.79           N  
ATOM   1206  CA  GLU A 365      -0.004  42.902  57.907  1.00 19.93           C  
ATOM   1207  C   GLU A 365      -0.216  43.249  56.432  1.00 19.78           C  
ATOM   1208  O   GLU A 365       0.114  42.456  55.553  1.00 19.87           O  
ATOM   1209  CB  GLU A 365      -1.305  42.345  58.494  1.00 20.56           C  
ATOM   1210  CG  GLU A 365      -1.923  41.213  57.684  1.00 21.05           C  
ATOM   1211  CD  GLU A 365      -1.058  39.964  57.649  1.00 21.91           C  
ATOM   1212  OE1 GLU A 365       0.076  39.997  58.175  1.00 22.70           O  
ATOM   1213  OE2 GLU A 365      -1.514  38.946  57.090  1.00 22.55           O  
ATOM   1214  N   PRO A 366      -0.773  44.435  56.140  1.00 19.69           N  
ATOM   1215  CA  PRO A 366      -1.034  44.802  54.743  1.00 19.41           C  
ATOM   1216  C   PRO A 366       0.208  44.779  53.852  1.00 19.56           C  
ATOM   1217  O   PRO A 366       0.110  44.540  52.647  1.00 18.87           O  
ATOM   1218  CB  PRO A 366      -1.641  46.200  54.847  1.00 19.63           C  
ATOM   1219  CG  PRO A 366      -2.256  46.226  56.207  1.00 20.33           C  
ATOM   1220  CD  PRO A 366      -1.318  45.436  57.073  1.00 18.90           C  
ATOM   1221  N   LYS A 367       1.372  45.028  54.445  1.00 18.36           N  
ATOM   1222  CA  LYS A 367       2.621  44.992  53.694  1.00 17.31           C  
ATOM   1223  C   LYS A 367       2.959  43.562  53.274  1.00 17.14           C  
ATOM   1224  O   LYS A 367       3.466  43.335  52.175  1.00 16.46           O  
ATOM   1225  CB  LYS A 367       3.763  45.574  54.531  1.00 16.47           C  
ATOM   1226  CG  LYS A 367       3.762  47.101  54.641  1.00 14.90           C  
ATOM   1227  CD  LYS A 367       2.522  47.628  55.359  1.00 14.09           C  
ATOM   1228  CE  LYS A 367       2.651  49.119  55.662  1.00 16.15           C  
ATOM   1229  NZ  LYS A 367       1.408  49.687  56.267  1.00 16.19           N  
ATOM   1230  N   PHE A 368       2.668  42.599  54.144  1.00 16.78           N  
ATOM   1231  CA  PHE A 368       2.866  41.190  53.813  1.00 17.37           C  
ATOM   1232  C   PHE A 368       1.831  40.701  52.802  1.00 17.89           C  
ATOM   1233  O   PHE A 368       2.145  39.903  51.918  1.00 17.17           O  
ATOM   1234  CB  PHE A 368       2.791  40.326  55.077  1.00 17.10           C  
ATOM   1235  CG  PHE A 368       4.018  40.406  55.944  1.00 17.17           C  
ATOM   1236  CD1 PHE A 368       5.143  39.653  55.647  1.00 17.88           C  
ATOM   1237  CD2 PHE A 368       4.043  41.227  57.061  1.00 18.94           C  
ATOM   1238  CE1 PHE A 368       6.268  39.715  56.449  1.00 18.01           C  
ATOM   1239  CE2 PHE A 368       5.166  41.293  57.866  1.00 16.47           C  
ATOM   1240  CZ  PHE A 368       6.279  40.537  57.560  1.00 18.29           C  
ATOM   1241  N   GLU A 369       0.597  41.180  52.930  1.00 18.13           N  
ATOM   1242  CA  GLU A 369      -0.457  40.773  52.009  1.00 19.18           C  
ATOM   1243  C   GLU A 369      -0.095  41.163  50.581  1.00 18.79           C  
ATOM   1244  O   GLU A 369      -0.295  40.387  49.645  1.00 16.97           O  
ATOM   1245  CB  GLU A 369      -1.790  41.413  52.405  1.00 20.92           C  
ATOM   1246  CG  GLU A 369      -2.362  40.878  53.709  1.00 25.20           C  
ATOM   1247  CD  GLU A 369      -3.677  41.530  54.079  1.00 27.43           C  
ATOM   1248  OE1 GLU A 369      -4.720  40.845  54.014  1.00 30.50           O  
ATOM   1249  OE2 GLU A 369      -3.669  42.727  54.434  1.00 29.04           O  
ATOM   1250  N   PHE A 370       0.451  42.363  50.420  1.00 17.19           N  
ATOM   1251  CA  PHE A 370       0.884  42.816  49.106  1.00 16.03           C  
ATOM   1252  C   PHE A 370       2.097  42.032  48.625  1.00 15.09           C  
ATOM   1253  O   PHE A 370       2.155  41.616  47.467  1.00 15.10           O  
ATOM   1254  CB  PHE A 370       1.227  44.306  49.129  1.00 16.38           C  
ATOM   1255  CG  PHE A 370       1.812  44.803  47.839  1.00 16.07           C  
ATOM   1256  CD1 PHE A 370       0.996  45.078  46.756  1.00 17.15           C  
ATOM   1257  CD2 PHE A 370       3.182  44.958  47.696  1.00 16.58           C  
ATOM   1258  CE1 PHE A 370       1.534  45.495  45.551  1.00 18.11           C  
ATOM   1259  CE2 PHE A 370       3.726  45.374  46.496  1.00 16.54           C  
ATOM   1260  CZ  PHE A 370       2.902  45.643  45.422  1.00 17.76           C  
ATOM   1261  N   ALA A 371       3.062  41.828  49.517  1.00 14.76           N  
ATOM   1262  CA  ALA A 371       4.308  41.160  49.155  1.00 15.65           C  
ATOM   1263  C   ALA A 371       4.063  39.738  48.660  1.00 15.98           C  
ATOM   1264  O   ALA A 371       4.708  39.285  47.715  1.00 17.53           O  
ATOM   1265  CB  ALA A 371       5.259  41.143  50.346  1.00 12.26           C  
ATOM   1266  N   VAL A 372       3.131  39.037  49.297  1.00 16.63           N  
ATOM   1267  CA  VAL A 372       2.775  37.688  48.870  1.00 17.66           C  
ATOM   1268  C   VAL A 372       2.270  37.698  47.434  1.00 16.27           C  
ATOM   1269  O   VAL A 372       2.734  36.922  46.602  1.00 16.04           O  
ATOM   1270  CB  VAL A 372       1.679  37.083  49.771  1.00 19.51           C  
ATOM   1271  CG1 VAL A 372       1.194  35.765  49.183  1.00 21.19           C  
ATOM   1272  CG2 VAL A 372       2.225  36.865  51.173  1.00 21.83           C  
ATOM   1273  N   LYS A 373       1.323  38.586  47.148  1.00 17.83           N  
ATOM   1274  CA  LYS A 373       0.780  38.712  45.801  1.00 18.71           C  
ATOM   1275  C   LYS A 373       1.853  39.158  44.814  1.00 18.46           C  
ATOM   1276  O   LYS A 373       1.966  38.612  43.717  1.00 18.48           O  
ATOM   1277  CB  LYS A 373      -0.363  39.729  45.775  1.00 19.54           C  
ATOM   1278  CG  LYS A 373      -1.587  39.347  46.586  1.00 23.09           C  
ATOM   1279  CD  LYS A 373      -2.688  40.370  46.367  1.00 24.56           C  
ATOM   1280  CE  LYS A 373      -3.881  40.118  47.265  1.00 28.04           C  
ATOM   1281  NZ  LYS A 373      -4.927  41.157  47.052  1.00 30.18           N  
ATOM   1282  N   PHE A 374       2.635  40.161  45.203  1.00 16.63           N  
ATOM   1283  CA  PHE A 374       3.601  40.758  44.290  1.00 15.95           C  
ATOM   1284  C   PHE A 374       4.735  39.787  43.975  1.00 14.48           C  
ATOM   1285  O   PHE A 374       5.162  39.676  42.826  1.00 14.18           O  
ATOM   1286  CB  PHE A 374       4.171  42.049  44.891  1.00 15.22           C  
ATOM   1287  CG  PHE A 374       4.990  42.863  43.925  1.00 14.90           C  
ATOM   1288  CD1 PHE A 374       4.394  43.470  42.831  1.00 15.58           C  
ATOM   1289  CD2 PHE A 374       6.353  43.028  44.115  1.00 14.10           C  
ATOM   1290  CE1 PHE A 374       5.142  44.227  41.944  1.00 14.69           C  
ATOM   1291  CE2 PHE A 374       7.106  43.784  43.233  1.00 12.58           C  
ATOM   1292  CZ  PHE A 374       6.500  44.384  42.147  1.00 14.37           C  
ATOM   1293  N   ASN A 375       5.214  39.079  44.992  1.00 13.12           N  
ATOM   1294  CA  ASN A 375       6.342  38.171  44.819  1.00 12.26           C  
ATOM   1295  C   ASN A 375       5.991  36.976  43.941  1.00 13.74           C  
ATOM   1296  O   ASN A 375       6.872  36.351  43.352  1.00 14.46           O  
ATOM   1297  CB  ASN A 375       6.849  37.689  46.183  1.00 13.35           C  
ATOM   1298  CG  ASN A 375       7.610  38.767  46.931  1.00 13.97           C  
ATOM   1299  OD1 ASN A 375       8.077  39.735  46.331  1.00 14.82           O  
ATOM   1300  ND2 ASN A 375       7.739  38.607  48.244  1.00 13.50           N  
ATOM   1301  N   ALA A 376       4.701  36.668  43.844  1.00 14.56           N  
ATOM   1302  CA  ALA A 376       4.241  35.596  42.966  1.00 15.38           C  
ATOM   1303  C   ALA A 376       4.605  35.898  41.512  1.00 15.58           C  
ATOM   1304  O   ALA A 376       4.663  34.996  40.676  1.00 14.56           O  
ATOM   1305  CB  ALA A 376       2.729  35.418  43.104  1.00 15.92           C  
ATOM   1306  N   LEU A 377       4.856  37.170  41.220  1.00 15.25           N  
ATOM   1307  CA  LEU A 377       5.210  37.592  39.869  1.00 16.30           C  
ATOM   1308  C   LEU A 377       6.664  37.270  39.515  1.00 15.70           C  
ATOM   1309  O   LEU A 377       7.029  37.228  38.342  1.00 15.05           O  
ATOM   1310  CB  LEU A 377       4.954  39.094  39.706  1.00 16.60           C  
ATOM   1311  CG  LEU A 377       3.489  39.526  39.824  1.00 18.14           C  
ATOM   1312  CD1 LEU A 377       3.366  41.018  39.564  1.00 18.00           C  
ATOM   1313  CD2 LEU A 377       2.648  38.741  38.829  1.00 18.13           C  
ATOM   1314  N   GLU A 378       7.491  37.052  40.532  1.00 14.93           N  
ATOM   1315  CA  GLU A 378       8.861  36.590  40.322  1.00 15.64           C  
ATOM   1316  C   GLU A 378       9.738  37.590  39.565  1.00 15.95           C  
ATOM   1317  O   GLU A 378      10.569  37.194  38.749  1.00 14.37           O  
ATOM   1318  CB  GLU A 378       8.856  35.257  39.565  1.00 19.00           C  
ATOM   1319  CG  GLU A 378       7.998  34.179  40.203  1.00 25.05           C  
ATOM   1320  CD  GLU A 378       8.373  33.917  41.647  1.00 29.50           C  
ATOM   1321  OE1 GLU A 378       9.567  34.060  41.987  1.00 32.86           O  
ATOM   1322  OE2 GLU A 378       7.473  33.569  42.444  1.00 33.00           O  
ATOM   1323  N   LEU A 379       9.556  38.880  39.828  1.00 13.64           N  
ATOM   1324  CA  LEU A 379      10.425  39.893  39.236  1.00 12.55           C  
ATOM   1325  C   LEU A 379      11.836  39.781  39.808  1.00 12.08           C  
ATOM   1326  O   LEU A 379      12.017  39.334  40.940  1.00 12.79           O  
ATOM   1327  CB  LEU A 379       9.882  41.296  39.520  1.00 12.65           C  
ATOM   1328  CG  LEU A 379       8.787  41.846  38.602  1.00 16.76           C  
ATOM   1329  CD1 LEU A 379       7.701  40.810  38.387  1.00 18.08           C  
ATOM   1330  CD2 LEU A 379       8.218  43.115  39.219  1.00 13.68           C  
ATOM   1331  N   ASP A 380      12.836  40.188  39.031  1.00 11.20           N  
ATOM   1332  CA  ASP A 380      14.180  40.328  39.578  1.00 12.08           C  
ATOM   1333  C   ASP A 380      14.544  41.801  39.710  1.00 11.23           C  
ATOM   1334  O   ASP A 380      13.739  42.676  39.392  1.00  9.20           O  
ATOM   1335  CB  ASP A 380      15.211  39.589  38.708  1.00 13.16           C  
ATOM   1336  CG  ASP A 380      15.324  40.159  37.304  1.00 13.78           C  
ATOM   1337  OD1 ASP A 380      14.990  41.342  37.096  1.00 13.27           O  
ATOM   1338  OD2 ASP A 380      15.758  39.411  36.399  1.00 16.70           O  
ATOM   1339  N   ASP A 381      15.753  42.069  40.187  1.00 11.05           N  
ATOM   1340  CA  ASP A 381      16.187  43.437  40.430  1.00 10.81           C  
ATOM   1341  C   ASP A 381      16.190  44.275  39.154  1.00 10.25           C  
ATOM   1342  O   ASP A 381      15.904  45.467  39.195  1.00 10.04           O  
ATOM   1343  CB  ASP A 381      17.582  43.439  41.056  1.00 10.01           C  
ATOM   1344  CG  ASP A 381      17.570  42.986  42.503  1.00 11.90           C  
ATOM   1345  OD1 ASP A 381      16.787  43.549  43.297  1.00  9.80           O  
ATOM   1346  OD2 ASP A 381      18.340  42.066  42.846  1.00 13.32           O  
ATOM   1347  N   SER A 382      16.511  43.652  38.025  1.00 10.44           N  
ATOM   1348  CA  SER A 382      16.497  44.362  36.751  1.00 10.27           C  
ATOM   1349  C   SER A 382      15.083  44.788  36.375  1.00 10.39           C  
ATOM   1350  O   SER A 382      14.877  45.903  35.897  1.00 10.49           O  
ATOM   1351  CB  SER A 382      17.079  43.487  35.636  1.00 11.83           C  
ATOM   1352  OG  SER A 382      18.487  43.376  35.755  1.00 15.38           O  
ATOM   1353  N   ASP A 383      14.113  43.900  36.588  1.00  9.66           N  
ATOM   1354  CA  ASP A 383      12.710  44.237  36.347  1.00  9.53           C  
ATOM   1355  C   ASP A 383      12.308  45.377  37.279  1.00 10.76           C  
ATOM   1356  O   ASP A 383      11.694  46.360  36.859  1.00  8.52           O  
ATOM   1357  CB  ASP A 383      11.797  43.036  36.632  1.00  9.54           C  
ATOM   1358  CG  ASP A 383      12.144  41.812  35.803  1.00  7.58           C  
ATOM   1359  OD1 ASP A 383      12.511  41.961  34.619  1.00 10.34           O  
ATOM   1360  OD2 ASP A 383      12.038  40.693  36.346  1.00 10.27           O  
ATOM   1361  N   LEU A 384      12.664  45.230  38.550  1.00 10.17           N  
ATOM   1362  CA  LEU A 384      12.236  46.160  39.585  1.00 10.38           C  
ATOM   1363  C   LEU A 384      12.767  47.570  39.362  1.00 10.25           C  
ATOM   1364  O   LEU A 384      12.059  48.547  39.602  1.00  7.63           O  
ATOM   1365  CB  LEU A 384      12.679  45.652  40.959  1.00 10.99           C  
ATOM   1366  CG  LEU A 384      11.893  44.449  41.487  1.00 11.53           C  
ATOM   1367  CD1 LEU A 384      12.591  43.865  42.710  1.00 12.05           C  
ATOM   1368  CD2 LEU A 384      10.475  44.887  41.832  1.00 10.17           C  
ATOM   1369  N   ALA A 385      14.011  47.680  38.904  1.00  9.29           N  
ATOM   1370  CA  ALA A 385      14.603  48.995  38.676  1.00  8.90           C  
ATOM   1371  C   ALA A 385      13.706  49.829  37.766  1.00 10.49           C  
ATOM   1372  O   ALA A 385      13.464  51.007  38.029  1.00  9.04           O  
ATOM   1373  CB  ALA A 385      15.989  48.851  38.051  1.00  7.68           C  
ATOM   1374  N   ILE A 386      13.202  49.217  36.697  1.00  9.17           N  
ATOM   1375  CA  ILE A 386      12.392  49.956  35.735  1.00  8.96           C  
ATOM   1376  C   ILE A 386      10.980  50.173  36.268  1.00  9.13           C  
ATOM   1377  O   ILE A 386      10.407  51.251  36.113  1.00  9.34           O  
ATOM   1378  CB  ILE A 386      12.308  49.217  34.381  1.00  9.54           C  
ATOM   1379  CG1 ILE A 386      13.713  48.843  33.902  1.00  9.08           C  
ATOM   1380  CG2 ILE A 386      11.663  50.119  33.337  1.00  8.73           C  
ATOM   1381  CD1 ILE A 386      13.730  48.133  32.557  1.00 12.03           C  
ATOM   1382  N   PHE A 387      10.424  49.144  36.900  1.00  8.66           N  
ATOM   1383  CA  PHE A 387       9.096  49.236  37.503  1.00 10.05           C  
ATOM   1384  C   PHE A 387       9.030  50.418  38.472  1.00  9.70           C  
ATOM   1385  O   PHE A 387       8.078  51.202  38.452  1.00  8.10           O  
ATOM   1386  CB  PHE A 387       8.776  47.931  38.241  1.00 10.49           C  
ATOM   1387  CG  PHE A 387       7.454  47.939  38.956  1.00 11.71           C  
ATOM   1388  CD1 PHE A 387       6.264  47.876  38.247  1.00 13.81           C  
ATOM   1389  CD2 PHE A 387       7.401  48.000  40.339  1.00 12.92           C  
ATOM   1390  CE1 PHE A 387       5.044  47.873  38.909  1.00 12.68           C  
ATOM   1391  CE2 PHE A 387       6.188  47.997  41.005  1.00 10.67           C  
ATOM   1392  CZ  PHE A 387       5.009  47.933  40.287  1.00 13.26           C  
ATOM   1393  N   ILE A 388      10.051  50.545  39.314  1.00  9.31           N  
ATOM   1394  CA  ILE A 388      10.119  51.636  40.281  1.00  9.98           C  
ATOM   1395  C   ILE A 388      10.222  52.995  39.588  1.00  8.92           C  
ATOM   1396  O   ILE A 388       9.580  53.963  40.000  1.00  8.90           O  
ATOM   1397  CB  ILE A 388      11.329  51.449  41.226  1.00 12.15           C  
ATOM   1398  CG1 ILE A 388      11.097  50.227  42.120  1.00 13.34           C  
ATOM   1399  CG2 ILE A 388      11.543  52.703  42.065  1.00 13.00           C  
ATOM   1400  CD1 ILE A 388      12.301  49.839  42.962  1.00 15.00           C  
ATOM   1401  N   ALA A 389      11.022  53.061  38.530  1.00  9.59           N  
ATOM   1402  CA  ALA A 389      11.188  54.296  37.769  1.00 10.37           C  
ATOM   1403  C   ALA A 389       9.862  54.753  37.161  1.00 10.50           C  
ATOM   1404  O   ALA A 389       9.532  55.940  37.183  1.00  7.27           O  
ATOM   1405  CB  ALA A 389      12.221  54.092  36.668  1.00 10.68           C  
ATOM   1406  N   VAL A 390       9.104  53.809  36.614  1.00  9.96           N  
ATOM   1407  CA  VAL A 390       7.813  54.131  36.014  1.00  9.19           C  
ATOM   1408  C   VAL A 390       6.880  54.749  37.053  1.00  9.54           C  
ATOM   1409  O   VAL A 390       6.219  55.753  36.788  1.00  8.06           O  
ATOM   1410  CB  VAL A 390       7.141  52.872  35.424  1.00  7.63           C  
ATOM   1411  CG1 VAL A 390       5.711  53.191  35.020  1.00  8.36           C  
ATOM   1412  CG2 VAL A 390       7.931  52.376  34.213  1.00  7.59           C  
ATOM   1413  N   ILE A 391       6.838  54.151  38.240  1.00  9.46           N  
ATOM   1414  CA  ILE A 391       5.980  54.647  39.310  1.00 10.36           C  
ATOM   1415  C   ILE A 391       6.347  56.066  39.727  1.00 10.18           C  
ATOM   1416  O   ILE A 391       5.475  56.913  39.904  1.00  9.93           O  
ATOM   1417  CB  ILE A 391       6.052  53.734  40.554  1.00 11.00           C  
ATOM   1418  CG1 ILE A 391       5.383  52.391  40.251  1.00 12.53           C  
ATOM   1419  CG2 ILE A 391       5.380  54.410  41.743  1.00 11.01           C  
ATOM   1420  CD1 ILE A 391       5.459  51.397  41.389  1.00 13.13           C  
ATOM   1421  N   ILE A 392       7.640  56.327  39.887  1.00 10.04           N  
ATOM   1422  CA  ILE A 392       8.083  57.642  40.332  1.00  9.75           C  
ATOM   1423  C   ILE A 392       7.692  58.713  39.318  1.00  9.19           C  
ATOM   1424  O   ILE A 392       7.239  59.795  39.687  1.00  5.89           O  
ATOM   1425  CB  ILE A 392       9.613  57.673  40.539  1.00  9.16           C  
ATOM   1426  CG1 ILE A 392      10.003  56.723  41.677  1.00 10.73           C  
ATOM   1427  CG2 ILE A 392      10.069  59.091  40.847  1.00 12.02           C  
ATOM   1428  CD1 ILE A 392      11.507  56.550  41.852  1.00 10.15           C  
ATOM   1429  N   LEU A 393       7.855  58.403  38.037  1.00  9.23           N  
ATOM   1430  CA  LEU A 393       7.543  59.361  36.981  1.00  9.41           C  
ATOM   1431  C   LEU A 393       6.072  59.309  36.570  1.00 10.61           C  
ATOM   1432  O   LEU A 393       5.760  59.190  35.387  1.00  9.29           O  
ATOM   1433  CB  LEU A 393       8.424  59.102  35.758  1.00  9.04           C  
ATOM   1434  CG  LEU A 393       9.832  59.705  35.758  1.00  9.79           C  
ATOM   1435  CD1 LEU A 393       9.747  61.218  35.589  1.00  9.72           C  
ATOM   1436  CD2 LEU A 393      10.547  59.347  37.051  1.00  9.30           C  
ATOM   1437  N   SER A 394       5.177  59.405  37.551  1.00 11.17           N  
ATOM   1438  CA  SER A 394       3.739  59.378  37.285  1.00 10.87           C  
ATOM   1439  C   SER A 394       3.203  60.788  37.042  1.00  9.22           C  
ATOM   1440  O   SER A 394       3.185  61.617  37.947  1.00  9.31           O  
ATOM   1441  CB  SER A 394       2.995  58.735  38.463  1.00 10.11           C  
ATOM   1442  OG  SER A 394       3.245  57.337  38.534  1.00  9.57           O  
ATOM   1443  N   GLY A 395       2.757  61.043  35.815  1.00 11.39           N  
ATOM   1444  CA  GLY A 395       2.348  62.383  35.436  1.00 13.35           C  
ATOM   1445  C   GLY A 395       0.999  62.825  35.975  1.00 14.15           C  
ATOM   1446  O   GLY A 395       0.575  63.957  35.731  1.00 15.15           O  
ATOM   1447  N   ASP A 396       0.322  61.949  36.711  1.00 14.86           N  
ATOM   1448  CA  ASP A 396      -1.003  62.273  37.225  1.00 15.93           C  
ATOM   1449  C   ASP A 396      -1.054  62.419  38.741  1.00 16.17           C  
ATOM   1450  O   ASP A 396      -2.125  62.340  39.337  1.00 16.63           O  
ATOM   1451  CB  ASP A 396      -2.024  61.224  36.771  1.00 18.91           C  
ATOM   1452  CG  ASP A 396      -1.726  59.838  37.311  1.00 19.22           C  
ATOM   1453  OD1 ASP A 396      -0.540  59.512  37.525  1.00 19.52           O  
ATOM   1454  OD2 ASP A 396      -2.690  59.071  37.516  1.00 22.99           O  
ATOM   1455  N   ARG A 397       0.101  62.637  39.366  1.00 15.70           N  
ATOM   1456  CA  ARG A 397       0.132  62.971  40.785  1.00 14.51           C  
ATOM   1457  C   ARG A 397      -0.514  64.337  40.991  1.00 15.22           C  
ATOM   1458  O   ARG A 397      -0.329  65.248  40.187  1.00 15.72           O  
ATOM   1459  CB  ARG A 397       1.571  63.017  41.302  1.00 15.05           C  
ATOM   1460  CG  ARG A 397       2.357  61.737  41.100  1.00 12.28           C  
ATOM   1461  CD  ARG A 397       1.693  60.545  41.772  1.00 11.96           C  
ATOM   1462  NE  ARG A 397       2.625  59.426  41.877  1.00 11.84           N  
ATOM   1463  CZ  ARG A 397       2.300  58.206  42.289  1.00 10.45           C  
ATOM   1464  NH1 ARG A 397       1.051  57.928  42.644  1.00  9.55           N  
ATOM   1465  NH2 ARG A 397       3.231  57.260  42.345  1.00  7.93           N  
ATOM   1466  N   PRO A 398      -1.275  64.498  42.080  1.00 15.84           N  
ATOM   1467  CA  PRO A 398      -1.963  65.769  42.336  1.00 16.51           C  
ATOM   1468  C   PRO A 398      -0.978  66.925  42.480  1.00 16.75           C  
ATOM   1469  O   PRO A 398       0.028  66.807  43.179  1.00 16.32           O  
ATOM   1470  CB  PRO A 398      -2.725  65.513  43.638  1.00 17.03           C  
ATOM   1471  CG  PRO A 398      -2.839  64.018  43.726  1.00 18.24           C  
ATOM   1472  CD  PRO A 398      -1.580  63.489  43.108  1.00 15.43           C  
ATOM   1473  N   GLY A 399      -1.268  68.037  41.812  1.00 16.52           N  
ATOM   1474  CA  GLY A 399      -0.513  69.256  42.043  1.00 15.50           C  
ATOM   1475  C   GLY A 399       0.734  69.430  41.193  1.00 14.55           C  
ATOM   1476  O   GLY A 399       1.507  70.360  41.416  1.00 12.94           O  
ATOM   1477  N   LEU A 400       0.939  68.543  40.224  1.00 14.15           N  
ATOM   1478  CA  LEU A 400       2.069  68.679  39.306  1.00 12.48           C  
ATOM   1479  C   LEU A 400       1.873  69.899  38.412  1.00 13.07           C  
ATOM   1480  O   LEU A 400       0.762  70.171  37.954  1.00 12.24           O  
ATOM   1481  CB  LEU A 400       2.209  67.422  38.439  1.00 11.29           C  
ATOM   1482  CG  LEU A 400       2.694  66.147  39.136  1.00 11.81           C  
ATOM   1483  CD1 LEU A 400       2.657  64.976  38.163  1.00  7.71           C  
ATOM   1484  CD2 LEU A 400       4.110  66.359  39.659  1.00 11.64           C  
ATOM   1485  N   LEU A 401       2.956  70.628  38.166  1.00 11.88           N  
ATOM   1486  CA  LEU A 401       2.891  71.864  37.392  1.00 13.54           C  
ATOM   1487  C   LEU A 401       3.065  71.620  35.897  1.00 12.60           C  
ATOM   1488  O   LEU A 401       2.313  72.154  35.082  1.00 12.32           O  
ATOM   1489  CB  LEU A 401       3.967  72.840  37.876  1.00 16.37           C  
ATOM   1490  CG  LEU A 401       3.839  73.305  39.326  1.00 17.11           C  
ATOM   1491  CD1 LEU A 401       5.005  74.222  39.674  1.00 21.35           C  
ATOM   1492  CD2 LEU A 401       2.511  74.026  39.516  1.00 20.67           C  
ATOM   1493  N   ASN A 402       4.060  70.814  35.540  1.00 12.34           N  
ATOM   1494  CA  ASN A 402       4.363  70.549  34.136  1.00 12.19           C  
ATOM   1495  C   ASN A 402       4.240  69.059  33.843  1.00 11.99           C  
ATOM   1496  O   ASN A 402       5.188  68.297  34.039  1.00 11.25           O  
ATOM   1497  CB  ASN A 402       5.780  71.021  33.809  1.00 12.64           C  
ATOM   1498  CG  ASN A 402       6.011  72.472  34.180  1.00 16.04           C  
ATOM   1499  OD1 ASN A 402       6.951  72.796  34.910  1.00 18.78           O  
ATOM   1500  ND2 ASN A 402       5.156  73.355  33.679  1.00 14.49           N  
ATOM   1501  N   VAL A 403       3.071  68.654  33.359  1.00 12.08           N  
ATOM   1502  CA  VAL A 403       2.746  67.242  33.199  1.00 11.75           C  
ATOM   1503  C   VAL A 403       3.453  66.588  32.016  1.00 12.92           C  
ATOM   1504  O   VAL A 403       3.967  65.475  32.131  1.00 10.85           O  
ATOM   1505  CB  VAL A 403       1.224  67.052  33.033  1.00 11.89           C  
ATOM   1506  CG1 VAL A 403       0.908  65.601  32.705  1.00 13.50           C  
ATOM   1507  CG2 VAL A 403       0.513  67.477  34.309  1.00 13.78           C  
ATOM   1508  N   LYS A 404       3.477  67.282  30.883  1.00 12.46           N  
ATOM   1509  CA  LYS A 404       3.989  66.705  29.644  1.00 13.70           C  
ATOM   1510  C   LYS A 404       5.390  66.100  29.775  1.00 12.80           C  
ATOM   1511  O   LYS A 404       5.618  64.957  29.376  1.00 12.30           O  
ATOM   1512  CB  LYS A 404       3.992  67.763  28.539  1.00 15.16           C  
ATOM   1513  CG  LYS A 404       4.518  67.268  27.207  1.00 19.75           C  
ATOM   1514  CD  LYS A 404       3.641  66.171  26.639  1.00 23.37           C  
ATOM   1515  CE  LYS A 404       3.976  65.903  25.179  1.00 27.54           C  
ATOM   1516  NZ  LYS A 404       3.125  64.818  24.618  1.00 30.43           N  
ATOM   1517  N   PRO A 405       6.347  66.854  30.335  1.00 12.74           N  
ATOM   1518  CA  PRO A 405       7.711  66.316  30.412  1.00 13.79           C  
ATOM   1519  C   PRO A 405       7.809  65.041  31.247  1.00 12.98           C  
ATOM   1520  O   PRO A 405       8.642  64.178  30.980  1.00 12.32           O  
ATOM   1521  CB  PRO A 405       8.523  67.465  31.010  1.00 14.73           C  
ATOM   1522  CG  PRO A 405       7.525  68.316  31.710  1.00 16.93           C  
ATOM   1523  CD  PRO A 405       6.246  68.195  30.933  1.00 14.77           C  
ATOM   1524  N   ILE A 406       6.952  64.928  32.254  1.00 11.81           N  
ATOM   1525  CA  ILE A 406       6.904  63.727  33.076  1.00 11.60           C  
ATOM   1526  C   ILE A 406       6.300  62.566  32.293  1.00 11.58           C  
ATOM   1527  O   ILE A 406       6.827  61.452  32.310  1.00 10.22           O  
ATOM   1528  CB  ILE A 406       6.073  63.966  34.351  1.00 10.96           C  
ATOM   1529  CG1 ILE A 406       6.744  65.040  35.208  1.00 10.40           C  
ATOM   1530  CG2 ILE A 406       5.940  62.676  35.140  1.00 10.68           C  
ATOM   1531  CD1 ILE A 406       5.939  65.453  36.418  1.00  8.95           C  
ATOM   1532  N   GLU A 407       5.198  62.834  31.600  1.00 11.93           N  
ATOM   1533  CA  GLU A 407       4.546  61.812  30.789  1.00 12.55           C  
ATOM   1534  C   GLU A 407       5.472  61.306  29.687  1.00 12.82           C  
ATOM   1535  O   GLU A 407       5.472  60.119  29.367  1.00 11.17           O  
ATOM   1536  CB  GLU A 407       3.262  62.368  30.169  1.00 12.92           C  
ATOM   1537  CG  GLU A 407       2.183  62.696  31.186  1.00 16.17           C  
ATOM   1538  CD  GLU A 407       0.855  63.046  30.542  1.00 18.73           C  
ATOM   1539  OE1 GLU A 407       0.859  63.696  29.474  1.00 21.82           O  
ATOM   1540  OE2 GLU A 407      -0.191  62.668  31.107  1.00 20.46           O  
ATOM   1541  N   ASP A 408       6.264  62.206  29.111  1.00 12.88           N  
ATOM   1542  CA  ASP A 408       7.195  61.821  28.055  1.00 13.98           C  
ATOM   1543  C   ASP A 408       8.296  60.905  28.588  1.00 12.87           C  
ATOM   1544  O   ASP A 408       8.655  59.918  27.946  1.00 12.00           O  
ATOM   1545  CB  ASP A 408       7.819  63.063  27.415  1.00 15.12           C  
ATOM   1546  CG  ASP A 408       6.889  63.738  26.421  1.00 18.13           C  
ATOM   1547  OD1 ASP A 408       5.837  63.150  26.082  1.00 18.07           O  
ATOM   1548  OD2 ASP A 408       7.211  64.857  25.977  1.00 18.24           O  
ATOM   1549  N   ILE A 409       8.829  61.225  29.763  1.00 12.44           N  
ATOM   1550  CA  ILE A 409       9.818  60.355  30.384  1.00 11.49           C  
ATOM   1551  C   ILE A 409       9.193  59.006  30.719  1.00 11.90           C  
ATOM   1552  O   ILE A 409       9.796  57.958  30.479  1.00 12.21           O  
ATOM   1553  CB  ILE A 409      10.390  60.970  31.675  1.00 11.83           C  
ATOM   1554  CG1 ILE A 409      11.106  62.284  31.357  1.00 10.56           C  
ATOM   1555  CG2 ILE A 409      11.365  59.995  32.325  1.00 11.43           C  
ATOM   1556  CD1 ILE A 409      11.594  63.028  32.590  1.00  8.00           C  
ATOM   1557  N   GLN A 410       7.978  59.024  31.261  1.00 10.20           N  
ATOM   1558  CA  GLN A 410       7.340  57.774  31.658  1.00 10.30           C  
ATOM   1559  C   GLN A 410       7.010  56.895  30.460  1.00 11.23           C  
ATOM   1560  O   GLN A 410       7.147  55.673  30.526  1.00  9.02           O  
ATOM   1561  CB  GLN A 410       6.062  58.029  32.462  1.00  9.04           C  
ATOM   1562  CG  GLN A 410       5.569  56.765  33.171  1.00  9.26           C  
ATOM   1563  CD  GLN A 410       4.163  56.888  33.721  1.00  9.29           C  
ATOM   1564  OE1 GLN A 410       3.235  57.279  33.013  1.00  9.46           O  
ATOM   1565  NE2 GLN A 410       3.998  56.546  34.993  1.00  7.63           N  
ATOM   1566  N   ASP A 411       6.577  57.512  29.364  1.00 11.53           N  
ATOM   1567  CA  ASP A 411       6.247  56.756  28.162  1.00 12.98           C  
ATOM   1568  C   ASP A 411       7.447  55.947  27.690  1.00 12.39           C  
ATOM   1569  O   ASP A 411       7.304  54.803  27.255  1.00 12.75           O  
ATOM   1570  CB  ASP A 411       5.790  57.696  27.042  1.00 13.95           C  
ATOM   1571  CG  ASP A 411       4.345  58.138  27.201  1.00 17.67           C  
ATOM   1572  OD1 ASP A 411       3.634  57.578  28.062  1.00 20.17           O  
ATOM   1573  OD2 ASP A 411       3.918  59.046  26.459  1.00 20.60           O  
ATOM   1574  N   ASN A 412       8.630  56.545  27.781  1.00 11.82           N  
ATOM   1575  CA  ASN A 412       9.858  55.881  27.361  1.00 12.20           C  
ATOM   1576  C   ASN A 412      10.239  54.798  28.368  1.00 11.00           C  
ATOM   1577  O   ASN A 412      10.717  53.728  27.991  1.00 10.63           O  
ATOM   1578  CB  ASN A 412      10.988  56.908  27.238  1.00 14.96           C  
ATOM   1579  CG  ASN A 412      12.226  56.341  26.565  1.00 19.02           C  
ATOM   1580  OD1 ASN A 412      13.328  56.417  27.107  1.00 22.05           O  
ATOM   1581  ND2 ASN A 412      12.050  55.776  25.376  1.00 18.19           N  
ATOM   1582  N   LEU A 413      10.018  55.078  29.650  1.00 10.62           N  
ATOM   1583  CA  LEU A 413      10.283  54.099  30.700  1.00 10.14           C  
ATOM   1584  C   LEU A 413       9.334  52.903  30.610  1.00  8.94           C  
ATOM   1585  O   LEU A 413       9.716  51.773  30.912  1.00  7.77           O  
ATOM   1586  CB  LEU A 413      10.152  54.753  32.079  1.00  9.55           C  
ATOM   1587  CG  LEU A 413      11.232  55.755  32.495  1.00  9.86           C  
ATOM   1588  CD1 LEU A 413      10.826  56.417  33.804  1.00 11.08           C  
ATOM   1589  CD2 LEU A 413      12.575  55.039  32.652  1.00 10.28           C  
ATOM   1590  N   LEU A 414       8.096  53.156  30.197  1.00  9.41           N  
ATOM   1591  CA  LEU A 414       7.122  52.084  30.011  1.00 10.52           C  
ATOM   1592  C   LEU A 414       7.505  51.177  28.841  1.00 10.51           C  
ATOM   1593  O   LEU A 414       7.338  49.959  28.912  1.00  9.60           O  
ATOM   1594  CB  LEU A 414       5.725  52.678  29.784  1.00 11.69           C  
ATOM   1595  CG  LEU A 414       5.042  53.196  31.053  1.00 10.77           C  
ATOM   1596  CD1 LEU A 414       3.937  54.183  30.696  1.00 12.45           C  
ATOM   1597  CD2 LEU A 414       4.490  52.012  31.844  1.00 12.89           C  
ATOM   1598  N   GLN A 415       8.017  51.769  27.767  1.00 10.63           N  
ATOM   1599  CA  GLN A 415       8.503  50.978  26.640  1.00 11.32           C  
ATOM   1600  C   GLN A 415       9.690  50.132  27.077  1.00  9.96           C  
ATOM   1601  O   GLN A 415       9.816  48.968  26.688  1.00  9.66           O  
ATOM   1602  CB  GLN A 415       8.939  51.883  25.489  1.00 12.89           C  
ATOM   1603  CG  GLN A 415       7.811  52.609  24.793  1.00 18.67           C  
ATOM   1604  CD  GLN A 415       8.267  53.242  23.500  1.00 22.43           C  
ATOM   1605  OE1 GLN A 415       8.951  54.267  23.504  1.00 28.13           O  
ATOM   1606  NE2 GLN A 415       7.899  52.631  22.380  1.00 24.69           N  
ATOM   1607  N   ALA A 416      10.561  50.728  27.885  1.00  9.50           N  
ATOM   1608  CA  ALA A 416      11.722  50.016  28.406  1.00  9.63           C  
ATOM   1609  C   ALA A 416      11.276  48.845  29.271  1.00  8.00           C  
ATOM   1610  O   ALA A 416      11.846  47.757  29.195  1.00  8.41           O  
ATOM   1611  CB  ALA A 416      12.599  50.961  29.217  1.00  7.98           C  
ATOM   1612  N   LEU A 417      10.253  49.069  30.090  1.00  8.69           N  
ATOM   1613  CA  LEU A 417       9.737  48.015  30.958  1.00  9.19           C  
ATOM   1614  C   LEU A 417       9.128  46.886  30.139  1.00 10.22           C  
ATOM   1615  O   LEU A 417       9.357  45.709  30.421  1.00  9.16           O  
ATOM   1616  CB  LEU A 417       8.682  48.574  31.916  1.00  8.97           C  
ATOM   1617  CG  LEU A 417       8.011  47.569  32.858  1.00  9.95           C  
ATOM   1618  CD1 LEU A 417       9.048  46.927  33.765  1.00 10.42           C  
ATOM   1619  CD2 LEU A 417       6.953  48.282  33.683  1.00 11.17           C  
ATOM   1620  N   GLU A 418       8.349  47.246  29.124  1.00 10.75           N  
ATOM   1621  CA  GLU A 418       7.699  46.247  28.288  1.00 12.60           C  
ATOM   1622  C   GLU A 418       8.729  45.347  27.610  1.00 11.27           C  
ATOM   1623  O   GLU A 418       8.585  44.125  27.593  1.00  9.71           O  
ATOM   1624  CB  GLU A 418       6.827  46.928  27.229  1.00 14.69           C  
ATOM   1625  CG  GLU A 418       6.054  45.954  26.354  1.00 20.02           C  
ATOM   1626  CD  GLU A 418       4.935  46.628  25.585  1.00 24.78           C  
ATOM   1627  OE1 GLU A 418       5.206  47.631  24.891  1.00 28.06           O  
ATOM   1628  OE2 GLU A 418       3.784  46.155  25.677  1.00 30.32           O  
ATOM   1629  N   LEU A 419       9.772  45.955  27.057  1.00 11.33           N  
ATOM   1630  CA  LEU A 419      10.812  45.192  26.378  1.00 10.67           C  
ATOM   1631  C   LEU A 419      11.591  44.338  27.371  1.00 11.13           C  
ATOM   1632  O   LEU A 419      11.959  43.200  27.069  1.00 12.39           O  
ATOM   1633  CB  LEU A 419      11.770  46.134  25.643  1.00 11.11           C  
ATOM   1634  CG  LEU A 419      12.929  45.472  24.893  1.00 11.63           C  
ATOM   1635  CD1 LEU A 419      12.381  44.490  23.865  1.00 11.78           C  
ATOM   1636  CD2 LEU A 419      13.778  46.540  24.210  1.00 10.35           C  
ATOM   1637  N   GLN A 420      11.844  44.890  28.556  1.00 10.57           N  
ATOM   1638  CA  GLN A 420      12.542  44.154  29.607  1.00  9.49           C  
ATOM   1639  C   GLN A 420      11.790  42.880  29.975  1.00 10.31           C  
ATOM   1640  O   GLN A 420      12.387  41.814  30.099  1.00  9.63           O  
ATOM   1641  CB  GLN A 420      12.705  45.033  30.851  1.00  9.07           C  
ATOM   1642  CG  GLN A 420      13.104  44.272  32.116  1.00  8.82           C  
ATOM   1643  CD  GLN A 420      14.548  43.803  32.097  1.00  9.29           C  
ATOM   1644  OE1 GLN A 420      15.353  44.270  31.295  1.00 12.01           O  
ATOM   1645  NE2 GLN A 420      14.880  42.872  32.988  1.00 10.32           N  
ATOM   1646  N   LEU A 421      10.476  42.992  30.145  1.00 10.73           N  
ATOM   1647  CA  LEU A 421       9.668  41.847  30.549  1.00 10.20           C  
ATOM   1648  C   LEU A 421       9.521  40.840  29.412  1.00 10.67           C  
ATOM   1649  O   LEU A 421       9.442  39.633  29.645  1.00 10.82           O  
ATOM   1650  CB  LEU A 421       8.286  42.314  31.013  1.00 11.75           C  
ATOM   1651  CG  LEU A 421       8.294  43.258  32.219  1.00 12.52           C  
ATOM   1652  CD1 LEU A 421       6.870  43.699  32.531  1.00 10.97           C  
ATOM   1653  CD2 LEU A 421       8.914  42.556  33.419  1.00 11.19           C  
ATOM   1654  N   LYS A 422       9.496  41.339  28.182  1.00 10.58           N  
ATOM   1655  CA  LYS A 422       9.418  40.467  27.015  1.00 12.32           C  
ATOM   1656  C   LYS A 422      10.659  39.585  26.912  1.00 13.17           C  
ATOM   1657  O   LYS A 422      10.560  38.389  26.625  1.00 11.22           O  
ATOM   1658  CB  LYS A 422       9.272  41.304  25.743  1.00 16.03           C  
ATOM   1659  CG  LYS A 422       9.332  40.497  24.458  1.00 22.13           C  
ATOM   1660  CD  LYS A 422       8.925  41.340  23.259  1.00 27.77           C  
ATOM   1661  CE  LYS A 422       7.525  41.916  23.446  1.00 31.11           C  
ATOM   1662  NZ  LYS A 422       7.074  42.694  22.257  1.00 33.13           N  
ATOM   1663  N   LEU A 423      11.823  40.181  27.153  1.00 10.87           N  
ATOM   1664  CA  LEU A 423      13.090  39.467  27.060  1.00 12.21           C  
ATOM   1665  C   LEU A 423      13.391  38.639  28.304  1.00 10.76           C  
ATOM   1666  O   LEU A 423      13.924  37.536  28.205  1.00 11.99           O  
ATOM   1667  CB  LEU A 423      14.233  40.457  26.830  1.00 12.03           C  
ATOM   1668  CG  LEU A 423      14.217  41.215  25.504  1.00 11.86           C  
ATOM   1669  CD1 LEU A 423      15.187  42.385  25.572  1.00 12.91           C  
ATOM   1670  CD2 LEU A 423      14.579  40.265  24.371  1.00 15.23           C  
ATOM   1671  N   ASN A 424      13.054  39.171  29.475  1.00  9.72           N  
ATOM   1672  CA  ASN A 424      13.459  38.545  30.729  1.00  9.95           C  
ATOM   1673  C   ASN A 424      12.447  37.499  31.191  1.00 10.81           C  
ATOM   1674  O   ASN A 424      12.787  36.579  31.939  1.00 10.69           O  
ATOM   1675  CB  ASN A 424      13.640  39.612  31.813  1.00  9.47           C  
ATOM   1676  CG  ASN A 424      14.524  39.140  32.957  1.00 12.39           C  
ATOM   1677  OD1 ASN A 424      15.416  38.310  32.766  1.00 12.43           O  
ATOM   1678  ND2 ASN A 424      14.279  39.668  34.153  1.00  8.80           N  
ATOM   1679  N   HIS A 425      11.202  37.649  30.746  1.00 10.75           N  
ATOM   1680  CA  HIS A 425      10.138  36.706  31.081  1.00 12.69           C  
ATOM   1681  C   HIS A 425       9.367  36.303  29.822  1.00 14.22           C  
ATOM   1682  O   HIS A 425       8.172  36.581  29.688  1.00 13.39           O  
ATOM   1683  CB  HIS A 425       9.178  37.332  32.099  1.00 11.99           C  
ATOM   1684  CG  HIS A 425       9.840  37.743  33.377  1.00 12.97           C  
ATOM   1685  ND1 HIS A 425       9.952  36.900  34.463  1.00 12.42           N  
ATOM   1686  CD2 HIS A 425      10.429  38.905  33.741  1.00 11.60           C  
ATOM   1687  CE1 HIS A 425      10.583  37.528  35.440  1.00 12.14           C  
ATOM   1688  NE2 HIS A 425      10.884  38.746  35.027  1.00 11.71           N  
ATOM   1689  N   PRO A 426      10.052  35.633  28.886  1.00 15.20           N  
ATOM   1690  CA  PRO A 426       9.509  35.220  27.585  1.00 17.16           C  
ATOM   1691  C   PRO A 426       8.220  34.412  27.718  1.00 17.77           C  
ATOM   1692  O   PRO A 426       7.351  34.457  26.845  1.00 17.55           O  
ATOM   1693  CB  PRO A 426      10.634  34.383  26.978  1.00 17.91           C  
ATOM   1694  CG  PRO A 426      11.866  34.854  27.660  1.00 18.60           C  
ATOM   1695  CD  PRO A 426      11.444  35.194  29.063  1.00 17.16           C  
ATOM   1696  N   GLU A 427       8.106  33.676  28.818  1.00 17.46           N  
ATOM   1697  CA  GLU A 427       7.026  32.711  28.989  1.00 18.85           C  
ATOM   1698  C   GLU A 427       5.844  33.273  29.764  1.00 18.25           C  
ATOM   1699  O   GLU A 427       4.890  32.554  30.060  1.00 18.02           O  
ATOM   1700  CB  GLU A 427       7.548  31.462  29.696  1.00 21.57           C  
ATOM   1701  CG  GLU A 427       8.665  30.767  28.942  1.00 26.72           C  
ATOM   1702  CD  GLU A 427       8.273  30.420  27.522  1.00 30.11           C  
ATOM   1703  OE1 GLU A 427       7.215  29.782  27.341  1.00 33.04           O  
ATOM   1704  OE2 GLU A 427       9.021  30.783  26.589  1.00 32.40           O  
ATOM   1705  N   SER A 428       5.910  34.556  30.100  1.00 17.61           N  
ATOM   1706  CA  SER A 428       4.830  35.199  30.838  1.00 17.45           C  
ATOM   1707  C   SER A 428       4.386  36.491  30.164  1.00 16.83           C  
ATOM   1708  O   SER A 428       4.753  37.585  30.593  1.00 15.95           O  
ATOM   1709  CB  SER A 428       5.280  35.490  32.269  1.00 18.78           C  
ATOM   1710  OG  SER A 428       5.700  34.301  32.910  1.00 19.32           O  
ATOM   1711  N   SER A 429       3.579  36.357  29.117  1.00 14.96           N  
ATOM   1712  CA  SER A 429       3.149  37.503  28.328  1.00 15.97           C  
ATOM   1713  C   SER A 429       2.274  38.477  29.113  1.00 15.00           C  
ATOM   1714  O   SER A 429       2.127  39.634  28.723  1.00 13.81           O  
ATOM   1715  CB  SER A 429       2.397  37.028  27.081  1.00 17.38           C  
ATOM   1716  OG  SER A 429       1.823  38.123  26.389  1.00 23.70           O  
ATOM   1717  N   GLN A 430       1.711  38.015  30.226  1.00 14.15           N  
ATOM   1718  CA  GLN A 430       0.751  38.810  30.984  1.00 13.64           C  
ATOM   1719  C   GLN A 430       1.421  39.790  31.946  1.00 12.99           C  
ATOM   1720  O   GLN A 430       0.757  40.634  32.544  1.00 10.80           O  
ATOM   1721  CB  GLN A 430      -0.191  37.889  31.771  1.00 14.68           C  
ATOM   1722  CG  GLN A 430       0.416  37.283  33.024  1.00 17.06           C  
ATOM   1723  CD  GLN A 430       1.286  36.073  32.731  1.00 19.50           C  
ATOM   1724  OE1 GLN A 430       1.672  35.824  31.585  1.00 21.30           O  
ATOM   1725  NE2 GLN A 430       1.598  35.311  33.771  1.00 22.39           N  
ATOM   1726  N   LEU A 431       2.737  39.680  32.086  1.00 12.28           N  
ATOM   1727  CA  LEU A 431       3.437  40.344  33.174  1.00 12.87           C  
ATOM   1728  C   LEU A 431       3.353  41.871  33.115  1.00 11.39           C  
ATOM   1729  O   LEU A 431       3.115  42.520  34.133  1.00 11.52           O  
ATOM   1730  CB  LEU A 431       4.902  39.902  33.189  1.00 14.44           C  
ATOM   1731  CG  LEU A 431       5.628  40.010  34.529  1.00 18.39           C  
ATOM   1732  CD1 LEU A 431       4.804  39.345  35.623  1.00 18.65           C  
ATOM   1733  CD2 LEU A 431       7.000  39.358  34.408  1.00 17.42           C  
ATOM   1734  N   PHE A 432       3.543  42.446  31.930  1.00 11.97           N  
ATOM   1735  CA  PHE A 432       3.511  43.902  31.790  1.00 11.32           C  
ATOM   1736  C   PHE A 432       2.152  44.456  32.203  1.00 12.50           C  
ATOM   1737  O   PHE A 432       2.070  45.439  32.938  1.00 10.68           O  
ATOM   1738  CB  PHE A 432       3.809  44.312  30.343  1.00 12.77           C  
ATOM   1739  CG  PHE A 432       3.758  45.800  30.109  1.00 14.43           C  
ATOM   1740  CD1 PHE A 432       4.693  46.640  30.692  1.00 14.90           C  
ATOM   1741  CD2 PHE A 432       2.786  46.355  29.294  1.00 14.80           C  
ATOM   1742  CE1 PHE A 432       4.658  48.005  30.465  1.00 15.17           C  
ATOM   1743  CE2 PHE A 432       2.746  47.718  29.064  1.00 17.16           C  
ATOM   1744  CZ  PHE A 432       3.685  48.545  29.650  1.00 16.51           C  
ATOM   1745  N   ALA A 433       1.085  43.818  31.733  1.00 11.09           N  
ATOM   1746  CA  ALA A 433      -0.263  44.282  32.036  1.00 12.15           C  
ATOM   1747  C   ALA A 433      -0.560  44.135  33.524  1.00 12.23           C  
ATOM   1748  O   ALA A 433      -1.244  44.970  34.115  1.00 12.22           O  
ATOM   1749  CB  ALA A 433      -1.286  43.497  31.216  1.00 10.73           C  
ATOM   1750  N   LYS A 434      -0.039  43.075  34.133  1.00 12.96           N  
ATOM   1751  CA  LYS A 434      -0.266  42.854  35.556  1.00 13.33           C  
ATOM   1752  C   LYS A 434       0.469  43.892  36.391  1.00 13.16           C  
ATOM   1753  O   LYS A 434      -0.040  44.339  37.418  1.00 13.09           O  
ATOM   1754  CB  LYS A 434       0.176  41.445  35.958  1.00 15.79           C  
ATOM   1755  CG  LYS A 434      -0.681  40.342  35.346  1.00 18.71           C  
ATOM   1756  CD  LYS A 434      -0.526  39.024  36.092  1.00 21.42           C  
ATOM   1757  CE  LYS A 434      -1.168  39.091  37.469  1.00 23.71           C  
ATOM   1758  NZ  LYS A 434      -1.180  37.764  38.141  1.00 25.03           N  
ATOM   1759  N   LEU A 435       1.658  44.288  35.948  1.00 11.91           N  
ATOM   1760  CA  LEU A 435       2.420  45.306  36.665  1.00 11.43           C  
ATOM   1761  C   LEU A 435       1.772  46.683  36.563  1.00 11.79           C  
ATOM   1762  O   LEU A 435       1.840  47.475  37.502  1.00 11.88           O  
ATOM   1763  CB  LEU A 435       3.863  45.369  36.146  1.00 10.64           C  
ATOM   1764  CG  LEU A 435       4.762  44.194  36.546  1.00 10.63           C  
ATOM   1765  CD1 LEU A 435       6.190  44.448  36.079  1.00 11.46           C  
ATOM   1766  CD2 LEU A 435       4.719  44.018  38.063  1.00 11.64           C  
ATOM   1767  N   LEU A 436       1.138  46.971  35.432  1.00 11.83           N  
ATOM   1768  CA  LEU A 436       0.413  48.230  35.299  1.00 12.82           C  
ATOM   1769  C   LEU A 436      -0.736  48.286  36.304  1.00 12.17           C  
ATOM   1770  O   LEU A 436      -1.022  49.340  36.873  1.00 11.56           O  
ATOM   1771  CB  LEU A 436      -0.138  48.395  33.879  1.00 13.45           C  
ATOM   1772  CG  LEU A 436       0.878  48.475  32.737  1.00 17.44           C  
ATOM   1773  CD1 LEU A 436       0.143  48.651  31.417  1.00 19.21           C  
ATOM   1774  CD2 LEU A 436       1.840  49.631  32.973  1.00 16.52           C  
ATOM   1775  N   GLN A 437      -1.392  47.151  36.526  1.00 13.50           N  
ATOM   1776  CA  GLN A 437      -2.492  47.107  37.483  1.00 14.22           C  
ATOM   1777  C   GLN A 437      -1.967  47.219  38.908  1.00 13.79           C  
ATOM   1778  O   GLN A 437      -2.617  47.813  39.767  1.00 13.76           O  
ATOM   1779  CB  GLN A 437      -3.294  45.810  37.334  1.00 13.10           C  
ATOM   1780  CG  GLN A 437      -4.462  45.697  38.311  1.00 16.38           C  
ATOM   1781  CD  GLN A 437      -5.462  46.836  38.174  1.00 18.84           C  
ATOM   1782  OE1 GLN A 437      -5.914  47.408  39.171  1.00 19.87           O  
ATOM   1783  NE2 GLN A 437      -5.814  47.169  36.936  1.00 19.13           N  
ATOM   1784  N   LYS A 438      -0.791  46.648  39.155  1.00 13.84           N  
ATOM   1785  CA  LYS A 438      -0.165  46.741  40.471  1.00 15.25           C  
ATOM   1786  C   LYS A 438       0.147  48.192  40.817  1.00 13.59           C  
ATOM   1787  O   LYS A 438       0.052  48.596  41.974  1.00 12.80           O  
ATOM   1788  CB  LYS A 438       1.123  45.913  40.511  1.00 16.36           C  
ATOM   1789  CG  LYS A 438       0.898  44.415  40.416  1.00 21.75           C  
ATOM   1790  CD  LYS A 438       0.172  43.884  41.646  1.00 23.39           C  
ATOM   1791  CE  LYS A 438      -0.052  42.383  41.543  1.00 25.44           C  
ATOM   1792  NZ  LYS A 438      -0.772  41.840  42.726  1.00 27.40           N  
ATOM   1793  N   MET A 439       0.522  48.975  39.811  1.00 14.19           N  
ATOM   1794  CA  MET A 439       0.770  50.394  40.019  1.00 15.70           C  
ATOM   1795  C   MET A 439      -0.519  51.076  40.457  1.00 15.73           C  
ATOM   1796  O   MET A 439      -0.506  51.965  41.309  1.00 14.64           O  
ATOM   1797  CB  MET A 439       1.285  51.037  38.732  1.00 15.83           C  
ATOM   1798  CG  MET A 439       2.585  50.441  38.226  1.00 17.18           C  
ATOM   1799  SD  MET A 439       3.117  51.200  36.687  1.00 18.76           S  
ATOM   1800  CE  MET A 439       1.538  51.516  35.903  1.00 24.57           C  
ATOM   1801  N   THR A 440      -1.633  50.650  39.873  1.00 15.82           N  
ATOM   1802  CA  THR A 440      -2.936  51.176  40.254  1.00 16.18           C  
ATOM   1803  C   THR A 440      -3.315  50.718  41.661  1.00 16.27           C  
ATOM   1804  O   THR A 440      -3.806  51.509  42.465  1.00 17.42           O  
ATOM   1805  CB  THR A 440      -4.025  50.727  39.258  1.00 16.70           C  
ATOM   1806  OG1 THR A 440      -3.757  51.301  37.971  1.00 17.14           O  
ATOM   1807  CG2 THR A 440      -5.404  51.173  39.735  1.00 17.85           C  
ATOM   1808  N   ASP A 441      -3.073  49.445  41.960  1.00 16.18           N  
ATOM   1809  CA  ASP A 441      -3.399  48.898  43.273  1.00 16.82           C  
ATOM   1810  C   ASP A 441      -2.630  49.618  44.374  1.00 17.22           C  
ATOM   1811  O   ASP A 441      -3.162  49.865  45.456  1.00 17.14           O  
ATOM   1812  CB  ASP A 441      -3.065  47.407  43.336  1.00 17.46           C  
ATOM   1813  CG  ASP A 441      -3.888  46.576  42.372  1.00 18.38           C  
ATOM   1814  OD1 ASP A 441      -4.973  47.030  41.952  1.00 21.15           O  
ATOM   1815  OD2 ASP A 441      -3.443  45.461  42.037  1.00 17.15           O  
ATOM   1816  N   LEU A 442      -1.373  49.949  44.095  1.00 15.86           N  
ATOM   1817  CA  LEU A 442      -0.503  50.544  45.101  1.00 16.86           C  
ATOM   1818  C   LEU A 442      -1.016  51.893  45.592  1.00 18.05           C  
ATOM   1819  O   LEU A 442      -0.764  52.283  46.730  1.00 18.45           O  
ATOM   1820  CB  LEU A 442       0.916  50.696  44.545  1.00 14.71           C  
ATOM   1821  CG  LEU A 442       1.739  49.407  44.580  1.00 15.26           C  
ATOM   1822  CD1 LEU A 442       2.991  49.548  43.722  1.00 16.01           C  
ATOM   1823  CD2 LEU A 442       2.098  49.091  46.025  1.00 15.87           C  
ATOM   1824  N   ARG A 443      -1.742  52.603  44.738  1.00 19.95           N  
ATOM   1825  CA  ARG A 443      -2.287  53.897  45.126  1.00 21.11           C  
ATOM   1826  C   ARG A 443      -3.342  53.720  46.210  1.00 21.62           C  
ATOM   1827  O   ARG A 443      -3.338  54.428  47.218  1.00 21.44           O  
ATOM   1828  CB  ARG A 443      -2.896  54.595  43.914  1.00 22.92           C  
ATOM   1829  CG  ARG A 443      -1.905  54.809  42.789  1.00 24.73           C  
ATOM   1830  CD  ARG A 443      -2.303  55.987  41.929  1.00 24.95           C  
ATOM   1831  NE  ARG A 443      -1.320  56.245  40.884  1.00 23.38           N  
ATOM   1832  CZ  ARG A 443      -1.432  57.215  39.985  1.00 23.70           C  
ATOM   1833  NH1 ARG A 443      -2.488  58.019  40.005  1.00 23.29           N  
ATOM   1834  NH2 ARG A 443      -0.492  57.377  39.064  1.00 21.88           N  
ATOM   1835  N   GLN A 444      -4.238  52.762  46.002  1.00 20.77           N  
ATOM   1836  CA  GLN A 444      -5.269  52.457  46.984  1.00 21.78           C  
ATOM   1837  C   GLN A 444      -4.623  51.896  48.247  1.00 19.45           C  
ATOM   1838  O   GLN A 444      -5.042  52.198  49.364  1.00 18.93           O  
ATOM   1839  CB  GLN A 444      -6.256  51.435  46.411  1.00 24.89           C  
ATOM   1840  CG  GLN A 444      -7.491  51.214  47.268  1.00 30.64           C  
ATOM   1841  CD  GLN A 444      -8.440  52.400  47.241  1.00 35.00           C  
ATOM   1842  OE1 GLN A 444      -8.097  53.496  47.688  1.00 38.12           O  
ATOM   1843  NE2 GLN A 444      -9.640  52.186  46.713  1.00 37.05           N  
ATOM   1844  N   ILE A 445      -3.593  51.079  48.061  1.00 18.96           N  
ATOM   1845  CA  ILE A 445      -2.889  50.476  49.184  1.00 18.75           C  
ATOM   1846  C   ILE A 445      -2.224  51.533  50.063  1.00 17.60           C  
ATOM   1847  O   ILE A 445      -2.260  51.444  51.291  1.00 17.10           O  
ATOM   1848  CB  ILE A 445      -1.819  49.478  48.689  1.00 19.63           C  
ATOM   1849  CG1 ILE A 445      -2.498  48.274  48.034  1.00 21.53           C  
ATOM   1850  CG2 ILE A 445      -0.948  49.029  49.842  1.00 21.17           C  
ATOM   1851  CD1 ILE A 445      -1.528  47.254  47.476  1.00 22.12           C  
ATOM   1852  N   VAL A 446      -1.625  52.541  49.438  1.00 16.07           N  
ATOM   1853  CA  VAL A 446      -0.947  53.584  50.200  1.00 17.87           C  
ATOM   1854  C   VAL A 446      -1.939  54.541  50.848  1.00 18.40           C  
ATOM   1855  O   VAL A 446      -1.705  55.039  51.949  1.00 18.01           O  
ATOM   1856  CB  VAL A 446       0.026  54.385  49.313  1.00 16.97           C  
ATOM   1857  CG1 VAL A 446       0.543  55.602  50.068  1.00 17.15           C  
ATOM   1858  CG2 VAL A 446       1.186  53.496  48.898  1.00 17.14           C  
ATOM   1859  N   THR A 447      -3.054  54.789  50.171  1.00 20.54           N  
ATOM   1860  CA  THR A 447      -4.107  55.613  50.747  1.00 21.66           C  
ATOM   1861  C   THR A 447      -4.532  55.021  52.086  1.00 22.40           C  
ATOM   1862  O   THR A 447      -4.719  55.743  53.066  1.00 21.93           O  
ATOM   1863  CB  THR A 447      -5.330  55.687  49.811  1.00 22.84           C  
ATOM   1864  OG1 THR A 447      -4.941  56.288  48.570  1.00 23.59           O  
ATOM   1865  CG2 THR A 447      -6.436  56.517  50.441  1.00 22.90           C  
ATOM   1866  N   GLU A 448      -4.665  53.699  52.126  1.00 23.15           N  
ATOM   1867  CA  GLU A 448      -5.054  53.007  53.347  1.00 24.17           C  
ATOM   1868  C   GLU A 448      -3.950  53.085  54.398  1.00 24.44           C  
ATOM   1869  O   GLU A 448      -4.222  53.256  55.587  1.00 23.48           O  
ATOM   1870  CB  GLU A 448      -5.381  51.544  53.036  1.00 25.64           C  
ATOM   1871  CG  GLU A 448      -6.540  51.371  52.064  1.00 30.15           C  
ATOM   1872  CD  GLU A 448      -6.812  49.918  51.723  1.00 32.08           C  
ATOM   1873  OE1 GLU A 448      -6.203  49.029  52.356  1.00 35.38           O  
ATOM   1874  OE2 GLU A 448      -7.637  49.665  50.820  1.00 34.62           O  
ATOM   1875  N   HIS A 449      -2.703  52.963  53.953  1.00 23.89           N  
ATOM   1876  CA  HIS A 449      -1.553  53.101  54.840  1.00 23.59           C  
ATOM   1877  C   HIS A 449      -1.557  54.472  55.509  1.00 25.29           C  
ATOM   1878  O   HIS A 449      -1.396  54.582  56.724  1.00 23.95           O  
ATOM   1879  CB  HIS A 449      -0.259  52.912  54.041  1.00 23.36           C  
ATOM   1880  CG  HIS A 449       0.982  53.293  54.790  1.00 21.92           C  
ATOM   1881  ND1 HIS A 449       1.715  52.387  55.525  1.00 20.80           N  
ATOM   1882  CD2 HIS A 449       1.636  54.475  54.889  1.00 22.15           C  
ATOM   1883  CE1 HIS A 449       2.768  52.994  56.045  1.00 22.23           C  
ATOM   1884  NE2 HIS A 449       2.744  54.261  55.673  1.00 21.79           N  
ATOM   1885  N   VAL A 450      -1.748  55.516  54.710  1.00 26.75           N  
ATOM   1886  CA  VAL A 450      -1.740  56.878  55.227  1.00 29.23           C  
ATOM   1887  C   VAL A 450      -2.869  57.087  56.230  1.00 30.29           C  
ATOM   1888  O   VAL A 450      -2.660  57.658  57.299  1.00 30.35           O  
ATOM   1889  CB  VAL A 450      -1.891  57.908  54.088  1.00 29.01           C  
ATOM   1890  CG1 VAL A 450      -1.933  59.316  54.662  1.00 29.70           C  
ATOM   1891  CG2 VAL A 450      -0.735  57.771  53.111  1.00 29.61           C  
ATOM   1892  N   GLN A 451      -4.061  56.613  55.883  1.00 31.68           N  
ATOM   1893  CA  GLN A 451      -5.222  56.766  56.750  1.00 32.62           C  
ATOM   1894  C   GLN A 451      -4.997  56.075  58.088  1.00 32.28           C  
ATOM   1895  O   GLN A 451      -5.198  56.670  59.148  1.00 31.29           O  
ATOM   1896  CB  GLN A 451      -6.466  56.182  56.076  1.00 33.62           C  
ATOM   1897  CG  GLN A 451      -6.888  56.917  54.816  1.00 35.67           C  
ATOM   1898  CD  GLN A 451      -8.166  56.361  54.221  1.00 37.72           C  
ATOM   1899  OE1 GLN A 451      -8.348  55.145  54.136  1.00 38.70           O  
ATOM   1900  NE2 GLN A 451      -9.061  57.250  53.806  1.00 38.36           N  
ATOM   1901  N   LEU A 452      -4.578  54.815  58.033  1.00 32.87           N  
ATOM   1902  CA  LEU A 452      -4.320  54.047  59.243  1.00 34.23           C  
ATOM   1903  C   LEU A 452      -3.272  54.754  60.094  1.00 34.93           C  
ATOM   1904  O   LEU A 452      -3.294  54.670  61.322  1.00 35.84           O  
ATOM   1905  CB  LEU A 452      -3.833  52.644  58.880  1.00 34.59           C  
ATOM   1906  CG  LEU A 452      -3.669  51.662  60.041  1.00 35.87           C  
ATOM   1907  CD1 LEU A 452      -5.000  51.494  60.761  1.00 35.20           C  
ATOM   1908  CD2 LEU A 452      -3.176  50.325  59.511  1.00 35.31           C  
ATOM   1909  N   LEU A 453      -2.359  55.458  59.436  1.00 34.72           N  
ATOM   1910  CA  LEU A 453      -1.318  56.190  60.141  1.00 35.37           C  
ATOM   1911  C   LEU A 453      -1.864  57.509  60.684  1.00 35.47           C  
ATOM   1912  O   LEU A 453      -1.374  58.028  61.686  1.00 34.89           O  
ATOM   1913  CB  LEU A 453      -0.136  56.446  59.204  1.00 36.67           C  
ATOM   1914  CG  LEU A 453       1.169  56.908  59.857  1.00 37.02           C  
ATOM   1915  CD1 LEU A 453       2.351  56.376  59.063  1.00 36.62           C  
ATOM   1916  CD2 LEU A 453       1.198  58.426  59.935  1.00 37.91           C  
ATOM   1917  N   GLN A 454      -2.886  58.045  60.022  1.00 36.27           N  
ATOM   1918  CA  GLN A 454      -3.583  59.224  60.528  1.00 37.03           C  
ATOM   1919  C   GLN A 454      -4.279  58.867  61.836  1.00 36.44           C  
ATOM   1920  O   GLN A 454      -4.305  59.662  62.778  1.00 35.15           O  
ATOM   1921  CB  GLN A 454      -4.625  59.707  59.514  1.00 39.07           C  
ATOM   1922  CG  GLN A 454      -4.060  60.074  58.153  1.00 42.23           C  
ATOM   1923  CD  GLN A 454      -3.119  61.259  58.212  1.00 44.62           C  
ATOM   1924  OE1 GLN A 454      -3.503  62.350  58.634  1.00 47.46           O  
ATOM   1925  NE2 GLN A 454      -1.877  61.052  57.789  1.00 45.34           N  
ATOM   1926  N   VAL A 455      -4.836  57.660  61.884  1.00 36.01           N  
ATOM   1927  CA  VAL A 455      -5.533  57.171  63.068  1.00 35.22           C  
ATOM   1928  C   VAL A 455      -4.558  56.930  64.215  1.00 35.32           C  
ATOM   1929  O   VAL A 455      -4.895  57.140  65.379  1.00 36.60           O  
ATOM   1930  CB  VAL A 455      -6.277  55.847  62.775  1.00 35.44           C  
ATOM   1931  CG1 VAL A 455      -6.963  55.342  64.035  1.00 35.00           C  
ATOM   1932  CG2 VAL A 455      -7.294  56.054  61.666  1.00 34.44           C  
ATOM   1933  N   ILE A 456      -3.348  56.491  63.882  1.00 34.74           N  
ATOM   1934  CA  ILE A 456      -2.346  56.188  64.899  1.00 34.86           C  
ATOM   1935  C   ILE A 456      -1.846  57.445  65.601  1.00 34.74           C  
ATOM   1936  O   ILE A 456      -1.771  57.487  66.829  1.00 34.85           O  
ATOM   1937  CB  ILE A 456      -1.135  55.444  64.294  1.00 34.11           C  
ATOM   1938  CG1 ILE A 456      -1.553  54.042  63.849  1.00 34.45           C  
ATOM   1939  CG2 ILE A 456      -0.017  55.353  65.314  1.00 34.00           C  
ATOM   1940  CD1 ILE A 456      -0.413  53.202  63.309  1.00 33.27           C  
ATOM   1941  N   LYS A 457      -1.511  58.469  64.824  1.00 35.34           N  
ATOM   1942  CA  LYS A 457      -0.988  59.707  65.392  1.00 36.69           C  
ATOM   1943  C   LYS A 457      -2.065  60.445  66.180  1.00 36.61           C  
ATOM   1944  O   LYS A 457      -1.767  61.343  66.966  1.00 36.59           O  
ATOM   1945  CB  LYS A 457      -0.446  60.616  64.286  1.00 37.24           C  
ATOM   1946  CG  LYS A 457       0.196  61.893  64.804  1.00 39.15           C  
ATOM   1947  CD  LYS A 457       1.025  62.579  63.732  1.00 41.11           C  
ATOM   1948  CE  LYS A 457       0.165  63.021  62.559  1.00 41.52           C  
ATOM   1949  NZ  LYS A 457       0.970  63.734  61.527  1.00 42.77           N  
ATOM   1950  N   LYS A 458      -3.319  60.061  65.966  1.00 37.13           N  
ATOM   1951  CA  LYS A 458      -4.437  60.698  66.649  1.00 38.50           C  
ATOM   1952  C   LYS A 458      -4.831  59.938  67.912  1.00 38.21           C  
ATOM   1953  O   LYS A 458      -5.367  60.521  68.855  1.00 38.41           O  
ATOM   1954  CB  LYS A 458      -5.643  60.791  65.711  1.00 38.96           C  
ATOM   1955  CG  LYS A 458      -6.861  61.460  66.328  1.00 41.37           C  
ATOM   1956  CD  LYS A 458      -7.989  61.611  65.316  1.00 43.20           C  
ATOM   1957  CE  LYS A 458      -8.516  60.259  64.861  1.00 44.65           C  
ATOM   1958  NZ  LYS A 458      -9.624  60.398  63.871  1.00 46.39           N  
ATOM   1959  N   THR A 459      -4.558  58.637  67.929  1.00 38.17           N  
ATOM   1960  CA  THR A 459      -5.091  57.761  68.966  1.00 38.52           C  
ATOM   1961  C   THR A 459      -4.019  57.245  69.927  1.00 38.94           C  
ATOM   1962  O   THR A 459      -4.335  56.672  70.970  1.00 38.85           O  
ATOM   1963  CB  THR A 459      -5.826  56.560  68.332  1.00 38.82           C  
ATOM   1964  OG1 THR A 459      -6.857  57.042  67.461  1.00 39.95           O  
ATOM   1965  CG2 THR A 459      -6.459  55.688  69.405  1.00 40.22           C  
ATOM   1966  N   GLU A 460      -2.753  57.448  69.579  1.00 39.09           N  
ATOM   1967  CA  GLU A 460      -1.659  57.024  70.447  1.00 39.48           C  
ATOM   1968  C   GLU A 460      -0.849  58.222  70.939  1.00 40.43           C  
ATOM   1969  O   GLU A 460      -0.168  58.888  70.158  1.00 40.42           O  
ATOM   1970  CB  GLU A 460      -0.748  56.046  69.700  1.00 38.72           C  
ATOM   1971  CG  GLU A 460      -1.465  54.821  69.144  1.00 38.34           C  
ATOM   1972  CD  GLU A 460      -1.888  53.847  70.227  1.00 37.89           C  
ATOM   1973  OE1 GLU A 460      -1.346  53.930  71.347  1.00 38.49           O  
ATOM   1974  OE2 GLU A 460      -2.762  52.996  69.958  1.00 37.52           O  
ATOM   1975  N   THR A 461      -0.922  58.484  72.241  1.00 41.03           N  
ATOM   1976  CA  THR A 461      -0.312  59.671  72.833  1.00 42.78           C  
ATOM   1977  C   THR A 461       1.207  59.640  72.737  1.00 44.16           C  
ATOM   1978  O   THR A 461       1.861  60.683  72.768  1.00 45.03           O  
ATOM   1979  CB  THR A 461      -0.697  59.815  74.319  1.00 42.06           C  
ATOM   1980  OG1 THR A 461      -0.286  58.644  75.035  1.00 42.99           O  
ATOM   1981  CG2 THR A 461      -2.198  59.992  74.467  1.00 41.82           C  
ATOM   1982  N   ASP A 462       1.765  58.440  72.630  1.00 45.74           N  
ATOM   1983  CA  ASP A 462       3.207  58.281  72.504  1.00 47.35           C  
ATOM   1984  C   ASP A 462       3.600  58.027  71.052  1.00 47.28           C  
ATOM   1985  O   ASP A 462       4.200  57.001  70.734  1.00 47.52           O  
ATOM   1986  CB  ASP A 462       3.685  57.120  73.381  1.00 49.03           C  
ATOM   1987  CG  ASP A 462       5.172  56.857  73.240  1.00 51.23           C  
ATOM   1988  OD1 ASP A 462       5.945  57.834  73.133  1.00 52.53           O  
ATOM   1989  OD2 ASP A 462       5.566  55.672  73.231  1.00 52.29           O  
ATOM   1990  N   MET A 463       3.258  58.963  70.171  1.00 47.60           N  
ATOM   1991  CA  MET A 463       3.604  58.832  68.761  1.00 47.21           C  
ATOM   1992  C   MET A 463       4.454  59.978  68.245  1.00 45.97           C  
ATOM   1993  O   MET A 463       3.934  60.986  67.769  1.00 46.82           O  
ATOM   1994  CB  MET A 463       2.341  58.722  67.908  1.00 48.27           C  
ATOM   1995  CG  MET A 463       1.630  57.406  68.080  1.00 50.13           C  
ATOM   1996  SD  MET A 463       2.793  56.102  68.507  1.00 50.74           S  
ATOM   1997  CE  MET A 463       2.788  55.160  67.022  1.00 52.55           C  
ATOM   1998  N   SER A 464       5.767  59.812  68.333  1.00 44.81           N  
ATOM   1999  CA  SER A 464       6.685  60.751  67.714  1.00 42.62           C  
ATOM   2000  C   SER A 464       6.821  60.394  66.240  1.00 40.69           C  
ATOM   2001  O   SER A 464       7.638  59.551  65.870  1.00 41.42           O  
ATOM   2002  CB  SER A 464       8.053  60.681  68.396  1.00 43.10           C  
ATOM   2003  OG  SER A 464       8.571  59.363  68.356  1.00 44.23           O  
ATOM   2004  N   LEU A 465       6.010  61.030  65.403  1.00 37.07           N  
ATOM   2005  CA  LEU A 465       6.094  60.812  63.966  1.00 33.18           C  
ATOM   2006  C   LEU A 465       7.341  61.513  63.441  1.00 30.15           C  
ATOM   2007  O   LEU A 465       7.535  62.705  63.674  1.00 28.26           O  
ATOM   2008  CB  LEU A 465       4.846  61.366  63.271  1.00 34.50           C  
ATOM   2009  CG  LEU A 465       4.653  60.986  61.799  1.00 35.43           C  
ATOM   2010  CD1 LEU A 465       4.638  59.470  61.659  1.00 36.27           C  
ATOM   2011  CD2 LEU A 465       3.353  61.584  61.280  1.00 36.03           C  
ATOM   2012  N   HIS A 466       8.188  60.766  62.740  1.00 26.43           N  
ATOM   2013  CA  HIS A 466       9.446  61.307  62.246  1.00 23.67           C  
ATOM   2014  C   HIS A 466       9.174  62.481  61.312  1.00 22.58           C  
ATOM   2015  O   HIS A 466       8.260  62.433  60.488  1.00 20.93           O  
ATOM   2016  CB  HIS A 466      10.235  60.223  61.506  1.00 21.56           C  
ATOM   2017  CG  HIS A 466      11.630  60.628  61.150  1.00 19.55           C  
ATOM   2018  ND1 HIS A 466      11.911  61.536  60.151  1.00 19.25           N  
ATOM   2019  CD2 HIS A 466      12.827  60.247  61.658  1.00 18.07           C  
ATOM   2020  CE1 HIS A 466      13.220  61.696  60.059  1.00 16.48           C  
ATOM   2021  NE2 HIS A 466      13.797  60.924  60.963  1.00 17.64           N  
ATOM   2022  N   PRO A 467       9.974  63.552  61.429  1.00 21.71           N  
ATOM   2023  CA  PRO A 467       9.742  64.790  60.676  1.00 21.94           C  
ATOM   2024  C   PRO A 467       9.610  64.584  59.168  1.00 20.43           C  
ATOM   2025  O   PRO A 467       8.735  65.172  58.534  1.00 20.69           O  
ATOM   2026  CB  PRO A 467      10.947  65.660  61.037  1.00 20.93           C  
ATOM   2027  CG  PRO A 467      11.362  65.165  62.383  1.00 21.92           C  
ATOM   2028  CD  PRO A 467      11.118  63.678  62.347  1.00 21.78           C  
ATOM   2029  N   LEU A 468      10.472  63.752  58.595  1.00 20.57           N  
ATOM   2030  CA  LEU A 468      10.414  63.500  57.158  1.00 19.14           C  
ATOM   2031  C   LEU A 468       9.092  62.852  56.764  1.00 19.62           C  
ATOM   2032  O   LEU A 468       8.522  63.171  55.721  1.00 19.91           O  
ATOM   2033  CB  LEU A 468      11.576  62.604  56.721  1.00 17.73           C  
ATOM   2034  CG  LEU A 468      11.545  62.185  55.247  1.00 14.70           C  
ATOM   2035  CD1 LEU A 468      11.285  63.406  54.371  1.00 16.15           C  
ATOM   2036  CD2 LEU A 468      12.857  61.517  54.873  1.00 12.47           C  
ATOM   2037  N   LEU A 469       8.599  61.944  57.601  1.00 20.56           N  
ATOM   2038  CA  LEU A 469       7.331  61.282  57.322  1.00 21.94           C  
ATOM   2039  C   LEU A 469       6.154  62.246  57.475  1.00 23.39           C  
ATOM   2040  O   LEU A 469       5.220  62.230  56.672  1.00 22.82           O  
ATOM   2041  CB  LEU A 469       7.148  60.077  58.248  1.00 22.97           C  
ATOM   2042  CG  LEU A 469       8.120  58.919  58.012  1.00 22.74           C  
ATOM   2043  CD1 LEU A 469       7.776  57.756  58.933  1.00 22.13           C  
ATOM   2044  CD2 LEU A 469       8.043  58.482  56.556  1.00 21.75           C  
ATOM   2045  N   GLN A 470       6.207  63.092  58.499  1.00 24.60           N  
ATOM   2046  CA  GLN A 470       5.183  64.114  58.697  1.00 25.85           C  
ATOM   2047  C   GLN A 470       5.114  65.010  57.469  1.00 25.04           C  
ATOM   2048  O   GLN A 470       4.034  65.363  56.999  1.00 25.14           O  
ATOM   2049  CB  GLN A 470       5.513  64.971  59.922  1.00 27.96           C  
ATOM   2050  CG  GLN A 470       5.568  64.208  61.232  1.00 32.38           C  
ATOM   2051  CD  GLN A 470       5.938  65.096  62.406  1.00 35.05           C  
ATOM   2052  OE1 GLN A 470       5.068  65.666  63.066  1.00 36.97           O  
ATOM   2053  NE2 GLN A 470       7.233  65.218  62.673  1.00 35.05           N  
ATOM   2054  N   GLU A 471       6.284  65.371  56.957  1.00 24.49           N  
ATOM   2055  CA  GLU A 471       6.393  66.249  55.803  1.00 23.94           C  
ATOM   2056  C   GLU A 471       5.760  65.613  54.568  1.00 24.09           C  
ATOM   2057  O   GLU A 471       5.108  66.289  53.773  1.00 23.80           O  
ATOM   2058  CB  GLU A 471       7.866  66.552  55.537  1.00 24.85           C  
ATOM   2059  CG  GLU A 471       8.130  67.368  54.298  1.00 26.59           C  
ATOM   2060  CD  GLU A 471       9.611  67.565  54.049  1.00 27.24           C  
ATOM   2061  OE1 GLU A 471      10.077  67.227  52.941  1.00 26.13           O  
ATOM   2062  OE2 GLU A 471      10.308  68.061  54.959  1.00 26.84           O  
ATOM   2063  N   ILE A 472       5.952  64.307  54.419  1.00 23.34           N  
ATOM   2064  CA  ILE A 472       5.414  63.580  53.277  1.00 24.02           C  
ATOM   2065  C   ILE A 472       3.907  63.368  53.392  1.00 25.12           C  
ATOM   2066  O   ILE A 472       3.179  63.518  52.411  1.00 24.82           O  
ATOM   2067  CB  ILE A 472       6.097  62.204  53.126  1.00 22.31           C  
ATOM   2068  CG1 ILE A 472       7.576  62.397  52.789  1.00 21.83           C  
ATOM   2069  CG2 ILE A 472       5.394  61.386  52.050  1.00 22.81           C  
ATOM   2070  CD1 ILE A 472       8.342  61.103  52.651  1.00 18.92           C  
ATOM   2071  N   TYR A 473       3.443  63.020  54.589  1.00 26.98           N  
ATOM   2072  CA  TYR A 473       2.029  62.726  54.809  1.00 30.71           C  
ATOM   2073  C   TYR A 473       1.181  63.995  54.800  1.00 31.91           C  
ATOM   2074  O   TYR A 473      -0.014  63.950  54.513  1.00 32.05           O  
ATOM   2075  CB  TYR A 473       1.831  62.005  56.146  1.00 31.46           C  
ATOM   2076  CG  TYR A 473       2.428  60.617  56.209  1.00 33.12           C  
ATOM   2077  CD1 TYR A 473       2.162  59.679  55.219  1.00 33.90           C  
ATOM   2078  CD2 TYR A 473       3.244  60.239  57.268  1.00 33.83           C  
ATOM   2079  CE1 TYR A 473       2.691  58.402  55.284  1.00 34.97           C  
ATOM   2080  CE2 TYR A 473       3.779  58.965  57.341  1.00 34.23           C  
ATOM   2081  CZ  TYR A 473       3.499  58.051  56.347  1.00 35.42           C  
ATOM   2082  OH  TYR A 473       4.033  56.783  56.415  1.00 35.85           O  
ATOM   2083  N   LYS A 474       1.808  65.122  55.120  1.00 34.23           N  
ATOM   2084  CA  LYS A 474       1.092  66.384  55.272  1.00 36.08           C  
ATOM   2085  C   LYS A 474       0.384  66.770  53.976  1.00 36.73           C  
ATOM   2086  O   LYS A 474       1.003  66.827  52.914  1.00 35.39           O  
ATOM   2087  CB  LYS A 474       2.069  67.491  55.676  1.00 36.72           C  
ATOM   2088  CG  LYS A 474       1.407  68.773  56.150  1.00 38.32           C  
ATOM   2089  CD  LYS A 474       0.686  68.557  57.470  1.00 39.88           C  
ATOM   2090  CE  LYS A 474       0.352  69.879  58.142  1.00 41.71           C  
ATOM   2091  NZ  LYS A 474      -0.459  70.764  57.262  1.00 42.78           N  
ATOM   2092  N   ASP A 475      -0.916  67.034  54.072  1.00 38.31           N  
ATOM   2093  CA  ASP A 475      -1.707  67.454  52.919  1.00 40.52           C  
ATOM   2094  C   ASP A 475      -1.650  66.430  51.791  1.00 41.65           C  
ATOM   2095  O   ASP A 475      -1.629  66.793  50.615  1.00 41.94           O  
ATOM   2096  CB  ASP A 475      -1.215  68.809  52.400  1.00 40.88           C  
ATOM   2097  CG  ASP A 475      -1.528  69.946  53.352  1.00 42.34           C  
ATOM   2098  OD1 ASP A 475      -2.668  70.002  53.859  1.00 43.38           O  
ATOM   2099  OD2 ASP A 475      -0.634  70.786  53.592  1.00 42.61           O  
ATOM   2100  N   LEU A 476      -1.623  65.152  52.151  1.00 42.59           N  
ATOM   2101  CA  LEU A 476      -1.561  64.091  51.156  1.00 43.80           C  
ATOM   2102  C   LEU A 476      -2.961  63.730  50.669  1.00 45.62           C  
ATOM   2103  O   LEU A 476      -3.389  62.580  50.767  1.00 45.84           O  
ATOM   2104  CB  LEU A 476      -0.877  62.856  51.745  1.00 42.76           C  
ATOM   2105  CG  LEU A 476      -0.435  61.788  50.743  1.00 42.14           C  
ATOM   2106  CD1 LEU A 476       0.466  62.416  49.692  1.00 41.12           C  
ATOM   2107  CD2 LEU A 476       0.292  60.672  51.473  1.00 41.36           C  
ATOM   2108  N   TYR A 477      -3.672  64.726  50.150  1.00 47.79           N  
ATOM   2109  CA  TYR A 477      -4.981  64.509  49.544  1.00 49.47           C  
ATOM   2110  C   TYR A 477      -5.417  65.735  48.749  1.00 50.51           C  
ATOM   2111  O   TYR A 477      -4.625  66.700  48.677  1.00 51.31           O  
ATOM   2112  CB  TYR A 477      -6.026  64.189  50.621  1.00 49.88           C  
ATOM   2113  CG  TYR A 477      -6.212  65.275  51.660  1.00 51.24           C  
ATOM   2114  CD1 TYR A 477      -7.101  66.324  51.449  1.00 51.33           C  
ATOM   2115  CD2 TYR A 477      -5.512  65.242  52.860  1.00 51.48           C  
ATOM   2116  CE1 TYR A 477      -7.285  67.309  52.403  1.00 51.85           C  
ATOM   2117  CE2 TYR A 477      -5.691  66.222  53.820  1.00 51.93           C  
ATOM   2118  CZ  TYR A 477      -6.578  67.252  53.587  1.00 52.16           C  
ATOM   2119  OH  TYR A 477      -6.761  68.225  54.543  1.00 53.36           O  
ATOM   2120  OXT TYR A 477      -6.542  65.716  48.204  1.00 51.56           O  
TER    2121      TYR A 477                                                      
ATOM   2122  N   ARG C 686       6.292  73.883  52.777  1.00 41.80           N  
ATOM   2123  CA  ARG C 686       6.485  72.481  53.242  1.00 41.51           C  
ATOM   2124  C   ARG C 686       7.582  71.807  52.428  1.00 39.96           C  
ATOM   2125  O   ARG C 686       8.024  72.336  51.408  1.00 41.37           O  
ATOM   2126  CB  ARG C 686       5.183  71.690  53.094  1.00 42.80           C  
ATOM   2127  CG  ARG C 686       5.180  70.353  53.819  1.00 44.14           C  
ATOM   2128  CD  ARG C 686       4.324  70.417  55.073  1.00 46.11           C  
ATOM   2129  NE  ARG C 686       4.589  71.624  55.850  1.00 48.39           N  
ATOM   2130  CZ  ARG C 686       3.711  72.193  56.670  1.00 49.47           C  
ATOM   2131  NH1 ARG C 686       2.503  71.664  56.822  1.00 50.08           N  
ATOM   2132  NH2 ARG C 686       4.038  73.292  57.337  1.00 49.60           N  
ATOM   2133  N   HIS C 687       8.022  70.642  52.893  1.00 37.97           N  
ATOM   2134  CA  HIS C 687       8.958  69.810  52.147  1.00 34.80           C  
ATOM   2135  C   HIS C 687      10.384  70.343  52.193  1.00 32.91           C  
ATOM   2136  O   HIS C 687      11.130  70.231  51.221  1.00 31.99           O  
ATOM   2137  CB  HIS C 687       8.494  69.668  50.696  1.00 34.91           C  
ATOM   2138  CG  HIS C 687       7.092  69.161  50.563  1.00 34.33           C  
ATOM   2139  ND1 HIS C 687       6.717  67.898  50.969  1.00 33.90           N  
ATOM   2140  CD2 HIS C 687       5.970  69.753  50.089  1.00 34.20           C  
ATOM   2141  CE1 HIS C 687       5.424  67.734  50.750  1.00 34.02           C  
ATOM   2142  NE2 HIS C 687       4.948  68.845  50.217  1.00 34.03           N  
ATOM   2143  N   LYS C 688      10.762  70.910  53.334  1.00 30.84           N  
ATOM   2144  CA  LYS C 688      12.114  71.422  53.520  1.00 29.67           C  
ATOM   2145  C   LYS C 688      13.138  70.304  53.354  1.00 27.20           C  
ATOM   2146  O   LYS C 688      14.172  70.486  52.715  1.00 25.72           O  
ATOM   2147  CB  LYS C 688      12.259  72.043  54.913  1.00 32.01           C  
ATOM   2148  CG  LYS C 688      11.267  73.159  55.205  1.00 34.90           C  
ATOM   2149  CD  LYS C 688      11.504  73.762  56.583  1.00 36.84           C  
ATOM   2150  CE  LYS C 688      11.432  72.701  57.670  1.00 37.61           C  
ATOM   2151  NZ  LYS C 688      11.753  73.257  59.015  1.00 38.92           N  
ATOM   2152  N   ILE C 689      12.842  69.144  53.931  1.00 23.96           N  
ATOM   2153  CA  ILE C 689      13.778  68.029  53.914  1.00 21.66           C  
ATOM   2154  C   ILE C 689      13.936  67.457  52.507  1.00 20.00           C  
ATOM   2155  O   ILE C 689      15.053  67.269  52.029  1.00 19.61           O  
ATOM   2156  CB  ILE C 689      13.315  66.906  54.859  1.00 21.67           C  
ATOM   2157  CG1 ILE C 689      13.201  67.443  56.287  1.00 21.49           C  
ATOM   2158  CG2 ILE C 689      14.301  65.750  54.811  1.00 22.27           C  
ATOM   2159  CD1 ILE C 689      12.663  66.430  57.278  1.00 22.37           C  
ATOM   2160  N   LEU C 690      12.817  67.183  51.846  1.00 19.98           N  
ATOM   2161  CA  LEU C 690      12.859  66.643  50.491  1.00 19.99           C  
ATOM   2162  C   LEU C 690      13.610  67.574  49.543  1.00 19.37           C  
ATOM   2163  O   LEU C 690      14.358  67.119  48.679  1.00 16.73           O  
ATOM   2164  CB  LEU C 690      11.437  66.406  49.970  1.00 20.72           C  
ATOM   2165  CG  LEU C 690      10.719  65.162  50.499  1.00 21.27           C  
ATOM   2166  CD1 LEU C 690       9.287  65.132  49.986  1.00 21.68           C  
ATOM   2167  CD2 LEU C 690      11.474  63.915  50.054  1.00 19.23           C  
ATOM   2168  N   HIS C 691      13.417  68.878  49.712  1.00 21.32           N  
ATOM   2169  CA  HIS C 691      14.101  69.855  48.871  1.00 23.05           C  
ATOM   2170  C   HIS C 691      15.619  69.728  48.941  1.00 23.35           C  
ATOM   2171  O   HIS C 691      16.296  69.726  47.912  1.00 23.52           O  
ATOM   2172  CB  HIS C 691      13.688  71.279  49.260  1.00 24.63           C  
ATOM   2173  CG  HIS C 691      12.492  71.785  48.515  1.00 27.13           C  
ATOM   2174  ND1 HIS C 691      12.596  72.586  47.398  1.00 29.69           N  
ATOM   2175  CD2 HIS C 691      11.166  71.605  48.725  1.00 28.09           C  
ATOM   2176  CE1 HIS C 691      11.387  72.877  46.952  1.00 29.26           C  
ATOM   2177  NE2 HIS C 691      10.501  72.294  47.740  1.00 28.69           N  
ATOM   2178  N   ARG C 692      16.160  69.618  50.149  1.00 24.67           N  
ATOM   2179  CA  ARG C 692      17.606  69.547  50.298  1.00 24.98           C  
ATOM   2180  C   ARG C 692      18.160  68.185  49.897  1.00 23.67           C  
ATOM   2181  O   ARG C 692      19.296  68.088  49.439  1.00 23.46           O  
ATOM   2182  CB  ARG C 692      18.012  69.889  51.734  1.00 27.77           C  
ATOM   2183  CG  ARG C 692      17.003  69.484  52.785  1.00 31.38           C  
ATOM   2184  CD  ARG C 692      17.301  70.161  54.114  1.00 34.01           C  
ATOM   2185  NE  ARG C 692      16.630  69.484  55.219  1.00 35.72           N  
ATOM   2186  CZ  ARG C 692      16.919  68.249  55.614  1.00 35.49           C  
ATOM   2187  NH1 ARG C 692      17.868  67.559  54.995  1.00 36.41           N  
ATOM   2188  NH2 ARG C 692      16.259  67.702  56.624  1.00 36.47           N  
ATOM   2189  N   LEU C 693      17.358  67.136  50.053  1.00 22.24           N  
ATOM   2190  CA  LEU C 693      17.739  65.814  49.564  1.00 21.31           C  
ATOM   2191  C   LEU C 693      17.841  65.810  48.040  1.00 21.50           C  
ATOM   2192  O   LEU C 693      18.726  65.170  47.469  1.00 21.32           O  
ATOM   2193  CB  LEU C 693      16.717  64.760  50.006  1.00 20.58           C  
ATOM   2194  CG  LEU C 693      16.699  64.348  51.481  1.00 21.07           C  
ATOM   2195  CD1 LEU C 693      15.608  63.310  51.711  1.00 19.08           C  
ATOM   2196  CD2 LEU C 693      18.060  63.787  51.872  1.00 20.07           C  
ATOM   2197  N   LEU C 694      16.933  66.530  47.389  1.00 21.43           N  
ATOM   2198  CA  LEU C 694      16.895  66.589  45.931  1.00 23.37           C  
ATOM   2199  C   LEU C 694      18.043  67.412  45.364  1.00 26.66           C  
ATOM   2200  O   LEU C 694      18.556  67.122  44.283  1.00 26.63           O  
ATOM   2201  CB  LEU C 694      15.565  67.180  45.462  1.00 19.90           C  
ATOM   2202  CG  LEU C 694      14.378  66.215  45.432  1.00 18.37           C  
ATOM   2203  CD1 LEU C 694      13.100  66.980  45.151  1.00 17.92           C  
ATOM   2204  CD2 LEU C 694      14.617  65.153  44.367  1.00 16.63           C  
ATOM   2205  N   GLN C 695      18.443  68.445  46.095  1.00 30.73           N  
ATOM   2206  CA  GLN C 695      19.586  69.253  45.697  1.00 35.19           C  
ATOM   2207  C   GLN C 695      20.820  68.733  46.418  1.00 37.59           C  
ATOM   2208  O   GLN C 695      20.943  68.879  47.634  1.00 38.44           O  
ATOM   2209  CB  GLN C 695      19.335  70.713  46.057  1.00 36.33           C  
ATOM   2210  CG  GLN C 695      17.983  71.220  45.582  1.00 38.51           C  
ATOM   2211  CD  GLN C 695      17.820  72.712  45.774  1.00 39.63           C  
ATOM   2212  OE1 GLN C 695      18.075  73.496  44.861  1.00 41.12           O  
ATOM   2213  NE2 GLN C 695      17.397  73.114  46.967  1.00 39.79           N  
ATOM   2214  N   GLU C 696      21.723  68.123  45.656  1.00 40.24           N  
ATOM   2215  CA  GLU C 696      22.806  67.319  46.215  1.00 43.35           C  
ATOM   2216  C   GLU C 696      23.256  67.788  47.595  1.00 43.77           C  
ATOM   2217  O   GLU C 696      23.139  66.989  48.550  1.00 44.32           O  
ATOM   2218  CB  GLU C 696      24.003  67.307  45.261  1.00 44.07           C  
ATOM   2219  CG  GLU C 696      25.084  66.314  45.661  1.00 46.21           C  
ATOM   2220  CD  GLU C 696      24.564  64.889  45.741  1.00 47.78           C  
ATOM   2221  OE1 GLU C 696      23.497  64.611  45.148  1.00 47.95           O  
ATOM   2222  OE2 GLU C 696      25.225  64.053  46.398  1.00 47.80           O  
TER    2223      GLU C 696                                                      
HETATM 2224  C1  CEK A  23      15.238  51.299  66.907  1.00 28.39           C  
HETATM 2225  C2  CEK A  23      16.116  51.253  65.656  1.00 27.04           C  
HETATM 2226  O3  CEK A  23      17.239  51.754  65.656  1.00 30.59           O  
HETATM 2227  C4  CEK A  23      15.558  50.593  64.403  1.00 25.35           C  
HETATM 2228  C5  CEK A  23      14.658  49.332  64.575  1.00 23.00           C  
HETATM 2229  C6  CEK A  23      14.651  48.369  63.326  1.00 22.00           C  
HETATM 2230  C7  CEK A  23      14.747  49.204  62.037  1.00 21.89           C  
HETATM 2231  C8  CEK A  23      15.297  50.452  62.003  1.00 23.03           C  
HETATM 2232  C9  CEK A  23      15.801  51.040  63.130  1.00 25.67           C  
HETATM 2233  O10 CEK A  23      14.222  48.582  60.934  1.00 20.37           O  
HETATM 2234  C11 CEK A  23      13.208  47.818  61.507  1.00 19.61           C  
HETATM 2235  C12 CEK A  23      13.376  47.647  62.883  1.00 19.57           C  
HETATM 2236  C13 CEK A  23      12.103  47.247  60.836  1.00 18.60           C  
HETATM 2237  C14 CEK A  23      11.165  46.495  61.595  1.00 18.06           C  
HETATM 2238  C15 CEK A  23      11.358  46.338  62.986  1.00 18.79           C  
HETATM 2239  C16 CEK A  23      12.455  46.910  63.624  1.00 19.85           C  
HETATM 2240  C17 CEK A  23      15.842  47.384  63.434  1.00 19.63           C  
HETATM 2241  O18 CEK A  23      14.011  49.093  65.593  1.00 22.43           O  
HETATM 2242  O19 CEK A  23      16.589  52.144  62.943  1.00 28.07           O  
HETATM 2243  O20 CEK A  23      12.607  46.734  64.974  1.00 21.68           O  
HETATM 2244  O21 CEK A  23      10.077  45.937  60.914  1.00 17.93           O  
HETATM 2245  C22 CEK A  23       9.119  45.012  61.489  1.00 18.76           C  
HETATM 2246  C23 CEK A  23      11.992  47.480  59.328  1.00 17.57           C  
HETATM 2247  O24 CEK A  23      12.997  47.711  58.658  1.00 16.73           O  
HETATM 2248  N25 CEK A  23      10.829  47.412  58.652  1.00 17.83           N  
HETATM 2249  C26 CEK A  23      10.468  48.218  57.468  1.00 16.92           C  
HETATM 2250  C27 CEK A  23       8.952  48.529  57.397  1.00 16.29           C  
HETATM 2251  C28 CEK A  23       7.917  47.562  57.550  1.00 16.49           C  
HETATM 2252  C29 CEK A  23       6.540  47.991  57.464  1.00 17.12           C  
HETATM 2253  C30 CEK A  23       6.249  49.335  57.234  1.00 16.60           C  
HETATM 2254  C31 CEK A  23       7.276  50.265  57.087  1.00 15.23           C  
HETATM 2255  C32 CEK A  23       8.608  49.869  57.168  1.00 15.98           C  
HETATM 2256  C33 CEK A  23       5.507  47.051  57.613  1.00 17.00           C  
HETATM 2257  C34 CEK A  23       5.809  45.711  57.843  1.00 16.50           C  
HETATM 2258  C35 CEK A  23       7.133  45.288  57.927  1.00 17.92           C  
HETATM 2259  C36 CEK A  23       8.176  46.201  57.784  1.00 17.18           C  
HETATM 2260  O   HOH A   1      14.345  47.682  27.934  1.00  9.86           O  
HETATM 2261  O   HOH A   2       5.446  59.587  41.856  1.00 13.31           O  
HETATM 2262  O   HOH A   3      13.200  66.717  32.153  1.00 14.61           O  
HETATM 2263  O   HOH A   4       8.002  39.980  42.097  1.00 14.19           O  
HETATM 2264  O   HOH A   5      16.815  46.884  34.051  1.00 12.67           O  
HETATM 2265  O   HOH A   6      17.882  62.970  36.212  1.00 12.84           O  
HETATM 2266  O   HOH A   7       1.129  42.186  29.320  1.00 14.72           O  
HETATM 2267  O   HOH A   8       4.871  41.113  29.643  1.00 10.52           O  
HETATM 2268  O   HOH A   9      14.727  72.251  38.435  1.00 17.09           O  
HETATM 2269  O   HOH A  10       7.542  68.621  35.600  1.00 14.34           O  
HETATM 2270  O   HOH A  11       0.899  54.334  41.141  1.00 15.43           O  
HETATM 2271  O   HOH A  12      -1.502  68.361  38.042  1.00 14.06           O  
HETATM 2272  O   HOH A  13      13.249  45.928  56.236  1.00 14.93           O  
HETATM 2273  O   HOH A  14      23.575  51.479  29.894  1.00 18.17           O  
HETATM 2274  O   HOH A  15       4.197  58.367  49.570  1.00 14.04           O  
HETATM 2275  O   HOH A  16       4.223  70.081  41.861  1.00 14.85           O  
HETATM 2276  O   HOH A  17       6.368  53.595  58.943  1.00 20.41           O  
HETATM 2277  O   HOH A  18      17.369  67.338  41.709  1.00 15.03           O  
HETATM 2278  O   HOH A  19      13.974  45.745  45.885  1.00 16.15           O  
HETATM 2279  O   HOH A  20       9.167  41.105  44.407  1.00 19.78           O  
HETATM 2280  O   HOH A  21       9.561  36.630  43.952  1.00 13.31           O  
HETATM 2281  O   HOH A  22      -3.886  43.763  33.932  1.00 16.52           O  
HETATM 2282  O   HOH A  24       2.121  69.773  30.061  1.00 13.47           O  
HETATM 2283  O   HOH A  25      -2.547  43.561  48.804  1.00 23.01           O  
HETATM 2284  O   HOH A  26      17.183  69.529  40.250  1.00 18.14           O  
HETATM 2285  O   HOH A  27      -0.865  65.763  37.585  1.00 16.19           O  
HETATM 2286  O   HOH A  28      17.212  39.961  41.333  1.00 16.23           O  
HETATM 2287  O   HOH A  29      14.188  35.946  25.641  1.00 16.57           O  
HETATM 2288  O   HOH A  30       6.761  39.079  29.753  1.00 17.14           O  
HETATM 2289  O   HOH A  31      20.965  62.481  36.862  1.00 16.00           O  
HETATM 2290  O   HOH A  32       0.287  57.325  46.420  1.00 18.70           O  
HETATM 2291  O   HOH A  33       9.911  43.637  45.167  1.00 14.20           O  
HETATM 2292  O   HOH A  34      16.878  44.028  55.832  1.00 23.63           O  
HETATM 2293  O   HOH A  35      13.335  74.272  39.405  1.00 14.16           O  
HETATM 2294  O   HOH A  36      18.035  45.158  32.283  1.00 14.54           O  
HETATM 2295  O   HOH A  37      -1.297  59.690  43.150  1.00 19.08           O  
HETATM 2296  O   HOH A  38       9.169  70.452  34.749  1.00 18.56           O  
HETATM 2297  O   HOH A  39      22.138  48.602  24.538  1.00 21.32           O  
HETATM 2298  O   HOH A  40      -1.921  38.342  50.156  1.00 20.52           O  
HETATM 2299  O   HOH A  41      -2.311  43.819  43.940  1.00 26.72           O  
HETATM 2300  O   HOH A  42      20.835  53.640  52.704  1.00 26.71           O  
HETATM 2301  O   HOH A  43      13.394  57.402  75.433  1.00 37.04           O  
HETATM 2302  O   HOH A  44       8.839  75.379  35.688  1.00 26.06           O  
HETATM 2303  O   HOH A  45       6.073  43.002  27.845  1.00 21.33           O  
HETATM 2304  O   HOH A  46      -1.946  45.096  50.867  1.00 20.70           O  
HETATM 2305  O   HOH A  47      18.814  61.089  49.388  1.00 23.43           O  
HETATM 2306  O   HOH A  48       9.485  33.484  31.166  1.00 25.22           O  
HETATM 2307  O   HOH A  49      17.868  33.213  65.632  1.00 20.59           O  
HETATM 2308  O   HOH A  50      17.606  49.192  59.677  1.00 31.24           O  
HETATM 2309  O   HOH A  51      12.849  57.749  29.563  1.00 26.14           O  
HETATM 2310  O   HOH A  52      20.880  42.383  41.826  1.00 20.43           O  
HETATM 2311  O   HOH A  53       8.771  48.148  24.198  1.00 26.75           O  
HETATM 2312  O   HOH A  54       8.235  67.817  59.129  1.00 22.88           O  
HETATM 2313  O   HOH A  55      18.598  41.398  38.015  1.00 20.36           O  
HETATM 2314  O   HOH A  56      26.132  49.967  39.859  1.00 16.89           O  
HETATM 2315  O   HOH A  57      13.156  47.818  54.318  1.00 22.25           O  
HETATM 2316  O   HOH A  58      -1.460  49.724  55.649  1.00 29.63           O  
HETATM 2317  O   HOH A  59       8.415  59.491  25.200  1.00 25.54           O  
HETATM 2318  O   HOH A  60       6.708  35.665  49.127  1.00 21.44           O  
HETATM 2319  O   HOH A  61      -1.418  36.925  52.463  1.00 25.42           O  
HETATM 2320  O   HOH A  62       1.442  59.298  33.812  1.00 22.31           O  
HETATM 2321  O   HOH A  63      23.243  47.276  45.846  1.00 21.42           O  
HETATM 2322  O   HOH A  64      22.877  53.979  50.812  1.00 26.52           O  
HETATM 2323  O   HOH A  65      22.461  42.302  44.039  1.00 27.22           O  
HETATM 2324  O   HOH A  66      16.480  56.734  59.730  1.00 19.37           O  
HETATM 2325  O   HOH A  67      -3.714  60.687  40.992  1.00 25.36           O  
HETATM 2326  O   HOH A  68      11.610  76.021  38.465  1.00 24.55           O  
HETATM 2327  O   HOH A  69       1.233  43.802  27.147  1.00 27.37           O  
HETATM 2328  O   HOH A  70      27.639  45.175  34.345  1.00 29.79           O  
HETATM 2329  O   HOH A  71      -3.201  42.263  38.743  1.00 30.69           O  
HETATM 2330  O   HOH A  72      -2.079  49.343  53.047  1.00 24.41           O  
HETATM 2331  O   HOH A  73      21.329  55.263  48.753  1.00 18.30           O  
HETATM 2332  O   HOH A  74      -3.875  47.217  52.186  1.00 39.26           O  
HETATM 2333  O   HOH A  75      12.727  44.989  20.479  1.00 24.69           O  
HETATM 2334  O   HOH A  76       5.327  34.119  60.546  1.00 25.74           O  
HETATM 2335  O   HOH A  77      14.579  61.762  29.899  1.00 26.55           O  
HETATM 2336  O   HOH A  78      16.040  38.105  42.804  1.00 23.33           O  
HETATM 2337  O   HOH A  79       1.628  68.584  44.964  1.00 28.45           O  
HETATM 2338  O   HOH A  80       5.560  60.204  24.670  1.00 46.10           O  
HETATM 2339  O   HOH A  81       1.028  40.962  26.000  1.00 25.70           O  
HETATM 2340  O   HOH A  82      -2.193  62.833  55.577  1.00 45.68           O  
HETATM 2341  O   HOH A  83      -3.955  45.010  65.237  1.00 43.43           O  
HETATM 2342  O   HOH A  84       0.277  34.217  52.629  1.00 35.44           O  
HETATM 2343  O   HOH A  85      11.006  49.743  51.452  1.00 21.54           O  
HETATM 2344  O   HOH A  86      23.319  38.277  50.378  1.00 29.19           O  
HETATM 2345  O   HOH A  87       1.698  63.190  26.831  1.00 38.06           O  
HETATM 2346  O   HOH A  88      21.611  60.245  41.364  1.00 21.21           O  
HETATM 2347  O   HOH A  89      12.088  35.218  42.234  1.00 36.36           O  
HETATM 2348  O   HOH A  90      16.792  36.426  34.014  1.00 34.80           O  
HETATM 2349  O   HOH A  91      13.734  37.372  41.488  1.00 28.35           O  
HETATM 2350  O   HOH A  92      20.594  57.294  50.613  1.00 24.86           O  
HETATM 2351  O   HOH A  93      19.114  58.508  28.507  1.00 46.79           O  
HETATM 2352  O   HOH A  94       2.802  58.422  30.575  1.00 25.05           O  
HETATM 2353  O   HOH A  95      -5.834  45.928  34.591  1.00 21.54           O  
HETATM 2354  O   HOH A  96      13.171  47.928  51.674  1.00 29.03           O  
HETATM 2355  O   HOH A  97      24.378  53.437  25.155  1.00 41.65           O  
HETATM 2356  O   HOH A  98      16.312  58.060  28.977  1.00 27.67           O  
HETATM 2357  O   HOH A  99      -0.100  37.748  42.066  1.00 39.99           O  
HETATM 2358  O   HOH A 100      15.633  66.628  30.415  1.00 24.89           O  
HETATM 2359  O   HOH A 101       5.935  70.597  45.491  1.00 33.27           O  
HETATM 2360  O   HOH A 102      26.234  52.347  47.654  1.00 55.32           O  
HETATM 2361  O   HOH A 103      -8.431  48.811  39.336  1.00 24.70           O  
HETATM 2362  O   HOH A 104      20.420  54.086  18.657  1.00 41.47           O  
HETATM 2363  O   HOH A 105      16.854  36.766  36.558  1.00 45.68           O  
HETATM 2364  O   HOH A 106      17.923  49.189  49.917  1.00 31.94           O  
HETATM 2365  O   HOH A 107      16.096  63.966  29.192  1.00 39.63           O  
HETATM 2366  O   HOH A 108      22.207  54.051  23.389  1.00 49.05           O  
HETATM 2367  O   HOH A 109       4.684  32.199  41.590  1.00 42.17           O  
HETATM 2368  O   HOH A 110       2.651  33.730  28.249  1.00 20.71           O  
HETATM 2369  O   HOH A 111      11.576  55.542  76.575  1.00 41.34           O  
HETATM 2370  O   HOH A 112       4.520  50.660  26.549  1.00 39.43           O  
HETATM 2371  O   HOH A 113      20.899  56.859  29.820  1.00 40.23           O  
HETATM 2372  O   HOH A 114       7.050  28.189  57.542  1.00 53.17           O  
HETATM 2373  O   HOH A 115       6.178  33.408  45.307  1.00 49.86           O  
HETATM 2374  O   HOH A 116       1.417  55.985  35.869  1.00 34.52           O  
HETATM 2375  O   HOH A 117      17.272  51.646  58.829  1.00 36.19           O  
HETATM 2376  O   HOH A 118       0.827  72.690  42.736  1.00 37.41           O  
HETATM 2377  O   HOH A 119       0.571  75.802  56.793  1.00 39.96           O  
HETATM 2378  O   HOH A 120       6.253  54.716  56.684  1.00 27.43           O  
HETATM 2379  O   HOH A 121       1.494  55.431  38.809  1.00 21.52           O  
HETATM 2380  O   HOH A 122       2.131  32.687  31.457  1.00 28.27           O  
HETATM 2381  O   HOH A 123      19.481  35.248  45.110  1.00 34.43           O  
HETATM 2382  O   HOH A 124       4.600  53.916  26.296  1.00 27.68           O  
HETATM 2383  O   HOH A 125       4.778  45.542  50.921  1.00 21.08           O  
HETATM 2384  O   HOH A 126       6.769  32.934  50.337  1.00 29.47           O  
HETATM 2385  O   HOH A 127      -5.160  43.752  40.938  1.00 33.62           O  
HETATM 2386  O   HOH A 128      -5.222  52.497  71.825  1.00 51.98           O  
HETATM 2387  O   HOH A 129       4.895  45.751  75.608  1.00 32.08           O  
HETATM 2388  O   HOH A 130      25.765  45.291  55.691  1.00 45.28           O  
HETATM 2389  O   HOH A 131      -2.221  66.254  56.524  1.00 47.84           O  
HETATM 2390  O   HOH A 132      17.228  30.636  64.668  1.00 33.46           O  
HETATM 2391  O   HOH A 133      -0.311  36.554  64.263  1.00 24.09           O  
HETATM 2392  O   HOH A 134      -3.053  57.306  73.268  1.00 36.74           O  
HETATM 2393  O   HOH A 135      -5.685  48.671  71.350  1.00 51.17           O  
HETATM 2394  O   HOH A 136      10.348  48.168  21.375  1.00 49.74           O  
HETATM 2395  O   HOH A 137      24.372  44.639  44.993  1.00 25.52           O  
HETATM 2396  O   HOH A 139      -2.233  58.357  46.389  1.00 32.48           O  
HETATM 2397  O   HOH A 140       3.130  46.251  72.767  1.00 26.65           O  
HETATM 2398  O   HOH A 141      10.888  65.203  29.860  1.00 31.45           O  
HETATM 2399  O   HOH A 142      10.499  69.549  57.035  1.00 37.23           O  
HETATM 2400  O   HOH A 143      -6.109  52.808  42.907  1.00 33.84           O  
HETATM 2401  O   HOH A 144      20.183  55.782  26.939  1.00 40.18           O  
HETATM 2402  O   HOH A 145      -3.528  44.984  46.337  1.00 36.77           O  
HETATM 2403  O   HOH A 146      -1.159  36.383  58.227  1.00 28.24           O  
HETATM 2404  O   HOH A 147      12.259  69.193  31.965  1.00 33.32           O  
HETATM 2405  O   HOH A 148      -7.486  44.027  39.706  1.00 30.72           O  
HETATM 2406  O   HOH A 149       6.312  26.170  55.076  1.00 34.68           O  
HETATM 2407  O   HOH A 150      27.603  49.465  42.310  1.00 37.41           O  
HETATM 2408  O   HOH A 151      16.171  33.545  67.705  1.00 28.05           O  
HETATM 2409  O   HOH A 153      -4.383  60.343  51.531  1.00 39.61           O  
HETATM 2410  O   HOH A 154       2.176  41.060  60.028  1.00 27.11           O  
HETATM 2411  O   HOH A 155      18.039  58.612  58.295  1.00 32.12           O  
HETATM 2412  O   HOH A 156      -7.655  45.677  41.688  1.00 34.57           O  
HETATM 2413  O   HOH A 157      17.265  47.403  56.578  1.00 30.56           O  
HETATM 2414  O   HOH A 158       8.002  34.732  34.919  1.00 24.99           O  
HETATM 2415  O   HOH A 159      -5.207  58.286  41.804  1.00 37.64           O  
HETATM 2416  O   HOH A 160       4.940  52.492  23.431  1.00 48.40           O  
HETATM 2417  O   HOH A 161      24.933  54.516  32.606  1.00 29.29           O  
HETATM 2418  O   HOH A 162      -2.730  59.081  49.176  1.00 42.25           O  
HETATM 2419  O   HOH A 163       3.775  61.628  26.514  1.00 33.91           O  
HETATM 2420  O   HOH A 164       4.457  34.650  47.002  1.00 30.70           O  
HETATM 2421  O   HOH A 165      -4.791  41.636  49.821  1.00 45.28           O  
HETATM 2422  O   HOH A 166      11.043  50.157  54.155  1.00 32.24           O  
HETATM 2423  O   HOH A 167      23.207  54.456  28.636  1.00 46.90           O  
HETATM 2424  O   HOH A 168      18.852  49.103  62.310  1.00 35.41           O  
HETATM 2425  O   HOH A 169      -1.113  72.216  38.832  1.00 32.56           O  
HETATM 2426  O   HOH A 170      15.641  57.453  20.046  1.00 49.27           O  
HETATM 2427  O   HOH A 171      19.212  49.381  56.716  1.00 38.81           O  
HETATM 2428  O   HOH A 172      17.551  35.818  43.248  1.00 34.29           O  
HETATM 2429  O   HOH A 173      22.889  57.014  46.480  1.00 37.84           O  
HETATM 2430  O   HOH A 174      17.807  53.402  61.056  1.00 26.57           O  
HETATM 2431  O   HOH A 176       0.038  59.452  29.964  1.00 48.77           O  
HETATM 2432  O   HOH A 177       5.061  47.808  78.126  1.00 38.48           O  
HETATM 2433  O   HOH A 178      19.407  39.002  39.830  1.00 51.72           O  
HETATM 2434  O   HOH A 179      -0.098  74.384  37.159  1.00 54.06           O  
HETATM 2435  O   HOH A 180      -9.053  47.766  53.685  1.00 45.02           O  
HETATM 2436  O   HOH A 181       1.825  44.270  71.352  1.00 26.56           O  
HETATM 2437  O   HOH A 182      16.914  56.427  26.256  1.00 35.96           O  
HETATM 2438  O   HOH A 183      13.152  35.819  38.650  1.00 46.31           O  
HETATM 2439  O   HOH A 184      19.937  49.996  53.461  1.00 36.81           O  
HETATM 2440  O   HOH A 185      -5.983  36.238  59.116  1.00 41.56           O  
HETATM 2441  O   HOH A 186      23.778  40.045  44.045  1.00 32.77           O  
HETATM 2442  O   HOH A 187       6.471  37.714  27.066  1.00 34.25           O  
HETATM 2443  O   HOH A 188       5.956  35.780  36.413  1.00 29.63           O  
HETATM 2444  O   HOH A 189      24.066  57.234  51.227  1.00 47.04           O  
HETATM 2445  O   HOH A 190      20.875  33.420  65.276  1.00 39.29           O  
HETATM 2446  O   HOH A 191      -6.770  49.166  43.098  1.00 42.61           O  
HETATM 2447  O   HOH A 478      15.735  47.486  58.775  1.00 21.39           O  
HETATM 2448  O   HOH C 138      15.495  72.695  52.066  1.00 32.89           O  
HETATM 2449  O   HOH C 152       7.502  72.084  47.775  1.00 54.87           O  
HETATM 2450  O   HOH C 175       4.087  73.233  50.529  1.00 47.26           O  
CONECT 2224 2225                                                                
CONECT 2225 2224 2226 2227                                                      
CONECT 2226 2225                                                                
CONECT 2227 2225 2228 2232                                                      
CONECT 2228 2227 2229 2241                                                      
CONECT 2229 2228 2230 2235 2240                                                 
CONECT 2230 2229 2231 2233                                                      
CONECT 2231 2230 2232                                                           
CONECT 2232 2227 2231 2242                                                      
CONECT 2233 2230 2234                                                           
CONECT 2234 2233 2235 2236                                                      
CONECT 2235 2229 2234 2239                                                      
CONECT 2236 2234 2237 2246                                                      
CONECT 2237 2236 2238 2244                                                      
CONECT 2238 2237 2239                                                           
CONECT 2239 2235 2238 2243                                                      
CONECT 2240 2229                                                                
CONECT 2241 2228                                                                
CONECT 2242 2232                                                                
CONECT 2243 2239                                                                
CONECT 2244 2237 2245                                                           
CONECT 2245 2244                                                                
CONECT 2246 2236 2247 2248                                                      
CONECT 2247 2246                                                                
CONECT 2248 2246 2249                                                           
CONECT 2249 2248 2250                                                           
CONECT 2250 2249 2251 2255                                                      
CONECT 2251 2250 2252 2259                                                      
CONECT 2252 2251 2253 2256                                                      
CONECT 2253 2252 2254                                                           
CONECT 2254 2253 2255                                                           
CONECT 2255 2250 2254                                                           
CONECT 2256 2252 2257                                                           
CONECT 2257 2256 2258                                                           
CONECT 2258 2257 2259                                                           
CONECT 2259 2251 2258                                                           
MASTER      268    0    1   13    4    0    4    6 2448    2   36   24          
END                                                                             
