# Supplementary material for: Predictive classification models and targets identification for betulin derivatives as Leishmania donovani inhibitors
Source: J Cheminform. 2018 Aug 17;10:40. doi: 10.1186/s13321-018-0291-x (PMC6097978; doi:10.1186/s13321-018-0291-x)
Supplement: Supplementary file 5 — Additional file 5. Zip file with all potential protein target structures protein data bank files. [file 13321_2018_291_MOESM5_ESM.zip › 3mqe.pdb]

HEADER    OXIDOREDUCTASE                          28-APR-10   3MQE              
TITLE     STRUCTURE OF SC-75416 BOUND AT THE COX-2 ACTIVE SITE                  
COMPND    MOL_ID: 1;                                                            
COMPND   2 MOLECULE: PROSTAGLANDIN G/H SYNTHASE 2;                              
COMPND   3 CHAIN: A, B, C, D;                                                   
COMPND   4 FRAGMENT: MCOX-2 C DELTA (UNP RESIDUES 18 TO 604);                   
COMPND   5 SYNONYM: CYCLOOXYGENASE-2, COX-2, PROSTAGLANDIN-ENDOPEROXIDE SYNTHASE
COMPND   6 2, PROSTAGLANDIN H2 SYNTHASE 2, PGH SYNTHASE 2, PGHS-2, PHS II,      
COMPND   7 GLUCOCORTICOID-REGULATED INFLAMMATORY CYCLOOXYGENASE, GRIPGHS, TIS10 
COMPND   8 PROTEIN, MACROPHAGE ACTIVATION-ASSOCIATED MARKER PROTEIN P71/73, PES-
COMPND   9 2;                                                                   
COMPND  10 EC: 1.14.99.1;                                                       
COMPND  11 ENGINEERED: YES                                                      
SOURCE    MOL_ID: 1;                                                            
SOURCE   2 ORGANISM_SCIENTIFIC: MUS MUSCULUS;                                   
SOURCE   3 ORGANISM_COMMON: MOUSE;                                              
SOURCE   4 ORGANISM_TAXID: 10090;                                               
SOURCE   5 GENE: COX-2, COX2, PGHS-B, PTGS2, TIS10;                             
SOURCE   6 EXPRESSION_SYSTEM: SPODOPTERA FRUGIPERDA;                            
SOURCE   7 EXPRESSION_SYSTEM_TAXID: 7108                                        
KEYWDS    COX2, COX-2, PGH2S-2, CYCLOOXYGENASE-2, DIOXYGENASE, DISULFIDE BOND,  
KEYWDS   2 ENDOPLASMIC RETICULUM, FATTY ACID BIOSYNTHESIS, GLYCOPROTEIN, HEME,  
KEYWDS   3 IRON, LIPID SYNTHESIS, MEMBRANE, METAL-BINDING, MICROSOME,           
KEYWDS   4 OXIDOREDUCTASE, PEROXIDASE, PHOSPHOPROTEIN, PROSTAGLANDIN            
KEYWDS   5 BIOSYNTHESIS                                                         
EXPDTA    X-RAY DIFFRACTION                                                     
AUTHOR    J.L.WANG,D.LIMBURG,M.J.GRANETO,J.SPRINGER,J.ROGIER,J.R.KIEFER         
REVDAT   2   01-DEC-10 3MQE    1       JRNL                                     
REVDAT   1   27-OCT-10 3MQE    0                                                
JRNL        AUTH   J.L.WANG,D.LIMBURG,M.J.GRANETO,J.SPRINGER,J.R.HAMPER,S.LIAO, 
JRNL        AUTH 2 J.L.PAWLITZ,R.G.KURUMBAIL,T.MAZIASZ,J.J.TALLEY,J.R.KIEFER,   
JRNL        AUTH 3 J.CARTER                                                     
JRNL        TITL   THE NOVEL BENZOPYRAN CLASS OF SELECTIVE CYCLOOXYGENASE-2     
JRNL        TITL 2 INHIBITORS. PART 2: THE SECOND CLINICAL CANDIDATE HAVING A   
JRNL        TITL 3 SHORTER AND FAVORABLE HUMAN HALF-LIFE.                       
JRNL        REF    BIOORG.MED.CHEM.LETT.         V.  20  7159 2010              
JRNL        REFN                   ISSN 0960-894X                               
JRNL        PMID   20709553                                                     
JRNL        DOI    10.1016/J.BMCL.2010.07.054                                   
REMARK   2                                                                      
REMARK   2 RESOLUTION.    2.80 ANGSTROMS.                                       
REMARK   3                                                                      
REMARK   3 REFINEMENT.                                                          
REMARK   3   PROGRAM     : REFMAC 5.5.0102                                      
REMARK   3   AUTHORS     : MURSHUDOV,VAGIN,DODSON                               
REMARK   3                                                                      
REMARK   3    REFINEMENT TARGET : MAXIMUM LIKELIHOOD                            
REMARK   3                                                                      
REMARK   3  DATA USED IN REFINEMENT.                                            
REMARK   3   RESOLUTION RANGE HIGH (ANGSTROMS) : 2.80                           
REMARK   3   RESOLUTION RANGE LOW  (ANGSTROMS) : 20.00                          
REMARK   3   DATA CUTOFF            (SIGMA(F)) : NULL                           
REMARK   3   COMPLETENESS FOR RANGE        (%) : 99.2                           
REMARK   3   NUMBER OF REFLECTIONS             : 73941                          
REMARK   3                                                                      
REMARK   3  FIT TO DATA USED IN REFINEMENT.                                     
REMARK   3   CROSS-VALIDATION METHOD          : THROUGHOUT                      
REMARK   3   FREE R VALUE TEST SET SELECTION  : RANDOM                          
REMARK   3   R VALUE     (WORKING + TEST SET) : 0.241                           
REMARK   3   R VALUE            (WORKING SET) : 0.236                           
REMARK   3   FREE R VALUE                     : 0.290                           
REMARK   3   FREE R VALUE TEST SET SIZE   (%) : 10.100                          
REMARK   3   FREE R VALUE TEST SET COUNT      : 8264                            
REMARK   3                                                                      
REMARK   3  FIT IN THE HIGHEST RESOLUTION BIN.                                  
REMARK   3   TOTAL NUMBER OF BINS USED           : 20                           
REMARK   3   BIN RESOLUTION RANGE HIGH       (A) : 2.80                         
REMARK   3   BIN RESOLUTION RANGE LOW        (A) : 2.87                         
REMARK   3   REFLECTION IN BIN     (WORKING SET) : 5313                         
REMARK   3   BIN COMPLETENESS (WORKING+TEST) (%) : 98.94                        
REMARK   3   BIN R VALUE           (WORKING SET) : 0.3560                       
REMARK   3   BIN FREE R VALUE SET COUNT          : 587                          
REMARK   3   BIN FREE R VALUE                    : 0.4070                       
REMARK   3                                                                      
REMARK   3  NUMBER OF NON-HYDROGEN ATOMS USED IN REFINEMENT.                    
REMARK   3   PROTEIN ATOMS            : 17896                                   
REMARK   3   NUCLEIC ACID ATOMS       : 0                                       
REMARK   3   HETEROGEN ATOMS          : 580                                     
REMARK   3   SOLVENT ATOMS            : 97                                      
REMARK   3                                                                      
REMARK   3  B VALUES.                                                           
REMARK   3   FROM WILSON PLOT           (A**2) : NULL                           
REMARK   3   MEAN B VALUE      (OVERALL, A**2) : 27.50                          
REMARK   3   OVERALL ANISOTROPIC B VALUE.                                       
REMARK   3    B11 (A**2) : -4.72000                                             
REMARK   3    B22 (A**2) : 6.86000                                              
REMARK   3    B33 (A**2) : -2.14000                                             
REMARK   3    B12 (A**2) : 0.00000                                              
REMARK   3    B13 (A**2) : 0.00000                                              
REMARK   3    B23 (A**2) : 0.00000                                              
REMARK   3                                                                      
REMARK   3  ESTIMATED OVERALL COORDINATE ERROR.                                 
REMARK   3   ESU BASED ON R VALUE                            (A): NULL          
REMARK   3   ESU BASED ON FREE R VALUE                       (A): 0.422         
REMARK   3   ESU BASED ON MAXIMUM LIKELIHOOD                 (A): 0.348         
REMARK   3   ESU FOR B VALUES BASED ON MAXIMUM LIKELIHOOD (A**2): 40.628        
REMARK   3                                                                      
REMARK   3 CORRELATION COEFFICIENTS.                                            
REMARK   3   CORRELATION COEFFICIENT FO-FC      : 0.937                         
REMARK   3   CORRELATION COEFFICIENT FO-FC FREE : 0.898                         
REMARK   3                                                                      
REMARK   3  RMS DEVIATIONS FROM IDEAL VALUES        COUNT    RMS    WEIGHT      
REMARK   3   BOND LENGTHS REFINED ATOMS        (A): 18970 ; 0.010 ; 0.022       
REMARK   3   BOND LENGTHS OTHERS               (A): 12968 ; 0.001 ; 0.020       
REMARK   3   BOND ANGLES REFINED ATOMS   (DEGREES): 25810 ; 1.270 ; 2.004       
REMARK   3   BOND ANGLES OTHERS          (DEGREES): 31484 ; 0.911 ; 3.000       
REMARK   3   TORSION ANGLES, PERIOD 1    (DEGREES):  2204 ; 5.790 ; 5.000       
REMARK   3   TORSION ANGLES, PERIOD 2    (DEGREES):   896 ;38.807 ;24.107       
REMARK   3   TORSION ANGLES, PERIOD 3    (DEGREES):  3104 ;17.075 ;15.000       
REMARK   3   TORSION ANGLES, PERIOD 4    (DEGREES):    92 ;18.088 ;15.000       
REMARK   3   CHIRAL-CENTER RESTRAINTS       (A**3):  2742 ; 0.068 ; 0.200       
REMARK   3   GENERAL PLANES REFINED ATOMS      (A): 20744 ; 0.005 ; 0.021       
REMARK   3   GENERAL PLANES OTHERS             (A):  3856 ; 0.001 ; 0.020       
REMARK   3   NON-BONDED CONTACTS REFINED ATOMS (A):  NULL ;  NULL ;  NULL       
REMARK   3   NON-BONDED CONTACTS OTHERS        (A):  NULL ;  NULL ;  NULL       
REMARK   3   NON-BONDED TORSION REFINED ATOMS  (A):  NULL ;  NULL ;  NULL       
REMARK   3   NON-BONDED TORSION OTHERS         (A):  NULL ;  NULL ;  NULL       
REMARK   3   H-BOND (X...Y) REFINED ATOMS      (A):  NULL ;  NULL ;  NULL       
REMARK   3   H-BOND (X...Y) OTHERS             (A):  NULL ;  NULL ;  NULL       
REMARK   3   POTENTIAL METAL-ION REFINED ATOMS (A):  NULL ;  NULL ;  NULL       
REMARK   3   POTENTIAL METAL-ION OTHERS        (A):  NULL ;  NULL ;  NULL       
REMARK   3   SYMMETRY VDW REFINED ATOMS        (A):  NULL ;  NULL ;  NULL       
REMARK   3   SYMMETRY VDW OTHERS               (A):  NULL ;  NULL ;  NULL       
REMARK   3   SYMMETRY H-BOND REFINED ATOMS     (A):  NULL ;  NULL ;  NULL       
REMARK   3   SYMMETRY H-BOND OTHERS            (A):  NULL ;  NULL ;  NULL       
REMARK   3   SYMMETRY METAL-ION REFINED ATOMS  (A):  NULL ;  NULL ;  NULL       
REMARK   3   SYMMETRY METAL-ION OTHERS         (A):  NULL ;  NULL ;  NULL       
REMARK   3                                                                      
REMARK   3  ISOTROPIC THERMAL FACTOR RESTRAINTS.     COUNT   RMS    WEIGHT      
REMARK   3   MAIN-CHAIN BOND REFINED ATOMS  (A**2): 11036 ; 0.229 ; 1.500       
REMARK   3   MAIN-CHAIN BOND OTHER ATOMS    (A**2):  4416 ; 0.049 ; 1.500       
REMARK   3   MAIN-CHAIN ANGLE REFINED ATOMS (A**2): 17936 ; 0.440 ; 2.000       
REMARK   3   SIDE-CHAIN BOND REFINED ATOMS  (A**2):  7934 ; 0.748 ; 3.000       
REMARK   3   SIDE-CHAIN ANGLE REFINED ATOMS (A**2):  7874 ; 1.264 ; 4.500       
REMARK   3                                                                      
REMARK   3 ANISOTROPIC THERMAL FACTOR RESTRAINTS.    COUNT   RMS   WEIGHT       
REMARK   3   RIGID-BOND RESTRAINTS          (A**2):  NULL ;  NULL ;  NULL       
REMARK   3   SPHERICITY; FREE ATOMS         (A**2):  NULL ;  NULL ;  NULL       
REMARK   3   SPHERICITY; BONDED ATOMS       (A**2):  NULL ;  NULL ;  NULL       
REMARK   3                                                                      
REMARK   3  NCS RESTRAINTS STATISTICS                                           
REMARK   3   NUMBER OF DIFFERENT NCS GROUPS : 1                                 
REMARK   3                                                                      
REMARK   3  NCS GROUP NUMBER               : 1                                  
REMARK   3     CHAIN NAMES                    : A B C D                         
REMARK   3     NUMBER OF COMPONENTS NCS GROUP : 1                               
REMARK   3       COMPONENT C  SSSEQI  TO  C   SSSEQI   CODE                     
REMARK   3           1     A     55       A     500      4                      
REMARK   3           1     B     55       B     500      4                      
REMARK   3           1     C     55       C     500      4                      
REMARK   3           1     D     55       D     500      4                      
REMARK   3                   GROUP CHAIN        COUNT   RMS     WEIGHT          
REMARK   3   MEDIUM POSITIONAL  1    A    (A):   6295 ;  0.26 ;  0.50           
REMARK   3   MEDIUM POSITIONAL  1    B    (A):   6295 ;  0.25 ;  0.50           
REMARK   3   MEDIUM POSITIONAL  1    C    (A):   6295 ;  0.24 ;  0.50           
REMARK   3   MEDIUM POSITIONAL  1    D    (A):   6295 ;  0.26 ;  0.50           
REMARK   3   MEDIUM THERMAL     1    A (A**2):   6295 ;  0.23 ;  2.00           
REMARK   3   MEDIUM THERMAL     1    B (A**2):   6295 ;  0.24 ;  2.00           
REMARK   3   MEDIUM THERMAL     1    C (A**2):   6295 ;  0.21 ;  2.00           
REMARK   3   MEDIUM THERMAL     1    D (A**2):   6295 ;  0.20 ;  2.00           
REMARK   3                                                                      
REMARK   3  TLS DETAILS                                                         
REMARK   3   NUMBER OF TLS GROUPS  : 4                                          
REMARK   3                                                                      
REMARK   3   TLS GROUP : 1                                                      
REMARK   3    NUMBER OF COMPONENTS GROUP : 1                                    
REMARK   3    COMPONENTS        C SSSEQI   TO  C SSSEQI                         
REMARK   3    RESIDUE RANGE :   A    18        A   681                          
REMARK   3    ORIGIN FOR THE GROUP (A):  21.9817 -23.4941 -64.2333              
REMARK   3    T TENSOR                                                          
REMARK   3      T11:   0.1385 T22:   0.0318                                     
REMARK   3      T33:   0.1374 T12:   0.0051                                     
REMARK   3      T13:   0.0039 T23:  -0.0136                                     
REMARK   3    L TENSOR                                                          
REMARK   3      L11:   1.6946 L22:   0.5403                                     
REMARK   3      L33:   0.9606 L12:   0.0176                                     
REMARK   3      L13:  -0.0867 L23:  -0.3020                                     
REMARK   3    S TENSOR                                                          
REMARK   3      S11:   0.0557 S12:   0.0132 S13:   0.1074                       
REMARK   3      S21:   0.0210 S22:  -0.0263 S23:   0.0547                       
REMARK   3      S31:  -0.0201 S32:  -0.1955 S33:  -0.0294                       
REMARK   3                                                                      
REMARK   3   TLS GROUP : 2                                                      
REMARK   3    NUMBER OF COMPONENTS GROUP : 1                                    
REMARK   3    COMPONENTS        C SSSEQI   TO  C SSSEQI                         
REMARK   3    RESIDUE RANGE :   B    18        B   681                          
REMARK   3    ORIGIN FOR THE GROUP (A):  60.6864 -29.5910 -55.2820              
REMARK   3    T TENSOR                                                          
REMARK   3      T11:   0.1593 T22:   0.0134                                     
REMARK   3      T33:   0.1416 T12:   0.0006                                     
REMARK   3      T13:   0.0089 T23:  -0.0196                                     
REMARK   3    L TENSOR                                                          
REMARK   3      L11:   1.4191 L22:   0.5934                                     
REMARK   3      L33:   0.8264 L12:  -0.0033                                     
REMARK   3      L13:   0.1307 L23:  -0.4658                                     
REMARK   3    S TENSOR                                                          
REMARK   3      S11:   0.0674 S12:  -0.0406 S13:   0.1223                       
REMARK   3      S21:  -0.0058 S22:  -0.0745 S23:  -0.0871                       
REMARK   3      S31:  -0.0082 S32:   0.1417 S33:   0.0071                       
REMARK   3                                                                      
REMARK   3   TLS GROUP : 3                                                      
REMARK   3    NUMBER OF COMPONENTS GROUP : 1                                    
REMARK   3    COMPONENTS        C SSSEQI   TO  C SSSEQI                         
REMARK   3    RESIDUE RANGE :   C    18        C   681                          
REMARK   3    ORIGIN FOR THE GROUP (A):  73.6882 -46.8306   0.6808              
REMARK   3    T TENSOR                                                          
REMARK   3      T11:   0.1773 T22:   0.0967                                     
REMARK   3      T33:   0.1666 T12:   0.0313                                     
REMARK   3      T13:   0.0231 T23:   0.0268                                     
REMARK   3    L TENSOR                                                          
REMARK   3      L11:   1.4666 L22:   0.4305                                     
REMARK   3      L33:   1.0977 L12:   0.0985                                     
REMARK   3      L13:   0.1032 L23:   0.2646                                     
REMARK   3    S TENSOR                                                          
REMARK   3      S11:  -0.0355 S12:  -0.0709 S13:  -0.1454                       
REMARK   3      S21:   0.0479 S22:   0.0261 S23:  -0.0663                       
REMARK   3      S31:   0.1085 S32:   0.2040 S33:   0.0093                       
REMARK   3                                                                      
REMARK   3   TLS GROUP : 4                                                      
REMARK   3    NUMBER OF COMPONENTS GROUP : 1                                    
REMARK   3    COMPONENTS        C SSSEQI   TO  C SSSEQI                         
REMARK   3    RESIDUE RANGE :   D    18        D   681                          
REMARK   3    ORIGIN FOR THE GROUP (A):  35.0139 -40.5752   9.5842              
REMARK   3    T TENSOR                                                          
REMARK   3      T11:   0.1552 T22:   0.1318                                     
REMARK   3      T33:   0.1420 T12:  -0.0085                                     
REMARK   3      T13:   0.0241 T23:   0.0208                                     
REMARK   3    L TENSOR                                                          
REMARK   3      L11:   1.2409 L22:   0.7050                                     
REMARK   3      L33:   0.9354 L12:   0.0464                                     
REMARK   3      L13:  -0.0738 L23:   0.4137                                     
REMARK   3    S TENSOR                                                          
REMARK   3      S11:  -0.0331 S12:   0.0397 S13:  -0.0985                       
REMARK   3      S21:   0.0172 S22:  -0.0154 S23:   0.0951                       
REMARK   3      S31:   0.0647 S32:  -0.1486 S33:   0.0486                       
REMARK   3                                                                      
REMARK   3  BULK SOLVENT MODELLING.                                             
REMARK   3   METHOD USED : BABINET MODEL WITH MASK                              
REMARK   3   PARAMETERS FOR MASK CALCULATION                                    
REMARK   3   VDW PROBE RADIUS   : 1.20                                          
REMARK   3   ION PROBE RADIUS   : 0.80                                          
REMARK   3   SHRINKAGE RADIUS   : 0.80                                          
REMARK   3                                                                      
REMARK   3  OTHER REFINEMENT REMARKS: HYDROGENS HAVE BEEN ADDED IN THE RIDING   
REMARK   3  POSITIONS                                                           
REMARK   4                                                                      
REMARK   4 3MQE COMPLIES WITH FORMAT V. 3.20, 01-DEC-08                         
REMARK 100                                                                      
REMARK 100 THIS ENTRY HAS BEEN PROCESSED BY RCSB ON 16-SEP-10.                  
REMARK 100 THE RCSB ID CODE IS RCSB058869.                                      
REMARK 200                                                                      
REMARK 200 EXPERIMENTAL DETAILS                                                 
REMARK 200  EXPERIMENT TYPE                : X-RAY DIFFRACTION                  
REMARK 200  DATE OF DATA COLLECTION        : 15-AUG-00                          
REMARK 200  TEMPERATURE           (KELVIN) : 100                                
REMARK 200  PH                             : NULL                               
REMARK 200  NUMBER OF CRYSTALS USED        : 1                                  
REMARK 200                                                                      
REMARK 200  SYNCHROTRON              (Y/N) : Y                                  
REMARK 200  RADIATION SOURCE               : APS                                
REMARK 200  BEAMLINE                       : 17-ID                              
REMARK 200  X-RAY GENERATOR MODEL          : NULL                               
REMARK 200  MONOCHROMATIC OR LAUE    (M/L) : M                                  
REMARK 200  WAVELENGTH OR RANGE        (A) : 1.0                                
REMARK 200  MONOCHROMATOR                  : NULL                               
REMARK 200  OPTICS                         : CRYSTAL MONOCHROMATOR              
REMARK 200                                                                      
REMARK 200  DETECTOR TYPE                  : CCD                                
REMARK 200  DETECTOR MANUFACTURER          : MAR CCD 165 MM                     
REMARK 200  INTENSITY-INTEGRATION SOFTWARE : HKL-2000                           
REMARK 200  DATA SCALING SOFTWARE          : HKL-2000                           
REMARK 200                                                                      
REMARK 200  NUMBER OF UNIQUE REFLECTIONS   : 82436                              
REMARK 200  RESOLUTION RANGE HIGH      (A) : 2.800                              
REMARK 200  RESOLUTION RANGE LOW       (A) : 40.000                             
REMARK 200  REJECTION CRITERIA  (SIGMA(I)) : -3.000                             
REMARK 200                                                                      
REMARK 200 OVERALL.                                                             
REMARK 200  COMPLETENESS FOR RANGE     (%) : 99.1                               
REMARK 200  DATA REDUNDANCY                : 3.400                              
REMARK 200  R MERGE                    (I) : NULL                               
REMARK 200  R SYM                      (I) : 0.11200                            
REMARK 200  <I/SIGMA(I)> FOR THE DATA SET  : 9.4000                             
REMARK 200                                                                      
REMARK 200 IN THE HIGHEST RESOLUTION SHELL.                                     
REMARK 200  HIGHEST RESOLUTION SHELL, RANGE HIGH (A) : 2.80                     
REMARK 200  HIGHEST RESOLUTION SHELL, RANGE LOW  (A) : 2.90                     
REMARK 200  COMPLETENESS FOR SHELL     (%) : 99.0                               
REMARK 200  DATA REDUNDANCY IN SHELL       : NULL                               
REMARK 200  R MERGE FOR SHELL          (I) : NULL                               
REMARK 200  R SYM FOR SHELL            (I) : 0.44700                            
REMARK 200  <I/SIGMA(I)> FOR SHELL         : 1.430                              
REMARK 200                                                                      
REMARK 200 DIFFRACTION PROTOCOL: SINGLE WAVELENGTH                              
REMARK 200 METHOD USED TO DETERMINE THE STRUCTURE: MOLECULAR REPLACEMENT        
REMARK 200 SOFTWARE USED: PHASER                                                
REMARK 200 STARTING MODEL: NULL                                                 
REMARK 200                                                                      
REMARK 200 REMARK: NULL                                                         
REMARK 280                                                                      
REMARK 280 CRYSTAL                                                              
REMARK 280 SOLVENT CONTENT, VS   (%): 60.39                                     
REMARK 280 MATTHEWS COEFFICIENT, VM (ANGSTROMS**3/DA): 2.82                     
REMARK 280                                                                      
REMARK 280 CRYSTALLIZATION CONDITIONS: VAPOR DIFFUSION, HANGING DROP,           
REMARK 280  TEMPERATURE 291K                                                    
REMARK 290                                                                      
REMARK 290 CRYSTALLOGRAPHIC SYMMETRY                                            
REMARK 290 SYMMETRY OPERATORS FOR SPACE GROUP: P 21 21 2                        
REMARK 290                                                                      
REMARK 290      SYMOP   SYMMETRY                                                
REMARK 290     NNNMMM   OPERATOR                                                
REMARK 290       1555   X,Y,Z                                                   
REMARK 290       2555   -X,-Y,Z                                                 
REMARK 290       3555   -X+1/2,Y+1/2,-Z                                         
REMARK 290       4555   X+1/2,-Y+1/2,-Z                                         
REMARK 290                                                                      
REMARK 290     WHERE NNN -> OPERATOR NUMBER                                     
REMARK 290           MMM -> TRANSLATION VECTOR                                  
REMARK 290                                                                      
REMARK 290 CRYSTALLOGRAPHIC SYMMETRY TRANSFORMATIONS                            
REMARK 290 THE FOLLOWING TRANSFORMATIONS OPERATE ON THE ATOM/HETATM             
REMARK 290 RECORDS IN THIS ENTRY TO PRODUCE CRYSTALLOGRAPHICALLY                
REMARK 290 RELATED MOLECULES.                                                   
REMARK 290   SMTRY1   1  1.000000  0.000000  0.000000        0.00000            
REMARK 290   SMTRY2   1  0.000000  1.000000  0.000000        0.00000            
REMARK 290   SMTRY3   1  0.000000  0.000000  1.000000        0.00000            
REMARK 290   SMTRY1   2 -1.000000  0.000000  0.000000        0.00000            
REMARK 290   SMTRY2   2  0.000000 -1.000000  0.000000        0.00000            
REMARK 290   SMTRY3   2  0.000000  0.000000  1.000000        0.00000            
REMARK 290   SMTRY1   3 -1.000000  0.000000  0.000000       91.85050            
REMARK 290   SMTRY2   3  0.000000  1.000000  0.000000       70.18900            
REMARK 290   SMTRY3   3  0.000000  0.000000 -1.000000        0.00000            
REMARK 290   SMTRY1   4  1.000000  0.000000  0.000000       91.85050            
REMARK 290   SMTRY2   4  0.000000 -1.000000  0.000000       70.18900            
REMARK 290   SMTRY3   4  0.000000  0.000000 -1.000000        0.00000            
REMARK 290                                                                      
REMARK 290 REMARK: NULL                                                         
REMARK 300                                                                      
REMARK 300 BIOMOLECULE: 1, 2                                                    
REMARK 300 SEE REMARK 350 FOR THE AUTHOR PROVIDED AND/OR PROGRAM                
REMARK 300 GENERATED ASSEMBLY INFORMATION FOR THE STRUCTURE IN                  
REMARK 300 THIS ENTRY. THE REMARK MAY ALSO PROVIDE INFORMATION ON               
REMARK 300 BURIED SURFACE AREA.                                                 
REMARK 350                                                                      
REMARK 350 COORDINATES FOR A COMPLETE MULTIMER REPRESENTING THE KNOWN           
REMARK 350 BIOLOGICALLY SIGNIFICANT OLIGOMERIZATION STATE OF THE                
REMARK 350 MOLECULE CAN BE GENERATED BY APPLYING BIOMT TRANSFORMATIONS          
REMARK 350 GIVEN BELOW.  BOTH NON-CRYSTALLOGRAPHIC AND                          
REMARK 350 CRYSTALLOGRAPHIC OPERATIONS ARE GIVEN.                               
REMARK 350                                                                      
REMARK 350 BIOMOLECULE: 1                                                       
REMARK 350 AUTHOR DETERMINED BIOLOGICAL UNIT: DIMERIC                           
REMARK 350 SOFTWARE DETERMINED QUATERNARY STRUCTURE: DIMERIC                    
REMARK 350 SOFTWARE USED: PISA                                                  
REMARK 350 TOTAL BURIED SURFACE AREA: 10800 ANGSTROM**2                         
REMARK 350 SURFACE AREA OF THE COMPLEX: 44930 ANGSTROM**2                       
REMARK 350 CHANGE IN SOLVENT FREE ENERGY: -15.0 KCAL/MOL                        
REMARK 350 APPLY THE FOLLOWING TO CHAINS: A, B                                  
REMARK 350   BIOMT1   1  1.000000  0.000000  0.000000        0.00000            
REMARK 350   BIOMT2   1  0.000000  1.000000  0.000000        0.00000            
REMARK 350   BIOMT3   1  0.000000  0.000000  1.000000        0.00000            
REMARK 350                                                                      
REMARK 350 BIOMOLECULE: 2                                                       
REMARK 350 AUTHOR DETERMINED BIOLOGICAL UNIT: DIMERIC                           
REMARK 350 SOFTWARE DETERMINED QUATERNARY STRUCTURE: DIMERIC                    
REMARK 350 SOFTWARE USED: PISA                                                  
REMARK 350 TOTAL BURIED SURFACE AREA: 10610 ANGSTROM**2                         
REMARK 350 SURFACE AREA OF THE COMPLEX: 44880 ANGSTROM**2                       
REMARK 350 CHANGE IN SOLVENT FREE ENERGY: -17.0 KCAL/MOL                        
REMARK 350 APPLY THE FOLLOWING TO CHAINS: C, D                                  
REMARK 350   BIOMT1   1  1.000000  0.000000  0.000000        0.00000            
REMARK 350   BIOMT2   1  0.000000  1.000000  0.000000        0.00000            
REMARK 350   BIOMT3   1  0.000000  0.000000  1.000000        0.00000            
REMARK 465                                                                      
REMARK 465 MISSING RESIDUES                                                     
REMARK 465 THE FOLLOWING RESIDUES WERE NOT LOCATED IN THE                       
REMARK 465 EXPERIMENT. (M=MODEL NUMBER; RES=RESIDUE NAME; C=CHAIN               
REMARK 465 IDENTIFIER; SSSEQ=SEQUENCE NUMBER; I=INSERTION CODE.)                
REMARK 465                                                                      
REMARK 465   M RES C SSSEQI                                                     
REMARK 465     ASP A   570                                                      
REMARK 465     PRO A   571                                                      
REMARK 465     GLN A   572                                                      
REMARK 465     PRO A   573                                                      
REMARK 465     THR A   574                                                      
REMARK 465     LYS A   575                                                      
REMARK 465     THR A   576                                                      
REMARK 465     ALA A   577                                                      
REMARK 465     THR A   578                                                      
REMARK 465     ILE A   579                                                      
REMARK 465     ASN A   580                                                      
REMARK 465     ALA A   581                                                      
REMARK 465     SER A   582                                                      
REMARK 465     ALA A   583                                                      
REMARK 465     SER A   584                                                      
REMARK 465     HIS A   585                                                      
REMARK 465     SER A   586                                                      
REMARK 465     ARG A   587                                                      
REMARK 465     LEU A   588                                                      
REMARK 465     ASP A   589                                                      
REMARK 465     ASP A   590                                                      
REMARK 465     ILE A   591                                                      
REMARK 465     ASN A   592                                                      
REMARK 465     PRO A   593                                                      
REMARK 465     THR A   594                                                      
REMARK 465     VAL A   595                                                      
REMARK 465     LEU A   596                                                      
REMARK 465     ILE A   597                                                      
REMARK 465     LYS A   598                                                      
REMARK 465     ARG A   599                                                      
REMARK 465     ARG A   600                                                      
REMARK 465     SER A   601                                                      
REMARK 465     THR A   602                                                      
REMARK 465     GLU A   603                                                      
REMARK 465     LEU A   604                                                      
REMARK 465     ASP B   570                                                      
REMARK 465     PRO B   571                                                      
REMARK 465     GLN B   572                                                      
REMARK 465     PRO B   573                                                      
REMARK 465     THR B   574                                                      
REMARK 465     LYS B   575                                                      
REMARK 465     THR B   576                                                      
REMARK 465     ALA B   577                                                      
REMARK 465     THR B   578                                                      
REMARK 465     ILE B   579                                                      
REMARK 465     ASN B   580                                                      
REMARK 465     ALA B   581                                                      
REMARK 465     SER B   582                                                      
REMARK 465     ALA B   583                                                      
REMARK 465     SER B   584                                                      
REMARK 465     HIS B   585                                                      
REMARK 465     SER B   586                                                      
REMARK 465     ARG B   587                                                      
REMARK 465     LEU B   588                                                      
REMARK 465     ASP B   589                                                      
REMARK 465     ASP B   590                                                      
REMARK 465     ILE B   591                                                      
REMARK 465     ASN B   592                                                      
REMARK 465     PRO B   593                                                      
REMARK 465     THR B   594                                                      
REMARK 465     VAL B   595                                                      
REMARK 465     LEU B   596                                                      
REMARK 465     ILE B   597                                                      
REMARK 465     LYS B   598                                                      
REMARK 465     ARG B   599                                                      
REMARK 465     ARG B   600                                                      
REMARK 465     SER B   601                                                      
REMARK 465     THR B   602                                                      
REMARK 465     GLU B   603                                                      
REMARK 465     LEU B   604                                                      
REMARK 465     ASP C   570                                                      
REMARK 465     PRO C   571                                                      
REMARK 465     GLN C   572                                                      
REMARK 465     PRO C   573                                                      
REMARK 465     THR C   574                                                      
REMARK 465     LYS C   575                                                      
REMARK 465     THR C   576                                                      
REMARK 465     ALA C   577                                                      
REMARK 465     THR C   578                                                      
REMARK 465     ILE C   579                                                      
REMARK 465     ASN C   580                                                      
REMARK 465     ALA C   581                                                      
REMARK 465     SER C   582                                                      
REMARK 465     ALA C   583                                                      
REMARK 465     SER C   584                                                      
REMARK 465     HIS C   585                                                      
REMARK 465     SER C   586                                                      
REMARK 465     ARG C   587                                                      
REMARK 465     LEU C   588                                                      
REMARK 465     ASP C   589                                                      
REMARK 465     ASP C   590                                                      
REMARK 465     ILE C   591                                                      
REMARK 465     ASN C   592                                                      
REMARK 465     PRO C   593                                                      
REMARK 465     THR C   594                                                      
REMARK 465     VAL C   595                                                      
REMARK 465     LEU C   596                                                      
REMARK 465     ILE C   597                                                      
REMARK 465     LYS C   598                                                      
REMARK 465     ARG C   599                                                      
REMARK 465     ARG C   600                                                      
REMARK 465     SER C   601                                                      
REMARK 465     THR C   602                                                      
REMARK 465     GLU C   603                                                      
REMARK 465     LEU C   604                                                      
REMARK 465     ASP D   570                                                      
REMARK 465     PRO D   571                                                      
REMARK 465     GLN D   572                                                      
REMARK 465     PRO D   573                                                      
REMARK 465     THR D   574                                                      
REMARK 465     LYS D   575                                                      
REMARK 465     THR D   576                                                      
REMARK 465     ALA D   577                                                      
REMARK 465     THR D   578                                                      
REMARK 465     ILE D   579                                                      
REMARK 465     ASN D   580                                                      
REMARK 465     ALA D   581                                                      
REMARK 465     SER D   582                                                      
REMARK 465     ALA D   583                                                      
REMARK 465     SER D   584                                                      
REMARK 465     HIS D   585                                                      
REMARK 465     SER D   586                                                      
REMARK 465     ARG D   587                                                      
REMARK 465     LEU D   588                                                      
REMARK 465     ASP D   589                                                      
REMARK 465     ASP D   590                                                      
REMARK 465     ILE D   591                                                      
REMARK 465     ASN D   592                                                      
REMARK 465     PRO D   593                                                      
REMARK 465     THR D   594                                                      
REMARK 465     VAL D   595                                                      
REMARK 465     LEU D   596                                                      
REMARK 465     ILE D   597                                                      
REMARK 465     LYS D   598                                                      
REMARK 465     ARG D   599                                                      
REMARK 465     ARG D   600                                                      
REMARK 465     SER D   601                                                      
REMARK 465     THR D   602                                                      
REMARK 465     GLU D   603                                                      
REMARK 465     LEU D   604                                                      
REMARK 500                                                                      
REMARK 500 GEOMETRY AND STEREOCHEMISTRY                                         
REMARK 500 SUBTOPIC: CLOSE CONTACTS IN SAME ASYMMETRIC UNIT                     
REMARK 500                                                                      
REMARK 500 THE FOLLOWING ATOMS ARE IN CLOSE CONTACT.                            
REMARK 500                                                                      
REMARK 500  ATM1  RES C  SSEQI   ATM2  RES C  SSEQI           DISTANCE          
REMARK 500   NZ   LYS D   328     O    ASN D   546              2.13            
REMARK 500   O    PHE B   128     NH2  ARG B   362              2.18            
REMARK 500   ND2  ASN D    53     O5   NAG D   661              2.18            
REMARK 500                                                                      
REMARK 500 REMARK: NULL                                                         
REMARK 500                                                                      
REMARK 500 GEOMETRY AND STEREOCHEMISTRY                                         
REMARK 500 SUBTOPIC: TORSION ANGLES                                             
REMARK 500                                                                      
REMARK 500 TORSION ANGLES OUTSIDE THE EXPECTED RAMACHANDRAN REGIONS:            
REMARK 500 (M=MODEL NUMBER; RES=RESIDUE NAME; C=CHAIN IDENTIFIER;               
REMARK 500 SSEQ=SEQUENCE NUMBER; I=INSERTION CODE).                             
REMARK 500                                                                      
REMARK 500 STANDARD TABLE:                                                      
REMARK 500 FORMAT:(10X,I3,1X,A3,1X,A1,I4,A1,4X,F7.2,3X,F7.2)                    
REMARK 500                                                                      
REMARK 500 EXPECTED VALUES: GJ KLEYWEGT AND TA JONES (1996). PHI/PSI-           
REMARK 500 CHOLOGY: RAMACHANDRAN REVISITED. STRUCTURE 4, 1395 - 1400            
REMARK 500                                                                      
REMARK 500  M RES CSSEQI        PSI       PHI                                   
REMARK 500    PRO A  20       31.08    -81.28                                   
REMARK 500    THR A  35       50.71   -109.15                                   
REMARK 500    THR A 115      -78.55   -128.09                                   
REMARK 500    VAL A 151      -31.20   -130.08                                   
REMARK 500    LYS A 155      -44.98    -29.99                                   
REMARK 500    ARG A 171      -62.73    -92.98                                   
REMARK 500    LEU A 210        2.89    -68.55                                   
REMARK 500    HIS A 212       49.08     24.66                                   
REMARK 500    ASP A 235       14.72     57.28                                   
REMARK 500    HIS A 306       73.16   -117.38                                   
REMARK 500    TRP A 373       52.34    -93.13                                   
REMARK 500    GLU A 384     -109.25     32.18                                   
REMARK 500    ASN A 425       15.01   -149.33                                   
REMARK 500    SER A 482      -35.46     77.30                                   
REMARK 500    ASP A 501       39.27     36.23                                   
REMARK 500    CYS A 561       65.63     33.00                                   
REMARK 500    SER A 565      160.95    179.02                                   
REMARK 500    ARG B  29        0.09     82.91                                   
REMARK 500    ARG B  46       -5.20     68.43                                   
REMARK 500    SER B 112      116.95   -160.45                                   
REMARK 500    THR B 115      -78.63   -135.00                                   
REMARK 500    ARG B 171      -61.90   -101.97                                   
REMARK 500    HIS B 212       81.32     33.81                                   
REMARK 500    GLN B 256       19.43     87.99                                   
REMARK 500    ASP B 333      -53.41   -120.32                                   
REMARK 500    ASP B 348       93.35   -161.40                                   
REMARK 500    TYR B 359       88.57    -68.55                                   
REMARK 500    GLN B 360      159.16    178.72                                   
REMARK 500    TRP B 373       49.62    -86.22                                   
REMARK 500    GLU B 384     -119.06     57.29                                   
REMARK 500    ASN B 396       79.12   -110.82                                   
REMARK 500    ASN B 425       31.02   -143.03                                   
REMARK 500    SER B 482      -65.32     68.44                                   
REMARK 500    PRO C  20        0.66    -69.05                                   
REMARK 500    ARG C  46       18.44     58.48                                   
REMARK 500    THR C 115      -88.87   -128.55                                   
REMARK 500    HIS C 212       58.25     31.93                                   
REMARK 500    GLN C 270       76.34   -101.59                                   
REMARK 500    GLU C 384     -121.65     53.49                                   
REMARK 500    TYR C 395      -10.57     72.94                                   
REMARK 500    SER C 482      -48.17     80.76                                   
REMARK 500    VAL C 568       47.53    -85.82                                   
REMARK 500    ASN D  24       53.06     71.32                                   
REMARK 500    ARG D  29       -8.35     78.50                                   
REMARK 500    ASP D  38       44.83   -140.71                                   
REMARK 500    THR D  45      113.79    -35.84                                   
REMARK 500    HIS D  80     -151.18   -133.37                                   
REMARK 500    PHE D  81       49.02     33.03                                   
REMARK 500    TYR D 108      -17.95    -48.42                                   
REMARK 500    THR D 115      -83.72   -107.08                                   
REMARK 500                                                                      
REMARK 500 THIS ENTRY HAS      57 RAMACHANDRAN OUTLIERS.                        
REMARK 500                                                                      
REMARK 500 REMARK: NULL                                                         
REMARK 620                                                                      
REMARK 620 METAL COORDINATION                                                   
REMARK 620 (M=MODEL NUMBER; RES=RESIDUE NAME; C=CHAIN IDENTIFIER;               
REMARK 620 SSEQ=SEQUENCE NUMBER; I=INSERTION CODE):                             
REMARK 620                                                                      
REMARK 620 COORDINATION ANGLES FOR:  M RES CSSEQI METAL                         
REMARK 620                             HEM A 605  FE                            
REMARK 620 N RES CSSEQI ATOM                                                    
REMARK 620 1 HIS A 374   NE2                                                    
REMARK 620 2 HEM A 605   NA   90.8                                              
REMARK 620 3 HEM A 605   NB   86.0  91.4                                        
REMARK 620 4 HEM A 605   NC   88.5 179.1  88.0                                  
REMARK 620 5 HEM A 605   ND   91.3  88.4 177.4  92.2                            
REMARK 620 N                    1     2     3     4                             
REMARK 620                                                                      
REMARK 620 COORDINATION ANGLES FOR:  M RES CSSEQI METAL                         
REMARK 620                             HEM D 605  FE                            
REMARK 620 N RES CSSEQI ATOM                                                    
REMARK 620 1 HIS D 374   NE2                                                    
REMARK 620 2 HEM D 605   NA   85.2                                              
REMARK 620 3 HEM D 605   NB   94.6  91.5                                        
REMARK 620 4 HEM D 605   NC   95.6 178.6  89.6                                  
REMARK 620 5 HEM D 605   ND   83.6  87.7 178.1  91.2                            
REMARK 620 N                    1     2     3     4                             
REMARK 620                                                                      
REMARK 620 COORDINATION ANGLES FOR:  M RES CSSEQI METAL                         
REMARK 620                             HEM C 605  FE                            
REMARK 620 N RES CSSEQI ATOM                                                    
REMARK 620 1 HIS C 374   NE2                                                    
REMARK 620 2 HEM C 605   NA   93.0                                              
REMARK 620 3 HEM C 605   NB   93.9  90.7                                        
REMARK 620 4 HEM C 605   NC   87.1 179.4  88.8                                  
REMARK 620 5 HEM C 605   ND   85.2  90.2 178.7  90.3                            
REMARK 620 N                    1     2     3     4                             
REMARK 620                                                                      
REMARK 620 COORDINATION ANGLES FOR:  M RES CSSEQI METAL                         
REMARK 620                             HEM B 605  FE                            
REMARK 620 N RES CSSEQI ATOM                                                    
REMARK 620 1 HIS B 374   NE2                                                    
REMARK 620 2 HEM B 605   NA   92.6                                              
REMARK 620 3 HEM B 605   NB   90.3  89.2                                        
REMARK 620 4 HEM B 605   NC   90.2 177.2  90.8                                  
REMARK 620 5 HEM B 605   ND   88.3  92.2 178.1  87.9                            
REMARK 620 N                    1     2     3     4                             
REMARK 800                                                                      
REMARK 800 SITE                                                                 
REMARK 800 SITE_IDENTIFIER: AC1                                                 
REMARK 800 EVIDENCE_CODE: SOFTWARE                                              
REMARK 800 SITE_DESCRIPTION: BINDING SITE FOR RESIDUE HEM A 605                 
REMARK 800                                                                      
REMARK 800 SITE_IDENTIFIER: AC2                                                 
REMARK 800 EVIDENCE_CODE: SOFTWARE                                              
REMARK 800 SITE_DESCRIPTION: BINDING SITE FOR RESIDUE NAG A 661                 
REMARK 800                                                                      
REMARK 800 SITE_IDENTIFIER: AC3                                                 
REMARK 800 EVIDENCE_CODE: SOFTWARE                                              
REMARK 800 SITE_DESCRIPTION: BINDING SITE FOR RESIDUE NAG A 671                 
REMARK 800                                                                      
REMARK 800 SITE_IDENTIFIER: AC4                                                 
REMARK 800 EVIDENCE_CODE: SOFTWARE                                              
REMARK 800 SITE_DESCRIPTION: BINDING SITE FOR RESIDUE NAG A 672                 
REMARK 800                                                                      
REMARK 800 SITE_IDENTIFIER: AC5                                                 
REMARK 800 EVIDENCE_CODE: SOFTWARE                                              
REMARK 800 SITE_DESCRIPTION: BINDING SITE FOR RESIDUE NAG A 673                 
REMARK 800                                                                      
REMARK 800 SITE_IDENTIFIER: AC6                                                 
REMARK 800 EVIDENCE_CODE: SOFTWARE                                              
REMARK 800 SITE_DESCRIPTION: BINDING SITE FOR RESIDUE NAG A 681                 
REMARK 800                                                                      
REMARK 800 SITE_IDENTIFIER: AC7                                                 
REMARK 800 EVIDENCE_CODE: SOFTWARE                                              
REMARK 800 SITE_DESCRIPTION: BINDING SITE FOR RESIDUE BOG A 704                 
REMARK 800                                                                      
REMARK 800 SITE_IDENTIFIER: AC8                                                 
REMARK 800 EVIDENCE_CODE: SOFTWARE                                              
REMARK 800 SITE_DESCRIPTION: BINDING SITE FOR RESIDUE 416 A 701                 
REMARK 800                                                                      
REMARK 800 SITE_IDENTIFIER: AC9                                                 
REMARK 800 EVIDENCE_CODE: SOFTWARE                                              
REMARK 800 SITE_DESCRIPTION: BINDING SITE FOR RESIDUE HEM B 605                 
REMARK 800                                                                      
REMARK 800 SITE_IDENTIFIER: BC1                                                 
REMARK 800 EVIDENCE_CODE: SOFTWARE                                              
REMARK 800 SITE_DESCRIPTION: BINDING SITE FOR RESIDUE NAG B 661                 
REMARK 800                                                                      
REMARK 800 SITE_IDENTIFIER: BC2                                                 
REMARK 800 EVIDENCE_CODE: SOFTWARE                                              
REMARK 800 SITE_DESCRIPTION: BINDING SITE FOR RESIDUE NAG B 671                 
REMARK 800                                                                      
REMARK 800 SITE_IDENTIFIER: BC3                                                 
REMARK 800 EVIDENCE_CODE: SOFTWARE                                              
REMARK 800 SITE_DESCRIPTION: BINDING SITE FOR RESIDUE NAG B 672                 
REMARK 800                                                                      
REMARK 800 SITE_IDENTIFIER: BC4                                                 
REMARK 800 EVIDENCE_CODE: SOFTWARE                                              
REMARK 800 SITE_DESCRIPTION: BINDING SITE FOR RESIDUE NAG B 673                 
REMARK 800                                                                      
REMARK 800 SITE_IDENTIFIER: BC5                                                 
REMARK 800 EVIDENCE_CODE: SOFTWARE                                              
REMARK 800 SITE_DESCRIPTION: BINDING SITE FOR RESIDUE NAG B 681                 
REMARK 800                                                                      
REMARK 800 SITE_IDENTIFIER: BC6                                                 
REMARK 800 EVIDENCE_CODE: SOFTWARE                                              
REMARK 800 SITE_DESCRIPTION: BINDING SITE FOR RESIDUE 416 B 701                 
REMARK 800                                                                      
REMARK 800 SITE_IDENTIFIER: BC7                                                 
REMARK 800 EVIDENCE_CODE: SOFTWARE                                              
REMARK 800 SITE_DESCRIPTION: BINDING SITE FOR RESIDUE HEM C 605                 
REMARK 800                                                                      
REMARK 800 SITE_IDENTIFIER: BC8                                                 
REMARK 800 EVIDENCE_CODE: SOFTWARE                                              
REMARK 800 SITE_DESCRIPTION: BINDING SITE FOR RESIDUE NAG C 661                 
REMARK 800                                                                      
REMARK 800 SITE_IDENTIFIER: BC9                                                 
REMARK 800 EVIDENCE_CODE: SOFTWARE                                              
REMARK 800 SITE_DESCRIPTION: BINDING SITE FOR RESIDUE NAG C 671                 
REMARK 800                                                                      
REMARK 800 SITE_IDENTIFIER: CC1                                                 
REMARK 800 EVIDENCE_CODE: SOFTWARE                                              
REMARK 800 SITE_DESCRIPTION: BINDING SITE FOR RESIDUE NAG C 672                 
REMARK 800                                                                      
REMARK 800 SITE_IDENTIFIER: CC2                                                 
REMARK 800 EVIDENCE_CODE: SOFTWARE                                              
REMARK 800 SITE_DESCRIPTION: BINDING SITE FOR RESIDUE NAG C 673                 
REMARK 800                                                                      
REMARK 800 SITE_IDENTIFIER: CC3                                                 
REMARK 800 EVIDENCE_CODE: SOFTWARE                                              
REMARK 800 SITE_DESCRIPTION: BINDING SITE FOR RESIDUE NAG C 681                 
REMARK 800                                                                      
REMARK 800 SITE_IDENTIFIER: CC4                                                 
REMARK 800 EVIDENCE_CODE: SOFTWARE                                              
REMARK 800 SITE_DESCRIPTION: BINDING SITE FOR RESIDUE BOG C 703                 
REMARK 800                                                                      
REMARK 800 SITE_IDENTIFIER: CC5                                                 
REMARK 800 EVIDENCE_CODE: SOFTWARE                                              
REMARK 800 SITE_DESCRIPTION: BINDING SITE FOR RESIDUE 416 C 701                 
REMARK 800                                                                      
REMARK 800 SITE_IDENTIFIER: CC6                                                 
REMARK 800 EVIDENCE_CODE: SOFTWARE                                              
REMARK 800 SITE_DESCRIPTION: BINDING SITE FOR RESIDUE HEM D 605                 
REMARK 800                                                                      
REMARK 800 SITE_IDENTIFIER: CC7                                                 
REMARK 800 EVIDENCE_CODE: SOFTWARE                                              
REMARK 800 SITE_DESCRIPTION: BINDING SITE FOR RESIDUE NAG D 661                 
REMARK 800                                                                      
REMARK 800 SITE_IDENTIFIER: CC8                                                 
REMARK 800 EVIDENCE_CODE: SOFTWARE                                              
REMARK 800 SITE_DESCRIPTION: BINDING SITE FOR RESIDUE NAG D 671                 
REMARK 800                                                                      
REMARK 800 SITE_IDENTIFIER: CC9                                                 
REMARK 800 EVIDENCE_CODE: SOFTWARE                                              
REMARK 800 SITE_DESCRIPTION: BINDING SITE FOR RESIDUE NAG D 672                 
REMARK 800                                                                      
REMARK 800 SITE_IDENTIFIER: DC1                                                 
REMARK 800 EVIDENCE_CODE: SOFTWARE                                              
REMARK 800 SITE_DESCRIPTION: BINDING SITE FOR RESIDUE NAG D 673                 
REMARK 800                                                                      
REMARK 800 SITE_IDENTIFIER: DC2                                                 
REMARK 800 EVIDENCE_CODE: SOFTWARE                                              
REMARK 800 SITE_DESCRIPTION: BINDING SITE FOR RESIDUE NAG D 681                 
REMARK 800                                                                      
REMARK 800 SITE_IDENTIFIER: DC3                                                 
REMARK 800 EVIDENCE_CODE: SOFTWARE                                              
REMARK 800 SITE_DESCRIPTION: BINDING SITE FOR RESIDUE 416 D 701                 
REMARK 900                                                                      
REMARK 900 RELATED ENTRIES                                                      
REMARK 900 RELATED ID: 1PXX   RELATED DB: PDB                                   
REMARK 900 CRYSTAL STRUCTURE OF DICLOFENAC BOUND AT THE COX2 ACTIVE             
REMARK 900 SITE                                                                 
REMARK 900 RELATED ID: 3LN1   RELATED DB: PDB                                   
REMARK 900 CRYSTAL STRUCTURE OF CELECOXIB BOUND AT THE COX2 ACTIVE SITE         
DBREF  3MQE A   18   604  UNP    Q05769   PGH2_MOUSE      18    604             
DBREF  3MQE B   18   604  UNP    Q05769   PGH2_MOUSE      18    604             
DBREF  3MQE C   18   604  UNP    Q05769   PGH2_MOUSE      18    604             
DBREF  3MQE D   18   604  UNP    Q05769   PGH2_MOUSE      18    604             
SEQRES   1 A  587  ALA ASN PRO CYS CYS SER ASN PRO CYS GLN ASN ARG GLY          
SEQRES   2 A  587  GLU CYS MET SER THR GLY PHE ASP GLN TYR LYS CYS ASP          
SEQRES   3 A  587  CYS THR ARG THR GLY PHE TYR GLY GLU ASN CYS THR THR          
SEQRES   4 A  587  PRO GLU PHE LEU THR ARG ILE LYS LEU LEU LEU LYS PRO          
SEQRES   5 A  587  THR PRO ASN THR VAL HIS TYR ILE LEU THR HIS PHE LYS          
SEQRES   6 A  587  GLY VAL TRP ASN ILE VAL ASN ASN ILE PRO PHE LEU ARG          
SEQRES   7 A  587  SER LEU ILE MET LYS TYR VAL LEU THR SER ARG SER TYR          
SEQRES   8 A  587  LEU ILE ASP SER PRO PRO THR TYR ASN VAL HIS TYR GLY          
SEQRES   9 A  587  TYR LYS SER TRP GLU ALA PHE SER ASN LEU SER TYR TYR          
SEQRES  10 A  587  THR ARG ALA LEU PRO PRO VAL ALA ASP ASP CYS PRO THR          
SEQRES  11 A  587  PRO MET GLY VAL LYS GLY ASN LYS GLU LEU PRO ASP SER          
SEQRES  12 A  587  LYS GLU VAL LEU GLU LYS VAL LEU LEU ARG ARG GLU PHE          
SEQRES  13 A  587  ILE PRO ASP PRO GLN GLY SER ASN MET MET PHE ALA PHE          
SEQRES  14 A  587  PHE ALA GLN HIS PHE THR HIS GLN PHE PHE LYS THR ASP          
SEQRES  15 A  587  HIS LYS ARG GLY PRO GLY PHE THR ARG GLY LEU GLY HIS          
SEQRES  16 A  587  GLY VAL ASP LEU ASN HIS ILE TYR GLY GLU THR LEU ASP          
SEQRES  17 A  587  ARG GLN HIS LYS LEU ARG LEU PHE LYS ASP GLY LYS LEU          
SEQRES  18 A  587  LYS TYR GLN VAL ILE GLY GLY GLU VAL TYR PRO PRO THR          
SEQRES  19 A  587  VAL LYS ASP THR GLN VAL GLU MET ILE TYR PRO PRO HIS          
SEQRES  20 A  587  ILE PRO GLU ASN LEU GLN PHE ALA VAL GLY GLN GLU VAL          
SEQRES  21 A  587  PHE GLY LEU VAL PRO GLY LEU MET MET TYR ALA THR ILE          
SEQRES  22 A  587  TRP LEU ARG GLU HIS ASN ARG VAL CYS ASP ILE LEU LYS          
SEQRES  23 A  587  GLN GLU HIS PRO GLU TRP GLY ASP GLU GLN LEU PHE GLN          
SEQRES  24 A  587  THR SER ARG LEU ILE LEU ILE GLY GLU THR ILE LYS ILE          
SEQRES  25 A  587  VAL ILE GLU ASP TYR VAL GLN HIS LEU SER GLY TYR HIS          
SEQRES  26 A  587  PHE LYS LEU LYS PHE ASP PRO GLU LEU LEU PHE ASN GLN          
SEQRES  27 A  587  GLN PHE GLN TYR GLN ASN ARG ILE ALA SER GLU PHE ASN          
SEQRES  28 A  587  THR LEU TYR HIS TRP HIS PRO LEU LEU PRO ASP THR PHE          
SEQRES  29 A  587  ASN ILE GLU ASP GLN GLU TYR SER PHE LYS GLN PHE LEU          
SEQRES  30 A  587  TYR ASN ASN SER ILE LEU LEU GLU HIS GLY LEU THR GLN          
SEQRES  31 A  587  PHE VAL GLU SER PHE THR ARG GLN ILE ALA GLY ARG VAL          
SEQRES  32 A  587  ALA GLY GLY ARG ASN VAL PRO ILE ALA VAL GLN ALA VAL          
SEQRES  33 A  587  ALA LYS ALA SER ILE ASP GLN SER ARG GLU MET LYS TYR          
SEQRES  34 A  587  GLN SER LEU ASN GLU TYR ARG LYS ARG PHE SER LEU LYS          
SEQRES  35 A  587  PRO TYR THR SER PHE GLU GLU LEU THR GLY GLU LYS GLU          
SEQRES  36 A  587  MET ALA ALA GLU LEU LYS ALA LEU TYR SER ASP ILE ASP          
SEQRES  37 A  587  VAL MET GLU LEU TYR PRO ALA LEU LEU VAL GLU LYS PRO          
SEQRES  38 A  587  ARG PRO ASP ALA ILE PHE GLY GLU THR MET VAL GLU LEU          
SEQRES  39 A  587  GLY ALA PRO PHE SER LEU LYS GLY LEU MET GLY ASN PRO          
SEQRES  40 A  587  ILE CYS SER PRO GLN TYR TRP LYS PRO SER THR PHE GLY          
SEQRES  41 A  587  GLY GLU VAL GLY PHE LYS ILE ILE ASN THR ALA SER ILE          
SEQRES  42 A  587  GLN SER LEU ILE CYS ASN ASN VAL LYS GLY CYS PRO PHE          
SEQRES  43 A  587  THR SER PHE ASN VAL GLN ASP PRO GLN PRO THR LYS THR          
SEQRES  44 A  587  ALA THR ILE ASN ALA SER ALA SER HIS SER ARG LEU ASP          
SEQRES  45 A  587  ASP ILE ASN PRO THR VAL LEU ILE LYS ARG ARG SER THR          
SEQRES  46 A  587  GLU LEU                                                      
SEQRES   1 B  587  ALA ASN PRO CYS CYS SER ASN PRO CYS GLN ASN ARG GLY          
SEQRES   2 B  587  GLU CYS MET SER THR GLY PHE ASP GLN TYR LYS CYS ASP          
SEQRES   3 B  587  CYS THR ARG THR GLY PHE TYR GLY GLU ASN CYS THR THR          
SEQRES   4 B  587  PRO GLU PHE LEU THR ARG ILE LYS LEU LEU LEU LYS PRO          
SEQRES   5 B  587  THR PRO ASN THR VAL HIS TYR ILE LEU THR HIS PHE LYS          
SEQRES   6 B  587  GLY VAL TRP ASN ILE VAL ASN ASN ILE PRO PHE LEU ARG          
SEQRES   7 B  587  SER LEU ILE MET LYS TYR VAL LEU THR SER ARG SER TYR          
SEQRES   8 B  587  LEU ILE ASP SER PRO PRO THR TYR ASN VAL HIS TYR GLY          
SEQRES   9 B  587  TYR LYS SER TRP GLU ALA PHE SER ASN LEU SER TYR TYR          
SEQRES  10 B  587  THR ARG ALA LEU PRO PRO VAL ALA ASP ASP CYS PRO THR          
SEQRES  11 B  587  PRO MET GLY VAL LYS GLY ASN LYS GLU LEU PRO ASP SER          
SEQRES  12 B  587  LYS GLU VAL LEU GLU LYS VAL LEU LEU ARG ARG GLU PHE          
SEQRES  13 B  587  ILE PRO ASP PRO GLN GLY SER ASN MET MET PHE ALA PHE          
SEQRES  14 B  587  PHE ALA GLN HIS PHE THR HIS GLN PHE PHE LYS THR ASP          
SEQRES  15 B  587  HIS LYS ARG GLY PRO GLY PHE THR ARG GLY LEU GLY HIS          
SEQRES  16 B  587  GLY VAL ASP LEU ASN HIS ILE TYR GLY GLU THR LEU ASP          
SEQRES  17 B  587  ARG GLN HIS LYS LEU ARG LEU PHE LYS ASP GLY LYS LEU          
SEQRES  18 B  587  LYS TYR GLN VAL ILE GLY GLY GLU VAL TYR PRO PRO THR          
SEQRES  19 B  587  VAL LYS ASP THR GLN VAL GLU MET ILE TYR PRO PRO HIS          
SEQRES  20 B  587  ILE PRO GLU ASN LEU GLN PHE ALA VAL GLY GLN GLU VAL          
SEQRES  21 B  587  PHE GLY LEU VAL PRO GLY LEU MET MET TYR ALA THR ILE          
SEQRES  22 B  587  TRP LEU ARG GLU HIS ASN ARG VAL CYS ASP ILE LEU LYS          
SEQRES  23 B  587  GLN GLU HIS PRO GLU TRP GLY ASP GLU GLN LEU PHE GLN          
SEQRES  24 B  587  THR SER ARG LEU ILE LEU ILE GLY GLU THR ILE LYS ILE          
SEQRES  25 B  587  VAL ILE GLU ASP TYR VAL GLN HIS LEU SER GLY TYR HIS          
SEQRES  26 B  587  PHE LYS LEU LYS PHE ASP PRO GLU LEU LEU PHE ASN GLN          
SEQRES  27 B  587  GLN PHE GLN TYR GLN ASN ARG ILE ALA SER GLU PHE ASN          
SEQRES  28 B  587  THR LEU TYR HIS TRP HIS PRO LEU LEU PRO ASP THR PHE          
SEQRES  29 B  587  ASN ILE GLU ASP GLN GLU TYR SER PHE LYS GLN PHE LEU          
SEQRES  30 B  587  TYR ASN ASN SER ILE LEU LEU GLU HIS GLY LEU THR GLN          
SEQRES  31 B  587  PHE VAL GLU SER PHE THR ARG GLN ILE ALA GLY ARG VAL          
SEQRES  32 B  587  ALA GLY GLY ARG ASN VAL PRO ILE ALA VAL GLN ALA VAL          
SEQRES  33 B  587  ALA LYS ALA SER ILE ASP GLN SER ARG GLU MET LYS TYR          
SEQRES  34 B  587  GLN SER LEU ASN GLU TYR ARG LYS ARG PHE SER LEU LYS          
SEQRES  35 B  587  PRO TYR THR SER PHE GLU GLU LEU THR GLY GLU LYS GLU          
SEQRES  36 B  587  MET ALA ALA GLU LEU LYS ALA LEU TYR SER ASP ILE ASP          
SEQRES  37 B  587  VAL MET GLU LEU TYR PRO ALA LEU LEU VAL GLU LYS PRO          
SEQRES  38 B  587  ARG PRO ASP ALA ILE PHE GLY GLU THR MET VAL GLU LEU          
SEQRES  39 B  587  GLY ALA PRO PHE SER LEU LYS GLY LEU MET GLY ASN PRO          
SEQRES  40 B  587  ILE CYS SER PRO GLN TYR TRP LYS PRO SER THR PHE GLY          
SEQRES  41 B  587  GLY GLU VAL GLY PHE LYS ILE ILE ASN THR ALA SER ILE          
SEQRES  42 B  587  GLN SER LEU ILE CYS ASN ASN VAL LYS GLY CYS PRO PHE          
SEQRES  43 B  587  THR SER PHE ASN VAL GLN ASP PRO GLN PRO THR LYS THR          
SEQRES  44 B  587  ALA THR ILE ASN ALA SER ALA SER HIS SER ARG LEU ASP          
SEQRES  45 B  587  ASP ILE ASN PRO THR VAL LEU ILE LYS ARG ARG SER THR          
SEQRES  46 B  587  GLU LEU                                                      
SEQRES   1 C  587  ALA ASN PRO CYS CYS SER ASN PRO CYS GLN ASN ARG GLY          
SEQRES   2 C  587  GLU CYS MET SER THR GLY PHE ASP GLN TYR LYS CYS ASP          
SEQRES   3 C  587  CYS THR ARG THR GLY PHE TYR GLY GLU ASN CYS THR THR          
SEQRES   4 C  587  PRO GLU PHE LEU THR ARG ILE LYS LEU LEU LEU LYS PRO          
SEQRES   5 C  587  THR PRO ASN THR VAL HIS TYR ILE LEU THR HIS PHE LYS          
SEQRES   6 C  587  GLY VAL TRP ASN ILE VAL ASN ASN ILE PRO PHE LEU ARG          
SEQRES   7 C  587  SER LEU ILE MET LYS TYR VAL LEU THR SER ARG SER TYR          
SEQRES   8 C  587  LEU ILE ASP SER PRO PRO THR TYR ASN VAL HIS TYR GLY          
SEQRES   9 C  587  TYR LYS SER TRP GLU ALA PHE SER ASN LEU SER TYR TYR          
SEQRES  10 C  587  THR ARG ALA LEU PRO PRO VAL ALA ASP ASP CYS PRO THR          
SEQRES  11 C  587  PRO MET GLY VAL LYS GLY ASN LYS GLU LEU PRO ASP SER          
SEQRES  12 C  587  LYS GLU VAL LEU GLU LYS VAL LEU LEU ARG ARG GLU PHE          
SEQRES  13 C  587  ILE PRO ASP PRO GLN GLY SER ASN MET MET PHE ALA PHE          
SEQRES  14 C  587  PHE ALA GLN HIS PHE THR HIS GLN PHE PHE LYS THR ASP          
SEQRES  15 C  587  HIS LYS ARG GLY PRO GLY PHE THR ARG GLY LEU GLY HIS          
SEQRES  16 C  587  GLY VAL ASP LEU ASN HIS ILE TYR GLY GLU THR LEU ASP          
SEQRES  17 C  587  ARG GLN HIS LYS LEU ARG LEU PHE LYS ASP GLY LYS LEU          
SEQRES  18 C  587  LYS TYR GLN VAL ILE GLY GLY GLU VAL TYR PRO PRO THR          
SEQRES  19 C  587  VAL LYS ASP THR GLN VAL GLU MET ILE TYR PRO PRO HIS          
SEQRES  20 C  587  ILE PRO GLU ASN LEU GLN PHE ALA VAL GLY GLN GLU VAL          
SEQRES  21 C  587  PHE GLY LEU VAL PRO GLY LEU MET MET TYR ALA THR ILE          
SEQRES  22 C  587  TRP LEU ARG GLU HIS ASN ARG VAL CYS ASP ILE LEU LYS          
SEQRES  23 C  587  GLN GLU HIS PRO GLU TRP GLY ASP GLU GLN LEU PHE GLN          
SEQRES  24 C  587  THR SER ARG LEU ILE LEU ILE GLY GLU THR ILE LYS ILE          
SEQRES  25 C  587  VAL ILE GLU ASP TYR VAL GLN HIS LEU SER GLY TYR HIS          
SEQRES  26 C  587  PHE LYS LEU LYS PHE ASP PRO GLU LEU LEU PHE ASN GLN          
SEQRES  27 C  587  GLN PHE GLN TYR GLN ASN ARG ILE ALA SER GLU PHE ASN          
SEQRES  28 C  587  THR LEU TYR HIS TRP HIS PRO LEU LEU PRO ASP THR PHE          
SEQRES  29 C  587  ASN ILE GLU ASP GLN GLU TYR SER PHE LYS GLN PHE LEU          
SEQRES  30 C  587  TYR ASN ASN SER ILE LEU LEU GLU HIS GLY LEU THR GLN          
SEQRES  31 C  587  PHE VAL GLU SER PHE THR ARG GLN ILE ALA GLY ARG VAL          
SEQRES  32 C  587  ALA GLY GLY ARG ASN VAL PRO ILE ALA VAL GLN ALA VAL          
SEQRES  33 C  587  ALA LYS ALA SER ILE ASP GLN SER ARG GLU MET LYS TYR          
SEQRES  34 C  587  GLN SER LEU ASN GLU TYR ARG LYS ARG PHE SER LEU LYS          
SEQRES  35 C  587  PRO TYR THR SER PHE GLU GLU LEU THR GLY GLU LYS GLU          
SEQRES  36 C  587  MET ALA ALA GLU LEU LYS ALA LEU TYR SER ASP ILE ASP          
SEQRES  37 C  587  VAL MET GLU LEU TYR PRO ALA LEU LEU VAL GLU LYS PRO          
SEQRES  38 C  587  ARG PRO ASP ALA ILE PHE GLY GLU THR MET VAL GLU LEU          
SEQRES  39 C  587  GLY ALA PRO PHE SER LEU LYS GLY LEU MET GLY ASN PRO          
SEQRES  40 C  587  ILE CYS SER PRO GLN TYR TRP LYS PRO SER THR PHE GLY          
SEQRES  41 C  587  GLY GLU VAL GLY PHE LYS ILE ILE ASN THR ALA SER ILE          
SEQRES  42 C  587  GLN SER LEU ILE CYS ASN ASN VAL LYS GLY CYS PRO PHE          
SEQRES  43 C  587  THR SER PHE ASN VAL GLN ASP PRO GLN PRO THR LYS THR          
SEQRES  44 C  587  ALA THR ILE ASN ALA SER ALA SER HIS SER ARG LEU ASP          
SEQRES  45 C  587  ASP ILE ASN PRO THR VAL LEU ILE LYS ARG ARG SER THR          
SEQRES  46 C  587  GLU LEU                                                      
SEQRES   1 D  587  ALA ASN PRO CYS CYS SER ASN PRO CYS GLN ASN ARG GLY          
SEQRES   2 D  587  GLU CYS MET SER THR GLY PHE ASP GLN TYR LYS CYS ASP          
SEQRES   3 D  587  CYS THR ARG THR GLY PHE TYR GLY GLU ASN CYS THR THR          
SEQRES   4 D  587  PRO GLU PHE LEU THR ARG ILE LYS LEU LEU LEU LYS PRO          
SEQRES   5 D  587  THR PRO ASN THR VAL HIS TYR ILE LEU THR HIS PHE LYS          
SEQRES   6 D  587  GLY VAL TRP ASN ILE VAL ASN ASN ILE PRO PHE LEU ARG          
SEQRES   7 D  587  SER LEU ILE MET LYS TYR VAL LEU THR SER ARG SER TYR          
SEQRES   8 D  587  LEU ILE ASP SER PRO PRO THR TYR ASN VAL HIS TYR GLY          
SEQRES   9 D  587  TYR LYS SER TRP GLU ALA PHE SER ASN LEU SER TYR TYR          
SEQRES  10 D  587  THR ARG ALA LEU PRO PRO VAL ALA ASP ASP CYS PRO THR          
SEQRES  11 D  587  PRO MET GLY VAL LYS GLY ASN LYS GLU LEU PRO ASP SER          
SEQRES  12 D  587  LYS GLU VAL LEU GLU LYS VAL LEU LEU ARG ARG GLU PHE          
SEQRES  13 D  587  ILE PRO ASP PRO GLN GLY SER ASN MET MET PHE ALA PHE          
SEQRES  14 D  587  PHE ALA GLN HIS PHE THR HIS GLN PHE PHE LYS THR ASP          
SEQRES  15 D  587  HIS LYS ARG GLY PRO GLY PHE THR ARG GLY LEU GLY HIS          
SEQRES  16 D  587  GLY VAL ASP LEU ASN HIS ILE TYR GLY GLU THR LEU ASP          
SEQRES  17 D  587  ARG GLN HIS LYS LEU ARG LEU PHE LYS ASP GLY LYS LEU          
SEQRES  18 D  587  LYS TYR GLN VAL ILE GLY GLY GLU VAL TYR PRO PRO THR          
SEQRES  19 D  587  VAL LYS ASP THR GLN VAL GLU MET ILE TYR PRO PRO HIS          
SEQRES  20 D  587  ILE PRO GLU ASN LEU GLN PHE ALA VAL GLY GLN GLU VAL          
SEQRES  21 D  587  PHE GLY LEU VAL PRO GLY LEU MET MET TYR ALA THR ILE          
SEQRES  22 D  587  TRP LEU ARG GLU HIS ASN ARG VAL CYS ASP ILE LEU LYS          
SEQRES  23 D  587  GLN GLU HIS PRO GLU TRP GLY ASP GLU GLN LEU PHE GLN          
SEQRES  24 D  587  THR SER ARG LEU ILE LEU ILE GLY GLU THR ILE LYS ILE          
SEQRES  25 D  587  VAL ILE GLU ASP TYR VAL GLN HIS LEU SER GLY TYR HIS          
SEQRES  26 D  587  PHE LYS LEU LYS PHE ASP PRO GLU LEU LEU PHE ASN GLN          
SEQRES  27 D  587  GLN PHE GLN TYR GLN ASN ARG ILE ALA SER GLU PHE ASN          
SEQRES  28 D  587  THR LEU TYR HIS TRP HIS PRO LEU LEU PRO ASP THR PHE          
SEQRES  29 D  587  ASN ILE GLU ASP GLN GLU TYR SER PHE LYS GLN PHE LEU          
SEQRES  30 D  587  TYR ASN ASN SER ILE LEU LEU GLU HIS GLY LEU THR GLN          
SEQRES  31 D  587  PHE VAL GLU SER PHE THR ARG GLN ILE ALA GLY ARG VAL          
SEQRES  32 D  587  ALA GLY GLY ARG ASN VAL PRO ILE ALA VAL GLN ALA VAL          
SEQRES  33 D  587  ALA LYS ALA SER ILE ASP GLN SER ARG GLU MET LYS TYR          
SEQRES  34 D  587  GLN SER LEU ASN GLU TYR ARG LYS ARG PHE SER LEU LYS          
SEQRES  35 D  587  PRO TYR THR SER PHE GLU GLU LEU THR GLY GLU LYS GLU          
SEQRES  36 D  587  MET ALA ALA GLU LEU LYS ALA LEU TYR SER ASP ILE ASP          
SEQRES  37 D  587  VAL MET GLU LEU TYR PRO ALA LEU LEU VAL GLU LYS PRO          
SEQRES  38 D  587  ARG PRO ASP ALA ILE PHE GLY GLU THR MET VAL GLU LEU          
SEQRES  39 D  587  GLY ALA PRO PHE SER LEU LYS GLY LEU MET GLY ASN PRO          
SEQRES  40 D  587  ILE CYS SER PRO GLN TYR TRP LYS PRO SER THR PHE GLY          
SEQRES  41 D  587  GLY GLU VAL GLY PHE LYS ILE ILE ASN THR ALA SER ILE          
SEQRES  42 D  587  GLN SER LEU ILE CYS ASN ASN VAL LYS GLY CYS PRO PHE          
SEQRES  43 D  587  THR SER PHE ASN VAL GLN ASP PRO GLN PRO THR LYS THR          
SEQRES  44 D  587  ALA THR ILE ASN ALA SER ALA SER HIS SER ARG LEU ASP          
SEQRES  45 D  587  ASP ILE ASN PRO THR VAL LEU ILE LYS ARG ARG SER THR          
SEQRES  46 D  587  GLU LEU                                                      
MODRES 3MQE ASN B  130  ASN  GLYCOSYLATION SITE                                 
MODRES 3MQE ASN A  396  ASN  GLYCOSYLATION SITE                                 
MODRES 3MQE ASN D  130  ASN  GLYCOSYLATION SITE                                 
MODRES 3MQE ASN B  396  ASN  GLYCOSYLATION SITE                                 
MODRES 3MQE ASN C   53  ASN  GLYCOSYLATION SITE                                 
MODRES 3MQE ASN C  396  ASN  GLYCOSYLATION SITE                                 
MODRES 3MQE ASN A  130  ASN  GLYCOSYLATION SITE                                 
MODRES 3MQE ASN B   53  ASN  GLYCOSYLATION SITE                                 
MODRES 3MQE ASN D  396  ASN  GLYCOSYLATION SITE                                 
MODRES 3MQE ASN A   53  ASN  GLYCOSYLATION SITE                                 
MODRES 3MQE ASN D   53  ASN  GLYCOSYLATION SITE                                 
MODRES 3MQE ASN C  130  ASN  GLYCOSYLATION SITE                                 
HET    HEM  A 605      43                                                       
HET    NAG  A 661      14                                                       
HET    NAG  A 671      14                                                       
HET    NAG  A 672      14                                                       
HET    NAG  A 673      14                                                       
HET    NAG  A 681      14                                                       
HET    BOG  A 704      20                                                       
HET    416  A 701      22                                                       
HET    HEM  B 605      43                                                       
HET    NAG  B 661      14                                                       
HET    NAG  B 671      14                                                       
HET    NAG  B 672      14                                                       
HET    NAG  B 673      14                                                       
HET    NAG  B 681      14                                                       
HET    416  B 701      22                                                       
HET    HEM  C 605      43                                                       
HET    NAG  C 661      14                                                       
HET    NAG  C 671      14                                                       
HET    NAG  C 672      14                                                       
HET    NAG  C 673      14                                                       
HET    NAG  C 681      14                                                       
HET    BOG  C 703      20                                                       
HET    416  C 701      22                                                       
HET    HEM  D 605      43                                                       
HET    NAG  D 661      14                                                       
HET    NAG  D 671      14                                                       
HET    NAG  D 672      14                                                       
HET    NAG  D 673      14                                                       
HET    NAG  D 681      14                                                       
HET    416  D 701      22                                                       
HETNAM     HEM PROTOPORPHYRIN IX CONTAINING FE                                  
HETNAM     NAG N-ACETYL-D-GLUCOSAMINE                                           
HETNAM     BOG B-OCTYLGLUCOSIDE                                                 
HETNAM     416 (2S)-7-TERT-BUTYL-6-CHLORO-2-(TRIFLUOROMETHYL)-2H-               
HETNAM   2 416  CHROMENE-3-CARBOXYLIC ACID                                      
HETSYN     HEM HEME                                                             
FORMUL   5  HEM    4(C34 H32 FE N4 O4)                                          
FORMUL   6  NAG    20(C8 H15 N O6)                                              
FORMUL   9  BOG    2(C14 H28 O6)                                                
FORMUL  10  416    4(C15 H14 CL F3 O3)                                          
FORMUL  27  HOH   *97(H2 O)                                                     
HELIX    1   1 GLU A   58  LYS A   68  1                                  11    
HELIX    2   2 THR A   70  THR A   79  1                                  10    
HELIX    3   3 PHE A   81  ILE A   91  1                                  11    
HELIX    4   4 ILE A   91  ARG A  106  1                                  16    
HELIX    5   5 SER A  107  ILE A  110  5                                   4    
HELIX    6   6 SER A  124  ASN A  130  1                                   7    
HELIX    7   7 ASP A  159  LEU A  168  1                                  10    
HELIX    8   8 ASN A  181  HIS A  193  1                                  13    
HELIX    9   9 LEU A  216  GLY A  221  1                                   6    
HELIX   10  10 THR A  223  ARG A  231  1                                   9    
HELIX   11  11 THR A  251  GLN A  256  1                                   6    
HELIX   12  12 PRO A  266  GLN A  270  5                                   5    
HELIX   13  13 VAL A  277  LEU A  280  5                                   4    
HELIX   14  14 VAL A  281  HIS A  306  1                                  26    
HELIX   15  15 GLY A  310  ASP A  333  1                                  24    
HELIX   16  16 ASP A  333  GLY A  340  1                                   8    
HELIX   17  17 ASP A  348  LEU A  352  5                                   5    
HELIX   18  18 ALA A  364  TYR A  371  1                                   8    
HELIX   19  19 TRP A  373  LEU A  377  5                                   5    
HELIX   20  20 SER A  389  LEU A  394  1                                   6    
HELIX   21  21 ASN A  397  GLN A  415  1                                  19    
HELIX   22  22 PRO A  427  ALA A  429  5                                   3    
HELIX   23  23 VAL A  430  MET A  444  1                                  15    
HELIX   24  24 SER A  448  PHE A  456  1                                   9    
HELIX   25  25 SER A  463  GLY A  469  1                                   7    
HELIX   26  26 LYS A  471  SER A  482  1                                  12    
HELIX   27  27 ASP A  483  MET A  487  5                                   5    
HELIX   28  28 GLU A  488  LEU A  494  1                                   7    
HELIX   29  29 GLY A  505  MET A  521  1                                  17    
HELIX   30  30 ASN A  523  SER A  527  5                                   5    
HELIX   31  31 LYS A  532  GLY A  537  5                                   6    
HELIX   32  32 GLY A  538  THR A  547  1                                  10    
HELIX   33  33 SER A  549  VAL A  558  1                                  10    
HELIX   34  34 GLU B   58  LYS B   68  1                                  11    
HELIX   35  35 THR B   70  THR B   79  1                                  10    
HELIX   36  36 PHE B   81  ILE B   91  1                                  11    
HELIX   37  37 ILE B   91  TYR B  108  1                                  18    
HELIX   38  38 SER B  124  ASN B  130  1                                   7    
HELIX   39  39 ASP B  159  LEU B  168  1                                  10    
HELIX   40  40 ASN B  181  HIS B  193  1                                  13    
HELIX   41  41 LEU B  216  GLY B  221  1                                   6    
HELIX   42  42 THR B  223  LEU B  230  1                                   8    
HELIX   43  43 THR B  251  GLN B  256  1                                   6    
HELIX   44  44 PRO B  266  GLN B  270  5                                   5    
HELIX   45  45 VAL B  277  LEU B  280  5                                   4    
HELIX   46  46 VAL B  281  HIS B  306  1                                  26    
HELIX   47  47 GLY B  310  ASP B  333  1                                  24    
HELIX   48  48 ASP B  333  GLY B  340  1                                   8    
HELIX   49  49 ASP B  348  PHE B  353  5                                   6    
HELIX   50  50 ALA B  364  TYR B  371  1                                   8    
HELIX   51  51 HIS B  372  LEU B  377  5                                   6    
HELIX   52  52 SER B  389  LEU B  394  1                                   6    
HELIX   53  53 ASN B  397  GLN B  415  1                                  19    
HELIX   54  54 PRO B  427  ALA B  429  5                                   3    
HELIX   55  55 VAL B  430  MET B  444  1                                  15    
HELIX   56  56 SER B  448  PHE B  456  1                                   9    
HELIX   57  57 SER B  463  GLY B  469  1                                   7    
HELIX   58  58 LYS B  471  SER B  482  1                                  12    
HELIX   59  59 ASP B  483  MET B  487  5                                   5    
HELIX   60  60 GLU B  488  GLU B  496  1                                   9    
HELIX   61  61 GLY B  505  GLY B  522  1                                  18    
HELIX   62  62 ASN B  523  SER B  527  5                                   5    
HELIX   63  63 LYS B  532  GLY B  537  5                                   6    
HELIX   64  64 GLY B  538  ALA B  548  1                                  11    
HELIX   65  65 SER B  549  VAL B  558  1                                  10    
HELIX   66  66 GLU C   58  LYS C   68  1                                  11    
HELIX   67  67 THR C   70  THR C   79  1                                  10    
HELIX   68  68 PHE C   81  ASN C   89  1                                   9    
HELIX   69  69 ILE C   91  TYR C  108  1                                  18    
HELIX   70  70 SER C  124  ASN C  130  1                                   7    
HELIX   71  71 ASP C  159  LEU C  168  1                                  10    
HELIX   72  72 ASN C  181  HIS C  193  1                                  13    
HELIX   73  73 LEU C  216  GLY C  221  1                                   6    
HELIX   74  74 THR C  223  LEU C  230  1                                   8    
HELIX   75  75 THR C  251  GLN C  256  1                                   6    
HELIX   76  76 PRO C  266  GLN C  270  5                                   5    
HELIX   77  77 VAL C  281  HIS C  306  1                                  26    
HELIX   78  78 GLY C  310  ASP C  333  1                                  24    
HELIX   79  79 ASP C  333  GLY C  340  1                                   8    
HELIX   80  80 ASP C  348  PHE C  353  5                                   6    
HELIX   81  81 ALA C  364  TYR C  371  1                                   8    
HELIX   82  82 TRP C  373  LEU C  377  5                                   5    
HELIX   83  83 SER C  389  LEU C  394  1                                   6    
HELIX   84  84 ASN C  397  GLN C  415  1                                  19    
HELIX   85  85 PRO C  427  ALA C  429  5                                   3    
HELIX   86  86 VAL C  430  MET C  444  1                                  15    
HELIX   87  87 SER C  448  PHE C  456  1                                   9    
HELIX   88  88 SER C  463  GLY C  469  1                                   7    
HELIX   89  89 LYS C  471  SER C  482  1                                  12    
HELIX   90  90 ASP C  483  MET C  487  5                                   5    
HELIX   91  91 GLU C  488  GLU C  496  1                                   9    
HELIX   92  92 GLY C  505  MET C  521  1                                  17    
HELIX   93  93 ASN C  523  SER C  527  5                                   5    
HELIX   94  94 LYS C  532  PHE C  536  5                                   5    
HELIX   95  95 GLY C  538  THR C  547  1                                  10    
HELIX   96  96 SER C  549  ASN C  556  1                                   8    
HELIX   97  97 GLU D   58  LYS D   68  1                                  11    
HELIX   98  98 THR D   70  THR D   79  1                                  10    
HELIX   99  99 PHE D   81  ASN D   90  1                                  10    
HELIX  100 100 ILE D   91  ARG D  106  1                                  16    
HELIX  101 101 SER D  107  ILE D  110  5                                   4    
HELIX  102 102 SER D  124  ASN D  130  1                                   7    
HELIX  103 103 ASP D  159  LEU D  168  1                                  10    
HELIX  104 104 ASN D  181  HIS D  193  1                                  13    
HELIX  105 105 LEU D  216  GLY D  221  1                                   6    
HELIX  106 106 THR D  223  ARG D  231  1                                   9    
HELIX  107 107 THR D  251  GLN D  256  1                                   6    
HELIX  108 108 PRO D  266  GLN D  270  5                                   5    
HELIX  109 109 VAL D  277  LEU D  280  5                                   4    
HELIX  110 110 VAL D  281  HIS D  306  1                                  26    
HELIX  111 111 GLY D  310  ASP D  333  1                                  24    
HELIX  112 112 ASP D  333  GLY D  340  1                                   8    
HELIX  113 113 ASP D  348  PHE D  353  5                                   6    
HELIX  114 114 ALA D  364  TYR D  371  1                                   8    
HELIX  115 115 HIS D  372  LEU D  377  5                                   6    
HELIX  116 116 SER D  389  LEU D  394  1                                   6    
HELIX  117 117 ASN D  397  GLN D  415  1                                  19    
HELIX  118 118 PRO D  427  ALA D  429  5                                   3    
HELIX  119 119 VAL D  430  MET D  444  1                                  15    
HELIX  120 120 SER D  448  PHE D  456  1                                   9    
HELIX  121 121 SER D  463  GLY D  469  1                                   7    
HELIX  122 122 LYS D  471  SER D  482  1                                  12    
HELIX  123 123 ASP D  483  MET D  487  5                                   5    
HELIX  124 124 GLU D  488  GLU D  496  1                                   9    
HELIX  125 125 GLY D  505  GLY D  522  1                                  18    
HELIX  126 126 ASN D  523  SER D  527  5                                   5    
HELIX  127 127 LYS D  532  GLY D  537  5                                   6    
HELIX  128 128 GLY D  538  THR D  547  1                                  10    
HELIX  129 129 SER D  549  VAL D  558  1                                  10    
SHEET    1   A 2 GLU A  31  SER A  34  0                                        
SHEET    2   A 2 TYR A  40  ASP A  43 -1  O  ASP A  43   N  GLU A  31           
SHEET    1   B 2 PHE A  49  TYR A  50  0                                        
SHEET    2   B 2 THR A  56  PRO A  57 -1  O  THR A  56   N  TYR A  50           
SHEET    1   C 2 GLN A 241  ILE A 243  0                                        
SHEET    2   C 2 GLU A 246  TYR A 248 -1  O  TYR A 248   N  GLN A 241           
SHEET    1   D 2 PHE A 381  ILE A 383  0                                        
SHEET    2   D 2 GLN A 386  TYR A 388 -1  O  GLN A 386   N  ILE A 383           
SHEET    1   E 2 GLU B  31  GLY B  36  0                                        
SHEET    2   E 2 GLN B  39  ASP B  43 -1  O  ASP B  43   N  GLU B  31           
SHEET    1   F 2 PHE B  49  TYR B  50  0                                        
SHEET    2   F 2 THR B  56  PRO B  57 -1  O  THR B  56   N  TYR B  50           
SHEET    1   G 2 GLN B 241  ILE B 243  0                                        
SHEET    2   G 2 GLU B 246  TYR B 248 -1  O  TYR B 248   N  GLN B 241           
SHEET    1   H 2 GLU C  31  SER C  34  0                                        
SHEET    2   H 2 TYR C  40  ASP C  43 -1  O  LYS C  41   N  MET C  33           
SHEET    1   I 2 PHE C  49  TYR C  50  0                                        
SHEET    2   I 2 THR C  56  PRO C  57 -1  O  THR C  56   N  TYR C  50           
SHEET    1   J 2 GLN C 241  VAL C 242  0                                        
SHEET    2   J 2 VAL C 247  TYR C 248 -1  O  TYR C 248   N  GLN C 241           
SHEET    1   K 2 PHE C 381  ILE C 383  0                                        
SHEET    2   K 2 GLN C 386  TYR C 388 -1  O  TYR C 388   N  PHE C 381           
SHEET    1   L 2 GLU D  31  SER D  34  0                                        
SHEET    2   L 2 TYR D  40  ASP D  43 -1  O  ASP D  43   N  GLU D  31           
SHEET    1   M 2 PHE D  49  TYR D  50  0                                        
SHEET    2   M 2 THR D  56  PRO D  57 -1  O  THR D  56   N  TYR D  50           
SHEET    1   N 2 TYR D 116  ASN D 117  0                                        
SHEET    2   N 2 THR D 135  ARG D 136 -1  O  ARG D 136   N  TYR D 116           
SHEET    1   O 2 GLN D 241  VAL D 242  0                                        
SHEET    2   O 2 VAL D 247  TYR D 248 -1  O  TYR D 248   N  GLN D 241           
SHEET    1   P 2 PHE D 381  ILE D 383  0                                        
SHEET    2   P 2 GLN D 386  TYR D 388 -1  O  TYR D 388   N  PHE D 381           
SSBOND   1 CYS A   21    CYS A   32                          1555   1555  2.03  
SSBOND   2 CYS A   22    CYS A  145                          1555   1555  2.03  
SSBOND   3 CYS A   26    CYS A   42                          1555   1555  2.04  
SSBOND   4 CYS A   44    CYS A   54                          1555   1555  2.04  
SSBOND   5 CYS A  555    CYS A  561                          1555   1555  2.03  
SSBOND   6 CYS B   21    CYS B   32                          1555   1555  2.04  
SSBOND   7 CYS B   22    CYS B  145                          1555   1555  2.05  
SSBOND   8 CYS B   26    CYS B   42                          1555   1555  2.09  
SSBOND   9 CYS B   44    CYS B   54                          1555   1555  2.06  
SSBOND  10 CYS B  555    CYS B  561                          1555   1555  2.03  
SSBOND  11 CYS C   21    CYS C   32                          1555   1555  2.05  
SSBOND  12 CYS C   22    CYS C  145                          1555   1555  2.03  
SSBOND  13 CYS C   26    CYS C   42                          1555   1555  2.03  
SSBOND  14 CYS C   44    CYS C   54                          1555   1555  2.04  
SSBOND  15 CYS C  555    CYS C  561                          1555   1555  2.05  
SSBOND  16 CYS D   21    CYS D   32                          1555   1555  2.04  
SSBOND  17 CYS D   22    CYS D  145                          1555   1555  2.04  
SSBOND  18 CYS D   26    CYS D   42                          1555   1555  2.04  
SSBOND  19 CYS D   44    CYS D   54                          1555   1555  2.04  
SSBOND  20 CYS D  555    CYS D  561                          1555   1555  2.04  
LINK         ND2 ASN B 130                 C1  NAG B 671     1555   1555  1.43  
LINK         ND2 ASN A 396                 C1  NAG A 681     1555   1555  1.44  
LINK         ND2 ASN D 130                 C1  NAG D 671     1555   1555  1.44  
LINK         ND2 ASN B 396                 C1  NAG B 681     1555   1555  1.44  
LINK         ND2 ASN C  53                 C1  NAG C 661     1555   1555  1.44  
LINK         O4  NAG B 671                 C1  NAG B 672     1555   1555  1.45  
LINK         O4  NAG C 671                 C1  NAG C 672     1555   1555  1.45  
LINK         O4  NAG A 672                 C1  NAG A 673     1555   1555  1.45  
LINK         ND2 ASN C 396                 C1  NAG C 681     1555   1555  1.45  
LINK         ND2 ASN A 130                 C1  NAG A 671     1555   1555  1.45  
LINK         O4  NAG D 671                 C1  NAG D 672     1555   1555  1.45  
LINK         ND2 ASN B  53                 C1  NAG B 661     1555   1555  1.45  
LINK         O4  NAG A 671                 C1  NAG A 672     1555   1555  1.45  
LINK         ND2 ASN D 396                 C1  NAG D 681     1555   1555  1.45  
LINK         ND2 ASN A  53                 C1  NAG A 661     1555   1555  1.45  
LINK         ND2 ASN D  53                 C1  NAG D 661     1555   1555  1.46  
LINK         O4  NAG D 672                 C1  NAG D 673     1555   1555  1.46  
LINK         O4  NAG C 672                 C1  NAG C 673     1555   1555  1.46  
LINK         O4  NAG B 672                 C1  NAG B 673     1555   1555  1.46  
LINK         ND2 ASN C 130                 C1  NAG C 671     1555   1555  1.47  
LINK         NE2 HIS A 374                FE   HEM A 605     1555   1555  2.21  
LINK         NE2 HIS D 374                FE   HEM D 605     1555   1555  2.39  
LINK         NE2 HIS C 374                FE   HEM C 605     1555   1555  2.49  
LINK         NE2 HIS B 374                FE   HEM B 605     1555   1555  2.56  
CISPEP   1 SER A  112    PRO A  113          0         6.55                     
CISPEP   2 SER B  112    PRO B  113          0         2.69                     
CISPEP   3 SER C  112    PRO C  113          0        -0.60                     
CISPEP   4 SER D  112    PRO D  113          0        10.21                     
SITE     1 AC1 12 GLN A 189  HIS A 193  PHE A 196  LYS A 197                    
SITE     2 AC1 12 THR A 198  ASN A 368  TYR A 371  HIS A 372                    
SITE     3 AC1 12 HIS A 374  LEU A 377  VAL A 433  HOH A 610                    
SITE     1 AC2  4 SER A  23  TYR A  40  GLU A  52  ASN A  53                    
SITE     1 AC3  6 GLU A 126  ASN A 130  TYR A 133  ARG A 202                    
SITE     2 AC3  6 NAG A 672  LEU B 224                                          
SITE     1 AC4  3 ARG A 202  NAG A 671  NAG A 673                               
SITE     1 AC5  1 NAG A 672                                                     
SITE     1 AC6  3 ASN A 396  ILE A 399  HOH A 629                               
SITE     1 AC7  9 GLU A 165  ARG A 171  ARG A 424  GLU A 472                    
SITE     2 AC7  9 GLU A 476  GLU B 165  ARG B 170  ILE B 428                    
SITE     3 AC7  9 GLN B 431                                                     
SITE     1 AC8  9 ARG A 106  TYR A 334  VAL A 335  TYR A 341                    
SITE     2 AC8  9 TYR A 371  VAL A 509  GLY A 512  ALA A 513                    
SITE     3 AC8  9 SER A 516                                                     
SITE     1 AC9 11 ALA B 188  GLN B 189  HIS B 193  THR B 198                    
SITE     2 AC9 11 ASN B 368  TYR B 371  HIS B 372  HIS B 374                    
SITE     3 AC9 11 LEU B 377  VAL B 433  ALA B 436                               
SITE     1 BC1  3 TYR B  40  GLU B  52  ASN B  53                               
SITE     1 BC2  5 LEU A 224  ASN B 130  TYR B 133  ARG B 202                    
SITE     2 BC2  5 NAG B 672                                                     
SITE     1 BC3  3 ARG B 202  NAG B 671  NAG B 673                               
SITE     1 BC4  1 NAG B 672                                                     
SITE     1 BC5  2 GLN B 392  ASN B 396                                          
SITE     1 BC6  7 ARG B 106  VAL B 335  TYR B 341  TYR B 371                    
SITE     2 BC6  7 GLY B 512  ALA B 513  SER B 516                               
SITE     1 BC7  9 GLN C 189  HIS C 193  PHE C 196  THR C 198                    
SITE     2 BC7  9 HIS C 200  ASN C 368  TYR C 371  HIS C 372                    
SITE     3 BC7  9 HIS C 374                                                     
SITE     1 BC8  4 PRO C  25  TYR C  40  GLU C  52  ASN C  53                    
SITE     1 BC9  5 GLU C 126  ASN C 130  TYR C 133  ARG C 202                    
SITE     2 BC9  5 NAG C 672                                                     
SITE     1 CC1  3 ARG C 202  NAG C 671  NAG C 673                               
SITE     1 CC2  1 NAG C 672                                                     
SITE     1 CC3  2 HOH C   9  ASN C 396                                          
SITE     1 CC4 10 GLU C 165  LYS C 166  ARG C 170  ARG C 171                    
SITE     2 CC4 10 ARG C 424  GLU C 472  GLU C 476  LYS D 161                    
SITE     3 CC4 10 GLU D 165  ARG D 170                                          
SITE     1 CC5  9 ARG C 106  VAL C 335  TYR C 341  TYR C 371                    
SITE     2 CC5  9 TRP C 373  VAL C 509  GLY C 512  ALA C 513                    
SITE     3 CC5  9 SER C 516                                                     
SITE     1 CC6 12 ALA D 185  GLN D 189  HIS D 193  PHE D 196                    
SITE     2 CC6 12 LYS D 197  THR D 198  HIS D 200  VAL D 281                    
SITE     3 CC6 12 ASN D 368  HIS D 372  HIS D 374  LEU D 377                    
SITE     1 CC7  3 TYR D  40  GLU D  52  ASN D  53                               
SITE     1 CC8  6 LEU C 224  GLU D 126  ASN D 130  TYR D 133                    
SITE     2 CC8  6 ARG D 202  NAG D 672                                          
SITE     1 CC9  4 HOH D  15  ARG D 202  NAG D 671  NAG D 673                    
SITE     1 DC1  3 HOH D  15  HOH D 609  NAG D 672                               
SITE     1 DC2  3 GLN D 392  ASN D 396  GLU D 402                               
SITE     1 DC3  9 VAL D 335  LEU D 338  TYR D 341  TYR D 371                    
SITE     2 DC3  9 TRP D 373  VAL D 509  GLY D 512  ALA D 513                    
SITE     3 DC3  9 SER D 516                                                     
CRYST1  183.701  140.378  129.737  90.00  90.00  90.00 P 21 21 2    16          
ORIGX1      1.000000  0.000000  0.000000        0.00000                         
ORIGX2      0.000000  1.000000  0.000000        0.00000                         
ORIGX3      0.000000  0.000000  1.000000        0.00000                         
SCALE1      0.005444  0.000000  0.000000        0.00000                         
SCALE2      0.000000  0.007124  0.000000        0.00000                         
SCALE3      0.000000  0.000000  0.007708        0.00000                         
ATOM      1  N   ALA A  18      22.047 -50.600 -39.921  1.00 66.77           N  
ANISOU    1  N   ALA A  18     8177   8147   9043  -1076     26   2748       N  
ATOM      2  CA  ALA A  18      23.272 -50.662 -39.069  1.00 67.38           C  
ANISOU    2  CA  ALA A  18     8232   8314   9056  -1021      8   2871       C  
ATOM      3  C   ALA A  18      23.785 -49.264 -38.710  1.00 66.12           C  
ANISOU    3  C   ALA A  18     8076   8354   8692   -967      0   2738       C  
ATOM      4  O   ALA A  18      23.794 -48.877 -37.530  1.00 66.65           O  
ANISOU    4  O   ALA A  18     8080   8653   8590   -973      7   2821       O  
ATOM      5  CB  ALA A  18      24.382 -51.469 -39.781  1.00 67.42           C  
ANISOU    5  CB  ALA A  18     8291   8084   9244   -971    -17   2897       C  
ATOM      6  N   ASN A  19      24.196 -48.521 -39.740  1.00 64.34           N  
ANISOU    6  N   ASN A  19     7924   8037   8484   -919    -13   2532       N  
ATOM      7  CA  ASN A  19      24.948 -47.260 -39.584  1.00 63.22           C  
ANISOU    7  CA  ASN A  19     7801   8029   8191   -862    -27   2400       C  
ATOM      8  C   ASN A  19      24.313 -46.269 -38.592  1.00 62.90           C  
ANISOU    8  C   ASN A  19     7708   8252   7938   -882     -7   2366       C  
ATOM      9  O   ASN A  19      23.180 -45.817 -38.799  1.00 62.57           O  
ANISOU    9  O   ASN A  19     7663   8248   7862   -913     21   2276       O  
ATOM     10  CB  ASN A  19      25.141 -46.589 -40.954  1.00 61.71           C  
ANISOU   10  CB  ASN A  19     7691   7695   8060   -823    -35   2180       C  
ATOM     11  CG  ASN A  19      26.222 -45.515 -40.942  1.00 61.42           C  
ANISOU   11  CG  ASN A  19     7680   7737   7921   -760    -57   2068       C  
ATOM     12  OD1 ASN A  19      26.397 -44.802 -39.955  1.00 62.74           O  
ANISOU   12  OD1 ASN A  19     7807   8108   7924   -757    -60   2076       O  
ATOM     13  ND2 ASN A  19      26.949 -45.391 -42.055  1.00 60.46           N  
ANISOU   13  ND2 ASN A  19     7622   7455   7895   -712    -73   1959       N  
ATOM     14  N   PRO A  20      25.044 -45.925 -37.511  1.00 62.76           N  
ANISOU   14  N   PRO A  20     7648   8422   7774   -862    -21   2435       N  
ATOM     15  CA  PRO A  20      24.526 -44.980 -36.524  1.00 62.74           C  
ANISOU   15  CA  PRO A  20     7598   8678   7561   -876     -1   2391       C  
ATOM     16  C   PRO A  20      24.665 -43.483 -36.890  1.00 61.11           C  
ANISOU   16  C   PRO A  20     7439   8528   7254   -838     -2   2150       C  
ATOM     17  O   PRO A  20      24.809 -42.658 -35.993  1.00 61.72           O  
ANISOU   17  O   PRO A  20     7484   8813   7152   -832      0   2109       O  
ATOM     18  CB  PRO A  20      25.331 -45.324 -35.260  1.00 63.99           C  
ANISOU   18  CB  PRO A  20     7692   9009   7613   -874    -21   2569       C  
ATOM     19  CG  PRO A  20      26.592 -45.875 -35.748  1.00 63.78           C  
ANISOU   19  CG  PRO A  20     7698   8825   7712   -831    -61   2621       C  
ATOM     20  CD  PRO A  20      26.323 -46.517 -37.080  1.00 63.26           C  
ANISOU   20  CD  PRO A  20     7695   8478   7864   -829    -55   2577       C  
ATOM     21  N   CYS A  21      24.619 -43.135 -38.178  1.00 59.12           N  
ANISOU   21  N   CYS A  21     7258   8094   7111   -814     -5   1994       N  
ATOM     22  CA  CYS A  21      24.463 -41.732 -38.609  1.00 57.42           C  
ANISOU   22  CA  CYS A  21     7083   7916   6819   -785      3   1774       C  
ATOM     23  C   CYS A  21      23.286 -41.545 -39.598  1.00 56.19           C  
ANISOU   23  C   CYS A  21     6955   7652   6742   -798     32   1665       C  
ATOM     24  O   CYS A  21      23.081 -40.444 -40.124  1.00 54.95           O  
ANISOU   24  O   CYS A  21     6834   7495   6550   -769     41   1489       O  
ATOM     25  CB  CYS A  21      25.768 -41.205 -39.234  1.00 56.55           C  
ANISOU   25  CB  CYS A  21     7029   7715   6741   -732    -34   1674       C  
ATOM     26  SG  CYS A  21      27.073 -40.675 -38.076  1.00 56.82           S  
ANISOU   26  SG  CYS A  21     7030   7939   6620   -712    -70   1705       S  
ATOM     27  N   CYS A  22      22.501 -42.605 -39.818  1.00 56.15           N  
ANISOU   27  N   CYS A  22     6929   7562   6842   -844     46   1774       N  
ATOM     28  CA  CYS A  22      21.405 -42.592 -40.796  1.00 55.14           C  
ANISOU   28  CA  CYS A  22     6821   7329   6802   -865     66   1688       C  
ATOM     29  C   CYS A  22      20.349 -41.518 -40.531  1.00 54.84           C  
ANISOU   29  C   CYS A  22     6755   7442   6642   -865    103   1577       C  
ATOM     30  O   CYS A  22      19.783 -40.955 -41.476  1.00 53.71           O  
ANISOU   30  O   CYS A  22     6644   7225   6540   -852    111   1441       O  
ATOM     31  CB  CYS A  22      20.712 -43.958 -40.856  1.00 55.98           C  
ANISOU   31  CB  CYS A  22     6895   7345   7030   -929     73   1842       C  
ATOM     32  SG  CYS A  22      21.696 -45.300 -41.541  1.00 55.64           S  
ANISOU   32  SG  CYS A  22     6897   7058   7187   -926     37   1941       S  
ATOM     33  N   SER A  23      20.086 -41.238 -39.256  1.00 55.64           N  
ANISOU   33  N   SER A  23     6794   7756   6590   -877    127   1636       N  
ATOM     34  CA  SER A  23      19.015 -40.309 -38.880  1.00 55.80           C  
ANISOU   34  CA  SER A  23     6778   7932   6493   -874    172   1543       C  
ATOM     35  C   SER A  23      19.388 -38.834 -39.058  1.00 54.71           C  
ANISOU   35  C   SER A  23     6683   7836   6270   -812    173   1344       C  
ATOM     36  O   SER A  23      18.566 -37.964 -38.778  1.00 54.91           O  
ANISOU   36  O   SER A  23     6683   7978   6203   -797    213   1250       O  
ATOM     37  CB  SER A  23      18.565 -40.554 -37.433  1.00 57.21           C  
ANISOU   37  CB  SER A  23     6871   8337   6531   -907    203   1675       C  
ATOM     38  OG  SER A  23      19.440 -39.934 -36.506  1.00 57.84           O  
ANISOU   38  OG  SER A  23     6946   8569   6463   -876    193   1652       O  
ATOM     39  N   ASN A  24      20.617 -38.561 -39.503  1.00 53.71           N  
ANISOU   39  N   ASN A  24     6616   7612   6179   -776    133   1284       N  
ATOM     40  CA  ASN A  24      21.084 -37.194 -39.787  1.00 52.68           C  
ANISOU   40  CA  ASN A  24     6532   7490   5994   -723    129   1100       C  
ATOM     41  C   ASN A  24      21.069 -36.269 -38.549  1.00 53.28           C  
ANISOU   41  C   ASN A  24     6573   7787   5885   -711    151   1044       C  
ATOM     42  O   ASN A  24      20.577 -35.137 -38.615  1.00 52.80           O  
ANISOU   42  O   ASN A  24     6521   7773   5768   -679    180    893       O  
ATOM     43  CB  ASN A  24      20.266 -36.560 -40.924  1.00 51.71           C  
ANISOU   43  CB  ASN A  24     6440   7263   5943   -700    148    965       C  
ATOM     44  CG  ASN A  24      20.104 -37.479 -42.140  1.00 51.08           C  
ANISOU   44  CG  ASN A  24     6390   6986   6032   -719    128   1008       C  
ATOM     45  OD1 ASN A  24      21.086 -37.902 -42.763  1.00 50.27           O  
ANISOU   45  OD1 ASN A  24     6334   6748   6018   -708     91   1022       O  
ATOM     46  ND2 ASN A  24      18.850 -37.755 -42.504  1.00 50.22           N  
ANISOU   46  ND2 ASN A  24     6251   6866   5965   -747    154   1019       N  
ATOM     47  N   PRO A  25      21.638 -36.741 -37.423  1.00 54.09           N  
ANISOU   47  N   PRO A  25     6634   8026   5892   -733    138   1163       N  
ATOM     48  CA  PRO A  25      21.561 -36.031 -36.143  1.00 55.01           C  
ANISOU   48  CA  PRO A  25     6707   8378   5816   -731    160   1125       C  
ATOM     49  C   PRO A  25      22.213 -34.648 -36.108  1.00 54.49           C  
ANISOU   49  C   PRO A  25     6685   8343   5677   -691    149    931       C  
ATOM     50  O   PRO A  25      21.614 -33.715 -35.574  1.00 54.88           O  
ANISOU   50  O   PRO A  25     6718   8521   5613   -675    188    814       O  
ATOM     51  CB  PRO A  25      22.298 -36.970 -35.182  1.00 56.08           C  
ANISOU   51  CB  PRO A  25     6797   8618   5894   -764    131   1311       C  
ATOM     52  CG  PRO A  25      23.198 -37.764 -36.044  1.00 55.24           C  
ANISOU   52  CG  PRO A  25     6733   8308   5949   -761     83   1386       C  
ATOM     53  CD  PRO A  25      22.454 -37.963 -37.316  1.00 54.33           C  
ANISOU   53  CD  PRO A  25     6656   7996   5991   -757     99   1339       C  
ATOM     54  N   CYS A  26      23.418 -34.525 -36.667  1.00 53.58           N  
ANISOU   54  N   CYS A  26     6621   8107   5631   -675     98    899       N  
ATOM     55  CA  CYS A  26      24.255 -33.328 -36.479  1.00 53.26           C  
ANISOU   55  CA  CYS A  26     6613   8105   5517   -652     77    743       C  
ATOM     56  C   CYS A  26      23.749 -32.103 -37.240  1.00 52.16           C  
ANISOU   56  C   CYS A  26     6522   7880   5418   -612    105    546       C  
ATOM     57  O   CYS A  26      23.813 -32.056 -38.464  1.00 51.08           O  
ANISOU   57  O   CYS A  26     6433   7554   5421   -591     95    509       O  
ATOM     58  CB  CYS A  26      25.700 -33.603 -36.905  1.00 52.74           C  
ANISOU   58  CB  CYS A  26     6581   7934   5525   -649     16    781       C  
ATOM     59  SG  CYS A  26      26.426 -35.119 -36.253  1.00 53.98           S  
ANISOU   59  SG  CYS A  26     6686   8143   5681   -681    -22   1028       S  
ATOM     60  N   GLN A  27      23.281 -31.101 -36.500  1.00 52.70           N  
ANISOU   60  N   GLN A  27     6575   8089   5360   -600    140    421       N  
ATOM     61  CA  GLN A  27      22.751 -29.863 -37.090  1.00 51.89           C  
ANISOU   61  CA  GLN A  27     6512   7915   5291   -556    172    235       C  
ATOM     62  C   GLN A  27      23.848 -28.861 -37.488  1.00 51.51           C  
ANISOU   62  C   GLN A  27     6522   7777   5273   -538    135     99       C  
ATOM     63  O   GLN A  27      25.028 -29.094 -37.261  1.00 51.69           O  
ANISOU   63  O   GLN A  27     6550   7808   5281   -562     83    141       O  
ATOM     64  CB  GLN A  27      21.768 -29.190 -36.116  1.00 52.59           C  
ANISOU   64  CB  GLN A  27     6558   8187   5238   -543    232    150       C  
ATOM     65  CG  GLN A  27      20.644 -30.089 -35.619  1.00 51.69           C  
ANISOU   65  CG  GLN A  27     6374   8187   5077   -564    275    285       C  
ATOM     66  CD  GLN A  27      19.853 -30.736 -36.735  1.00 48.13           C  
ANISOU   66  CD  GLN A  27     5926   7581   4778   -561    287    358       C  
ATOM     67  OE1 GLN A  27      19.115 -30.075 -37.449  1.00 45.99           O  
ANISOU   67  OE1 GLN A  27     5672   7231   4571   -523    318    257       O  
ATOM     68  NE2 GLN A  27      19.995 -32.042 -36.876  1.00 47.12           N  
ANISOU   68  NE2 GLN A  27     5779   7412   4712   -603    261    536       N  
ATOM     69  N   ASN A  28      23.438 -27.760 -38.111  1.00 51.30           N  
ANISOU   69  N   ASN A  28     6531   7661   5298   -497    162    -55       N  
ATOM     70  CA  ASN A  28      24.316 -26.610 -38.367  1.00 51.19           C  
ANISOU   70  CA  ASN A  28     6568   7575   5306   -483    137   -203       C  
ATOM     71  C   ASN A  28      25.617 -26.945 -39.095  1.00 50.62           C  
ANISOU   71  C   ASN A  28     6531   7374   5330   -498     74   -149       C  
ATOM     72  O   ASN A  28      26.656 -26.322 -38.850  1.00 50.72           O  
ANISOU   72  O   ASN A  28     6562   7394   5317   -511     37   -220       O  
ATOM     73  CB  ASN A  28      24.607 -25.878 -37.055  1.00 52.19           C  
ANISOU   73  CB  ASN A  28     6676   7880   5272   -498    140   -306       C  
ATOM     74  CG  ASN A  28      23.353 -25.421 -36.375  1.00 52.71           C  
ANISOU   74  CG  ASN A  28     6710   8073   5243   -473    209   -382       C  
ATOM     75  OD1 ASN A  28      22.522 -24.749 -36.983  1.00 52.02           O  
ANISOU   75  OD1 ASN A  28     6641   7898   5226   -426    254   -472       O  
ATOM     76  ND2 ASN A  28      23.189 -25.798 -35.118  1.00 53.44           N  
ANISOU   76  ND2 ASN A  28     6750   8381   5175   -500    221   -337       N  
ATOM     77  N   ARG A  29      25.540 -27.920 -39.999  1.00 50.12           N  
ANISOU   77  N   ARG A  29     6473   7193   5379   -496     64    -28       N  
ATOM     78  CA  ARG A  29      26.660 -28.292 -40.863  1.00 49.65           C  
ANISOU   78  CA  ARG A  29     6446   6995   5425   -498     14     23       C  
ATOM     79  C   ARG A  29      27.715 -29.139 -40.155  1.00 50.20           C  
ANISOU   79  C   ARG A  29     6486   7144   5442   -534    -32    144       C  
ATOM     80  O   ARG A  29      28.762 -29.427 -40.734  1.00 49.69           O  
ANISOU   80  O   ARG A  29     6440   6986   5453   -533    -73    187       O  
ATOM     81  CB  ARG A  29      27.322 -27.050 -41.472  1.00 49.25           C  
ANISOU   81  CB  ARG A  29     6442   6845   5427   -477      0   -118       C  
ATOM     82  CG  ARG A  29      26.338 -26.001 -41.958  1.00 49.87           C  
ANISOU   82  CG  ARG A  29     6543   6866   5541   -438     47   -248       C  
ATOM     83  CD  ARG A  29      26.057 -26.111 -43.425  1.00 49.93           C  
ANISOU   83  CD  ARG A  29     6581   6701   5691   -406     53   -231       C  
ATOM     84  NE  ARG A  29      26.858 -25.137 -44.158  1.00 50.33           N  
ANISOU   84  NE  ARG A  29     6673   6636   5815   -389     34   -319       N  
ATOM     85  CZ  ARG A  29      27.978 -25.396 -44.824  1.00 50.15           C  
ANISOU   85  CZ  ARG A  29     6670   6524   5861   -397     -8   -275       C  
ATOM     86  NH1 ARG A  29      28.484 -26.632 -44.888  1.00 50.41           N  
ANISOU   86  NH1 ARG A  29     6688   6558   5905   -416    -36   -145       N  
ATOM     87  NH2 ARG A  29      28.588 -24.398 -45.452  1.00 49.83           N  
ANISOU   87  NH2 ARG A  29     6662   6388   5884   -383    -19   -358       N  
ATOM     88  N   GLY A  30      27.450 -29.536 -38.915  1.00 51.36           N  
ANISOU   88  N   GLY A  30     6583   7472   5459   -561    -25    206       N  
ATOM     89  CA  GLY A  30      28.313 -30.480 -38.236  1.00 52.21           C  
ANISOU   89  CA  GLY A  30     6654   7665   5520   -592    -67    352       C  
ATOM     90  C   GLY A  30      28.379 -31.779 -39.022  1.00 51.92           C  
ANISOU   90  C   GLY A  30     6618   7495   5613   -587    -77    507       C  
ATOM     91  O   GLY A  30      27.401 -32.179 -39.652  1.00 51.53           O  
ANISOU   91  O   GLY A  30     6578   7362   5639   -577    -43    529       O  
ATOM     92  N   GLU A  31      29.539 -32.433 -38.987  1.00 52.29           N  
ANISOU   92  N   GLU A  31     6656   7525   5689   -594   -123    612       N  
ATOM     93  CA  GLU A  31      29.772 -33.671 -39.731  1.00 51.92           C  
ANISOU   93  CA  GLU A  31     6614   7339   5775   -584   -134    751       C  
ATOM     94  C   GLU A  31      29.650 -34.858 -38.796  1.00 52.42           C  
ANISOU   94  C   GLU A  31     6619   7509   5791   -610   -137    937       C  
ATOM     95  O   GLU A  31      30.206 -34.836 -37.706  1.00 52.84           O  
ANISOU   95  O   GLU A  31     6627   7727   5724   -631   -162    988       O  
ATOM     96  CB  GLU A  31      31.159 -33.640 -40.385  1.00 51.75           C  
ANISOU   96  CB  GLU A  31     6615   7214   5832   -564   -178    751       C  
ATOM     97  CG  GLU A  31      31.316 -32.536 -41.452  1.00 52.15           C  
ANISOU   97  CG  GLU A  31     6722   7141   5950   -538   -174    588       C  
ATOM     98  CD  GLU A  31      32.770 -32.203 -41.789  1.00 54.17           C  
ANISOU   98  CD  GLU A  31     6986   7354   6241   -528   -218    571       C  
ATOM     99  OE1 GLU A  31      33.664 -33.061 -41.609  1.00 55.93           O  
ANISOU   99  OE1 GLU A  31     7181   7583   6486   -527   -250    698       O  
ATOM    100  OE2 GLU A  31      33.020 -31.067 -42.243  1.00 55.50           O  
ANISOU  100  OE2 GLU A  31     7186   7480   6421   -521   -220    435       O  
ATOM    101  N   CYS A  32      28.916 -35.881 -39.232  1.00 52.27           N  
ANISOU  101  N   CYS A  32     6598   7397   5866   -614   -114   1038       N  
ATOM    102  CA  CYS A  32      28.652 -37.084 -38.427  1.00 53.47           C  
ANISOU  102  CA  CYS A  32     6694   7627   5997   -642   -111   1230       C  
ATOM    103  C   CYS A  32      29.752 -38.116 -38.634  1.00 53.33           C  
ANISOU  103  C   CYS A  32     6669   7518   6076   -628   -149   1375       C  
ATOM    104  O   CYS A  32      30.158 -38.362 -39.767  1.00 52.56           O  
ANISOU  104  O   CYS A  32     6617   7233   6119   -599   -157   1349       O  
ATOM    105  CB  CYS A  32      27.306 -37.706 -38.820  1.00 53.44           C  
ANISOU  105  CB  CYS A  32     6689   7553   6065   -659    -68   1270       C  
ATOM    106  SG  CYS A  32      26.542 -38.782 -37.568  1.00 56.51           S  
ANISOU  106  SG  CYS A  32     6995   8097   6380   -707    -46   1475       S  
ATOM    107  N   MET A  33      30.236 -38.706 -37.541  1.00 54.28           N  
ANISOU  107  N   MET A  33     6728   7777   6118   -645   -170   1528       N  
ATOM    108  CA  MET A  33      31.200 -39.811 -37.599  1.00 54.45           C  
ANISOU  108  CA  MET A  33     6730   7724   6234   -628   -202   1697       C  
ATOM    109  C   MET A  33      30.677 -40.939 -36.710  1.00 55.48           C  
ANISOU  109  C   MET A  33     6799   7936   6346   -659   -189   1904       C  
ATOM    110  O   MET A  33      29.934 -40.692 -35.762  1.00 55.97           O  
ANISOU  110  O   MET A  33     6818   8180   6269   -693   -169   1920       O  
ATOM    111  CB  MET A  33      32.607 -39.351 -37.153  1.00 54.75           C  
ANISOU  111  CB  MET A  33     6746   7857   6200   -612   -252   1695       C  
ATOM    112  CG  MET A  33      33.762 -40.301 -37.540  1.00 54.78           C  
ANISOU  112  CG  MET A  33     6740   7745   6330   -575   -284   1831       C  
ATOM    113  SD  MET A  33      35.383 -39.953 -36.781  1.00 56.20           S  
ANISOU  113  SD  MET A  33     6865   8079   6411   -565   -348   1880       S  
ATOM    114  CE  MET A  33      35.082 -40.378 -35.068  1.00 55.73           C  
ANISOU  114  CE  MET A  33     6713   8289   6173   -608   -358   2050       C  
ATOM    115  N   SER A  34      31.069 -42.167 -37.037  1.00 55.77           N  
ANISOU  115  N   SER A  34     6828   7835   6526   -644   -198   2062       N  
ATOM    116  CA  SER A  34      30.645 -43.372 -36.323  1.00 57.08           C  
ANISOU  116  CA  SER A  34     6937   8036   6714   -671   -186   2282       C  
ATOM    117  C   SER A  34      31.768 -43.912 -35.451  1.00 58.24           C  
ANISOU  117  C   SER A  34     7020   8288   6818   -656   -227   2462       C  
ATOM    118  O   SER A  34      32.808 -44.291 -35.976  1.00 57.83           O  
ANISOU  118  O   SER A  34     6984   8114   6876   -611   -253   2498       O  
ATOM    119  CB  SER A  34      30.253 -44.443 -37.338  1.00 56.84           C  
ANISOU  119  CB  SER A  34     6945   7753   6899   -665   -167   2336       C  
ATOM    120  OG  SER A  34      31.273 -44.621 -38.315  1.00 56.46           O  
ANISOU  120  OG  SER A  34     6943   7524   6984   -612   -189   2295       O  
ATOM    121  N   THR A  35      31.552 -43.965 -34.136  1.00 59.69           N  
ANISOU  121  N   THR A  35     7130   8707   6843   -689   -229   2579       N  
ATOM    122  CA  THR A  35      32.580 -44.426 -33.187  1.00 61.37           C  
ANISOU  122  CA  THR A  35     7270   9061   6989   -678   -271   2762       C  
ATOM    123  C   THR A  35      32.243 -45.791 -32.585  1.00 63.13           C  
ANISOU  123  C   THR A  35     7430   9286   7271   -695   -258   3031       C  
ATOM    124  O   THR A  35      32.288 -45.981 -31.368  1.00 64.69           O  
ANISOU  124  O   THR A  35     7547   9709   7325   -719   -269   3183       O  
ATOM    125  CB  THR A  35      32.789 -43.415 -32.035  1.00 61.98           C  
ANISOU  125  CB  THR A  35     7297   9438   6814   -704   -293   2703       C  
ATOM    126  OG1 THR A  35      31.516 -42.945 -31.564  1.00 62.46           O  
ANISOU  126  OG1 THR A  35     7352   9626   6755   -747   -249   2631       O  
ATOM    127  CG2 THR A  35      33.633 -42.247 -32.497  1.00 61.24           C  
ANISOU  127  CG2 THR A  35     7248   9339   6681   -682   -326   2494       C  
ATOM    128  N   GLY A  36      31.928 -46.745 -33.452  1.00 63.14           N  
ANISOU  128  N   GLY A  36     7468   9035   7487   -685   -236   3091       N  
ATOM    129  CA  GLY A  36      31.446 -48.050 -33.025  1.00 64.77           C  
ANISOU  129  CA  GLY A  36     7625   9200   7784   -708   -217   3333       C  
ATOM    130  C   GLY A  36      30.095 -48.357 -33.641  1.00 64.57           C  
ANISOU  130  C   GLY A  36     7639   9032   7862   -751   -168   3282       C  
ATOM    131  O   GLY A  36      29.467 -47.486 -34.243  1.00 63.36           O  
ANISOU  131  O   GLY A  36     7540   8857   7678   -762   -149   3068       O  
ATOM    132  N   PHE A  37      29.649 -49.599 -33.477  1.00 66.18           N  
ANISOU  132  N   PHE A  37     7810   9141   8194   -777   -150   3487       N  
ATOM    133  CA  PHE A  37      28.492 -50.135 -34.205  1.00 66.19           C  
ANISOU  133  CA  PHE A  37     7848   8958   8343   -820   -112   3461       C  
ATOM    134  C   PHE A  37      27.177 -49.364 -34.026  1.00 66.30           C  
ANISOU  134  C   PHE A  37     7857   9106   8229   -876    -76   3338       C  
ATOM    135  O   PHE A  37      26.387 -49.269 -34.963  1.00 65.31           O  
ANISOU  135  O   PHE A  37     7786   8831   8198   -896    -53   3203       O  
ATOM    136  CB  PHE A  37      28.279 -51.609 -33.835  1.00 67.65           C  
ANISOU  136  CB  PHE A  37     7983   9046   8676   -847   -101   3731       C  
ATOM    137  CG  PHE A  37      29.293 -52.545 -34.445  1.00 67.28           C  
ANISOU  137  CG  PHE A  37     7964   8760   8839   -790   -121   3819       C  
ATOM    138  CD1 PHE A  37      30.271 -53.151 -33.656  1.00 68.12           C  
ANISOU  138  CD1 PHE A  37     8006   8933   8944   -752   -147   4041       C  
ATOM    139  CD2 PHE A  37      29.266 -52.824 -35.814  1.00 65.74           C  
ANISOU  139  CD2 PHE A  37     7856   8279   8842   -771   -114   3679       C  
ATOM    140  CE1 PHE A  37      31.204 -54.025 -34.219  1.00 68.53           C  
ANISOU  140  CE1 PHE A  37     8079   8760   9200   -690   -161   4124       C  
ATOM    141  CE2 PHE A  37      30.195 -53.688 -36.392  1.00 66.04           C  
ANISOU  141  CE2 PHE A  37     7921   8095   9076   -711   -126   3747       C  
ATOM    142  CZ  PHE A  37      31.167 -54.293 -35.591  1.00 67.63           C  
ANISOU  142  CZ  PHE A  37     8056   8354   9284   -667   -148   3971       C  
ATOM    143  N   ASP A  38      26.945 -48.819 -32.834  1.00 67.85           N  
ANISOU  143  N   ASP A  38     7985   9590   8206   -898    -70   3383       N  
ATOM    144  CA  ASP A  38      25.669 -48.172 -32.512  1.00 68.48           C  
ANISOU  144  CA  ASP A  38     8045   9818   8157   -947    -28   3294       C  
ATOM    145  C   ASP A  38      25.846 -46.835 -31.769  1.00 68.47           C  
ANISOU  145  C   ASP A  38     8025  10087   7903   -931    -32   3155       C  
ATOM    146  O   ASP A  38      25.003 -46.465 -30.942  1.00 69.30           O  
ANISOU  146  O   ASP A  38     8076  10406   7848   -967      1   3165       O  
ATOM    147  CB  ASP A  38      24.818 -49.130 -31.658  1.00 70.56           C  
ANISOU  147  CB  ASP A  38     8223  10170   8418  -1008      2   3535       C  
ATOM    148  CG  ASP A  38      24.565 -50.479 -32.345  1.00 72.05           C  
ANISOU  148  CG  ASP A  38     8427  10083   8866  -1034      8   3674       C  
ATOM    149  OD1 ASP A  38      24.180 -50.474 -33.539  1.00 72.90           O  
ANISOU  149  OD1 ASP A  38     8607   9969   9122  -1037     15   3524       O  
ATOM    150  OD2 ASP A  38      24.744 -51.537 -31.691  1.00 73.64           O  
ANISOU  150  OD2 ASP A  38     8565  10289   9124  -1053      5   3931       O  
ATOM    151  N   GLN A  39      26.932 -46.114 -32.062  1.00 67.70           N  
ANISOU  151  N   GLN A  39     7972   9978   7773   -881    -71   3023       N  
ATOM    152  CA  GLN A  39      27.284 -44.888 -31.331  1.00 67.88           C  
ANISOU  152  CA  GLN A  39     7979  10244   7569   -869    -84   2894       C  
ATOM    153  C   GLN A  39      27.949 -43.865 -32.251  1.00 65.98           C  
ANISOU  153  C   GLN A  39     7821   9894   7356   -825   -108   2653       C  
ATOM    154  O   GLN A  39      28.906 -44.202 -32.952  1.00 65.60           O  
ANISOU  154  O   GLN A  39     7810   9674   7440   -789   -141   2664       O  
ATOM    155  CB  GLN A  39      28.246 -45.203 -30.179  1.00 69.58           C  
ANISOU  155  CB  GLN A  39     8119  10656   7661   -864   -122   3072       C  
ATOM    156  CG  GLN A  39      27.731 -46.221 -29.138  1.00 72.56           C  
ANISOU  156  CG  GLN A  39     8402  11173   7995   -906   -103   3344       C  
ATOM    157  CD  GLN A  39      28.073 -47.689 -29.470  1.00 74.73           C  
ANISOU  157  CD  GLN A  39     8664  11240   8489   -900   -114   3579       C  
ATOM    158  OE1 GLN A  39      27.254 -48.594 -29.253  1.00 76.20           O  
ANISOU  158  OE1 GLN A  39     8810  11395   8747   -941    -82   3750       O  
ATOM    159  NE2 GLN A  39      29.287 -47.924 -29.986  1.00 73.89           N  
ANISOU  159  NE2 GLN A  39     8590  10992   8494   -848   -158   3590       N  
ATOM    160  N   TYR A  40      27.466 -42.619 -32.232  1.00 64.93           N  
ANISOU  160  N   TYR A  40     7713   9861   7099   -827    -88   2441       N  
ATOM    161  CA  TYR A  40      27.980 -41.573 -33.141  1.00 63.02           C  
ANISOU  161  CA  TYR A  40     7549   9509   6889   -790   -106   2210       C  
ATOM    162  C   TYR A  40      28.674 -40.403 -32.436  1.00 62.81           C  
ANISOU  162  C   TYR A  40     7512   9679   6675   -781   -133   2083       C  
ATOM    163  O   TYR A  40      28.713 -40.335 -31.205  1.00 64.30           O  
ANISOU  163  O   TYR A  40     7634  10110   6688   -804   -137   2157       O  
ATOM    164  CB  TYR A  40      26.859 -41.053 -34.064  1.00 61.90           C  
ANISOU  164  CB  TYR A  40     7460   9244   6814   -791    -62   2042       C  
ATOM    165  CG  TYR A  40      25.792 -40.173 -33.418  1.00 61.95           C  
ANISOU  165  CG  TYR A  40     7441   9439   6659   -810    -17   1935       C  
ATOM    166  CD1 TYR A  40      25.951 -38.788 -33.347  1.00 61.27           C  
ANISOU  166  CD1 TYR A  40     7384   9435   6460   -788    -17   1723       C  
ATOM    167  CD2 TYR A  40      24.605 -40.721 -32.925  1.00 62.09           C  
ANISOU  167  CD2 TYR A  40     7404   9539   6648   -848     28   2043       C  
ATOM    168  CE1 TYR A  40      24.966 -37.975 -32.772  1.00 61.12           C  
ANISOU  168  CE1 TYR A  40     7344   9580   6301   -797     30   1616       C  
ATOM    169  CE2 TYR A  40      23.618 -39.915 -32.353  1.00 62.00           C  
ANISOU  169  CE2 TYR A  40     7364   9703   6488   -857     75   1942       C  
ATOM    170  CZ  TYR A  40      23.806 -38.546 -32.279  1.00 61.22           C  
ANISOU  170  CZ  TYR A  40     7299   9684   6279   -827     77   1726       C  
ATOM    171  OH  TYR A  40      22.842 -37.745 -31.718  1.00 60.15           O  
ANISOU  171  OH  TYR A  40     7135   9714   6004   -828    129   1619       O  
ATOM    172  N   LYS A  41      29.233 -39.498 -33.238  1.00 60.95           N  
ANISOU  172  N   LYS A  41     7342   9336   6481   -752   -151   1894       N  
ATOM    173  CA  LYS A  41      29.813 -38.254 -32.734  1.00 60.48           C  
ANISOU  173  CA  LYS A  41     7285   9428   6267   -750   -175   1735       C  
ATOM    174  C   LYS A  41      29.789 -37.175 -33.817  1.00 58.05           C  
ANISOU  174  C   LYS A  41     7058   8966   6032   -724   -168   1503       C  
ATOM    175  O   LYS A  41      30.013 -37.467 -34.989  1.00 56.38           O  
ANISOU  175  O   LYS A  41     6898   8532   5992   -698   -172   1490       O  
ATOM    176  CB  LYS A  41      31.241 -38.497 -32.238  1.00 61.36           C  
ANISOU  176  CB  LYS A  41     7360   9616   6339   -745   -238   1834       C  
ATOM    177  CG  LYS A  41      31.942 -37.252 -31.673  1.00 62.57           C  
ANISOU  177  CG  LYS A  41     7510   9931   6332   -755   -273   1674       C  
ATOM    178  CD  LYS A  41      32.821 -37.582 -30.448  1.00 65.20           C  
ANISOU  178  CD  LYS A  41     7761  10495   6516   -777   -323   1817       C  
ATOM    179  CE  LYS A  41      34.020 -36.638 -30.312  1.00 65.68           C  
ANISOU  179  CE  LYS A  41     7826  10625   6504   -782   -381   1690       C  
ATOM    180  NZ  LYS A  41      33.671 -35.202 -30.530  1.00 65.25           N  
ANISOU  180  NZ  LYS A  41     7829  10571   6393   -790   -363   1419       N  
ATOM    181  N   CYS A  42      29.505 -35.937 -33.405  1.00 57.35           N  
ANISOU  181  N   CYS A  42     6979   9001   5810   -730   -154   1323       N  
ATOM    182  CA  CYS A  42      29.397 -34.788 -34.316  1.00 55.45           C  
ANISOU  182  CA  CYS A  42     6810   8633   5627   -706   -143   1102       C  
ATOM    183  C   CYS A  42      30.599 -33.852 -34.196  1.00 55.01           C  
ANISOU  183  C   CYS A  42     6770   8614   5518   -706   -192    984       C  
ATOM    184  O   CYS A  42      30.982 -33.477 -33.096  1.00 56.09           O  
ANISOU  184  O   CYS A  42     6865   8956   5491   -732   -214    970       O  
ATOM    185  CB  CYS A  42      28.135 -33.975 -34.015  1.00 55.45           C  
ANISOU  185  CB  CYS A  42     6812   8719   5538   -708    -85    967       C  
ATOM    186  SG  CYS A  42      26.578 -34.836 -34.238  1.00 54.85           S  
ANISOU  186  SG  CYS A  42     6714   8603   5523   -714    -23   1070       S  
ATOM    187  N   ASP A  43      31.172 -33.463 -35.335  1.00 53.30           N  
ANISOU  187  N   ASP A  43     6611   8205   5436   -680   -209    898       N  
ATOM    188  CA  ASP A  43      32.278 -32.517 -35.371  1.00 52.70           C  
ANISOU  188  CA  ASP A  43     6553   8139   5333   -683   -253    779       C  
ATOM    189  C   ASP A  43      31.722 -31.119 -35.642  1.00 52.22           C  
ANISOU  189  C   ASP A  43     6540   8050   5251   -678   -223    552       C  
ATOM    190  O   ASP A  43      31.271 -30.825 -36.749  1.00 50.98           O  
ANISOU  190  O   ASP A  43     6435   7715   5219   -648   -196    478       O  
ATOM    191  CB  ASP A  43      33.269 -32.929 -36.457  1.00 51.61           C  
ANISOU  191  CB  ASP A  43     6441   7811   5356   -657   -286    830       C  
ATOM    192  CG  ASP A  43      34.551 -32.131 -36.420  1.00 51.32           C  
ANISOU  192  CG  ASP A  43     6405   7800   5294   -668   -338    749       C  
ATOM    193  OD1 ASP A  43      34.663 -31.202 -35.599  1.00 52.51           O  
ANISOU  193  OD1 ASP A  43     6542   8100   5309   -700   -352    635       O  
ATOM    194  OD2 ASP A  43      35.456 -32.437 -37.220  1.00 49.67           O  
ANISOU  194  OD2 ASP A  43     6208   7461   5203   -646   -365    795       O  
ATOM    195  N   CYS A  44      31.754 -30.259 -34.626  1.00 53.10           N  
ANISOU  195  N   CYS A  44     6632   8341   5203   -705   -229    443       N  
ATOM    196  CA  CYS A  44      31.151 -28.925 -34.722  1.00 52.89           C  
ANISOU  196  CA  CYS A  44     6647   8300   5150   -696   -194    226       C  
ATOM    197  C   CYS A  44      32.152 -27.805 -35.091  1.00 52.27           C  
ANISOU  197  C   CYS A  44     6605   8149   5105   -706   -233     73       C  
ATOM    198  O   CYS A  44      31.802 -26.626 -35.025  1.00 52.22           O  
ANISOU  198  O   CYS A  44     6631   8140   5071   -704   -211   -112       O  
ATOM    199  CB  CYS A  44      30.439 -28.580 -33.401  1.00 54.45           C  
ANISOU  199  CB  CYS A  44     6804   8730   5155   -717   -164    170       C  
ATOM    200  SG  CYS A  44      29.282 -29.861 -32.743  1.00 55.73           S  
ANISOU  200  SG  CYS A  44     6904   9022   5249   -718   -117    364       S  
ATOM    201  N   THR A  45      33.372 -28.166 -35.505  1.00 51.59           N  
ANISOU  201  N   THR A  45     6515   7998   5090   -714   -289    152       N  
ATOM    202  CA  THR A  45      34.425 -27.176 -35.785  1.00 51.38           C  
ANISOU  202  CA  THR A  45     6511   7919   5092   -733   -332     30       C  
ATOM    203  C   THR A  45      33.949 -26.018 -36.679  1.00 50.72           C  
ANISOU  203  C   THR A  45     6494   7671   5107   -709   -296   -148       C  
ATOM    204  O   THR A  45      33.419 -26.238 -37.769  1.00 49.63           O  
ANISOU  204  O   THR A  45     6392   7364   5101   -666   -262   -125       O  
ATOM    205  CB  THR A  45      35.684 -27.807 -36.454  1.00 50.81           C  
ANISOU  205  CB  THR A  45     6427   7753   5126   -729   -384    153       C  
ATOM    206  OG1 THR A  45      36.225 -28.851 -35.636  1.00 50.75           O  
ANISOU  206  OG1 THR A  45     6353   7892   5039   -746   -421    327       O  
ATOM    207  CG2 THR A  45      36.764 -26.753 -36.657  1.00 50.82           C  
ANISOU  207  CG2 THR A  45     6441   7721   5148   -758   -429     31       C  
ATOM    208  N   ARG A  46      34.156 -24.793 -36.189  1.00 51.69           N  
ANISOU  208  N   ARG A  46     6630   7848   5163   -738   -306   -324       N  
ATOM    209  CA  ARG A  46      33.846 -23.532 -36.905  1.00 51.16           C  
ANISOU  209  CA  ARG A  46     6622   7630   5187   -720   -277   -502       C  
ATOM    210  C   ARG A  46      32.373 -23.371 -37.295  1.00 50.87           C  
ANISOU  210  C   ARG A  46     6615   7526   5189   -668   -202   -549       C  
ATOM    211  O   ARG A  46      32.051 -22.593 -38.198  1.00 50.30           O  
ANISOU  211  O   ARG A  46     6590   7291   5232   -636   -174   -644       O  
ATOM    212  CB  ARG A  46      34.756 -23.346 -38.137  1.00 49.96           C  
ANISOU  212  CB  ARG A  46     6499   7288   5197   -712   -307   -484       C  
ATOM    213  CG  ARG A  46      36.247 -23.235 -37.803  1.00 50.15           C  
ANISOU  213  CG  ARG A  46     6491   7371   5194   -765   -381   -467       C  
ATOM    214  CD  ARG A  46      37.149 -23.349 -39.039  1.00 48.81           C  
ANISOU  214  CD  ARG A  46     6334   7031   5180   -751   -405   -403       C  
ATOM    215  NE  ARG A  46      38.385 -24.072 -38.713  1.00 49.21           N  
ANISOU  215  NE  ARG A  46     6330   7167   5201   -780   -467   -276       N  
ATOM    216  CZ  ARG A  46      38.701 -25.306 -39.120  1.00 48.60           C  
ANISOU  216  CZ  ARG A  46     6227   7064   5174   -748   -474    -97       C  
ATOM    217  NH1 ARG A  46      37.900 -26.009 -39.911  1.00 46.66           N  
ANISOU  217  NH1 ARG A  46     6009   6703   5014   -693   -426    -26       N  
ATOM    218  NH2 ARG A  46      39.851 -25.848 -38.735  1.00 50.17           N  
ANISOU  218  NH2 ARG A  46     6370   7351   5342   -772   -531     10       N  
ATOM    219  N   THR A  47      31.482 -24.086 -36.610  1.00 51.40           N  
ANISOU  219  N   THR A  47     6648   7721   5159   -659   -168   -477       N  
ATOM    220  CA  THR A  47      30.057 -24.003 -36.910  1.00 51.23           C  
ANISOU  220  CA  THR A  47     6641   7657   5165   -613    -97   -509       C  
ATOM    221  C   THR A  47      29.449 -22.775 -36.260  1.00 52.45           C  
ANISOU  221  C   THR A  47     6808   7879   5239   -606    -58   -705       C  
ATOM    222  O   THR A  47      28.570 -22.128 -36.826  1.00 52.24           O  
ANISOU  222  O   THR A  47     6813   7749   5287   -560     -6   -796       O  
ATOM    223  CB  THR A  47      29.287 -25.249 -36.417  1.00 51.47           C  
ANISOU  223  CB  THR A  47     6624   7804   5129   -611    -73   -350       C  
ATOM    224  OG1 THR A  47      29.465 -25.419 -35.001  1.00 52.36           O  
ANISOU  224  OG1 THR A  47     6686   8150   5059   -649    -87   -335       O  
ATOM    225  CG2 THR A  47      29.768 -26.484 -37.151  1.00 50.53           C  
ANISOU  225  CG2 THR A  47     6498   7588   5113   -610   -103   -164       C  
ATOM    226  N   GLY A  48      29.928 -22.463 -35.064  1.00 54.04           N  
ANISOU  226  N   GLY A  48     6985   8260   5289   -650    -83   -772       N  
ATOM    227  CA  GLY A  48      29.314 -21.455 -34.227  1.00 55.49           C  
ANISOU  227  CA  GLY A  48     7172   8547   5365   -645    -43   -956       C  
ATOM    228  C   GLY A  48      28.544 -22.098 -33.093  1.00 56.82           C  
ANISOU  228  C   GLY A  48     7284   8946   5360   -648     -9   -896       C  
ATOM    229  O   GLY A  48      28.096 -21.401 -32.183  1.00 58.46           O  
ANISOU  229  O   GLY A  48     7483   9290   5440   -648     24  -1040       O  
ATOM    230  N   PHE A  49      28.395 -23.423 -33.140  1.00 56.58           N  
ANISOU  230  N   PHE A  49     7213   8958   5327   -651    -15   -685       N  
ATOM    231  CA  PHE A  49      27.607 -24.156 -32.149  1.00 57.75           C  
ANISOU  231  CA  PHE A  49     7301   9317   5325   -655     20   -593       C  
ATOM    232  C   PHE A  49      28.450 -25.211 -31.434  1.00 58.52           C  
ANISOU  232  C   PHE A  49     7343   9567   5326   -705    -38   -415       C  
ATOM    233  O   PHE A  49      29.544 -25.544 -31.883  1.00 58.15           O  
ANISOU  233  O   PHE A  49     7305   9436   5355   -727   -101   -339       O  
ATOM    234  CB  PHE A  49      26.418 -24.846 -32.825  1.00 56.84           C  
ANISOU  234  CB  PHE A  49     7178   9115   5302   -612     77   -484       C  
ATOM    235  CG  PHE A  49      25.414 -23.899 -33.429  1.00 56.59           C  
ANISOU  235  CG  PHE A  49     7184   8967   5350   -556    141   -635       C  
ATOM    236  CD1 PHE A  49      25.640 -23.319 -34.675  1.00 55.41           C  
ANISOU  236  CD1 PHE A  49     7094   8582   5377   -528    132   -700       C  
ATOM    237  CD2 PHE A  49      24.221 -23.614 -32.770  1.00 57.55           C  
ANISOU  237  CD2 PHE A  49     7275   9220   5373   -527    213   -699       C  
ATOM    238  CE1 PHE A  49      24.703 -22.456 -35.244  1.00 54.77           C  
ANISOU  238  CE1 PHE A  49     7041   8395   5373   -472    191   -824       C  
ATOM    239  CE2 PHE A  49      23.280 -22.753 -33.335  1.00 56.93           C  
ANISOU  239  CE2 PHE A  49     7224   9033   5375   -467    275   -829       C  
ATOM    240  CZ  PHE A  49      23.523 -22.176 -34.572  1.00 55.54           C  
ANISOU  240  CZ  PHE A  49     7107   8619   5377   -439    262   -887       C  
ATOM    241  N   TYR A  50      27.928 -25.726 -30.320  1.00 60.02           N  
ANISOU  241  N   TYR A  50     7471   9987   5347   -720    -15   -342       N  
ATOM    242  CA  TYR A  50      28.515 -26.877 -29.626  1.00 60.78           C  
ANISOU  242  CA  TYR A  50     7503  10238   5353   -759    -60   -134       C  
ATOM    243  C   TYR A  50      27.421 -27.772 -29.015  1.00 61.33           C  
ANISOU  243  C   TYR A  50     7512  10456   5336   -753     -5     12       C  
ATOM    244  O   TYR A  50      26.234 -27.553 -29.268  1.00 61.07           O  
ANISOU  244  O   TYR A  50     7488  10385   5333   -717     65    -41       O  
ATOM    245  CB  TYR A  50      29.560 -26.427 -28.589  1.00 62.13           C  
ANISOU  245  CB  TYR A  50     7647  10603   5358   -810   -119   -202       C  
ATOM    246  CG  TYR A  50      29.066 -25.500 -27.500  1.00 64.59           C  
ANISOU  246  CG  TYR A  50     7945  11122   5476   -819    -84   -389       C  
ATOM    247  CD1 TYR A  50      28.579 -26.002 -26.293  1.00 66.84           C  
ANISOU  247  CD1 TYR A  50     8157  11682   5558   -835    -60   -308       C  
ATOM    248  CD2 TYR A  50      29.133 -24.114 -27.656  1.00 65.53           C  
ANISOU  248  CD2 TYR A  50     8121  11167   5612   -812    -75   -648       C  
ATOM    249  CE1 TYR A  50      28.141 -25.146 -25.277  1.00 68.55           C  
ANISOU  249  CE1 TYR A  50     8359  12102   5585   -840    -24   -491       C  
ATOM    250  CE2 TYR A  50      28.701 -23.251 -26.647  1.00 67.25           C  
ANISOU  250  CE2 TYR A  50     8329  11569   5654   -817    -40   -836       C  
ATOM    251  CZ  TYR A  50      28.206 -23.773 -25.462  1.00 68.70           C  
ANISOU  251  CZ  TYR A  50     8440  12034   5628   -830    -14   -762       C  
ATOM    252  OH  TYR A  50      27.777 -22.920 -24.471  1.00 70.31           O  
ANISOU  252  OH  TYR A  50     8634  12429   5650   -831     25   -959       O  
ATOM    253  N   GLY A  51      27.829 -28.792 -28.252  1.00 62.08           N  
ANISOU  253  N   GLY A  51     7539  10713   5334   -787    -38    209       N  
ATOM    254  CA  GLY A  51      26.911 -29.792 -27.697  1.00 62.71           C  
ANISOU  254  CA  GLY A  51     7554  10926   5347   -790      7    390       C  
ATOM    255  C   GLY A  51      26.855 -31.043 -28.557  1.00 61.62           C  
ANISOU  255  C   GLY A  51     7415  10608   5391   -784     -2    606       C  
ATOM    256  O   GLY A  51      27.367 -31.056 -29.668  1.00 60.20           O  
ANISOU  256  O   GLY A  51     7291  10195   5388   -768    -31    592       O  
ATOM    257  N   GLU A  52      26.210 -32.091 -28.052  1.00 62.51           N  
ANISOU  257  N   GLU A  52     7463  10828   5460   -797     26    804       N  
ATOM    258  CA  GLU A  52      26.200 -33.401 -28.721  1.00 61.97           C  
ANISOU  258  CA  GLU A  52     7386  10602   5557   -800     14   1025       C  
ATOM    259  C   GLU A  52      25.893 -33.333 -30.220  1.00 60.23           C  
ANISOU  259  C   GLU A  52     7239  10084   5562   -769     27    961       C  
ATOM    260  O   GLU A  52      26.559 -33.993 -31.010  1.00 59.10           O  
ANISOU  260  O   GLU A  52     7122   9761   5571   -765    -12   1055       O  
ATOM    261  CB  GLU A  52      25.208 -34.356 -28.033  1.00 63.20           C  
ANISOU  261  CB  GLU A  52     7465  10900   5647   -820     62   1213       C  
ATOM    262  CG  GLU A  52      25.283 -35.811 -28.527  1.00 63.08           C  
ANISOU  262  CG  GLU A  52     7432  10743   5794   -834     45   1462       C  
ATOM    263  CD  GLU A  52      24.494 -36.796 -27.664  1.00 65.19           C  
ANISOU  263  CD  GLU A  52     7611  11176   5982   -865     82   1677       C  
ATOM    264  OE1 GLU A  52      23.729 -36.367 -26.773  1.00 66.56           O  
ANISOU  264  OE1 GLU A  52     7736  11573   5980   -873    130   1633       O  
ATOM    265  OE2 GLU A  52      24.643 -38.018 -27.881  1.00 66.00           O  
ANISOU  265  OE2 GLU A  52     7690  11182   6203   -881     64   1895       O  
ATOM    266  N   ASN A  53      24.885 -32.545 -30.600  1.00 60.03           N  
ANISOU  266  N   ASN A  53     7243  10014   5553   -743     84    802       N  
ATOM    267  CA  ASN A  53      24.441 -32.458 -32.000  1.00 58.65           C  
ANISOU  267  CA  ASN A  53     7129   9581   5575   -713    100    745       C  
ATOM    268  C   ASN A  53      24.717 -31.083 -32.659  1.00 57.77           C  
ANISOU  268  C   ASN A  53     7088   9356   5506   -678     97    507       C  
ATOM    269  O   ASN A  53      24.094 -30.738 -33.663  1.00 56.92           O  
ANISOU  269  O   ASN A  53     7022   9084   5521   -647    125    428       O  
ATOM    270  CB  ASN A  53      22.937 -32.790 -32.111  1.00 58.83           C  
ANISOU  270  CB  ASN A  53     7120   9613   5619   -708    169    786       C  
ATOM    271  CG  ASN A  53      22.563 -34.153 -31.509  1.00 60.40           C  
ANISOU  271  CG  ASN A  53     7246   9909   5794   -748    177   1029       C  
ATOM    272  OD1 ASN A  53      23.335 -35.108 -31.556  1.00 60.96           O  
ANISOU  272  OD1 ASN A  53     7309   9928   5926   -769    130   1191       O  
ATOM    273  ND2 ASN A  53      21.344 -34.234 -30.954  1.00 62.52           N  
ANISOU  273  ND2 ASN A  53     7457  10316   5980   -755    239   1058       N  
ATOM    274  N   CYS A  54      25.649 -30.310 -32.109  1.00 58.13           N  
ANISOU  274  N   CYS A  54     7144   9489   5453   -687     61    400       N  
ATOM    275  CA  CYS A  54      25.952 -28.957 -32.611  1.00 57.50           C  
ANISOU  275  CA  CYS A  54     7128   9310   5410   -662     57    175       C  
ATOM    276  C   CYS A  54      24.710 -28.076 -32.666  1.00 57.54           C  
ANISOU  276  C   CYS A  54     7145   9323   5397   -625    130     22       C  
ATOM    277  O   CYS A  54      24.438 -27.446 -33.683  1.00 56.38           O  
ANISOU  277  O   CYS A  54     7049   8993   5379   -588    146    -84       O  
ATOM    278  CB  CYS A  54      26.606 -28.989 -34.001  1.00 55.71           C  
ANISOU  278  CB  CYS A  54     6962   8825   5381   -645     21    174       C  
ATOM    279  SG  CYS A  54      27.945 -30.174 -34.251  1.00 55.50           S  
ANISOU  279  SG  CYS A  54     6925   8737   5428   -670    -52    370       S  
ATOM    280  N   THR A  55      23.968 -28.036 -31.563  1.00 59.11           N  
ANISOU  280  N   THR A  55     7288   9739   5431   -630    175     16       N  
ATOM    281  CA  THR A  55      22.730 -27.255 -31.480  1.00 59.58           C  
ANISOU  281  CA  THR A  55     7345   9834   5459   -588    252   -121       C  
ATOM    282  C   THR A  55      22.783 -26.099 -30.470  1.00 61.17           C  
ANISOU  282  C   THR A  55     7544  10204   5493   -581    274   -319       C  
ATOM    283  O   THR A  55      22.013 -25.151 -30.590  1.00 61.22           O  
ANISOU  283  O   THR A  55     7569  10185   5506   -534    332   -483       O  
ATOM    284  CB  THR A  55      21.527 -28.168 -31.150  1.00 60.14           C  
ANISOU  284  CB  THR A  55     7347  10011   5492   -591    307     30       C  
ATOM    285  OG1 THR A  55      21.843 -29.013 -30.033  1.00 61.09           O  
ANISOU  285  OG1 THR A  55     7403  10344   5466   -637    289    184       O  
ATOM    286  CG2 THR A  55      21.172 -29.033 -32.355  1.00 58.28           C  
ANISOU  286  CG2 THR A  55     7126   9569   5449   -589    301    164       C  
ATOM    287  N   THR A  56      23.678 -26.174 -29.486  1.00 62.60           N  
ANISOU  287  N   THR A  56     7701  10557   5526   -625    229   -307       N  
ATOM    288  CA  THR A  56      23.848 -25.095 -28.513  1.00 64.41           C  
ANISOU  288  CA  THR A  56     7931  10951   5591   -627    240   -507       C  
ATOM    289  C   THR A  56      24.654 -23.963 -29.129  1.00 64.45           C  
ANISOU  289  C   THR A  56     8013  10781   5694   -621    203   -700       C  
ATOM    290  O   THR A  56      25.808 -24.170 -29.477  1.00 64.03           O  
ANISOU  290  O   THR A  56     7981  10645   5702   -656    129   -649       O  
ATOM    291  CB  THR A  56      24.605 -25.575 -27.265  1.00 65.80           C  
ANISOU  291  CB  THR A  56     8050  11383   5569   -684    194   -425       C  
ATOM    292  OG1 THR A  56      23.774 -26.466 -26.519  1.00 66.23           O  
ANISOU  292  OG1 THR A  56     8026  11634   5505   -690    238   -264       O  
ATOM    293  CG2 THR A  56      25.009 -24.394 -26.383  1.00 66.99           C  
ANISOU  293  CG2 THR A  56     8213  11679   5561   -697    188   -658       C  
ATOM    294  N   PRO A  57      24.071 -22.757 -29.236  1.00 65.51           N  
ANISOU  294  N   PRO A  57     8185  10861   5845   -576    256   -917       N  
ATOM    295  CA  PRO A  57      24.754 -21.648 -29.914  1.00 65.63           C  
ANISOU  295  CA  PRO A  57     8274  10683   5979   -569    227  -1093       C  
ATOM    296  C   PRO A  57      25.821 -20.951 -29.067  1.00 67.58           C  
ANISOU  296  C   PRO A  57     8530  11043   6103   -622    174  -1235       C  
ATOM    297  O   PRO A  57      25.684 -20.891 -27.847  1.00 69.59           O  
ANISOU  297  O   PRO A  57     8742  11542   6156   -642    188  -1286       O  
ATOM    298  CB  PRO A  57      23.609 -20.675 -30.205  1.00 65.68           C  
ANISOU  298  CB  PRO A  57     8305  10610   6039   -497    312  -1259       C  
ATOM    299  CG  PRO A  57      22.668 -20.883 -29.088  1.00 66.72           C  
ANISOU  299  CG  PRO A  57     8374  10990   5986   -483    376  -1262       C  
ATOM    300  CD  PRO A  57      22.761 -22.341 -28.706  1.00 66.39           C  
ANISOU  300  CD  PRO A  57     8267  11090   5867   -527    349  -1009       C  
ATOM    301  N   GLU A  58      26.869 -20.436 -29.714  1.00 67.78           N  
ANISOU  301  N   GLU A  58     8607  10900   6246   -647    113  -1296       N  
ATOM    302  CA  GLU A  58      27.825 -19.524 -29.058  1.00 69.82           C  
ANISOU  302  CA  GLU A  58     8884  11226   6420   -698     64  -1474       C  
ATOM    303  C   GLU A  58      27.185 -18.139 -28.953  1.00 71.16           C  
ANISOU  303  C   GLU A  58     9098  11339   6602   -656    126  -1736       C  
ATOM    304  O   GLU A  58      26.206 -17.860 -29.649  1.00 70.61           O  
ANISOU  304  O   GLU A  58     9051  11127   6649   -586    194  -1761       O  
ATOM    305  CB  GLU A  58      29.134 -19.404 -29.849  1.00 68.98           C  
ANISOU  305  CB  GLU A  58     8812  10946   6451   -739    -18  -1448       C  
ATOM    306  CG  GLU A  58      30.074 -20.609 -29.780  1.00 69.17           C  
ANISOU  306  CG  GLU A  58     8790  11044   6447   -787    -92  -1224       C  
ATOM    307  CD  GLU A  58      31.185 -20.564 -30.846  1.00 68.61           C  
ANISOU  307  CD  GLU A  58     8754  10764   6552   -806   -155  -1178       C  
ATOM    308  OE1 GLU A  58      31.061 -19.803 -31.833  1.00 68.02           O  
ANISOU  308  OE1 GLU A  58     8736  10465   6642   -775   -135  -1274       O  
ATOM    309  OE2 GLU A  58      32.188 -21.299 -30.704  1.00 69.05           O  
ANISOU  309  OE2 GLU A  58     8773  10883   6582   -850   -224  -1037       O  
ATOM    310  N   PHE A  59      27.750 -17.273 -28.109  1.00 73.25           N  
ANISOU  310  N   PHE A  59     9373  11707   6753   -700    101  -1930       N  
ATOM    311  CA  PHE A  59      27.165 -15.950 -27.839  1.00 74.89           C  
ANISOU  311  CA  PHE A  59     9621  11877   6956   -662    163  -2196       C  
ATOM    312  C   PHE A  59      26.975 -15.087 -29.106  1.00 73.92           C  
ANISOU  312  C   PHE A  59     9569  11437   7082   -611    188  -2281       C  
ATOM    313  O   PHE A  59      25.874 -14.598 -29.371  1.00 73.90           O  
ANISOU  313  O   PHE A  59     9582  11358   7139   -531    272  -2360       O  
ATOM    314  CB  PHE A  59      28.002 -15.194 -26.799  1.00 76.90           C  
ANISOU  314  CB  PHE A  59     9880  12276   7063   -733    116  -2393       C  
ATOM    315  CG  PHE A  59      27.342 -13.941 -26.285  1.00 79.46           C  
ANISOU  315  CG  PHE A  59    10238  12607   7347   -695    185  -2676       C  
ATOM    316  CD1 PHE A  59      26.435 -14.000 -25.225  1.00 81.60           C  
ANISOU  316  CD1 PHE A  59    10467  13119   7418   -662    255  -2743       C  
ATOM    317  CD2 PHE A  59      27.621 -12.702 -26.864  1.00 80.11           C  
ANISOU  317  CD2 PHE A  59    10392  12450   7594   -689    185  -2872       C  
ATOM    318  CE1 PHE A  59      25.814 -12.845 -24.751  1.00 83.50           C  
ANISOU  318  CE1 PHE A  59    10739  13364   7625   -617    326  -3013       C  
ATOM    319  CE2 PHE A  59      27.007 -11.541 -26.393  1.00 82.20           C  
ANISOU  319  CE2 PHE A  59    10691  12705   7837   -647    253  -3138       C  
ATOM    320  CZ  PHE A  59      26.101 -11.613 -25.334  1.00 83.80           C  
ANISOU  320  CZ  PHE A  59    10853  13149   7838   -609    325  -3214       C  
ATOM    321  N   LEU A  60      28.041 -14.912 -29.884  1.00 73.21           N  
ANISOU  321  N   LEU A  60     9513  11171   7132   -654    117  -2254       N  
ATOM    322  CA  LEU A  60      27.982 -14.102 -31.106  1.00 72.45           C  
ANISOU  322  CA  LEU A  60     9479  10779   7268   -612    134  -2316       C  
ATOM    323  C   LEU A  60      27.026 -14.688 -32.155  1.00 71.21           C  
ANISOU  323  C   LEU A  60     9320  10495   7243   -534    186  -2158       C  
ATOM    324  O   LEU A  60      26.497 -13.961 -32.994  1.00 70.70           O  
ANISOU  324  O   LEU A  60     9295  10232   7337   -473    231  -2224       O  
ATOM    325  CB  LEU A  60      29.381 -13.925 -31.719  1.00 71.79           C  
ANISOU  325  CB  LEU A  60     9422  10559   7298   -681     44  -2289       C  
ATOM    326  CG  LEU A  60      30.338 -12.890 -31.102  1.00 73.32           C  
ANISOU  326  CG  LEU A  60     9639  10767   7453   -756     -6  -2495       C  
ATOM    327  CD1 LEU A  60      30.810 -13.270 -29.689  1.00 74.27           C  
ANISOU  327  CD1 LEU A  60     9708  11184   7326   -827    -50  -2524       C  
ATOM    328  CD2 LEU A  60      31.539 -12.680 -32.027  1.00 71.98           C  
ANISOU  328  CD2 LEU A  60     9494  10408   7446   -808    -80  -2445       C  
ATOM    329  N   THR A  61      26.818 -16.002 -32.110  1.00 70.96           N  
ANISOU  329  N   THR A  61     9238  10577   7147   -538    178  -1946       N  
ATOM    330  CA  THR A  61      25.865 -16.674 -32.997  1.00 69.94           C  
ANISOU  330  CA  THR A  61     9099  10357   7121   -475    224  -1794       C  
ATOM    331  C   THR A  61      24.417 -16.277 -32.669  1.00 71.13           C  
ANISOU  331  C   THR A  61     9233  10562   7230   -399    322  -1883       C  
ATOM    332  O   THR A  61      23.605 -16.058 -33.563  1.00 70.14           O  
ANISOU  332  O   THR A  61     9122  10286   7241   -332    370  -1870       O  
ATOM    333  CB  THR A  61      26.005 -18.217 -32.893  1.00 69.29           C  
ANISOU  333  CB  THR A  61     8963  10392   6972   -506    191  -1551       C  
ATOM    334  OG1 THR A  61      27.384 -18.570 -32.727  1.00 68.66           O  
ANISOU  334  OG1 THR A  61     8880  10343   6865   -579    103  -1490       O  
ATOM    335  CG2 THR A  61      25.442 -18.905 -34.137  1.00 67.67           C  
ANISOU  335  CG2 THR A  61     8761  10026   6924   -463    209  -1392       C  
ATOM    336  N   ARG A  62      24.107 -16.183 -31.380  1.00 73.41           N  
ANISOU  336  N   ARG A  62     9488  11079   7325   -408    351  -1972       N  
ATOM    337  CA  ARG A  62      22.790 -15.735 -30.937  1.00 75.02           C  
ANISOU  337  CA  ARG A  62     9671  11360   7472   -334    449  -2076       C  
ATOM    338  C   ARG A  62      22.564 -14.324 -31.453  1.00 75.67           C  
ANISOU  338  C   ARG A  62     9813  11241   7697   -277    488  -2281       C  
ATOM    339  O   ARG A  62      21.561 -14.050 -32.113  1.00 75.35           O  
ANISOU  339  O   ARG A  62     9774  11088   7767   -196    553  -2281       O  
ATOM    340  CB  ARG A  62      22.669 -15.741 -29.406  1.00 77.07           C  
ANISOU  340  CB  ARG A  62     9887  11909   7485   -359    470  -2165       C  
ATOM    341  CG  ARG A  62      23.386 -16.891 -28.704  1.00 77.74           C  
ANISOU  341  CG  ARG A  62     9921  12200   7415   -440    405  -1996       C  
ATOM    342  CD  ARG A  62      22.772 -17.205 -27.353  1.00 80.06           C  
ANISOU  342  CD  ARG A  62    10149  12801   7468   -441    452  -2010       C  
ATOM    343  NE  ARG A  62      21.510 -17.922 -27.504  1.00 80.11           N  
ANISOU  343  NE  ARG A  62    10103  12858   7475   -386    524  -1868       N  
ATOM    344  CZ  ARG A  62      20.773 -18.379 -26.497  1.00 81.81           C  
ANISOU  344  CZ  ARG A  62    10248  13333   7502   -378    578  -1827       C  
ATOM    345  NH1 ARG A  62      21.156 -18.196 -25.237  1.00 83.80           N  
ANISOU  345  NH1 ARG A  62    10474  13830   7536   -417    569  -1921       N  
ATOM    346  NH2 ARG A  62      19.642 -19.025 -26.754  1.00 81.99           N  
ANISOU  346  NH2 ARG A  62    10222  13378   7552   -333    640  -1688       N  
ATOM    347  N   ILE A  63      23.524 -13.447 -31.154  1.00 76.88           N  
ANISOU  347  N   ILE A  63    10011  11348   7850   -324    445  -2448       N  
ATOM    348  CA  ILE A  63      23.504 -12.045 -31.591  1.00 77.62           C  
ANISOU  348  CA  ILE A  63    10167  11234   8090   -283    472  -2651       C  
ATOM    349  C   ILE A  63      23.301 -11.889 -33.102  1.00 76.21           C  
ANISOU  349  C   ILE A  63    10020  10786   8152   -233    477  -2559       C  
ATOM    350  O   ILE A  63      22.523 -11.041 -33.532  1.00 76.66           O  
ANISOU  350  O   ILE A  63    10098  10706   8323   -152    543  -2657       O  
ATOM    351  CB  ILE A  63      24.807 -11.299 -31.179  1.00 78.49           C  
ANISOU  351  CB  ILE A  63    10320  11318   8187   -368    401  -2807       C  
ATOM    352  CG1 ILE A  63      24.680 -10.737 -29.763  1.00 80.94           C  
ANISOU  352  CG1 ILE A  63    10620  11831   8302   -383    430  -3022       C  
ATOM    353  CG2 ILE A  63      25.108 -10.149 -32.132  1.00 77.84           C  
ANISOU  353  CG2 ILE A  63    10303  10942   8330   -347    399  -2917       C  
ATOM    354  CD1 ILE A  63      24.497 -11.783 -28.690  1.00 82.12           C  
ANISOU  354  CD1 ILE A  63    10700  12295   8206   -413    427  -2922       C  
ATOM    355  N   LYS A  64      23.998 -12.697 -33.898  1.00 74.85           N  
ANISOU  355  N   LYS A  64     9847  10541   8052   -278    409  -2370       N  
ATOM    356  CA  LYS A  64      23.889 -12.612 -35.362  1.00 73.44           C  
ANISOU  356  CA  LYS A  64     9695  10123   8087   -237    408  -2274       C  
ATOM    357  C   LYS A  64      22.524 -13.045 -35.875  1.00 72.68           C  
ANISOU  357  C   LYS A  64     9565  10021   8030   -152    477  -2174       C  
ATOM    358  O   LYS A  64      22.074 -12.560 -36.904  1.00 72.04           O  
ANISOU  358  O   LYS A  64     9504   9756   8112    -92    505  -2166       O  
ATOM    359  CB  LYS A  64      24.968 -13.447 -36.056  1.00 72.13           C  
ANISOU  359  CB  LYS A  64     9532   9901   7974   -302    322  -2099       C  
ATOM    360  CG  LYS A  64      26.335 -12.787 -36.133  1.00 73.32           C  
ANISOU  360  CG  LYS A  64     9724   9957   8179   -372    253  -2182       C  
ATOM    361  CD  LYS A  64      27.321 -13.651 -36.924  1.00 73.14           C  
ANISOU  361  CD  LYS A  64     9696   9874   8219   -422    178  -1996       C  
ATOM    362  CE  LYS A  64      28.759 -13.137 -36.794  1.00 74.55           C  
ANISOU  362  CE  LYS A  64     9898  10011   8418   -504    103  -2063       C  
ATOM    363  NZ  LYS A  64      29.744 -13.954 -37.583  1.00 73.67           N  
ANISOU  363  NZ  LYS A  64     9776   9843   8371   -544     36  -1883       N  
ATOM    364  N   LEU A  65      21.875 -13.965 -35.170  1.00 72.99           N  
ANISOU  364  N   LEU A  65     9547  10267   7919   -152    503  -2088       N  
ATOM    365  CA  LEU A  65      20.566 -14.458 -35.593  1.00 72.57           C  
ANISOU  365  CA  LEU A  65     9451  10228   7893    -83    566  -1984       C  
ATOM    366  C   LEU A  65      19.438 -13.477 -35.232  1.00 73.91           C  
ANISOU  366  C   LEU A  65     9611  10411   8060      7    661  -2146       C  
ATOM    367  O   LEU A  65      18.361 -13.522 -35.828  1.00 73.56           O  
ANISOU  367  O   LEU A  65     9539  10319   8092     80    716  -2090       O  
ATOM    368  CB  LEU A  65      20.309 -15.859 -35.019  1.00 72.45           C  
ANISOU  368  CB  LEU A  65     9373  10420   7734   -123    557  -1813       C  
ATOM    369  CG  LEU A  65      21.199 -16.970 -35.613  1.00 71.19           C  
ANISOU  369  CG  LEU A  65     9217  10218   7615   -191    475  -1620       C  
ATOM    370  CD1 LEU A  65      21.242 -18.216 -34.724  1.00 71.33           C  
ANISOU  370  CD1 LEU A  65     9177  10455   7468   -245    457  -1480       C  
ATOM    371  CD2 LEU A  65      20.750 -17.340 -37.033  1.00 69.73           C  
ANISOU  371  CD2 LEU A  65     9038   9857   7601   -155    476  -1493       C  
ATOM    372  N   LEU A  66      19.691 -12.591 -34.268  1.00 75.51           N  
ANISOU  372  N   LEU A  66     9835  10678   8179      4    680  -2350       N  
ATOM    373  CA  LEU A  66      18.758 -11.504 -33.925  1.00 76.79           C  
ANISOU  373  CA  LEU A  66     9998  10825   8354     95    772  -2536       C  
ATOM    374  C   LEU A  66      18.800 -10.333 -34.928  1.00 76.46           C  
ANISOU  374  C   LEU A  66    10012  10504   8534    152    784  -2629       C  
ATOM    375  O   LEU A  66      17.837  -9.573 -35.027  1.00 77.25           O  
ANISOU  375  O   LEU A  66    10106  10546   8700    250    865  -2723       O  
ATOM    376  CB  LEU A  66      19.032 -10.982 -32.503  1.00 78.76           C  
ANISOU  376  CB  LEU A  66    10252  11247   8426     69    789  -2737       C  
ATOM    377  CG  LEU A  66      18.279 -11.653 -31.345  1.00 80.09           C  
ANISOU  377  CG  LEU A  66    10348  11711   8372     77    841  -2716       C  
ATOM    378  CD1 LEU A  66      18.266 -13.179 -31.466  1.00 78.88           C  
ANISOU  378  CD1 LEU A  66    10140  11681   8150     24    801  -2453       C  
ATOM    379  CD2 LEU A  66      18.862 -11.215 -29.999  1.00 81.80           C  
ANISOU  379  CD2 LEU A  66    10575  12104   8402     27    833  -2904       C  
ATOM    380  N   LEU A  67      19.906 -10.193 -35.663  1.00 75.25           N  
ANISOU  380  N   LEU A  67     9909  10184   8497     94    707  -2593       N  
ATOM    381  CA  LEU A  67      20.101  -9.066 -36.592  1.00 74.99           C  
ANISOU  381  CA  LEU A  67     9930   9887   8675    135    711  -2671       C  
ATOM    382  C   LEU A  67      19.864  -9.427 -38.070  1.00 73.06           C  
ANISOU  382  C   LEU A  67     9682   9483   8597    168    696  -2484       C  
ATOM    383  O   LEU A  67      19.498  -8.565 -38.873  1.00 73.10           O  
ANISOU  383  O   LEU A  67     9706   9299   8769    238    729  -2518       O  
ATOM    384  CB  LEU A  67      21.510  -8.474 -36.424  1.00 75.37           C  
ANISOU  384  CB  LEU A  67    10037   9849   8753     48    639  -2777       C  
ATOM    385  CG  LEU A  67      21.739  -7.490 -35.265  1.00 77.32           C  
ANISOU  385  CG  LEU A  67    10311  10148   8920     34    662  -3034       C  
ATOM    386  CD1 LEU A  67      21.670  -8.177 -33.908  1.00 77.79           C  
ANISOU  386  CD1 LEU A  67    10329  10502   8726     -9    664  -3066       C  
ATOM    387  CD2 LEU A  67      23.078  -6.779 -35.430  1.00 76.98           C  
ANISOU  387  CD2 LEU A  67    10326   9957   8965    -49    589  -3125       C  
ATOM    388  N   LYS A  68      20.080 -10.692 -38.422  1.00 71.42           N  
ANISOU  388  N   LYS A  68     9445   9349   8342    119    647  -2288       N  
ATOM    389  CA  LYS A  68      19.930 -11.161 -39.799  1.00 69.48           C  
ANISOU  389  CA  LYS A  68     9194   8974   8232    138    625  -2112       C  
ATOM    390  C   LYS A  68      18.449 -11.221 -40.192  1.00 69.04           C  
ANISOU  390  C   LYS A  68     9089   8930   8211    234    699  -2061       C  
ATOM    391  O   LYS A  68      17.658 -11.843 -39.496  1.00 69.45           O  
ANISOU  391  O   LYS A  68     9089   9163   8137    247    738  -2033       O  
ATOM    392  CB  LYS A  68      20.563 -12.557 -39.958  1.00 68.27           C  
ANISOU  392  CB  LYS A  68     9023   8908   8009     57    555  -1931       C  
ATOM    393  CG  LYS A  68      20.763 -13.003 -41.415  1.00 67.01           C  
ANISOU  393  CG  LYS A  68     8872   8601   7990     59    517  -1771       C  
ATOM    394  CD  LYS A  68      20.769 -14.518 -41.572  1.00 65.93           C  
ANISOU  394  CD  LYS A  68     8700   8568   7784     13    481  -1587       C  
ATOM    395  CE  LYS A  68      20.783 -14.938 -43.051  1.00 64.87           C  
ANISOU  395  CE  LYS A  68     8571   8293   7783     25    453  -1446       C  
ATOM    396  NZ  LYS A  68      22.151 -14.962 -43.663  1.00 63.62           N  
ANISOU  396  NZ  LYS A  68     8455   8025   7693    -29    383  -1408       N  
ATOM    397  N   PRO A  69      18.070 -10.571 -41.310  1.00 68.21           N  
ANISOU  397  N   PRO A  69     8996   8643   8279    302    718  -2040       N  
ATOM    398  CA  PRO A  69      16.696 -10.656 -41.801  1.00 67.78           C  
ANISOU  398  CA  PRO A  69     8887   8599   8267    391    780  -1973       C  
ATOM    399  C   PRO A  69      16.500 -11.876 -42.696  1.00 65.71           C  
ANISOU  399  C   PRO A  69     8590   8360   8015    362    739  -1763       C  
ATOM    400  O   PRO A  69      17.445 -12.299 -43.366  1.00 64.59           O  
ANISOU  400  O   PRO A  69     8482   8142   7919    301    669  -1678       O  
ATOM    401  CB  PRO A  69      16.557  -9.382 -42.627  1.00 68.21           C  
ANISOU  401  CB  PRO A  69     8970   8438   8507    469    807  -2038       C  
ATOM    402  CG  PRO A  69      17.931  -9.180 -43.206  1.00 67.65           C  
ANISOU  402  CG  PRO A  69     8962   8224   8520    398    731  -2023       C  
ATOM    403  CD  PRO A  69      18.906  -9.722 -42.184  1.00 67.91           C  
ANISOU  403  CD  PRO A  69     9013   8384   8404    296    682  -2067       C  
ATOM    404  N   THR A  70      15.284 -12.418 -42.730  1.00 65.12           N  
ANISOU  404  N   THR A  70     8450   8389   7903    407    784  -1686       N  
ATOM    405  CA  THR A  70      15.004 -13.610 -43.534  1.00 63.44           C  
ANISOU  405  CA  THR A  70     8202   8205   7698    374    747  -1498       C  
ATOM    406  C   THR A  70      15.129 -13.308 -45.037  1.00 62.23           C  
ANISOU  406  C   THR A  70     8069   7869   7709    402    717  -1423       C  
ATOM    407  O   THR A  70      15.176 -12.136 -45.435  1.00 62.96           O  
ANISOU  407  O   THR A  70     8188   7821   7913    462    739  -1504       O  
ATOM    408  CB  THR A  70      13.604 -14.187 -43.257  1.00 63.70           C  
ANISOU  408  CB  THR A  70     8151   8387   7664    412    803  -1435       C  
ATOM    409  OG1 THR A  70      12.612 -13.379 -43.897  1.00 64.16           O  
ANISOU  409  OG1 THR A  70     8179   8370   7830    514    857  -1455       O  
ATOM    410  CG2 THR A  70      13.333 -14.257 -41.764  1.00 65.05           C  
ANISOU  410  CG2 THR A  70     8295   8745   7676    406    849  -1523       C  
ATOM    411  N   PRO A  71      15.197 -14.360 -45.879  1.00 60.37           N  
ANISOU  411  N   PRO A  71     7819   7632   7487    357    668  -1269       N  
ATOM    412  CA  PRO A  71      15.270 -14.130 -47.324  1.00 59.12           C  
ANISOU  412  CA  PRO A  71     7672   7325   7465    383    640  -1193       C  
ATOM    413  C   PRO A  71      14.025 -13.462 -47.918  1.00 59.17           C  
ANISOU  413  C   PRO A  71     7629   7297   7555    483    695  -1187       C  
ATOM    414  O   PRO A  71      14.145 -12.700 -48.875  1.00 59.15           O  
ANISOU  414  O   PRO A  71     7644   7153   7677    529    690  -1178       O  
ATOM    415  CB  PRO A  71      15.456 -15.540 -47.894  1.00 57.88           C  
ANISOU  415  CB  PRO A  71     7502   7212   7277    313    584  -1044       C  
ATOM    416  CG  PRO A  71      16.070 -16.308 -46.790  1.00 58.15           C  
ANISOU  416  CG  PRO A  71     7547   7361   7186    237    563  -1052       C  
ATOM    417  CD  PRO A  71      15.418 -15.778 -45.553  1.00 59.67           C  
ANISOU  417  CD  PRO A  71     7713   7665   7295    274    628  -1162       C  
ATOM    418  N   ASN A  72      12.850 -13.739 -47.357  1.00 59.20           N  
ANISOU  418  N   ASN A  72     7567   7436   7492    518    748  -1183       N  
ATOM    419  CA  ASN A  72      11.610 -13.113 -47.826  1.00 59.31           C  
ANISOU  419  CA  ASN A  72     7521   7436   7577    619    805  -1175       C  
ATOM    420  C   ASN A  72      11.569 -11.605 -47.529  1.00 59.99           C  
ANISOU  420  C   ASN A  72     7632   7420   7743    709    861  -1318       C  
ATOM    421  O   ASN A  72      11.063 -10.828 -48.336  1.00 59.87           O  
ANISOU  421  O   ASN A  72     7597   7302   7847    792    885  -1301       O  
ATOM    422  CB  ASN A  72      10.390 -13.814 -47.218  1.00 59.90           C  
ANISOU  422  CB  ASN A  72     7511   7694   7555    629    849  -1134       C  
ATOM    423  CG  ASN A  72      10.349 -15.301 -47.540  1.00 59.10           C  
ANISOU  423  CG  ASN A  72     7383   7678   7394    539    795   -990       C  
ATOM    424  OD1 ASN A  72       9.947 -15.704 -48.635  1.00 58.04           O  
ANISOU  424  OD1 ASN A  72     7219   7511   7321    538    765   -883       O  
ATOM    425  ND2 ASN A  72      10.770 -16.124 -46.581  1.00 59.29           N  
ANISOU  425  ND2 ASN A  72     7415   7812   7299    462    781   -989       N  
ATOM    426  N   THR A  73      12.107 -11.202 -46.375  1.00 60.41           N  
ANISOU  426  N   THR A  73     7725   7500   7729    692    882  -1458       N  
ATOM    427  CA  THR A  73      12.229  -9.774 -46.009  1.00 61.35           C  
ANISOU  427  CA  THR A  73     7880   7506   7925    764    931  -1618       C  
ATOM    428  C   THR A  73      13.097  -8.996 -47.009  1.00 60.52           C  
ANISOU  428  C   THR A  73     7834   7185   7974    766    891  -1611       C  
ATOM    429  O   THR A  73      12.746  -7.899 -47.450  1.00 60.89           O  
ANISOU  429  O   THR A  73     7882   7100   8154    855    931  -1653       O  
ATOM    430  CB  THR A  73      12.868  -9.591 -44.605  1.00 62.23           C  
ANISOU  430  CB  THR A  73     8032   7691   7921    719    943  -1775       C  
ATOM    431  OG1 THR A  73      12.137 -10.339 -43.625  1.00 62.41           O  
ANISOU  431  OG1 THR A  73     7997   7928   7786    711    981  -1774       O  
ATOM    432  CG2 THR A  73      12.888  -8.121 -44.216  1.00 63.50           C  
ANISOU  432  CG2 THR A  73     8229   7733   8167    795    999  -1956       C  
ATOM    433  N   VAL A  74      14.243  -9.582 -47.343  1.00 58.89           N  
ANISOU  433  N   VAL A  74     7675   6947   7753    669    813  -1553       N  
ATOM    434  CA  VAL A  74      15.164  -8.996 -48.306  1.00 57.85           C  
ANISOU  434  CA  VAL A  74     7595   6632   7754    656    769  -1526       C  
ATOM    435  C   VAL A  74      14.498  -8.891 -49.688  1.00 56.99           C  
ANISOU  435  C   VAL A  74     7446   6449   7758    720    770  -1393       C  
ATOM    436  O   VAL A  74      14.527  -7.824 -50.310  1.00 57.71           O  
ANISOU  436  O   VAL A  74     7551   6386   7990    782    787  -1407       O  
ATOM    437  CB  VAL A  74      16.480  -9.812 -48.372  1.00 56.65           C  
ANISOU  437  CB  VAL A  74     7487   6491   7545    540    688  -1476       C  
ATOM    438  CG1 VAL A  74      17.410  -9.269 -49.455  1.00 55.83           C  
ANISOU  438  CG1 VAL A  74     7426   6210   7575    526    644  -1430       C  
ATOM    439  CG2 VAL A  74      17.175  -9.812 -47.001  1.00 56.67           C  
ANISOU  439  CG2 VAL A  74     7524   6570   7437    479    683  -1608       C  
ATOM    440  N   HIS A  75      13.870  -9.978 -50.141  1.00 55.37           N  
ANISOU  440  N   HIS A  75     7189   6357   7492    704    751  -1264       N  
ATOM    441  CA  HIS A  75      13.196 -10.006 -51.454  1.00 54.32           C  
ANISOU  441  CA  HIS A  75     7009   6186   7444    755    745  -1133       C  
ATOM    442  C   HIS A  75      12.187  -8.867 -51.614  1.00 55.15           C  
ANISOU  442  C   HIS A  75     7072   6230   7651    880    814  -1167       C  
ATOM    443  O   HIS A  75      12.190  -8.170 -52.628  1.00 55.14           O  
ANISOU  443  O   HIS A  75     7069   6104   7777    932    810  -1109       O  
ATOM    444  CB  HIS A  75      12.500 -11.356 -51.703  1.00 53.30           C  
ANISOU  444  CB  HIS A  75     6822   6209   7222    717    722  -1016       C  
ATOM    445  CG  HIS A  75      11.962 -11.504 -53.093  1.00 52.26           C  
ANISOU  445  CG  HIS A  75     6647   6051   7160    748    700   -883       C  
ATOM    446  ND1 HIS A  75      10.673 -11.152 -53.435  1.00 52.45           N  
ANISOU  446  ND1 HIS A  75     6593   6111   7224    837    744   -844       N  
ATOM    447  CD2 HIS A  75      12.548 -11.939 -54.235  1.00 50.42           C  
ANISOU  447  CD2 HIS A  75     6431   5766   6958    705    638   -782       C  
ATOM    448  CE1 HIS A  75      10.482 -11.376 -54.723  1.00 51.12           C  
ANISOU  448  CE1 HIS A  75     6397   5922   7105    842    705   -722       C  
ATOM    449  NE2 HIS A  75      11.605 -11.853 -55.232  1.00 50.32           N  
ANISOU  449  NE2 HIS A  75     6354   5767   6997    763    642   -687       N  
ATOM    450  N   TYR A  76      11.333  -8.690 -50.608  1.00 55.76           N  
ANISOU  450  N   TYR A  76     7113   6402   7673    930    881  -1255       N  
ATOM    451  CA  TYR A  76      10.333  -7.615 -50.591  1.00 56.70           C  
ANISOU  451  CA  TYR A  76     7187   6472   7884   1059    958  -1302       C  
ATOM    452  C   TYR A  76      10.964  -6.232 -50.782  1.00 57.22           C  
ANISOU  452  C   TYR A  76     7311   6329   8100   1108    974  -1387       C  
ATOM    453  O   TYR A  76      10.385  -5.379 -51.467  1.00 58.19           O  
ANISOU  453  O   TYR A  76     7404   6351   8356   1208   1008  -1350       O  
ATOM    454  CB  TYR A  76       9.559  -7.647 -49.265  1.00 57.72           C  
ANISOU  454  CB  TYR A  76     7280   6741   7911   1094   1029  -1414       C  
ATOM    455  CG  TYR A  76       8.523  -6.547 -49.092  1.00 59.65           C  
ANISOU  455  CG  TYR A  76     7477   6944   8243   1235   1119  -1482       C  
ATOM    456  CD1 TYR A  76       7.157  -6.809 -49.264  1.00 59.70           C  
ANISOU  456  CD1 TYR A  76     7381   7070   8234   1308   1164  -1404       C  
ATOM    457  CD2 TYR A  76       8.903  -5.244 -48.738  1.00 60.91           C  
ANISOU  457  CD2 TYR A  76     7690   6945   8508   1295   1162  -1628       C  
ATOM    458  CE1 TYR A  76       6.208  -5.806 -49.103  1.00 60.49           C  
ANISOU  458  CE1 TYR A  76     7431   7135   8419   1446   1250  -1462       C  
ATOM    459  CE2 TYR A  76       7.954  -4.236 -48.574  1.00 61.68           C  
ANISOU  459  CE2 TYR A  76     7744   6994   8697   1433   1250  -1694       C  
ATOM    460  CZ  TYR A  76       6.615  -4.525 -48.757  1.00 61.62           C  
ANISOU  460  CZ  TYR A  76     7632   7111   8669   1512   1295  -1608       C  
ATOM    461  OH  TYR A  76       5.686  -3.531 -48.597  1.00 62.44           O  
ANISOU  461  OH  TYR A  76     7688   7168   8869   1656   1385  -1669       O  
ATOM    462  N   ILE A  77      12.136  -6.014 -50.170  1.00 56.54           N  
ANISOU  462  N   ILE A  77     7306   6180   7996   1036    949  -1496       N  
ATOM    463  CA  ILE A  77      12.785  -4.688 -50.147  1.00 56.72           C  
ANISOU  463  CA  ILE A  77     7389   6004   8158   1068    966  -1603       C  
ATOM    464  C   ILE A  77      13.414  -4.322 -51.498  1.00 55.57           C  
ANISOU  464  C   ILE A  77     7264   5697   8151   1061    918  -1481       C  
ATOM    465  O   ILE A  77      13.333  -3.166 -51.915  1.00 56.52           O  
ANISOU  465  O   ILE A  77     7392   5651   8430   1137    950  -1498       O  
ATOM    466  CB  ILE A  77      13.849  -4.572 -49.013  1.00 56.96           C  
ANISOU  466  CB  ILE A  77     7493   6032   8117    983    950  -1765       C  
ATOM    467  CG1 ILE A  77      13.169  -4.521 -47.636  1.00 57.71           C  
ANISOU  467  CG1 ILE A  77     7568   6258   8100   1018   1018  -1916       C  
ATOM    468  CG2 ILE A  77      14.709  -3.331 -49.209  1.00 57.18           C  
ANISOU  468  CG2 ILE A  77     7586   5839   8301    987    947  -1849       C  
ATOM    469  CD1 ILE A  77      14.124  -4.674 -46.458  1.00 56.38           C  
ANISOU  469  CD1 ILE A  77     7458   6149   7814    922    994  -2060       C  
ATOM    470  N   LEU A  78      14.022  -5.299 -52.176  1.00 53.24           N  
ANISOU  470  N   LEU A  78     6975   5454   7800    974    844  -1357       N  
ATOM    471  CA  LEU A  78      14.568  -5.088 -53.528  1.00 52.00           C  
ANISOU  471  CA  LEU A  78     6828   5178   7753    966    798  -1225       C  
ATOM    472  C   LEU A  78      13.480  -4.994 -54.616  1.00 51.58           C  
ANISOU  472  C   LEU A  78     6700   5133   7766   1058    816  -1084       C  
ATOM    473  O   LEU A  78      13.785  -4.620 -55.759  1.00 50.85           O  
ANISOU  473  O   LEU A  78     6606   4941   7776   1073    790   -974       O  
ATOM    474  CB  LEU A  78      15.561  -6.210 -53.917  1.00 50.50           C  
ANISOU  474  CB  LEU A  78     6665   5049   7472    849    717  -1143       C  
ATOM    475  CG  LEU A  78      17.050  -6.170 -53.530  1.00 49.82           C  
ANISOU  475  CG  LEU A  78     6653   4900   7376    750    671  -1209       C  
ATOM    476  CD1 LEU A  78      17.470  -4.791 -53.004  1.00 51.25           C  
ANISOU  476  CD1 LEU A  78     6879   4921   7672    776    705  -1347       C  
ATOM    477  CD2 LEU A  78      17.371  -7.239 -52.515  1.00 48.41           C  
ANISOU  477  CD2 LEU A  78     6487   4874   7031    665    647  -1262       C  
ATOM    478  N   THR A  79      12.237  -5.359 -54.271  1.00 51.61           N  
ANISOU  478  N   THR A  79     6635   5268   7705   1115    858  -1079       N  
ATOM    479  CA  THR A  79      11.116  -5.396 -55.234  1.00 51.45           C  
ANISOU  479  CA  THR A  79     6531   5291   7728   1196    871   -943       C  
ATOM    480  C   THR A  79      10.048  -4.332 -54.954  1.00 53.22           C  
ANISOU  480  C   THR A  79     6705   5466   8049   1333    955   -992       C  
ATOM    481  O   THR A  79       9.047  -4.243 -55.669  1.00 53.61           O  
ANISOU  481  O   THR A  79     6674   5554   8141   1414    972   -882       O  
ATOM    482  CB  THR A  79      10.456  -6.822 -55.323  1.00 50.29           C  
ANISOU  482  CB  THR A  79     6326   5349   7434   1146    841   -858       C  
ATOM    483  OG1 THR A  79       9.903  -7.197 -54.057  1.00 50.58           O  
ANISOU  483  OG1 THR A  79     6344   5509   7365   1144    885   -959       O  
ATOM    484  CG2 THR A  79      11.478  -7.871 -55.763  1.00 47.68           C  
ANISOU  484  CG2 THR A  79     6039   5049   7026   1023    759   -796       C  
ATOM    485  N   HIS A  80      10.272  -3.531 -53.915  1.00 54.50           N  
ANISOU  485  N   HIS A  80     6913   5548   8246   1361   1007  -1159       N  
ATOM    486  CA  HIS A  80       9.487  -2.326 -53.656  1.00 56.41           C  
ANISOU  486  CA  HIS A  80     7127   5695   8613   1496   1091  -1228       C  
ATOM    487  C   HIS A  80      10.423  -1.111 -53.676  1.00 57.16           C  
ANISOU  487  C   HIS A  80     7299   5556   8863   1505   1098  -1311       C  
ATOM    488  O   HIS A  80      11.595  -1.252 -54.011  1.00 55.97           O  
ANISOU  488  O   HIS A  80     7212   5336   8720   1408   1035  -1290       O  
ATOM    489  CB  HIS A  80       8.762  -2.473 -52.317  1.00 57.39           C  
ANISOU  489  CB  HIS A  80     7227   5946   8633   1528   1158  -1371       C  
ATOM    490  CG  HIS A  80       7.722  -3.550 -52.323  1.00 57.05           C  
ANISOU  490  CG  HIS A  80     7094   6121   8460   1529   1160  -1279       C  
ATOM    491  ND1 HIS A  80       8.034  -4.883 -52.487  1.00 55.09           N  
ANISOU  491  ND1 HIS A  80     6845   6011   8075   1412   1090  -1195       N  
ATOM    492  CD2 HIS A  80       6.374  -3.489 -52.213  1.00 57.75           C  
ANISOU  492  CD2 HIS A  80     7087   6310   8545   1631   1223  -1252       C  
ATOM    493  CE1 HIS A  80       6.924  -5.598 -52.466  1.00 54.87           C  
ANISOU  493  CE1 HIS A  80     6727   6154   7966   1435   1108  -1124       C  
ATOM    494  NE2 HIS A  80       5.903  -4.777 -52.299  1.00 56.53           N  
ANISOU  494  NE2 HIS A  80     6876   6353   8251   1566   1187  -1154       N  
ATOM    495  N   PHE A  81       9.893   0.072 -53.357  1.00 59.07           N  
ANISOU  495  N   PHE A  81     7533   5674   9238   1622   1176  -1399       N  
ATOM    496  CA  PHE A  81      10.690   1.304 -53.204  1.00 60.41           C  
ANISOU  496  CA  PHE A  81     7778   5608   9568   1634   1194  -1507       C  
ATOM    497  C   PHE A  81      11.446   1.705 -54.474  1.00 60.15           C  
ANISOU  497  C   PHE A  81     7765   5418   9673   1610   1139  -1358       C  
ATOM    498  O   PHE A  81      12.669   1.868 -54.471  1.00 59.48           O  
ANISOU  498  O   PHE A  81     7754   5231   9616   1514   1093  -1396       O  
ATOM    499  CB  PHE A  81      11.666   1.172 -52.027  1.00 60.41           C  
ANISOU  499  CB  PHE A  81     7863   5616   9475   1527   1178  -1698       C  
ATOM    500  CG  PHE A  81      11.012   0.744 -50.745  1.00 60.51           C  
ANISOU  500  CG  PHE A  81     7857   5801   9334   1542   1229  -1842       C  
ATOM    501  CD1 PHE A  81      11.175  -0.545 -50.262  1.00 58.35           C  
ANISOU  501  CD1 PHE A  81     7577   5737   8855   1441   1186  -1829       C  
ATOM    502  CD2 PHE A  81      10.231   1.634 -50.024  1.00 62.03           C  
ANISOU  502  CD2 PHE A  81     8033   5944   9590   1659   1323  -1985       C  
ATOM    503  CE1 PHE A  81      10.577  -0.937 -49.082  1.00 58.43           C  
ANISOU  503  CE1 PHE A  81     7564   5915   8720   1453   1234  -1948       C  
ATOM    504  CE2 PHE A  81       9.632   1.242 -48.842  1.00 62.32           C  
ANISOU  504  CE2 PHE A  81     8048   6154   9475   1674   1374  -2115       C  
ATOM    505  CZ  PHE A  81       9.807  -0.047 -48.372  1.00 60.11           C  
ANISOU  505  CZ  PHE A  81     7761   6094   8986   1568   1329  -2091       C  
ATOM    506  N   LYS A  82      10.694   1.887 -55.550  1.00 60.79           N  
ANISOU  506  N   LYS A  82     7771   5488   9837   1699   1147  -1184       N  
ATOM    507  CA  LYS A  82      11.262   2.104 -56.875  1.00 60.80           C  
ANISOU  507  CA  LYS A  82     7772   5391   9940   1680   1094  -1007       C  
ATOM    508  C   LYS A  82      11.894   3.492 -57.029  1.00 62.37           C  
ANISOU  508  C   LYS A  82     8022   5322  10355   1713   1118  -1045       C  
ATOM    509  O   LYS A  82      12.879   3.652 -57.751  1.00 61.85           O  
ANISOU  509  O   LYS A  82     7992   5157  10352   1645   1066   -960       O  
ATOM    510  CB  LYS A  82      10.168   1.906 -57.923  1.00 61.00           C  
ANISOU  510  CB  LYS A  82     7693   5505   9979   1771   1098   -813       C  
ATOM    511  CG  LYS A  82      10.672   1.681 -59.340  1.00 61.25           C  
ANISOU  511  CG  LYS A  82     7709   5527  10037   1730   1028   -610       C  
ATOM    512  CD  LYS A  82       9.493   1.598 -60.307  1.00 62.61           C  
ANISOU  512  CD  LYS A  82     7770   5794  10225   1830   1035   -430       C  
ATOM    513  CE  LYS A  82       9.955   1.460 -61.745  1.00 62.72           C  
ANISOU  513  CE  LYS A  82     7764   5806  10263   1798    971   -228       C  
ATOM    514  NZ  LYS A  82       8.781   1.353 -62.659  1.00 63.96           N  
ANISOU  514  NZ  LYS A  82     7806   6076  10419   1891    973    -57       N  
ATOM    515  N   GLY A  83      11.318   4.490 -56.360  1.00 64.41           N  
ANISOU  515  N   GLY A  83     8281   5460  10731   1820   1200  -1172       N  
ATOM    516  CA  GLY A  83      11.886   5.834 -56.343  1.00 66.12           C  
ANISOU  516  CA  GLY A  83     8551   5406  11164   1849   1230  -1238       C  
ATOM    517  C   GLY A  83      13.220   5.893 -55.620  1.00 66.11           C  
ANISOU  517  C   GLY A  83     8652   5327  11138   1713   1193  -1397       C  
ATOM    518  O   GLY A  83      14.096   6.686 -55.977  1.00 66.94           O  
ANISOU  518  O   GLY A  83     8805   5230  11398   1677   1175  -1387       O  
ATOM    519  N   VAL A  84      13.372   5.048 -54.603  1.00 65.46           N  
ANISOU  519  N   VAL A  84     8598   5413  10862   1635   1179  -1536       N  
ATOM    520  CA  VAL A  84      14.628   4.937 -53.865  1.00 65.10           C  
ANISOU  520  CA  VAL A  84     8638   5338  10758   1497   1134  -1682       C  
ATOM    521  C   VAL A  84      15.673   4.126 -54.644  1.00 63.45           C  
ANISOU  521  C   VAL A  84     8444   5187  10476   1369   1039  -1536       C  
ATOM    522  O   VAL A  84      16.850   4.465 -54.610  1.00 63.93           O  
ANISOU  522  O   VAL A  84     8566   5132  10593   1275    999  -1579       O  
ATOM    523  CB  VAL A  84      14.415   4.317 -52.465  1.00 65.04           C  
ANISOU  523  CB  VAL A  84     8648   5504  10559   1462   1154  -1874       C  
ATOM    524  CG1 VAL A  84      15.700   4.352 -51.664  1.00 64.46           C  
ANISOU  524  CG1 VAL A  84     8660   5393  10439   1327   1110  -2032       C  
ATOM    525  CG2 VAL A  84      13.311   5.052 -51.720  1.00 66.40           C  
ANISOU  525  CG2 VAL A  84     8797   5644  10788   1598   1255  -2015       C  
ATOM    526  N   TRP A  85      15.264   3.062 -55.340  1.00 62.05           N  
ANISOU  526  N   TRP A  85     8210   5189  10177   1364   1004  -1372       N  
ATOM    527  CA  TRP A  85      16.208   2.313 -56.200  1.00 60.39           C  
ANISOU  527  CA  TRP A  85     8009   5029   9908   1257    921  -1227       C  
ATOM    528  C   TRP A  85      16.532   3.051 -57.502  1.00 60.42           C  
ANISOU  528  C   TRP A  85     7998   4873  10087   1287    907  -1057       C  
ATOM    529  O   TRP A  85      17.577   2.795 -58.108  1.00 59.59           O  
ANISOU  529  O   TRP A  85     7916   4748   9977   1195    846   -972       O  
ATOM    530  CB  TRP A  85      15.714   0.892 -56.535  1.00 58.86           C  
ANISOU  530  CB  TRP A  85     7764   5074   9527   1234    885  -1116       C  
ATOM    531  CG  TRP A  85      15.605  -0.019 -55.345  1.00 58.98           C  
ANISOU  531  CG  TRP A  85     7793   5261   9355   1178    884  -1248       C  
ATOM    532  CD1 TRP A  85      14.494  -0.699 -54.943  1.00 59.42           C  
ANISOU  532  CD1 TRP A  85     7794   5488   9293   1225    914  -1254       C  
ATOM    533  CD2 TRP A  85      16.634  -0.334 -54.394  1.00 58.73           C  
ANISOU  533  CD2 TRP A  85     7828   5254   9234   1065    851  -1384       C  
ATOM    534  NE1 TRP A  85      14.762  -1.418 -53.803  1.00 58.95           N  
ANISOU  534  NE1 TRP A  85     7765   5557   9078   1149    905  -1379       N  
ATOM    535  CE2 TRP A  85      16.068  -1.213 -53.444  1.00 58.68           C  
ANISOU  535  CE2 TRP A  85     7804   5439   9054   1052    865  -1461       C  
ATOM    536  CE3 TRP A  85      17.975   0.036 -54.254  1.00 58.79           C  
ANISOU  536  CE3 TRP A  85     7901   5147   9289    970    810  -1441       C  
ATOM    537  CZ2 TRP A  85      16.796  -1.724 -52.367  1.00 58.49           C  
ANISOU  537  CZ2 TRP A  85     7826   5498   8899    953    839  -1588       C  
ATOM    538  CZ3 TRP A  85      18.698  -0.471 -53.179  1.00 58.74           C  
ANISOU  538  CZ3 TRP A  85     7939   5225   9153    871    781  -1574       C  
ATOM    539  CH2 TRP A  85      18.105  -1.342 -52.250  1.00 58.45           C  
ANISOU  539  CH2 TRP A  85     7885   5384   8941    865    796  -1644       C  
ATOM    540  N   ASN A  86      15.647   3.950 -57.940  1.00 61.39           N  
ANISOU  540  N   ASN A  86     8076   4888  10362   1417    964   -998       N  
ATOM    541  CA  ASN A  86      15.919   4.745 -59.135  1.00 61.53           C  
ANISOU  541  CA  ASN A  86     8075   4747  10557   1453    956   -829       C  
ATOM    542  C   ASN A  86      17.096   5.683 -58.900  1.00 62.01           C  
ANISOU  542  C   ASN A  86     8209   4586  10767   1386    948   -911       C  
ATOM    543  O   ASN A  86      17.893   5.908 -59.805  1.00 61.66           O  
ANISOU  543  O   ASN A  86     8168   4460  10800   1338    909   -775       O  
ATOM    544  CB  ASN A  86      14.686   5.530 -59.600  1.00 62.95           C  
ANISOU  544  CB  ASN A  86     8185   4858  10875   1615   1021   -743       C  
ATOM    545  CG  ASN A  86      14.928   6.289 -60.910  1.00 63.65           C  
ANISOU  545  CG  ASN A  86     8243   4803  11137   1654   1010   -537       C  
ATOM    546  OD1 ASN A  86      14.536   7.449 -61.048  1.00 65.72           O  
ANISOU  546  OD1 ASN A  86     8491   4879  11600   1757   1065   -519       O  
ATOM    547  ND2 ASN A  86      15.585   5.639 -61.868  1.00 61.80           N  
ANISOU  547  ND2 ASN A  86     7998   4656  10829   1574    942   -379       N  
ATOM    548  N   ILE A  87      17.232   6.207 -57.688  1.00 62.67           N  
ANISOU  548  N   ILE A  87     8349   4581  10882   1375    984  -1135       N  
ATOM    549  CA  ILE A  87      18.364   7.082 -57.401  1.00 63.64           C  
ANISOU  549  CA  ILE A  87     8542   4495  11144   1298    972  -1230       C  
ATOM    550  C   ILE A  87      19.640   6.262 -57.204  1.00 62.09           C  
ANISOU  550  C   ILE A  87     8389   4395  10808   1135    893  -1255       C  
ATOM    551  O   ILE A  87      20.668   6.568 -57.805  1.00 61.89           O  
ANISOU  551  O   ILE A  87     8383   4264  10870   1059    851  -1172       O  
ATOM    552  CB  ILE A  87      18.106   8.018 -56.195  1.00 65.62           C  
ANISOU  552  CB  ILE A  87     8840   4603  11490   1340   1037  -1475       C  
ATOM    553  CG1 ILE A  87      16.862   8.881 -56.447  1.00 67.30           C  
ANISOU  553  CG1 ILE A  87     9004   4705  11862   1514   1121  -1440       C  
ATOM    554  CG2 ILE A  87      19.299   8.936 -55.976  1.00 66.24           C  
ANISOU  554  CG2 ILE A  87     8988   4457  11724   1249   1018  -1568       C  
ATOM    555  CD1 ILE A  87      16.401   9.688 -55.245  1.00 68.67           C  
ANISOU  555  CD1 ILE A  87     9216   4768  12108   1579   1198  -1690       C  
ATOM    556  N   VAL A  88      19.565   5.211 -56.389  1.00 61.10           N  
ANISOU  556  N   VAL A  88     8273   4474  10469   1084    874  -1355       N  
ATOM    557  CA  VAL A  88      20.718   4.324 -56.137  1.00 59.63           C  
ANISOU  557  CA  VAL A  88     8121   4399  10136    938    800  -1375       C  
ATOM    558  C   VAL A  88      21.405   3.870 -57.435  1.00 58.45           C  
ANISOU  558  C   VAL A  88     7946   4273   9988    888    741  -1156       C  
ATOM    559  O   VAL A  88      22.628   3.974 -57.570  1.00 57.80           O  
ANISOU  559  O   VAL A  88     7897   4129   9938    784    694  -1147       O  
ATOM    560  CB  VAL A  88      20.308   3.088 -55.308  1.00 58.38           C  
ANISOU  560  CB  VAL A  88     7955   4486   9742    913    790  -1452       C  
ATOM    561  CG1 VAL A  88      21.400   2.024 -55.352  1.00 56.92           C  
ANISOU  561  CG1 VAL A  88     7787   4428   9411    781    711  -1409       C  
ATOM    562  CG2 VAL A  88      19.993   3.485 -53.865  1.00 58.94           C  
ANISOU  562  CG2 VAL A  88     8061   4551   9782    927    837  -1694       C  
ATOM    563  N   ASN A  89      20.605   3.389 -58.384  1.00 57.97           N  
ANISOU  563  N   ASN A  89     7823   4309   9892    962    746   -984       N  
ATOM    564  CA  ASN A  89      21.107   2.988 -59.702  1.00 57.49           C  
ANISOU  564  CA  ASN A  89     7732   4284   9828    931    698   -772       C  
ATOM    565  C   ASN A  89      21.953   4.067 -60.410  1.00 58.96           C  
ANISOU  565  C   ASN A  89     7930   4261  10212    911    692   -688       C  
ATOM    566  O   ASN A  89      23.023   3.778 -60.939  1.00 58.03           O  
ANISOU  566  O   ASN A  89     7820   4153  10075    820    641   -606       O  
ATOM    567  CB  ASN A  89      19.939   2.546 -60.609  1.00 57.02           C  
ANISOU  567  CB  ASN A  89     7597   4340   9726   1032    713   -612       C  
ATOM    568  CG  ASN A  89      19.393   1.146 -60.254  1.00 55.69           C  
ANISOU  568  CG  ASN A  89     7409   4411   9338   1013    694   -636       C  
ATOM    569  OD1 ASN A  89      19.865   0.485 -59.327  1.00 55.51           O  
ANISOU  569  OD1 ASN A  89     7427   4471   9194    932    672   -762       O  
ATOM    570  ND2 ASN A  89      18.396   0.699 -61.004  1.00 54.52           N  
ANISOU  570  ND2 ASN A  89     7195   4376   9144   1086    700   -508       N  
ATOM    571  N   ASN A  90      21.479   5.310 -60.404  1.00 61.54           N  
ANISOU  571  N   ASN A  90     8254   4395  10733    995    747   -707       N  
ATOM    572  CA  ASN A  90      22.155   6.398 -61.125  1.00 62.98           C  
ANISOU  572  CA  ASN A  90     8440   4363  11124    985    747   -606       C  
ATOM    573  C   ASN A  90      23.383   6.981 -60.406  1.00 64.34           C  
ANISOU  573  C   ASN A  90     8680   4386  11380    870    726   -750       C  
ATOM    574  O   ASN A  90      24.209   7.659 -61.032  1.00 65.24           O  
ANISOU  574  O   ASN A  90     8797   4353  11640    824    710   -654       O  
ATOM    575  CB  ASN A  90      21.157   7.506 -61.480  1.00 64.47           C  
ANISOU  575  CB  ASN A  90     8595   4392  11507   1126    814   -549       C  
ATOM    576  CG  ASN A  90      20.310   7.162 -62.698  1.00 63.38           C  
ANISOU  576  CG  ASN A  90     8375   4368  11340   1221    817   -320       C  
ATOM    577  OD1 ASN A  90      20.824   7.017 -63.807  1.00 62.68           O  
ANISOU  577  OD1 ASN A  90     8255   4304  11256   1190    780   -130       O  
ATOM    578  ND2 ASN A  90      19.009   7.044 -62.498  1.00 63.10           N  
ANISOU  578  ND2 ASN A  90     8299   4407  11269   1335    861   -338       N  
ATOM    579  N   ILE A  91      23.502   6.715 -59.106  1.00 64.82           N  
ANISOU  579  N   ILE A  91     8790   4494  11344    819    725   -972       N  
ATOM    580  CA  ILE A  91      24.674   7.128 -58.337  1.00 65.82           C  
ANISOU  580  CA  ILE A  91     8977   4517  11515    697    696  -1124       C  
ATOM    581  C   ILE A  91      25.584   5.906 -58.166  1.00 64.52           C  
ANISOU  581  C   ILE A  91     8819   4549  11145    576    625  -1120       C  
ATOM    582  O   ILE A  91      25.306   5.045 -57.321  1.00 63.89           O  
ANISOU  582  O   ILE A  91     8752   4641  10884    561    617  -1234       O  
ATOM    583  CB  ILE A  91      24.269   7.711 -56.979  1.00 67.22           C  
ANISOU  583  CB  ILE A  91     9203   4618  11721    717    740  -1383       C  
ATOM    584  CG1 ILE A  91      23.514   9.033 -57.200  1.00 69.08           C  
ANISOU  584  CG1 ILE A  91     9434   4620  12195    836    812  -1385       C  
ATOM    585  CG2 ILE A  91      25.502   7.922 -56.105  1.00 67.54           C  
ANISOU  585  CG2 ILE A  91     9301   4602  11757    573    696  -1552       C  
ATOM    586  CD1 ILE A  91      22.588   9.423 -56.066  1.00 69.70           C  
ANISOU  586  CD1 ILE A  91     9537   4673  12274    918    878  -1606       C  
ATOM    587  N   PRO A  92      26.673   5.828 -58.969  1.00 64.27           N  
ANISOU  587  N   PRO A  92     8777   4496  11146    492    576   -981       N  
ATOM    588  CA  PRO A  92      27.491   4.607 -59.083  1.00 62.48           C  
ANISOU  588  CA  PRO A  92     8543   4461  10734    398    513   -929       C  
ATOM    589  C   PRO A  92      28.196   4.166 -57.802  1.00 62.38           C  
ANISOU  589  C   PRO A  92     8574   4526  10601    292    476  -1122       C  
ATOM    590  O   PRO A  92      28.458   2.983 -57.642  1.00 60.86           O  
ANISOU  590  O   PRO A  92     8374   4526  10224    248    438  -1107       O  
ATOM    591  CB  PRO A  92      28.537   4.966 -60.148  1.00 62.52           C  
ANISOU  591  CB  PRO A  92     8527   4379  10849    339    481   -759       C  
ATOM    592  CG  PRO A  92      28.097   6.253 -60.744  1.00 64.37           C  
ANISOU  592  CG  PRO A  92     8749   4397  11311    415    529   -684       C  
ATOM    593  CD  PRO A  92      27.255   6.943 -59.737  1.00 65.57           C  
ANISOU  593  CD  PRO A  92     8936   4444  11534    478    580   -875       C  
ATOM    594  N   PHE A  93      28.514   5.101 -56.910  1.00 64.21           N  
ANISOU  594  N   PHE A  93     8850   4610  10937    250    486  -1299       N  
ATOM    595  CA  PHE A  93      29.137   4.757 -55.625  1.00 64.33           C  
ANISOU  595  CA  PHE A  93     8904   4708  10832    150    451  -1494       C  
ATOM    596  C   PHE A  93      28.256   3.794 -54.825  1.00 63.34           C  
ANISOU  596  C   PHE A  93     8778   4785  10503    198    467  -1584       C  
ATOM    597  O   PHE A  93      28.740   2.810 -54.251  1.00 62.21           O  
ANISOU  597  O   PHE A  93     8637   4817  10181    125    422  -1623       O  
ATOM    598  CB  PHE A  93      29.408   6.028 -54.805  1.00 66.53           C  
ANISOU  598  CB  PHE A  93     9229   4784  11265    113    468  -1689       C  
ATOM    599  CG  PHE A  93      29.771   5.761 -53.365  1.00 67.35           C  
ANISOU  599  CG  PHE A  93     9371   4986  11233     31    443  -1918       C  
ATOM    600  CD1 PHE A  93      31.080   5.443 -53.009  1.00 67.67           C  
ANISOU  600  CD1 PHE A  93     9418   5084  11208   -111    371  -1949       C  
ATOM    601  CD2 PHE A  93      28.804   5.835 -52.362  1.00 68.22           C  
ANISOU  601  CD2 PHE A  93     9504   5141  11275     98    491  -2098       C  
ATOM    602  CE1 PHE A  93      31.421   5.196 -51.673  1.00 68.07           C  
ANISOU  602  CE1 PHE A  93     9498   5242  11124   -188    343  -2154       C  
ATOM    603  CE2 PHE A  93      29.133   5.586 -51.028  1.00 68.75           C  
ANISOU  603  CE2 PHE A  93     9602   5317  11203     23    468  -2305       C  
ATOM    604  CZ  PHE A  93      30.444   5.269 -50.681  1.00 68.61           C  
ANISOU  604  CZ  PHE A  93     9591   5361  11118   -122    391  -2333       C  
ATOM    605  N   LEU A  94      26.961   4.097 -54.805  1.00 63.70           N  
ANISOU  605  N   LEU A  94     8814   4805  10583    321    532  -1606       N  
ATOM    606  CA  LEU A  94      25.983   3.344 -54.030  1.00 63.19           C  
ANISOU  606  CA  LEU A  94     8743   4916  10349    377    559  -1693       C  
ATOM    607  C   LEU A  94      25.680   1.988 -54.688  1.00 61.28           C  
ANISOU  607  C   LEU A  94     8458   4877   9949    394    535  -1524       C  
ATOM    608  O   LEU A  94      25.675   0.939 -54.025  1.00 60.29           O  
ANISOU  608  O   LEU A  94     8331   4939   9636    355    512  -1570       O  
ATOM    609  CB  LEU A  94      24.700   4.169 -53.908  1.00 64.49           C  
ANISOU  609  CB  LEU A  94     8902   4979  10621    511    641  -1753       C  
ATOM    610  CG  LEU A  94      24.852   5.515 -53.188  1.00 66.40           C  
ANISOU  610  CG  LEU A  94     9192   5011  11025    509    675  -1944       C  
ATOM    611  CD1 LEU A  94      23.790   6.524 -53.616  1.00 66.53           C  
ANISOU  611  CD1 LEU A  94     9193   4858  11227    650    753  -1922       C  
ATOM    612  CD2 LEU A  94      24.826   5.292 -51.687  1.00 66.58           C  
ANISOU  612  CD2 LEU A  94     9250   5144  10903    467    680  -2183       C  
ATOM    613  N   ARG A  95      25.434   2.031 -55.997  1.00 60.60           N  
ANISOU  613  N   ARG A  95     8334   4749   9943    449    540  -1329       N  
ATOM    614  CA  ARG A  95      25.172   0.842 -56.788  1.00 58.70           C  
ANISOU  614  CA  ARG A  95     8051   4678   9574    464    515  -1166       C  
ATOM    615  C   ARG A  95      26.149  -0.265 -56.446  1.00 57.76           C  
ANISOU  615  C   ARG A  95     7944   4706   9297    353    453  -1172       C  
ATOM    616  O   ARG A  95      25.755  -1.409 -56.236  1.00 56.84           O  
ANISOU  616  O   ARG A  95     7812   4767   9018    355    442  -1156       O  
ATOM    617  CB  ARG A  95      25.282   1.157 -58.277  1.00 58.20           C  
ANISOU  617  CB  ARG A  95     7952   4535   9625    499    511   -961       C  
ATOM    618  CG  ARG A  95      24.481   0.213 -59.141  1.00 57.01           C  
ANISOU  618  CG  ARG A  95     7751   4536   9373    560    510   -811       C  
ATOM    619  CD  ARG A  95      25.046   0.085 -60.543  1.00 56.61           C  
ANISOU  619  CD  ARG A  95     7670   4479   9360    546    480   -611       C  
ATOM    620  NE  ARG A  95      24.276  -0.861 -61.356  1.00 55.40           N  
ANISOU  620  NE  ARG A  95     7469   4482   9098    598    474   -484       N  
ATOM    621  CZ  ARG A  95      24.636  -1.306 -62.561  1.00 54.18           C  
ANISOU  621  CZ  ARG A  95     7284   4384   8919    588    445   -318       C  
ATOM    622  NH1 ARG A  95      25.769  -0.914 -63.128  1.00 53.88           N  
ANISOU  622  NH1 ARG A  95     7252   4265   8955    532    421   -245       N  
ATOM    623  NH2 ARG A  95      23.852  -2.156 -63.210  1.00 54.10           N  
ANISOU  623  NH2 ARG A  95     7231   4517   8805    634    440   -227       N  
ATOM    624  N   SER A  96      27.427   0.082 -56.385  1.00 58.50           N  
ANISOU  624  N   SER A  96     8061   4722   9443    257    412  -1191       N  
ATOM    625  CA  SER A  96      28.476  -0.902 -56.149  1.00 57.78           C  
ANISOU  625  CA  SER A  96     7974   4760   9219    154    351  -1179       C  
ATOM    626  C   SER A  96      28.379  -1.551 -54.761  1.00 58.26           C  
ANISOU  626  C   SER A  96     8055   4960   9120    116    341  -1336       C  
ATOM    627  O   SER A  96      28.576  -2.761 -54.630  1.00 56.76           O  
ANISOU  627  O   SER A  96     7853   4936   8777     82    309  -1292       O  
ATOM    628  CB  SER A  96      29.853  -0.263 -56.357  1.00 58.20           C  
ANISOU  628  CB  SER A  96     8040   4695   9379     60    312  -1167       C  
ATOM    629  OG  SER A  96      30.016   0.116 -57.712  1.00 57.27           O  
ANISOU  629  OG  SER A  96     7894   4487   9380     89    317   -991       O  
ATOM    630  N   LEU A  97      28.066  -0.748 -53.744  1.00 60.24           N  
ANISOU  630  N   LEU A  97     8336   5145   9408    123    372  -1514       N  
ATOM    631  CA  LEU A  97      27.928  -1.239 -52.367  1.00 60.97           C  
ANISOU  631  CA  LEU A  97     8446   5376   9346     90    368  -1672       C  
ATOM    632  C   LEU A  97      26.805  -2.281 -52.254  1.00 60.29           C  
ANISOU  632  C   LEU A  97     8331   5462   9116    159    394  -1629       C  
ATOM    633  O   LEU A  97      26.909  -3.252 -51.486  1.00 59.82           O  
ANISOU  633  O   LEU A  97     8268   5572   8890    115    370  -1664       O  
ATOM    634  CB  LEU A  97      27.657  -0.065 -51.406  1.00 63.15           C  
ANISOU  634  CB  LEU A  97     8757   5537   9700    103    408  -1878       C  
ATOM    635  CG  LEU A  97      28.040  -0.211 -49.920  1.00 64.25           C  
ANISOU  635  CG  LEU A  97     8923   5782   9708     28    388  -2073       C  
ATOM    636  CD1 LEU A  97      28.289   1.168 -49.291  1.00 66.81           C  
ANISOU  636  CD1 LEU A  97     9289   5934  10163      5    407  -2264       C  
ATOM    637  CD2 LEU A  97      26.985  -0.986 -49.119  1.00 64.19           C  
ANISOU  637  CD2 LEU A  97     8900   5961   9529     84    423  -2129       C  
ATOM    638  N   ILE A  98      25.737  -2.070 -53.025  1.00 60.38           N  
ANISOU  638  N   ILE A  98     8317   5430   9197    264    441  -1544       N  
ATOM    639  CA  ILE A  98      24.581  -2.968 -53.018  1.00 59.59           C  
ANISOU  639  CA  ILE A  98     8181   5480   8981    331    468  -1495       C  
ATOM    640  C   ILE A  98      24.891  -4.273 -53.755  1.00 57.90           C  
ANISOU  640  C   ILE A  98     7942   5392   8667    296    421  -1335       C  
ATOM    641  O   ILE A  98      24.522  -5.350 -53.288  1.00 57.48           O  
ANISOU  641  O   ILE A  98     7873   5501   8465    285    413  -1331       O  
ATOM    642  CB  ILE A  98      23.318  -2.298 -53.626  1.00 60.13           C  
ANISOU  642  CB  ILE A  98     8221   5468   9158    456    532  -1452       C  
ATOM    643  CG1 ILE A  98      22.959  -1.009 -52.870  1.00 61.73           C  
ANISOU  643  CG1 ILE A  98     8450   5536   9469    503    587  -1621       C  
ATOM    644  CG2 ILE A  98      22.139  -3.257 -53.601  1.00 59.18           C  
ANISOU  644  CG2 ILE A  98     8056   5514   8914    515    555  -1400       C  
ATOM    645  CD1 ILE A  98      22.665  -1.208 -51.406  1.00 61.66           C  
ANISOU  645  CD1 ILE A  98     8458   5640   9332    489    608  -1804       C  
ATOM    646  N   MET A  99      25.576  -4.193 -54.891  1.00 57.35           N  
ANISOU  646  N   MET A  99     7866   5247   8677    277    391  -1204       N  
ATOM    647  CA  MET A  99      25.955  -5.413 -55.608  1.00 55.92           C  
ANISOU  647  CA  MET A  99     7664   5178   8405    244    348  -1066       C  
ATOM    648  C   MET A  99      26.860  -6.273 -54.727  1.00 55.55           C  
ANISOU  648  C   MET A  99     7635   5244   8229    149    301  -1120       C  
ATOM    649  O   MET A  99      26.609  -7.464 -54.539  1.00 54.44           O  
ANISOU  649  O   MET A  99     7479   5247   7958    139    287  -1083       O  
ATOM    650  CB  MET A  99      26.648  -5.096 -56.937  1.00 55.47           C  
ANISOU  650  CB  MET A  99     7596   5026   8452    237    326   -927       C  
ATOM    651  CG  MET A  99      26.770  -6.294 -57.850  1.00 53.51           C  
ANISOU  651  CG  MET A  99     7323   4891   8119    229    296   -784       C  
ATOM    652  SD  MET A  99      25.157  -6.984 -58.245  1.00 52.93           S  
ANISOU  652  SD  MET A  99     7210   4925   7977    319    328   -726       S  
ATOM    653  CE  MET A  99      25.597  -8.564 -58.955  1.00 49.35           C  
ANISOU  653  CE  MET A  99     6741   4609   7401    274    280   -610       C  
ATOM    654  N   LYS A 100      27.884  -5.636 -54.161  1.00 56.66           N  
ANISOU  654  N   LYS A 100     7803   5313   8410     79    278  -1208       N  
ATOM    655  CA  LYS A 100      28.830  -6.289 -53.248  1.00 56.68           C  
ANISOU  655  CA  LYS A 100     7818   5419   8300    -14    230  -1266       C  
ATOM    656  C   LYS A 100      28.111  -7.002 -52.104  1.00 57.04           C  
ANISOU  656  C   LYS A 100     7860   5617   8195     -6    245  -1349       C  
ATOM    657  O   LYS A 100      28.607  -7.997 -51.580  1.00 56.20           O  
ANISOU  657  O   LYS A 100     7748   5641   7964    -62    207  -1335       O  
ATOM    658  CB  LYS A 100      29.844  -5.274 -52.690  1.00 57.71           C  
ANISOU  658  CB  LYS A 100     7975   5445   8507    -85    209  -1376       C  
ATOM    659  CG  LYS A 100      31.041  -5.911 -51.981  1.00 57.46           C  
ANISOU  659  CG  LYS A 100     7945   5516   8373   -189    148  -1403       C  
ATOM    660  CD  LYS A 100      32.009  -4.890 -51.326  1.00 58.46           C  
ANISOU  660  CD  LYS A 100     8093   5551   8567   -271    121  -1530       C  
ATOM    661  CE  LYS A 100      33.174  -4.472 -52.233  1.00 57.77           C  
ANISOU  661  CE  LYS A 100     7997   5354   8599   -325     86  -1435       C  
ATOM    662  NZ  LYS A 100      34.497  -4.579 -51.539  1.00 57.19           N  
ANISOU  662  NZ  LYS A 100     7919   5334   8478   -440     23  -1487       N  
ATOM    663  N   TYR A 101      26.942  -6.493 -51.720  1.00 58.39           N  
ANISOU  663  N   TYR A 101     8030   5774   8380     66    301  -1429       N  
ATOM    664  CA  TYR A 101      26.113  -7.188 -50.743  1.00 58.81           C  
ANISOU  664  CA  TYR A 101     8071   5983   8290     84    323  -1488       C  
ATOM    665  C   TYR A 101      25.448  -8.439 -51.337  1.00 57.25           C  
ANISOU  665  C   TYR A 101     7839   5899   8016    114    322  -1347       C  
ATOM    666  O   TYR A 101      25.482  -9.502 -50.705  1.00 56.60           O  
ANISOU  666  O   TYR A 101     7745   5963   7798     76    302  -1335       O  
ATOM    667  CB  TYR A 101      25.068  -6.257 -50.120  1.00 60.31           C  
ANISOU  667  CB  TYR A 101     8266   6133   8517    156    389  -1621       C  
ATOM    668  CG  TYR A 101      24.077  -7.006 -49.261  1.00 61.76           C  
ANISOU  668  CG  TYR A 101     8424   6488   8554    185    421  -1657       C  
ATOM    669  CD1 TYR A 101      24.450  -7.500 -48.006  1.00 63.18           C  
ANISOU  669  CD1 TYR A 101     8610   6808   8587    121    402  -1747       C  
ATOM    670  CD2 TYR A 101      22.771  -7.251 -49.713  1.00 62.53           C  
ANISOU  670  CD2 TYR A 101     8484   6619   8655    273    468  -1591       C  
ATOM    671  CE1 TYR A 101      23.542  -8.210 -47.211  1.00 64.01           C  
ANISOU  671  CE1 TYR A 101     8686   7080   8554    145    433  -1766       C  
ATOM    672  CE2 TYR A 101      21.851  -7.958 -48.928  1.00 63.08           C  
ANISOU  672  CE2 TYR A 101     8523   6852   8593    295    498  -1614       C  
ATOM    673  CZ  TYR A 101      22.243  -8.435 -47.678  1.00 64.17           C  
ANISOU  673  CZ  TYR A 101     8669   7125   8588    231    482  -1699       C  
ATOM    674  OH  TYR A 101      21.343  -9.132 -46.896  1.00 64.70           O  
ANISOU  674  OH  TYR A 101     8700   7360   8522    250    515  -1711       O  
ATOM    675  N   VAL A 102      24.859  -8.339 -52.532  1.00 56.51           N  
ANISOU  675  N   VAL A 102     7725   5741   8006    178    340  -1239       N  
ATOM    676  CA  VAL A 102      24.216  -9.531 -53.115  1.00 55.57           C  
ANISOU  676  CA  VAL A 102     7572   5728   7814    199    335  -1117       C  
ATOM    677  C   VAL A 102      25.262 -10.626 -53.354  1.00 54.43           C  
ANISOU  677  C   VAL A 102     7433   5646   7602    123    276  -1034       C  
ATOM    678  O   VAL A 102      25.003 -11.803 -53.102  1.00 53.76           O  
ANISOU  678  O   VAL A 102     7331   5684   7411    105    263   -990       O  
ATOM    679  CB  VAL A 102      23.398  -9.263 -54.428  1.00 55.34           C  
ANISOU  679  CB  VAL A 102     7514   5635   7877    278    358  -1011       C  
ATOM    680  CG1 VAL A 102      22.673  -7.933 -54.366  1.00 56.72           C  
ANISOU  680  CG1 VAL A 102     7686   5701   8162    355    413  -1080       C  
ATOM    681  CG2 VAL A 102      24.272  -9.342 -55.659  1.00 54.56           C  
ANISOU  681  CG2 VAL A 102     7419   5469   7842    254    320   -894       C  
ATOM    682  N   LEU A 103      26.448 -10.218 -53.805  1.00 54.43           N  
ANISOU  682  N   LEU A 103     7452   5558   7671     80    242  -1013       N  
ATOM    683  CA  LEU A 103      27.564 -11.144 -54.060  1.00 53.52           C  
ANISOU  683  CA  LEU A 103     7338   5490   7506     15    189   -936       C  
ATOM    684  C   LEU A 103      28.059 -11.848 -52.782  1.00 53.97           C  
ANISOU  684  C   LEU A 103     7401   5665   7440    -50    162   -996       C  
ATOM    685  O   LEU A 103      28.099 -13.082 -52.727  1.00 53.27           O  
ANISOU  685  O   LEU A 103     7299   5679   7263    -70    142   -928       O  
ATOM    686  CB  LEU A 103      28.735 -10.421 -54.768  1.00 53.27           C  
ANISOU  686  CB  LEU A 103     7319   5341   7581    -17    164   -904       C  
ATOM    687  CG  LEU A 103      28.921 -10.575 -56.289  1.00 51.57           C  
ANISOU  687  CG  LEU A 103     7088   5077   7431     10    158   -765       C  
ATOM    688  CD1 LEU A 103      27.610 -10.624 -57.035  1.00 50.39           C  
ANISOU  688  CD1 LEU A 103     6918   4932   7298     91    194   -710       C  
ATOM    689  CD2 LEU A 103      29.798  -9.464 -56.849  1.00 50.22           C  
ANISOU  689  CD2 LEU A 103     6924   4772   7386     -8    151   -751       C  
ATOM    690  N   THR A 104      28.405 -11.072 -51.756  1.00 55.26           N  
ANISOU  690  N   THR A 104     7582   5814   7598    -83    163  -1124       N  
ATOM    691  CA  THR A 104      29.075 -11.627 -50.576  1.00 55.74           C  
ANISOU  691  CA  THR A 104     7644   5991   7543   -153    129  -1176       C  
ATOM    692  C   THR A 104      28.139 -12.293 -49.555  1.00 56.19           C  
ANISOU  692  C   THR A 104     7687   6192   7470   -138    153  -1216       C  
ATOM    693  O   THR A 104      28.545 -13.240 -48.882  1.00 56.10           O  
ANISOU  693  O   THR A 104     7664   6304   7349   -186    122  -1189       O  
ATOM    694  CB  THR A 104      29.936 -10.570 -49.858  1.00 56.87           C  
ANISOU  694  CB  THR A 104     7809   6078   7719   -208    110  -1302       C  
ATOM    695  OG1 THR A 104      29.099  -9.530 -49.343  1.00 58.36           O  
ANISOU  695  OG1 THR A 104     8014   6216   7945   -166    159  -1434       O  
ATOM    696  CG2 THR A 104      30.967  -9.989 -50.814  1.00 56.19           C  
ANISOU  696  CG2 THR A 104     7730   5861   7759   -235     83  -1248       C  
ATOM    697  N   SER A 105      26.897 -11.826 -49.441  1.00 56.87           N  
ANISOU  697  N   SER A 105     7768   6270   7571    -72    208  -1269       N  
ATOM    698  CA  SER A 105      25.929 -12.468 -48.534  1.00 57.19           C  
ANISOU  698  CA  SER A 105     7785   6455   7489    -55    238  -1294       C  
ATOM    699  C   SER A 105      25.730 -13.956 -48.851  1.00 56.11           C  
ANISOU  699  C   SER A 105     7622   6416   7281    -66    218  -1155       C  
ATOM    700  O   SER A 105      25.368 -14.740 -47.982  1.00 56.18           O  
ANISOU  700  O   SER A 105     7611   6562   7173    -84    222  -1151       O  
ATOM    701  CB  SER A 105      24.576 -11.739 -48.567  1.00 57.87           C  
ANISOU  701  CB  SER A 105     7861   6509   7618     30    305  -1354       C  
ATOM    702  OG  SER A 105      23.889 -11.949 -49.787  1.00 57.03           O  
ANISOU  702  OG  SER A 105     7735   6347   7585     86    320  -1243       O  
ATOM    703  N   ARG A 106      25.983 -14.324 -50.101  1.00 55.25           N  
ANISOU  703  N   ARG A 106     7513   6235   7245    -57    198  -1043       N  
ATOM    704  CA  ARG A 106      25.774 -15.679 -50.585  1.00 54.43           C  
ANISOU  704  CA  ARG A 106     7389   6195   7098    -63    181   -918       C  
ATOM    705  C   ARG A 106      26.889 -16.660 -50.239  1.00 53.91           C  
ANISOU  705  C   ARG A 106     7325   6191   6968   -130    130   -862       C  
ATOM    706  O   ARG A 106      26.625 -17.852 -50.092  1.00 53.73           O  
ANISOU  706  O   ARG A 106     7284   6252   6880   -144    121   -786       O  
ATOM    707  CB  ARG A 106      25.630 -15.661 -52.120  1.00 53.97           C  
ANISOU  707  CB  ARG A 106     7330   6038   7139    -25    180   -830       C  
ATOM    708  CG  ARG A 106      24.233 -15.994 -52.652  1.00 53.96           C  
ANISOU  708  CG  ARG A 106     7298   6063   7140     30    214   -784       C  
ATOM    709  CD  ARG A 106      23.284 -14.805 -52.638  1.00 54.47           C  
ANISOU  709  CD  ARG A 106     7355   6079   7263     96    264   -855       C  
ATOM    710  NE  ARG A 106      21.928 -15.237 -52.334  1.00 54.23           N  
ANISOU  710  NE  ARG A 106     7286   6139   7179    131    300   -847       N  
ATOM    711  CZ  ARG A 106      20.891 -14.420 -52.212  1.00 54.79           C  
ANISOU  711  CZ  ARG A 106     7335   6199   7282    197    351   -900       C  
ATOM    712  NH1 ARG A 106      21.028 -13.110 -52.394  1.00 55.29           N  
ANISOU  712  NH1 ARG A 106     7417   6149   7441    239    373   -965       N  
ATOM    713  NH2 ARG A 106      19.705 -14.924 -51.912  1.00 55.06           N  
ANISOU  713  NH2 ARG A 106     7326   6333   7260    222    381   -883       N  
ATOM    714  N   SER A 107      28.123 -16.173 -50.117  1.00 53.89           N  
ANISOU  714  N   SER A 107     7340   6144   6991   -172     96   -893       N  
ATOM    715  CA  SER A 107      29.314 -17.033 -50.302  1.00 53.11           C  
ANISOU  715  CA  SER A 107     7239   6066   6874   -220     45   -808       C  
ATOM    716  C   SER A 107      29.516 -18.198 -49.329  1.00 52.69           C  
ANISOU  716  C   SER A 107     7166   6149   6705   -261     22   -767       C  
ATOM    717  O   SER A 107      29.969 -19.274 -49.746  1.00 52.15           O  
ANISOU  717  O   SER A 107     7088   6095   6630   -273     -3   -662       O  
ATOM    718  CB  SER A 107      30.597 -16.203 -50.326  1.00 53.56           C  
ANISOU  718  CB  SER A 107     7310   6056   6984   -261     13   -850       C  
ATOM    719  OG  SER A 107      31.654 -16.969 -50.892  1.00 52.90           O  
ANISOU  719  OG  SER A 107     7218   5969   6913   -287    -27   -749       O  
ATOM    720  N   TYR A 108      29.189 -17.995 -48.055  1.00 52.73           N  
ANISOU  720  N   TYR A 108     7163   6254   6618   -279     33   -846       N  
ATOM    721  CA  TYR A 108      29.362 -19.044 -47.031  1.00 52.38           C  
ANISOU  721  CA  TYR A 108     7094   6355   6454   -318     12   -799       C  
ATOM    722  C   TYR A 108      28.702 -20.418 -47.342  1.00 50.75           C  
ANISOU  722  C   TYR A 108     6866   6190   6225   -303     21   -675       C  
ATOM    723  O   TYR A 108      28.993 -21.399 -46.663  1.00 50.84           O  
ANISOU  723  O   TYR A 108     6856   6300   6160   -336     -1   -606       O  
ATOM    724  CB  TYR A 108      28.902 -18.523 -45.655  1.00 53.60           C  
ANISOU  724  CB  TYR A 108     7239   6622   6503   -331     33   -911       C  
ATOM    725  CG  TYR A 108      27.394 -18.479 -45.437  1.00 55.38           C  
ANISOU  725  CG  TYR A 108     7453   6891   6700   -283     92   -941       C  
ATOM    726  CD1 TYR A 108      26.794 -19.239 -44.426  1.00 57.51           C  
ANISOU  726  CD1 TYR A 108     7689   7317   6846   -295    107   -914       C  
ATOM    727  CD2 TYR A 108      26.564 -17.680 -46.227  1.00 56.81           C  
ANISOU  727  CD2 TYR A 108     7647   6965   6974   -223    135   -986       C  
ATOM    728  CE1 TYR A 108      25.402 -19.213 -44.211  1.00 58.14           C  
ANISOU  728  CE1 TYR A 108     7747   7446   6896   -251    164   -935       C  
ATOM    729  CE2 TYR A 108      25.169 -17.644 -46.018  1.00 57.75           C  
ANISOU  729  CE2 TYR A 108     7744   7132   7066   -175    190  -1008       C  
ATOM    730  CZ  TYR A 108      24.599 -18.416 -45.010  1.00 58.41           C  
ANISOU  730  CZ  TYR A 108     7794   7374   7026   -191    205   -984       C  
ATOM    731  OH  TYR A 108      23.233 -18.391 -44.801  1.00 58.97           O  
ANISOU  731  OH  TYR A 108     7835   7501   7069   -145    262  -1000       O  
ATOM    732  N   LEU A 109      27.848 -20.499 -48.364  1.00 48.79           N  
ANISOU  732  N   LEU A 109     6623   5866   6047   -258     49   -643       N  
ATOM    733  CA  LEU A 109      27.031 -21.695 -48.591  1.00 47.38           C  
ANISOU  733  CA  LEU A 109     6424   5729   5851   -249     61   -548       C  
ATOM    734  C   LEU A 109      27.686 -22.899 -49.311  1.00 45.84           C  
ANISOU  734  C   LEU A 109     6230   5498   5690   -265     27   -430       C  
ATOM    735  O   LEU A 109      27.274 -24.040 -49.080  1.00 45.45           O  
ANISOU  735  O   LEU A 109     6161   5502   5605   -279     26   -351       O  
ATOM    736  CB  LEU A 109      25.742 -21.317 -49.337  1.00 47.11           C  
ANISOU  736  CB  LEU A 109     6385   5646   5867   -197    103   -566       C  
ATOM    737  CG  LEU A 109      24.548 -20.817 -48.516  1.00 47.46           C  
ANISOU  737  CG  LEU A 109     6407   5770   5856   -173    151   -637       C  
ATOM    738  CD1 LEU A 109      24.730 -21.119 -47.033  1.00 47.39           C  
ANISOU  738  CD1 LEU A 109     6381   5900   5726   -213    148   -658       C  
ATOM    739  CD2 LEU A 109      24.314 -19.336 -48.739  1.00 47.77           C  
ANISOU  739  CD2 LEU A 109     6464   5734   5955   -129    180   -746       C  
ATOM    740  N   ILE A 110      28.672 -22.658 -50.177  1.00 44.17           N  
ANISOU  740  N   ILE A 110     6039   5193   5550   -262      2   -417       N  
ATOM    741  CA  ILE A 110      29.214 -23.709 -51.052  1.00 42.39           C  
ANISOU  741  CA  ILE A 110     5816   4919   5370   -262    -20   -319       C  
ATOM    742  C   ILE A 110      30.587 -24.203 -50.596  1.00 42.10           C  
ANISOU  742  C   ILE A 110     5773   4910   5312   -296    -61   -272       C  
ATOM    743  O   ILE A 110      31.444 -23.404 -50.231  1.00 42.31           O  
ANISOU  743  O   ILE A 110     5803   4941   5334   -315    -79   -321       O  
ATOM    744  CB  ILE A 110      29.366 -23.203 -52.496  1.00 41.50           C  
ANISOU  744  CB  ILE A 110     5724   4694   5351   -227    -16   -323       C  
ATOM    745  CG1 ILE A 110      28.076 -22.548 -53.011  1.00 40.56           C  
ANISOU  745  CG1 ILE A 110     5604   4546   5259   -188     21   -366       C  
ATOM    746  CG2 ILE A 110      29.773 -24.325 -53.396  1.00 41.12           C  
ANISOU  746  CG2 ILE A 110     5679   4606   5340   -222    -32   -237       C  
ATOM    747  CD1 ILE A 110      26.900 -23.437 -53.064  1.00 38.96           C  
ANISOU  747  CD1 ILE A 110     5385   4386   5033   -182     38   -326       C  
ATOM    748  N   ASP A 111      30.803 -25.518 -50.634  1.00 41.56           N  
ANISOU  748  N   ASP A 111     5694   4857   5239   -304    -75   -176       N  
ATOM    749  CA  ASP A 111      32.108 -26.095 -50.275  1.00 41.33           C  
ANISOU  749  CA  ASP A 111     5652   4853   5199   -327   -112   -113       C  
ATOM    750  C   ASP A 111      33.079 -26.005 -51.462  1.00 40.37           C  
ANISOU  750  C   ASP A 111     5544   4634   5161   -305   -125    -93       C  
ATOM    751  O   ASP A 111      32.843 -26.589 -52.523  1.00 39.68           O  
ANISOU  751  O   ASP A 111     5470   4477   5132   -277   -113    -57       O  
ATOM    752  CB  ASP A 111      31.966 -27.553 -49.812  1.00 41.56           C  
ANISOU  752  CB  ASP A 111     5661   4928   5201   -338   -119     -9       C  
ATOM    753  CG  ASP A 111      31.356 -27.684 -48.405  1.00 43.03           C  
ANISOU  753  CG  ASP A 111     5822   5243   5286   -369   -113     -6       C  
ATOM    754  OD1 ASP A 111      31.339 -26.694 -47.629  1.00 41.71           O  
ANISOU  754  OD1 ASP A 111     5649   5144   5055   -385   -113    -89       O  
ATOM    755  OD2 ASP A 111      30.902 -28.810 -48.073  1.00 45.02           O  
ANISOU  755  OD2 ASP A 111     6056   5527   5522   -378   -109     81       O  
ATOM    756  N   SER A 112      34.167 -25.263 -51.266  1.00 40.07           N  
ANISOU  756  N   SER A 112     5499   4601   5126   -323   -149   -121       N  
ATOM    757  CA  SER A 112      35.122 -24.952 -52.333  1.00 39.38           C  
ANISOU  757  CA  SER A 112     5417   4433   5113   -306   -157   -108       C  
ATOM    758  C   SER A 112      36.509 -24.752 -51.712  1.00 39.23           C  
ANISOU  758  C   SER A 112     5369   4460   5075   -340   -196    -91       C  
ATOM    759  O   SER A 112      36.795 -23.692 -51.163  1.00 39.55           O  
ANISOU  759  O   SER A 112     5407   4524   5097   -373   -210   -163       O  
ATOM    760  CB  SER A 112      34.672 -23.682 -53.096  1.00 39.24           C  
ANISOU  760  CB  SER A 112     5421   4342   5145   -288   -134   -185       C  
ATOM    761  OG  SER A 112      35.438 -23.434 -54.279  1.00 38.94           O  
ANISOU  761  OG  SER A 112     5385   4229   5180   -268   -136   -159       O  
ATOM    762  N   PRO A 113      37.387 -25.765 -51.799  1.00 38.65           N  
ANISOU  762  N   PRO A 113     5273   4399   5011   -333   -216      1       N  
ATOM    763  CA  PRO A 113      37.346 -27.059 -52.503  1.00 37.82           C  
ANISOU  763  CA  PRO A 113     5173   4252   4947   -294   -203     85       C  
ATOM    764  C   PRO A 113      36.139 -27.948 -52.233  1.00 37.04           C  
ANISOU  764  C   PRO A 113     5086   4164   4823   -288   -184    107       C  
ATOM    765  O   PRO A 113      35.561 -27.890 -51.161  1.00 37.08           O  
ANISOU  765  O   PRO A 113     5083   4247   4760   -316   -186     93       O  
ATOM    766  CB  PRO A 113      38.608 -27.763 -52.003  1.00 38.37           C  
ANISOU  766  CB  PRO A 113     5202   4369   5007   -302   -236    169       C  
ATOM    767  CG  PRO A 113      39.540 -26.668 -51.698  1.00 38.93           C  
ANISOU  767  CG  PRO A 113     5251   4473   5067   -336   -263    128       C  
ATOM    768  CD  PRO A 113      38.674 -25.582 -51.110  1.00 39.28           C  
ANISOU  768  CD  PRO A 113     5317   4543   5066   -368   -257     23       C  
ATOM    769  N   PRO A 114      35.768 -28.779 -53.220  1.00 36.18           N  
ANISOU  769  N   PRO A 114     4996   3982   4770   -253   -163    141       N  
ATOM    770  CA  PRO A 114      34.602 -29.641 -53.090  1.00 35.72           C  
ANISOU  770  CA  PRO A 114     4947   3921   4703   -253   -146    162       C  
ATOM    771  C   PRO A 114      34.844 -30.817 -52.152  1.00 36.01           C  
ANISOU  771  C   PRO A 114     4960   4007   4716   -269   -161    256       C  
ATOM    772  O   PRO A 114      35.980 -31.056 -51.746  1.00 36.12           O  
ANISOU  772  O   PRO A 114     4948   4050   4726   -269   -186    310       O  
ATOM    773  CB  PRO A 114      34.352 -30.111 -54.525  1.00 35.08           C  
ANISOU  773  CB  PRO A 114     4892   3744   4693   -216   -126    161       C  
ATOM    774  CG  PRO A 114      35.641 -29.965 -55.218  1.00 34.88           C  
ANISOU  774  CG  PRO A 114     4862   3682   4710   -190   -135    175       C  
ATOM    775  CD  PRO A 114      36.345 -28.831 -54.578  1.00 35.62           C  
ANISOU  775  CD  PRO A 114     4937   3828   4771   -214   -154    146       C  
ATOM    776  N   THR A 115      33.776 -31.540 -51.819  1.00 35.84           N  
ANISOU  776  N   THR A 115     4940   3997   4682   -281   -147    283       N  
ATOM    777  CA  THR A 115      33.847 -32.558 -50.795  1.00 36.28           C  
ANISOU  777  CA  THR A 115     4967   4108   4708   -302   -159    380       C  
ATOM    778  C   THR A 115      33.306 -33.901 -51.266  1.00 36.23           C  
ANISOU  778  C   THR A 115     4972   4026   4770   -293   -145    444       C  
ATOM    779  O   THR A 115      34.082 -34.789 -51.601  1.00 36.62           O  
ANISOU  779  O   THR A 115     5019   4014   4881   -269   -152    510       O  
ATOM    780  CB  THR A 115      33.114 -32.088 -49.525  1.00 36.71           C  
ANISOU  780  CB  THR A 115     5000   4285   4663   -341   -158    363       C  
ATOM    781  OG1 THR A 115      31.957 -31.345 -49.899  1.00 36.84           O  
ANISOU  781  OG1 THR A 115     5037   4289   4670   -341   -130    273       O  
ATOM    782  CG2 THR A 115      34.008 -31.178 -48.686  1.00 36.74           C  
ANISOU  782  CG2 THR A 115     4982   4382   4596   -359   -184    333       C  
ATOM    783  N   TYR A 116      31.986 -34.042 -51.294  1.00 36.27           N  
ANISOU  783  N   TYR A 116     4984   4029   4766   -312   -125    423       N  
ATOM    784  CA  TYR A 116      31.329 -35.349 -51.453  1.00 36.55           C  
ANISOU  784  CA  TYR A 116     5021   4008   4857   -324   -115    490       C  
ATOM    785  C   TYR A 116      30.910 -35.691 -52.894  1.00 36.33           C  
ANISOU  785  C   TYR A 116     5030   3862   4912   -304   -101    440       C  
ATOM    786  O   TYR A 116      30.959 -34.859 -53.800  1.00 35.87           O  
ANISOU  786  O   TYR A 116     4993   3777   4860   -280    -96    356       O  
ATOM    787  CB  TYR A 116      30.087 -35.428 -50.554  1.00 36.81           C  
ANISOU  787  CB  TYR A 116     5031   4124   4831   -366   -102    510       C  
ATOM    788  CG  TYR A 116      30.323 -35.111 -49.084  1.00 36.80           C  
ANISOU  788  CG  TYR A 116     4992   4262   4729   -390   -112    554       C  
ATOM    789  CD1 TYR A 116      30.074 -33.828 -48.576  1.00 35.95           C  
ANISOU  789  CD1 TYR A 116     4878   4250   4532   -396   -107    467       C  
ATOM    790  CD2 TYR A 116      30.756 -36.100 -48.191  1.00 37.07           C  
ANISOU  790  CD2 TYR A 116     4993   4336   4755   -406   -126    681       C  
ATOM    791  CE1 TYR A 116      30.276 -33.528 -47.223  1.00 36.14           C  
ANISOU  791  CE1 TYR A 116     4866   4413   4451   -421   -116    491       C  
ATOM    792  CE2 TYR A 116      30.973 -35.808 -46.839  1.00 37.21           C  
ANISOU  792  CE2 TYR A 116     4970   4502   4665   -429   -138    722       C  
ATOM    793  CZ  TYR A 116      30.726 -34.522 -46.364  1.00 36.68           C  
ANISOU  793  CZ  TYR A 116     4901   4537   4501   -438   -133    620       C  
ATOM    794  OH  TYR A 116      30.932 -34.233 -45.040  1.00 36.46           O  
ANISOU  794  OH  TYR A 116     4833   4663   4356   -464   -145    647       O  
ATOM    795  N   ASN A 117      30.511 -36.945 -53.089  1.00 37.06           N  
ANISOU  795  N   ASN A 117     5127   3885   5070   -316    -97    496       N  
ATOM    796  CA  ASN A 117      29.898 -37.391 -54.345  1.00 37.10           C  
ANISOU  796  CA  ASN A 117     5163   3791   5143   -312    -86    443       C  
ATOM    797  C   ASN A 117      29.049 -38.651 -54.129  1.00 37.65           C  
ANISOU  797  C   ASN A 117     5226   3814   5265   -353    -82    504       C  
ATOM    798  O   ASN A 117      28.946 -39.141 -53.010  1.00 38.53           O  
ANISOU  798  O   ASN A 117     5307   3973   5358   -381    -85    598       O  
ATOM    799  CB  ASN A 117      30.944 -37.555 -55.475  1.00 36.95           C  
ANISOU  799  CB  ASN A 117     5172   3682   5186   -261    -87    410       C  
ATOM    800  CG  ASN A 117      31.857 -38.770 -55.298  1.00 37.81           C  
ANISOU  800  CG  ASN A 117     5279   3720   5367   -241    -91    495       C  
ATOM    801  OD1 ASN A 117      31.638 -39.626 -54.437  1.00 39.04           O  
ANISOU  801  OD1 ASN A 117     5416   3876   5542   -268    -95    586       O  
ATOM    802  ND2 ASN A 117      32.891 -38.843 -56.132  1.00 36.60           N  
ANISOU  802  ND2 ASN A 117     5143   3507   5257   -189    -87    471       N  
ATOM    803  N   VAL A 118      28.446 -39.157 -55.198  1.00 37.70           N  
ANISOU  803  N   VAL A 118     5258   3734   5334   -360    -77    454       N  
ATOM    804  CA  VAL A 118      27.451 -40.230 -55.111  1.00 38.46           C  
ANISOU  804  CA  VAL A 118     5346   3782   5483   -412    -75    494       C  
ATOM    805  C   VAL A 118      27.954 -41.509 -54.405  1.00 39.74           C  
ANISOU  805  C   VAL A 118     5499   3885   5716   -423    -78    613       C  
ATOM    806  O   VAL A 118      27.169 -42.202 -53.752  1.00 40.57           O  
ANISOU  806  O   VAL A 118     5579   3995   5839   -476    -76    687       O  
ATOM    807  CB  VAL A 118      26.856 -40.572 -56.520  1.00 38.25           C  
ANISOU  807  CB  VAL A 118     5352   3667   5515   -419    -74    403       C  
ATOM    808  CG1 VAL A 118      27.862 -41.335 -57.392  1.00 38.30           C  
ANISOU  808  CG1 VAL A 118     5396   3551   5606   -377    -74    383       C  
ATOM    809  CG2 VAL A 118      25.579 -41.352 -56.372  1.00 38.38           C  
ANISOU  809  CG2 VAL A 118     5350   3664   5566   -488    -75    429       C  
ATOM    810  N   HIS A 119      29.248 -41.808 -54.508  1.00 40.00           N  
ANISOU  810  N   HIS A 119     5544   3864   5788   -372    -82    642       N  
ATOM    811  CA  HIS A 119      29.811 -42.979 -53.821  1.00 41.03           C  
ANISOU  811  CA  HIS A 119     5660   3937   5991   -371    -84    768       C  
ATOM    812  C   HIS A 119      30.405 -42.682 -52.432  1.00 41.11           C  
ANISOU  812  C   HIS A 119     5626   4067   5928   -368    -94    876       C  
ATOM    813  O   HIS A 119      30.445 -43.574 -51.589  1.00 42.02           O  
ANISOU  813  O   HIS A 119     5713   4174   6078   -387    -96   1003       O  
ATOM    814  CB  HIS A 119      30.858 -43.689 -54.705  1.00 41.42           C  
ANISOU  814  CB  HIS A 119     5743   3853   6143   -313    -79    752       C  
ATOM    815  CG  HIS A 119      30.296 -44.257 -55.979  1.00 41.70           C  
ANISOU  815  CG  HIS A 119     5821   3765   6257   -321    -71    654       C  
ATOM    816  ND1 HIS A 119      31.053 -44.413 -57.126  1.00 40.79           N  
ANISOU  816  ND1 HIS A 119     5742   3563   6193   -264    -61    574       N  
ATOM    817  CD2 HIS A 119      29.046 -44.678 -56.293  1.00 40.71           C  
ANISOU  817  CD2 HIS A 119     5704   3602   6161   -383    -71    619       C  
ATOM    818  CE1 HIS A 119      30.293 -44.914 -58.084  1.00 40.68           C  
ANISOU  818  CE1 HIS A 119     5761   3465   6232   -290    -57    488       C  
ATOM    819  NE2 HIS A 119      29.073 -45.086 -57.605  1.00 40.71           N  
ANISOU  819  NE2 HIS A 119     5747   3494   6227   -365    -65    514       N  
ATOM    820  N   TYR A 120      30.848 -41.449 -52.182  1.00 40.39           N  
ANISOU  820  N   TYR A 120     5525   4087   5735   -348   -101    829       N  
ATOM    821  CA  TYR A 120      31.553 -41.121 -50.921  1.00 40.66           C  
ANISOU  821  CA  TYR A 120     5516   4242   5691   -346   -116    916       C  
ATOM    822  C   TYR A 120      30.778 -40.137 -50.010  1.00 40.33           C  
ANISOU  822  C   TYR A 120     5447   4355   5521   -386   -115    893       C  
ATOM    823  O   TYR A 120      30.547 -38.987 -50.378  1.00 39.58           O  
ANISOU  823  O   TYR A 120     5366   4303   5369   -380   -112    781       O  
ATOM    824  CB  TYR A 120      32.977 -40.614 -51.228  1.00 40.32           C  
ANISOU  824  CB  TYR A 120     5476   4199   5644   -289   -128    893       C  
ATOM    825  CG  TYR A 120      33.845 -41.686 -51.842  1.00 40.67           C  
ANISOU  825  CG  TYR A 120     5534   4112   5808   -241   -124    941       C  
ATOM    826  CD1 TYR A 120      33.718 -42.022 -53.186  1.00 41.24           C  
ANISOU  826  CD1 TYR A 120     5651   4054   5964   -216   -107    856       C  
ATOM    827  CD2 TYR A 120      34.766 -42.392 -51.081  1.00 41.56           C  
ANISOU  827  CD2 TYR A 120     5609   4233   5948   -218   -136   1073       C  
ATOM    828  CE1 TYR A 120      34.492 -43.030 -53.762  1.00 40.97           C  
ANISOU  828  CE1 TYR A 120     5631   3895   6042   -167    -98    887       C  
ATOM    829  CE2 TYR A 120      35.549 -43.402 -51.653  1.00 41.93           C  
ANISOU  829  CE2 TYR A 120     5666   4149   6115   -165   -128   1118       C  
ATOM    830  CZ  TYR A 120      35.393 -43.718 -52.994  1.00 41.34           C  
ANISOU  830  CZ  TYR A 120     5642   3939   6126   -139   -106   1018       C  
ATOM    831  OH  TYR A 120      36.142 -44.711 -53.581  1.00 42.15           O  
ANISOU  831  OH  TYR A 120     5757   3910   6349    -81    -91   1046       O  
ATOM    832  N   GLY A 121      30.378 -40.619 -48.828  1.00 40.88           N  
ANISOU  832  N   GLY A 121     5475   4507   5550   -425   -116   1003       N  
ATOM    833  CA  GLY A 121      29.668 -39.813 -47.825  1.00 40.76           C  
ANISOU  833  CA  GLY A 121     5426   4653   5406   -460   -111    991       C  
ATOM    834  C   GLY A 121      30.588 -39.325 -46.720  1.00 41.13           C  
ANISOU  834  C   GLY A 121     5437   4836   5353   -453   -132   1038       C  
ATOM    835  O   GLY A 121      30.139 -38.724 -45.742  1.00 41.27           O  
ANISOU  835  O   GLY A 121     5424   5002   5254   -481   -128   1034       O  
ATOM    836  N   TYR A 122      31.876 -39.630 -46.870  1.00 41.02           N  
ANISOU  836  N   TYR A 122     5423   4778   5384   -416   -153   1084       N  
ATOM    837  CA  TYR A 122      32.949 -39.057 -46.074  1.00 40.86           C  
ANISOU  837  CA  TYR A 122     5371   4876   5279   -405   -181   1107       C  
ATOM    838  C   TYR A 122      33.902 -38.450 -47.087  1.00 39.90           C  
ANISOU  838  C   TYR A 122     5282   4676   5203   -361   -190   1014       C  
ATOM    839  O   TYR A 122      33.765 -38.712 -48.273  1.00 39.29           O  
ANISOU  839  O   TYR A 122     5246   4461   5222   -336   -174    962       O  
ATOM    840  CB  TYR A 122      33.660 -40.124 -45.238  1.00 42.02           C  
ANISOU  840  CB  TYR A 122     5470   5053   5441   -401   -200   1283       C  
ATOM    841  CG  TYR A 122      34.046 -41.378 -45.998  1.00 42.31           C  
ANISOU  841  CG  TYR A 122     5524   4917   5634   -365   -193   1361       C  
ATOM    842  CD1 TYR A 122      35.311 -41.513 -46.562  1.00 42.06           C  
ANISOU  842  CD1 TYR A 122     5497   4814   5669   -310   -207   1367       C  
ATOM    843  CD2 TYR A 122      33.143 -42.432 -46.145  1.00 43.17           C  
ANISOU  843  CD2 TYR A 122     5642   4932   5829   -388   -172   1425       C  
ATOM    844  CE1 TYR A 122      35.670 -42.666 -47.267  1.00 43.30           C  
ANISOU  844  CE1 TYR A 122     5671   4807   5973   -269   -195   1428       C  
ATOM    845  CE2 TYR A 122      33.489 -43.599 -46.847  1.00 43.97           C  
ANISOU  845  CE2 TYR A 122     5762   4860   6084   -355   -164   1484       C  
ATOM    846  CZ  TYR A 122      34.753 -43.712 -47.409  1.00 44.22           C  
ANISOU  846  CZ  TYR A 122     5802   4820   6178   -292   -174   1481       C  
ATOM    847  OH  TYR A 122      35.103 -44.855 -48.105  1.00 43.33           O  
ANISOU  847  OH  TYR A 122     5710   4534   6219   -252   -161   1527       O  
ATOM    848  N   LYS A 123      34.859 -37.643 -46.633  1.00 39.78           N  
ANISOU  848  N   LYS A 123     5245   4755   5116   -355   -216    993       N  
ATOM    849  CA  LYS A 123      35.821 -36.997 -47.537  1.00 38.68           C  
ANISOU  849  CA  LYS A 123     5126   4554   5016   -318   -225    914       C  
ATOM    850  C   LYS A 123      36.981 -37.944 -47.883  1.00 39.03           C  
ANISOU  850  C   LYS A 123     5156   4523   5153   -272   -236   1013       C  
ATOM    851  O   LYS A 123      37.481 -38.690 -47.017  1.00 40.15           O  
ANISOU  851  O   LYS A 123     5251   4719   5285   -271   -255   1146       O  
ATOM    852  CB  LYS A 123      36.332 -35.682 -46.941  1.00 38.30           C  
ANISOU  852  CB  LYS A 123     5059   4630   4862   -340   -249    841       C  
ATOM    853  CG  LYS A 123      35.201 -34.673 -46.688  1.00 37.69           C  
ANISOU  853  CG  LYS A 123     5001   4613   4706   -374   -231    727       C  
ATOM    854  CD  LYS A 123      35.682 -33.314 -46.133  1.00 35.45           C  
ANISOU  854  CD  LYS A 123     4707   4435   4329   -396   -253    634       C  
ATOM    855  CE  LYS A 123      34.769 -32.781 -45.006  1.00 34.46           C  
ANISOU  855  CE  LYS A 123     4565   4446   4081   -437   -244    592       C  
ATOM    856  NZ  LYS A 123      35.349 -33.025 -43.656  1.00 32.59           N  
ANISOU  856  NZ  LYS A 123     4273   4367   3741   -467   -277    674       N  
ATOM    857  N   SER A 124      37.402 -37.897 -49.150  1.00 37.87           N  
ANISOU  857  N   SER A 124     5042   4255   5092   -229   -223    951       N  
ATOM    858  CA  SER A 124      38.333 -38.867 -49.704  1.00 37.75           C  
ANISOU  858  CA  SER A 124     5021   4142   5182   -174   -220   1025       C  
ATOM    859  C   SER A 124      39.106 -38.265 -50.862  1.00 36.73           C  
ANISOU  859  C   SER A 124     4911   3952   5092   -132   -213    938       C  
ATOM    860  O   SER A 124      38.580 -37.406 -51.583  1.00 35.83           O  
ANISOU  860  O   SER A 124     4834   3819   4961   -143   -199    820       O  
ATOM    861  CB  SER A 124      37.558 -40.084 -50.211  1.00 38.18           C  
ANISOU  861  CB  SER A 124     5106   4064   5336   -164   -192   1058       C  
ATOM    862  OG  SER A 124      36.682 -39.732 -51.282  1.00 37.25           O  
ANISOU  862  OG  SER A 124     5042   3869   5242   -170   -168    933       O  
ATOM    863  N   TRP A 125      40.345 -38.722 -51.057  1.00 36.57           N  
ANISOU  863  N   TRP A 125     4861   3906   5126    -82   -219   1005       N  
ATOM    864  CA  TRP A 125      41.122 -38.257 -52.195  1.00 35.76           C  
ANISOU  864  CA  TRP A 125     4771   3750   5066    -38   -207    935       C  
ATOM    865  C   TRP A 125      40.384 -38.577 -53.515  1.00 34.72           C  
ANISOU  865  C   TRP A 125     4701   3487   5005    -14   -168    848       C  
ATOM    866  O   TRP A 125      40.248 -37.721 -54.382  1.00 33.90           O  
ANISOU  866  O   TRP A 125     4624   3371   4886    -13   -156    745       O  
ATOM    867  CB  TRP A 125      42.565 -38.794 -52.186  1.00 36.33           C  
ANISOU  867  CB  TRP A 125     4794   3821   5190     19   -215   1029       C  
ATOM    868  CG  TRP A 125      43.401 -38.063 -53.209  1.00 37.19           C  
ANISOU  868  CG  TRP A 125     4902   3913   5316     53   -205    958       C  
ATOM    869  CD1 TRP A 125      43.764 -38.512 -54.441  1.00 37.09           C  
ANISOU  869  CD1 TRP A 125     4910   3794   5387    117   -169    927       C  
ATOM    870  CD2 TRP A 125      43.890 -36.709 -53.115  1.00 38.62           C  
ANISOU  870  CD2 TRP A 125     5061   4186   5426     19   -228    903       C  
ATOM    871  NE1 TRP A 125      44.469 -37.541 -55.114  1.00 37.90           N  
ANISOU  871  NE1 TRP A 125     5001   3927   5472    127   -167    869       N  
ATOM    872  CE2 TRP A 125      44.561 -36.424 -54.327  1.00 37.66           C  
ANISOU  872  CE2 TRP A 125     4944   4010   5354     66   -203    856       C  
ATOM    873  CE3 TRP A 125      43.840 -35.720 -52.116  1.00 38.23           C  
ANISOU  873  CE3 TRP A 125     4987   4259   5278    -47   -266    886       C  
ATOM    874  CZ2 TRP A 125      45.181 -35.196 -54.570  1.00 36.59           C  
ANISOU  874  CZ2 TRP A 125     4788   3933   5182     45   -217    806       C  
ATOM    875  CZ3 TRP A 125      44.458 -34.496 -52.358  1.00 38.44           C  
ANISOU  875  CZ3 TRP A 125     4998   4334   5273    -68   -280    823       C  
ATOM    876  CH2 TRP A 125      45.123 -34.248 -53.576  1.00 37.68           C  
ANISOU  876  CH2 TRP A 125     4905   4176   5237    -24   -256    790       C  
ATOM    877  N   GLU A 126      39.867 -39.796 -53.633  1.00 34.75           N  
ANISOU  877  N   GLU A 126     4725   3397   5083     -1   -150    892       N  
ATOM    878  CA  GLU A 126      39.126 -40.221 -54.820  1.00 33.63           C  
ANISOU  878  CA  GLU A 126     4638   3134   5005     13   -119    807       C  
ATOM    879  C   GLU A 126      37.923 -39.297 -55.134  1.00 32.60           C  
ANISOU  879  C   GLU A 126     4542   3035   4810    -37   -116    699       C  
ATOM    880  O   GLU A 126      37.650 -39.051 -56.313  1.00 31.95           O  
ANISOU  880  O   GLU A 126     4495   2896   4747    -20    -97    604       O  
ATOM    881  CB  GLU A 126      38.711 -41.703 -54.680  1.00 33.91           C  
ANISOU  881  CB  GLU A 126     4685   3064   5134     20   -106    878       C  
ATOM    882  CG  GLU A 126      37.726 -42.256 -55.728  1.00 32.48           C  
ANISOU  882  CG  GLU A 126     4561   2764   5017     13    -80    790       C  
ATOM    883  CD  GLU A 126      38.276 -42.397 -57.153  1.00 31.73           C  
ANISOU  883  CD  GLU A 126     4496   2580   4979     75    -53    702       C  
ATOM    884  OE1 GLU A 126      37.435 -42.465 -58.075  1.00 31.65           O  
ANISOU  884  OE1 GLU A 126     4531   2513   4983     60    -39    602       O  
ATOM    885  OE2 GLU A 126      39.509 -42.461 -57.385  1.00 31.87           O  
ANISOU  885  OE2 GLU A 126     4492   2593   5025    138    -45    730       O  
ATOM    886  N   ALA A 127      37.223 -38.796 -54.108  1.00 32.01           N  
ANISOU  886  N   ALA A 127     4452   3053   4657    -94   -133    714       N  
ATOM    887  CA  ALA A 127      36.104 -37.866 -54.324  1.00 31.20           C  
ANISOU  887  CA  ALA A 127     4374   2986   4495   -133   -128    617       C  
ATOM    888  C   ALA A 127      36.593 -36.477 -54.727  1.00 30.97           C  
ANISOU  888  C   ALA A 127     4344   3008   4416   -124   -133    539       C  
ATOM    889  O   ALA A 127      35.996 -35.837 -55.584  1.00 30.56           O  
ANISOU  889  O   ALA A 127     4321   2933   4358   -124   -119    450       O  
ATOM    890  CB  ALA A 127      35.257 -37.756 -53.101  1.00 31.32           C  
ANISOU  890  CB  ALA A 127     4369   3089   4441   -188   -139    655       C  
ATOM    891  N   PHE A 128      37.669 -36.003 -54.100  1.00 31.66           N  
ANISOU  891  N   PHE A 128     4396   3165   4470   -120   -154    578       N  
ATOM    892  CA  PHE A 128      38.284 -34.748 -54.502  1.00 31.33           C  
ANISOU  892  CA  PHE A 128     4348   3157   4397   -115   -160    514       C  
ATOM    893  C   PHE A 128      38.989 -34.824 -55.859  1.00 31.69           C  
ANISOU  893  C   PHE A 128     4408   3127   4508    -61   -140    486       C  
ATOM    894  O   PHE A 128      38.980 -33.853 -56.616  1.00 31.23           O  
ANISOU  894  O   PHE A 128     4362   3066   4439    -57   -131    415       O  
ATOM    895  CB  PHE A 128      39.316 -34.260 -53.490  1.00 31.56           C  
ANISOU  895  CB  PHE A 128     4330   3284   4378   -132   -192    561       C  
ATOM    896  CG  PHE A 128      40.156 -33.124 -54.028  1.00 31.71           C  
ANISOU  896  CG  PHE A 128     4339   3318   4392   -126   -198    508       C  
ATOM    897  CD1 PHE A 128      39.614 -31.833 -54.159  1.00 30.84           C  
ANISOU  897  CD1 PHE A 128     4248   3228   4243   -156   -197    414       C  
ATOM    898  CD2 PHE A 128      41.452 -33.342 -54.486  1.00 31.55           C  
ANISOU  898  CD2 PHE A 128     4289   3282   4416    -86   -201    553       C  
ATOM    899  CE1 PHE A 128      40.370 -30.777 -54.697  1.00 28.76           C  
ANISOU  899  CE1 PHE A 128     3975   2964   3988   -154   -201    373       C  
ATOM    900  CE2 PHE A 128      42.215 -32.269 -55.026  1.00 31.28           C  
ANISOU  900  CE2 PHE A 128     4240   3262   4382    -86   -205    511       C  
ATOM    901  CZ  PHE A 128      41.666 -30.991 -55.125  1.00 28.20           C  
ANISOU  901  CZ  PHE A 128     3871   2886   3957   -124   -206    423       C  
ATOM    902  N   SER A 129      39.628 -35.954 -56.159  1.00 32.46           N  
ANISOU  902  N   SER A 129     4498   3164   4672    -16   -130    546       N  
ATOM    903  CA  SER A 129      40.548 -36.028 -57.299  1.00 32.45           C  
ANISOU  903  CA  SER A 129     4495   3112   4721     42   -110    529       C  
ATOM    904  C   SER A 129      39.875 -36.294 -58.641  1.00 32.14           C  
ANISOU  904  C   SER A 129     4504   2991   4718     67    -78    450       C  
ATOM    905  O   SER A 129      40.401 -35.920 -59.673  1.00 31.39           O  
ANISOU  905  O   SER A 129     4411   2882   4634    103    -59    409       O  
ATOM    906  CB  SER A 129      41.556 -37.129 -57.053  1.00 33.23           C  
ANISOU  906  CB  SER A 129     4563   3183   4880     89   -109    623       C  
ATOM    907  OG  SER A 129      40.885 -38.384 -57.008  1.00 35.67           O  
ANISOU  907  OG  SER A 129     4898   3410   5246     97    -96    650       O  
ATOM    908  N   ASN A 130      38.720 -36.951 -58.622  1.00 32.71           N  
ANISOU  908  N   ASN A 130     4609   3016   4804     44    -72    431       N  
ATOM    909  CA  ASN A 130      38.148 -37.548 -59.828  1.00 33.31           C  
ANISOU  909  CA  ASN A 130     4725   3007   4923     66    -46    364       C  
ATOM    910  C   ASN A 130      37.086 -36.625 -60.424  1.00 32.90           C  
ANISOU  910  C   ASN A 130     4698   2983   4821     35    -44    278       C  
ATOM    911  O   ASN A 130      35.935 -36.582 -59.956  1.00 32.89           O  
ANISOU  911  O   ASN A 130     4706   2995   4795    -12    -54    266       O  
ATOM    912  CB  ASN A 130      37.601 -38.968 -59.513  1.00 33.95           C  
ANISOU  912  CB  ASN A 130     4823   3007   5068     58    -43    401       C  
ATOM    913  CG  ASN A 130      37.128 -39.737 -60.758  1.00 34.73           C  
ANISOU  913  CG  ASN A 130     4965   3010   5222     80    -18    323       C  
ATOM    914  OD1 ASN A 130      36.724 -39.165 -61.761  1.00 32.56           O  
ANISOU  914  OD1 ASN A 130     4710   2747   4915     82     -9    236       O  
ATOM    915  ND2 ASN A 130      37.182 -41.057 -60.672  1.00 40.09           N  
ANISOU  915  ND2 ASN A 130     5655   3593   5985     95     -9    357       N  
ATOM    916  N   LEU A 131      37.486 -35.920 -61.482  1.00 32.78           N  
ANISOU  916  N   LEU A 131     4686   2978   4792     66    -30    226       N  
ATOM    917  CA  LEU A 131      36.665 -34.890 -62.119  1.00 32.62           C  
ANISOU  917  CA  LEU A 131     4678   2991   4724     48    -28    159       C  
ATOM    918  C   LEU A 131      35.446 -35.435 -62.912  1.00 33.16           C  
ANISOU  918  C   LEU A 131     4780   3020   4799     36    -20     96       C  
ATOM    919  O   LEU A 131      34.625 -34.653 -63.423  1.00 32.63           O  
ANISOU  919  O   LEU A 131     4719   2985   4693     20    -20     48       O  
ATOM    920  CB  LEU A 131      37.556 -34.031 -63.038  1.00 32.52           C  
ANISOU  920  CB  LEU A 131     4652   3005   4700     86    -14    141       C  
ATOM    921  CG  LEU A 131      38.786 -33.309 -62.443  1.00 32.46           C  
ANISOU  921  CG  LEU A 131     4605   3042   4686     91    -25    194       C  
ATOM    922  CD1 LEU A 131      39.506 -32.489 -63.513  1.00 32.26           C  
ANISOU  922  CD1 LEU A 131     4565   3039   4654    124     -7    179       C  
ATOM    923  CD2 LEU A 131      38.421 -32.403 -61.262  1.00 31.70           C  
ANISOU  923  CD2 LEU A 131     4496   2998   4550     37    -51    205       C  
ATOM    924  N   SER A 132      35.318 -36.764 -62.995  1.00 34.14           N  
ANISOU  924  N   SER A 132     4922   3073   4976     41    -14     99       N  
ATOM    925  CA  SER A 132      34.220 -37.412 -63.736  1.00 34.51           C  
ANISOU  925  CA  SER A 132     4999   3077   5037     21    -10     35       C  
ATOM    926  C   SER A 132      32.884 -37.373 -62.996  1.00 34.43           C  
ANISOU  926  C   SER A 132     4987   3087   5008    -44    -28     42       C  
ATOM    927  O   SER A 132      31.837 -37.471 -63.634  1.00 33.78           O  
ANISOU  927  O   SER A 132     4918   3002   4915    -69    -31    -16       O  
ATOM    928  CB  SER A 132      34.569 -38.872 -64.073  1.00 35.47           C  
ANISOU  928  CB  SER A 132     5142   3100   5236     45      3     28       C  
ATOM    929  OG  SER A 132      35.710 -38.966 -64.921  1.00 36.22           O  
ANISOU  929  OG  SER A 132     5237   3178   5345    112     27      8       O  
ATOM    930  N   TYR A 133      32.910 -37.229 -61.671  1.00 34.73           N  
ANISOU  930  N   TYR A 133     5003   3157   5035    -70    -41    111       N  
ATOM    931  CA  TYR A 133      31.672 -37.094 -60.908  1.00 35.63           C  
ANISOU  931  CA  TYR A 133     5108   3309   5121   -127    -52    121       C  
ATOM    932  C   TYR A 133      31.179 -35.625 -60.897  1.00 35.91           C  
ANISOU  932  C   TYR A 133     5130   3427   5085   -135    -54     86       C  
ATOM    933  O   TYR A 133      31.975 -34.690 -61.020  1.00 35.53           O  
ANISOU  933  O   TYR A 133     5075   3411   5014   -105    -52     81       O  
ATOM    934  CB  TYR A 133      31.863 -37.513 -59.455  1.00 35.92           C  
ANISOU  934  CB  TYR A 133     5123   3362   5162   -152    -62    211       C  
ATOM    935  CG  TYR A 133      32.272 -38.945 -59.165  1.00 38.08           C  
ANISOU  935  CG  TYR A 133     5402   3554   5514   -148    -61    274       C  
ATOM    936  CD1 TYR A 133      33.562 -39.394 -59.421  1.00 40.14           C  
ANISOU  936  CD1 TYR A 133     5664   3765   5821    -95    -53    301       C  
ATOM    937  CD2 TYR A 133      31.393 -39.825 -58.548  1.00 39.69           C  
ANISOU  937  CD2 TYR A 133     5602   3731   5748   -197    -65    319       C  
ATOM    938  CE1 TYR A 133      33.949 -40.696 -59.113  1.00 41.25           C  
ANISOU  938  CE1 TYR A 133     5807   3822   6044    -83    -50    366       C  
ATOM    939  CE2 TYR A 133      31.765 -41.122 -58.228  1.00 41.00           C  
ANISOU  939  CE2 TYR A 133     5770   3811   5997   -194    -63    389       C  
ATOM    940  CZ  TYR A 133      33.049 -41.559 -58.505  1.00 42.09           C  
ANISOU  940  CZ  TYR A 133     5913   3892   6188   -134    -55    412       C  
ATOM    941  OH  TYR A 133      33.436 -42.861 -58.195  1.00 43.01           O  
ANISOU  941  OH  TYR A 133     6030   3912   6400   -122    -50    487       O  
ATOM    942  N   TYR A 134      29.864 -35.438 -60.758  1.00 36.53           N  
ANISOU  942  N   TYR A 134     5202   3537   5139   -173    -57     65       N  
ATOM    943  CA  TYR A 134      29.310 -34.197 -60.219  1.00 36.52           C  
ANISOU  943  CA  TYR A 134     5181   3614   5080   -184    -57     54       C  
ATOM    944  C   TYR A 134      29.613 -34.234 -58.707  1.00 36.74           C  
ANISOU  944  C   TYR A 134     5190   3684   5087   -206    -62    115       C  
ATOM    945  O   TYR A 134      29.743 -35.315 -58.132  1.00 37.28           O  
ANISOU  945  O   TYR A 134     5256   3725   5185   -225    -67    173       O  
ATOM    946  CB  TYR A 134      27.782 -34.109 -60.451  1.00 36.86           C  
ANISOU  946  CB  TYR A 134     5215   3686   5106   -216    -56     21       C  
ATOM    947  CG  TYR A 134      27.324 -33.892 -61.896  1.00 37.31           C  
ANISOU  947  CG  TYR A 134     5280   3731   5164   -199    -55    -40       C  
ATOM    948  CD1 TYR A 134      27.446 -32.646 -62.510  1.00 37.68           C  
ANISOU  948  CD1 TYR A 134     5322   3813   5181   -163    -49    -70       C  
ATOM    949  CD2 TYR A 134      26.740 -34.922 -62.630  1.00 37.90           C  
ANISOU  949  CD2 TYR A 134     5366   3766   5269   -222    -62    -65       C  
ATOM    950  CE1 TYR A 134      27.023 -32.438 -63.828  1.00 38.20           C  
ANISOU  950  CE1 TYR A 134     5390   3886   5240   -147    -49   -113       C  
ATOM    951  CE2 TYR A 134      26.313 -34.729 -63.955  1.00 38.40           C  
ANISOU  951  CE2 TYR A 134     5433   3839   5319   -209    -65   -123       C  
ATOM    952  CZ  TYR A 134      26.454 -33.486 -64.554  1.00 39.18           C  
ANISOU  952  CZ  TYR A 134     5523   3985   5379   -170    -59   -142       C  
ATOM    953  OH  TYR A 134      26.031 -33.280 -65.871  1.00 38.97           O  
ANISOU  953  OH  TYR A 134     5494   3983   5331   -156    -63   -188       O  
ATOM    954  N   THR A 135      29.725 -33.073 -58.062  1.00 36.47           N  
ANISOU  954  N   THR A 135     5141   3714   5002   -205    -62    105       N  
ATOM    955  CA  THR A 135      29.983 -33.025 -56.616  1.00 36.66           C  
ANISOU  955  CA  THR A 135     5143   3797   4988   -228    -69    152       C  
ATOM    956  C   THR A 135      28.662 -33.058 -55.868  1.00 36.95           C  
ANISOU  956  C   THR A 135     5161   3891   4987   -266    -61    155       C  
ATOM    957  O   THR A 135      27.603 -33.019 -56.486  1.00 36.88           O  
ANISOU  957  O   THR A 135     5153   3874   4986   -272    -52    120       O  
ATOM    958  CB  THR A 135      30.803 -31.768 -56.221  1.00 36.67           C  
ANISOU  958  CB  THR A 135     5137   3843   4952   -214    -74    127       C  
ATOM    959  OG1 THR A 135      31.261 -31.886 -54.865  1.00 35.67           O  
ANISOU  959  OG1 THR A 135     4989   3780   4784   -238    -87    174       O  
ATOM    960  CG2 THR A 135      29.979 -30.474 -56.411  1.00 36.83           C  
ANISOU  960  CG2 THR A 135     5157   3893   4943   -210    -61     56       C  
ATOM    961  N   ARG A 136      28.716 -33.127 -54.544  1.00 37.46           N  
ANISOU  961  N   ARG A 136     5203   4026   5005   -291    -64    201       N  
ATOM    962  CA  ARG A 136      27.492 -33.211 -53.733  1.00 37.98           C  
ANISOU  962  CA  ARG A 136     5243   4161   5027   -326    -52    214       C  
ATOM    963  C   ARG A 136      27.474 -32.225 -52.558  1.00 38.21           C  
ANISOU  963  C   ARG A 136     5251   4297   4972   -332    -46    192       C  
ATOM    964  O   ARG A 136      28.385 -32.225 -51.729  1.00 38.21           O  
ANISOU  964  O   ARG A 136     5241   4339   4938   -338    -61    226       O  
ATOM    965  CB  ARG A 136      27.284 -34.648 -53.215  1.00 38.75           C  
ANISOU  965  CB  ARG A 136     5326   4246   5150   -361    -56    308       C  
ATOM    966  CG  ARG A 136      26.748 -35.604 -54.251  1.00 38.37           C  
ANISOU  966  CG  ARG A 136     5295   4104   5181   -370    -56    309       C  
ATOM    967  CD  ARG A 136      25.314 -35.266 -54.589  1.00 38.58           C  
ANISOU  967  CD  ARG A 136     5307   4160   5191   -390    -42    263       C  
ATOM    968  NE  ARG A 136      24.379 -35.838 -53.637  1.00 38.61           N  
ANISOU  968  NE  ARG A 136     5274   4224   5173   -439    -33    325       N  
ATOM    969  CZ  ARG A 136      23.959 -37.096 -53.672  1.00 40.69           C  
ANISOU  969  CZ  ARG A 136     5531   4436   5494   -480    -38    387       C  
ATOM    970  NH1 ARG A 136      24.400 -37.937 -54.601  1.00 41.56           N  
ANISOU  970  NH1 ARG A 136     5674   4429   5689   -476    -51    383       N  
ATOM    971  NH2 ARG A 136      23.099 -37.525 -52.765  1.00 42.86           N  
ANISOU  971  NH2 ARG A 136     5764   4775   5744   -526    -27    453       N  
ATOM    972  N   ALA A 137      26.413 -31.409 -52.505  1.00 38.23           N  
ANISOU  972  N   ALA A 137     5242   4345   4940   -331    -25    133       N  
ATOM    973  CA  ALA A 137      26.224 -30.367 -51.490  1.00 38.38           C  
ANISOU  973  CA  ALA A 137     5244   4458   4881   -331    -11     86       C  
ATOM    974  C   ALA A 137      25.904 -30.992 -50.137  1.00 39.19           C  
ANISOU  974  C   ALA A 137     5312   4664   4916   -368     -7    151       C  
ATOM    975  O   ALA A 137      26.397 -30.539 -49.106  1.00 39.37           O  
ANISOU  975  O   ALA A 137     5322   4771   4867   -376    -11    142       O  
ATOM    976  CB  ALA A 137      25.110 -29.418 -51.916  1.00 38.05           C  
ANISOU  976  CB  ALA A 137     5197   4425   4836   -308     16     10       C  
ATOM    977  N   LEU A 138      25.057 -32.025 -50.150  1.00 39.81           N  
ANISOU  977  N   LEU A 138     5370   4741   5013   -394      1    217       N  
ATOM    978  CA  LEU A 138      24.863 -32.901 -48.989  1.00 40.48           C  
ANISOU  978  CA  LEU A 138     5419   4909   5051   -434      3    312       C  
ATOM    979  C   LEU A 138      25.290 -34.312 -49.372  1.00 40.59           C  
ANISOU  979  C   LEU A 138     5442   4835   5145   -452    -18    411       C  
ATOM    980  O   LEU A 138      25.175 -34.702 -50.531  1.00 40.46           O  
ANISOU  980  O   LEU A 138     5451   4709   5212   -444    -23    394       O  
ATOM    981  CB  LEU A 138      23.407 -32.896 -48.526  1.00 40.95           C  
ANISOU  981  CB  LEU A 138     5439   5052   5068   -455     35    316       C  
ATOM    982  CG  LEU A 138      22.959 -31.774 -47.576  1.00 41.80           C  
ANISOU  982  CG  LEU A 138     5523   5289   5072   -443     63    248       C  
ATOM    983  CD1 LEU A 138      21.504 -31.996 -47.137  1.00 42.11           C  
ANISOU  983  CD1 LEU A 138     5512   5413   5074   -464     99    273       C  
ATOM    984  CD2 LEU A 138      23.874 -31.662 -46.357  1.00 42.02           C  
ANISOU  984  CD2 LEU A 138     5540   5413   5012   -455     50    272       C  
ATOM    985  N   PRO A 139      25.792 -35.087 -48.404  1.00 41.21           N  
ANISOU  985  N   PRO A 139     5497   4962   5199   -476    -29    514       N  
ATOM    986  CA  PRO A 139      26.237 -36.442 -48.720  1.00 41.38           C  
ANISOU  986  CA  PRO A 139     5526   4887   5309   -487    -45    613       C  
ATOM    987  C   PRO A 139      25.072 -37.361 -49.043  1.00 41.72           C  
ANISOU  987  C   PRO A 139     5557   4884   5411   -525    -32    656       C  
ATOM    988  O   PRO A 139      23.959 -37.072 -48.634  1.00 42.05           O  
ANISOU  988  O   PRO A 139     5568   5008   5402   -549    -10    645       O  
ATOM    989  CB  PRO A 139      26.909 -36.897 -47.430  1.00 42.14           C  
ANISOU  989  CB  PRO A 139     5588   5075   5350   -503    -58    722       C  
ATOM    990  CG  PRO A 139      26.229 -36.132 -46.364  1.00 42.79           C  
ANISOU  990  CG  PRO A 139     5633   5316   5308   -521    -39    698       C  
ATOM    991  CD  PRO A 139      25.874 -34.799 -46.963  1.00 41.99           C  
ANISOU  991  CD  PRO A 139     5558   5212   5185   -493    -25    549       C  
ATOM    992  N   PRO A 140      25.318 -38.450 -49.794  1.00 42.11           N  
ANISOU  992  N   PRO A 140     5629   4801   5570   -530    -43    698       N  
ATOM    993  CA  PRO A 140      24.294 -39.488 -49.977  1.00 42.68           C  
ANISOU  993  CA  PRO A 140     5686   4822   5709   -580    -36    752       C  
ATOM    994  C   PRO A 140      23.786 -40.123 -48.680  1.00 43.65           C  
ANISOU  994  C   PRO A 140     5755   5037   5793   -628    -26    881       C  
ATOM    995  O   PRO A 140      24.499 -40.168 -47.674  1.00 44.41           O  
ANISOU  995  O   PRO A 140     5829   5209   5834   -621    -31    958       O  
ATOM    996  CB  PRO A 140      25.006 -40.569 -50.820  1.00 42.89           C  
ANISOU  996  CB  PRO A 140     5750   4686   5861   -570    -52    778       C  
ATOM    997  CG  PRO A 140      26.439 -40.097 -51.012  1.00 42.83           C  
ANISOU  997  CG  PRO A 140     5771   4659   5845   -509    -66    750       C  
ATOM    998  CD  PRO A 140      26.454 -38.630 -50.721  1.00 41.93           C  
ANISOU  998  CD  PRO A 140     5649   4660   5621   -488    -61    669       C  
ATOM    999  N   VAL A 141      22.551 -40.605 -48.720  1.00 43.98           N  
ANISOU  999  N   VAL A 141     5769   5082   5861   -679    -12    907       N  
ATOM   1000  CA  VAL A 141      22.046 -41.492 -47.696  1.00 44.95           C  
ANISOU 1000  CA  VAL A 141     5840   5259   5980   -734     -2   1049       C  
ATOM   1001  C   VAL A 141      22.775 -42.816 -47.826  1.00 45.72           C  
ANISOU 1001  C   VAL A 141     5954   5219   6197   -744    -20   1153       C  
ATOM   1002  O   VAL A 141      22.885 -43.347 -48.917  1.00 45.81           O  
ANISOU 1002  O   VAL A 141     6008   5077   6321   -741    -31   1107       O  
ATOM   1003  CB  VAL A 141      20.545 -41.716 -47.860  1.00 45.08           C  
ANISOU 1003  CB  VAL A 141     5820   5297   6012   -791     16   1050       C  
ATOM   1004  CG1 VAL A 141      20.105 -42.926 -47.077  1.00 46.34           C  
ANISOU 1004  CG1 VAL A 141     5932   5461   6214   -856     22   1211       C  
ATOM   1005  CG2 VAL A 141      19.789 -40.482 -47.417  1.00 44.47           C  
ANISOU 1005  CG2 VAL A 141     5708   5379   5807   -776     43    978       C  
ATOM   1006  N   ALA A 142      23.282 -43.342 -46.719  1.00 47.01           N  
ANISOU 1006  N   ALA A 142     6084   5441   6336   -752    -22   1293       N  
ATOM   1007  CA  ALA A 142      23.987 -44.626 -46.727  1.00 48.26           C  
ANISOU 1007  CA  ALA A 142     6252   5469   6616   -755    -36   1412       C  
ATOM   1008  C   ALA A 142      23.106 -45.782 -47.226  1.00 49.58           C  
ANISOU 1008  C   ALA A 142     6418   5502   6918   -817    -31   1459       C  
ATOM   1009  O   ALA A 142      21.874 -45.722 -47.171  1.00 49.72           O  
ANISOU 1009  O   ALA A 142     6404   5571   6915   -872    -17   1450       O  
ATOM   1010  CB  ALA A 142      24.533 -44.938 -45.337  1.00 48.99           C  
ANISOU 1010  CB  ALA A 142     6293   5677   6644   -756    -38   1574       C  
ATOM   1011  N   ASP A 143      23.758 -46.834 -47.710  1.00 50.86           N  
ANISOU 1011  N   ASP A 143     6611   5490   7222   -807    -43   1506       N  
ATOM   1012  CA  ASP A 143      23.062 -47.988 -48.277  1.00 52.33           C  
ANISOU 1012  CA  ASP A 143     6807   5519   7558   -866    -43   1534       C  
ATOM   1013  C   ASP A 143      22.410 -48.856 -47.215  1.00 54.32           C  
ANISOU 1013  C   ASP A 143     6995   5808   7835   -936    -32   1718       C  
ATOM   1014  O   ASP A 143      21.271 -49.271 -47.393  1.00 54.93           O  
ANISOU 1014  O   ASP A 143     7051   5859   7961  -1010    -25   1725       O  
ATOM   1015  CB  ASP A 143      24.012 -48.846 -49.112  1.00 52.61           C  
ANISOU 1015  CB  ASP A 143     6898   5347   7744   -826    -55   1519       C  
ATOM   1016  CG  ASP A 143      24.453 -48.156 -50.391  1.00 51.63           C  
ANISOU 1016  CG  ASP A 143     6836   5166   7614   -771    -62   1332       C  
ATOM   1017  OD1 ASP A 143      23.584 -47.660 -51.140  1.00 52.50           O  
ANISOU 1017  OD1 ASP A 143     6958   5290   7698   -798    -62   1209       O  
ATOM   1018  OD2 ASP A 143      25.669 -48.121 -50.659  1.00 50.84           O  
ANISOU 1018  OD2 ASP A 143     6767   5013   7535   -698    -67   1316       O  
ATOM   1019  N   ASP A 144      23.112 -49.120 -46.112  1.00 55.85           N  
ANISOU 1019  N   ASP A 144     7153   6074   7994   -916    -31   1872       N  
ATOM   1020  CA  ASP A 144      22.573 -49.995 -45.048  1.00 58.04           C  
ANISOU 1020  CA  ASP A 144     7364   6395   8295   -980    -20   2073       C  
ATOM   1021  C   ASP A 144      21.658 -49.281 -44.012  1.00 58.50           C  
ANISOU 1021  C   ASP A 144     7351   6694   8184  -1020      1   2115       C  
ATOM   1022  O   ASP A 144      21.560 -49.701 -42.848  1.00 59.55           O  
ANISOU 1022  O   ASP A 144     7418   6934   8273  -1048     11   2293       O  
ATOM   1023  CB  ASP A 144      23.702 -50.796 -44.362  1.00 59.11           C  
ANISOU 1023  CB  ASP A 144     7484   6487   8488   -943    -28   2245       C  
ATOM   1024  CG  ASP A 144      24.578 -49.947 -43.439  1.00 59.95           C  
ANISOU 1024  CG  ASP A 144     7562   6788   8427   -885    -35   2279       C  
ATOM   1025  OD1 ASP A 144      24.559 -48.698 -43.544  1.00 59.73           O  
ANISOU 1025  OD1 ASP A 144     7547   6887   8260   -858    -35   2135       O  
ATOM   1026  OD2 ASP A 144      25.297 -50.547 -42.603  1.00 62.47           O  
ANISOU 1026  OD2 ASP A 144     7844   7133   8758   -867    -42   2453       O  
ATOM   1027  N   CYS A 145      20.989 -48.211 -44.451  1.00 57.80           N  
ANISOU 1027  N   CYS A 145     7271   6689   8001  -1018      9   1954       N  
ATOM   1028  CA  CYS A 145      19.968 -47.541 -43.648  1.00 58.15           C  
ANISOU 1028  CA  CYS A 145     7251   6943   7902  -1053     36   1968       C  
ATOM   1029  C   CYS A 145      18.610 -48.169 -43.977  1.00 59.02           C  
ANISOU 1029  C   CYS A 145     7328   7000   8096  -1140     48   1994       C  
ATOM   1030  O   CYS A 145      18.332 -48.485 -45.136  1.00 58.68           O  
ANISOU 1030  O   CYS A 145     7330   6794   8173  -1159     34   1898       O  
ATOM   1031  CB  CYS A 145      19.944 -46.026 -43.929  1.00 56.85           C  
ANISOU 1031  CB  CYS A 145     7108   6892   7601   -999     41   1784       C  
ATOM   1032  SG  CYS A 145      21.491 -45.104 -43.551  1.00 55.64           S  
ANISOU 1032  SG  CYS A 145     6989   6815   7339   -907     24   1731       S  
ATOM   1033  N   PRO A 146      17.754 -48.339 -42.962  1.00 60.35           N  
ANISOU 1033  N   PRO A 146     7415   7318   8197  -1196     75   2122       N  
ATOM   1034  CA  PRO A 146      16.481 -49.055 -43.117  1.00 61.48           C  
ANISOU 1034  CA  PRO A 146     7510   7422   8426  -1290     87   2183       C  
ATOM   1035  C   PRO A 146      15.445 -48.402 -44.045  1.00 60.89           C  
ANISOU 1035  C   PRO A 146     7441   7352   8342  -1309     90   2017       C  
ATOM   1036  O   PRO A 146      14.571 -49.107 -44.552  1.00 61.63           O  
ANISOU 1036  O   PRO A 146     7516   7353   8548  -1388     85   2035       O  
ATOM   1037  CB  PRO A 146      15.938 -49.105 -41.686  1.00 62.69           C  
ANISOU 1037  CB  PRO A 146     7568   7789   8462  -1327    120   2352       C  
ATOM   1038  CG  PRO A 146      16.545 -47.912 -41.025  1.00 61.86           C  
ANISOU 1038  CG  PRO A 146     7463   7873   8166  -1247    130   2286       C  
ATOM   1039  CD  PRO A 146      17.921 -47.812 -41.596  1.00 60.72           C  
ANISOU 1039  CD  PRO A 146     7403   7598   8071  -1175     96   2212       C  
ATOM   1040  N   THR A 147      15.512 -47.085 -44.244  1.00 59.84           N  
ANISOU 1040  N   THR A 147     7328   7327   8081  -1242     97   1864       N  
ATOM   1041  CA  THR A 147      14.577 -46.398 -45.152  1.00 59.31           C  
ANISOU 1041  CA  THR A 147     7263   7269   8005  -1248    100   1712       C  
ATOM   1042  C   THR A 147      15.325 -45.573 -46.206  1.00 57.86           C  
ANISOU 1042  C   THR A 147     7162   7004   7818  -1169     77   1529       C  
ATOM   1043  O   THR A 147      16.546 -45.443 -46.144  1.00 57.32           O  
ANISOU 1043  O   THR A 147     7145   6892   7741  -1109     64   1517       O  
ATOM   1044  CB  THR A 147      13.577 -45.490 -44.388  1.00 59.46           C  
ANISOU 1044  CB  THR A 147     7204   7519   7871  -1247    141   1706       C  
ATOM   1045  OG1 THR A 147      14.246 -44.315 -43.918  1.00 59.24           O  
ANISOU 1045  OG1 THR A 147     7197   7614   7699  -1160    154   1627       O  
ATOM   1046  CG2 THR A 147      12.955 -46.229 -43.219  1.00 60.71           C  
ANISOU 1046  CG2 THR A 147     7273   7788   8007  -1317    169   1899       C  
ATOM   1047  N   PRO A 148      14.596 -45.039 -47.200  1.00 57.42           N  
ANISOU 1047  N   PRO A 148     7115   6931   7772  -1171     72   1395       N  
ATOM   1048  CA  PRO A 148      15.258 -44.217 -48.211  1.00 56.16           C  
ANISOU 1048  CA  PRO A 148     7028   6706   7604  -1097     54   1233       C  
ATOM   1049  C   PRO A 148      15.780 -42.873 -47.697  1.00 55.39           C  
ANISOU 1049  C   PRO A 148     6938   6744   7364  -1013     72   1165       C  
ATOM   1050  O   PRO A 148      16.852 -42.453 -48.129  1.00 54.94           O  
ANISOU 1050  O   PRO A 148     6944   6623   7307   -950     55   1091       O  
ATOM   1051  CB  PRO A 148      14.165 -44.002 -49.260  1.00 55.91           C  
ANISOU 1051  CB  PRO A 148     6983   6654   7606  -1128     46   1133       C  
ATOM   1052  CG  PRO A 148      13.249 -45.149 -49.084  1.00 57.23           C  
ANISOU 1052  CG  PRO A 148     7097   6788   7861  -1231     44   1241       C  
ATOM   1053  CD  PRO A 148      13.224 -45.386 -47.609  1.00 58.02           C  
ANISOU 1053  CD  PRO A 148     7138   7011   7898  -1249     75   1397       C  
ATOM   1054  N   MET A 149      15.046 -42.200 -46.806  1.00 55.44           N  
ANISOU 1054  N   MET A 149     6881   6932   7253  -1011    107   1184       N  
ATOM   1055  CA  MET A 149      15.517 -40.920 -46.243  1.00 54.71           C  
ANISOU 1055  CA  MET A 149     6796   6965   7025   -936    127   1111       C  
ATOM   1056  C   MET A 149      16.376 -41.082 -44.980  1.00 55.09           C  
ANISOU 1056  C   MET A 149     6834   7099   6999   -925    133   1211       C  
ATOM   1057  O   MET A 149      16.765 -40.097 -44.349  1.00 54.50           O  
ANISOU 1057  O   MET A 149     6759   7143   6805   -874    148   1157       O  
ATOM   1058  CB  MET A 149      14.338 -39.989 -45.963  1.00 54.72           C  
ANISOU 1058  CB  MET A 149     6739   7120   6933   -925    166   1056       C  
ATOM   1059  CG  MET A 149      13.569 -39.587 -47.211  1.00 54.52           C  
ANISOU 1059  CG  MET A 149     6720   7033   6963   -920    158    948       C  
ATOM   1060  SD  MET A 149      14.569 -38.780 -48.495  1.00 53.39           S  
ANISOU 1060  SD  MET A 149     6671   6758   6856   -844    126    794       S  
ATOM   1061  CE  MET A 149      13.279 -38.213 -49.605  1.00 52.80           C  
ANISOU 1061  CE  MET A 149     6566   6691   6805   -842    129    701       C  
ATOM   1062  N   GLY A 150      16.685 -42.326 -44.631  1.00 55.91           N  
ANISOU 1062  N   GLY A 150     6928   7140   7176   -973    119   1355       N  
ATOM   1063  CA  GLY A 150      17.530 -42.629 -43.484  1.00 56.65           C  
ANISOU 1063  CA  GLY A 150     7005   7311   7208   -966    118   1474       C  
ATOM   1064  C   GLY A 150      16.799 -43.526 -42.510  1.00 58.10           C  
ANISOU 1064  C   GLY A 150     7110   7582   7382  -1036    140   1651       C  
ATOM   1065  O   GLY A 150      17.075 -44.716 -42.427  1.00 58.88           O  
ANISOU 1065  O   GLY A 150     7206   7582   7586  -1078    124   1787       O  
ATOM   1066  N   VAL A 151      15.861 -42.940 -41.774  1.00 58.79           N  
ANISOU 1066  N   VAL A 151     7131   7858   7348  -1046    180   1652       N  
ATOM   1067  CA  VAL A 151      15.052 -43.669 -40.794  1.00 60.43           C  
ANISOU 1067  CA  VAL A 151     7251   8184   7525  -1113    209   1821       C  
ATOM   1068  C   VAL A 151      13.538 -43.413 -40.949  1.00 60.98           C  
ANISOU 1068  C   VAL A 151     7259   8333   7579  -1150    245   1791       C  
ATOM   1069  O   VAL A 151      12.735 -44.308 -40.679  1.00 62.45           O  
ANISOU 1069  O   VAL A 151     7380   8529   7817  -1227    258   1926       O  
ATOM   1070  CB  VAL A 151      15.509 -43.359 -39.333  1.00 61.11           C  
ANISOU 1070  CB  VAL A 151     7292   8482   7444  -1091    230   1904       C  
ATOM   1071  CG1 VAL A 151      16.967 -43.733 -39.141  1.00 60.39           C  
ANISOU 1071  CG1 VAL A 151     7248   8322   7376  -1062    191   1961       C  
ATOM   1072  CG2 VAL A 151      15.291 -41.893 -38.984  1.00 60.61           C  
ANISOU 1072  CG2 VAL A 151     7224   8588   7217  -1031    261   1750       C  
ATOM   1073  N   LYS A 152      13.158 -42.217 -41.404  1.00 60.31           N  
ANISOU 1073  N   LYS A 152     7188   8296   7430  -1097    260   1621       N  
ATOM   1074  CA  LYS A 152      11.746 -41.815 -41.516  1.00 60.75           C  
ANISOU 1074  CA  LYS A 152     7177   8448   7456  -1116    298   1584       C  
ATOM   1075  C   LYS A 152      11.085 -42.292 -42.813  1.00 60.64           C  
ANISOU 1075  C   LYS A 152     7176   8273   7593  -1162    272   1546       C  
ATOM   1076  O   LYS A 152      11.765 -42.659 -43.772  1.00 60.02           O  
ANISOU 1076  O   LYS A 152     7172   8006   7627  -1159    227   1499       O  
ATOM   1077  CB  LYS A 152      11.628 -40.292 -41.411  1.00 60.03           C  
ANISOU 1077  CB  LYS A 152     7093   8478   7237  -1031    328   1422       C  
ATOM   1078  CG  LYS A 152      12.345 -39.712 -40.201  1.00 60.42           C  
ANISOU 1078  CG  LYS A 152     7139   8684   7132   -985    349   1425       C  
ATOM   1079  CD  LYS A 152      12.087 -38.232 -40.032  1.00 60.14           C  
ANISOU 1079  CD  LYS A 152     7105   8768   6980   -907    386   1262       C  
ATOM   1080  CE  LYS A 152      12.814 -37.707 -38.807  1.00 61.04           C  
ANISOU 1080  CE  LYS A 152     7215   9040   6937   -872    402   1255       C  
ATOM   1081  NZ  LYS A 152      12.810 -36.224 -38.754  1.00 61.16           N  
ANISOU 1081  NZ  LYS A 152     7254   9126   6860   -792    429   1070       N  
ATOM   1082  N   GLY A 153       9.754 -42.277 -42.828  1.00 61.63           N  
ANISOU 1082  N   GLY A 153     7221   8483   7711  -1203    300   1564       N  
ATOM   1083  CA  GLY A 153       8.972 -42.742 -43.978  1.00 61.82           C  
ANISOU 1083  CA  GLY A 153     7239   8385   7864  -1259    274   1535       C  
ATOM   1084  C   GLY A 153       8.764 -44.247 -43.978  1.00 63.06           C  
ANISOU 1084  C   GLY A 153     7372   8436   8151  -1368    252   1687       C  
ATOM   1085  O   GLY A 153       9.026 -44.915 -42.977  1.00 63.89           O  
ANISOU 1085  O   GLY A 153     7446   8589   8240  -1401    266   1840       O  
ATOM   1086  N   ASN A 154       8.286 -44.769 -45.108  1.00 63.31           N  
ANISOU 1086  N   ASN A 154     7416   8325   8314  -1424    217   1646       N  
ATOM   1087  CA  ASN A 154       8.030 -46.206 -45.278  1.00 64.67           C  
ANISOU 1087  CA  ASN A 154     7571   8365   8636  -1536    191   1767       C  
ATOM   1088  C   ASN A 154       9.233 -46.908 -45.893  1.00 64.36           C  
ANISOU 1088  C   ASN A 154     7634   8103   8717  -1529    145   1748       C  
ATOM   1089  O   ASN A 154      10.095 -46.260 -46.467  1.00 63.30           O  
ANISOU 1089  O   ASN A 154     7580   7912   8560  -1446    128   1620       O  
ATOM   1090  CB  ASN A 154       6.820 -46.438 -46.203  1.00 65.11           C  
ANISOU 1090  CB  ASN A 154     7581   8386   8772  -1611    173   1722       C  
ATOM   1091  CG  ASN A 154       5.510 -45.915 -45.622  1.00 65.72           C  
ANISOU 1091  CG  ASN A 154     7540   8679   8753  -1630    219   1762       C  
ATOM   1092  OD1 ASN A 154       5.011 -46.424 -44.616  1.00 67.30           O  
ANISOU 1092  OD1 ASN A 154     7657   8984   8929  -1687    253   1919       O  
ATOM   1093  ND2 ASN A 154       4.933 -44.913 -46.277  1.00 64.39           N  
ANISOU 1093  ND2 ASN A 154     7357   8577   8529  -1580    223   1627       N  
ATOM   1094  N   LYS A 155       9.264 -48.235 -45.782  1.00 65.77           N  
ANISOU 1094  N   LYS A 155     7805   8155   9029  -1615    128   1878       N  
ATOM   1095  CA  LYS A 155      10.217 -49.094 -46.511  1.00 65.87           C  
ANISOU 1095  CA  LYS A 155     7909   7929   9191  -1621     86   1858       C  
ATOM   1096  C   LYS A 155      10.638 -48.515 -47.860  1.00 64.43           C  
ANISOU 1096  C   LYS A 155     7811   7641   9028  -1563     53   1654       C  
ATOM   1097  O   LYS A 155      11.824 -48.539 -48.206  1.00 63.80           O  
ANISOU 1097  O   LYS A 155     7815   7448   8978  -1500     35   1602       O  
ATOM   1098  CB  LYS A 155       9.610 -50.496 -46.738  1.00 67.56           C  
ANISOU 1098  CB  LYS A 155     8093   7997   9579  -1747     66   1960       C  
ATOM   1099  CG  LYS A 155       9.995 -51.563 -45.695  1.00 69.82           C  
ANISOU 1099  CG  LYS A 155     8353   8243   9933  -1791     79   2176       C  
ATOM   1100  CD  LYS A 155      11.167 -52.458 -46.182  1.00 70.78           C  
ANISOU 1100  CD  LYS A 155     8568   8118  10208  -1774     47   2178       C  
ATOM   1101  CE  LYS A 155      11.783 -53.318 -45.056  1.00 72.02           C  
ANISOU 1101  CE  LYS A 155     8701   8255  10410  -1784     63   2399       C  
ATOM   1102  NZ  LYS A 155      10.893 -54.431 -44.599  1.00 73.52           N  
ANISOU 1102  NZ  LYS A 155     8814   8404  10717  -1911     71   2577       N  
ATOM   1103  N   GLU A 156       9.659 -48.017 -48.620  1.00 64.04           N  
ANISOU 1103  N   GLU A 156     7733   7638   8961  -1585     46   1548       N  
ATOM   1104  CA  GLU A 156       9.911 -47.388 -49.926  1.00 62.74           C  
ANISOU 1104  CA  GLU A 156     7636   7403   8800  -1532     16   1361       C  
ATOM   1105  C   GLU A 156       9.005 -46.172 -50.153  1.00 61.37           C  
ANISOU 1105  C   GLU A 156     7411   7396   8510  -1498     33   1271       C  
ATOM   1106  O   GLU A 156       7.907 -46.093 -49.603  1.00 61.94           O  
ANISOU 1106  O   GLU A 156     7390   7605   8542  -1546     58   1339       O  
ATOM   1107  CB  GLU A 156       9.726 -48.415 -51.048  1.00 63.56           C  
ANISOU 1107  CB  GLU A 156     7774   7314   9063  -1613    -29   1311       C  
ATOM   1108  CG  GLU A 156      10.886 -49.420 -51.170  1.00 65.26           C  
ANISOU 1108  CG  GLU A 156     8069   7325   9401  -1610    -47   1343       C  
ATOM   1109  CD  GLU A 156      10.404 -50.872 -51.193  1.00 69.32           C  
ANISOU 1109  CD  GLU A 156     8562   7696  10082  -1733    -65   1437       C  
ATOM   1110  OE1 GLU A 156      10.881 -51.693 -50.362  1.00 70.98           O  
ANISOU 1110  OE1 GLU A 156     8769   7840  10359  -1752    -52   1587       O  
ATOM   1111  OE2 GLU A 156       9.530 -51.185 -52.037  1.00 71.03           O  
ANISOU 1111  OE2 GLU A 156     8761   7866  10363  -1813    -93   1365       O  
ATOM   1112  N   LEU A 157       9.488 -45.230 -50.963  1.00 59.33           N  
ANISOU 1112  N   LEU A 157     7211   7127   8204  -1412     21   1124       N  
ATOM   1113  CA  LEU A 157       8.752 -44.000 -51.293  1.00 58.16           C  
ANISOU 1113  CA  LEU A 157     7023   7117   7957  -1363     35   1031       C  
ATOM   1114  C   LEU A 157       7.471 -44.281 -52.087  1.00 58.23           C  
ANISOU 1114  C   LEU A 157     6971   7137   8016  -1443     13   1004       C  
ATOM   1115  O   LEU A 157       7.217 -45.420 -52.482  1.00 59.04           O  
ANISOU 1115  O   LEU A 157     7072   7125   8235  -1541    -19   1037       O  
ATOM   1116  CB  LEU A 157       9.642 -43.048 -52.115  1.00 56.70           C  
ANISOU 1116  CB  LEU A 157     6921   6888   7735  -1260     22    890       C  
ATOM   1117  CG  LEU A 157      10.643 -42.123 -51.415  1.00 55.93           C  
ANISOU 1117  CG  LEU A 157     6862   6847   7540  -1158     50    874       C  
ATOM   1118  CD1 LEU A 157      10.129 -41.642 -50.059  1.00 56.25           C  
ANISOU 1118  CD1 LEU A 157     6830   7068   7475  -1147    100    954       C  
ATOM   1119  CD2 LEU A 157      11.989 -42.791 -51.272  1.00 55.48           C  
ANISOU 1119  CD2 LEU A 157     6881   6662   7538  -1146     33    907       C  
ATOM   1120  N   PRO A 158       6.653 -43.240 -52.316  1.00 57.15           N  
ANISOU 1120  N   PRO A 158     6779   7137   7797  -1403     28    945       N  
ATOM   1121  CA  PRO A 158       5.526 -43.390 -53.226  1.00 57.31           C  
ANISOU 1121  CA  PRO A 158     6743   7174   7858  -1468     -1    904       C  
ATOM   1122  C   PRO A 158       5.930 -43.673 -54.691  1.00 56.64           C  
ANISOU 1122  C   PRO A 158     6731   6943   7846  -1479    -59    785       C  
ATOM   1123  O   PRO A 158       7.000 -43.251 -55.142  1.00 55.39           O  
ANISOU 1123  O   PRO A 158     6662   6711   7673  -1399    -67    704       O  
ATOM   1124  CB  PRO A 158       4.801 -42.035 -53.118  1.00 56.98           C  
ANISOU 1124  CB  PRO A 158     6636   7309   7703  -1389     34    863       C  
ATOM   1125  CG  PRO A 158       5.781 -41.101 -52.500  1.00 56.05           C  
ANISOU 1125  CG  PRO A 158     6576   7222   7500  -1273     70    835       C  
ATOM   1126  CD  PRO A 158       6.601 -41.954 -51.598  1.00 56.54           C  
ANISOU 1126  CD  PRO A 158     6675   7219   7590  -1305     78    929       C  
ATOM   1127  N   ASP A 159       5.056 -44.391 -55.402  1.00 57.20           N  
ANISOU 1127  N   ASP A 159     6759   6984   7991  -1582    -99    774       N  
ATOM   1128  CA  ASP A 159       5.187 -44.667 -56.831  1.00 56.80           C  
ANISOU 1128  CA  ASP A 159     6759   6827   7995  -1606   -156    653       C  
ATOM   1129  C   ASP A 159       5.380 -43.335 -57.555  1.00 55.53           C  
ANISOU 1129  C   ASP A 159     6618   6740   7739  -1493   -155    547       C  
ATOM   1130  O   ASP A 159       4.593 -42.398 -57.359  1.00 55.37           O  
ANISOU 1130  O   ASP A 159     6524   6875   7641  -1452   -131    557       O  
ATOM   1131  CB  ASP A 159       3.923 -45.416 -57.305  1.00 58.05           C  
ANISOU 1131  CB  ASP A 159     6836   7002   8220  -1739   -194    666       C  
ATOM   1132  CG  ASP A 159       3.887 -45.681 -58.817  1.00 58.37           C  
ANISOU 1132  CG  ASP A 159     6914   6963   8302  -1775   -257    531       C  
ATOM   1133  OD1 ASP A 159       2.763 -45.746 -59.365  1.00 59.01           O  
ANISOU 1133  OD1 ASP A 159     6914   7121   8385  -1849   -289    513       O  
ATOM   1134  OD2 ASP A 159       4.949 -45.838 -59.461  1.00 57.67           O  
ANISOU 1134  OD2 ASP A 159     6929   6745   8239  -1732   -275    445       O  
ATOM   1135  N   SER A 160       6.438 -43.231 -58.361  1.00 54.46           N  
ANISOU 1135  N   SER A 160     6582   6497   7615  -1437   -176    451       N  
ATOM   1136  CA  SER A 160       6.752 -41.955 -59.024  1.00 53.28           C  
ANISOU 1136  CA  SER A 160     6456   6408   7381  -1326   -173    363       C  
ATOM   1137  C   SER A 160       5.715 -41.570 -60.083  1.00 53.57           C  
ANISOU 1137  C   SER A 160     6430   6531   7392  -1348   -207    303       C  
ATOM   1138  O   SER A 160       5.432 -40.389 -60.262  1.00 53.40           O  
ANISOU 1138  O   SER A 160     6376   6620   7294  -1265   -191    281       O  
ATOM   1139  CB  SER A 160       8.172 -41.939 -59.604  1.00 52.31           C  
ANISOU 1139  CB  SER A 160     6447   6157   7272  -1261   -184    288       C  
ATOM   1140  OG  SER A 160       8.429 -43.042 -60.450  1.00 52.88           O  
ANISOU 1140  OG  SER A 160     6566   6094   7431  -1332   -228    233       O  
ATOM   1141  N   LYS A 161       5.139 -42.556 -60.766  1.00 54.40           N  
ANISOU 1141  N   LYS A 161     6515   6590   7566  -1459   -256    278       N  
ATOM   1142  CA  LYS A 161       4.035 -42.308 -61.696  1.00 54.73           C  
ANISOU 1142  CA  LYS A 161     6481   6733   7583  -1498   -295    234       C  
ATOM   1143  C   LYS A 161       2.941 -41.591 -60.940  1.00 54.81           C  
ANISOU 1143  C   LYS A 161     6376   6914   7537  -1482   -259    318       C  
ATOM   1144  O   LYS A 161       2.493 -40.516 -61.336  1.00 54.30           O  
ANISOU 1144  O   LYS A 161     6265   6967   7401  -1409   -253    294       O  
ATOM   1145  CB  LYS A 161       3.499 -43.628 -62.267  1.00 56.13           C  
ANISOU 1145  CB  LYS A 161     6642   6835   7851  -1645   -351    209       C  
ATOM   1146  CG  LYS A 161       2.318 -43.498 -63.232  1.00 56.83           C  
ANISOU 1146  CG  LYS A 161     6642   7036   7914  -1705   -401    164       C  
ATOM   1147  CD  LYS A 161       1.680 -44.867 -63.490  1.00 58.83           C  
ANISOU 1147  CD  LYS A 161     6866   7219   8268  -1869   -452    158       C  
ATOM   1148  CE  LYS A 161       0.322 -44.773 -64.208  1.00 59.68           C  
ANISOU 1148  CE  LYS A 161     6858   7467   8348  -1947   -501    139       C  
ATOM   1149  NZ  LYS A 161       0.447 -44.769 -65.695  1.00 59.20           N  
ANISOU 1149  NZ  LYS A 161     6833   7402   8261  -1956   -564      1       N  
ATOM   1150  N   GLU A 162       2.536 -42.195 -59.829  1.00 55.34           N  
ANISOU 1150  N   GLU A 162     6396   6992   7639  -1547   -231    421       N  
ATOM   1151  CA  GLU A 162       1.522 -41.622 -58.951  1.00 55.77           C  
ANISOU 1151  CA  GLU A 162     6338   7212   7641  -1533   -187    510       C  
ATOM   1152  C   GLU A 162       1.826 -40.144 -58.613  1.00 54.25           C  
ANISOU 1152  C   GLU A 162     6152   7111   7350  -1382   -135    493       C  
ATOM   1153  O   GLU A 162       0.964 -39.277 -58.753  1.00 53.83           O  
ANISOU 1153  O   GLU A 162     6016   7196   7243  -1336   -121    495       O  
ATOM   1154  CB  GLU A 162       1.414 -42.473 -57.674  1.00 56.70           C  
ANISOU 1154  CB  GLU A 162     6428   7313   7802  -1606   -154    630       C  
ATOM   1155  CG  GLU A 162       0.052 -42.484 -57.005  1.00 58.93           C  
ANISOU 1155  CG  GLU A 162     6572   7753   8068  -1663   -128    729       C  
ATOM   1156  CD  GLU A 162      -0.931 -43.409 -57.684  1.00 62.21           C  
ANISOU 1156  CD  GLU A 162     6916   8161   8559  -1807   -185    735       C  
ATOM   1157  OE1 GLU A 162      -0.871 -43.551 -58.930  1.00 63.99           O  
ANISOU 1157  OE1 GLU A 162     7176   8327   8810  -1832   -246    633       O  
ATOM   1158  OE2 GLU A 162      -1.775 -43.990 -56.968  1.00 64.58           O  
ANISOU 1158  OE2 GLU A 162     7123   8525   8891  -1899   -170    843       O  
ATOM   1159  N   VAL A 163       3.057 -39.858 -58.197  1.00 53.00           N  
ANISOU 1159  N   VAL A 163     6091   6872   7175  -1304   -109    475       N  
ATOM   1160  CA  VAL A 163       3.430 -38.488 -57.842  1.00 51.87           C  
ANISOU 1160  CA  VAL A 163     5962   6797   6950  -1169    -61    451       C  
ATOM   1161  C   VAL A 163       3.299 -37.564 -59.042  1.00 51.21           C  
ANISOU 1161  C   VAL A 163     5878   6743   6836  -1100    -86    368       C  
ATOM   1162  O   VAL A 163       2.692 -36.498 -58.939  1.00 51.03           O  
ANISOU 1162  O   VAL A 163     5793   6836   6760  -1024    -55    371       O  
ATOM   1163  CB  VAL A 163       4.882 -38.373 -57.326  1.00 51.01           C  
ANISOU 1163  CB  VAL A 163     5962   6586   6833  -1107    -40    435       C  
ATOM   1164  CG1 VAL A 163       5.177 -36.922 -56.926  1.00 49.88           C  
ANISOU 1164  CG1 VAL A 163     5827   6516   6611   -977      8    405       C  
ATOM   1165  CG2 VAL A 163       5.136 -39.329 -56.158  1.00 51.59           C  
ANISOU 1165  CG2 VAL A 163     6040   6627   6936  -1171    -20    529       C  
ATOM   1166  N   LEU A 164       3.881 -37.993 -60.165  1.00 50.63           N  
ANISOU 1166  N   LEU A 164     5873   6566   6799  -1124   -139    297       N  
ATOM   1167  CA  LEU A 164       3.921 -37.221 -61.412  1.00 50.09           C  
ANISOU 1167  CA  LEU A 164     5815   6519   6700  -1063   -168    221       C  
ATOM   1168  C   LEU A 164       2.525 -36.815 -61.859  1.00 50.87           C  
ANISOU 1168  C   LEU A 164     5794   6762   6772  -1077   -182    240       C  
ATOM   1169  O   LEU A 164       2.267 -35.637 -62.098  1.00 50.75           O  
ANISOU 1169  O   LEU A 164     5744   6830   6708   -980   -162    233       O  
ATOM   1170  CB  LEU A 164       4.573 -38.053 -62.524  1.00 50.03           C  
ANISOU 1170  CB  LEU A 164     5883   6393   6735  -1117   -227    147       C  
ATOM   1171  CG  LEU A 164       5.028 -37.443 -63.865  1.00 49.40           C  
ANISOU 1171  CG  LEU A 164     5843   6305   6620  -1056   -259     62       C  
ATOM   1172  CD1 LEU A 164       4.758 -38.456 -64.993  1.00 49.52           C  
ANISOU 1172  CD1 LEU A 164     5861   6285   6668  -1157   -326      0       C  
ATOM   1173  CD2 LEU A 164       4.397 -36.104 -64.194  1.00 47.88           C  
ANISOU 1173  CD2 LEU A 164     5584   6245   6365   -966   -244     72       C  
ATOM   1174  N   GLU A 165       1.631 -37.797 -61.970  1.00 51.79           N  
ANISOU 1174  N   GLU A 165     5845   6906   6929  -1199   -217    268       N  
ATOM   1175  CA  GLU A 165       0.266 -37.558 -62.447  1.00 52.48           C  
ANISOU 1175  CA  GLU A 165     5806   7137   6995  -1230   -239    291       C  
ATOM   1176  C   GLU A 165      -0.526 -36.604 -61.551  1.00 52.24           C  
ANISOU 1176  C   GLU A 165     5681   7248   6920  -1155   -176    362       C  
ATOM   1177  O   GLU A 165      -1.334 -35.836 -62.051  1.00 52.44           O  
ANISOU 1177  O   GLU A 165     5623   7392   6911  -1108   -180    368       O  
ATOM   1178  CB  GLU A 165      -0.498 -38.883 -62.586  1.00 53.77           C  
ANISOU 1178  CB  GLU A 165     5917   7295   7220  -1390   -288    312       C  
ATOM   1179  CG  GLU A 165       0.041 -39.802 -63.680  1.00 54.86           C  
ANISOU 1179  CG  GLU A 165     6131   7311   7403  -1470   -357    222       C  
ATOM   1180  CD  GLU A 165      -0.822 -41.043 -63.924  1.00 57.62           C  
ANISOU 1180  CD  GLU A 165     6420   7656   7819  -1635   -411    230       C  
ATOM   1181  OE1 GLU A 165      -1.499 -41.514 -62.977  1.00 59.90           O  
ANISOU 1181  OE1 GLU A 165     6637   7979   8143  -1705   -387    322       O  
ATOM   1182  OE2 GLU A 165      -0.812 -41.556 -65.068  1.00 57.98           O  
ANISOU 1182  OE2 GLU A 165     6487   7663   7879  -1700   -477    143       O  
ATOM   1183  N   LYS A 166      -0.276 -36.642 -60.242  1.00 51.80           N  
ANISOU 1183  N   LYS A 166     5637   7183   6862  -1138   -117    416       N  
ATOM   1184  CA  LYS A 166      -1.137 -35.959 -59.269  1.00 52.17           C  
ANISOU 1184  CA  LYS A 166     5583   7371   6867  -1087    -53    484       C  
ATOM   1185  C   LYS A 166      -0.822 -34.473 -59.019  1.00 51.20           C  
ANISOU 1185  C   LYS A 166     5477   7288   6688   -928      3    455       C  
ATOM   1186  O   LYS A 166      -1.739 -33.684 -58.772  1.00 51.52           O  
ANISOU 1186  O   LYS A 166     5420   7460   6697   -867     42    485       O  
ATOM   1187  CB  LYS A 166      -1.179 -36.740 -57.941  1.00 52.68           C  
ANISOU 1187  CB  LYS A 166     5634   7437   6946  -1154    -13    563       C  
ATOM   1188  CG  LYS A 166      -2.002 -38.044 -58.031  1.00 54.38           C  
ANISOU 1188  CG  LYS A 166     5778   7662   7221  -1313    -55    622       C  
ATOM   1189  CD  LYS A 166      -2.560 -38.479 -56.680  1.00 55.81           C  
ANISOU 1189  CD  LYS A 166     5884   7923   7398  -1361     -2    732       C  
ATOM   1190  CE  LYS A 166      -3.809 -39.362 -56.814  1.00 57.22           C  
ANISOU 1190  CE  LYS A 166     5941   8176   7624  -1500    -33    804       C  
ATOM   1191  NZ  LYS A 166      -3.601 -40.746 -56.303  1.00 58.17           N  
ANISOU 1191  NZ  LYS A 166     6084   8199   7821  -1633    -49    870       N  
ATOM   1192  N   VAL A 167       0.451 -34.083 -59.088  1.00 49.88           N  
ANISOU 1192  N   VAL A 167     5430   7008   6515   -861      9    396       N  
ATOM   1193  CA  VAL A 167       0.839 -32.696 -58.776  1.00 48.86           C  
ANISOU 1193  CA  VAL A 167     5324   6896   6344   -718     62    365       C  
ATOM   1194  C   VAL A 167       1.743 -31.999 -59.800  1.00 47.96           C  
ANISOU 1194  C   VAL A 167     5295   6694   6234   -644     36    293       C  
ATOM   1195  O   VAL A 167       1.823 -30.773 -59.793  1.00 47.64           O  
ANISOU 1195  O   VAL A 167     5254   6676   6172   -530     72    272       O  
ATOM   1196  CB  VAL A 167       1.483 -32.609 -57.385  1.00 48.44           C  
ANISOU 1196  CB  VAL A 167     5317   6823   6264   -690    122    378       C  
ATOM   1197  CG1 VAL A 167       0.465 -32.996 -56.321  1.00 49.21           C  
ANISOU 1197  CG1 VAL A 167     5312   7045   6342   -736    164    456       C  
ATOM   1198  CG2 VAL A 167       2.698 -33.499 -57.303  1.00 47.49           C  
ANISOU 1198  CG2 VAL A 167     5307   6564   6172   -748     92    363       C  
ATOM   1199  N   LEU A 168       2.392 -32.754 -60.688  1.00 47.67           N  
ANISOU 1199  N   LEU A 168     5328   6560   6226   -706    -25    258       N  
ATOM   1200  CA  LEU A 168       3.336 -32.171 -61.646  1.00 46.93           C  
ANISOU 1200  CA  LEU A 168     5315   6387   6130   -640    -48    196       C  
ATOM   1201  C   LEU A 168       2.779 -31.908 -63.059  1.00 47.33           C  
ANISOU 1201  C   LEU A 168     5319   6491   6173   -635    -98    179       C  
ATOM   1202  O   LEU A 168       2.966 -30.819 -63.590  1.00 47.31           O  
ANISOU 1202  O   LEU A 168     5321   6500   6153   -537    -88    165       O  
ATOM   1203  CB  LEU A 168       4.601 -33.036 -61.747  1.00 46.46           C  
ANISOU 1203  CB  LEU A 168     5369   6185   6097   -689    -74    159       C  
ATOM   1204  CG  LEU A 168       5.617 -33.018 -60.593  1.00 45.70           C  
ANISOU 1204  CG  LEU A 168     5346   6017   6000   -661    -31    164       C  
ATOM   1205  CD1 LEU A 168       6.878 -33.781 -61.012  1.00 44.57           C  
ANISOU 1205  CD1 LEU A 168     5309   5736   5889   -695    -64    125       C  
ATOM   1206  CD2 LEU A 168       5.974 -31.599 -60.141  1.00 44.43           C  
ANISOU 1206  CD2 LEU A 168     5200   5876   5806   -539     20    146       C  
ATOM   1207  N   LEU A 169       2.132 -32.893 -63.678  1.00 48.16           N  
ANISOU 1207  N   LEU A 169     5380   6626   6292   -742   -153    182       N  
ATOM   1208  CA  LEU A 169       1.623 -32.746 -65.062  1.00 48.77           C  
ANISOU 1208  CA  LEU A 169     5411   6768   6351   -750   -210    162       C  
ATOM   1209  C   LEU A 169       0.752 -31.489 -65.274  1.00 49.19           C  
ANISOU 1209  C   LEU A 169     5367   6949   6375   -652   -187    205       C  
ATOM   1210  O   LEU A 169       0.044 -31.054 -64.366  1.00 49.64           O  
ANISOU 1210  O   LEU A 169     5353   7078   6432   -616   -136    255       O  
ATOM   1211  CB  LEU A 169       0.808 -33.989 -65.492  1.00 49.76           C  
ANISOU 1211  CB  LEU A 169     5480   6932   6496   -893   -270    162       C  
ATOM   1212  CG  LEU A 169       1.521 -35.320 -65.762  1.00 49.33           C  
ANISOU 1212  CG  LEU A 169     5513   6750   6482  -1001   -312    106       C  
ATOM   1213  CD1 LEU A 169       0.522 -36.375 -66.185  1.00 49.76           C  
ANISOU 1213  CD1 LEU A 169     5493   6855   6560  -1140   -370    106       C  
ATOM   1214  CD2 LEU A 169       2.600 -35.181 -66.821  1.00 48.56           C  
ANISOU 1214  CD2 LEU A 169     5511   6573   6365   -960   -341     28       C  
ATOM   1215  N   ARG A 170       0.809 -30.929 -66.482  1.00 49.14           N  
ANISOU 1215  N   ARG A 170     5355   6974   6343   -605   -223    188       N  
ATOM   1216  CA  ARG A 170      -0.007 -29.769 -66.879  1.00 49.55           C  
ANISOU 1216  CA  ARG A 170     5310   7144   6374   -510   -210    237       C  
ATOM   1217  C   ARG A 170      -1.431 -30.204 -67.246  1.00 50.59           C  
ANISOU 1217  C   ARG A 170     5306   7424   6493   -583   -251    280       C  
ATOM   1218  O   ARG A 170      -1.598 -31.132 -68.043  1.00 51.21           O  
ANISOU 1218  O   ARG A 170     5378   7520   6561   -690   -321    249       O  
ATOM   1219  CB  ARG A 170       0.647 -29.075 -68.089  1.00 49.17           C  
ANISOU 1219  CB  ARG A 170     5305   7076   6302   -440   -238    216       C  
ATOM   1220  CG  ARG A 170      -0.184 -27.978 -68.790  1.00 49.99           C  
ANISOU 1220  CG  ARG A 170     5305   7304   6385   -349   -241    277       C  
ATOM   1221  CD  ARG A 170       0.595 -27.348 -69.958  1.00 49.18           C  
ANISOU 1221  CD  ARG A 170     5254   7176   6258   -285   -267    266       C  
ATOM   1222  NE  ARG A 170       1.827 -26.729 -69.481  1.00 49.07           N  
ANISOU 1222  NE  ARG A 170     5350   7023   6272   -208   -216    240       N  
ATOM   1223  CZ  ARG A 170       2.871 -26.378 -70.233  1.00 48.18           C  
ANISOU 1223  CZ  ARG A 170     5316   6844   6148   -168   -227    218       C  
ATOM   1224  NH1 ARG A 170       2.877 -26.551 -71.551  1.00 48.50           N  
ANISOU 1224  NH1 ARG A 170     5340   6947   6140   -190   -286    217       N  
ATOM   1225  NH2 ARG A 170       3.926 -25.833 -69.650  1.00 47.23           N  
ANISOU 1225  NH2 ARG A 170     5284   6600   6059   -106   -179    199       N  
ATOM   1226  N   ARG A 171      -2.443 -29.543 -66.671  1.00 50.88           N  
ANISOU 1226  N   ARG A 171     5233   7568   6533   -526   -208    346       N  
ATOM   1227  CA  ARG A 171      -3.844 -29.724 -67.103  1.00 51.71           C  
ANISOU 1227  CA  ARG A 171     5189   7835   6623   -574   -245    400       C  
ATOM   1228  C   ARG A 171      -4.102 -28.640 -68.140  1.00 51.66           C  
ANISOU 1228  C   ARG A 171     5129   7909   6590   -470   -262    432       C  
ATOM   1229  O   ARG A 171      -4.375 -28.920 -69.305  1.00 52.45           O  
ANISOU 1229  O   ARG A 171     5192   8080   6657   -519   -336    427       O  
ATOM   1230  CB  ARG A 171      -4.878 -29.588 -65.961  1.00 52.26           C  
ANISOU 1230  CB  ARG A 171     5151   7998   6708   -563   -186    465       C  
ATOM   1231  CG  ARG A 171      -4.443 -30.034 -64.580  1.00 51.60           C  
ANISOU 1231  CG  ARG A 171     5128   7833   6646   -589   -127    455       C  
ATOM   1232  CD  ARG A 171      -4.592 -31.513 -64.348  1.00 51.59           C  
ANISOU 1232  CD  ARG A 171     5129   7811   6663   -754   -168    451       C  
ATOM   1233  NE  ARG A 171      -3.331 -32.073 -63.870  1.00 50.94           N  
ANISOU 1233  NE  ARG A 171     5190   7567   6600   -784   -158    399       N  
ATOM   1234  CZ  ARG A 171      -3.188 -33.011 -62.934  1.00 51.03           C  
ANISOU 1234  CZ  ARG A 171     5225   7528   6635   -872   -141    413       C  
ATOM   1235  NH1 ARG A 171      -4.234 -33.538 -62.298  1.00 52.28           N  
ANISOU 1235  NH1 ARG A 171     5276   7784   6803   -946   -129    479       N  
ATOM   1236  NH2 ARG A 171      -1.962 -33.420 -62.620  1.00 50.23           N  
ANISOU 1236  NH2 ARG A 171     5254   7279   6550   -883   -135    369       N  
ATOM   1237  N   GLU A 172      -4.005 -27.395 -67.690  1.00 50.96           N  
ANISOU 1237  N   GLU A 172     5036   7807   6518   -325   -193    464       N  
ATOM   1238  CA  GLU A 172      -4.144 -26.233 -68.541  1.00 50.62           C  
ANISOU 1238  CA  GLU A 172     4951   7816   6467   -206   -196    507       C  
ATOM   1239  C   GLU A 172      -2.870 -25.425 -68.398  1.00 48.41           C  
ANISOU 1239  C   GLU A 172     4797   7386   6209   -107   -151    471       C  
ATOM   1240  O   GLU A 172      -2.283 -25.375 -67.318  1.00 47.48           O  
ANISOU 1240  O   GLU A 172     4755   7169   6118    -88    -93    434       O  
ATOM   1241  CB  GLU A 172      -5.376 -25.415 -68.132  1.00 51.91           C  
ANISOU 1241  CB  GLU A 172     4970   8106   6648   -117   -149    589       C  
ATOM   1242  CG  GLU A 172      -5.318 -23.934 -68.543  1.00 53.53           C  
ANISOU 1242  CG  GLU A 172     5154   8309   6874     49   -113    638       C  
ATOM   1243  CD  GLU A 172      -6.691 -23.259 -68.589  1.00 56.96           C  
ANISOU 1243  CD  GLU A 172     5421   8901   7321    126    -93    732       C  
ATOM   1244  OE1 GLU A 172      -7.560 -23.586 -67.735  1.00 58.05           O  
ANISOU 1244  OE1 GLU A 172     5474   9116   7465     98    -60    751       O  
ATOM   1245  OE2 GLU A 172      -6.889 -22.394 -69.487  1.00 58.45           O  
ANISOU 1245  OE2 GLU A 172     5557   9138   7512    218   -109    794       O  
ATOM   1246  N   PHE A 173      -2.449 -24.808 -69.495  1.00 47.43           N  
ANISOU 1246  N   PHE A 173     4692   7259   6071    -48   -181    485       N  
ATOM   1247  CA  PHE A 173      -1.238 -23.980 -69.533  1.00 45.88           C  
ANISOU 1247  CA  PHE A 173     4606   6927   5898     43   -146    461       C  
ATOM   1248  C   PHE A 173      -1.284 -22.836 -68.511  1.00 45.19           C  
ANISOU 1248  C   PHE A 173     4515   6787   5869    169    -57    480       C  
ATOM   1249  O   PHE A 173      -2.292 -22.130 -68.418  1.00 46.22           O  
ANISOU 1249  O   PHE A 173     4535   7009   6019    247    -28    544       O  
ATOM   1250  CB  PHE A 173      -1.067 -23.411 -70.944  1.00 45.93           C  
ANISOU 1250  CB  PHE A 173     4596   6977   5878     92   -192    503       C  
ATOM   1251  CG  PHE A 173       0.146 -22.543 -71.112  1.00 45.19           C  
ANISOU 1251  CG  PHE A 173     4604   6753   5812    180   -161    493       C  
ATOM   1252  CD1 PHE A 173       0.016 -21.167 -71.291  1.00 45.22           C  
ANISOU 1252  CD1 PHE A 173     4570   6753   5861    317   -121    564       C  
ATOM   1253  CD2 PHE A 173       1.420 -23.098 -71.105  1.00 44.50           C  
ANISOU 1253  CD2 PHE A 173     4648   6546   5716    127   -171    418       C  
ATOM   1254  CE1 PHE A 173       1.130 -20.355 -71.450  1.00 44.23           C  
ANISOU 1254  CE1 PHE A 173     4534   6502   5770    391    -93    560       C  
ATOM   1255  CE2 PHE A 173       2.548 -22.292 -71.266  1.00 44.09           C  
ANISOU 1255  CE2 PHE A 173     4682   6379   5692    203   -143    414       C  
ATOM   1256  CZ  PHE A 173       2.396 -20.910 -71.437  1.00 44.15           C  
ANISOU 1256  CZ  PHE A 173     4649   6381   5744    331   -105    486       C  
ATOM   1257  N   ILE A 174      -0.206 -22.673 -67.741  1.00 43.31           N  
ANISOU 1257  N   ILE A 174     4394   6405   5656    189    -12    420       N  
ATOM   1258  CA  ILE A 174      -0.079 -21.555 -66.805  1.00 42.79           C  
ANISOU 1258  CA  ILE A 174     4342   6273   5643    305     71    416       C  
ATOM   1259  C   ILE A 174       1.060 -20.629 -67.229  1.00 41.97           C  
ANISOU 1259  C   ILE A 174     4329   6043   5573    385     83    404       C  
ATOM   1260  O   ILE A 174       2.219 -21.016 -67.133  1.00 41.21           O  
ANISOU 1260  O   ILE A 174     4346   5843   5470    338     73    347       O  
ATOM   1261  CB  ILE A 174       0.207 -22.021 -65.361  1.00 42.21           C  
ANISOU 1261  CB  ILE A 174     4322   6146   5569    265    119    355       C  
ATOM   1262  CG1 ILE A 174      -0.884 -22.982 -64.870  1.00 43.03           C  
ANISOU 1262  CG1 ILE A 174     4334   6371   5643    179    111    376       C  
ATOM   1263  CG2 ILE A 174       0.301 -20.816 -64.429  1.00 42.09           C  
ANISOU 1263  CG2 ILE A 174     4319   6073   5602    387    205    336       C  
ATOM   1264  CD1 ILE A 174      -0.925 -23.150 -63.355  1.00 42.39           C  
ANISOU 1264  CD1 ILE A 174     4267   6277   5561    172    177    343       C  
ATOM   1265  N   PRO A 175       0.743 -19.395 -67.677  1.00 42.15           N  
ANISOU 1265  N   PRO A 175     4301   6073   5642    505    108    464       N  
ATOM   1266  CA  PRO A 175       1.795 -18.448 -68.072  1.00 41.33           C  
ANISOU 1266  CA  PRO A 175     4277   5845   5583    580    123    464       C  
ATOM   1267  C   PRO A 175       2.578 -17.851 -66.898  1.00 40.60           C  
ANISOU 1267  C   PRO A 175     4272   5610   5542    626    192    393       C  
ATOM   1268  O   PRO A 175       2.010 -17.623 -65.834  1.00 40.36           O  
ANISOU 1268  O   PRO A 175     4210   5593   5530    660    248    366       O  
ATOM   1269  CB  PRO A 175       1.018 -17.354 -68.800  1.00 42.52           C  
ANISOU 1269  CB  PRO A 175     4327   6053   5776    694    133    563       C  
ATOM   1270  CG  PRO A 175      -0.350 -17.398 -68.196  1.00 43.59           C  
ANISOU 1270  CG  PRO A 175     4345   6303   5912    717    162    589       C  
ATOM   1271  CD  PRO A 175      -0.608 -18.836 -67.878  1.00 43.21           C  
ANISOU 1271  CD  PRO A 175     4295   6331   5793    577    122    545       C  
ATOM   1272  N   ASP A 176       3.875 -17.609 -67.117  1.00 39.97           N  
ANISOU 1272  N   ASP A 176     4299   5407   5481    624    186    362       N  
ATOM   1273  CA  ASP A 176       4.756 -16.981 -66.120  1.00 39.71           C  
ANISOU 1273  CA  ASP A 176     4355   5237   5497    662    241    291       C  
ATOM   1274  C   ASP A 176       4.381 -15.522 -65.907  1.00 40.72           C  
ANISOU 1274  C   ASP A 176     4446   5314   5713    796    303    316       C  
ATOM   1275  O   ASP A 176       4.518 -14.726 -66.845  1.00 41.22           O  
ANISOU 1275  O   ASP A 176     4493   5345   5823    861    293    384       O  
ATOM   1276  CB  ASP A 176       6.224 -17.019 -66.570  1.00 38.83           C  
ANISOU 1276  CB  ASP A 176     4352   5013   5388    629    214    267       C  
ATOM   1277  CG  ASP A 176       7.115 -16.018 -65.802  1.00 38.84           C  
ANISOU 1277  CG  ASP A 176     4429   4869   5460    687    268    213       C  
ATOM   1278  OD1 ASP A 176       6.910 -15.820 -64.573  1.00 39.60           O  
ANISOU 1278  OD1 ASP A 176     4532   4944   5568    705    318    149       O  
ATOM   1279  OD2 ASP A 176       8.025 -15.433 -66.430  1.00 36.52           O  
ANISOU 1279  OD2 ASP A 176     4185   4486   5205    712    258    233       O  
ATOM   1280  N   PRO A 177       3.949 -15.159 -64.676  1.00 41.01           N  
ANISOU 1280  N   PRO A 177     4469   5339   5773    838    368    260       N  
ATOM   1281  CA  PRO A 177       3.539 -13.773 -64.386  1.00 41.74           C  
ANISOU 1281  CA  PRO A 177     4526   5374   5958    972    435    267       C  
ATOM   1282  C   PRO A 177       4.620 -12.691 -64.611  1.00 41.23           C  
ANISOU 1282  C   PRO A 177     4543   5142   5980   1030    452    254       C  
ATOM   1283  O   PRO A 177       4.252 -11.539 -64.860  1.00 42.13           O  
ANISOU 1283  O   PRO A 177     4616   5206   6186   1142    490    297       O  
ATOM   1284  CB  PRO A 177       3.090 -13.807 -62.915  1.00 42.24           C  
ANISOU 1284  CB  PRO A 177     4582   5459   6007    984    500    181       C  
ATOM   1285  CG  PRO A 177       3.346 -15.175 -62.404  1.00 41.71           C  
ANISOU 1285  CG  PRO A 177     4550   5454   5844    855    466    139       C  
ATOM   1286  CD  PRO A 177       3.779 -16.064 -63.522  1.00 40.83           C  
ANISOU 1286  CD  PRO A 177     4458   5366   5688    764    383    190       C  
ATOM   1287  N   GLN A 178       5.910 -13.057 -64.544  1.00 39.57           N  
ANISOU 1287  N   GLN A 178     4440   4846   5749    955    425    202       N  
ATOM   1288  CA  GLN A 178       7.029 -12.144 -64.870  1.00 38.93           C  
ANISOU 1288  CA  GLN A 178     4433   4612   5745    990    430    199       C  
ATOM   1289  C   GLN A 178       7.285 -12.013 -66.377  1.00 39.03           C  
ANISOU 1289  C   GLN A 178     4427   4633   5768    996    380    311       C  
ATOM   1290  O   GLN A 178       8.335 -11.526 -66.770  1.00 38.95           O  
ANISOU 1290  O   GLN A 178     4481   4515   5804    997    372    320       O  
ATOM   1291  CB  GLN A 178       8.357 -12.591 -64.208  1.00 37.69           C  
ANISOU 1291  CB  GLN A 178     4391   4372   5559    905    420    105       C  
ATOM   1292  CG  GLN A 178       8.474 -12.420 -62.671  1.00 37.37           C  
ANISOU 1292  CG  GLN A 178     4390   4290   5518    906    474    -16       C  
ATOM   1293  CD  GLN A 178       9.878 -12.766 -62.103  1.00 35.14           C  
ANISOU 1293  CD  GLN A 178     4215   3926   5210    826    457    -95       C  
ATOM   1294  OE1 GLN A 178       9.988 -13.347 -61.031  1.00 33.85           O  
ANISOU 1294  OE1 GLN A 178     4079   3797   4986    776    468   -171       O  
ATOM   1295  NE2 GLN A 178      10.936 -12.396 -62.819  1.00 33.79           N  
ANISOU 1295  NE2 GLN A 178     4099   3657   5084    817    430    -68       N  
ATOM   1296  N   GLY A 179       6.370 -12.464 -67.225  1.00 39.63           N  
ANISOU 1296  N   GLY A 179     4415   4846   5798    994    343    397       N  
ATOM   1297  CA  GLY A 179       6.492 -12.237 -68.673  1.00 40.41           C  
ANISOU 1297  CA  GLY A 179     4481   4974   5898   1012    299    510       C  
ATOM   1298  C   GLY A 179       7.585 -12.976 -69.455  1.00 39.97           C  
ANISOU 1298  C   GLY A 179     4493   4917   5777    922    240    512       C  
ATOM   1299  O   GLY A 179       7.817 -12.657 -70.627  1.00 40.16           O  
ANISOU 1299  O   GLY A 179     4497   4959   5803    944    210    604       O  
ATOM   1300  N   SER A 180       8.230 -13.974 -68.842  1.00 39.57           N  
ANISOU 1300  N   SER A 180     4516   4853   5665    825    225    418       N  
ATOM   1301  CA  SER A 180       9.329 -14.709 -69.491  1.00 39.08           C  
ANISOU 1301  CA  SER A 180     4523   4780   5547    745    176    408       C  
ATOM   1302  C   SER A 180       8.894 -15.313 -70.827  1.00 39.92           C  
ANISOU 1302  C   SER A 180     4570   5021   5577    716    117    482       C  
ATOM   1303  O   SER A 180       7.809 -15.899 -70.917  1.00 40.34           O  
ANISOU 1303  O   SER A 180     4550   5196   5581    694     96    495       O  
ATOM   1304  CB  SER A 180       9.874 -15.819 -68.582  1.00 38.14           C  
ANISOU 1304  CB  SER A 180     4475   4644   5374    649    168    304       C  
ATOM   1305  OG  SER A 180      10.461 -15.296 -67.398  1.00 37.00           O  
ANISOU 1305  OG  SER A 180     4391   4385   5283    666    216    231       O  
ATOM   1306  N   ASN A 181       9.747 -15.169 -71.848  1.00 40.14           N  
ANISOU 1306  N   ASN A 181     4627   5032   5592    713     90    529       N  
ATOM   1307  CA  ASN A 181       9.427 -15.604 -73.214  1.00 40.86           C  
ANISOU 1307  CA  ASN A 181     4663   5258   5605    693     35    600       C  
ATOM   1308  C   ASN A 181      10.338 -16.733 -73.715  1.00 40.55           C  
ANISOU 1308  C   ASN A 181     4689   5238   5480    599     -9    546       C  
ATOM   1309  O   ASN A 181      11.113 -17.306 -72.939  1.00 39.90           O  
ANISOU 1309  O   ASN A 181     4689   5073   5399    545      1    457       O  
ATOM   1310  CB  ASN A 181       9.464 -14.408 -74.169  1.00 41.77           C  
ANISOU 1310  CB  ASN A 181     4732   5370   5768    784     42    725       C  
ATOM   1311  CG  ASN A 181      10.833 -13.736 -74.238  1.00 41.33           C  
ANISOU 1311  CG  ASN A 181     4756   5176   5772    802     66    733       C  
ATOM   1312  OD1 ASN A 181      11.846 -14.285 -73.795  1.00 38.13           O  
ANISOU 1312  OD1 ASN A 181     4438   4699   5351    740     66    649       O  
ATOM   1313  ND2 ASN A 181      10.857 -12.520 -74.792  1.00 42.37           N  
ANISOU 1313  ND2 ASN A 181     4851   5269   5980    889     87    844       N  
ATOM   1314  N   MET A 182      10.245 -17.062 -75.002  1.00 41.12           N  
ANISOU 1314  N   MET A 182     4723   5425   5475    582    -57    598       N  
ATOM   1315  CA  MET A 182      10.990 -18.192 -75.540  1.00 40.75           C  
ANISOU 1315  CA  MET A 182     4731   5409   5342    497    -97    537       C  
ATOM   1316  C   MET A 182      12.468 -17.893 -75.812  1.00 40.55           C  
ANISOU 1316  C   MET A 182     4785   5288   5335    506    -81    537       C  
ATOM   1317  O   MET A 182      13.290 -18.818 -75.770  1.00 40.42           O  
ANISOU 1317  O   MET A 182     4837   5245   5276    440    -95    460       O  
ATOM   1318  CB  MET A 182      10.298 -18.751 -76.781  1.00 41.40           C  
ANISOU 1318  CB  MET A 182     4744   5665   5323    468   -155    572       C  
ATOM   1319  CG  MET A 182       8.927 -19.378 -76.495  1.00 41.97           C  
ANISOU 1319  CG  MET A 182     4743   5839   5366    428   -181    550       C  
ATOM   1320  SD  MET A 182       8.926 -20.696 -75.249  1.00 41.47           S  
ANISOU 1320  SD  MET A 182     4741   5712   5304    326   -179    417       S  
ATOM   1321  CE  MET A 182      10.192 -21.781 -75.892  1.00 41.28           C  
ANISOU 1321  CE  MET A 182     4810   5660   5213    248   -212    337       C  
ATOM   1322  N   MET A 183      12.827 -16.634 -76.070  1.00 41.02           N  
ANISOU 1322  N   MET A 183     4833   5291   5461    585    -51    625       N  
ATOM   1323  CA  MET A 183      14.256 -16.250 -76.055  1.00 40.64           C  
ANISOU 1323  CA  MET A 183     4859   5128   5452    589    -28    623       C  
ATOM   1324  C   MET A 183      14.930 -16.692 -74.733  1.00 39.56           C  
ANISOU 1324  C   MET A 183     4808   4868   5356    543     -4    511       C  
ATOM   1325  O   MET A 183      16.042 -17.230 -74.737  1.00 38.97           O  
ANISOU 1325  O   MET A 183     4799   4749   5258    499     -8    464       O  
ATOM   1326  CB  MET A 183      14.451 -14.738 -76.243  1.00 41.25           C  
ANISOU 1326  CB  MET A 183     4913   5132   5629    678      8    731       C  
ATOM   1327  CG  MET A 183      14.034 -14.181 -77.599  1.00 42.72           C  
ANISOU 1327  CG  MET A 183     5019   5433   5782    730    -12    866       C  
ATOM   1328  SD  MET A 183      14.965 -14.764 -79.045  1.00 44.09           S  
ANISOU 1328  SD  MET A 183     5202   5715   5835    692    -49    900       S  
ATOM   1329  CE  MET A 183      16.630 -14.267 -78.616  1.00 43.53           C  
ANISOU 1329  CE  MET A 183     5221   5473   5845    688     -8    886       C  
ATOM   1330  N   PHE A 184      14.242 -16.477 -73.615  1.00 39.36           N  
ANISOU 1330  N   PHE A 184     4773   4797   5383    557     22    473       N  
ATOM   1331  CA  PHE A 184      14.753 -16.855 -72.293  1.00 38.58           C  
ANISOU 1331  CA  PHE A 184     4743   4601   5313    516     44    374       C  
ATOM   1332  C   PHE A 184      14.768 -18.392 -72.096  1.00 38.23           C  
ANISOU 1332  C   PHE A 184     4729   4609   5188    426     11    295       C  
ATOM   1333  O   PHE A 184      15.731 -18.954 -71.565  1.00 37.22           O  
ANISOU 1333  O   PHE A 184     4670   4414   5057    380     14    233       O  
ATOM   1334  CB  PHE A 184      13.929 -16.167 -71.201  1.00 38.57           C  
ANISOU 1334  CB  PHE A 184     4716   4558   5380    561     84    358       C  
ATOM   1335  CG  PHE A 184      14.248 -16.633 -69.829  1.00 38.12           C  
ANISOU 1335  CG  PHE A 184     4716   4437   5332    516    104    258       C  
ATOM   1336  CD1 PHE A 184      15.216 -15.997 -69.075  1.00 37.63           C  
ANISOU 1336  CD1 PHE A 184     4715   4251   5332    526    135    220       C  
ATOM   1337  CD2 PHE A 184      13.590 -17.737 -69.285  1.00 37.98           C  
ANISOU 1337  CD2 PHE A 184     4687   4487   5255    458     89    206       C  
ATOM   1338  CE1 PHE A 184      15.517 -16.445 -67.796  1.00 37.26           C  
ANISOU 1338  CE1 PHE A 184     4715   4162   5278    483    149    132       C  
ATOM   1339  CE2 PHE A 184      13.891 -18.197 -68.015  1.00 36.34           C  
ANISOU 1339  CE2 PHE A 184     4527   4233   5048    416    107    128       C  
ATOM   1340  CZ  PHE A 184      14.849 -17.559 -67.269  1.00 36.70           C  
ANISOU 1340  CZ  PHE A 184     4632   4169   5145    430    136     91       C  
ATOM   1341  N   ALA A 185      13.699 -19.058 -72.524  1.00 38.83           N  
ANISOU 1341  N   ALA A 185     4746   4801   5205    400    -20    300       N  
ATOM   1342  CA  ALA A 185      13.634 -20.521 -72.512  1.00 38.79           C  
ANISOU 1342  CA  ALA A 185     4763   4845   5132    312    -55    232       C  
ATOM   1343  C   ALA A 185      14.854 -21.156 -73.198  1.00 38.77           C  
ANISOU 1343  C   ALA A 185     4822   4820   5088    275    -75    204       C  
ATOM   1344  O   ALA A 185      15.557 -22.004 -72.610  1.00 38.27           O  
ANISOU 1344  O   ALA A 185     4822   4696   5022    222    -75    136       O  
ATOM   1345  CB  ALA A 185      12.356 -20.992 -73.190  1.00 39.32           C  
ANISOU 1345  CB  ALA A 185     4749   5050   5142    291    -93    255       C  
ATOM   1346  N   PHE A 186      15.119 -20.734 -74.430  1.00 39.14           N  
ANISOU 1346  N   PHE A 186     4848   4921   5104    308    -89    263       N  
ATOM   1347  CA  PHE A 186      16.202 -21.338 -75.205  1.00 39.22           C  
ANISOU 1347  CA  PHE A 186     4905   4933   5063    280   -105    237       C  
ATOM   1348  C   PHE A 186      17.604 -20.850 -74.821  1.00 38.56           C  
ANISOU 1348  C   PHE A 186     4886   4732   5033    301    -72    239       C  
ATOM   1349  O   PHE A 186      18.578 -21.556 -75.044  1.00 38.24           O  
ANISOU 1349  O   PHE A 186     4896   4669   4963    269    -78    195       O  
ATOM   1350  CB  PHE A 186      15.957 -21.149 -76.703  1.00 40.02           C  
ANISOU 1350  CB  PHE A 186     4953   5160   5091    302   -134    299       C  
ATOM   1351  CG  PHE A 186      14.737 -21.872 -77.207  1.00 41.31           C  
ANISOU 1351  CG  PHE A 186     5057   5454   5184    262   -179    280       C  
ATOM   1352  CD1 PHE A 186      14.612 -23.250 -77.039  1.00 40.73           C  
ANISOU 1352  CD1 PHE A 186     5013   5392   5070    179   -206    180       C  
ATOM   1353  CD2 PHE A 186      13.717 -21.183 -77.855  1.00 42.70           C  
ANISOU 1353  CD2 PHE A 186     5144   5741   5340    304   -194    366       C  
ATOM   1354  CE1 PHE A 186      13.498 -23.924 -77.500  1.00 41.39           C  
ANISOU 1354  CE1 PHE A 186     5041   5592   5094    131   -251    158       C  
ATOM   1355  CE2 PHE A 186      12.597 -21.857 -78.320  1.00 43.46           C  
ANISOU 1355  CE2 PHE A 186     5177   5967   5367    260   -241    348       C  
ATOM   1356  CZ  PHE A 186      12.490 -23.235 -78.137  1.00 42.80           C  
ANISOU 1356  CZ  PHE A 186     5126   5891   5244    168   -270    240       C  
ATOM   1357  N   PHE A 187      17.716 -19.649 -74.261  1.00 38.59           N  
ANISOU 1357  N   PHE A 187     4886   4660   5117    354    -37    286       N  
ATOM   1358  CA  PHE A 187      18.994 -19.205 -73.718  1.00 37.69           C  
ANISOU 1358  CA  PHE A 187     4830   4429   5060    361     -9    276       C  
ATOM   1359  C   PHE A 187      19.345 -20.063 -72.501  1.00 36.90           C  
ANISOU 1359  C   PHE A 187     4787   4264   4970    306     -5    185       C  
ATOM   1360  O   PHE A 187      20.501 -20.392 -72.302  1.00 36.09           O  
ANISOU 1360  O   PHE A 187     4736   4104   4872    283     -1    156       O  
ATOM   1361  CB  PHE A 187      18.962 -17.716 -73.335  1.00 37.74           C  
ANISOU 1361  CB  PHE A 187     4819   4358   5161    424     26    336       C  
ATOM   1362  CG  PHE A 187      20.328 -17.133 -73.010  1.00 36.40           C  
ANISOU 1362  CG  PHE A 187     4701   4078   5051    428     49    338       C  
ATOM   1363  CD1 PHE A 187      21.045 -16.416 -73.974  1.00 36.49           C  
ANISOU 1363  CD1 PHE A 187     4700   4085   5079    459     55    422       C  
ATOM   1364  CD2 PHE A 187      20.890 -17.291 -71.746  1.00 34.65           C  
ANISOU 1364  CD2 PHE A 187     4533   3766   4868    396     64    264       C  
ATOM   1365  CE1 PHE A 187      22.294 -15.873 -73.683  1.00 35.81           C  
ANISOU 1365  CE1 PHE A 187     4653   3899   5053    455     75    430       C  
ATOM   1366  CE2 PHE A 187      22.139 -16.758 -71.446  1.00 34.57           C  
ANISOU 1366  CE2 PHE A 187     4562   3662   4911    392     80    265       C  
ATOM   1367  CZ  PHE A 187      22.840 -16.041 -72.413  1.00 34.92           C  
ANISOU 1367  CZ  PHE A 187     4593   3696   4979    420     86    347       C  
ATOM   1368  N   ALA A 188      18.350 -20.403 -71.686  1.00 37.17           N  
ANISOU 1368  N   ALA A 188     4803   4314   5005    287     -6    148       N  
ATOM   1369  CA  ALA A 188      18.581 -21.227 -70.502  1.00 37.25           C  
ANISOU 1369  CA  ALA A 188     4857   4276   5019    235     -2     76       C  
ATOM   1370  C   ALA A 188      19.097 -22.610 -70.912  1.00 37.54           C  
ANISOU 1370  C   ALA A 188     4929   4333   5002    176    -31     33       C  
ATOM   1371  O   ALA A 188      20.165 -23.054 -70.466  1.00 37.02           O  
ANISOU 1371  O   ALA A 188     4916   4201   4946    152    -25      1       O  
ATOM   1372  CB  ALA A 188      17.301 -21.370 -69.695  1.00 37.48           C  
ANISOU 1372  CB  ALA A 188     4848   4342   5051    225      3     58       C  
ATOM   1373  N   GLN A 189      18.338 -23.279 -71.777  1.00 38.28           N  
ANISOU 1373  N   GLN A 189     4989   4515   5040    153    -61     30       N  
ATOM   1374  CA  GLN A 189      18.723 -24.601 -72.249  1.00 38.64           C  
ANISOU 1374  CA  GLN A 189     5066   4576   5040     99    -88    -22       C  
ATOM   1375  C   GLN A 189      20.133 -24.565 -72.851  1.00 38.26           C  
ANISOU 1375  C   GLN A 189     5061   4490   4985    117    -80    -20       C  
ATOM   1376  O   GLN A 189      21.031 -25.348 -72.438  1.00 38.21           O  
ANISOU 1376  O   GLN A 189     5107   4421   4988     89    -76    -64       O  
ATOM   1377  CB  GLN A 189      17.720 -25.127 -73.287  1.00 39.59           C  
ANISOU 1377  CB  GLN A 189     5137   4807   5097     76   -124    -27       C  
ATOM   1378  CG  GLN A 189      17.897 -26.609 -73.599  1.00 40.51           C  
ANISOU 1378  CG  GLN A 189     5286   4927   5177      8   -152   -102       C  
ATOM   1379  CD  GLN A 189      16.998 -27.096 -74.715  1.00 42.71           C  
ANISOU 1379  CD  GLN A 189     5519   5322   5388    -21   -193   -119       C  
ATOM   1380  OE1 GLN A 189      16.620 -26.332 -75.603  1.00 45.28           O  
ANISOU 1380  OE1 GLN A 189     5794   5736   5673     20   -203    -67       O  
ATOM   1381  NE2 GLN A 189      16.655 -28.382 -74.680  1.00 42.93           N  
ANISOU 1381  NE2 GLN A 189     5560   5348   5402    -94   -220   -190       N  
ATOM   1382  N   HIS A 190      20.310 -23.656 -73.818  1.00 37.78           N  
ANISOU 1382  N   HIS A 190     4972   4472   4909    168    -75     40       N  
ATOM   1383  CA  HIS A 190      21.562 -23.522 -74.563  1.00 37.11           C  
ANISOU 1383  CA  HIS A 190     4914   4376   4810    190    -66     57       C  
ATOM   1384  C   HIS A 190      22.746 -23.270 -73.637  1.00 36.00           C  
ANISOU 1384  C   HIS A 190     4822   4126   4732    192    -39     51       C  
ATOM   1385  O   HIS A 190      23.730 -24.020 -73.673  1.00 36.51           O  
ANISOU 1385  O   HIS A 190     4926   4160   4785    174    -37     15       O  
ATOM   1386  CB  HIS A 190      21.466 -22.400 -75.594  1.00 37.44           C  
ANISOU 1386  CB  HIS A 190     4908   4481   4837    245    -61    145       C  
ATOM   1387  CG  HIS A 190      22.735 -22.166 -76.354  1.00 37.68           C  
ANISOU 1387  CG  HIS A 190     4955   4510   4852    269    -46    177       C  
ATOM   1388  ND1 HIS A 190      23.609 -21.147 -76.046  1.00 37.37           N  
ANISOU 1388  ND1 HIS A 190     4925   4395   4879    301    -17    233       N  
ATOM   1389  CD2 HIS A 190      23.272 -22.814 -77.416  1.00 38.37           C  
ANISOU 1389  CD2 HIS A 190     5048   4668   4864    264    -55    159       C  
ATOM   1390  CE1 HIS A 190      24.629 -21.178 -76.886  1.00 37.86           C  
ANISOU 1390  CE1 HIS A 190     4993   4484   4908    314     -8    259       C  
ATOM   1391  NE2 HIS A 190      24.450 -22.182 -77.726  1.00 38.26           N  
ANISOU 1391  NE2 HIS A 190     5041   4626   4869    296    -28    213       N  
ATOM   1392  N   PHE A 191      22.633 -22.236 -72.807  1.00 34.67           N  
ANISOU 1392  N   PHE A 191     4646   3900   4627    216    -18     83       N  
ATOM   1393  CA  PHE A 191      23.721 -21.792 -71.934  1.00 33.35           C  
ANISOU 1393  CA  PHE A 191     4517   3637   4518    217      4     80       C  
ATOM   1394  C   PHE A 191      24.142 -22.854 -70.928  1.00 32.63           C  
ANISOU 1394  C   PHE A 191     4469   3500   4428    169     -1     15       C  
ATOM   1395  O   PHE A 191      25.327 -23.089 -70.755  1.00 31.41           O  
ANISOU 1395  O   PHE A 191     4347   3301   4285    161      5      8       O  
ATOM   1396  CB  PHE A 191      23.327 -20.483 -71.203  1.00 33.32           C  
ANISOU 1396  CB  PHE A 191     4495   3582   4583    248     25    109       C  
ATOM   1397  CG  PHE A 191      24.188 -20.159 -70.012  1.00 30.88           C  
ANISOU 1397  CG  PHE A 191     4225   3181   4328    233     41     80       C  
ATOM   1398  CD1 PHE A 191      25.472 -19.682 -70.179  1.00 28.29           C  
ANISOU 1398  CD1 PHE A 191     3915   2802   4031    238     51    106       C  
ATOM   1399  CD2 PHE A 191      23.706 -20.343 -68.719  1.00 29.15           C  
ANISOU 1399  CD2 PHE A 191     4017   2936   4121    211     46     28       C  
ATOM   1400  CE1 PHE A 191      26.268 -19.390 -69.077  1.00 28.37           C  
ANISOU 1400  CE1 PHE A 191     3955   2737   4087    217     59     76       C  
ATOM   1401  CE2 PHE A 191      24.490 -20.049 -67.622  1.00 28.50           C  
ANISOU 1401  CE2 PHE A 191     3967   2786   4077    193     57     -3       C  
ATOM   1402  CZ  PHE A 191      25.778 -19.568 -67.799  1.00 27.69           C  
ANISOU 1402  CZ  PHE A 191     3882   2632   4006    195     61     19       C  
ATOM   1403  N   THR A 192      23.180 -23.482 -70.261  1.00 32.82           N  
ANISOU 1403  N   THR A 192     4488   3540   4442    138    -11    -22       N  
ATOM   1404  CA  THR A 192      23.512 -24.448 -69.215  1.00 33.12           C  
ANISOU 1404  CA  THR A 192     4563   3536   4487     93    -14    -68       C  
ATOM   1405  C   THR A 192      23.893 -25.843 -69.756  1.00 33.28           C  
ANISOU 1405  C   THR A 192     4607   3565   4474     61    -32   -102       C  
ATOM   1406  O   THR A 192      24.461 -26.648 -69.025  1.00 32.93           O  
ANISOU 1406  O   THR A 192     4595   3474   4443     32    -32   -126       O  
ATOM   1407  CB  THR A 192      22.370 -24.643 -68.200  1.00 33.20           C  
ANISOU 1407  CB  THR A 192     4555   3559   4499     68    -14    -88       C  
ATOM   1408  OG1 THR A 192      21.314 -25.405 -68.812  1.00 35.59           O  
ANISOU 1408  OG1 THR A 192     4830   3927   4766     44    -35    -99       O  
ATOM   1409  CG2 THR A 192      21.843 -23.313 -67.695  1.00 33.18           C  
ANISOU 1409  CG2 THR A 192     4526   3552   4530    106      8    -67       C  
ATOM   1410  N   HIS A 193      23.598 -26.144 -71.014  1.00 33.81           N  
ANISOU 1410  N   HIS A 193     4658   3690   4497     67    -46   -106       N  
ATOM   1411  CA  HIS A 193      24.009 -27.447 -71.555  1.00 34.59           C  
ANISOU 1411  CA  HIS A 193     4785   3789   4570     40    -60   -153       C  
ATOM   1412  C   HIS A 193      25.494 -27.551 -71.955  1.00 34.54           C  
ANISOU 1412  C   HIS A 193     4808   3748   4566     66    -44   -151       C  
ATOM   1413  O   HIS A 193      25.886 -28.515 -72.662  1.00 34.50           O  
ANISOU 1413  O   HIS A 193     4823   3751   4535     59    -49   -193       O  
ATOM   1414  CB  HIS A 193      23.117 -27.857 -72.724  1.00 35.40           C  
ANISOU 1414  CB  HIS A 193     4859   3975   4614     29    -84   -177       C  
ATOM   1415  CG  HIS A 193      21.821 -28.442 -72.288  1.00 36.18           C  
ANISOU 1415  CG  HIS A 193     4937   4096   4712    -20   -105   -202       C  
ATOM   1416  ND1 HIS A 193      21.080 -27.901 -71.262  1.00 37.18           N  
ANISOU 1416  ND1 HIS A 193     5040   4215   4870    -24    -98   -174       N  
ATOM   1417  CD2 HIS A 193      21.135 -29.521 -72.729  1.00 36.45           C  
ANISOU 1417  CD2 HIS A 193     4967   4161   4720    -69   -133   -255       C  
ATOM   1418  CE1 HIS A 193      19.997 -28.635 -71.081  1.00 37.96           C  
ANISOU 1418  CE1 HIS A 193     5117   4345   4960    -74   -118   -198       C  
ATOM   1419  NE2 HIS A 193      20.001 -29.616 -71.966  1.00 37.38           N  
ANISOU 1419  NE2 HIS A 193     5056   4292   4856   -106   -142   -247       N  
ATOM   1420  N   GLN A 194      26.309 -26.582 -71.521  1.00 33.69           N  
ANISOU 1420  N   GLN A 194     4703   3605   4493     94    -24   -106       N  
ATOM   1421  CA  GLN A 194      27.749 -26.738 -71.610  1.00 33.62           C  
ANISOU 1421  CA  GLN A 194     4717   3559   4498    110     -9    -99       C  
ATOM   1422  C   GLN A 194      28.319 -27.432 -70.359  1.00 33.75           C  
ANISOU 1422  C   GLN A 194     4765   3505   4555     82     -9   -117       C  
ATOM   1423  O   GLN A 194      29.342 -28.104 -70.447  1.00 33.56           O  
ANISOU 1423  O   GLN A 194     4761   3453   4538     89     -2   -126       O  
ATOM   1424  CB  GLN A 194      28.437 -25.402 -71.891  1.00 33.44           C  
ANISOU 1424  CB  GLN A 194     4675   3537   4494    147      8    -37       C  
ATOM   1425  CG  GLN A 194      28.583 -24.443 -70.718  1.00 32.59           C  
ANISOU 1425  CG  GLN A 194     4568   3373   4443    142     16    -13       C  
ATOM   1426  CD  GLN A 194      28.604 -22.997 -71.183  1.00 32.14           C  
ANISOU 1426  CD  GLN A 194     4481   3321   4409    175     28     47       C  
ATOM   1427  OE1 GLN A 194      29.661 -22.380 -71.356  1.00 32.49           O  
ANISOU 1427  OE1 GLN A 194     4522   3342   4481    189     41     86       O  
ATOM   1428  NE2 GLN A 194      27.433 -22.468 -71.428  1.00 31.35           N  
ANISOU 1428  NE2 GLN A 194     4355   3253   4303    189     25     60       N  
ATOM   1429  N   PHE A 195      27.653 -27.285 -69.210  1.00 34.04           N  
ANISOU 1429  N   PHE A 195     4800   3521   4613     56    -15   -118       N  
ATOM   1430  CA  PHE A 195      28.122 -27.903 -67.963  1.00 33.97           C  
ANISOU 1430  CA  PHE A 195     4812   3461   4632     28    -16   -124       C  
ATOM   1431  C   PHE A 195      27.157 -28.916 -67.311  1.00 34.45           C  
ANISOU 1431  C   PHE A 195     4878   3519   4692    -16    -29   -149       C  
ATOM   1432  O   PHE A 195      27.545 -29.603 -66.359  1.00 34.19           O  
ANISOU 1432  O   PHE A 195     4861   3450   4680    -40    -31   -143       O  
ATOM   1433  CB  PHE A 195      28.592 -26.844 -66.945  1.00 33.85           C  
ANISOU 1433  CB  PHE A 195     4792   3425   4644     31     -8    -98       C  
ATOM   1434  CG  PHE A 195      27.666 -25.653 -66.782  1.00 33.75           C  
ANISOU 1434  CG  PHE A 195     4756   3432   4633     41     -2    -92       C  
ATOM   1435  CD1 PHE A 195      28.151 -24.358 -66.956  1.00 33.75           C  
ANISOU 1435  CD1 PHE A 195     4745   3418   4659     69     10    -67       C  
ATOM   1436  CD2 PHE A 195      26.339 -25.814 -66.421  1.00 33.57           C  
ANISOU 1436  CD2 PHE A 195     4719   3439   4597     25     -6   -109       C  
ATOM   1437  CE1 PHE A 195      27.314 -23.235 -66.791  1.00 33.56           C  
ANISOU 1437  CE1 PHE A 195     4701   3399   4652     86     20    -62       C  
ATOM   1438  CE2 PHE A 195      25.506 -24.699 -66.254  1.00 34.28           C  
ANISOU 1438  CE2 PHE A 195     4783   3546   4696     45      5   -103       C  
ATOM   1439  CZ  PHE A 195      26.002 -23.407 -66.444  1.00 32.99           C  
ANISOU 1439  CZ  PHE A 195     4613   3358   4563     78     19    -81       C  
ATOM   1440  N   PHE A 196      25.921 -29.019 -67.802  1.00 35.06           N  
ANISOU 1440  N   PHE A 196     4936   3638   4746    -30    -39   -166       N  
ATOM   1441  CA  PHE A 196      25.077 -30.172 -67.479  1.00 35.85           C  
ANISOU 1441  CA  PHE A 196     5038   3735   4849    -78    -54   -190       C  
ATOM   1442  C   PHE A 196      25.133 -31.129 -68.669  1.00 36.23           C  
ANISOU 1442  C   PHE A 196     5100   3783   4884    -84    -66   -232       C  
ATOM   1443  O   PHE A 196      24.395 -30.960 -69.644  1.00 36.42           O  
ANISOU 1443  O   PHE A 196     5103   3864   4872    -82    -77   -252       O  
ATOM   1444  CB  PHE A 196      23.628 -29.771 -67.178  1.00 36.08           C  
ANISOU 1444  CB  PHE A 196     5029   3816   4862    -97    -59   -187       C  
ATOM   1445  CG  PHE A 196      23.482 -28.793 -66.041  1.00 37.40           C  
ANISOU 1445  CG  PHE A 196     5182   3989   5039    -86    -43   -161       C  
ATOM   1446  CD1 PHE A 196      24.136 -28.996 -64.833  1.00 38.78           C  
ANISOU 1446  CD1 PHE A 196     5376   4127   5231   -101    -35   -148       C  
ATOM   1447  CD2 PHE A 196      22.663 -27.668 -66.176  1.00 39.01           C  
ANISOU 1447  CD2 PHE A 196     5351   4238   5233    -59    -34   -150       C  
ATOM   1448  CE1 PHE A 196      23.992 -28.090 -63.775  1.00 39.79           C  
ANISOU 1448  CE1 PHE A 196     5491   4269   5357    -93    -20   -139       C  
ATOM   1449  CE2 PHE A 196      22.513 -26.759 -65.132  1.00 39.96           C  
ANISOU 1449  CE2 PHE A 196     5460   4357   5364    -45    -15   -141       C  
ATOM   1450  CZ  PHE A 196      23.182 -26.967 -63.928  1.00 40.31           C  
ANISOU 1450  CZ  PHE A 196     5528   4371   5417    -64     -8   -142       C  
ATOM   1451  N   LYS A 197      26.021 -32.121 -68.594  1.00 36.33           N  
ANISOU 1451  N   LYS A 197     5146   3734   4923    -88    -63   -247       N  
ATOM   1452  CA  LYS A 197      26.228 -33.058 -69.715  1.00 36.84           C  
ANISOU 1452  CA  LYS A 197     5230   3788   4979    -87    -68   -302       C  
ATOM   1453  C   LYS A 197      26.366 -34.514 -69.239  1.00 37.46           C  
ANISOU 1453  C   LYS A 197     5338   3785   5110   -123    -73   -325       C  
ATOM   1454  O   LYS A 197      27.424 -35.108 -69.384  1.00 37.60           O  
ANISOU 1454  O   LYS A 197     5383   3748   5156    -97    -60   -336       O  
ATOM   1455  CB  LYS A 197      27.491 -32.683 -70.512  1.00 36.48           C  
ANISOU 1455  CB  LYS A 197     5195   3747   4917    -29    -49   -301       C  
ATOM   1456  CG  LYS A 197      27.538 -31.302 -71.107  1.00 34.52           C  
ANISOU 1456  CG  LYS A 197     4919   3569   4629      9    -41   -267       C  
ATOM   1457  CD  LYS A 197      28.389 -31.268 -72.393  1.00 32.75           C  
ANISOU 1457  CD  LYS A 197     4697   3378   4368     54    -27   -284       C  
ATOM   1458  CE  LYS A 197      29.890 -31.340 -72.152  1.00 31.09           C  
ANISOU 1458  CE  LYS A 197     4503   3122   4189     88     -2   -260       C  
ATOM   1459  NZ  LYS A 197      30.672 -31.614 -73.413  1.00 30.77           N  
ANISOU 1459  NZ  LYS A 197     4464   3116   4110    130     17   -288       N  
ATOM   1460  N   THR A 198      25.302 -35.091 -68.696  1.00 37.96           N  
ANISOU 1460  N   THR A 198     5392   3839   5192   -181    -90   -329       N  
ATOM   1461  CA  THR A 198      25.422 -36.342 -67.945  1.00 38.91           C  
ANISOU 1461  CA  THR A 198     5535   3874   5377   -219    -92   -322       C  
ATOM   1462  C   THR A 198      25.925 -37.542 -68.769  1.00 40.12           C  
ANISOU 1462  C   THR A 198     5724   3955   5565   -217    -91   -386       C  
ATOM   1463  O   THR A 198      25.582 -37.697 -69.941  1.00 40.46           O  
ANISOU 1463  O   THR A 198     5770   4028   5575   -219   -101   -458       O  
ATOM   1464  CB  THR A 198      24.089 -36.676 -67.280  1.00 39.25           C  
ANISOU 1464  CB  THR A 198     5552   3930   5431   -286   -109   -307       C  
ATOM   1465  OG1 THR A 198      23.808 -35.665 -66.309  1.00 39.28           O  
ANISOU 1465  OG1 THR A 198     5527   3988   5411   -279   -101   -248       O  
ATOM   1466  CG2 THR A 198      24.123 -38.045 -66.595  1.00 39.43           C  
ANISOU 1466  CG2 THR A 198     5594   3858   5528   -333   -113   -292       C  
ATOM   1467  N   ASP A 199      26.738 -38.377 -68.127  1.00 40.90           N  
ANISOU 1467  N   ASP A 199     5848   3962   5729   -210    -79   -361       N  
ATOM   1468  CA  ASP A 199      27.346 -39.555 -68.744  1.00 42.32           C  
ANISOU 1468  CA  ASP A 199     6064   4053   5961   -197    -71   -417       C  
ATOM   1469  C   ASP A 199      26.500 -40.823 -68.488  1.00 43.72           C  
ANISOU 1469  C   ASP A 199     6255   4150   6208   -269    -89   -441       C  
ATOM   1470  O   ASP A 199      26.813 -41.631 -67.625  1.00 43.83           O  
ANISOU 1470  O   ASP A 199     6279   4075   6299   -282    -83   -391       O  
ATOM   1471  CB  ASP A 199      28.764 -39.720 -68.178  1.00 42.21           C  
ANISOU 1471  CB  ASP A 199     6064   3983   5991   -141    -46   -364       C  
ATOM   1472  CG  ASP A 199      29.667 -40.548 -69.065  1.00 43.13           C  
ANISOU 1472  CG  ASP A 199     6214   4032   6143    -94    -26   -427       C  
ATOM   1473  OD1 ASP A 199      29.160 -41.386 -69.849  1.00 45.45           O  
ANISOU 1473  OD1 ASP A 199     6530   4284   6455   -120    -32   -515       O  
ATOM   1474  OD2 ASP A 199      30.896 -40.357 -68.960  1.00 41.89           O  
ANISOU 1474  OD2 ASP A 199     6056   3865   5995    -32     -2   -392       O  
ATOM   1475  N   HIS A 200      25.444 -41.000 -69.271  1.00 45.21           N  
ANISOU 1475  N   HIS A 200     6436   4372   6370   -318   -112   -513       N  
ATOM   1476  CA  HIS A 200      24.408 -42.003 -68.983  1.00 47.12           C  
ANISOU 1476  CA  HIS A 200     6676   4556   6671   -404   -135   -528       C  
ATOM   1477  C   HIS A 200      24.890 -43.487 -69.023  1.00 48.73           C  
ANISOU 1477  C   HIS A 200     6923   4608   6983   -416   -127   -566       C  
ATOM   1478  O   HIS A 200      24.197 -44.385 -68.526  1.00 49.59           O  
ANISOU 1478  O   HIS A 200     7031   4643   7166   -489   -142   -552       O  
ATOM   1479  CB  HIS A 200      23.221 -41.811 -69.937  1.00 47.67           C  
ANISOU 1479  CB  HIS A 200     6723   4709   6681   -453   -165   -604       C  
ATOM   1480  CG  HIS A 200      22.597 -40.450 -69.873  1.00 48.43           C  
ANISOU 1480  CG  HIS A 200     6770   4941   6688   -442   -173   -560       C  
ATOM   1481  ND1 HIS A 200      21.621 -40.118 -68.957  1.00 50.14           N  
ANISOU 1481  ND1 HIS A 200     6944   5201   6904   -488   -183   -492       N  
ATOM   1482  CD2 HIS A 200      22.807 -39.336 -70.617  1.00 49.24           C  
ANISOU 1482  CD2 HIS A 200     6859   5145   6707   -387   -168   -572       C  
ATOM   1483  CE1 HIS A 200      21.260 -38.858 -69.135  1.00 49.78           C  
ANISOU 1483  CE1 HIS A 200     6862   5269   6782   -457   -183   -470       C  
ATOM   1484  NE2 HIS A 200      21.965 -38.360 -70.136  1.00 49.19           N  
ANISOU 1484  NE2 HIS A 200     6804   5228   6659   -398   -175   -513       N  
ATOM   1485  N   LYS A 201      26.068 -43.729 -69.599  1.00 49.26           N  
ANISOU 1485  N   LYS A 201     7026   4627   7064   -345   -102   -609       N  
ATOM   1486  CA  LYS A 201      26.687 -45.060 -69.624  1.00 50.45           C  
ANISOU 1486  CA  LYS A 201     7218   4624   7325   -336    -86   -642       C  
ATOM   1487  C   LYS A 201      27.234 -45.419 -68.238  1.00 50.10           C  
ANISOU 1487  C   LYS A 201     7170   4504   7364   -326    -72   -513       C  
ATOM   1488  O   LYS A 201      27.183 -46.580 -67.827  1.00 51.46           O  
ANISOU 1488  O   LYS A 201     7360   4546   7648   -358    -71   -497       O  
ATOM   1489  CB  LYS A 201      27.822 -45.108 -70.661  1.00 50.98           C  
ANISOU 1489  CB  LYS A 201     7316   4681   7373   -250    -56   -723       C  
ATOM   1490  CG  LYS A 201      27.559 -44.237 -71.911  1.00 52.06           C  
ANISOU 1490  CG  LYS A 201     7441   4954   7383   -234    -64   -808       C  
ATOM   1491  CD  LYS A 201      28.405 -44.614 -73.138  1.00 53.89           C  
ANISOU 1491  CD  LYS A 201     7705   5173   7597   -169    -36   -921       C  
ATOM   1492  CE  LYS A 201      27.656 -44.233 -74.428  1.00 54.80           C  
ANISOU 1492  CE  LYS A 201     7813   5407   7603   -195    -59  -1030       C  
ATOM   1493  NZ  LYS A 201      28.382 -44.616 -75.679  1.00 56.07           N  
ANISOU 1493  NZ  LYS A 201     8001   5574   7727   -136    -32  -1152       N  
ATOM   1494  N   ARG A 202      27.766 -44.416 -67.536  1.00 48.56           N  
ANISOU 1494  N   ARG A 202     6947   4390   7114   -283    -62   -420       N  
ATOM   1495  CA  ARG A 202      28.278 -44.576 -66.171  1.00 47.87           C  
ANISOU 1495  CA  ARG A 202     6845   4267   7077   -274    -54   -292       C  
ATOM   1496  C   ARG A 202      27.173 -44.498 -65.114  1.00 47.16           C  
ANISOU 1496  C   ARG A 202     6722   4213   6985   -353    -75   -213       C  
ATOM   1497  O   ARG A 202      27.219 -45.197 -64.105  1.00 47.16           O  
ANISOU 1497  O   ARG A 202     6714   4148   7056   -377    -74   -122       O  
ATOM   1498  CB  ARG A 202      29.303 -43.479 -65.850  1.00 46.93           C  
ANISOU 1498  CB  ARG A 202     6707   4231   6892   -203    -39   -235       C  
ATOM   1499  CG  ARG A 202      30.622 -43.550 -66.609  1.00 47.55           C  
ANISOU 1499  CG  ARG A 202     6806   4281   6980   -117    -11   -275       C  
ATOM   1500  CD  ARG A 202      31.792 -43.191 -65.688  1.00 48.60           C  
ANISOU 1500  CD  ARG A 202     6917   4430   7120    -64      2   -169       C  
ATOM   1501  NE  ARG A 202      32.883 -42.505 -66.387  1.00 49.90           N  
ANISOU 1501  NE  ARG A 202     7078   4645   7238     12     23   -194       N  
ATOM   1502  CZ  ARG A 202      34.013 -43.072 -66.812  1.00 51.88           C  
ANISOU 1502  CZ  ARG A 202     7339   4835   7537     82     51   -206       C  
ATOM   1503  NH1 ARG A 202      34.247 -44.372 -66.629  1.00 53.36           N  
ANISOU 1503  NH1 ARG A 202     7547   4896   7832     93     63   -200       N  
ATOM   1504  NH2 ARG A 202      34.923 -42.329 -67.435  1.00 51.81           N  
ANISOU 1504  NH2 ARG A 202     7317   4892   7476    144     71   -221       N  
ATOM   1505  N   GLY A 203      26.203 -43.613 -65.344  1.00 46.32           N  
ANISOU 1505  N   GLY A 203     6590   4217   6793   -388    -92   -241       N  
ATOM   1506  CA  GLY A 203      25.144 -43.303 -64.371  1.00 45.69           C  
ANISOU 1506  CA  GLY A 203     6469   4203   6690   -451   -106   -169       C  
ATOM   1507  C   GLY A 203      24.999 -41.796 -64.141  1.00 44.07           C  
ANISOU 1507  C   GLY A 203     6231   4136   6377   -424   -104   -150       C  
ATOM   1508  O   GLY A 203      25.883 -41.022 -64.505  1.00 42.87           O  
ANISOU 1508  O   GLY A 203     6089   4019   6182   -357    -92   -166       O  
ATOM   1509  N   PRO A 204      23.888 -41.380 -63.513  1.00 43.44           N  
ANISOU 1509  N   PRO A 204     6112   4132   6262   -474   -114   -113       N  
ATOM   1510  CA  PRO A 204      23.478 -39.984 -63.352  1.00 42.72           C  
ANISOU 1510  CA  PRO A 204     5987   4164   6079   -455   -111   -108       C  
ATOM   1511  C   PRO A 204      24.374 -39.079 -62.483  1.00 41.94           C  
ANISOU 1511  C   PRO A 204     5884   4111   5941   -402    -94    -50       C  
ATOM   1512  O   PRO A 204      24.275 -37.857 -62.583  1.00 41.12           O  
ANISOU 1512  O   PRO A 204     5764   4089   5772   -372    -90    -65       O  
ATOM   1513  CB  PRO A 204      22.089 -40.104 -62.720  1.00 42.94           C  
ANISOU 1513  CB  PRO A 204     5972   4243   6101   -526   -121    -72       C  
ATOM   1514  CG  PRO A 204      22.098 -41.390 -62.042  1.00 43.91           C  
ANISOU 1514  CG  PRO A 204     6100   4276   6306   -575   -122    -15       C  
ATOM   1515  CD  PRO A 204      22.934 -42.296 -62.871  1.00 44.30           C  
ANISOU 1515  CD  PRO A 204     6200   4206   6426   -556   -124    -68       C  
ATOM   1516  N   GLY A 205      25.227 -39.671 -61.649  1.00 42.16           N  
ANISOU 1516  N   GLY A 205     5922   4086   6011   -393    -87     16       N  
ATOM   1517  CA  GLY A 205      26.156 -38.910 -60.806  1.00 41.53           C  
ANISOU 1517  CA  GLY A 205     5834   4051   5894   -350    -77     68       C  
ATOM   1518  C   GLY A 205      27.502 -38.604 -61.448  1.00 41.04           C  
ANISOU 1518  C   GLY A 205     5797   3960   5834   -283    -70     42       C  
ATOM   1519  O   GLY A 205      28.426 -38.121 -60.770  1.00 40.33           O  
ANISOU 1519  O   GLY A 205     5700   3898   5726   -252    -65     88       O  
ATOM   1520  N   PHE A 206      27.594 -38.876 -62.755  1.00 41.06           N  
ANISOU 1520  N   PHE A 206     5825   3919   5856   -264    -69    -33       N  
ATOM   1521  CA  PHE A 206      28.808 -38.677 -63.550  1.00 40.95           C  
ANISOU 1521  CA  PHE A 206     5832   3882   5844   -199    -57    -63       C  
ATOM   1522  C   PHE A 206      28.567 -37.688 -64.681  1.00 40.02           C  
ANISOU 1522  C   PHE A 206     5712   3826   5666   -175    -56   -132       C  
ATOM   1523  O   PHE A 206      27.448 -37.540 -65.157  1.00 40.04           O  
ANISOU 1523  O   PHE A 206     5707   3863   5644   -208    -67   -174       O  
ATOM   1524  CB  PHE A 206      29.273 -40.007 -64.153  1.00 41.85           C  
ANISOU 1524  CB  PHE A 206     5977   3888   6036   -187    -50    -92       C  
ATOM   1525  CG  PHE A 206      29.664 -41.036 -63.125  1.00 43.56           C  
ANISOU 1525  CG  PHE A 206     6195   4030   6328   -199    -49    -11       C  
ATOM   1526  CD1 PHE A 206      28.706 -41.854 -62.538  1.00 44.73           C  
ANISOU 1526  CD1 PHE A 206     6336   4138   6519   -264    -60     22       C  
ATOM   1527  CD2 PHE A 206      30.992 -41.189 -62.744  1.00 44.90           C  
ANISOU 1527  CD2 PHE A 206     6363   4172   6526   -145    -37     44       C  
ATOM   1528  CE1 PHE A 206      29.063 -42.809 -61.599  1.00 45.20           C  
ANISOU 1528  CE1 PHE A 206     6393   4130   6653   -274    -58    112       C  
ATOM   1529  CE2 PHE A 206      31.354 -42.150 -61.805  1.00 45.93           C  
ANISOU 1529  CE2 PHE A 206     6487   4237   6726   -151    -36    132       C  
ATOM   1530  CZ  PHE A 206      30.387 -42.957 -61.234  1.00 45.79           C  
ANISOU 1530  CZ  PHE A 206     6467   4178   6754   -215    -46    169       C  
ATOM   1531  N   THR A 207      29.634 -37.030 -65.121  1.00 39.36           N  
ANISOU 1531  N   THR A 207     5632   3761   5563   -119    -43   -136       N  
ATOM   1532  CA  THR A 207      29.536 -35.979 -66.138  1.00 38.69           C  
ANISOU 1532  CA  THR A 207     5539   3740   5421    -92    -39   -179       C  
ATOM   1533  C   THR A 207      30.524 -36.176 -67.307  1.00 38.62           C  
ANISOU 1533  C   THR A 207     5547   3714   5413    -37    -23   -219       C  
ATOM   1534  O   THR A 207      31.571 -36.802 -67.157  1.00 38.57           O  
ANISOU 1534  O   THR A 207     5552   3653   5449     -6     -9   -201       O  
ATOM   1535  CB  THR A 207      29.753 -34.562 -65.502  1.00 37.81           C  
ANISOU 1535  CB  THR A 207     5403   3692   5270    -79    -38   -137       C  
ATOM   1536  OG1 THR A 207      29.763 -33.572 -66.531  1.00 36.96           O  
ANISOU 1536  OG1 THR A 207     5287   3634   5121    -48    -32   -164       O  
ATOM   1537  CG2 THR A 207      31.061 -34.498 -64.752  1.00 37.21           C  
ANISOU 1537  CG2 THR A 207     5326   3597   5216    -54    -31    -84       C  
ATOM   1538  N   ARG A 208      30.161 -35.638 -68.472  1.00 38.43           N  
ANISOU 1538  N   ARG A 208     5519   3744   5339    -23    -22   -269       N  
ATOM   1539  CA  ARG A 208      31.083 -35.499 -69.599  1.00 38.27           C  
ANISOU 1539  CA  ARG A 208     5503   3741   5296     32     -1   -298       C  
ATOM   1540  C   ARG A 208      31.669 -34.080 -69.667  1.00 37.05           C  
ANISOU 1540  C   ARG A 208     5322   3650   5105     65      8   -250       C  
ATOM   1541  O   ARG A 208      32.436 -33.794 -70.577  1.00 37.43           O  
ANISOU 1541  O   ARG A 208     5365   3728   5129    110     27   -258       O  
ATOM   1542  CB  ARG A 208      30.385 -35.834 -70.929  1.00 38.90           C  
ANISOU 1542  CB  ARG A 208     5591   3854   5335     27     -6   -381       C  
ATOM   1543  CG  ARG A 208      30.047 -37.312 -71.079  1.00 40.47           C  
ANISOU 1543  CG  ARG A 208     5821   3975   5580     -1    -12   -446       C  
ATOM   1544  CD  ARG A 208      28.915 -37.573 -72.072  1.00 42.85           C  
ANISOU 1544  CD  ARG A 208     6124   4321   5838    -38    -33   -528       C  
ATOM   1545  NE  ARG A 208      29.399 -38.016 -73.384  1.00 45.39           N  
ANISOU 1545  NE  ARG A 208     6462   4658   6125     -2    -18   -613       N  
ATOM   1546  CZ  ARG A 208      29.296 -37.333 -74.531  1.00 48.15           C  
ANISOU 1546  CZ  ARG A 208     6793   5114   6387     23    -16   -643       C  
ATOM   1547  NH1 ARG A 208      28.719 -36.117 -74.583  1.00 49.09           N  
ANISOU 1547  NH1 ARG A 208     6876   5327   6451     18    -30   -589       N  
ATOM   1548  NH2 ARG A 208      29.782 -37.871 -75.653  1.00 48.05           N  
ANISOU 1548  NH2 ARG A 208     6798   5118   6341     56      1   -726       N  
ATOM   1549  N   GLY A 209      31.347 -33.214 -68.701  1.00 35.65           N  
ANISOU 1549  N   GLY A 209     5127   3491   4926     43     -2   -201       N  
ATOM   1550  CA  GLY A 209      31.670 -31.778 -68.803  1.00 34.66           C  
ANISOU 1550  CA  GLY A 209     4977   3416   4775     64      4   -165       C  
ATOM   1551  C   GLY A 209      32.848 -31.306 -67.968  1.00 33.89           C  
ANISOU 1551  C   GLY A 209     4870   3302   4704     77     10   -112       C  
ATOM   1552  O   GLY A 209      32.673 -30.499 -67.054  1.00 33.58           O  
ANISOU 1552  O   GLY A 209     4819   3272   4667     56      1    -84       O  
ATOM   1553  N   LEU A 210      34.057 -31.756 -68.297  1.00 33.25           N  
ANISOU 1553  N   LEU A 210     4790   3203   4641    112     26   -101       N  
ATOM   1554  CA  LEU A 210      35.186 -31.633 -67.360  1.00 32.66           C  
ANISOU 1554  CA  LEU A 210     4701   3110   4597    117     26    -48       C  
ATOM   1555  C   LEU A 210      35.698 -30.201 -67.090  1.00 32.34           C  
ANISOU 1555  C   LEU A 210     4634   3104   4550    115     24     -9       C  
ATOM   1556  O   LEU A 210      36.660 -30.042 -66.343  1.00 32.33           O  
ANISOU 1556  O   LEU A 210     4616   3098   4569    112     19     31       O  
ATOM   1557  CB  LEU A 210      36.357 -32.548 -67.778  1.00 32.85           C  
ANISOU 1557  CB  LEU A 210     4726   3107   4648    161     45    -42       C  
ATOM   1558  CG  LEU A 210      36.061 -34.030 -68.106  1.00 32.05           C  
ANISOU 1558  CG  LEU A 210     4654   2951   4573    170     52    -87       C  
ATOM   1559  CD1 LEU A 210      37.339 -34.767 -68.399  1.00 28.94           C  
ANISOU 1559  CD1 LEU A 210     4255   2528   4213    224     76    -75       C  
ATOM   1560  CD2 LEU A 210      35.280 -34.725 -67.003  1.00 30.60           C  
ANISOU 1560  CD2 LEU A 210     4486   2722   4418    123     30    -78       C  
ATOM   1561  N   GLY A 211      35.066 -29.168 -67.661  1.00 31.88           N  
ANISOU 1561  N   GLY A 211     4569   3078   4467    113     26    -18       N  
ATOM   1562  CA  GLY A 211      35.393 -27.777 -67.308  1.00 31.54           C  
ANISOU 1562  CA  GLY A 211     4504   3048   4432    104     23     15       C  
ATOM   1563  C   GLY A 211      34.661 -27.266 -66.064  1.00 31.51           C  
ANISOU 1563  C   GLY A 211     4504   3036   4433     63      5      6       C  
ATOM   1564  O   GLY A 211      34.892 -26.140 -65.617  1.00 30.69           O  
ANISOU 1564  O   GLY A 211     4387   2932   4343     51      2     19       O  
ATOM   1565  N   HIS A 212      33.775 -28.099 -65.510  1.00 31.81           N  
ANISOU 1565  N   HIS A 212     4559   3066   4460     42     -4    -18       N  
ATOM   1566  CA  HIS A 212      32.861 -27.719 -64.428  1.00 32.00           C  
ANISOU 1566  CA  HIS A 212     4584   3098   4476      8    -15    -31       C  
ATOM   1567  C   HIS A 212      32.576 -26.194 -64.397  1.00 32.04           C  
ANISOU 1567  C   HIS A 212     4576   3113   4485      9    -10    -36       C  
ATOM   1568  O   HIS A 212      32.658 -25.547 -63.339  1.00 32.14           O  
ANISOU 1568  O   HIS A 212     4584   3125   4502    -14    -17    -43       O  
ATOM   1569  CB  HIS A 212      33.386 -28.210 -63.059  1.00 32.02           C  
ANISOU 1569  CB  HIS A 212     4586   3098   4483    -20    -29    -12       C  
ATOM   1570  CG  HIS A 212      33.498 -29.704 -62.934  1.00 33.13           C  
ANISOU 1570  CG  HIS A 212     4738   3217   4633    -22    -32      2       C  
ATOM   1571  ND1 HIS A 212      32.496 -30.490 -62.405  1.00 33.85           N  
ANISOU 1571  ND1 HIS A 212     4838   3307   4717    -50    -38     -4       N  
ATOM   1572  CD2 HIS A 212      34.503 -30.554 -63.258  1.00 33.54           C  
ANISOU 1572  CD2 HIS A 212     4792   3244   4710      1    -28     26       C  
ATOM   1573  CE1 HIS A 212      32.868 -31.755 -62.423  1.00 32.70           C  
ANISOU 1573  CE1 HIS A 212     4702   3125   4597    -46    -39     16       C  
ATOM   1574  NE2 HIS A 212      34.085 -31.822 -62.928  1.00 32.78           N  
ANISOU 1574  NE2 HIS A 212     4708   3118   4627    -11    -32     32       N  
ATOM   1575  N   GLY A 213      32.231 -25.628 -65.556  1.00 31.72           N  
ANISOU 1575  N   GLY A 213     4528   3080   4443     37      1    -35       N  
ATOM   1576  CA  GLY A 213      31.934 -24.205 -65.632  1.00 31.48           C  
ANISOU 1576  CA  GLY A 213     4484   3046   4432     45      8    -30       C  
ATOM   1577  C   GLY A 213      31.769 -23.610 -67.023  1.00 31.44           C  
ANISOU 1577  C   GLY A 213     4464   3056   4427     81     21     -4       C  
ATOM   1578  O   GLY A 213      31.413 -24.302 -67.985  1.00 31.12           O  
ANISOU 1578  O   GLY A 213     4423   3047   4355     97     22     -6       O  
ATOM   1579  N   VAL A 214      32.039 -22.304 -67.103  1.00 31.32           N  
ANISOU 1579  N   VAL A 214     4433   3018   4449     89     29     21       N  
ATOM   1580  CA  VAL A 214      31.669 -21.469 -68.249  1.00 30.92           C  
ANISOU 1580  CA  VAL A 214     4361   2980   4406    123     42     60       C  
ATOM   1581  C   VAL A 214      32.847 -21.374 -69.197  1.00 30.66           C  
ANISOU 1581  C   VAL A 214     4313   2959   4377    140     51    110       C  
ATOM   1582  O   VAL A 214      33.419 -20.291 -69.398  1.00 30.74           O  
ANISOU 1582  O   VAL A 214     4305   2942   4431    144     61    155       O  
ATOM   1583  CB  VAL A 214      31.233 -20.045 -67.782  1.00 31.11           C  
ANISOU 1583  CB  VAL A 214     4375   2960   4484    126     50     65       C  
ATOM   1584  CG1 VAL A 214      30.924 -19.132 -68.968  1.00 31.70           C  
ANISOU 1584  CG1 VAL A 214     4422   3043   4579    165     64    126       C  
ATOM   1585  CG2 VAL A 214      30.029 -20.138 -66.882  1.00 30.51           C  
ANISOU 1585  CG2 VAL A 214     4307   2886   4398    118     47     14       C  
ATOM   1586  N   ASP A 215      33.200 -22.516 -69.785  1.00 29.91           N  
ANISOU 1586  N   ASP A 215     4224   2902   4237    149     52    102       N  
ATOM   1587  CA  ASP A 215      34.296 -22.565 -70.740  1.00 29.65           C  
ANISOU 1587  CA  ASP A 215     4174   2896   4195    172     67    145       C  
ATOM   1588  C   ASP A 215      33.839 -22.446 -72.177  1.00 30.20           C  
ANISOU 1588  C   ASP A 215     4224   3031   4220    208     79    173       C  
ATOM   1589  O   ASP A 215      34.668 -22.324 -73.068  1.00 30.27           O  
ANISOU 1589  O   ASP A 215     4211   3076   4215    231     96    217       O  
ATOM   1590  CB  ASP A 215      35.176 -23.811 -70.543  1.00 29.64           C  
ANISOU 1590  CB  ASP A 215     4186   2898   4178    170     67    121       C  
ATOM   1591  CG  ASP A 215      34.435 -25.158 -70.750  1.00 28.42           C  
ANISOU 1591  CG  ASP A 215     4057   2761   3979    174     60     63       C  
ATOM   1592  OD1 ASP A 215      33.275 -25.239 -71.248  1.00 24.82           O  
ANISOU 1592  OD1 ASP A 215     3605   2336   3491    177     55     40       O  
ATOM   1593  OD2 ASP A 215      35.089 -26.159 -70.391  1.00 27.21           O  
ANISOU 1593  OD2 ASP A 215     3918   2591   3831    172     60     44       O  
ATOM   1594  N   LEU A 216      32.526 -22.463 -72.397  1.00 30.69           N  
ANISOU 1594  N   LEU A 216     4287   3117   4256    212     69    152       N  
ATOM   1595  CA  LEU A 216      31.954 -22.464 -73.744  1.00 31.57           C  
ANISOU 1595  CA  LEU A 216     4376   3308   4310    242     73    174       C  
ATOM   1596  C   LEU A 216      32.389 -23.676 -74.605  1.00 32.16           C  
ANISOU 1596  C   LEU A 216     4460   3442   4318    255     79    137       C  
ATOM   1597  O   LEU A 216      32.624 -23.512 -75.803  1.00 32.62           O  
ANISOU 1597  O   LEU A 216     4492   3574   4328    285     92    172       O  
ATOM   1598  CB  LEU A 216      32.266 -21.155 -74.514  1.00 32.21           C  
ANISOU 1598  CB  LEU A 216     4418   3409   4411    269     90    266       C  
ATOM   1599  CG  LEU A 216      32.001 -19.718 -73.998  1.00 32.45           C  
ANISOU 1599  CG  LEU A 216     4433   3376   4521    268     93    318       C  
ATOM   1600  CD1 LEU A 216      32.068 -18.734 -75.185  1.00 32.09           C  
ANISOU 1600  CD1 LEU A 216     4342   3374   4475    303    109    419       C  
ATOM   1601  CD2 LEU A 216      30.685 -19.546 -73.253  1.00 31.71           C  
ANISOU 1601  CD2 LEU A 216     4348   3253   4445    261     79    278       C  
ATOM   1602  N   ASN A 217      32.461 -24.886 -74.028  1.00 32.42           N  
ANISOU 1602  N   ASN A 217     4525   3444   4347    235     70     68       N  
ATOM   1603  CA  ASN A 217      32.666 -26.098 -74.857  1.00 33.03           C  
ANISOU 1603  CA  ASN A 217     4615   3565   4368    249     75     15       C  
ATOM   1604  C   ASN A 217      31.525 -26.343 -75.851  1.00 33.57           C  
ANISOU 1604  C   ASN A 217     4674   3713   4367    252     62    -16       C  
ATOM   1605  O   ASN A 217      31.733 -26.978 -76.881  1.00 33.74           O  
ANISOU 1605  O   ASN A 217     4695   3797   4327    272     71    -50       O  
ATOM   1606  CB  ASN A 217      32.939 -27.360 -74.013  1.00 33.08           C  
ANISOU 1606  CB  ASN A 217     4660   3507   4402    228     69    -47       C  
ATOM   1607  CG  ASN A 217      31.675 -28.002 -73.429  1.00 32.72           C  
ANISOU 1607  CG  ASN A 217     4636   3438   4359    189     43   -100       C  
ATOM   1608  OD1 ASN A 217      30.880 -28.617 -74.138  1.00 31.61           O  
ANISOU 1608  OD1 ASN A 217     4498   3338   4173    183     32   -149       O  
ATOM   1609  ND2 ASN A 217      31.533 -27.913 -72.118  1.00 32.93           N  
ANISOU 1609  ND2 ASN A 217     4673   3404   4435    160     33    -92       N  
ATOM   1610  N   HIS A 218      30.332 -25.833 -75.546  1.00 33.68           N  
ANISOU 1610  N   HIS A 218     4678   3732   4389    234     42     -6       N  
ATOM   1611  CA  HIS A 218      29.192 -25.914 -76.486  1.00 34.76           C  
ANISOU 1611  CA  HIS A 218     4791   3957   4457    235     24    -21       C  
ATOM   1612  C   HIS A 218      29.328 -25.087 -77.801  1.00 35.83           C  
ANISOU 1612  C   HIS A 218     4883   4193   4536    275     36     47       C  
ATOM   1613  O   HIS A 218      28.545 -25.273 -78.735  1.00 36.30           O  
ANISOU 1613  O   HIS A 218     4920   4349   4522    278     20     33       O  
ATOM   1614  CB  HIS A 218      27.862 -25.602 -75.774  1.00 34.39           C  
ANISOU 1614  CB  HIS A 218     4735   3895   4436    209      2    -22       C  
ATOM   1615  CG  HIS A 218      27.729 -24.186 -75.299  1.00 34.20           C  
ANISOU 1615  CG  HIS A 218     4686   3842   4466    227     11     55       C  
ATOM   1616  ND1 HIS A 218      28.798 -23.438 -74.859  1.00 33.84           N  
ANISOU 1616  ND1 HIS A 218     4646   3736   4476    241     32    101       N  
ATOM   1617  CD2 HIS A 218      26.638 -23.401 -75.152  1.00 34.34           C  
ANISOU 1617  CD2 HIS A 218     4674   3876   4498    233      2     89       C  
ATOM   1618  CE1 HIS A 218      28.375 -22.251 -74.472  1.00 33.66           C  
ANISOU 1618  CE1 HIS A 218     4602   3685   4502    252     36    153       C  
ATOM   1619  NE2 HIS A 218      27.068 -22.200 -74.642  1.00 34.44           N  
ANISOU 1619  NE2 HIS A 218     4679   3829   4579    253     21    148       N  
ATOM   1620  N   ILE A 219      30.308 -24.188 -77.876  1.00 36.14           N  
ANISOU 1620  N   ILE A 219     4907   4218   4608    302     61    124       N  
ATOM   1621  CA  ILE A 219      30.643 -23.544 -79.143  1.00 37.00           C  
ANISOU 1621  CA  ILE A 219     4974   4425   4661    340     77    197       C  
ATOM   1622  C   ILE A 219      31.920 -24.144 -79.748  1.00 37.87           C  
ANISOU 1622  C   ILE A 219     5090   4568   4732    361    105    180       C  
ATOM   1623  O   ILE A 219      31.990 -24.332 -80.957  1.00 38.63           O  
ANISOU 1623  O   ILE A 219     5162   4778   4738    386    114    183       O  
ATOM   1624  CB  ILE A 219      30.810 -22.001 -78.989  1.00 37.05           C  
ANISOU 1624  CB  ILE A 219     4945   4400   4733    358     90    314       C  
ATOM   1625  CG1 ILE A 219      29.516 -21.349 -78.508  1.00 35.96           C  
ANISOU 1625  CG1 ILE A 219     4793   4236   4632    351     69    333       C  
ATOM   1626  CG2 ILE A 219      31.195 -21.356 -80.317  1.00 37.94           C  
ANISOU 1626  CG2 ILE A 219     5008   4619   4789    396    109    408       C  
ATOM   1627  CD1 ILE A 219      29.700 -19.948 -78.091  1.00 34.70           C  
ANISOU 1627  CD1 ILE A 219     4614   4008   4563    364     83    423       C  
ATOM   1628  N   TYR A 220      32.912 -24.454 -78.909  1.00 38.05           N  
ANISOU 1628  N   TYR A 220     5139   4502   4817    353    119    162       N  
ATOM   1629  CA  TYR A 220      34.263 -24.793 -79.380  1.00 38.75           C  
ANISOU 1629  CA  TYR A 220     5221   4614   4887    381    152    170       C  
ATOM   1630  C   TYR A 220      34.680 -26.257 -79.227  1.00 39.01           C  
ANISOU 1630  C   TYR A 220     5293   4621   4906    382    158     65       C  
ATOM   1631  O   TYR A 220      35.638 -26.684 -79.873  1.00 39.68           O  
ANISOU 1631  O   TYR A 220     5370   4752   4956    416    189     57       O  
ATOM   1632  CB  TYR A 220      35.301 -23.937 -78.651  1.00 38.74           C  
ANISOU 1632  CB  TYR A 220     5206   4542   4972    377    168    248       C  
ATOM   1633  CG  TYR A 220      35.152 -22.435 -78.849  1.00 39.39           C  
ANISOU 1633  CG  TYR A 220     5248   4631   5088    379    170    359       C  
ATOM   1634  CD1 TYR A 220      35.229 -21.865 -80.114  1.00 40.09           C  
ANISOU 1634  CD1 TYR A 220     5290   4826   5117    411    189    436       C  
ATOM   1635  CD2 TYR A 220      34.966 -21.589 -77.758  1.00 39.39           C  
ANISOU 1635  CD2 TYR A 220     5254   4530   5182    350    156    387       C  
ATOM   1636  CE1 TYR A 220      35.101 -20.491 -80.292  1.00 41.43           C  
ANISOU 1636  CE1 TYR A 220     5420   4989   5331    415    193    550       C  
ATOM   1637  CE2 TYR A 220      34.831 -20.220 -77.922  1.00 40.66           C  
ANISOU 1637  CE2 TYR A 220     5381   4678   5390    354    161    484       C  
ATOM   1638  CZ  TYR A 220      34.902 -19.672 -79.187  1.00 41.53           C  
ANISOU 1638  CZ  TYR A 220     5444   4882   5452    386    179    571       C  
ATOM   1639  OH  TYR A 220      34.772 -18.309 -79.332  1.00 42.19           O  
ANISOU 1639  OH  TYR A 220     5492   4940   5597    391    185    679       O  
ATOM   1640  N   GLY A 221      34.000 -27.009 -78.361  1.00 38.86           N  
ANISOU 1640  N   GLY A 221     5315   4528   4921    347    132     -7       N  
ATOM   1641  CA  GLY A 221      34.297 -28.439 -78.138  1.00 38.76           C  
ANISOU 1641  CA  GLY A 221     5343   4471   4914    345    136   -102       C  
ATOM   1642  C   GLY A 221      34.993 -28.748 -76.810  1.00 38.19           C  
ANISOU 1642  C   GLY A 221     5293   4288   4931    331    136    -95       C  
ATOM   1643  O   GLY A 221      35.685 -27.884 -76.231  1.00 37.47           O  
ANISOU 1643  O   GLY A 221     5181   4169   4887    330    143    -21       O  
ATOM   1644  N   GLU A 222      34.803 -29.987 -76.335  1.00 37.84           N  
ANISOU 1644  N   GLU A 222     5287   4181   4910    315    127   -172       N  
ATOM   1645  CA  GLU A 222      35.454 -30.469 -75.109  1.00 37.14           C  
ANISOU 1645  CA  GLU A 222     5216   3996   4898    305    127   -163       C  
ATOM   1646  C   GLU A 222      36.932 -30.712 -75.314  1.00 37.73           C  
ANISOU 1646  C   GLU A 222     5277   4071   4988    351    161   -141       C  
ATOM   1647  O   GLU A 222      37.740 -30.423 -74.421  1.00 37.65           O  
ANISOU 1647  O   GLU A 222     5254   4018   5033    348    162    -85       O  
ATOM   1648  CB  GLU A 222      34.822 -31.764 -74.599  1.00 36.98           C  
ANISOU 1648  CB  GLU A 222     5237   3908   4906    277    110   -238       C  
ATOM   1649  CG  GLU A 222      33.820 -31.577 -73.481  1.00 35.95           C  
ANISOU 1649  CG  GLU A 222     5117   3733   4810    222     77   -225       C  
ATOM   1650  CD  GLU A 222      34.455 -31.476 -72.097  1.00 35.17           C  
ANISOU 1650  CD  GLU A 222     5019   3569   4776    209     73   -174       C  
ATOM   1651  OE1 GLU A 222      35.692 -31.367 -71.958  1.00 34.29           O  
ANISOU 1651  OE1 GLU A 222     4893   3448   4686    239     91   -135       O  
ATOM   1652  OE2 GLU A 222      33.693 -31.502 -71.120  1.00 35.45           O  
ANISOU 1652  OE2 GLU A 222     5063   3571   4834    167     50   -170       O  
ATOM   1653  N   THR A 223      37.292 -31.253 -76.475  1.00 38.60           N  
ANISOU 1653  N   THR A 223     5385   4236   5046    395    190   -186       N  
ATOM   1654  CA  THR A 223      38.670 -31.673 -76.699  1.00 39.34           C  
ANISOU 1654  CA  THR A 223     5462   4331   5154    447    228   -175       C  
ATOM   1655  C   THR A 223      39.286 -30.887 -77.842  1.00 40.05           C  
ANISOU 1655  C   THR A 223     5507   4531   5179    487    261   -130       C  
ATOM   1656  O   THR A 223      38.568 -30.359 -78.694  1.00 40.15           O  
ANISOU 1656  O   THR A 223     5509   4624   5122    482    255   -132       O  
ATOM   1657  CB  THR A 223      38.785 -33.216 -76.922  1.00 39.91           C  
ANISOU 1657  CB  THR A 223     5571   4354   5238    475    245   -275       C  
ATOM   1658  OG1 THR A 223      38.199 -33.588 -78.173  1.00 40.62           O  
ANISOU 1658  OG1 THR A 223     5673   4513   5247    489    254   -360       O  
ATOM   1659  CG2 THR A 223      38.081 -33.968 -75.808  1.00 38.83           C  
ANISOU 1659  CG2 THR A 223     5475   4108   5169    428    211   -305       C  
ATOM   1660  N   LEU A 224      40.619 -30.807 -77.823  1.00 40.69           N  
ANISOU 1660  N   LEU A 224     5554   4621   5283    526    294    -79       N  
ATOM   1661  CA  LEU A 224      41.405 -30.061 -78.809  1.00 41.72           C  
ANISOU 1661  CA  LEU A 224     5632   4858   5362    564    331    -17       C  
ATOM   1662  C   LEU A 224      41.243 -30.712 -80.186  1.00 43.23           C  
ANISOU 1662  C   LEU A 224     5828   5141   5457    611    362    -97       C  
ATOM   1663  O   LEU A 224      41.287 -30.046 -81.223  1.00 44.21           O  
ANISOU 1663  O   LEU A 224     5915   5381   5503    630    382    -59       O  
ATOM   1664  CB  LEU A 224      42.887 -30.066 -78.412  1.00 41.92           C  
ANISOU 1664  CB  LEU A 224     5618   4871   5439    596    360     45       C  
ATOM   1665  CG  LEU A 224      43.865 -28.910 -78.708  1.00 42.24           C  
ANISOU 1665  CG  LEU A 224     5590   4981   5480    603    382    161       C  
ATOM   1666  CD1 LEU A 224      45.125 -29.457 -79.407  1.00 41.98           C  
ANISOU 1666  CD1 LEU A 224     5515   5013   5422    674    440    165       C  
ATOM   1667  CD2 LEU A 224      43.271 -27.763 -79.513  1.00 42.41           C  
ANISOU 1667  CD2 LEU A 224     5588   5082   5444    585    379    216       C  
ATOM   1668  N   ASP A 225      41.072 -32.027 -80.175  1.00 43.97           N  
ANISOU 1668  N   ASP A 225     5965   5182   5558    628    367   -207       N  
ATOM   1669  CA  ASP A 225      40.675 -32.794 -81.346  1.00 44.92           C  
ANISOU 1669  CA  ASP A 225     6105   5370   5592    658    387   -318       C  
ATOM   1670  C   ASP A 225      39.482 -32.163 -82.086  1.00 44.66           C  
ANISOU 1670  C   ASP A 225     6069   5429   5470    623    358   -325       C  
ATOM   1671  O   ASP A 225      39.585 -31.785 -83.257  1.00 45.53           O  
ANISOU 1671  O   ASP A 225     6146   5674   5479    653    382   -317       O  
ATOM   1672  CB  ASP A 225      40.315 -34.211 -80.880  1.00 45.50           C  
ANISOU 1672  CB  ASP A 225     6239   5328   5721    653    377   -435       C  
ATOM   1673  CG  ASP A 225      40.309 -35.202 -81.998  1.00 47.81           C  
ANISOU 1673  CG  ASP A 225     6553   5666   5945    697    409   -565       C  
ATOM   1674  OD1 ASP A 225      41.309 -35.949 -82.094  1.00 51.65           O  
ANISOU 1674  OD1 ASP A 225     7038   6122   6463    760    455   -600       O  
ATOM   1675  OD2 ASP A 225      39.325 -35.233 -82.777  1.00 48.85           O  
ANISOU 1675  OD2 ASP A 225     6699   5868   5994    671    389   -635       O  
ATOM   1676  N   ARG A 226      38.358 -32.045 -81.385  1.00 43.56           N  
ANISOU 1676  N   ARG A 226     5959   5226   5367    561    307   -332       N  
ATOM   1677  CA  ARG A 226      37.098 -31.585 -81.976  1.00 43.25           C  
ANISOU 1677  CA  ARG A 226     5916   5264   5253    526    273   -343       C  
ATOM   1678  C   ARG A 226      37.178 -30.132 -82.441  1.00 42.98           C  
ANISOU 1678  C   ARG A 226     5825   5329   5177    532    277   -218       C  
ATOM   1679  O   ARG A 226      36.673 -29.789 -83.514  1.00 43.28           O  
ANISOU 1679  O   ARG A 226     5837   5492   5114    540    276   -216       O  
ATOM   1680  CB  ARG A 226      35.976 -31.720 -80.940  1.00 42.46           C  
ANISOU 1680  CB  ARG A 226     5850   5065   5217    461    222   -361       C  
ATOM   1681  CG  ARG A 226      34.556 -31.573 -81.468  1.00 42.12           C  
ANISOU 1681  CG  ARG A 226     5807   5090   5108    422    183   -396       C  
ATOM   1682  CD  ARG A 226      33.572 -31.842 -80.338  1.00 41.48           C  
ANISOU 1682  CD  ARG A 226     5756   4904   5100    361    141   -415       C  
ATOM   1683  NE  ARG A 226      32.168 -31.685 -80.718  1.00 41.75           N  
ANISOU 1683  NE  ARG A 226     5782   5000   5082    320    101   -440       N  
ATOM   1684  CZ  ARG A 226      31.393 -32.645 -81.220  1.00 43.29           C  
ANISOU 1684  CZ  ARG A 226     5999   5215   5236    291     79   -551       C  
ATOM   1685  NH1 ARG A 226      31.872 -33.868 -81.437  1.00 45.20           N  
ANISOU 1685  NH1 ARG A 226     6279   5409   5487    302     97   -656       N  
ATOM   1686  NH2 ARG A 226      30.125 -32.381 -81.520  1.00 43.37           N  
ANISOU 1686  NH2 ARG A 226     5990   5292   5198    251     39   -557       N  
ATOM   1687  N   GLN A 227      37.794 -29.289 -81.607  1.00 42.04           N  
ANISOU 1687  N   GLN A 227     5685   5152   5138    525    280   -112       N  
ATOM   1688  CA  GLN A 227      37.904 -27.844 -81.851  1.00 41.65           C  
ANISOU 1688  CA  GLN A 227     5584   5160   5081    523    282     16       C  
ATOM   1689  C   GLN A 227      38.621 -27.550 -83.176  1.00 42.72           C  
ANISOU 1689  C   GLN A 227     5669   5437   5124    573    326     60       C  
ATOM   1690  O   GLN A 227      38.170 -26.736 -84.004  1.00 42.62           O  
ANISOU 1690  O   GLN A 227     5619   5530   5044    577    324    125       O  
ATOM   1691  CB  GLN A 227      38.672 -27.205 -80.693  1.00 40.68           C  
ANISOU 1691  CB  GLN A 227     5452   4938   5067    505    282     98       C  
ATOM   1692  CG  GLN A 227      38.934 -25.714 -80.837  1.00 39.49           C  
ANISOU 1692  CG  GLN A 227     5250   4819   4936    498    287    230       C  
ATOM   1693  CD  GLN A 227      40.143 -25.282 -80.057  1.00 37.38           C  
ANISOU 1693  CD  GLN A 227     4961   4488   4754    491    300    297       C  
ATOM   1694  OE1 GLN A 227      41.075 -24.699 -80.600  1.00 37.27           O  
ANISOU 1694  OE1 GLN A 227     4895   4532   4732    512    332    381       O  
ATOM   1695  NE2 GLN A 227      40.146 -25.588 -78.776  1.00 36.08           N  
ANISOU 1695  NE2 GLN A 227     4829   4212   4667    459    275    264       N  
ATOM   1696  N   HIS A 228      39.743 -28.238 -83.354  1.00 43.27           N  
ANISOU 1696  N   HIS A 228     5735   5514   5191    616    368     28       N  
ATOM   1697  CA  HIS A 228      40.534 -28.151 -84.574  1.00 44.28           C  
ANISOU 1697  CA  HIS A 228     5815   5782   5226    671    419     55       C  
ATOM   1698  C   HIS A 228      39.703 -28.524 -85.807  1.00 45.11           C  
ANISOU 1698  C   HIS A 228     5923   6020   5196    685    417    -21       C  
ATOM   1699  O   HIS A 228      39.784 -27.852 -86.829  1.00 45.85           O  
ANISOU 1699  O   HIS A 228     5965   6257   5198    707    437     50       O  
ATOM   1700  CB  HIS A 228      41.801 -29.012 -84.432  1.00 44.44           C  
ANISOU 1700  CB  HIS A 228     5836   5774   5276    719    465     13       C  
ATOM   1701  CG  HIS A 228      42.871 -28.365 -83.596  1.00 43.79           C  
ANISOU 1701  CG  HIS A 228     5718   5629   5293    713    476    124       C  
ATOM   1702  ND1 HIS A 228      44.206 -28.690 -83.703  1.00 43.60           N  
ANISOU 1702  ND1 HIS A 228     5658   5627   5282    763    525    144       N  
ATOM   1703  CD2 HIS A 228      42.800 -27.380 -82.669  1.00 42.54           C  
ANISOU 1703  CD2 HIS A 228     5549   5393   5221    662    443    219       C  
ATOM   1704  CE1 HIS A 228      44.908 -27.950 -82.865  1.00 42.84           C  
ANISOU 1704  CE1 HIS A 228     5528   5472   5276    737    518    250       C  
ATOM   1705  NE2 HIS A 228      44.079 -27.147 -82.224  1.00 42.26           N  
ANISOU 1705  NE2 HIS A 228     5473   5335   5249    674    468    291       N  
ATOM   1706  N   LYS A 229      38.879 -29.563 -85.699  1.00 45.13           N  
ANISOU 1706  N   LYS A 229     5983   5978   5187    666    390   -159       N  
ATOM   1707  CA  LYS A 229      37.949 -29.910 -86.776  1.00 45.99           C  
ANISOU 1707  CA  LYS A 229     6096   6210   5170    664    375   -241       C  
ATOM   1708  C   LYS A 229      36.909 -28.809 -87.070  1.00 46.09           C  
ANISOU 1708  C   LYS A 229     6075   6299   5141    630    335   -147       C  
ATOM   1709  O   LYS A 229      36.363 -28.759 -88.170  1.00 47.32           O  
ANISOU 1709  O   LYS A 229     6205   6605   5170    638    330   -166       O  
ATOM   1710  CB  LYS A 229      37.210 -31.219 -86.465  1.00 46.15           C  
ANISOU 1710  CB  LYS A 229     6184   6145   5208    636    347   -406       C  
ATOM   1711  CG  LYS A 229      38.054 -32.492 -86.459  1.00 46.21           C  
ANISOU 1711  CG  LYS A 229     6227   6091   5238    678    387   -524       C  
ATOM   1712  CD  LYS A 229      37.150 -33.717 -86.255  1.00 46.48           C  
ANISOU 1712  CD  LYS A 229     6326   6041   5292    640    353   -682       C  
ATOM   1713  CE  LYS A 229      37.936 -35.033 -86.247  1.00 47.43           C  
ANISOU 1713  CE  LYS A 229     6487   6081   5452    685    395   -806       C  
ATOM   1714  NZ  LYS A 229      37.096 -36.223 -86.566  1.00 47.53           N  
ANISOU 1714  NZ  LYS A 229     6555   6059   5446    655    372   -979       N  
ATOM   1715  N   LEU A 230      36.633 -27.942 -86.097  1.00 45.36           N  
ANISOU 1715  N   LEU A 230     5977   6106   5150    595    308    -49       N  
ATOM   1716  CA  LEU A 230      35.616 -26.898 -86.245  1.00 45.24           C  
ANISOU 1716  CA  LEU A 230     5932   6138   5120    568    272     42       C  
ATOM   1717  C   LEU A 230      36.173 -25.562 -86.751  1.00 45.72           C  
ANISOU 1717  C   LEU A 230     5925   6278   5169    593    298    209       C  
ATOM   1718  O   LEU A 230      35.396 -24.665 -87.092  1.00 45.54           O  
ANISOU 1718  O   LEU A 230     5866   6314   5123    584    275    298       O  
ATOM   1719  CB  LEU A 230      34.908 -26.658 -84.899  1.00 44.31           C  
ANISOU 1719  CB  LEU A 230     5847   5867   5123    519    231     50       C  
ATOM   1720  CG  LEU A 230      33.940 -27.717 -84.347  1.00 43.61           C  
ANISOU 1720  CG  LEU A 230     5813   5706   5051    478    192    -82       C  
ATOM   1721  CD1 LEU A 230      33.560 -27.401 -82.906  1.00 41.04           C  
ANISOU 1721  CD1 LEU A 230     5512   5231   4849    438    166    -54       C  
ATOM   1722  CD2 LEU A 230      32.698 -27.831 -85.219  1.00 42.87           C  
ANISOU 1722  CD2 LEU A 230     5704   5730   4854    461    158   -122       C  
ATOM   1723  N   ARG A 231      37.503 -25.428 -86.790  1.00 46.16           N  
ANISOU 1723  N   ARG A 231     5958   6333   5248    625    345    260       N  
ATOM   1724  CA  ARG A 231      38.164 -24.126 -87.036  1.00 46.51           C  
ANISOU 1724  CA  ARG A 231     5938   6416   5317    637    370    431       C  
ATOM   1725  C   ARG A 231      38.588 -23.894 -88.483  1.00 47.96           C  
ANISOU 1725  C   ARG A 231     6060   6796   5367    682    410    492       C  
ATOM   1726  O   ARG A 231      38.884 -24.845 -89.208  1.00 49.05           O  
ANISOU 1726  O   ARG A 231     6205   7031   5401    716    437    392       O  
ATOM   1727  CB  ARG A 231      39.382 -23.965 -86.126  1.00 45.68           C  
ANISOU 1727  CB  ARG A 231     5833   6194   5328    633    394    471       C  
ATOM   1728  CG  ARG A 231      39.016 -23.552 -84.712  1.00 45.01           C  
ANISOU 1728  CG  ARG A 231     5783   5936   5381    583    355    481       C  
ATOM   1729  CD  ARG A 231      40.229 -23.484 -83.816  1.00 44.98           C  
ANISOU 1729  CD  ARG A 231     5778   5834   5480    575    373    509       C  
ATOM   1730  NE  ARG A 231      41.217 -22.530 -84.315  1.00 45.95           N  
ANISOU 1730  NE  ARG A 231     5832   6015   5611    588    409    647       N  
ATOM   1731  CZ  ARG A 231      42.433 -22.367 -83.805  1.00 45.71           C  
ANISOU 1731  CZ  ARG A 231     5778   5937   5653    584    431    693       C  
ATOM   1732  NH1 ARG A 231      42.835 -23.094 -82.765  1.00 45.07           N  
ANISOU 1732  NH1 ARG A 231     5735   5753   5638    571    420    616       N  
ATOM   1733  NH2 ARG A 231      43.254 -21.469 -84.338  1.00 46.28           N  
ANISOU 1733  NH2 ARG A 231     5782   6071   5733    590    462    826       N  
ATOM   1734  N   LEU A 232      38.637 -22.621 -88.880  1.00 48.39           N  
ANISOU 1734  N   LEU A 232     6052   6905   5427    683    417    659       N  
ATOM   1735  CA  LEU A 232      39.006 -22.228 -90.245  1.00 49.77           C  
ANISOU 1735  CA  LEU A 232     6157   7279   5475    723    455    752       C  
ATOM   1736  C   LEU A 232      40.513 -22.075 -90.418  1.00 50.35           C  
ANISOU 1736  C   LEU A 232     6186   7379   5563    752    515    823       C  
ATOM   1737  O   LEU A 232      41.022 -22.157 -91.539  1.00 51.47           O  
ANISOU 1737  O   LEU A 232     6277   7697   5581    794    559    856       O  
ATOM   1738  CB  LEU A 232      38.315 -20.908 -90.622  1.00 50.19           C  
ANISOU 1738  CB  LEU A 232     6156   7379   5534    713    434    919       C  
ATOM   1739  CG  LEU A 232      38.417 -20.441 -92.087  1.00 51.74           C  
ANISOU 1739  CG  LEU A 232     6272   7801   5584    751    463   1034       C  
ATOM   1740  CD1 LEU A 232      37.958 -21.523 -93.074  1.00 51.75           C  
ANISOU 1740  CD1 LEU A 232     6284   7979   5401    777    462    896       C  
ATOM   1741  CD2 LEU A 232      37.633 -19.151 -92.302  1.00 51.96           C  
ANISOU 1741  CD2 LEU A 232     6252   7846   5646    741    437   1205       C  
ATOM   1742  N   PHE A 233      41.214 -21.837 -89.309  1.00 49.88           N  
ANISOU 1742  N   PHE A 233     6142   7158   5651    727    517    848       N  
ATOM   1743  CA  PHE A 233      42.663 -21.583 -89.302  1.00 50.51           C  
ANISOU 1743  CA  PHE A 233     6174   7246   5771    743    568    930       C  
ATOM   1744  C   PHE A 233      43.113 -20.380 -90.165  1.00 51.88           C  
ANISOU 1744  C   PHE A 233     6256   7537   5918    751    600   1127       C  
ATOM   1745  O   PHE A 233      44.216 -20.368 -90.703  1.00 52.63           O  
ANISOU 1745  O   PHE A 233     6294   7727   5975    781    654   1187       O  
ATOM   1746  CB  PHE A 233      43.445 -22.859 -89.653  1.00 50.76           C  
ANISOU 1746  CB  PHE A 233     6216   7344   5725    793    612    805       C  
ATOM   1747  CG  PHE A 233      43.489 -23.861 -88.530  1.00 50.14           C  
ANISOU 1747  CG  PHE A 233     6213   7107   5732    781    591    661       C  
ATOM   1748  CD1 PHE A 233      42.692 -24.994 -88.554  1.00 49.85           C  
ANISOU 1748  CD1 PHE A 233     6242   7058   5642    788    569    493       C  
ATOM   1749  CD2 PHE A 233      44.312 -23.651 -87.429  1.00 49.59           C  
ANISOU 1749  CD2 PHE A 233     6143   6900   5799    756    589    699       C  
ATOM   1750  CE1 PHE A 233      42.733 -25.908 -87.509  1.00 48.98           C  
ANISOU 1750  CE1 PHE A 233     6195   6796   5617    776    550    377       C  
ATOM   1751  CE2 PHE A 233      44.350 -24.559 -86.383  1.00 48.49           C  
ANISOU 1751  CE2 PHE A 233     6065   6624   5735    746    569    583       C  
ATOM   1752  CZ  PHE A 233      43.560 -25.684 -86.421  1.00 48.33           C  
ANISOU 1752  CZ  PHE A 233     6110   6588   5666    758    551    428       C  
ATOM   1753  N   LYS A 234      42.254 -19.368 -90.271  1.00 52.38           N  
ANISOU 1753  N   LYS A 234     6303   7590   6009    726    568   1233       N  
ATOM   1754  CA  LYS A 234      42.593 -18.108 -90.931  1.00 53.74           C  
ANISOU 1754  CA  LYS A 234     6391   7837   6190    726    592   1440       C  
ATOM   1755  C   LYS A 234      41.864 -16.977 -90.216  1.00 52.89           C  
ANISOU 1755  C   LYS A 234     6293   7579   6223    680    548   1531       C  
ATOM   1756  O   LYS A 234      40.659 -17.072 -89.969  1.00 52.61           O  
ANISOU 1756  O   LYS A 234     6302   7502   6186    672    503   1468       O  
ATOM   1757  CB  LYS A 234      42.189 -18.138 -92.402  1.00 55.47           C  
ANISOU 1757  CB  LYS A 234     6559   8289   6228    770    612   1489       C  
ATOM   1758  CG  LYS A 234      42.654 -19.398 -93.163  1.00 57.96           C  
ANISOU 1758  CG  LYS A 234     6877   8762   6381    821    652   1355       C  
ATOM   1759  CD  LYS A 234      42.034 -19.486 -94.575  1.00 61.30           C  
ANISOU 1759  CD  LYS A 234     7258   9426   6607    859    661   1375       C  
ATOM   1760  CE  LYS A 234      41.781 -20.941 -94.986  1.00 62.18           C  
ANISOU 1760  CE  LYS A 234     7420   9627   6577    891    664   1156       C  
ATOM   1761  NZ  LYS A 234      41.180 -21.037 -96.341  1.00 64.26           N  
ANISOU 1761  NZ  LYS A 234     7641  10136   6637    922    667   1162       N  
ATOM   1762  N   ASP A 235      42.604 -15.928 -89.859  1.00 52.48           N  
ANISOU 1762  N   ASP A 235     6198   7441   6299    649    562   1673       N  
ATOM   1763  CA  ASP A 235      42.075 -14.793 -89.080  1.00 51.66           C  
ANISOU 1763  CA  ASP A 235     6106   7168   6355    605    527   1753       C  
ATOM   1764  C   ASP A 235      41.457 -15.158 -87.722  1.00 49.74           C  
ANISOU 1764  C   ASP A 235     5950   6741   6208    571    479   1605       C  
ATOM   1765  O   ASP A 235      40.768 -14.332 -87.120  1.00 49.24           O  
ANISOU 1765  O   ASP A 235     5903   6551   6254    544    448   1643       O  
ATOM   1766  CB  ASP A 235      41.056 -13.990 -89.908  1.00 52.55           C  
ANISOU 1766  CB  ASP A 235     6180   7360   6428    625    515   1877       C  
ATOM   1767  CG  ASP A 235      41.678 -13.322 -91.125  1.00 53.85           C  
ANISOU 1767  CG  ASP A 235     6247   7685   6529    648    561   2068       C  
ATOM   1768  OD1 ASP A 235      40.972 -13.191 -92.147  1.00 54.78           O  
ANISOU 1768  OD1 ASP A 235     6326   7958   6528    685    561   2137       O  
ATOM   1769  OD2 ASP A 235      42.858 -12.920 -91.059  1.00 53.81           O  
ANISOU 1769  OD2 ASP A 235     6199   7658   6589    628    596   2157       O  
ATOM   1770  N   GLY A 236      41.718 -16.375 -87.242  1.00 48.49           N  
ANISOU 1770  N   GLY A 236     5844   6569   6011    575    475   1443       N  
ATOM   1771  CA  GLY A 236      41.217 -16.844 -85.944  1.00 46.79           C  
ANISOU 1771  CA  GLY A 236     5708   6196   5875    544    434   1305       C  
ATOM   1772  C   GLY A 236      39.781 -17.342 -85.946  1.00 45.99           C  
ANISOU 1772  C   GLY A 236     5655   6105   5715    554    396   1207       C  
ATOM   1773  O   GLY A 236      39.227 -17.626 -84.882  1.00 45.18           O  
ANISOU 1773  O   GLY A 236     5612   5877   5679    527    361   1108       O  
ATOM   1774  N   LYS A 237      39.193 -17.487 -87.134  1.00 46.25           N  
ANISOU 1774  N   LYS A 237     5658   6298   5616    592    402   1232       N  
ATOM   1775  CA  LYS A 237      37.744 -17.727 -87.289  1.00 45.85           C  
ANISOU 1775  CA  LYS A 237     5634   6278   5510    597    363   1172       C  
ATOM   1776  C   LYS A 237      37.290 -19.190 -87.145  1.00 44.99           C  
ANISOU 1776  C   LYS A 237     5585   6190   5318    600    344    984       C  
ATOM   1777  O   LYS A 237      38.097 -20.123 -87.228  1.00 44.86           O  
ANISOU 1777  O   LYS A 237     5585   6202   5257    613    369    899       O  
ATOM   1778  CB  LYS A 237      37.275 -17.210 -88.662  1.00 47.11           C  
ANISOU 1778  CB  LYS A 237     5727   6616   5558    632    372   1290       C  
ATOM   1779  CG  LYS A 237      37.346 -15.689 -88.832  1.00 47.43           C  
ANISOU 1779  CG  LYS A 237     5706   6624   5689    631    381   1491       C  
ATOM   1780  CD  LYS A 237      36.789 -15.232 -90.185  1.00 47.79           C  
ANISOU 1780  CD  LYS A 237     5682   6858   5617    668    386   1617       C  
ATOM   1781  CE  LYS A 237      36.727 -13.710 -90.282  1.00 47.98           C  
ANISOU 1781  CE  LYS A 237     5650   6827   5755    668    393   1824       C  
ATOM   1782  NZ  LYS A 237      35.727 -13.251 -91.273  1.00 48.64           N  
ANISOU 1782  NZ  LYS A 237     5678   7054   5751    703    378   1933       N  
ATOM   1783  N   LEU A 238      35.984 -19.363 -86.931  1.00 44.18           N  
ANISOU 1783  N   LEU A 238     5512   6071   5205    588    302    923       N  
ATOM   1784  CA  LEU A 238      35.328 -20.674 -86.995  1.00 43.58           C  
ANISOU 1784  CA  LEU A 238     5483   6034   5042    585    279    759       C  
ATOM   1785  C   LEU A 238      34.781 -20.901 -88.404  1.00 44.85           C  
ANISOU 1785  C   LEU A 238     5603   6399   5038    613    277    765       C  
ATOM   1786  O   LEU A 238      34.320 -19.965 -89.056  1.00 45.40           O  
ANISOU 1786  O   LEU A 238     5617   6554   5080    628    272    895       O  
ATOM   1787  CB  LEU A 238      34.170 -20.776 -85.990  1.00 42.50           C  
ANISOU 1787  CB  LEU A 238     5392   5780   4977    550    232    690       C  
ATOM   1788  CG  LEU A 238      34.389 -21.429 -84.619  1.00 40.09           C  
ANISOU 1788  CG  LEU A 238     5152   5310   4770    516    221    583       C  
ATOM   1789  CD1 LEU A 238      35.564 -20.860 -83.876  1.00 39.00           C  
ANISOU 1789  CD1 LEU A 238     5013   5065   4742    508    246    644       C  
ATOM   1790  CD2 LEU A 238      33.147 -21.257 -83.790  1.00 38.10           C  
ANISOU 1790  CD2 LEU A 238     4925   4974   4577    487    180    552       C  
ATOM   1791  N   LYS A 239      34.825 -22.152 -88.856  1.00 45.39           N  
ANISOU 1791  N   LYS A 239     5700   6544   5002    621    280    623       N  
ATOM   1792  CA  LYS A 239      34.256 -22.552 -90.148  1.00 46.63           C  
ANISOU 1792  CA  LYS A 239     5827   6902   4989    640    272    590       C  
ATOM   1793  C   LYS A 239      32.769 -22.205 -90.253  1.00 47.02           C  
ANISOU 1793  C   LYS A 239     5861   6990   5016    620    218    610       C  
ATOM   1794  O   LYS A 239      32.095 -22.019 -89.238  1.00 46.46           O  
ANISOU 1794  O   LYS A 239     5821   6778   5055    589    186    598       O  
ATOM   1795  CB  LYS A 239      34.416 -24.066 -90.375  1.00 46.78           C  
ANISOU 1795  CB  LYS A 239     5896   6952   4926    641    278    395       C  
ATOM   1796  CG  LYS A 239      35.791 -24.527 -90.847  1.00 46.95           C  
ANISOU 1796  CG  LYS A 239     5910   7027   4901    683    339    371       C  
ATOM   1797  CD  LYS A 239      35.664 -25.770 -91.716  1.00 47.50           C  
ANISOU 1797  CD  LYS A 239     6001   7219   4826    699    345    204       C  
ATOM   1798  CE  LYS A 239      36.980 -26.524 -91.855  1.00 47.33           C  
ANISOU 1798  CE  LYS A 239     5995   7196   4793    741    406    131       C  
ATOM   1799  NZ  LYS A 239      36.979 -27.401 -93.065  1.00 47.19           N  
ANISOU 1799  NZ  LYS A 239     5973   7355   4603    773    426      5       N  
ATOM   1800  N   TYR A 240      32.270 -22.139 -91.487  1.00 48.39           N  
ANISOU 1800  N   TYR A 240     5982   7365   5038    638    208    642       N  
ATOM   1801  CA  TYR A 240      30.878 -21.801 -91.753  1.00 48.97           C  
ANISOU 1801  CA  TYR A 240     6025   7510   5071    624    156    675       C  
ATOM   1802  C   TYR A 240      30.470 -22.081 -93.216  1.00 50.25           C  
ANISOU 1802  C   TYR A 240     6134   7928   5031    641    144    667       C  
ATOM   1803  O   TYR A 240      31.323 -22.318 -94.078  1.00 50.84           O  
ANISOU 1803  O   TYR A 240     6188   8132   4998    671    185    665       O  
ATOM   1804  CB  TYR A 240      30.635 -20.322 -91.415  1.00 49.19           C  
ANISOU 1804  CB  TYR A 240     6006   7473   5211    637    155    870       C  
ATOM   1805  CG  TYR A 240      31.307 -19.342 -92.366  1.00 51.25           C  
ANISOU 1805  CG  TYR A 240     6191   7858   5425    679    192   1055       C  
ATOM   1806  CD1 TYR A 240      30.550 -18.582 -93.250  1.00 53.83           C  
ANISOU 1806  CD1 TYR A 240     6441   8337   5676    702    173   1193       C  
ATOM   1807  CD2 TYR A 240      32.692 -19.179 -92.380  1.00 52.17           C  
ANISOU 1807  CD2 TYR A 240     6306   7945   5573    695    247   1100       C  
ATOM   1808  CE1 TYR A 240      31.146 -17.678 -94.125  1.00 56.00           C  
ANISOU 1808  CE1 TYR A 240     6641   8728   5909    739    208   1379       C  
ATOM   1809  CE2 TYR A 240      33.303 -18.278 -93.256  1.00 54.46           C  
ANISOU 1809  CE2 TYR A 240     6519   8351   5821    729    283   1280       C  
ATOM   1810  CZ  TYR A 240      32.517 -17.528 -94.127  1.00 56.23           C  
ANISOU 1810  CZ  TYR A 240     6670   8723   5971    750    264   1422       C  
ATOM   1811  OH  TYR A 240      33.085 -16.629 -95.004  1.00 57.71           O  
ANISOU 1811  OH  TYR A 240     6777   9032   6119    783    300   1616       O  
ATOM   1812  N   GLN A 241      29.159 -22.054 -93.475  1.00 50.45           N  
ANISOU 1812  N   GLN A 241     6134   8034   5002    622     89    662       N  
ATOM   1813  CA  GLN A 241      28.617 -22.137 -94.831  1.00 51.76           C  
ANISOU 1813  CA  GLN A 241     6236   8456   4975    633     67    679       C  
ATOM   1814  C   GLN A 241      27.575 -21.052 -95.041  1.00 52.11           C  
ANISOU 1814  C   GLN A 241     6205   8566   5028    643     29    848       C  
ATOM   1815  O   GLN A 241      27.071 -20.491 -94.077  1.00 51.58           O  
ANISOU 1815  O   GLN A 241     6150   8336   5112    634     14    902       O  
ATOM   1816  CB  GLN A 241      28.005 -23.519 -95.104  1.00 52.13           C  
ANISOU 1816  CB  GLN A 241     6323   8571   4912    591     28    459       C  
ATOM   1817  CG  GLN A 241      26.729 -23.855 -94.321  1.00 51.25           C  
ANISOU 1817  CG  GLN A 241     6237   8362   4873    538    -34    382       C  
ATOM   1818  CD  GLN A 241      26.162 -25.234 -94.691  1.00 51.69           C  
ANISOU 1818  CD  GLN A 241     6329   8492   4820    488    -73    166       C  
ATOM   1819  OE1 GLN A 241      25.890 -25.517 -95.864  1.00 52.34           O  
ANISOU 1819  OE1 GLN A 241     6369   8795   4724    487    -92    129       O  
ATOM   1820  NE2 GLN A 241      25.983 -26.093 -93.687  1.00 50.15           N  
ANISOU 1820  NE2 GLN A 241     6210   8114   4733    442    -86     24       N  
ATOM   1821  N   VAL A 242      27.259 -20.779 -96.306  1.00 53.43           N  
ANISOU 1821  N   VAL A 242     6294   8978   5028    666     16    931       N  
ATOM   1822  CA  VAL A 242      26.250 -19.791 -96.703  1.00 53.98           C  
ANISOU 1822  CA  VAL A 242     6278   9150   5082    684    -21   1105       C  
ATOM   1823  C   VAL A 242      25.083 -20.470 -97.430  1.00 54.77           C  
ANISOU 1823  C   VAL A 242     6345   9448   5016    653    -87   1011       C  
ATOM   1824  O   VAL A 242      25.265 -21.006 -98.526  1.00 56.04           O  
ANISOU 1824  O   VAL A 242     6480   9827   4986    654    -89    953       O  
ATOM   1825  CB  VAL A 242      26.891 -18.725 -97.634  1.00 55.22           C  
ANISOU 1825  CB  VAL A 242     6351   9447   5181    739     19   1328       C  
ATOM   1826  CG1 VAL A 242      25.836 -17.878 -98.338  1.00 55.89           C  
ANISOU 1826  CG1 VAL A 242     6336   9697   5203    763    -23   1504       C  
ATOM   1827  CG2 VAL A 242      27.859 -17.847 -96.837  1.00 54.65           C  
ANISOU 1827  CG2 VAL A 242     6299   9164   5301    760     73   1448       C
[truncated: 2,710,342 more chars]
