# Supplementary material for: Predictive classification models and targets identification for betulin derivatives as Leishmania donovani inhibitors
Source: J Cheminform. 2018 Aug 17;10:40. doi: 10.1186/s13321-018-0291-x (PMC6097978; doi:10.1186/s13321-018-0291-x)
Supplement: Supplementary file 5 — Additional file 5. Zip file with all potential protein target structures protein data bank files. [file 13321_2018_291_MOESM5_ESM.zip › 3my0.pdb]

HEADER    TRANSFERASE                             08-MAY-10   3MY0              
TITLE     CRYSTAL STRUCTURE OF THE ACVRL1 (ALK1) KINASE DOMAIN BOUND TO LDN-    
TITLE    2 193189                                                               
COMPND    MOL_ID: 1;                                                            
COMPND   2 MOLECULE: SERINE/THREONINE-PROTEIN KINASE RECEPTOR R3;               
COMPND   3 CHAIN: A, B, C, D, E, F, G, H, I, J, K, L, M, N, O, P, Q, R, S, T, U,
COMPND   4 V, W, X;                                                             
COMPND   5 FRAGMENT: KINASE DOMAIN (UNP RESIDUE 195-497);                       
COMPND   6 SYNONYM: SKR3, ACTIVIN RECEPTOR-LIKE KINASE 1, ALK-1, TGF-B          
COMPND   7 SUPERFAMILY RECEPTOR TYPE I, TSR-I;                                  
COMPND   8 EC: 2.7.11.30;                                                       
COMPND   9 ENGINEERED: YES                                                      
SOURCE    MOL_ID: 1;                                                            
SOURCE   2 ORGANISM_SCIENTIFIC: HOMO SAPIENS;                                   
SOURCE   3 ORGANISM_COMMON: HUMAN;                                              
SOURCE   4 ORGANISM_TAXID: 9606;                                                
SOURCE   5 GENE: ACVRL1, ACVRL1 (ALK1), ACVRLK1, ALK1;                          
SOURCE   6 EXPRESSION_SYSTEM: SPODOPTERA FRUGIPERDA;                            
SOURCE   7 EXPRESSION_SYSTEM_COMMON: FALL ARMYWORM;                             
SOURCE   8 EXPRESSION_SYSTEM_TAXID: 7108;                                       
SOURCE   9 EXPRESSION_SYSTEM_CELL_LINE: SF9;                                    
SOURCE  10 EXPRESSION_SYSTEM_VECTOR_TYPE: BACULOVIRUS;                          
SOURCE  11 EXPRESSION_SYSTEM_PLASMID: PFB-LIC-BSE                               
KEYWDS    PROTEIN KINASE, SERINE/THREONINE-PROTEIN KINASE RECEPTOR, STRUCTURAL  
KEYWDS   2 GENOMICS, STRUCTURAL GENOMICS CONSORTIUM, SGC, TRANSFERASE           
EXPDTA    X-RAY DIFFRACTION                                                     
AUTHOR    A.CHAIKUAD,I.ALFANO,C.COOPER,P.MAHAJAN,N.DAGA,C.SANVITALE,O.FEDOROV,  
AUTHOR   2 K.PETRIE,P.SAVITSKY,O.GILEADI,R.SETHI,T.KROJER,J.R.C.MUNIZ,          
AUTHOR   3 A.C.W.PIKE,M.VOLLMAR,C.P.CARPENTER,E.UGOCHUKWU,S.KNAPP,F.VON DELFT,  
AUTHOR   4 J.WEIGELT,C.H.ARROWSMITH,A.M.EDWARDS,C.BOUNTRA,A.BULLOCK,STRUCTURAL  
AUTHOR   5 GENOMICS CONSORTIUM (SGC)                                            
REVDAT   2   01-APR-15 3MY0    1       JRNL   VERSN                             
REVDAT   1   21-JUL-10 3MY0    0                                                
JRNL        AUTH   G.KERR,H.SHELDON,A.CHAIKUAD,I.ALFANO,F.VON DELFT,            
JRNL        AUTH 2 A.N.BULLOCK,A.L.HARRIS                                       
JRNL        TITL   A SMALL MOLECULE TARGETING ALK1 PREVENTS NOTCH COOPERATIVITY 
JRNL        TITL 2 AND INHIBITS FUNCTIONAL ANGIOGENESIS.                        
JRNL        REF    ANGIOGENESIS                  V.  18   209 2015              
JRNL        REFN                   ISSN 0969-6970                               
JRNL        PMID   25557927                                                     
JRNL        DOI    10.1007/S10456-014-9457-Y                                    
REMARK   2                                                                      
REMARK   2 RESOLUTION.    2.65 ANGSTROMS.                                       
REMARK   3                                                                      
REMARK   3 REFINEMENT.                                                          
REMARK   3   PROGRAM     : REFMAC 5.6.0066                                      
REMARK   3   AUTHORS     : MURSHUDOV,VAGIN,DODSON                               
REMARK   3                                                                      
REMARK   3    REFINEMENT TARGET : MAXIMUM LIKELIHOOD                            
REMARK   3                                                                      
REMARK   3  DATA USED IN REFINEMENT.                                            
REMARK   3   RESOLUTION RANGE HIGH (ANGSTROMS) : 2.65                           
REMARK   3   RESOLUTION RANGE LOW  (ANGSTROMS) : 58.99                          
REMARK   3   DATA CUTOFF            (SIGMA(F)) : 0.000                          
REMARK   3   COMPLETENESS FOR RANGE        (%) : 99.7                           
REMARK   3   NUMBER OF REFLECTIONS             : 221623                         
REMARK   3                                                                      
REMARK   3  FIT TO DATA USED IN REFINEMENT.                                     
REMARK   3   CROSS-VALIDATION METHOD          : THROUGHOUT                      
REMARK   3   FREE R VALUE TEST SET SELECTION  : RANDOM                          
REMARK   3   R VALUE     (WORKING + TEST SET) : 0.209                           
REMARK   3   R VALUE            (WORKING SET) : 0.207                           
REMARK   3   FREE R VALUE                     : 0.247                           
REMARK   3   FREE R VALUE TEST SET SIZE   (%) : 5.200                           
REMARK   3   FREE R VALUE TEST SET COUNT      : 12110                           
REMARK   3                                                                      
REMARK   3  FIT IN THE HIGHEST RESOLUTION BIN.                                  
REMARK   3   TOTAL NUMBER OF BINS USED           : 20                           
REMARK   3   BIN RESOLUTION RANGE HIGH       (A) : 2.65                         
REMARK   3   BIN RESOLUTION RANGE LOW        (A) : 2.72                         
REMARK   3   REFLECTION IN BIN     (WORKING SET) : 15879                        
REMARK   3   BIN COMPLETENESS (WORKING+TEST) (%) : 96.84                        
REMARK   3   BIN R VALUE           (WORKING SET) : 0.2580                       
REMARK   3   BIN FREE R VALUE SET COUNT          : 844                          
REMARK   3   BIN FREE R VALUE                    : 0.3360                       
REMARK   3                                                                      
REMARK   3  NUMBER OF NON-HYDROGEN ATOMS USED IN REFINEMENT.                    
REMARK   3   PROTEIN ATOMS            : 53061                                   
REMARK   3   NUCLEIC ACID ATOMS       : 0                                       
REMARK   3   HETEROGEN ATOMS          : 744                                     
REMARK   3   SOLVENT ATOMS            : 126                                     
REMARK   3                                                                      
REMARK   3  B VALUES.                                                           
REMARK   3   FROM WILSON PLOT           (A**2) : 56.00                          
REMARK   3   MEAN B VALUE      (OVERALL, A**2) : 37.58                          
REMARK   3   OVERALL ANISOTROPIC B VALUE.                                       
REMARK   3    B11 (A**2) : 7.81000                                              
REMARK   3    B22 (A**2) : 7.81000                                              
REMARK   3    B33 (A**2) : -15.61000                                            
REMARK   3    B12 (A**2) : 0.00000                                              
REMARK   3    B13 (A**2) : 0.00000                                              
REMARK   3    B23 (A**2) : 0.00000                                              
REMARK   3                                                                      
REMARK   3  ESTIMATED OVERALL COORDINATE ERROR.                                 
REMARK   3   ESU BASED ON R VALUE                            (A): NULL          
REMARK   3   ESU BASED ON FREE R VALUE                       (A): 0.070         
REMARK   3   ESU BASED ON MAXIMUM LIKELIHOOD                 (A): 0.151         
REMARK   3   ESU FOR B VALUES BASED ON MAXIMUM LIKELIHOOD (A**2): 14.462        
REMARK   3                                                                      
REMARK   3 CORRELATION COEFFICIENTS.                                            
REMARK   3   CORRELATION COEFFICIENT FO-FC      : 0.912                         
REMARK   3   CORRELATION COEFFICIENT FO-FC FREE : 0.883                         
REMARK   3                                                                      
REMARK   3  RMS DEVIATIONS FROM IDEAL VALUES        COUNT    RMS    WEIGHT      
REMARK   3   BOND LENGTHS REFINED ATOMS        (A): 55226 ; 0.012 ; 0.021       
REMARK   3   BOND LENGTHS OTHERS               (A): 35975 ; 0.002 ; 0.020       
REMARK   3   BOND ANGLES REFINED ATOMS   (DEGREES): 75354 ; 1.270 ; 1.955       
REMARK   3   BOND ANGLES OTHERS          (DEGREES): 86711 ; 0.978 ; 3.002       
REMARK   3   TORSION ANGLES, PERIOD 1    (DEGREES):  6867 ; 6.240 ; 5.000       
REMARK   3   TORSION ANGLES, PERIOD 2    (DEGREES):  2284 ;33.200 ;23.236       
REMARK   3   TORSION ANGLES, PERIOD 3    (DEGREES):  8241 ;17.571 ;15.000       
REMARK   3   TORSION ANGLES, PERIOD 4    (DEGREES):   338 ;18.965 ;15.000       
REMARK   3   CHIRAL-CENTER RESTRAINTS       (A**3):  8411 ; 0.069 ; 0.200       
REMARK   3   GENERAL PLANES REFINED ATOMS      (A): 61833 ; 0.005 ; 0.021       
REMARK   3   GENERAL PLANES OTHERS             (A): 11357 ; 0.005 ; 0.020       
REMARK   3   NON-BONDED CONTACTS REFINED ATOMS (A):  NULL ;  NULL ;  NULL       
REMARK   3   NON-BONDED CONTACTS OTHERS        (A):  NULL ;  NULL ;  NULL       
REMARK   3   NON-BONDED TORSION REFINED ATOMS  (A):  NULL ;  NULL ;  NULL       
REMARK   3   NON-BONDED TORSION OTHERS         (A):  NULL ;  NULL ;  NULL       
REMARK   3   H-BOND (X...Y) REFINED ATOMS      (A):  NULL ;  NULL ;  NULL       
REMARK   3   H-BOND (X...Y) OTHERS             (A):  NULL ;  NULL ;  NULL       
REMARK   3   POTENTIAL METAL-ION REFINED ATOMS (A):  NULL ;  NULL ;  NULL       
REMARK   3   POTENTIAL METAL-ION OTHERS        (A):  NULL ;  NULL ;  NULL       
REMARK   3   SYMMETRY VDW REFINED ATOMS        (A):  NULL ;  NULL ;  NULL       
REMARK   3   SYMMETRY VDW OTHERS               (A):  NULL ;  NULL ;  NULL       
REMARK   3   SYMMETRY H-BOND REFINED ATOMS     (A):  NULL ;  NULL ;  NULL       
REMARK   3   SYMMETRY H-BOND OTHERS            (A):  NULL ;  NULL ;  NULL       
REMARK   3   SYMMETRY METAL-ION REFINED ATOMS  (A):  NULL ;  NULL ;  NULL       
REMARK   3   SYMMETRY METAL-ION OTHERS         (A):  NULL ;  NULL ;  NULL       
REMARK   3                                                                      
REMARK   3  ISOTROPIC THERMAL FACTOR RESTRAINTS.     COUNT   RMS    WEIGHT      
REMARK   3   MAIN-CHAIN BOND REFINED ATOMS  (A**2):  NULL ;  NULL ;  NULL       
REMARK   3   MAIN-CHAIN BOND OTHER ATOMS    (A**2):  NULL ;  NULL ;  NULL       
REMARK   3   MAIN-CHAIN ANGLE REFINED ATOMS (A**2):  NULL ;  NULL ;  NULL       
REMARK   3   MAIN-CHAIN ANGLE OTHER ATOMS   (A**2):  NULL ;  NULL ;  NULL       
REMARK   3   SIDE-CHAIN BOND REFINED ATOMS  (A**2):  NULL ;  NULL ;  NULL       
REMARK   3   SIDE-CHAIN BOND OTHER ATOMS    (A**2):  NULL ;  NULL ;  NULL       
REMARK   3   SIDE-CHAIN ANGLE REFINED ATOMS (A**2):  NULL ;  NULL ;  NULL       
REMARK   3   SIDE-CHAIN ANGLE OTHER ATOMS   (A**2):  NULL ;  NULL ;  NULL       
REMARK   3   LONG RANGE B REFINED ATOMS     (A**2):  NULL ;  NULL ;  NULL       
REMARK   3   LONG RANGE B OTHER ATOMS       (A**2):  NULL ;  NULL ;  NULL       
REMARK   3                                                                      
REMARK   3 ANISOTROPIC THERMAL FACTOR RESTRAINTS.    COUNT   RMS   WEIGHT       
REMARK   3   RIGID-BOND RESTRAINTS          (A**2):  NULL ;  NULL ;  NULL       
REMARK   3   SPHERICITY; FREE ATOMS         (A**2):  NULL ;  NULL ;  NULL       
REMARK   3   SPHERICITY; BONDED ATOMS       (A**2):  NULL ;  NULL ;  NULL       
REMARK   3                                                                      
REMARK   3  NCS RESTRAINTS STATISTICS                                           
REMARK   3   NUMBER OF DIFFERENT NCS GROUPS : 6                                 
REMARK   3                                                                      
REMARK   3  NCS GROUP NUMBER               : 1                                  
REMARK   3     CHAIN NAMES                    : A G B C D E F H I J K L M N O   
REMARK   3     NUMBER OF COMPONENTS NCS GROUP : 0                               
REMARK   3       COMPONENT C  SSSEQI  TO  C   SSSEQI   CODE                     
REMARK   3                   GROUP CHAIN        COUNT   RMS     WEIGHT          
REMARK   3   TIGHT POSITIONAL   1    A    (A):   2048 ;  0.05 ;  0.05           
REMARK   3   TIGHT POSITIONAL   1    B    (A):   2048 ;  0.04 ;  0.05           
REMARK   3   TIGHT POSITIONAL   1    C    (A):   2048 ;  0.03 ;  0.05           
REMARK   3   TIGHT POSITIONAL   1    D    (A):   2048 ;  0.04 ;  0.05           
REMARK   3   TIGHT POSITIONAL   1    E    (A):   2048 ;  0.04 ;  0.05           
REMARK   3   TIGHT POSITIONAL   1    F    (A):   2048 ;  0.04 ;  0.05           
REMARK   3   TIGHT POSITIONAL   1    G    (A):   2048 ;  0.03 ;  0.05           
REMARK   3   TIGHT POSITIONAL   1    H    (A):   2048 ;  0.08 ;  0.05           
REMARK   3   TIGHT POSITIONAL   1    I    (A):   2048 ;  0.04 ;  0.05           
REMARK   3   TIGHT POSITIONAL   1    J    (A):   2048 ;  0.02 ;  0.05           
REMARK   3   TIGHT POSITIONAL   1    K    (A):   2048 ;  0.02 ;  0.05           
REMARK   3   TIGHT POSITIONAL   1    L    (A):   2048 ;  0.04 ;  0.05           
REMARK   3   TIGHT POSITIONAL   1    M    (A):   2048 ;  0.04 ;  0.05           
REMARK   3   TIGHT POSITIONAL   1    N    (A):   2048 ;  0.05 ;  0.05           
REMARK   3   TIGHT POSITIONAL   1    O    (A):   2048 ;  0.04 ;  0.05           
REMARK   3   TIGHT POSITIONAL   1    P    (A):   2048 ;  0.02 ;  0.05           
REMARK   3   TIGHT POSITIONAL   1    Q    (A):   2048 ;  0.04 ;  0.05           
REMARK   3   TIGHT POSITIONAL   1    R    (A):   2048 ;  0.04 ;  0.05           
REMARK   3   TIGHT POSITIONAL   1    S    (A):   2048 ;  0.04 ;  0.05           
REMARK   3   TIGHT POSITIONAL   1    T    (A):   2048 ;  0.03 ;  0.05           
REMARK   3   TIGHT POSITIONAL   1    U    (A):   2048 ;  0.04 ;  0.05           
REMARK   3   TIGHT POSITIONAL   1    V    (A):   2048 ;  0.03 ;  0.05           
REMARK   3   TIGHT POSITIONAL   1    W    (A):   2048 ;  0.03 ;  0.05           
REMARK   3   TIGHT POSITIONAL   1    X    (A):   2048 ;  0.02 ;  0.05           
REMARK   3   TIGHT THERMAL      1    A (A**2):   2048 ;  5.06 ;  0.50           
REMARK   3   TIGHT THERMAL      1    B (A**2):   2048 ;  7.14 ;  0.50           
REMARK   3   TIGHT THERMAL      1    C (A**2):   2048 ;  3.88 ;  0.50           
REMARK   3   TIGHT THERMAL      1    D (A**2):   2048 ;  4.39 ;  0.50           
REMARK   3   TIGHT THERMAL      1    E (A**2):   2048 ;  4.34 ;  0.50           
REMARK   3   TIGHT THERMAL      1    F (A**2):   2048 ;  4.79 ;  0.50           
REMARK   3   TIGHT THERMAL      1    G (A**2):   2048 ;  5.72 ;  0.50           
REMARK   3   TIGHT THERMAL      1    H (A**2):   2048 ;  4.68 ;  0.50           
REMARK   3   TIGHT THERMAL      1    I (A**2):   2048 ;  7.27 ;  0.50           
REMARK   3   TIGHT THERMAL      1    J (A**2):   2048 ; 18.16 ;  0.50           
REMARK   3   TIGHT THERMAL      1    K (A**2):   2048 ; 20.77 ;  0.50           
REMARK   3   TIGHT THERMAL      1    L (A**2):   2048 ;  5.11 ;  0.50           
REMARK   3   TIGHT THERMAL      1    M (A**2):   2048 ;  5.31 ;  0.50           
REMARK   3   TIGHT THERMAL      1    N (A**2):   2048 ;  7.68 ;  0.50           
REMARK   3   TIGHT THERMAL      1    O (A**2):   2048 ;  4.20 ;  0.50           
REMARK   3   TIGHT THERMAL      1    P (A**2):   2048 ; 17.79 ;  0.50           
REMARK   3   TIGHT THERMAL      1    Q (A**2):   2048 ;  4.86 ;  0.50           
REMARK   3   TIGHT THERMAL      1    R (A**2):   2048 ;  4.36 ;  0.50           
REMARK   3   TIGHT THERMAL      1    S (A**2):   2048 ;  6.81 ;  0.50           
REMARK   3   TIGHT THERMAL      1    T (A**2):   2048 ;  3.96 ;  0.50           
REMARK   3   TIGHT THERMAL      1    U (A**2):   2048 ;  4.73 ;  0.50           
REMARK   3   TIGHT THERMAL      1    V (A**2):   2048 ;  4.61 ;  0.50           
REMARK   3   TIGHT THERMAL      1    W (A**2):   2048 ;  4.51 ;  0.50           
REMARK   3   TIGHT THERMAL      1    X (A**2):   2048 ; 20.95 ;  0.50           
REMARK   3                                                                      
REMARK   3  NCS GROUP NUMBER               : 2                                  
REMARK   3     CHAIN NAMES                    : C A B D E F G H I J K L M N O   
REMARK   3     NUMBER OF COMPONENTS NCS GROUP : 0                               
REMARK   3       COMPONENT C  SSSEQI  TO  C   SSSEQI   CODE                     
REMARK   3                   GROUP CHAIN        COUNT   RMS     WEIGHT          
REMARK   3   TIGHT POSITIONAL   2    A    (A):    362 ;  0.04 ;  0.05           
REMARK   3   TIGHT POSITIONAL   2    B    (A):    362 ;  0.03 ;  0.05           
REMARK   3   TIGHT POSITIONAL   2    C    (A):    362 ;  0.03 ;  0.05           
REMARK   3   TIGHT POSITIONAL   2    D    (A):    362 ;  0.04 ;  0.05           
REMARK   3   TIGHT POSITIONAL   2    E    (A):    362 ;  0.03 ;  0.05           
REMARK   3   TIGHT POSITIONAL   2    F    (A):    362 ;  0.03 ;  0.05           
REMARK   3   TIGHT POSITIONAL   2    G    (A):    362 ;  0.03 ;  0.05           
REMARK   3   TIGHT POSITIONAL   2    H    (A):    362 ;  0.03 ;  0.05           
REMARK   3   TIGHT POSITIONAL   2    I    (A):    362 ;  0.04 ;  0.05           
REMARK   3   TIGHT POSITIONAL   2    J    (A):    362 ;  0.02 ;  0.05           
REMARK   3   TIGHT POSITIONAL   2    K    (A):    362 ;  0.02 ;  0.05           
REMARK   3   TIGHT POSITIONAL   2    L    (A):    362 ;  0.03 ;  0.05           
REMARK   3   TIGHT POSITIONAL   2    M    (A):    362 ;  0.04 ;  0.05           
REMARK   3   TIGHT POSITIONAL   2    N    (A):    362 ;  0.04 ;  0.05           
REMARK   3   TIGHT POSITIONAL   2    O    (A):    362 ;  0.03 ;  0.05           
REMARK   3   TIGHT POSITIONAL   2    P    (A):    362 ;  0.02 ;  0.05           
REMARK   3   TIGHT POSITIONAL   2    Q    (A):    362 ;  0.03 ;  0.05           
REMARK   3   TIGHT POSITIONAL   2    R    (A):    362 ;  0.03 ;  0.05           
REMARK   3   TIGHT POSITIONAL   2    S    (A):    362 ;  0.04 ;  0.05           
REMARK   3   TIGHT POSITIONAL   2    T    (A):    362 ;  0.03 ;  0.05           
REMARK   3   TIGHT POSITIONAL   2    U    (A):    362 ;  0.03 ;  0.05           
REMARK   3   TIGHT POSITIONAL   2    V    (A):    362 ;  0.04 ;  0.05           
REMARK   3   TIGHT POSITIONAL   2    W    (A):    362 ;  0.04 ;  0.05           
REMARK   3   TIGHT POSITIONAL   2    X    (A):    362 ;  0.02 ;  0.05           
REMARK   3   TIGHT THERMAL      2    A (A**2):    362 ;  3.28 ;  0.50           
REMARK   3   TIGHT THERMAL      2    B (A**2):    362 ;  3.20 ;  0.50           
REMARK   3   TIGHT THERMAL      2    C (A**2):    362 ;  4.59 ;  0.50           
REMARK   3   TIGHT THERMAL      2    D (A**2):    362 ;  8.73 ;  0.50           
REMARK   3   TIGHT THERMAL      2    E (A**2):    362 ;  5.38 ;  0.50           
REMARK   3   TIGHT THERMAL      2    F (A**2):    362 ;  5.81 ;  0.50           
REMARK   3   TIGHT THERMAL      2    G (A**2):    362 ;  5.09 ;  0.50           
REMARK   3   TIGHT THERMAL      2    H (A**2):    362 ;  3.60 ;  0.50           
REMARK   3   TIGHT THERMAL      2    I (A**2):    362 ;  8.43 ;  0.50           
REMARK   3   TIGHT THERMAL      2    J (A**2):    362 ; 13.01 ;  0.50           
REMARK   3   TIGHT THERMAL      2    K (A**2):    362 ; 17.45 ;  0.50           
REMARK   3   TIGHT THERMAL      2    L (A**2):    362 ;  4.63 ;  0.50           
REMARK   3   TIGHT THERMAL      2    M (A**2):    362 ;  5.40 ;  0.50           
REMARK   3   TIGHT THERMAL      2    N (A**2):    362 ;  7.38 ;  0.50           
REMARK   3   TIGHT THERMAL      2    O (A**2):    362 ;  3.76 ;  0.50           
REMARK   3   TIGHT THERMAL      2    P (A**2):    362 ; 16.39 ;  0.50           
REMARK   3   TIGHT THERMAL      2    Q (A**2):    362 ;  3.90 ;  0.50           
REMARK   3   TIGHT THERMAL      2    R (A**2):    362 ;  3.66 ;  0.50           
REMARK   3   TIGHT THERMAL      2    S (A**2):    362 ;  7.19 ;  0.50           
REMARK   3   TIGHT THERMAL      2    T (A**2):    362 ;  3.14 ;  0.50           
REMARK   3   TIGHT THERMAL      2    U (A**2):    362 ;  6.26 ;  0.50           
REMARK   3   TIGHT THERMAL      2    V (A**2):    362 ;  5.61 ;  0.50           
REMARK   3   TIGHT THERMAL      2    W (A**2):    362 ;  4.49 ;  0.50           
REMARK   3   TIGHT THERMAL      2    X (A**2):    362 ; 21.17 ;  0.50           
REMARK   3                                                                      
REMARK   3  NCS GROUP NUMBER               : 3                                  
REMARK   3     CHAIN NAMES                    : E A B C D I F G H J K L M N O   
REMARK   3     NUMBER OF COMPONENTS NCS GROUP : 0                               
REMARK   3       COMPONENT C  SSSEQI  TO  C   SSSEQI   CODE                     
REMARK   3                   GROUP CHAIN        COUNT   RMS     WEIGHT          
REMARK   3   TIGHT POSITIONAL   3    A    (A):     71 ;  0.04 ;  0.05           
REMARK   3   TIGHT POSITIONAL   3    B    (A):     71 ;  0.04 ;  0.05           
REMARK   3   TIGHT POSITIONAL   3    C    (A):     71 ;  0.03 ;  0.05           
REMARK   3   TIGHT POSITIONAL   3    D    (A):     71 ;  0.04 ;  0.05           
REMARK   3   TIGHT POSITIONAL   3    E    (A):     71 ;  0.05 ;  0.05           
REMARK   3   TIGHT POSITIONAL   3    F    (A):     71 ;  0.03 ;  0.05           
REMARK   3   TIGHT POSITIONAL   3    G    (A):     71 ;  0.03 ;  0.05           
REMARK   3   TIGHT POSITIONAL   3    H    (A):     71 ;  0.03 ;  0.05           
REMARK   3   TIGHT POSITIONAL   3    I    (A):     71 ;  0.05 ;  0.05           
REMARK   3   TIGHT POSITIONAL   3    J    (A):     71 ;  0.03 ;  0.05           
REMARK   3   TIGHT POSITIONAL   3    K    (A):     71 ;  0.02 ;  0.05           
REMARK   3   TIGHT POSITIONAL   3    L    (A):     71 ;  0.03 ;  0.05           
REMARK   3   TIGHT POSITIONAL   3    M    (A):     71 ;  0.03 ;  0.05           
REMARK   3   TIGHT POSITIONAL   3    N    (A):     71 ;  0.04 ;  0.05           
REMARK   3   TIGHT POSITIONAL   3    O    (A):     71 ;  0.03 ;  0.05           
REMARK   3   TIGHT POSITIONAL   3    P    (A):     71 ;  0.04 ;  0.05           
REMARK   3   TIGHT POSITIONAL   3    Q    (A):     71 ;  0.03 ;  0.05           
REMARK   3   TIGHT POSITIONAL   3    R    (A):     71 ;  0.04 ;  0.05           
REMARK   3   TIGHT POSITIONAL   3    S    (A):     71 ;  0.04 ;  0.05           
REMARK   3   TIGHT POSITIONAL   3    T    (A):     71 ;  0.04 ;  0.05           
REMARK   3   TIGHT POSITIONAL   3    U    (A):     71 ;  0.03 ;  0.05           
REMARK   3   TIGHT POSITIONAL   3    V    (A):     71 ;  0.05 ;  0.05           
REMARK   3   TIGHT POSITIONAL   3    W    (A):     71 ;  0.03 ;  0.05           
REMARK   3   TIGHT POSITIONAL   3    X    (A):     71 ;  0.04 ;  0.05           
REMARK   3   TIGHT THERMAL      3    A (A**2):     71 ;  5.55 ;  0.50           
REMARK   3   TIGHT THERMAL      3    B (A**2):     71 ;  3.61 ;  0.50           
REMARK   3   TIGHT THERMAL      3    C (A**2):     71 ;  4.65 ;  0.50           
REMARK   3   TIGHT THERMAL      3    D (A**2):     71 ;  9.20 ;  0.50           
REMARK   3   TIGHT THERMAL      3    E (A**2):     71 ;  5.35 ;  0.50           
REMARK   3   TIGHT THERMAL      3    F (A**2):     71 ;  4.77 ;  0.50           
REMARK   3   TIGHT THERMAL      3    G (A**2):     71 ;  3.55 ;  0.50           
REMARK   3   TIGHT THERMAL      3    H (A**2):     71 ;  2.99 ;  0.50           
REMARK   3   TIGHT THERMAL      3    I (A**2):     71 ;  8.30 ;  0.50           
REMARK   3   TIGHT THERMAL      3    J (A**2):     71 ; 16.06 ;  0.50           
REMARK   3   TIGHT THERMAL      3    K (A**2):     71 ; 17.34 ;  0.50           
REMARK   3   TIGHT THERMAL      3    L (A**2):     71 ;  3.92 ;  0.50           
REMARK   3   TIGHT THERMAL      3    M (A**2):     71 ;  8.08 ;  0.50           
REMARK   3   TIGHT THERMAL      3    N (A**2):     71 ;  8.90 ;  0.50           
REMARK   3   TIGHT THERMAL      3    O (A**2):     71 ;  3.87 ;  0.50           
REMARK   3   TIGHT THERMAL      3    P (A**2):     71 ; 20.01 ;  0.50           
REMARK   3   TIGHT THERMAL      3    Q (A**2):     71 ;  4.46 ;  0.50           
REMARK   3   TIGHT THERMAL      3    R (A**2):     71 ;  4.37 ;  0.50           
REMARK   3   TIGHT THERMAL      3    S (A**2):     71 ;  8.52 ;  0.50           
REMARK   3   TIGHT THERMAL      3    T (A**2):     71 ;  2.05 ;  0.50           
REMARK   3   TIGHT THERMAL      3    U (A**2):     71 ;  2.89 ;  0.50           
REMARK   3   TIGHT THERMAL      3    V (A**2):     71 ;  4.81 ;  0.50           
REMARK   3   TIGHT THERMAL      3    W (A**2):     71 ;  4.72 ;  0.50           
REMARK   3   TIGHT THERMAL      3    X (A**2):     71 ; 22.44 ;  0.50           
REMARK   3                                                                      
REMARK   3  NCS GROUP NUMBER               : 4                                  
REMARK   3     CHAIN NAMES                    : A I B E F G K T L M Q R U W X   
REMARK   3     NUMBER OF COMPONENTS NCS GROUP : 0                               
REMARK   3       COMPONENT C  SSSEQI  TO  C   SSSEQI   CODE                     
REMARK   3                   GROUP CHAIN        COUNT   RMS     WEIGHT          
REMARK   3   TIGHT POSITIONAL   4    A    (A):     71 ;  0.04 ;  0.05           
REMARK   3   TIGHT POSITIONAL   4    I    (A):     71 ;  0.04 ;  0.05           
REMARK   3   TIGHT POSITIONAL   4    B    (A):     71 ;  0.03 ;  0.05           
REMARK   3   TIGHT POSITIONAL   4    E    (A):     71 ;  0.04 ;  0.05           
REMARK   3   TIGHT POSITIONAL   4    F    (A):     71 ;  0.04 ;  0.05           
REMARK   3   TIGHT POSITIONAL   4    G    (A):     71 ;  0.04 ;  0.05           
REMARK   3   TIGHT POSITIONAL   4    K    (A):     71 ;  0.02 ;  0.05           
REMARK   3   TIGHT POSITIONAL   4    T    (A):     71 ;  0.03 ;  0.05           
REMARK   3   TIGHT POSITIONAL   4    L    (A):     71 ;  0.03 ;  0.05           
REMARK   3   TIGHT POSITIONAL   4    M    (A):     71 ;  0.03 ;  0.05           
REMARK   3   TIGHT POSITIONAL   4    Q    (A):     71 ;  0.04 ;  0.05           
REMARK   3   TIGHT POSITIONAL   4    R    (A):     71 ;  0.04 ;  0.05           
REMARK   3   TIGHT POSITIONAL   4    U    (A):     71 ;  0.03 ;  0.05           
REMARK   3   TIGHT POSITIONAL   4    W    (A):     71 ;  0.03 ;  0.05           
REMARK   3   TIGHT POSITIONAL   4    X    (A):     71 ;  0.02 ;  0.05           
REMARK   3   TIGHT THERMAL      4    A (A**2):     71 ;  4.70 ;  0.50           
REMARK   3   TIGHT THERMAL      4    I (A**2):     71 ;  5.03 ;  0.50           
REMARK   3   TIGHT THERMAL      4    B (A**2):     71 ;  4.40 ;  0.50           
REMARK   3   TIGHT THERMAL      4    E (A**2):     71 ;  2.16 ;  0.50           
REMARK   3   TIGHT THERMAL      4    F (A**2):     71 ;  4.50 ;  0.50           
REMARK   3   TIGHT THERMAL      4    G (A**2):     71 ;  8.83 ;  0.50           
REMARK   3   TIGHT THERMAL      4    K (A**2):     71 ; 18.52 ;  0.50           
REMARK   3   TIGHT THERMAL      4    T (A**2):     71 ;  2.80 ;  0.50           
REMARK   3   TIGHT THERMAL      4    L (A**2):     71 ;  4.07 ;  0.50           
REMARK   3   TIGHT THERMAL      4    M (A**2):     71 ;  1.92 ;  0.50           
REMARK   3   TIGHT THERMAL      4    Q (A**2):     71 ;  3.39 ;  0.50           
REMARK   3   TIGHT THERMAL      4    R (A**2):     71 ;  4.16 ;  0.50           
REMARK   3   TIGHT THERMAL      4    U (A**2):     71 ;  9.39 ;  0.50           
REMARK   3   TIGHT THERMAL      4    W (A**2):     71 ;  4.11 ;  0.50           
REMARK   3   TIGHT THERMAL      4    X (A**2):     71 ;  8.47 ;  0.50           
REMARK   3                                                                      
REMARK   3  NCS GROUP NUMBER               : 5                                  
REMARK   3     CHAIN NAMES                    : C D H N O S                     
REMARK   3     NUMBER OF COMPONENTS NCS GROUP : 0                               
REMARK   3       COMPONENT C  SSSEQI  TO  C   SSSEQI   CODE                     
REMARK   3                   GROUP CHAIN        COUNT   RMS     WEIGHT          
REMARK   3   TIGHT POSITIONAL   5    C    (A):    202 ;  0.03 ;  0.05           
REMARK   3   TIGHT POSITIONAL   5    D    (A):    202 ;  0.03 ;  0.05           
REMARK   3   TIGHT POSITIONAL   5    H    (A):    202 ;  0.03 ;  0.05           
REMARK   3   TIGHT POSITIONAL   5    N    (A):    202 ;  0.03 ;  0.05           
REMARK   3   TIGHT POSITIONAL   5    O    (A):    202 ;  0.03 ;  0.05           
REMARK   3   TIGHT POSITIONAL   5    S    (A):    202 ;  0.03 ;  0.05           
REMARK   3   TIGHT THERMAL      5    C (A**2):    202 ;  4.21 ;  0.50           
REMARK   3   TIGHT THERMAL      5    D (A**2):    202 ;  2.30 ;  0.50           
REMARK   3   TIGHT THERMAL      5    H (A**2):    202 ;  4.18 ;  0.50           
REMARK   3   TIGHT THERMAL      5    N (A**2):    202 ;  4.33 ;  0.50           
REMARK   3   TIGHT THERMAL      5    O (A**2):    202 ;  2.18 ;  0.50           
REMARK   3   TIGHT THERMAL      5    S (A**2):    202 ;  4.50 ;  0.50           
REMARK   3                                                                      
REMARK   3  NCS GROUP NUMBER               : 6                                  
REMARK   3     CHAIN NAMES                    : C D N O                         
REMARK   3     NUMBER OF COMPONENTS NCS GROUP : 0                               
REMARK   3       COMPONENT C  SSSEQI  TO  C   SSSEQI   CODE                     
REMARK   3                   GROUP CHAIN        COUNT   RMS     WEIGHT          
REMARK   3   TIGHT POSITIONAL   6    C    (A):     98 ;  0.04 ;  0.05           
REMARK   3   TIGHT POSITIONAL   6    D    (A):     98 ;  0.06 ;  0.05           
REMARK   3   TIGHT POSITIONAL   6    N    (A):     98 ;  0.05 ;  0.05           
REMARK   3   TIGHT POSITIONAL   6    O    (A):     98 ;  0.04 ;  0.05           
REMARK   3   TIGHT THERMAL      6    C (A**2):     98 ;  1.50 ;  0.50           
REMARK   3   TIGHT THERMAL      6    D (A**2):     98 ;  6.70 ;  0.50           
REMARK   3   TIGHT THERMAL      6    N (A**2):     98 ;  8.69 ;  0.50           
REMARK   3   TIGHT THERMAL      6    O (A**2):     98 ;  3.49 ;  0.50           
REMARK   3                                                                      
REMARK   3  TWIN DETAILS                                                        
REMARK   3   NUMBER OF TWIN DOMAINS  : 4                                        
REMARK   3      TWIN DOMAIN   : 1                                               
REMARK   3      TWIN OPERATOR : H, K, L                                         
REMARK   3      TWIN FRACTION : 0.357                                           
REMARK   3      TWIN DOMAIN   : 2                                               
REMARK   3      TWIN OPERATOR : H+K, -K, -L                                     
REMARK   3      TWIN FRACTION : 0.147                                           
REMARK   3      TWIN DOMAIN   : 3                                               
REMARK   3      TWIN OPERATOR : -H, -K, L                                       
REMARK   3      TWIN FRACTION : 0.352                                           
REMARK   3      TWIN DOMAIN   : 4                                               
REMARK   3      TWIN OPERATOR : H, -H-K, -L                                     
REMARK   3      TWIN FRACTION : 0.145                                           
REMARK   3                                                                      
REMARK   3  TLS DETAILS                                                         
REMARK   3   NUMBER OF TLS GROUPS  : 24                                         
REMARK   3                                                                      
REMARK   3   TLS GROUP : 1                                                      
REMARK   3    NUMBER OF COMPONENTS GROUP : 1                                    
REMARK   3    COMPONENTS        C SSSEQI   TO  C SSSEQI                         
REMARK   3    RESIDUE RANGE :   A   196        A   493                          
REMARK   3    ORIGIN FOR THE GROUP (A):  48.5422 -55.8181 -29.5438              
REMARK   3    T TENSOR                                                          
REMARK   3      T11:   0.2648 T22:   0.2714                                     
REMARK   3      T33:   0.1420 T12:   0.0072                                     
REMARK   3      T13:   0.0155 T23:  -0.0119                                     
REMARK   3    L TENSOR                                                          
REMARK   3      L11:   0.5634 L22:   0.9785                                     
REMARK   3      L33:   0.8925 L12:   0.0717                                     
REMARK   3      L13:   0.0740 L23:  -0.0292                                     
REMARK   3    S TENSOR                                                          
REMARK   3      S11:  -0.0890 S12:   0.0758 S13:   0.0732                       
REMARK   3      S21:  -0.0292 S22:   0.0255 S23:   0.1237                       
REMARK   3      S31:  -0.0248 S32:  -0.0783 S33:   0.0635                       
REMARK   3                                                                      
REMARK   3   TLS GROUP : 2                                                      
REMARK   3    NUMBER OF COMPONENTS GROUP : 1                                    
REMARK   3    COMPONENTS        C SSSEQI   TO  C SSSEQI                         
REMARK   3    RESIDUE RANGE :   B   196        B   493                          
REMARK   3    ORIGIN FOR THE GROUP (A):  62.1519 -17.0451 -16.3625              
REMARK   3    T TENSOR                                                          
REMARK   3      T11:   0.3527 T22:   0.3099                                     
REMARK   3      T33:   0.1520 T12:  -0.0198                                     
REMARK   3      T13:   0.0311 T23:  -0.0399                                     
REMARK   3    L TENSOR                                                          
REMARK   3      L11:   0.2499 L22:   1.1665                                     
REMARK   3      L33:   0.6903 L12:  -0.0970                                     
REMARK   3      L13:  -0.2520 L23:  -0.2394                                     
REMARK   3    S TENSOR                                                          
REMARK   3      S11:  -0.0479 S12:   0.0910 S13:  -0.0290                       
REMARK   3      S21:  -0.0569 S22:   0.0254 S23:  -0.0366                       
REMARK   3      S31:  -0.1606 S32:  -0.0314 S33:   0.0225                       
REMARK   3                                                                      
REMARK   3   TLS GROUP : 3                                                      
REMARK   3    NUMBER OF COMPONENTS GROUP : 1                                    
REMARK   3    COMPONENTS        C SSSEQI   TO  C SSSEQI                         
REMARK   3    RESIDUE RANGE :   C   196        C   493                          
REMARK   3    ORIGIN FOR THE GROUP (A):  46.6819  15.4036 -15.0156              
REMARK   3    T TENSOR                                                          
REMARK   3      T11:   0.2712 T22:   0.2260                                     
REMARK   3      T33:   0.0883 T12:  -0.0042                                     
REMARK   3      T13:   0.0077 T23:   0.0006                                     
REMARK   3    L TENSOR                                                          
REMARK   3      L11:   1.3595 L22:   1.3360                                     
REMARK   3      L33:   1.1633 L12:  -0.2633                                     
REMARK   3      L13:   0.1511 L23:   0.1523                                     
REMARK   3    S TENSOR                                                          
REMARK   3      S11:  -0.0408 S12:   0.1220 S13:   0.0077                       
REMARK   3      S21:  -0.0356 S22:  -0.0576 S23:   0.1684                       
REMARK   3      S31:   0.0316 S32:  -0.0658 S33:   0.0984                       
REMARK   3                                                                      
REMARK   3   TLS GROUP : 4                                                      
REMARK   3    NUMBER OF COMPONENTS GROUP : 1                                    
REMARK   3    COMPONENTS        C SSSEQI   TO  C SSSEQI                         
REMARK   3    RESIDUE RANGE :   D   196        D   493                          
REMARK   3    ORIGIN FOR THE GROUP (A):  38.0087 -35.9063 -71.0859              
REMARK   3    T TENSOR                                                          
REMARK   3      T11:   0.2250 T22:   0.2738                                     
REMARK   3      T33:   0.1149 T12:   0.0307                                     
REMARK   3      T13:  -0.0094 T23:   0.0232                                     
REMARK   3    L TENSOR                                                          
REMARK   3      L11:   0.6989 L22:   0.8166                                     
REMARK   3      L33:   0.9119 L12:  -0.1033                                     
REMARK   3      L13:  -0.2402 L23:  -0.0855                                     
REMARK   3    S TENSOR                                                          
REMARK   3      S11:   0.0312 S12:  -0.0584 S13:  -0.0984                       
REMARK   3      S21:   0.0894 S22:  -0.0293 S23:   0.0663                       
REMARK   3      S31:  -0.0075 S32:  -0.0177 S33:  -0.0019                       
REMARK   3                                                                      
REMARK   3   TLS GROUP : 5                                                      
REMARK   3    NUMBER OF COMPONENTS GROUP : 1                                    
REMARK   3    COMPONENTS        C SSSEQI   TO  C SSSEQI                         
REMARK   3    RESIDUE RANGE :   E   196        E   493                          
REMARK   3    ORIGIN FOR THE GROUP (A):   3.0582 -54.2824 -30.4402              
REMARK   3    T TENSOR                                                          
REMARK   3      T11:   0.2506 T22:   0.2613                                     
REMARK   3      T33:   0.1043 T12:  -0.0157                                     
REMARK   3      T13:  -0.0279 T23:   0.0001                                     
REMARK   3    L TENSOR                                                          
REMARK   3      L11:   0.2639 L22:   1.0903                                     
REMARK   3      L33:   1.0662 L12:  -0.2524                                     
REMARK   3      L13:  -0.5182 L23:   0.3024                                     
REMARK   3    S TENSOR                                                          
REMARK   3      S11:   0.0188 S12:  -0.0350 S13:   0.0086                       
REMARK   3      S21:   0.0548 S22:  -0.0046 S23:  -0.0698                       
REMARK   3      S31:  -0.0799 S32:   0.0778 S33:  -0.0142                       
REMARK   3                                                                      
REMARK   3   TLS GROUP : 6                                                      
REMARK   3    NUMBER OF COMPONENTS GROUP : 1                                    
REMARK   3    COMPONENTS        C SSSEQI   TO  C SSSEQI                         
REMARK   3    RESIDUE RANGE :   F   196        F   493                          
REMARK   3    ORIGIN FOR THE GROUP (A):  74.5027 -38.6905 -56.1537              
REMARK   3    T TENSOR                                                          
REMARK   3      T11:   0.2440 T22:   0.3651                                     
REMARK   3      T33:   0.2023 T12:   0.0005                                     
REMARK   3      T13:   0.0326 T23:  -0.0130                                     
REMARK   3    L TENSOR                                                          
REMARK   3      L11:   0.5213 L22:   0.6750                                     
REMARK   3      L33:   1.7093 L12:   0.1305                                     
REMARK   3      L13:   0.2775 L23:   0.0187                                     
REMARK   3    S TENSOR                                                          
REMARK   3      S11:   0.0615 S12:   0.0296 S13:   0.1966                       
REMARK   3      S21:  -0.0320 S22:  -0.0507 S23:  -0.0610                       
REMARK   3      S31:  -0.2406 S32:   0.1978 S33:  -0.0108                       
REMARK   3                                                                      
REMARK   3   TLS GROUP : 7                                                      
REMARK   3    NUMBER OF COMPONENTS GROUP : 1                                    
REMARK   3    COMPONENTS        C SSSEQI   TO  C SSSEQI                         
REMARK   3    RESIDUE RANGE :   G   196        G   493                          
REMARK   3    ORIGIN FOR THE GROUP (A):   3.3273  14.2867 -30.1060              
REMARK   3    T TENSOR                                                          
REMARK   3      T11:   0.1659 T22:   0.1246                                     
REMARK   3      T33:   0.0204 T12:  -0.0031                                     
REMARK   3      T13:   0.0147 T23:  -0.0147                                     
REMARK   3    L TENSOR                                                          
REMARK   3      L11:   0.7779 L22:   1.3198                                     
REMARK   3      L33:   1.6385 L12:  -0.3115                                     
REMARK   3      L13:  -0.6221 L23:   0.2953                                     
REMARK   3    S TENSOR                                                          
REMARK   3      S11:  -0.0427 S12:   0.0303 S13:  -0.1152                       
REMARK   3      S21:  -0.0528 S22:  -0.0456 S23:  -0.0032                       
REMARK   3      S31:   0.0242 S32:  -0.0242 S33:   0.0882                       
REMARK   3                                                                      
REMARK   3   TLS GROUP : 8                                                      
REMARK   3    NUMBER OF COMPONENTS GROUP : 1                                    
REMARK   3    COMPONENTS        C SSSEQI   TO  C SSSEQI                         
REMARK   3    RESIDUE RANGE :   H   196        H   493                          
REMARK   3    ORIGIN FOR THE GROUP (A):  34.7518  34.8252 -56.3891              
REMARK   3    T TENSOR                                                          
REMARK   3      T11:   0.2526 T22:   0.2932                                     
REMARK   3      T33:   0.0921 T12:   0.0088                                     
REMARK   3      T13:  -0.0410 T23:   0.0184                                     
REMARK   3    L TENSOR                                                          
REMARK   3      L11:   1.1611 L22:   0.9893                                     
REMARK   3      L33:   1.3244 L12:  -0.0324                                     
REMARK   3      L13:  -0.3422 L23:  -0.2905                                     
REMARK   3    S TENSOR                                                          
REMARK   3      S11:   0.0422 S12:  -0.0335 S13:  -0.0426                       
REMARK   3      S21:   0.0286 S22:  -0.0090 S23:   0.1109                       
REMARK   3      S31:   0.0186 S32:  -0.0899 S33:  -0.0333                       
REMARK   3                                                                      
REMARK   3   TLS GROUP : 9                                                      
REMARK   3    NUMBER OF COMPONENTS GROUP : 1                                    
REMARK   3    COMPONENTS        C SSSEQI   TO  C SSSEQI                         
REMARK   3    RESIDUE RANGE :   I   196        I   493                          
REMARK   3    ORIGIN FOR THE GROUP (A):  16.7088  -7.1885 -69.4625              
REMARK   3    T TENSOR                                                          
REMARK   3      T11:   0.1436 T22:   0.1380                                     
REMARK   3      T33:   0.0152 T12:   0.0026                                     
REMARK   3      T13:   0.0216 T23:  -0.0152                                     
REMARK   3    L TENSOR                                                          
REMARK   3      L11:   0.9898 L22:   1.1666                                     
REMARK   3      L33:   1.6521 L12:  -0.5743                                     
REMARK   3      L13:  -0.0959 L23:   0.3276                                     
REMARK   3    S TENSOR                                                          
REMARK   3      S11:  -0.0179 S12:   0.0214 S13:   0.0383                       
REMARK   3      S21:   0.0314 S22:  -0.0713 S23:   0.0516                       
REMARK   3      S31:   0.0036 S32:   0.0036 S33:   0.0892                       
REMARK   3                                                                      
REMARK   3   TLS GROUP : 10                                                     
REMARK   3    NUMBER OF COMPONENTS GROUP : 1                                    
REMARK   3    COMPONENTS        C SSSEQI   TO  C SSSEQI                         
REMARK   3    RESIDUE RANGE :   J   196        J   493                          
REMARK   3    ORIGIN FOR THE GROUP (A):  94.6283   1.4269 -55.0026              
REMARK   3    T TENSOR                                                          
REMARK   3      T11:   0.6272 T22:   0.6000                                     
REMARK   3      T33:   0.5719 T12:   0.0393                                     
REMARK   3      T13:  -0.0030 T23:  -0.0042                                     
REMARK   3    L TENSOR                                                          
REMARK   3      L11:   0.8718 L22:   0.0088                                     
REMARK   3      L33:   0.1136 L12:   0.0643                                     
REMARK   3      L13:  -0.3146 L23:  -0.0232                                     
REMARK   3    S TENSOR                                                          
REMARK   3      S11:  -0.0063 S12:   0.0757 S13:  -0.0516                       
REMARK   3      S21:  -0.0008 S22:  -0.0137 S23:  -0.0481                       
REMARK   3      S31:   0.0014 S32:  -0.0315 S33:   0.0201                       
REMARK   3                                                                      
REMARK   3   TLS GROUP : 11                                                     
REMARK   3    NUMBER OF COMPONENTS GROUP : 1                                    
REMARK   3    COMPONENTS        C SSSEQI   TO  C SSSEQI                         
REMARK   3    RESIDUE RANGE :   K   196        K   493                          
REMARK   3    ORIGIN FOR THE GROUP (A): -12.1823 -17.3113 -15.0041              
REMARK   3    T TENSOR                                                          
REMARK   3      T11:   0.6478 T22:   0.5884                                     
REMARK   3      T33:   0.6812 T12:   0.0203                                     
REMARK   3      T13:   0.0227 T23:  -0.0229                                     
REMARK   3    L TENSOR                                                          
REMARK   3      L11:   0.3657 L22:   0.2804                                     
REMARK   3      L33:   0.2751 L12:   0.1836                                     
REMARK   3      L13:   0.3052 L23:   0.0970                                     
REMARK   3    S TENSOR                                                          
REMARK   3      S11:  -0.0314 S12:   0.0932 S13:   0.0718                       
REMARK   3      S21:  -0.0212 S22:  -0.0085 S23:   0.0198                       
REMARK   3      S31:  -0.0224 S32:   0.0581 S33:   0.0400                       
REMARK   3                                                                      
REMARK   3   TLS GROUP : 12                                                     
REMARK   3    NUMBER OF COMPONENTS GROUP : 1                                    
REMARK   3    COMPONENTS        C SSSEQI   TO  C SSSEQI                         
REMARK   3    RESIDUE RANGE :   L   196        L   493                          
REMARK   3    ORIGIN FOR THE GROUP (A):  47.5559 -13.0348  28.7471              
REMARK   3    T TENSOR                                                          
REMARK   3      T11:   0.3260 T22:   0.2752                                     
REMARK   3      T33:   0.1095 T12:   0.0112                                     
REMARK   3      T13:   0.0027 T23:   0.0295                                     
REMARK   3    L TENSOR                                                          
REMARK   3      L11:   0.9801 L22:   0.7256                                     
REMARK   3      L33:   0.5964 L12:  -0.2790                                     
REMARK   3      L13:  -0.0417 L23:   0.4392                                     
REMARK   3    S TENSOR                                                          
REMARK   3      S11:  -0.0251 S12:  -0.0473 S13:  -0.0131                       
REMARK   3      S21:  -0.1217 S22:   0.0041 S23:   0.1458                       
REMARK   3      S31:  -0.0576 S32:  -0.1126 S33:   0.0210                       
REMARK   3                                                                      
REMARK   3   TLS GROUP : 13                                                     
REMARK   3    NUMBER OF COMPONENTS GROUP : 1                                    
REMARK   3    COMPONENTS        C SSSEQI   TO  C SSSEQI                         
REMARK   3    RESIDUE RANGE :   M   196        M   493                          
REMARK   3    ORIGIN FOR THE GROUP (A):  61.6033 -51.5844  15.3330              
REMARK   3    T TENSOR                                                          
REMARK   3      T11:   0.2691 T22:   0.2532                                     
REMARK   3      T33:   0.0707 T12:   0.0389                                     
REMARK   3      T13:   0.0164 T23:  -0.0371                                     
REMARK   3    L TENSOR                                                          
REMARK   3      L11:   0.2225 L22:   1.0185                                     
REMARK   3      L33:   1.1217 L12:   0.4719                                     
REMARK   3      L13:   0.1670 L23:   0.2326                                     
REMARK   3    S TENSOR                                                          
REMARK   3      S11:  -0.0300 S12:  -0.0134 S13:   0.0434                       
REMARK   3      S21:  -0.0509 S22:  -0.0416 S23:   0.0903                       
REMARK   3      S31:  -0.0367 S32:  -0.0811 S33:   0.0716                       
REMARK   3                                                                      
REMARK   3   TLS GROUP : 14                                                     
REMARK   3    NUMBER OF COMPONENTS GROUP : 1                                    
REMARK   3    COMPONENTS        C SSSEQI   TO  C SSSEQI                         
REMARK   3    RESIDUE RANGE :   N   196        N   493                          
REMARK   3    ORIGIN FOR THE GROUP (A):  46.7690 -84.3145  14.2735              
REMARK   3    T TENSOR                                                          
REMARK   3      T11:   0.1301 T22:   0.1904                                     
REMARK   3      T33:   0.0190 T12:  -0.0060                                     
REMARK   3      T13:   0.0054 T23:  -0.0216                                     
REMARK   3    L TENSOR                                                          
REMARK   3      L11:   1.5528 L22:   1.2930                                     
REMARK   3      L33:   1.5385 L12:   0.4688                                     
REMARK   3      L13:  -0.0639 L23:   0.1354                                     
REMARK   3    S TENSOR                                                          
REMARK   3      S11:   0.0302 S12:  -0.1622 S13:   0.0654                       
REMARK   3      S21:   0.0293 S22:  -0.1426 S23:   0.1247                       
REMARK   3      S31:   0.0375 S32:  -0.0975 S33:   0.1124                       
REMARK   3                                                                      
REMARK   3   TLS GROUP : 15                                                     
REMARK   3    NUMBER OF COMPONENTS GROUP : 1                                    
REMARK   3    COMPONENTS        C SSSEQI   TO  C SSSEQI                         
REMARK   3    RESIDUE RANGE :   O   196        O   493                          
REMARK   3    ORIGIN FOR THE GROUP (A):  37.1130 -32.9510  70.0913              
REMARK   3    T TENSOR                                                          
REMARK   3      T11:   0.2849 T22:   0.3439                                     
REMARK   3      T33:   0.1632 T12:  -0.0552                                     
REMARK   3      T13:   0.0358 T23:   0.0085                                     
REMARK   3    L TENSOR                                                          
REMARK   3      L11:   0.9433 L22:   0.9818                                     
REMARK   3      L33:   1.2343 L12:  -0.1209                                     
REMARK   3      L13:   0.3791 L23:  -0.0791                                     
REMARK   3    S TENSOR                                                          
REMARK   3      S11:   0.0671 S12:   0.0314 S13:   0.0872                       
REMARK   3      S21:  -0.1348 S22:  -0.1014 S23:   0.0902                       
REMARK   3      S31:  -0.0060 S32:  -0.0842 S33:   0.0343                       
REMARK   3                                                                      
REMARK   3   TLS GROUP : 16                                                     
REMARK   3    NUMBER OF COMPONENTS GROUP : 1                                    
REMARK   3    COMPONENTS        C SSSEQI   TO  C SSSEQI                         
REMARK   3    RESIDUE RANGE :   P   196        P   493                          
REMARK   3    ORIGIN FOR THE GROUP (A):   2.9663 -14.2975  29.2439              
REMARK   3    T TENSOR                                                          
REMARK   3      T11:   0.6166 T22:   0.5878                                     
REMARK   3      T33:   0.6134 T12:  -0.0167                                     
REMARK   3      T13:   0.0073 T23:  -0.0105                                     
REMARK   3    L TENSOR                                                          
REMARK   3      L11:   0.0398 L22:   0.0410                                     
REMARK   3      L33:   0.5224 L12:  -0.0358                                     
REMARK   3      L13:   0.1385 L23:  -0.1408                                     
REMARK   3    S TENSOR                                                          
REMARK   3      S11:   0.0085 S12:  -0.0550 S13:   0.0129                       
REMARK   3      S21:   0.0113 S22:  -0.0173 S23:  -0.0092                       
REMARK   3      S31:   0.0713 S32:  -0.0536 S33:   0.0088                       
REMARK   3                                                                      
REMARK   3   TLS GROUP : 17                                                     
REMARK   3    NUMBER OF COMPONENTS GROUP : 1                                    
REMARK   3    COMPONENTS        C SSSEQI   TO  C SSSEQI                         
REMARK   3    RESIDUE RANGE :   Q   196        Q   493                          
REMARK   3    ORIGIN FOR THE GROUP (A):  73.5057 -29.8685  55.2581              
REMARK   3    T TENSOR                                                          
REMARK   3      T11:   0.2320 T22:   0.2994                                     
REMARK   3      T33:   0.1322 T12:  -0.0144                                     
REMARK   3      T13:  -0.0052 T23:  -0.0039                                     
REMARK   3    L TENSOR                                                          
REMARK   3      L11:   0.7357 L22:   0.7926                                     
REMARK   3      L33:   1.4953 L12:   0.0707                                     
REMARK   3      L13:  -0.4045 L23:   0.3265                                     
REMARK   3    S TENSOR                                                          
REMARK   3      S11:  -0.0155 S12:  -0.0020 S13:  -0.1018                       
REMARK   3      S21:  -0.0085 S22:   0.0236 S23:   0.0192                       
REMARK   3      S31:   0.0606 S32:   0.1265 S33:  -0.0081                       
REMARK   3                                                                      
REMARK   3   TLS GROUP : 18                                                     
REMARK   3    NUMBER OF COMPONENTS GROUP : 1                                    
REMARK   3    COMPONENTS        C SSSEQI   TO  C SSSEQI                         
REMARK   3    RESIDUE RANGE :   R   196        R   493                          
REMARK   3    ORIGIN FOR THE GROUP (A):   3.7473 -83.7855  29.2600              
REMARK   3    T TENSOR                                                          
REMARK   3      T11:   0.3188 T22:   0.2843                                     
REMARK   3      T33:   0.1005 T12:   0.0078                                     
REMARK   3      T13:   0.0091 T23:  -0.0141                                     
REMARK   3    L TENSOR                                                          
REMARK   3      L11:   0.4215 L22:   0.9139                                     
REMARK   3      L33:   1.4197 L12:   0.0174                                     
REMARK   3      L13:   0.4344 L23:   0.0493                                     
REMARK   3    S TENSOR                                                          
REMARK   3      S11:  -0.0144 S12:  -0.1174 S13:   0.0730                       
REMARK   3      S21:   0.0585 S22:   0.0142 S23:  -0.0735                       
REMARK   3      S31:   0.0727 S32:   0.1347 S33:   0.0002                       
REMARK   3                                                                      
REMARK   3   TLS GROUP : 19                                                     
REMARK   3    NUMBER OF COMPONENTS GROUP : 1                                    
REMARK   3    COMPONENTS        C SSSEQI   TO  C SSSEQI                         
REMARK   3    RESIDUE RANGE :   S   196        S   493                          
REMARK   3    ORIGIN FOR THE GROUP (A):  34.9275-104.0634  55.3356              
REMARK   3    T TENSOR                                                          
REMARK   3      T11:   0.1566 T22:   0.1519                                     
REMARK   3      T33:   0.0247 T12:  -0.0011                                     
REMARK   3      T13:   0.0242 T23:   0.0030                                     
REMARK   3    L TENSOR                                                          
REMARK   3      L11:   2.0334 L22:   1.1787                                     
REMARK   3      L33:   1.9178 L12:   0.1582                                     
REMARK   3      L13:   0.4335 L23:  -0.6820                                     
REMARK   3    S TENSOR                                                          
REMARK   3      S11:   0.0045 S12:   0.0749 S13:   0.1956                       
REMARK   3      S21:  -0.0914 S22:  -0.0881 S23:  -0.0044                       
REMARK   3      S31:  -0.0741 S32:   0.1464 S33:   0.0836                       
REMARK   3                                                                      
REMARK   3   TLS GROUP : 20                                                     
REMARK   3    NUMBER OF COMPONENTS GROUP : 1                                    
REMARK   3    COMPONENTS        C SSSEQI   TO  C SSSEQI                         
REMARK   3    RESIDUE RANGE :   T   196        T   493                          
REMARK   3    ORIGIN FOR THE GROUP (A):  16.6706 -62.3341  68.7042              
REMARK   3    T TENSOR                                                          
REMARK   3      T11:   0.2511 T22:   0.3517                                     
REMARK   3      T33:   0.1624 T12:  -0.0427                                     
REMARK   3      T13:  -0.0321 T23:  -0.0420                                     
REMARK   3    L TENSOR                                                          
REMARK   3      L11:   0.6522 L22:   0.9978                                     
REMARK   3      L33:   1.3584 L12:   0.2367                                     
REMARK   3      L13:  -0.1229 L23:   0.2054                                     
REMARK   3    S TENSOR                                                          
REMARK   3      S11:  -0.0262 S12:   0.0837 S13:  -0.1004                       
REMARK   3      S21:  -0.0412 S22:   0.0046 S23:   0.1237                       
REMARK   3      S31:  -0.0425 S32:   0.0951 S33:   0.0217                       
REMARK   3                                                                      
REMARK   3   TLS GROUP : 21                                                     
REMARK   3    NUMBER OF COMPONENTS GROUP : 1                                    
REMARK   3    COMPONENTS        C SSSEQI   TO  C SSSEQI                         
REMARK   3    RESIDUE RANGE :   U   196        U   493                          
REMARK   3    ORIGIN FOR THE GROUP (A):  95.0706 -70.1571  55.1810              
REMARK   3    T TENSOR                                                          
REMARK   3      T11:   0.2447 T22:   0.2510                                     
REMARK   3      T33:   0.1261 T12:  -0.0218                                     
REMARK   3      T13:   0.0104 T23:  -0.0118                                     
REMARK   3    L TENSOR                                                          
REMARK   3      L11:   1.0396 L22:   1.3207                                     
REMARK   3      L33:   1.2950 L12:  -0.2924                                     
REMARK   3      L13:  -0.0601 L23:  -0.3455                                     
REMARK   3    S TENSOR                                                          
REMARK   3      S11:   0.0392 S12:   0.0117 S13:   0.0369                       
REMARK   3      S21:  -0.0184 S22:  -0.0750 S23:   0.0263                       
REMARK   3      S31:  -0.0590 S32:  -0.0557 S33:   0.0358                       
REMARK   3                                                                      
REMARK   3   TLS GROUP : 22                                                     
REMARK   3    NUMBER OF COMPONENTS GROUP : 1                                    
REMARK   3    COMPONENTS        C SSSEQI   TO  C SSSEQI                         
REMARK   3    RESIDUE RANGE :   V   196        V   493                          
REMARK   3    ORIGIN FOR THE GROUP (A): -12.0492 -51.3421  15.1556              
REMARK   3    T TENSOR                                                          
REMARK   3      T11:   0.2921 T22:   0.2203                                     
REMARK   3      T33:   0.1142 T12:  -0.0007                                     
REMARK   3      T13:   0.0030 T23:   0.0165                                     
REMARK   3    L TENSOR                                                          
REMARK   3      L11:   1.5384 L22:   1.0597                                     
REMARK   3      L33:   0.8770 L12:   0.1361                                     
REMARK   3      L13:  -0.5455 L23:   0.0843                                     
REMARK   3    S TENSOR                                                          
REMARK   3      S11:   0.0179 S12:  -0.1082 S13:  -0.0100                       
REMARK   3      S21:   0.0367 S22:  -0.0254 S23:   0.0431                       
REMARK   3      S31:  -0.0434 S32:   0.0613 S33:   0.0074                       
REMARK   3                                                                      
REMARK   3   TLS GROUP : 23                                                     
REMARK   3    NUMBER OF COMPONENTS GROUP : 1                                    
REMARK   3    COMPONENTS        C SSSEQI   TO  C SSSEQI                         
REMARK   3    RESIDUE RANGE :   W   196        W   493                          
REMARK   3    ORIGIN FOR THE GROUP (A):  74.6980  27.2999 -69.1459              
REMARK   3    T TENSOR                                                          
REMARK   3      T11:   0.2280 T22:   0.3016                                     
REMARK   3      T33:   0.1613 T12:  -0.0026                                     
REMARK   3      T13:   0.0243 T23:  -0.0106                                     
REMARK   3    L TENSOR                                                          
REMARK   3      L11:   0.4813 L22:   0.9280                                     
REMARK   3      L33:   1.1070 L12:  -0.3747                                     
REMARK   3      L13:  -0.1377 L23:   0.4126                                     
REMARK   3    S TENSOR                                                          
REMARK   3      S11:  -0.0070 S12:   0.0421 S13:  -0.0382                       
REMARK   3      S21:   0.0052 S22:  -0.0633 S23:  -0.0040                       
REMARK   3      S31:   0.0680 S32:  -0.0538 S33:   0.0702                       
REMARK   3                                                                      
REMARK   3   TLS GROUP : 24                                                     
REMARK   3    NUMBER OF COMPONENTS GROUP : 1                                    
REMARK   3    COMPONENTS        C SSSEQI   TO  C SSSEQI                         
REMARK   3    RESIDUE RANGE :   X   196        X   493                          
REMARK   3    ORIGIN FOR THE GROUP (A):  73.8963 -96.2279  69.7133              
REMARK   3    T TENSOR                                                          
REMARK   3      T11:   0.6689 T22:   0.7169                                     
REMARK   3      T33:   0.6585 T12:  -0.0076                                     
REMARK   3      T13:  -0.0376 T23:   0.0049                                     
REMARK   3    L TENSOR                                                          
REMARK   3      L11:   0.1442 L22:   0.1907                                     
REMARK   3      L33:   0.0788 L12:   0.1615                                     
REMARK   3      L13:  -0.0785 L23:  -0.0853                                     
REMARK   3    S TENSOR                                                          
REMARK   3      S11:  -0.0427 S12:   0.0568 S13:   0.0406                       
REMARK   3      S21:  -0.0952 S22:  -0.0028 S23:   0.0555                       
REMARK   3      S31:  -0.0987 S32:   0.0366 S33:   0.0455                       
REMARK   3                                                                      
REMARK   3  BULK SOLVENT MODELLING.                                             
REMARK   3   METHOD USED : MASK                                                 
REMARK   3   PARAMETERS FOR MASK CALCULATION                                    
REMARK   3   VDW PROBE RADIUS   : 1.20                                          
REMARK   3   ION PROBE RADIUS   : 0.80                                          
REMARK   3   SHRINKAGE RADIUS   : 0.80                                          
REMARK   3                                                                      
REMARK   3  OTHER REFINEMENT REMARKS: HYDROGENS HAVE BEEN USED IF PRESENT IN    
REMARK   3  THE INPUT                                                           
REMARK   4                                                                      
REMARK   4 3MY0 COMPLIES WITH FORMAT V. 3.30, 13-JUL-11                         
REMARK 100                                                                      
REMARK 100 THIS ENTRY HAS BEEN PROCESSED BY PDBJ ON 19-MAY-10.                  
REMARK 100 THE RCSB ID CODE IS RCSB059135.                                      
REMARK 200                                                                      
REMARK 200 EXPERIMENTAL DETAILS                                                 
REMARK 200  EXPERIMENT TYPE                : X-RAY DIFFRACTION                  
REMARK 200  DATE OF DATA COLLECTION        : 15-APR-10                          
REMARK 200  TEMPERATURE           (KELVIN) : 100.0                              
REMARK 200  PH                             : 7.5                                
REMARK 200  NUMBER OF CRYSTALS USED        : 1                                  
REMARK 200                                                                      
REMARK 200  SYNCHROTRON              (Y/N) : Y                                  
REMARK 200  RADIATION SOURCE               : DIAMOND                            
REMARK 200  BEAMLINE                       : I24                                
REMARK 200  X-RAY GENERATOR MODEL          : NULL                               
REMARK 200  MONOCHROMATIC OR LAUE    (M/L) : M                                  
REMARK 200  WAVELENGTH OR RANGE        (A) : 0.9779                             
REMARK 200  MONOCHROMATOR                  : ACCEL FIXED EXIT DOUBLE CRYSTAL    
REMARK 200                                   SI(111)                            
REMARK 200  OPTICS                         : TWO K-B PAIRS OF BIMORPH TYPE      
REMARK 200                                   MIRRORS                            
REMARK 200                                                                      
REMARK 200  DETECTOR TYPE                  : PIXEL                              
REMARK 200  DETECTOR MANUFACTURER          : PSI PILATUS 6M                     
REMARK 200  INTENSITY-INTEGRATION SOFTWARE : XDS                                
REMARK 200  DATA SCALING SOFTWARE          : SCALA                              
REMARK 200                                                                      
REMARK 200  NUMBER OF UNIQUE REFLECTIONS   : 233740                             
REMARK 200  RESOLUTION RANGE HIGH      (A) : 2.650                              
REMARK 200  RESOLUTION RANGE LOW       (A) : 58.990                             
REMARK 200  REJECTION CRITERIA  (SIGMA(I)) : 0.000                              
REMARK 200                                                                      
REMARK 200 OVERALL.                                                             
REMARK 200  COMPLETENESS FOR RANGE     (%) : 99.9                               
REMARK 200  DATA REDUNDANCY                : 4.300                              
REMARK 200  R MERGE                    (I) : 0.15300                            
REMARK 200  R SYM                      (I) : NULL                               
REMARK 200  <I/SIGMA(I)> FOR THE DATA SET  : 7.8000                             
REMARK 200                                                                      
REMARK 200 IN THE HIGHEST RESOLUTION SHELL.                                     
REMARK 200  HIGHEST RESOLUTION SHELL, RANGE HIGH (A) : 2.65                     
REMARK 200  HIGHEST RESOLUTION SHELL, RANGE LOW  (A) : 2.79                     
REMARK 200  COMPLETENESS FOR SHELL     (%) : 99.5                               
REMARK 200  DATA REDUNDANCY IN SHELL       : 3.00                               
REMARK 200  R MERGE FOR SHELL          (I) : 0.59300                            
REMARK 200  R SYM FOR SHELL            (I) : NULL                               
REMARK 200  <I/SIGMA(I)> FOR SHELL         : 2.000                              
REMARK 200                                                                      
REMARK 200 DIFFRACTION PROTOCOL: SINGLE WAVELENGTH                              
REMARK 200 METHOD USED TO DETERMINE THE STRUCTURE: MOLECULAR REPLACEMENT        
REMARK 200 SOFTWARE USED: PHASER                                                
REMARK 200 STARTING MODEL: 3H9R                                                 
REMARK 200                                                                      
REMARK 200 REMARK: NULL                                                         
REMARK 280                                                                      
REMARK 280 CRYSTAL                                                              
REMARK 280 SOLVENT CONTENT, VS   (%): 50.60                                     
REMARK 280 MATTHEWS COEFFICIENT, VM (ANGSTROMS**3/DA): 2.49                     
REMARK 280                                                                      
REMARK 280 CRYSTALLIZATION CONDITIONS: 16% PEG 3350, 0.2M NA/K PO4, 5%          
REMARK 280  ETHYLENE GLYCOL, 2% GLYCEROL, PH 7.5, VAPOR DIFFUSION, SITTING      
REMARK 280  DROP, TEMPERATURE 293.15K                                           
REMARK 290                                                                      
REMARK 290 CRYSTALLOGRAPHIC SYMMETRY                                            
REMARK 290 SYMMETRY OPERATORS FOR SPACE GROUP: P 32                             
REMARK 290                                                                      
REMARK 290      SYMOP   SYMMETRY                                                
REMARK 290     NNNMMM   OPERATOR                                                
REMARK 290       1555   X,Y,Z                                                   
REMARK 290       2555   -Y,X-Y,Z+2/3                                            
REMARK 290       3555   -X+Y,-X,Z+1/3                                           
REMARK 290                                                                      
REMARK 290     WHERE NNN -> OPERATOR NUMBER                                     
REMARK 290           MMM -> TRANSLATION VECTOR                                  
REMARK 290                                                                      
REMARK 290 CRYSTALLOGRAPHIC SYMMETRY TRANSFORMATIONS                            
REMARK 290 THE FOLLOWING TRANSFORMATIONS OPERATE ON THE ATOM/HETATM             
REMARK 290 RECORDS IN THIS ENTRY TO PRODUCE CRYSTALLOGRAPHICALLY                
REMARK 290 RELATED MOLECULES.                                                   
REMARK 290   SMTRY1   1  1.000000  0.000000  0.000000        0.00000            
REMARK 290   SMTRY2   1  0.000000  1.000000  0.000000        0.00000            
REMARK 290   SMTRY3   1  0.000000  0.000000  1.000000        0.00000            
REMARK 290   SMTRY1   2 -0.500000 -0.866025  0.000000        0.00000            
REMARK 290   SMTRY2   2  0.866025 -0.500000  0.000000        0.00000            
REMARK 290   SMTRY3   2  0.000000  0.000000  1.000000      340.52733            
REMARK 290   SMTRY1   3 -0.500000  0.866025  0.000000        0.00000            
REMARK 290   SMTRY2   3 -0.866025 -0.500000  0.000000        0.00000            
REMARK 290   SMTRY3   3  0.000000  0.000000  1.000000      170.26367            
REMARK 290                                                                      
REMARK 290 REMARK: NULL                                                         
REMARK 300                                                                      
REMARK 300 BIOMOLECULE: 1, 2, 3, 4, 5, 6, 7, 8, 9, 10, 11, 12, 13, 14, 15,      
REMARK 300              16, 17, 18, 19, 20, 21, 22, 23, 24                      
REMARK 300 SEE REMARK 350 FOR THE AUTHOR PROVIDED AND/OR PROGRAM                
REMARK 300 GENERATED ASSEMBLY INFORMATION FOR THE STRUCTURE IN                  
REMARK 300 THIS ENTRY. THE REMARK MAY ALSO PROVIDE INFORMATION ON               
REMARK 300 BURIED SURFACE AREA.                                                 
REMARK 350                                                                      
REMARK 350 COORDINATES FOR A COMPLETE MULTIMER REPRESENTING THE KNOWN           
REMARK 350 BIOLOGICALLY SIGNIFICANT OLIGOMERIZATION STATE OF THE                
REMARK 350 MOLECULE CAN BE GENERATED BY APPLYING BIOMT TRANSFORMATIONS          
REMARK 350 GIVEN BELOW.  BOTH NON-CRYSTALLOGRAPHIC AND                          
REMARK 350 CRYSTALLOGRAPHIC OPERATIONS ARE GIVEN.                               
REMARK 350                                                                      
REMARK 350 BIOMOLECULE: 1                                                       
REMARK 350 AUTHOR DETERMINED BIOLOGICAL UNIT: MONOMERIC                         
REMARK 350 SOFTWARE DETERMINED QUATERNARY STRUCTURE: MONOMERIC                  
REMARK 350 SOFTWARE USED: PISA                                                  
REMARK 350 APPLY THE FOLLOWING TO CHAINS: A                                     
REMARK 350   BIOMT1   1  1.000000  0.000000  0.000000        0.00000            
REMARK 350   BIOMT2   1  0.000000  1.000000  0.000000        0.00000            
REMARK 350   BIOMT3   1  0.000000  0.000000  1.000000        0.00000            
REMARK 350                                                                      
REMARK 350 BIOMOLECULE: 2                                                       
REMARK 350 AUTHOR DETERMINED BIOLOGICAL UNIT: MONOMERIC                         
REMARK 350 SOFTWARE DETERMINED QUATERNARY STRUCTURE: MONOMERIC                  
REMARK 350 SOFTWARE USED: PISA                                                  
REMARK 350 APPLY THE FOLLOWING TO CHAINS: B                                     
REMARK 350   BIOMT1   1  1.000000  0.000000  0.000000        0.00000            
REMARK 350   BIOMT2   1  0.000000  1.000000  0.000000        0.00000            
REMARK 350   BIOMT3   1  0.000000  0.000000  1.000000        0.00000            
REMARK 350                                                                      
REMARK 350 BIOMOLECULE: 3                                                       
REMARK 350 AUTHOR DETERMINED BIOLOGICAL UNIT: MONOMERIC                         
REMARK 350 SOFTWARE DETERMINED QUATERNARY STRUCTURE: MONOMERIC                  
REMARK 350 SOFTWARE USED: PISA                                                  
REMARK 350 APPLY THE FOLLOWING TO CHAINS: C                                     
REMARK 350   BIOMT1   1  1.000000  0.000000  0.000000        0.00000            
REMARK 350   BIOMT2   1  0.000000  1.000000  0.000000        0.00000            
REMARK 350   BIOMT3   1  0.000000  0.000000  1.000000        0.00000            
REMARK 350                                                                      
REMARK 350 BIOMOLECULE: 4                                                       
REMARK 350 AUTHOR DETERMINED BIOLOGICAL UNIT: MONOMERIC                         
REMARK 350 SOFTWARE DETERMINED QUATERNARY STRUCTURE: MONOMERIC                  
REMARK 350 SOFTWARE USED: PISA                                                  
REMARK 350 APPLY THE FOLLOWING TO CHAINS: D                                     
REMARK 350   BIOMT1   1  1.000000  0.000000  0.000000        0.00000            
REMARK 350   BIOMT2   1  0.000000  1.000000  0.000000        0.00000            
REMARK 350   BIOMT3   1  0.000000  0.000000  1.000000        0.00000            
REMARK 350                                                                      
REMARK 350 BIOMOLECULE: 5                                                       
REMARK 350 AUTHOR DETERMINED BIOLOGICAL UNIT: MONOMERIC                         
REMARK 350 SOFTWARE DETERMINED QUATERNARY STRUCTURE: MONOMERIC                  
REMARK 350 SOFTWARE USED: PISA                                                  
REMARK 350 APPLY THE FOLLOWING TO CHAINS: E                                     
REMARK 350   BIOMT1   1  1.000000  0.000000  0.000000        0.00000            
REMARK 350   BIOMT2   1  0.000000  1.000000  0.000000        0.00000            
REMARK 350   BIOMT3   1  0.000000  0.000000  1.000000        0.00000            
REMARK 350                                                                      
REMARK 350 BIOMOLECULE: 6                                                       
REMARK 350 AUTHOR DETERMINED BIOLOGICAL UNIT: MONOMERIC                         
REMARK 350 SOFTWARE DETERMINED QUATERNARY STRUCTURE: MONOMERIC                  
REMARK 350 SOFTWARE USED: PISA                                                  
REMARK 350 APPLY THE FOLLOWING TO CHAINS: F                                     
REMARK 350   BIOMT1   1  1.000000  0.000000  0.000000        0.00000            
REMARK 350   BIOMT2   1  0.000000  1.000000  0.000000        0.00000            
REMARK 350   BIOMT3   1  0.000000  0.000000  1.000000        0.00000            
REMARK 350                                                                      
REMARK 350 BIOMOLECULE: 7                                                       
REMARK 350 AUTHOR DETERMINED BIOLOGICAL UNIT: MONOMERIC                         
REMARK 350 SOFTWARE DETERMINED QUATERNARY STRUCTURE: MONOMERIC                  
REMARK 350 SOFTWARE USED: PISA                                                  
REMARK 350 APPLY THE FOLLOWING TO CHAINS: G                                     
REMARK 350   BIOMT1   1  1.000000  0.000000  0.000000        0.00000            
REMARK 350   BIOMT2   1  0.000000  1.000000  0.000000        0.00000            
REMARK 350   BIOMT3   1  0.000000  0.000000  1.000000        0.00000            
REMARK 350                                                                      
REMARK 350 BIOMOLECULE: 8                                                       
REMARK 350 AUTHOR DETERMINED BIOLOGICAL UNIT: MONOMERIC                         
REMARK 350 SOFTWARE DETERMINED QUATERNARY STRUCTURE: MONOMERIC                  
REMARK 350 SOFTWARE USED: PISA                                                  
REMARK 350 APPLY THE FOLLOWING TO CHAINS: H                                     
REMARK 350   BIOMT1   1  1.000000  0.000000  0.000000        0.00000            
REMARK 350   BIOMT2   1  0.000000  1.000000  0.000000        0.00000            
REMARK 350   BIOMT3   1  0.000000  0.000000  1.000000        0.00000            
REMARK 350                                                                      
REMARK 350 BIOMOLECULE: 9                                                       
REMARK 350 AUTHOR DETERMINED BIOLOGICAL UNIT: MONOMERIC                         
REMARK 350 SOFTWARE DETERMINED QUATERNARY STRUCTURE: MONOMERIC                  
REMARK 350 SOFTWARE USED: PISA                                                  
REMARK 350 APPLY THE FOLLOWING TO CHAINS: I                                     
REMARK 350   BIOMT1   1  1.000000  0.000000  0.000000        0.00000            
REMARK 350   BIOMT2   1  0.000000  1.000000  0.000000        0.00000            
REMARK 350   BIOMT3   1  0.000000  0.000000  1.000000        0.00000            
REMARK 350                                                                      
REMARK 350 BIOMOLECULE: 10                                                      
REMARK 350 AUTHOR DETERMINED BIOLOGICAL UNIT: MONOMERIC                         
REMARK 350 SOFTWARE DETERMINED QUATERNARY STRUCTURE: MONOMERIC                  
REMARK 350 SOFTWARE USED: PISA                                                  
REMARK 350 APPLY THE FOLLOWING TO CHAINS: J                                     
REMARK 350   BIOMT1   1  1.000000  0.000000  0.000000        0.00000            
REMARK 350   BIOMT2   1  0.000000  1.000000  0.000000        0.00000            
REMARK 350   BIOMT3   1  0.000000  0.000000  1.000000        0.00000            
REMARK 350                                                                      
REMARK 350 BIOMOLECULE: 11                                                      
REMARK 350 AUTHOR DETERMINED BIOLOGICAL UNIT: MONOMERIC                         
REMARK 350 SOFTWARE DETERMINED QUATERNARY STRUCTURE: MONOMERIC                  
REMARK 350 SOFTWARE USED: PISA                                                  
REMARK 350 APPLY THE FOLLOWING TO CHAINS: K                                     
REMARK 350   BIOMT1   1  1.000000  0.000000  0.000000        0.00000            
REMARK 350   BIOMT2   1  0.000000  1.000000  0.000000        0.00000            
REMARK 350   BIOMT3   1  0.000000  0.000000  1.000000        0.00000            
REMARK 350                                                                      
REMARK 350 BIOMOLECULE: 12                                                      
REMARK 350 AUTHOR DETERMINED BIOLOGICAL UNIT: MONOMERIC                         
REMARK 350 SOFTWARE DETERMINED QUATERNARY STRUCTURE: MONOMERIC                  
REMARK 350 SOFTWARE USED: PISA                                                  
REMARK 350 APPLY THE FOLLOWING TO CHAINS: L                                     
REMARK 350   BIOMT1   1  1.000000  0.000000  0.000000        0.00000            
REMARK 350   BIOMT2   1  0.000000  1.000000  0.000000        0.00000            
REMARK 350   BIOMT3   1  0.000000  0.000000  1.000000        0.00000            
REMARK 350                                                                      
REMARK 350 BIOMOLECULE: 13                                                      
REMARK 350 AUTHOR DETERMINED BIOLOGICAL UNIT: MONOMERIC                         
REMARK 350 SOFTWARE DETERMINED QUATERNARY STRUCTURE: MONOMERIC                  
REMARK 350 SOFTWARE USED: PISA                                                  
REMARK 350 APPLY THE FOLLOWING TO CHAINS: M                                     
REMARK 350   BIOMT1   1  1.000000  0.000000  0.000000        0.00000            
REMARK 350   BIOMT2   1  0.000000  1.000000  0.000000        0.00000            
REMARK 350   BIOMT3   1  0.000000  0.000000  1.000000        0.00000            
REMARK 350                                                                      
REMARK 350 BIOMOLECULE: 14                                                      
REMARK 350 AUTHOR DETERMINED BIOLOGICAL UNIT: MONOMERIC                         
REMARK 350 SOFTWARE DETERMINED QUATERNARY STRUCTURE: MONOMERIC                  
REMARK 350 SOFTWARE USED: PISA                                                  
REMARK 350 APPLY THE FOLLOWING TO CHAINS: N                                     
REMARK 350   BIOMT1   1  1.000000  0.000000  0.000000        0.00000            
REMARK 350   BIOMT2   1  0.000000  1.000000  0.000000        0.00000            
REMARK 350   BIOMT3   1  0.000000  0.000000  1.000000        0.00000            
REMARK 350                                                                      
REMARK 350 BIOMOLECULE: 15                                                      
REMARK 350 AUTHOR DETERMINED BIOLOGICAL UNIT: MONOMERIC                         
REMARK 350 SOFTWARE DETERMINED QUATERNARY STRUCTURE: MONOMERIC                  
REMARK 350 SOFTWARE USED: PISA                                                  
REMARK 350 APPLY THE FOLLOWING TO CHAINS: O                                     
REMARK 350   BIOMT1   1  1.000000  0.000000  0.000000        0.00000            
REMARK 350   BIOMT2   1  0.000000  1.000000  0.000000        0.00000            
REMARK 350   BIOMT3   1  0.000000  0.000000  1.000000        0.00000            
REMARK 350                                                                      
REMARK 350 BIOMOLECULE: 16                                                      
REMARK 350 AUTHOR DETERMINED BIOLOGICAL UNIT: MONOMERIC                         
REMARK 350 SOFTWARE DETERMINED QUATERNARY STRUCTURE: MONOMERIC                  
REMARK 350 SOFTWARE USED: PISA                                                  
REMARK 350 APPLY THE FOLLOWING TO CHAINS: P                                     
REMARK 350   BIOMT1   1  1.000000  0.000000  0.000000        0.00000            
REMARK 350   BIOMT2   1  0.000000  1.000000  0.000000        0.00000            
REMARK 350   BIOMT3   1  0.000000  0.000000  1.000000        0.00000            
REMARK 350                                                                      
REMARK 350 BIOMOLECULE: 17                                                      
REMARK 350 AUTHOR DETERMINED BIOLOGICAL UNIT: MONOMERIC                         
REMARK 350 SOFTWARE DETERMINED QUATERNARY STRUCTURE: MONOMERIC                  
REMARK 350 SOFTWARE USED: PISA                                                  
REMARK 350 APPLY THE FOLLOWING TO CHAINS: Q                                     
REMARK 350   BIOMT1   1  1.000000  0.000000  0.000000        0.00000            
REMARK 350   BIOMT2   1  0.000000  1.000000  0.000000        0.00000            
REMARK 350   BIOMT3   1  0.000000  0.000000  1.000000        0.00000            
REMARK 350                                                                      
REMARK 350 BIOMOLECULE: 18                                                      
REMARK 350 AUTHOR DETERMINED BIOLOGICAL UNIT: MONOMERIC                         
REMARK 350 SOFTWARE DETERMINED QUATERNARY STRUCTURE: MONOMERIC                  
REMARK 350 SOFTWARE USED: PISA                                                  
REMARK 350 APPLY THE FOLLOWING TO CHAINS: R                                     
REMARK 350   BIOMT1   1  1.000000  0.000000  0.000000        0.00000            
REMARK 350   BIOMT2   1  0.000000  1.000000  0.000000        0.00000            
REMARK 350   BIOMT3   1  0.000000  0.000000  1.000000        0.00000            
REMARK 350                                                                      
REMARK 350 BIOMOLECULE: 19                                                      
REMARK 350 AUTHOR DETERMINED BIOLOGICAL UNIT: MONOMERIC                         
REMARK 350 SOFTWARE DETERMINED QUATERNARY STRUCTURE: MONOMERIC                  
REMARK 350 SOFTWARE USED: PISA                                                  
REMARK 350 APPLY THE FOLLOWING TO CHAINS: S                                     
REMARK 350   BIOMT1   1  1.000000  0.000000  0.000000        0.00000            
REMARK 350   BIOMT2   1  0.000000  1.000000  0.000000        0.00000            
REMARK 350   BIOMT3   1  0.000000  0.000000  1.000000        0.00000            
REMARK 350                                                                      
REMARK 350 BIOMOLECULE: 20                                                      
REMARK 350 AUTHOR DETERMINED BIOLOGICAL UNIT: MONOMERIC                         
REMARK 350 SOFTWARE DETERMINED QUATERNARY STRUCTURE: MONOMERIC                  
REMARK 350 SOFTWARE USED: PISA                                                  
REMARK 350 APPLY THE FOLLOWING TO CHAINS: T                                     
REMARK 350   BIOMT1   1  1.000000  0.000000  0.000000        0.00000            
REMARK 350   BIOMT2   1  0.000000  1.000000  0.000000        0.00000            
REMARK 350   BIOMT3   1  0.000000  0.000000  1.000000        0.00000            
REMARK 350                                                                      
REMARK 350 BIOMOLECULE: 21                                                      
REMARK 350 AUTHOR DETERMINED BIOLOGICAL UNIT: MONOMERIC                         
REMARK 350 SOFTWARE DETERMINED QUATERNARY STRUCTURE: MONOMERIC                  
REMARK 350 SOFTWARE USED: PISA                                                  
REMARK 350 APPLY THE FOLLOWING TO CHAINS: U                                     
REMARK 350   BIOMT1   1  1.000000  0.000000  0.000000        0.00000            
REMARK 350   BIOMT2   1  0.000000  1.000000  0.000000        0.00000            
REMARK 350   BIOMT3   1  0.000000  0.000000  1.000000        0.00000            
REMARK 350                                                                      
REMARK 350 BIOMOLECULE: 22                                                      
REMARK 350 AUTHOR DETERMINED BIOLOGICAL UNIT: MONOMERIC                         
REMARK 350 SOFTWARE DETERMINED QUATERNARY STRUCTURE: MONOMERIC                  
REMARK 350 SOFTWARE USED: PISA                                                  
REMARK 350 APPLY THE FOLLOWING TO CHAINS: V                                     
REMARK 350   BIOMT1   1  1.000000  0.000000  0.000000        0.00000            
REMARK 350   BIOMT2   1  0.000000  1.000000  0.000000        0.00000            
REMARK 350   BIOMT3   1  0.000000  0.000000  1.000000        0.00000            
REMARK 350                                                                      
REMARK 350 BIOMOLECULE: 23                                                      
REMARK 350 AUTHOR DETERMINED BIOLOGICAL UNIT: MONOMERIC                         
REMARK 350 SOFTWARE DETERMINED QUATERNARY STRUCTURE: MONOMERIC                  
REMARK 350 SOFTWARE USED: PISA                                                  
REMARK 350 APPLY THE FOLLOWING TO CHAINS: W                                     
REMARK 350   BIOMT1   1  1.000000  0.000000  0.000000        0.00000            
REMARK 350   BIOMT2   1  0.000000  1.000000  0.000000        0.00000            
REMARK 350   BIOMT3   1  0.000000  0.000000  1.000000        0.00000            
REMARK 350                                                                      
REMARK 350 BIOMOLECULE: 24                                                      
REMARK 350 AUTHOR DETERMINED BIOLOGICAL UNIT: MONOMERIC                         
REMARK 350 SOFTWARE DETERMINED QUATERNARY STRUCTURE: MONOMERIC                  
REMARK 350 SOFTWARE USED: PISA                                                  
REMARK 350 APPLY THE FOLLOWING TO CHAINS: X                                     
REMARK 350   BIOMT1   1  1.000000  0.000000  0.000000        0.00000            
REMARK 350   BIOMT2   1  0.000000  1.000000  0.000000        0.00000            
REMARK 350   BIOMT3   1  0.000000  0.000000  1.000000        0.00000            
REMARK 465                                                                      
REMARK 465 MISSING RESIDUES                                                     
REMARK 465 THE FOLLOWING RESIDUES WERE NOT LOCATED IN THE                       
REMARK 465 EXPERIMENT. (M=MODEL NUMBER; RES=RESIDUE NAME; C=CHAIN               
REMARK 465 IDENTIFIER; SSSEQ=SEQUENCE NUMBER; I=INSERTION CODE.)                
REMARK 465                                                                      
REMARK 465   M RES C SSSEQI                                                     
REMARK 465     SER A    -1                                                      
REMARK 465     SER A   266                                                      
REMARK 465     ARG A   267                                                      
REMARK 465     ASN A   268                                                      
REMARK 465     SER A   269                                                      
REMARK 465     ASN A   494                                                      
REMARK 465     SER A   495                                                      
REMARK 465     PRO A   496                                                      
REMARK 465     GLU A   497                                                      
REMARK 465     SER B    -1                                                      
REMARK 465     MET B     0                                                      
REMARK 465     SER B   266                                                      
REMARK 465     ARG B   267                                                      
REMARK 465     ASN B   268                                                      
REMARK 465     SER B   269                                                      
REMARK 465     SER B   270                                                      
REMARK 465     SER B   495                                                      
REMARK 465     PRO B   496                                                      
REMARK 465     GLU B   497                                                      
REMARK 465     SER C    -1                                                      
REMARK 465     SER C   493                                                      
REMARK 465     ASN C   494                                                      
REMARK 465     SER C   495                                                      
REMARK 465     PRO C   496                                                      
REMARK 465     GLU C   497                                                      
REMARK 465     SER D    -1                                                      
REMARK 465     ILE D   492                                                      
REMARK 465     SER D   493                                                      
REMARK 465     ASN D   494                                                      
REMARK 465     SER D   495                                                      
REMARK 465     PRO D   496                                                      
REMARK 465     GLU D   497                                                      
REMARK 465     SER E    -1                                                      
REMARK 465     THR E   265                                                      
REMARK 465     SER E   266                                                      
REMARK 465     ARG E   267                                                      
REMARK 465     ASN E   268                                                      
REMARK 465     SER E   269                                                      
REMARK 465     SER E   270                                                      
REMARK 465     ASN E   494                                                      
REMARK 465     SER E   495                                                      
REMARK 465     PRO E   496                                                      
REMARK 465     GLU E   497                                                      
REMARK 465     SER F    -1                                                      
REMARK 465     SER F   266                                                      
REMARK 465     ARG F   267                                                      
REMARK 465     ASN F   268                                                      
REMARK 465     SER F   269                                                      
REMARK 465     SER F   270                                                      
REMARK 465     THR F   271                                                      
REMARK 465     ASN F   494                                                      
REMARK 465     SER F   495                                                      
REMARK 465     PRO F   496                                                      
REMARK 465     GLU F   497                                                      
REMARK 465     SER G    -1                                                      
REMARK 465     SER G   266                                                      
REMARK 465     ARG G   267                                                      
REMARK 465     ASN G   268                                                      
REMARK 465     SER G   269                                                      
REMARK 465     SER G   270                                                      
REMARK 465     THR G   271                                                      
REMARK 465     ASN G   494                                                      
REMARK 465     SER G   495                                                      
REMARK 465     PRO G   496                                                      
REMARK 465     GLU G   497                                                      
REMARK 465     SER H    -1                                                      
REMARK 465     ARG H   267                                                      
REMARK 465     ASN H   268                                                      
REMARK 465     SER H   269                                                      
REMARK 465     SER H   270                                                      
REMARK 465     THR H   271                                                      
REMARK 465     SER H   493                                                      
REMARK 465     ASN H   494                                                      
REMARK 465     SER H   495                                                      
REMARK 465     PRO H   496                                                      
REMARK 465     GLU H   497                                                      
REMARK 465     SER I    -1                                                      
REMARK 465     THR I   265                                                      
REMARK 465     SER I   266                                                      
REMARK 465     ARG I   267                                                      
REMARK 465     ASN I   268                                                      
REMARK 465     SER I   269                                                      
REMARK 465     SER I   270                                                      
REMARK 465     THR I   271                                                      
REMARK 465     ASN I   494                                                      
REMARK 465     SER I   495                                                      
REMARK 465     PRO I   496                                                      
REMARK 465     GLU I   497                                                      
REMARK 465     SER J    -1                                                      
REMARK 465     MET J     0                                                      
REMARK 465     GLN J   195                                                      
REMARK 465     ARG J   196                                                      
REMARK 465     THR J   197                                                      
REMARK 465     VAL J   198                                                      
REMARK 465     ALA J   199                                                      
REMARK 465     THR J   265                                                      
REMARK 465     SER J   266                                                      
REMARK 465     ARG J   267                                                      
REMARK 465     ASN J   268                                                      
REMARK 465     SER J   269                                                      
REMARK 465     SER J   270                                                      
REMARK 465     THR J   271                                                      
REMARK 465     ILE J   317                                                      
REMARK 465     PHE J   318                                                      
REMARK 465     GLY J   319                                                      
REMARK 465     THR J   320                                                      
REMARK 465     GLN J   321                                                      
REMARK 465     GLY J   322                                                      
REMARK 465     LYS J   323                                                      
REMARK 465     MET J   354                                                      
REMARK 465     HIS J   355                                                      
REMARK 465     SER J   356                                                      
REMARK 465     GLN J   357                                                      
REMARK 465     GLY J   358                                                      
REMARK 465     SER J   359                                                      
REMARK 465     ASP J   360                                                      
REMARK 465     TYR J   361                                                      
REMARK 465     LEU J   362                                                      
REMARK 465     ASP J   363                                                      
REMARK 465     ILE J   364                                                      
REMARK 465     GLY J   365                                                      
REMARK 465     ASN J   366                                                      
REMARK 465     ASN J   367                                                      
REMARK 465     PRO J   368                                                      
REMARK 465     ARG J   369                                                      
REMARK 465     VAL J   370                                                      
REMARK 465     GLY J   371                                                      
REMARK 465     THR J   372                                                      
REMARK 465     LYS J   373                                                      
REMARK 465     ASN J   415                                                      
REMARK 465     GLY J   416                                                      
REMARK 465     ILE J   417                                                      
REMARK 465     ASN J   431                                                      
REMARK 465     ASP J   432                                                      
REMARK 465     PRO J   433                                                      
REMARK 465     SER J   434                                                      
REMARK 465     PHE J   435                                                      
REMARK 465     ASN J   494                                                      
REMARK 465     SER J   495                                                      
REMARK 465     PRO J   496                                                      
REMARK 465     GLU J   497                                                      
REMARK 465     SER K    -1                                                      
REMARK 465     MET K     0                                                      
REMARK 465     SER K   266                                                      
REMARK 465     ARG K   267                                                      
REMARK 465     ASN K   268                                                      
REMARK 465     SER K   269                                                      
REMARK 465     SER K   270                                                      
REMARK 465     PHE K   318                                                      
REMARK 465     GLY K   319                                                      
REMARK 465     THR K   320                                                      
REMARK 465     GLN K   321                                                      
REMARK 465     GLY K   322                                                      
REMARK 465     MET K   354                                                      
REMARK 465     HIS K   355                                                      
REMARK 465     SER K   356                                                      
REMARK 465     GLN K   357                                                      
REMARK 465     GLY K   358                                                      
REMARK 465     SER K   359                                                      
REMARK 465     ASP K   360                                                      
REMARK 465     TYR K   361                                                      
REMARK 465     LEU K   362                                                      
REMARK 465     ILE K   413                                                      
REMARK 465     VAL K   414                                                      
REMARK 465     ASN K   415                                                      
REMARK 465     GLY K   416                                                      
REMARK 465     THR K   450                                                      
REMARK 465     ILE K   451                                                      
REMARK 465     PRO K   452                                                      
REMARK 465     ASN K   453                                                      
REMARK 465     ARG K   454                                                      
REMARK 465     LEU K   455                                                      
REMARK 465     ALA K   456                                                      
REMARK 465     ALA K   457                                                      
REMARK 465     ASP K   458                                                      
REMARK 465     PRO K   459                                                      
REMARK 465     VAL K   460                                                      
REMARK 465     LEU K   461                                                      
REMARK 465     SER K   462                                                      
REMARK 465     GLY K   463                                                      
REMARK 465     SER K   493                                                      
REMARK 465     ASN K   494                                                      
REMARK 465     SER K   495                                                      
REMARK 465     PRO K   496                                                      
REMARK 465     GLU K   497                                                      
REMARK 465     SER L    -1                                                      
REMARK 465     SER L   266                                                      
REMARK 465     ARG L   267                                                      
REMARK 465     ASN L   268                                                      
REMARK 465     SER L   269                                                      
REMARK 465     ASN L   494                                                      
REMARK 465     SER L   495                                                      
REMARK 465     PRO L   496                                                      
REMARK 465     GLU L   497                                                      
REMARK 465     SER M    -1                                                      
REMARK 465     ASN M   268                                                      
REMARK 465     SER M   269                                                      
REMARK 465     SER M   270                                                      
REMARK 465     SER M   495                                                      
REMARK 465     PRO M   496                                                      
REMARK 465     GLU M   497                                                      
REMARK 465     SER N    -1                                                      
REMARK 465     ASN N   494                                                      
REMARK 465     SER N   495                                                      
REMARK 465     PRO N   496                                                      
REMARK 465     GLU N   497                                                      
REMARK 465     SER O    -1                                                      
REMARK 465     LYS O   491                                                      
REMARK 465     ILE O   492                                                      
REMARK 465     SER O   493                                                      
REMARK 465     ASN O   494                                                      
REMARK 465     SER O   495                                                      
REMARK 465     PRO O   496                                                      
REMARK 465     GLU O   497                                                      
REMARK 465     SER P    -1                                                      
REMARK 465     MET P     0                                                      
REMARK 465     THR P   265                                                      
REMARK 465     SER P   266                                                      
REMARK 465     ARG P   267                                                      
REMARK 465     ASN P   268                                                      
REMARK 465     SER P   269                                                      
REMARK 465     SER P   270                                                      
REMARK 465     THR P   271                                                      
REMARK 465     PHE P   318                                                      
REMARK 465     GLY P   319                                                      
REMARK 465     ASN P   494                                                      
REMARK 465     SER P   495                                                      
REMARK 465     PRO P   496                                                      
REMARK 465     GLU P   497                                                      
REMARK 465     SER Q    -1                                                      
REMARK 465     SER Q   266                                                      
REMARK 465     ARG Q   267                                                      
REMARK 465     ASN Q   268                                                      
REMARK 465     SER Q   269                                                      
REMARK 465     SER Q   270                                                      
REMARK 465     THR Q   271                                                      
REMARK 465     ASN Q   494                                                      
REMARK 465     SER Q   495                                                      
REMARK 465     PRO Q   496                                                      
REMARK 465     GLU Q   497                                                      
REMARK 465     SER R    -1                                                      
REMARK 465     SER R   266                                                      
REMARK 465     ARG R   267                                                      
REMARK 465     ASN R   268                                                      
REMARK 465     SER R   269                                                      
REMARK 465     SER R   270                                                      
REMARK 465     THR R   271                                                      
REMARK 465     ASN R   494                                                      
REMARK 465     SER R   495                                                      
REMARK 465     PRO R   496                                                      
REMARK 465     GLU R   497                                                      
REMARK 465     SER S    -1                                                      
REMARK 465     ARG S   267                                                      
REMARK 465     ASN S   268                                                      
REMARK 465     SER S   269                                                      
REMARK 465     SER S   270                                                      
REMARK 465     THR S   271                                                      
REMARK 465     SER S   493                                                      
REMARK 465     ASN S   494                                                      
REMARK 465     SER S   495                                                      
REMARK 465     PRO S   496                                                      
REMARK 465     GLU S   497                                                      
REMARK 465     SER T    -1                                                      
REMARK 465     THR T   265                                                      
REMARK 465     SER T   266                                                      
REMARK 465     ARG T   267                                                      
REMARK 465     ASN T   268                                                      
REMARK 465     SER T   269                                                      
REMARK 465     SER T   270                                                      
REMARK 465     THR T   271                                                      
REMARK 465     SER T   493                                                      
REMARK 465     ASN T   494                                                      
REMARK 465     SER T   495                                                      
REMARK 465     PRO T   496                                                      
REMARK 465     GLU T   497                                                      
REMARK 465     SER U    -1                                                      
REMARK 465     SER U   266                                                      
REMARK 465     ARG U   267                                                      
REMARK 465     ASN U   268                                                      
REMARK 465     SER U   269                                                      
REMARK 465     SER U   270                                                      
REMARK 465     ILE U   317                                                      
REMARK 465     PHE U   318                                                      
REMARK 465     GLY U   319                                                      
REMARK 465     THR U   320                                                      
REMARK 465     GLN U   321                                                      
REMARK 465     GLY U   322                                                      
REMARK 465     LYS U   323                                                      
REMARK 465     ASN U   415                                                      
REMARK 465     GLY U   416                                                      
REMARK 465     ILE U   417                                                      
REMARK 465     ASN U   494                                                      
REMARK 465     SER U   495                                                      
REMARK 465     PRO U   496                                                      
REMARK 465     GLU U   497                                                      
REMARK 465     SER V    -1                                                      
REMARK 465     SER V   266                                                      
REMARK 465     ARG V   267                                                      
REMARK 465     ASN V   268                                                      
REMARK 465     SER V   269                                                      
REMARK 465     SER V   270                                                      
REMARK 465     PHE V   318                                                      
REMARK 465     GLY V   319                                                      
REMARK 465     THR V   320                                                      
REMARK 465     GLN V   321                                                      
REMARK 465     GLY V   322                                                      
REMARK 465     HIS V   355                                                      
REMARK 465     SER V   356                                                      
REMARK 465     GLN V   357                                                      
REMARK 465     GLY V   358                                                      
REMARK 465     SER V   359                                                      
REMARK 465     ASP V   360                                                      
REMARK 465     TYR V   361                                                      
REMARK 465     LEU V   362                                                      
REMARK 465     ASN V   494                                                      
REMARK 465     SER V   495                                                      
REMARK 465     PRO V   496                                                      
REMARK 465     GLU V   497                                                      
REMARK 465     SER W    -1                                                      
REMARK 465     SER W   266                                                      
REMARK 465     ARG W   267                                                      
REMARK 465     ASN W   268                                                      
REMARK 465     SER W   269                                                      
REMARK 465     SER W   270                                                      
REMARK 465     THR W   271                                                      
REMARK 465     PHE W   318                                                      
REMARK 465     GLY W   319                                                      
REMARK 465     THR W   320                                                      
REMARK 465     GLN W   321                                                      
REMARK 465     GLY W   322                                                      
REMARK 465     HIS W   355                                                      
REMARK 465     SER W   356                                                      
REMARK 465     GLN W   357                                                      
REMARK 465     GLY W   358                                                      
REMARK 465     SER W   359                                                      
REMARK 465     ASP W   360                                                      
REMARK 465     TYR W   361                                                      
REMARK 465     LEU W   362                                                      
REMARK 465     ASN W   494                                                      
REMARK 465     SER W   495                                                      
REMARK 465     PRO W   496                                                      
REMARK 465     GLU W   497                                                      
REMARK 465     SER X    -1                                                      
REMARK 465     MET X     0                                                      
REMARK 465     SER X   266                                                      
REMARK 465     ARG X   267                                                      
REMARK 465     ASN X   268                                                      
REMARK 465     SER X   269                                                      
REMARK 465     SER X   270                                                      
REMARK 465     THR X   271                                                      
REMARK 465     GLN X   272                                                      
REMARK 465     PHE X   318                                                      
REMARK 465     GLY X   319                                                      
REMARK 465     THR X   320                                                      
REMARK 465     GLN X   321                                                      
REMARK 465     GLY X   322                                                      
REMARK 465     HIS X   355                                                      
REMARK 465     SER X   356                                                      
REMARK 465     GLN X   357                                                      
REMARK 465     GLY X   358                                                      
REMARK 465     SER X   359                                                      
REMARK 465     ASP X   360                                                      
REMARK 465     TYR X   361                                                      
REMARK 465     LEU X   362                                                      
REMARK 465     ASP X   363                                                      
REMARK 465     ILE X   364                                                      
REMARK 465     GLY X   365                                                      
REMARK 465     THR X   412                                                      
REMARK 465     ILE X   413                                                      
REMARK 465     VAL X   414                                                      
REMARK 465     ASN X   415                                                      
REMARK 465     GLY X   416                                                      
REMARK 465     ILE X   417                                                      
REMARK 465     VAL X   418                                                      
REMARK 465     ALA X   457                                                      
REMARK 465     ASP X   458                                                      
REMARK 465     PRO X   459                                                      
REMARK 465     VAL X   460                                                      
REMARK 465     LEU X   461                                                      
REMARK 465     SER X   462                                                      
REMARK 465     GLY X   463                                                      
REMARK 465     LEU X   489                                                      
REMARK 465     GLN X   490                                                      
REMARK 465     LYS X   491                                                      
REMARK 465     ILE X   492                                                      
REMARK 465     SER X   493                                                      
REMARK 465     ASN X   494                                                      
REMARK 465     SER X   495                                                      
REMARK 465     PRO X   496                                                      
REMARK 465     GLU X   497                                                      
REMARK 470                                                                      
REMARK 470 MISSING ATOM                                                         
REMARK 470 THE FOLLOWING RESIDUES HAVE MISSING ATOMS (M=MODEL NUMBER;           
REMARK 470 RES=RESIDUE NAME; C=CHAIN IDENTIFIER; SSEQ=SEQUENCE NUMBER;          
REMARK 470 I=INSERTION CODE):                                                   
REMARK 470   M RES CSSEQI  ATOMS                                                
REMARK 470     MET A   0    CG   SD   CE                                        
REMARK 470     ARG A 196    CG   CD   NE   CZ   NH1  NH2                        
REMARK 470     ARG A 200    CG   CD   NE   CZ   NH1  NH2                        
REMARK 470     LYS A 210    CG   CD   CE   NZ                                   
REMARK 470     ARG A 212    CG   CD   NE   CZ   NH1  NH2                        
REMARK 470     ARG A 234    CG   CD   NE   CZ   NH1  NH2                        
REMARK 470     ASP A 263    CG   OD1  OD2                                       
REMARK 470     LEU A 300    CG   CD1  CD2                                       
REMARK 470     GLN A 357    CG   CD   OE1  NE2                                  
REMARK 470     LEU A 362    CG   CD1  CD2                                       
REMARK 470     ASP A 382    CG   OD1  OD2                                       
REMARK 470     GLN A 384    CG   CD   OE1  NE2                                  
REMARK 470     GLU A 391    CG   CD   OE1  OE2                                  
REMARK 470     ILE A 417    CG1  CG2  CD1                                       
REMARK 470     VAL A 428    CG1  CG2                                            
REMARK 470     LYS A 439    CD   CE   NZ                                        
REMARK 470     ILE A 451    CG1  CG2  CD1                                       
REMARK 470     ASN A 453    CG   OD1  ND2                                       
REMARK 470     ARG A 454    CG   CD   NE   CZ   NH1  NH2                        
REMARK 470     LEU A 455    CG   CD1  CD2                                       
REMARK 470     ASP A 458    CG   OD1  OD2                                       
REMARK 470     LEU A 461    CG   CD1  CD2                                       
REMARK 470     GLN B 195    CG   CD   OE1  NE2                                  
REMARK 470     ARG B 196    CG   CD   NE   CZ   NH1  NH2                        
REMARK 470     THR B 197    OG1  CG2                                            
REMARK 470     VAL B 198    CG1  CG2                                            
REMARK 470     ARG B 200    CG   CD   NE   CZ   NH1  NH2                        
REMARK 470     LYS B 210    CG   CD   CE   NZ                                   
REMARK 470     ARG B 212    CG   CD   NE   CZ   NH1  NH2                        
REMARK 470     HIS B 222    CG   ND1  CD2  CE1  NE2                             
REMARK 470     GLU B 224    CG   CD   OE1  OE2                                  
REMARK 470     ARG B 234    CG   CD   NE   CZ   NH1  NH2                        
REMARK 470     ARG B 252    CG   CD   NE   CZ   NH1  NH2                        
REMARK 470     ILE B 364    CG1  CG2  CD1                                       
REMARK 470     ASN B 366    CG   OD1  ND2                                       
REMARK 470     ILE B 417    CG1  CG2  CD1                                       
REMARK 470     GLU B 436    CG   CD   OE1  OE2                                  
REMARK 470     ASN B 453    CG   OD1  ND2                                       
REMARK 470     ASP B 458    CG   OD1  OD2                                       
REMARK 470     MET C   0    CG   SD   CE                                        
REMARK 470     GLN C 195    CG   CD   OE1  NE2                                  
REMARK 470     ARG C 196    CG   CD   NE   CZ   NH1  NH2                        
REMARK 470     ARG C 200    CG   CD   NE   CZ   NH1  NH2                        
REMARK 470     LYS C 210    CG   CD   CE   NZ                                   
REMARK 470     ARG C 212    CG   CD   NE   CZ   NH1  NH2                        
REMARK 470     ARG C 234    CG   CD   NE   CZ   NH1  NH2                        
REMARK 470     GLU C 244    CG   CD   OE1  OE2                                  
REMARK 470     ARG C 267    CG   CD   NE   CZ   NH1  NH2                        
REMARK 470     ASN C 268    CG   OD1  ND2                                       
REMARK 470     GLN C 292    CG   CD   OE1  NE2                                  
REMARK 470     LYS C 323    CE   NZ                                             
REMARK 470     SER C 359    OG                                                  
REMARK 470     ASP C 360    CG   OD1  OD2                                       
REMARK 470     TYR C 361    CG   CD1  CD2  CE1  CE2  CZ   OH                    
REMARK 470     LEU C 362    CG   CD1  CD2                                       
REMARK 470     ILE C 364    CG1  CG2  CD1                                       
REMARK 470     ASN C 366    CG   OD1  ND2                                       
REMARK 470     ARG C 369    CG   CD   NE   CZ   NH1  NH2                        
REMARK 470     GLN C 384    CG   CD   OE1  NE2                                  
REMARK 470     GLU C 391    CG   CD   OE1  OE2                                  
REMARK 470     ILE C 417    CG1  CG2  CD1                                       
REMARK 470     ASP C 420    CG   OD1  OD2                                       
REMARK 470     ARG C 422    CG   CD   NE   CZ   NH1  NH2                        
REMARK 470     GLU C 436    CG   CD   OE1  OE2                                  
REMARK 470     ASN C 453    CG   OD1  ND2                                       
REMARK 470     LEU C 455    CG   CD1  CD2                                       
REMARK 470     ASP C 458    CG   OD1  OD2                                       
REMARK 470     LEU C 461    CG   CD1  CD2                                       
REMARK 470     ILE C 492    CG1  CG2  CD1                                       
REMARK 470     MET D   0    CG   SD   CE                                        
REMARK 470     ARG D 196    CG   CD   NE   CZ   NH1  NH2                        
REMARK 470     ARG D 200    CG   CD   NE   CZ   NH1  NH2                        
REMARK 470     LYS D 210    CG   CD   CE   NZ                                   
REMARK 470     ARG D 212    CG   CD   NE   CZ   NH1  NH2                        
REMARK 470     HIS D 222    CG   ND1  CD2  CE1  NE2                             
REMARK 470     ARG D 234    CG   CD   NE   CZ   NH1  NH2                        
REMARK 470     ASP D 263    CG   OD1  OD2                                       
REMARK 470     ARG D 267    CG   CD   NE   CZ   NH1  NH2                        
REMARK 470     ASN D 268    CG   OD1  ND2                                       
REMARK 470     GLN D 272    CG   CD   OE1  NE2                                  
REMARK 470     ARG D 291    CG   CD   NE   CZ   NH1  NH2                        
REMARK 470     LYS D 323    CG   CD   CE   NZ                                   
REMARK 470     ARG D 329    CG   CD   NE   CZ   NH1  NH2                        
REMARK 470     SER D 359    OG                                                  
REMARK 470     ASP D 360    CG   OD1  OD2                                       
REMARK 470     TYR D 361    CG   CD1  CD2  CE1  CE2  CZ   OH                    
REMARK 470     LEU D 362    CG   CD1  CD2                                       
REMARK 470     ILE D 364    CG1  CG2  CD1                                       
REMARK 470     ASN D 366    CG   OD1  ND2                                       
REMARK 470     VAL D 414    CG1  CG2                                            
REMARK 470     VAL D 418    CG1  CG2                                            
REMARK 470     ARG D 422    CG   CD   NE   CZ   NH1  NH2                        
REMARK 470     VAL D 428    CG1  CG2                                            
REMARK 470     VAL D 444    CG1  CG2                                            
REMARK 470     ASN D 453    CG   OD1  ND2                                       
REMARK 470     ASP D 458    CG   OD1  OD2                                       
REMARK 470     LYS D 491    CG   CD   CE   NZ                                   
REMARK 470     MET E   0    CG   SD   CE                                        
REMARK 470     ARG E 196    CG   CD   NE   CZ   NH1  NH2                        
REMARK 470     ARG E 200    CG   CD   NE   CZ   NH1  NH2                        
REMARK 470     GLU E 206    CG   CD   OE1  OE2                                  
REMARK 470     LYS E 210    CG   CD   CE   NZ                                   
REMARK 470     ARG E 212    CG   CD   NE   CZ   NH1  NH2                        
REMARK 470     ARG E 234    CG   CD   NE   CZ   NH1  NH2                        
REMARK 470     GLU E 244    CG   CD   OE1  OE2                                  
REMARK 470     ASP E 263    CG   OD1  OD2                                       
REMARK 470     MET E 264    CG   SD   CE                                        
REMARK 470     THR E 271    OG1  CG2                                            
REMARK 470     GLN E 272    CG   CD   OE1  NE2                                  
REMARK 470     GLN E 292    CG   CD   OE1  NE2                                  
REMARK 470     GLN E 321    CG   CD   OE1  NE2                                  
REMARK 470     ARG E 329    CG   CD   NE   CZ   NH1  NH2                        
REMARK 470     GLN E 343    CG   CD   OE1  NE2                                  
REMARK 470     SER E 359    OG                                                  
REMARK 470     ILE E 364    CG1  CG2  CD1                                       
REMARK 470     ASN E 366    CG   OD1  ND2                                       
REMARK 470     ARG E 369    CG   CD   NE   CZ   NH1  NH2                        
REMARK 470     GLN E 384    CG   CD   OE1  NE2                                  
REMARK 470     ILE E 385    CG1  CG2  CD1                                       
REMARK 470     ARG E 386    CG   CD   NE   CZ   NH1  NH2                        
REMARK 470     GLU E 391    CG   CD   OE1  OE2                                  
REMARK 470     ASP E 420    CG   OD1  OD2                                       
REMARK 470     ARG E 422    CG   CD   NE   CZ   NH1  NH2                        
REMARK 470     GLU E 436    CG   CD   OE1  OE2                                  
REMARK 470     ASP E 458    CG   OD1  OD2                                       
REMARK 470     MET F   0    CG   SD   CE                                        
REMARK 470     ARG F 196    CG   CD   NE   CZ   NH1  NH2                        
REMARK 470     ARG F 200    CG   CD   NE   CZ   NH1  NH2                        
REMARK 470     GLN F 201    CG   CD   OE1  NE2                                  
REMARK 470     LEU F 204    CG   CD1  CD2                                       
REMARK 470     GLU F 206    CG   CD   OE1  OE2                                  
REMARK 470     LYS F 210    CG   CD   CE   NZ                                   
REMARK 470     ARG F 212    CZ   NH1  NH2                                       
REMARK 470     GLU F 244    CG   CD   OE1  OE2                                  
REMARK 470     LEU F 250    CG   CD1  CD2                                       
REMARK 470     LEU F 251    CG   CD1  CD2                                       
REMARK 470     GLN F 272    CG   CD   OE1  NE2                                  
REMARK 470     LEU F 275    CG   CD1  CD2                                       
REMARK 470     ARG F 291    CG   CD   NE   CZ   NH1  NH2                        
REMARK 470     GLU F 295    CG   CD   OE1  OE2                                  
REMARK 470     LYS F 323    CG   CD   CE   NZ                                   
REMARK 470     GLN F 343    CG   CD   OE1  NE2                                  
REMARK 470     ILE F 364    CG1  CG2  CD1                                       
REMARK 470     VAL F 370    CG1  CG2                                            
REMARK 470     MET F 376    CG   SD   CE                                        
REMARK 470     GLU F 383    CG   CD   OE1  OE2                                  
REMARK 470     GLN F 384    CG   CD   OE1  NE2                                  
REMARK 470     ILE F 385    CG1  CG2  CD1                                       
REMARK 470     GLU F 391    CG   CD   OE1  OE2                                  
REMARK 470     VAL F 404    CG1  CG2                                            
REMARK 470     ASP F 427    CG   OD1  OD2                                       
REMARK 470     GLU F 436    CG   CD   OE1  OE2                                  
REMARK 470     LYS F 439    CG   CD   CE   NZ                                   
REMARK 470     GLN F 446    CG   CD   OE1  NE2                                  
REMARK 470     GLN F 447    CG   CD   OE1  NE2                                  
REMARK 470     ASN F 453    CG   OD1  ND2                                       
REMARK 470     ASP F 458    CG   OD1  OD2                                       
REMARK 470     ARG F 469    CG   CD   NE   CZ   NH1  NH2                        
REMARK 470     ASN F 475    CG   OD1  ND2                                       
REMARK 470     MET G   0    CG   SD   CE                                        
REMARK 470     GLN G 195    CG   CD   OE1  NE2                                  
REMARK 470     ARG G 196    CG   CD   NE   CZ   NH1  NH2                        
REMARK 470     ARG G 200    CG   CD   NE   CZ   NH1  NH2                        
REMARK 470     GLN G 201    CG   CD   OE1  NE2                                  
REMARK 470     GLU G 206    CG   CD   OE1  OE2                                  
REMARK 470     LYS G 210    CG   CD   CE   NZ                                   
REMARK 470     ARG G 212    CG   CD   NE   CZ   NH1  NH2                        
REMARK 470     ARG G 234    CG   CD   NE   CZ   NH1  NH2                        
REMARK 470     ARG G 252    NE   CZ   NH1  NH2                                  
REMARK 470     GLN G 272    CG   CD   OE1  NE2                                  
REMARK 470     ARG G 291    CG   CD   NE   CZ   NH1  NH2                        
REMARK 470     GLN G 292    CG   CD   OE1  NE2                                  
REMARK 470     ARG G 329    CG   CD   NE   CZ   NH1  NH2                        
REMARK 470     LEU G 342    CG   CD1  CD2                                       
REMARK 470     SER G 359    OG                                                  
REMARK 470     ILE G 364    CG1  CG2  CD1                                       
REMARK 470     ASN G 366    CG   OD1  ND2                                       
REMARK 470     ARG G 386    CG   CD   NE   CZ   NH1  NH2                        
REMARK 470     GLU G 391    CG   CD   OE1  OE2                                  
REMARK 470     ARG G 422    CG   CD   NE   CZ   NH1  NH2                        
REMARK 470     GLU G 436    CG   CD   OE1  OE2                                  
REMARK 470     MET H   0    CG   SD   CE                                        
REMARK 470     GLN H 195    CG   CD   OE1  NE2                                  
REMARK 470     ARG H 196    CG   CD   NE   CZ   NH1  NH2                        
REMARK 470     ARG H 200    CG   CD   NE   CZ   NH1  NH2                        
REMARK 470     GLN H 201    CG   CD   OE1  NE2                                  
REMARK 470     GLU H 206    CG   CD   OE1  OE2                                  
REMARK 470     LYS H 210    CG   CD   CE   NZ                                   
REMARK 470     ARG H 212    CG   CD   NE   CZ   NH1  NH2                        
REMARK 470     ARG H 234    CG   CD   NE   CZ   NH1  NH2                        
REMARK 470     GLN H 237    CG   CD   OE1  NE2                                  
REMARK 470     GLU H 244    CG   CD   OE1  OE2                                  
REMARK 470     ASP H 263    CG   OD1  OD2                                       
REMARK 470     ARG H 291    CG   CD   NE   CZ   NH1  NH2                        
REMARK 470     GLN H 292    CG   CD   OE1  NE2                                  
REMARK 470     LEU H 300    CG   CD1  CD2                                       
REMARK 470     LYS H 323    CG   CD   CE   NZ                                   
REMARK 470     ARG H 329    CG   CD   NE   CZ   NH1  NH2                        
REMARK 470     LEU H 342    CG   CD1  CD2                                       
REMARK 470     GLN H 343    CG   CD   OE1  NE2                                  
REMARK 470     SER H 359    OG                                                  
REMARK 470     ASP H 360    CG   OD1  OD2                                       
REMARK 470     TYR H 361    CG   CD1  CD2  CE1  CE2  CZ   OH                    
REMARK 470     LEU H 362    CG   CD1  CD2                                       
REMARK 470     ILE H 364    CG1  CG2  CD1                                       
REMARK 470     GLN H 384    CG   CD   OE1  NE2                                  
REMARK 470     GLU H 391    CG   CD   OE1  OE2                                  
REMARK 470     ILE H 417    CG1  CG2  CD1                                       
REMARK 470     ASP H 420    CG   OD1  OD2                                       
REMARK 470     ARG H 422    CG   CD   NE   CZ   NH1  NH2                        
REMARK 470     ASN H 431    CG   OD1  ND2                                       
REMARK 470     ASN H 453    CG   OD1  ND2                                       
REMARK 470     VAL H 460    CG1  CG2                                            
REMARK 470     LEU H 461    CG   CD1  CD2                                       
REMARK 470     SER H 462    OG                                                  
REMARK 470     MET I   0    CG   SD   CE                                        
REMARK 470     ARG I 196    CG   CD   NE   CZ   NH1  NH2                        
REMARK 470     ARG I 200    CG   CD   NE   CZ   NH1  NH2                        
REMARK 470     LYS I 210    CG   CD   CE   NZ                                   
REMARK 470     ARG I 212    CG   CD   NE   CZ   NH1  NH2                        
REMARK 470     ARG I 234    CG   CD   NE   CZ   NH1  NH2                        
REMARK 470     ASP I 263    CG   OD1  OD2                                       
REMARK 470     ARG I 329    CG   CD   NE   CZ   NH1  NH2                        
REMARK 470     GLN I 343    CG   CD   OE1  NE2                                  
REMARK 470     ILE I 364    CG1  CG2  CD1                                       
REMARK 470     ARG I 369    CG   CD   NE   CZ   NH1  NH2                        
REMARK 470     GLN I 384    CG   CD   OE1  NE2                                  
REMARK 470     GLU I 391    CG   CD   OE1  OE2                                  
REMARK 470     ASP I 420    CG   OD1  OD2                                       
REMARK 470     VAL I 428    CG1  CG2                                            
REMARK 470     GLU I 436    CG   CD   OE1  OE2                                  
REMARK 470     ASP I 458    CG   OD1  OD2                                       
REMARK 470     ARG J 200    CG   CD   NE   CZ   NH1  NH2                        
REMARK 470     GLN J 201    CG   CD   OE1  NE2                                  
REMARK 470     GLU J 206    CG   CD   OE1  OE2                                  
REMARK 470     LYS J 210    CG   CD   CE   NZ                                   
REMARK 470     ARG J 212    CG   CD   NE   CZ   NH1  NH2                        
REMARK 470     TRP J 217    CG   CD1  CD2  NE1  CE2  CE3  CZ2                   
REMARK 470     TRP J 217    CZ3  CH2                                            
REMARK 470     ARG J 218    CG   CD   NE   CZ   NH1  NH2                        
REMARK 470     LEU J 220    CG   CD1  CD2                                       
REMARK 470     ARG J 234    CG   CD   NE   CZ   NH1  NH2                        
REMARK 470     GLN J 237    CG   CD   OE1  NE2                                  
REMARK 470     GLU J 244    CG   CD   OE1  OE2                                  
REMARK 470     ASN J 247    CG   OD1  ND2                                       
REMARK 470     LEU J 250    CG   CD1  CD2                                       
REMARK 470     LEU J 251    CG   CD1  CD2                                       
REMARK 470     LEU J 273    CG   CD1  CD2                                       
REMARK 470     LEU J 289    CG   CD1  CD2                                       
REMARK 470     ARG J 291    CG   CD   NE   CZ   NH1  NH2                        
REMARK 470     GLN J 292    CG   CD   OE1  NE2                                  
REMARK 470     LEU J 294    CG   CD1  CD2                                       
REMARK 470     LEU J 302    CG   CD1  CD2                                       
REMARK 470     ARG J 329    CG   CD   NE   CZ   NH1  NH2                        
REMARK 470     LEU J 342    CG   CD1  CD2                                       
REMARK 470     GLN J 343    CG   CD   OE1  NE2                                  
REMARK 470     GLN J 384    CG   CD   OE1  NE2                                  
REMARK 470     GLU J 391    CG   CD   OE1  OE2                                  
REMARK 470     ILE J 413    CG1  CG2  CD1                                       
REMARK 470     VAL J 414    CG1  CG2                                            
REMARK 470     ASP J 420    CG   OD1  OD2                                       
REMARK 470     ARG J 422    CG   CD   NE   CZ   NH1  NH2                        
REMARK 470     TYR J 426    CG   CD1  CD2  CE1  CE2  CZ   OH                    
REMARK 470     VAL J 428    CG1  CG2                                            
REMARK 470     GLU J 436    CG   CD   OE1  OE2                                  
REMARK 470     ASN J 453    CG   OD1  ND2                                       
REMARK 470     ARG J 454    CG   CD   NE   CZ   NH1  NH2                        
REMARK 470     LEU J 455    CG   CD1  CD2                                       
REMARK 470     ASP J 458    CG   OD1  OD2                                       
REMARK 470     GLN K 195    CG   CD   OE1  NE2                                  
REMARK 470     ARG K 196    CG   CD   NE   CZ   NH1  NH2                        
REMARK 470     ARG K 200    CG   CD   NE   CZ   NH1  NH2                        
REMARK 470     GLN K 201    CG   CD   OE1  NE2                                  
REMARK 470     LEU K 204    CG   CD1  CD2                                       
REMARK 470     GLU K 206    CG   CD   OE1  OE2                                  
REMARK 470     LYS K 210    CG   CD   CE   NZ                                   
REMARK 470     ARG K 212    CG   CD   NE   CZ   NH1  NH2                        
REMARK 470     LEU K 220    CG   CD1  CD2                                       
REMARK 470     HIS K 222    CG   ND1  CD2  CE1  NE2                             
REMARK 470     ARG K 234    CG   CD   NE   CZ   NH1  NH2                        
REMARK 470     GLN K 237    CG   CD   OE1  NE2                                  
REMARK 470     ARG K 241    CG   CD   NE   CZ   NH1  NH2                        
REMARK 470     THR K 243    OG1  CG2                                            
REMARK 470     GLU K 244    CG   CD   OE1  OE2                                  
REMARK 470     ASN K 247    CG   OD1  ND2                                       
REMARK 470     LEU K 250    CG   CD1  CD2                                       
REMARK 470     ASP K 254    CG   OD1  OD2                                       
REMARK 470     THR K 265    OG1  CG2                                            
REMARK 470     GLN K 272    CG   CD   OE1  NE2                                  
REMARK 470     LEU K 273    CG   CD1  CD2                                       
REMARK 470     LEU K 289    CG   CD1  CD2                                       
REMARK 470     GLN K 292    CG   CD   OE1  NE2                                  
REMARK 470     LEU K 294    CG   CD1  CD2                                       
REMARK 470     GLU K 295    CG   CD   OE1  OE2                                  
REMARK 470     LEU K 298    CG   CD1  CD2                                       
REMARK 470     LEU K 302    CG   CD1  CD2                                       
REMARK 470     GLU K 316    CG   CD   OE1  OE2                                  
REMARK 470     ILE K 317    CG1  CG2  CD1                                       
REMARK 470     LYS K 323    CG   CD   CE   NZ                                   
REMARK 470     ARG K 334    NE   CZ   NH1  NH2                                  
REMARK 470     LEU K 342    CG   CD1  CD2                                       
REMARK 470     GLN K 343    CG   CD   OE1  NE2                                  
REMARK 470     ILE K 364    CG1  CG2  CD1                                       
REMARK 470     ASN K 366    CG   OD1  ND2                                       
REMARK 470     ARG K 369    CG   CD   NE   CZ   NH1  NH2                        
REMARK 470     VAL K 370    CG1  CG2                                            
REMARK 470     LYS K 373    CG   CD   CE   NZ                                   
REMARK 470     GLN K 384    CG   CD   OE1  NE2                                  
REMARK 470     ASP K 420    CG   OD1  OD2                                       
REMARK 470     ARG K 422    CG   CD   NE   CZ   NH1  NH2                        
REMARK 470     ASN K 431    CG   OD1  ND2                                       
REMARK 470     ASP K 432    CG   OD1  OD2                                       
REMARK 470     GLU K 436    CG   CD   OE1  OE2                                  
REMARK 470     GLN K 446    CG   CD   OE1  NE2                                  
REMARK 470     GLN K 447    CG   CD   OE1  NE2                                  
REMARK 470     LEU K 464    CG   CD1  CD2                                       
REMARK 470     LYS K 486    CG   CD   CE   NZ                                   
REMARK 470     LEU K 489    CG   CD1  CD2                                       
REMARK 470     LYS K 491    CG   CD   CE   NZ                                   
REMARK 470     MET L   0    CG   SD   CE                                        
REMARK 470     ARG L 196    CG   CD   NE   CZ   NH1  NH2                        
REMARK 470     ARG L 200    CG   CD   NE   CZ   NH1  NH2                        
REMARK 470     LYS L 210    CG   CD   CE   NZ                                   
REMARK 470     ARG L 212    CG   CD   NE   CZ   NH1  NH2                        
REMARK 470     ARG L 234    CG   CD   NE   CZ   NH1  NH2                        
REMARK 470     ASP L 263    CG   OD1  OD2                                       
REMARK 470     LEU L 300    CG   CD1  CD2                                       
REMARK 470     LYS L 323    CD   CE   NZ                                        
REMARK 470     GLN L 357    CG   CD   OE1  NE2                                  
REMARK 470     SER L 359    OG                                                  
REMARK 470     LEU L 362    CG   CD1  CD2                                       
REMARK 470     GLN L 384    CG   CD   OE1  NE2                                  
REMARK 470     GLU L 391    CG   CD   OE1  OE2                                  
REMARK 470     VAL L 428    CG1  CG2                                            
REMARK 470     ASN L 453    CG   OD1  ND2                                       
REMARK 470     ASP L 458    CG   OD1  OD2                                       
REMARK 470     LEU L 461    CG   CD1  CD2                                       
REMARK 470     MET M   0    CG   SD   CE                                        
REMARK 470     GLN M 195    CG   CD   OE1  NE2                                  
REMARK 470     ARG M 196    CG   CD   NE   CZ   NH1  NH2                        
REMARK 470     ARG M 200    CG   CD   NE   CZ   NH1  NH2                        
REMARK 470     LYS M 210    CG   CD   CE   NZ                                   
REMARK 470     ARG M 212    CG   CD   NE   CZ   NH1  NH2                        
REMARK 470     HIS M 222    CG   ND1  CD2  CE1  NE2                             
REMARK 470     GLU M 224    CG   CD   OE1  OE2                                  
REMARK 470     ARG M 234    CG   CD   NE   CZ   NH1  NH2                        
REMARK 470     ARG M 252    CG   CD   NE   CZ   NH1  NH2                        
REMARK 470     SER M 266    OG                                                  
REMARK 470     ARG M 267    CG   CD   NE   CZ   NH1  NH2                        
REMARK 470     ILE M 364    CG1  CG2  CD1                                       
REMARK 470     ASN M 366    CG   OD1  ND2                                       
REMARK 470     GLU M 436    CG   CD   OE1  OE2                                  
REMARK 470     ASN M 453    CG   OD1  ND2                                       
REMARK 470     ASP M 458    CG   OD1  OD2                                       
REMARK 470     MET N   0    CG   SD   CE                                        
REMARK 470     GLN N 195    CG   CD   OE1  NE2                                  
REMARK 470     ARG N 196    CG   CD   NE   CZ   NH1  NH2                        
REMARK 470     ARG N 200    CG   CD   NE   CZ   NH1  NH2                        
REMARK 470     LYS N 210    CG   CD   CE   NZ                                   
REMARK 470     ARG N 212    CG   CD   NE   CZ   NH1  NH2                        
REMARK 470     ARG N 234    CG   CD   NE   CZ   NH1  NH2                        
REMARK 470     GLU N 244    CG   CD   OE1  OE2                                  
REMARK 470     ARG N 267    CG   CD   NE   CZ   NH1  NH2                        
REMARK 470     ASN N 268    CG   OD1  ND2                                       
REMARK 470     GLN N 292    CG   CD   OE1  NE2                                  
REMARK 470     LYS N 323    CG   CD   CE   NZ                                   
REMARK 470     SER N 359    OG                                                  
REMARK 470     ASP N 360    CG   OD1  OD2                                       
REMARK 470     TYR N 361    CG   CD1  CD2  CE1  CE2  CZ   OH                    
REMARK 470     LEU N 362    CG   CD1  CD2                                       
REMARK 470     ILE N 364    CG1  CG2  CD1                                       
REMARK 470     ASN N 366    CG   OD1  ND2                                       
REMARK 470     ARG N 369    CG   CD   NE   CZ   NH1  NH2                        
REMARK 470     GLN N 384    CG   CD   OE1  NE2                                  
REMARK 470     GLU N 391    CG   CD   OE1  OE2                                  
REMARK 470     ILE N 417    CG1  CG2  CD1                                       
REMARK 470     ASP N 420    CG   OD1  OD2                                       
REMARK 470     ARG N 422    CG   CD   NE   CZ   NH1  NH2                        
REMARK 470     GLU N 436    CG   CD   OE1  OE2                                  
REMARK 470     ASN N 453    CG   OD1  ND2                                       
REMARK 470     ASP N 458    CG   OD1  OD2                                       
REMARK 470     ILE N 492    CG1  CG2  CD1                                       
REMARK 470     MET O   0    CG   SD   CE                                        
REMARK 470     ARG O 196    CG   CD   NE   CZ   NH1  NH2                        
REMARK 470     ARG O 200    CG   CD   NE   CZ   NH1  NH2                        
REMARK 470     LYS O 210    CG   CD   CE   NZ                                   
REMARK 470     ARG O 212    CG   CD   NE   CZ   NH1  NH2                        
REMARK 470     HIS O 222    CG   ND1  CD2  CE1  NE2                             
REMARK 470     SER O 233    OG                                                  
REMARK 470     ARG O 234    CG   CD   NE   CZ   NH1  NH2                        
REMARK 470     ASP O 263    CG   OD1  OD2                                       
REMARK 470     ARG O 267    CG   CD   NE   CZ   NH1  NH2                        
REMARK 470     ASN O 268    CG   OD1  ND2                                       
REMARK 470     GLN O 272    CG   CD   OE1  NE2                                  
REMARK 470     LEU O 300    CG   CD1  CD2                                       
REMARK 470     LYS O 323    CG   CD   CE   NZ                                   
REMARK 470     ARG O 329    CG   CD   NE   CZ   NH1  NH2                        
REMARK 470     SER O 359    OG                                                  
REMARK 470     ASP O 360    CG   OD1  OD2                                       
REMARK 470     TYR O 361    CG   CD1  CD2  CE1  CE2  CZ   OH                    
REMARK 470     LEU O 362    CG   CD1  CD2                                       
REMARK 470     ILE O 364    CG1  CG2  CD1                                       
REMARK 470     ASN O 366    CG   OD1  ND2                                       
REMARK 470     ARG O 422    CG   CD   NE   CZ   NH1  NH2                        
REMARK 470     VAL O 428    CG1  CG2                                            
REMARK 470     GLU O 436    CG   CD   OE1  OE2                                  
REMARK 470     VAL O 444    CG1  CG2                                            
REMARK 470     ASN O 453    CG   OD1  ND2                                       
REMARK 470     ASP O 458    CG   OD1  OD2                                       
REMARK 470     VAL O 460    CG1  CG2                                            
REMARK 470     ARG P 196    CG   CD   NE   CZ   NH1  NH2                        
REMARK 470     ARG P 200    CG   CD   NE   CZ   NH1  NH2                        
REMARK 470     GLU P 206    CG   CD   OE1  OE2                                  
REMARK 470     LYS P 210    CG   CD   CE   NZ                                   
REMARK 470     ARG P 212    CG   CD   NE   CZ   NH1  NH2                        
REMARK 470     LEU P 220    CG   CD1  CD2                                       
REMARK 470     TRP P 221    CG   CD1  CD2  NE1  CE2  CE3  CZ2                   
REMARK 470     TRP P 221    CZ3  CH2                                            
REMARK 470     HIS P 222    CG   ND1  CD2  CE1  NE2                             
REMARK 470     GLU P 224    CG   CD   OE1  OE2                                  
REMARK 470     ARG P 234    CG   CD   NE   CZ   NH1  NH2                        
REMARK 470     GLU P 244    CG   CD   OE1  OE2                                  
REMARK 470     ASP P 263    CG   OD1  OD2                                       
REMARK 470     MET P 264    CG   SD   CE                                        
REMARK 470     GLN P 272    CG   CD   OE1  NE2                                  
REMARK 470     LEU P 275    CG   CD1  CD2                                       
REMARK 470     LEU P 289    CG   CD1  CD2                                       
REMARK 470     ARG P 291    CG   CD   NE   CZ   NH1  NH2                        
REMARK 470     GLN P 292    CG   CD   OE1  NE2                                  
REMARK 470     GLU P 295    CG   CD   OE1  OE2                                  
REMARK 470     LEU P 300    CG   CD1  CD2                                       
REMARK 470     LEU P 302    CG   CD1  CD2                                       
REMARK 470     GLN P 321    CG   CD   OE1  NE2                                  
REMARK 470     LYS P 323    CG   CD   CE   NZ                                   
REMARK 470     ARG P 329    CG   CD   NE   CZ   NH1  NH2                        
REMARK 470     GLN P 343    CG   CD   OE1  NE2                                  
REMARK 470     MET P 354    CG   SD   CE                                        
REMARK 470     SER P 359    OG                                                  
REMARK 470     ILE P 364    CG1  CG2  CD1                                       
REMARK 470     ARG P 369    CG   CD   NE   CZ   NH1  NH2                        
REMARK 470     TYR P 375    CG   CD1  CD2  CE1  CE2  CZ   OH                    
REMARK 470     LEU P 381    CG   CD1  CD2                                       
REMARK 470     ASP P 382    CG   OD1  OD2                                       
REMARK 470     GLN P 384    CG   CD   OE1  NE2                                  
REMARK 470     ILE P 385    CG1  CG2  CD1                                       
REMARK 470     ARG P 386    CG   CD   NE   CZ   NH1  NH2                        
REMARK 470     GLU P 391    CG   CD   OE1  OE2                                  
REMARK 470     LEU P 403    CG   CD1  CD2                                       
REMARK 470     ASP P 420    CG   OD1  OD2                                       
REMARK 470     ARG P 422    CG   CD   NE   CZ   NH1  NH2                        
REMARK 470     ASP P 432    CG   OD1  OD2                                       
REMARK 470     PHE P 435    CG   CD1  CD2  CE1  CE2  CZ                         
REMARK 470     GLU P 436    CG   CD   OE1  OE2                                  
REMARK 470     GLN P 447    CG   CD   OE1  NE2                                  
REMARK 470     THR P 450    OG1  CG2                                            
REMARK 470     ASN P 453    CG   OD1  ND2                                       
REMARK 470     ASP P 458    CG   OD1  OD2                                       
REMARK 470     VAL P 460    CG1  CG2                                            
REMARK 470     TRP P 472    CG   CD1  CD2  NE1  CE2  CE3  CZ2                   
REMARK 470     TRP P 472    CZ3  CH2                                            
REMARK 470     TYR P 473    CG   CD1  CD2  CE1  CE2  CZ   OH                    
REMARK 470     ASN P 475    CG   OD1  ND2                                       
REMARK 470     LEU P 483    CG   CD1  CD2                                       
REMARK 470     ARG P 484    CG   CD   NE   CZ   NH1  NH2                        
REMARK 470     LYS P 486    CG   CD   CE   NZ                                   
REMARK 470     GLN P 490    CG   CD   OE1  NE2                                  
REMARK 470     LYS P 491    CG   CD   CE   NZ                                   
REMARK 470     MET Q   0    CG   SD   CE                                        
REMARK 470     ARG Q 196    CG   CD   NE   CZ   NH1  NH2                        
REMARK 470     ARG Q 200    CG   CD   NE   CZ   NH1  NH2                        
REMARK 470     GLN Q 201    CG   CD   OE1  NE2                                  
REMARK 470     LEU Q 204    CG   CD1  CD2                                       
REMARK 470     LYS Q 210    CG   CD   CE   NZ                                   
REMARK 470     ARG Q 212    CZ   NH1  NH2                                       
REMARK 470     GLU Q 244    CG   CD   OE1  OE2                                  
REMARK 470     GLN Q 272    CG   CD   OE1  NE2                                  
REMARK 470     LEU Q 275    CG   CD1  CD2                                       
REMARK 470     GLU Q 295    CG   CD   OE1  OE2                                  
REMARK 470     GLN Q 321    CG   CD   OE1  NE2                                  
REMARK 470     GLN Q 343    CG   CD   OE1  NE2                                  
REMARK 470     ILE Q 364    CG1  CG2  CD1                                       
REMARK 470     VAL Q 370    CG1  CG2                                            
REMARK 470     MET Q 376    CG   SD   CE                                        
REMARK 470     GLU Q 383    CG   CD   OE1  OE2                                  
REMARK 470     ILE Q 385    CG1  CG2  CD1                                       
REMARK 470     ARG Q 386    NE   CZ   NH1  NH2                                  
REMARK 470     GLU Q 391    CG   CD   OE1  OE2                                  
REMARK 470     VAL Q 404    CG1  CG2                                            
REMARK 470     ASP Q 427    CG   OD1  OD2                                       
REMARK 470     GLU Q 436    CG   CD   OE1  OE2                                  
REMARK 470     GLN Q 446    CG   CD   OE1  NE2                                  
REMARK 470     GLN Q 447    CG   CD   OE1  NE2                                  
REMARK 470     ASN Q 453    CG   OD1  ND2                                       
REMARK 470     ASP Q 458    CG   OD1  OD2                                       
REMARK 470     ARG Q 469    CG   CD   NE   CZ   NH1  NH2                        
REMARK 470     MET R   0    CG   SD   CE                                        
REMARK 470     GLN R 195    CG   CD   OE1  NE2                                  
REMARK 470     ARG R 196    CG   CD   NE   CZ   NH1  NH2                        
REMARK 470     ARG R 200    CG   CD   NE   CZ   NH1  NH2                        
REMARK 470     GLN R 201    CG   CD   OE1  NE2                                  
REMARK 470     GLU R 206    CG   CD   OE1  OE2                                  
REMARK 470     LYS R 210    CG   CD   CE   NZ                                   
REMARK 470     ARG R 212    CG   CD   NE   CZ   NH1  NH2                        
REMARK 470     ARG R 234    CG   CD   NE   CZ   NH1  NH2                        
REMARK 470     GLU R 244    CG   CD   OE1  OE2                                  
REMARK 470     ARG R 252    NE   CZ   NH1  NH2                                  
REMARK 470     GLN R 272    CG   CD   OE1  NE2                                  
REMARK 470     ARG R 291    CG   CD   NE   CZ   NH1  NH2                        
REMARK 470     GLN R 292    CG   CD   OE1  NE2                                  
REMARK 470     LYS R 323    CG   CD   CE   NZ                                   
REMARK 470     ARG R 329    CG   CD   NE   CZ   NH1  NH2                        
REMARK 470     LEU R 342    CG   CD1  CD2                                       
REMARK 470     SER R 359    OG                                                  
REMARK 470     ILE R 364    CG1  CG2  CD1                                       
REMARK 470     ASN R 366    CG   OD1  ND2                                       
REMARK 470     ARG R 386    CG   CD   NE   CZ   NH1  NH2                        
REMARK 470     GLU R 391    CG   CD   OE1  OE2                                  
REMARK 470     ARG R 422    CG   CD   NE   CZ   NH1  NH2                        
REMARK 470     GLU R 436    CG   CD   OE1  OE2                                  
REMARK 470     ASP R 458    CG   OD1  OD2                                       
REMARK 470     MET S   0    CG   SD   CE                                        
REMARK 470     GLN S 195    CG   CD   OE1  NE2                                  
REMARK 470     ARG S 196    CG   CD   NE   CZ   NH1  NH2                        
REMARK 470     ARG S 200    CG   CD   NE   CZ   NH1  NH2                        
REMARK 470     GLN S 201    CG   CD   OE1  NE2                                  
REMARK 470     GLU S 206    CG   CD   OE1  OE2                                  
REMARK 470     LYS S 210    CG   CD   CE   NZ                                   
REMARK 470     ARG S 212    CG   CD   NE   CZ   NH1  NH2                        
REMARK 470     ARG S 234    CG   CD   NE   CZ   NH1  NH2                        
REMARK 470     GLN S 237    CG   CD   OE1  NE2                                  
REMARK 470     GLU S 244    CG   CD   OE1  OE2                                  
REMARK 470     ASP S 263    CG   OD1  OD2                                       
REMARK 470     LEU S 273    CG   CD1  CD2                                       
REMARK 470     ARG S 291    CG   CD   NE   CZ   NH1  NH2                        
REMARK 470     LEU S 300    CG   CD1  CD2                                       
REMARK 470     LYS S 323    CG   CD   CE   NZ                                   
REMARK 470     ARG S 329    CG   CD   NE   CZ   NH1  NH2                        
REMARK 470     LEU S 342    CG   CD1  CD2                                       
REMARK 470     GLN S 343    CG   CD   OE1  NE2                                  
REMARK 470     SER S 359    OG                                                  
REMARK 470     ASP S 360    CG   OD1  OD2                                       
REMARK 470     TYR S 361    CG   CD1  CD2  CE1  CE2  CZ   OH                    
REMARK 470     LEU S 362    CG   CD1  CD2                                       
REMARK 470     ILE S 364    CG1  CG2  CD1                                       
REMARK 470     GLU S 383    CG   CD   OE1  OE2                                  
REMARK 470     GLN S 384    CG   CD   OE1  NE2                                  
REMARK 470     GLU S 391    CG   CD   OE1  OE2                                  
REMARK 470     ILE S 417    CG1  CG2  CD1                                       
REMARK 470     ASP S 420    CG   OD1  OD2                                       
REMARK 470     ARG S 422    CG   CD   NE   CZ   NH1  NH2                        
REMARK 470     ASN S 431    CG   OD1  ND2                                       
REMARK 470     ASN S 453    CG   OD1  ND2                                       
REMARK 470     MET T   0    CG   SD   CE                                        
REMARK 470     ARG T 196    CG   CD   NE   CZ   NH1  NH2                        
REMARK 470     ARG T 200    CG   CD   NE   CZ   NH1  NH2                        
REMARK 470     LYS T 210    CG   CD   CE   NZ                                   
REMARK 470     ARG T 212    CG   CD   NE   CZ   NH1  NH2                        
REMARK 470     TRP T 221    CG   CD1  CD2  NE1  CE2  CE3  CZ2                   
REMARK 470     TRP T 221    CZ3  CH2                                            
REMARK 470     ARG T 234    CG   CD   NE   CZ   NH1  NH2                        
REMARK 470     ASP T 263    CG   OD1  OD2                                       
REMARK 470     ARG T 291    CG   CD   NE   CZ   NH1  NH2                        
REMARK 470     ARG T 329    CG   CD   NE   CZ   NH1  NH2                        
REMARK 470     GLN T 343    CG   CD   OE1  NE2                                  
REMARK 470     ILE T 364    CG1  CG2  CD1                                       
REMARK 470     ARG T 369    CG   CD   NE   CZ   NH1  NH2                        
REMARK 470     GLN T 384    CG   CD   OE1  NE2                                  
REMARK 470     GLU T 391    CG   CD   OE1  OE2                                  
REMARK 470     ASP T 420    CG   OD1  OD2                                       
REMARK 470     ARG T 422    CG   CD   NE   CZ   NH1  NH2                        
REMARK 470     VAL T 428    CG1  CG2                                            
REMARK 470     GLU T 436    CG   CD   OE1  OE2                                  
REMARK 470     ASP T 458    CG   OD1  OD2                                       
REMARK 470     ILE T 492    CG1  CG2  CD1                                       
REMARK 470     MET U   0    CG   SD   CE                                        
REMARK 470     ARG U 196    CG   CD   NE   CZ   NH1  NH2                        
REMARK 470     ARG U 200    CG   CD   NE   CZ   NH1  NH2                        
REMARK 470     GLU U 206    CG   CD   OE1  OE2                                  
REMARK 470     LYS U 210    CG   CD   CE   NZ                                   
REMARK 470     ARG U 212    CG   CD   NE   CZ   NH1  NH2                        
REMARK 470     LEU U 220    CG   CD1  CD2                                       
REMARK 470     ARG U 234    CG   CD   NE   CZ   NH1  NH2                        
REMARK 470     GLN U 237    CG   CD   OE1  NE2                                  
REMARK 470     GLU U 244    CG   CD   OE1  OE2                                  
REMARK 470     LEU U 273    CG   CD1  CD2                                       
REMARK 470     GLN U 292    CG   CD   OE1  NE2                                  
REMARK 470     ARG U 329    CG   CD   NE   CZ   NH1  NH2                        
REMARK 470     LEU U 342    CG   CD1  CD2                                       
REMARK 470     GLN U 343    CG   CD   OE1  NE2                                  
REMARK 470     SER U 356    OG                                                  
REMARK 470     SER U 359    OG                                                  
REMARK 470     ASP U 360    CG   OD1  OD2                                       
REMARK 470     TYR U 361    CG   CD1  CD2  CE1  CE2  CZ   OH                    
REMARK 470     LEU U 362    CG   CD1  CD2                                       
REMARK 470     ILE U 364    CG1  CG2  CD1                                       
REMARK 470     ASN U 366    CG   OD1  ND2                                       
REMARK 470     ARG U 369    CG   CD   NE   CZ   NH1  NH2                        
REMARK 470     GLN U 384    CG   CD   OE1  NE2                                  
REMARK 470     ARG U 386    CG   CD   NE   CZ   NH1  NH2                        
REMARK 470     GLU U 391    CG   CD   OE1  OE2                                  
REMARK 470     ILE U 413    CG1  CG2  CD1                                       
REMARK 470     VAL U 414    CG1  CG2                                            
REMARK 470     ASP U 420    CG   OD1  OD2                                       
REMARK 470     ARG U 422    CG   CD   NE   CZ   NH1  NH2                        
REMARK 470     TYR U 426    CG   CD1  CD2  CE1  CE2  CZ   OH                    
REMARK 470     VAL U 428    CG1  CG2                                            
REMARK 470     ASN U 431    CG   OD1  ND2                                       
REMARK 470     ASP U 432    CG   OD1  OD2                                       
REMARK 470     GLU U 436    CG   CD   OE1  OE2                                  
REMARK 470     ASN U 453    CG   OD1  ND2                                       
REMARK 470     ASP U 458    CG   OD1  OD2                                       
REMARK 470     SER U 462    OG                                                  
REMARK 470     MET V   0    CG   SD   CE                                        
REMARK 470     GLN V 195    CG   CD   OE1  NE2                                  
REMARK 470     ARG V 196    CG   CD   NE   CZ   NH1  NH2                        
REMARK 470     ARG V 200    CG   CD   NE   CZ   NH1  NH2                        
REMARK 470     GLN V 201    CG   CD   OE1  NE2                                  
REMARK 470     GLU V 206    CG   CD   OE1  OE2                                  
REMARK 470     LYS V 210    CG   CD   CE   NZ                                   
REMARK 470     ARG V 212    CG   CD   NE   CZ   NH1  NH2                        
REMARK 470     LEU V 220    CG   CD1  CD2                                       
REMARK 470     GLU V 224    CG   CD   OE1  OE2                                  
REMARK 470     ARG V 234    CG   CD   NE   CZ   NH1  NH2                        
REMARK 470     GLN V 237    CG   CD   OE1  NE2                                  
REMARK 470     GLU V 244    CG   CD   OE1  OE2                                  
REMARK 470     LEU V 250    CG   CD1  CD2                                       
REMARK 470     GLN V 272    CG   CD   OE1  NE2                                  
REMARK 470     LEU V 273    CG   CD1  CD2                                       
REMARK 470     GLU V 316    CG   CD   OE1  OE2                                  
REMARK 470     ILE V 317    CG1  CG2  CD1                                       
REMARK 470     LYS V 323    CG   CD   CE   NZ                                   
REMARK 470     ARG V 334    NE   CZ   NH1  NH2                                  
REMARK 470     LEU V 342    CG   CD1  CD2                                       
REMARK 470     GLN V 343    CG   CD   OE1  NE2                                  
REMARK 470     ILE V 364    CG1  CG2  CD1                                       
REMARK 470     ASN V 366    CG   OD1  ND2                                       
REMARK 470     ARG V 369    CG   CD   NE   CZ   NH1  NH2                        
REMARK 470     LYS V 373    CG   CD   CE   NZ                                   
REMARK 470     GLN V 384    CG   CD   OE1  NE2                                  
REMARK 470     VAL V 414    CG1  CG2                                            
REMARK 470     ASP V 420    CG   OD1  OD2                                       
REMARK 470     ARG V 422    CG   CD   NE   CZ   NH1  NH2                        
REMARK 470     ASN V 431    CG   OD1  ND2                                       
REMARK 470     GLU V 436    CG   CD   OE1  OE2                                  
REMARK 470     GLN V 447    CG   CD   OE1  NE2                                  
REMARK 470     THR V 450    OG1  CG2                                            
REMARK 470     ILE V 451    CG1  CG2  CD1                                       
REMARK 470     ASN V 453    CG   OD1  ND2                                       
REMARK 470     LEU V 455    CG   CD1  CD2                                       
REMARK 470     ASP V 458    CG   OD1  OD2                                       
REMARK 470     LEU V 464    CG   CD1  CD2                                       
REMARK 470     LYS V 491    CG   CD   CE   NZ                                   
REMARK 470     MET W   0    CG   SD   CE                                        
REMARK 470     ARG W 196    CG   CD   NE   CZ   NH1  NH2                        
REMARK 470     ARG W 200    CG   CD   NE   CZ   NH1  NH2                        
REMARK 470     LYS W 210    CG   CD   CE   NZ                                   
REMARK 470     ARG W 212    CG   CD   NE   CZ   NH1  NH2                        
REMARK 470     SER W 233    OG                                                  
REMARK 470     ARG W 234    CG   CD   NE   CZ   NH1  NH2                        
REMARK 470     ASP W 263    CG   OD1  OD2                                       
REMARK 470     LEU W 300    CG   CD1  CD2                                       
REMARK 470     LYS W 323    CE   NZ                                             
REMARK 470     ILE W 364    CG1  CG2  CD1                                       
REMARK 470     GLN W 384    CG   CD   OE1  NE2                                  
REMARK 470     ARG W 386    NE   CZ   NH1  NH2                                  
REMARK 470     GLU W 391    CG   CD   OE1  OE2                                  
REMARK 470     VAL W 428    CG1  CG2                                            
REMARK 470     GLN X 195    CG   CD   OE1  NE2                                  
REMARK 470     ARG X 196    CG   CD   NE   CZ   NH1  NH2                        
REMARK 470     THR X 197    OG1  CG2                                            
REMARK 470     VAL X 198    CG1  CG2                                            
REMARK 470     ARG X 200    CG   CD   NE   CZ   NH1  NH2                        
REMARK 470     VAL X 202    CG1  CG2                                            
REMARK 470     LYS X 210    CG   CD   CE   NZ                                   
REMARK 470     ARG X 212    CG   CD   NE   CZ   NH1  NH2                        
REMARK 470     HIS X 222    CG   ND1  CD2  CE1  NE2                             
REMARK 470     GLU X 224    CG   CD   OE1  OE2                                  
REMARK 470     ARG X 234    CG   CD   NE   CZ   NH1  NH2                        
REMARK 470     ASN X 247    CG   OD1  ND2                                       
REMARK 470     ARG X 252    CG   CD   NE   CZ   NH1  NH2                        
REMARK 470     HIS X 253    CG   ND1  CD2  CE1  NE2                             
REMARK 470     ASP X 254    CG   OD1  OD2                                       
REMARK 470     LEU X 289    CG   CD1  CD2                                       
REMARK 470     ARG X 291    CG   CD   NE   CZ   NH1  NH2                        
REMARK 470     LEU X 294    CG   CD1  CD2                                       
REMARK 470     HIS X 297    CG   ND1  CD2  CE1  NE2                             
REMARK 470     ARG X 301    CG   CD   NE   CZ   NH1  NH2                        
REMARK 470     CYS X 308    SG                                                  
REMARK 470     ARG X 334    CG   CD   NE   CZ   NH1  NH2                        
REMARK 470     LEU X 342    CG   CD1  CD2                                       
REMARK 470     GLN X 343    CG   CD   OE1  NE2                                  
REMARK 470     ASN X 366    CG   OD1  ND2                                       
REMARK 470     GLU X 419    CG   CD   OE1  OE2                                  
REMARK 470     ASP X 420    CG   OD1  OD2                                       
REMARK 470     VAL X 429    CG1  CG2                                            
REMARK 470     GLU X 436    CG   CD   OE1  OE2                                  
REMARK 470     ASN X 453    CG   OD1  ND2                                       
REMARK 470     MET X 468    CG   SD   CE                                        
REMARK 470     ARG X 469    CG   CD   NE   CZ   NH1  NH2                        
REMARK 500                                                                      
REMARK 500 GEOMETRY AND STEREOCHEMISTRY                                         
REMARK 500 SUBTOPIC: CLOSE CONTACTS IN SAME ASYMMETRIC UNIT                     
REMARK 500                                                                      
REMARK 500 THE FOLLOWING ATOMS ARE IN CLOSE CONTACT.                            
REMARK 500                                                                      
REMARK 500  ATM1  RES C  SSEQI   ATM2  RES C  SSEQI           DISTANCE          
REMARK 500   OD2  ASP O   382     NE2  GLN O   384              2.08            
REMARK 500   O    ILE D   417     NH1  ARG D   454              2.09            
REMARK 500   OD1  ASP K   330     OG1  THR K   372              2.09            
REMARK 500   OE1  GLN V   466     NH1  ARG V   469              2.09            
REMARK 500   O    HIS I   222     OE2  GLU I   224              2.10            
REMARK 500   O    VAL D   198     CG2  VAL D   202              2.10            
REMARK 500   OD2  ASP L   382     OG   SER P   477              2.15            
REMARK 500   OH   TYR W   375     OE2  GLU W   407              2.17            
REMARK 500                                                                      
REMARK 500 REMARK: NULL                                                         
REMARK 500                                                                      
REMARK 500 GEOMETRY AND STEREOCHEMISTRY                                         
REMARK 500 SUBTOPIC: CLOSE CONTACTS                                             
REMARK 500                                                                      
REMARK 500 THE FOLLOWING ATOMS THAT ARE RELATED BY CRYSTALLOGRAPHIC             
REMARK 500 SYMMETRY ARE IN CLOSE CONTACT.  AN ATOM LOCATED WITHIN 0.15          
REMARK 500 ANGSTROMS OF A SYMMETRY RELATED ATOM IS ASSUMED TO BE ON A           
REMARK 500 SPECIAL POSITION AND IS, THEREFORE, LISTED IN REMARK 375             
REMARK 500 INSTEAD OF REMARK 500.  ATOMS WITH NON-BLANK ALTERNATE               
REMARK 500 LOCATION INDICATORS ARE NOT INCLUDED IN THE CALCULATIONS.            
REMARK 500                                                                      
REMARK 500 DISTANCE CUTOFF:                                                     
REMARK 500 2.2 ANGSTROMS FOR CONTACTS NOT INVOLVING HYDROGEN ATOMS              
REMARK 500 1.6 ANGSTROMS FOR CONTACTS INVOLVING HYDROGEN ATOMS                  
REMARK 500                                                                      
REMARK 500  ATM1  RES C  SSEQI   ATM2  RES C  SSEQI  SSYMOP   DISTANCE          
REMARK 500   CA   GLY E   416     O    VAL H   205     1445     2.08            
REMARK 500   NH2  ARG Q   252     O    ARG S   252     1665     2.08            
REMARK 500   NH2  ARG B   386     O    ASP K   382     1655     2.10            
REMARK 500   O    GLY G   416     N    CYS J   207     1455     2.12            
REMARK 500   O    ARG U   291     NAU  LDN R   600     1655     2.14            
REMARK 500                                                                      
REMARK 500 REMARK: NULL                                                         
REMARK 500                                                                      
REMARK 500 GEOMETRY AND STEREOCHEMISTRY                                         
REMARK 500 SUBTOPIC: COVALENT BOND LENGTHS                                      
REMARK 500                                                                      
REMARK 500 THE STEREOCHEMICAL PARAMETERS OF THE FOLLOWING RESIDUES              
REMARK 500 HAVE VALUES WHICH DEVIATE FROM EXPECTED VALUES BY MORE               
REMARK 500 THAN 6*RMSD (M=MODEL NUMBER; RES=RESIDUE NAME; C=CHAIN               
REMARK 500 IDENTIFIER; SSEQ=SEQUENCE NUMBER; I=INSERTION CODE).                 
REMARK 500                                                                      
REMARK 500 STANDARD TABLE:                                                      
REMARK 500 FORMAT: (10X,I3,1X,2(A3,1X,A1,I4,A1,1X,A4,3X),1X,F6.3)               
REMARK 500                                                                      
REMARK 500 EXPECTED VALUES PROTEIN: ENGH AND HUBER, 1999                        
REMARK 500 EXPECTED VALUES NUCLEIC ACID: CLOWNEY ET AL 1996                     
REMARK 500                                                                      
REMARK 500  M RES CSSEQI ATM1   RES CSSEQI ATM2   DEVIATION                     
REMARK 500    HIS A 282   CG    HIS A 282   CD2     0.112                       
REMARK 500    CYS U 308   CB    CYS U 308   SG      0.104                       
REMARK 500                                                                      
REMARK 500 REMARK: NULL                                                         
REMARK 500                                                                      
REMARK 500 GEOMETRY AND STEREOCHEMISTRY                                         
REMARK 500 SUBTOPIC: COVALENT BOND ANGLES                                       
REMARK 500                                                                      
REMARK 500 THE STEREOCHEMICAL PARAMETERS OF THE FOLLOWING RESIDUES              
REMARK 500 HAVE VALUES WHICH DEVIATE FROM EXPECTED VALUES BY MORE               
REMARK 500 THAN 6*RMSD (M=MODEL NUMBER; RES=RESIDUE NAME; C=CHAIN               
REMARK 500 IDENTIFIER; SSEQ=SEQUENCE NUMBER; I=INSERTION CODE).                 
REMARK 500                                                                      
REMARK 500 STANDARD TABLE:                                                      
REMARK 500 FORMAT: (10X,I3,1X,A3,1X,A1,I4,A1,3(1X,A4,2X),12X,F5.1)              
REMARK 500                                                                      
REMARK 500 EXPECTED VALUES PROTEIN: ENGH AND HUBER, 1999                        
REMARK 500 EXPECTED VALUES NUCLEIC ACID: CLOWNEY ET AL 1996                     
REMARK 500                                                                      
REMARK 500  M RES CSSEQI ATM1   ATM2   ATM3                                     
REMARK 500    ARG B 386   NE  -  CZ  -  NH1 ANGL. DEV. =   3.4 DEGREES          
REMARK 500    ARG E 301   NE  -  CZ  -  NH1 ANGL. DEV. =   3.2 DEGREES          
REMARK 500    HIS H 280   CB  -  CG  -  CD2 ANGL. DEV. = -12.3 DEGREES          
REMARK 500    CYS K 308   CA  -  CB  -  SG  ANGL. DEV. =   6.9 DEGREES          
REMARK 500    LEU R 220   CA  -  CB  -  CG  ANGL. DEV. =  14.0 DEGREES          
REMARK 500    LEU S 220   CA  -  CB  -  CG  ANGL. DEV. =  15.0 DEGREES          
REMARK 500                                                                      
REMARK 500 REMARK: NULL                                                         
REMARK 500                                                                      
REMARK 500 GEOMETRY AND STEREOCHEMISTRY                                         
REMARK 500 SUBTOPIC: TORSION ANGLES                                             
REMARK 500                                                                      
REMARK 500 TORSION ANGLES OUTSIDE THE EXPECTED RAMACHANDRAN REGIONS:            
REMARK 500 (M=MODEL NUMBER; RES=RESIDUE NAME; C=CHAIN IDENTIFIER;               
REMARK 500 SSEQ=SEQUENCE NUMBER; I=INSERTION CODE).                             
REMARK 500                                                                      
REMARK 500 STANDARD TABLE:                                                      
REMARK 500 FORMAT:(10X,I3,1X,A3,1X,A1,I4,A1,4X,F7.2,3X,F7.2)                    
REMARK 500                                                                      
REMARK 500 EXPECTED VALUES: GJ KLEYWEGT AND TA JONES (1996). PHI/PSI-           
REMARK 500 CHOLOGY: RAMACHANDRAN REVISITED. STRUCTURE 4, 1395 - 1400            
REMARK 500                                                                      
REMARK 500  M RES CSSEQI        PSI       PHI                                   
REMARK 500    ARG A 329       -2.61     76.35                                   
REMARK 500    ASP A 330       50.14   -145.99                                   
REMARK 500    ASP A 348       80.18     64.23                                   
REMARK 500    PRO A 430     -174.75    -69.93                                   
REMARK 500    ASP A 432       76.49   -108.47                                   
REMARK 500    PRO A 452      119.94    -36.60                                   
REMARK 500    ASN A 453        8.37    -66.80                                   
REMARK 500    ALA A 457       39.59    -88.76                                   
REMARK 500    ARG B 329       -3.15     78.84                                   
REMARK 500    ASP B 330       48.88   -146.82                                   
REMARK 500    ASP B 348       80.72     65.33                                   
REMARK 500    GLN B 357      -52.32    -23.36                                   
REMARK 500    ASP B 360       99.63    -42.53                                   
REMARK 500    ALA B 457      -75.74    -60.93                                   
REMARK 500    VAL C 198      -70.69    -66.31                                   
REMARK 500    SER C 269      -78.04    -43.79                                   
REMARK 500    ARG C 329       -2.86     76.15                                   
REMARK 500    ASP C 330       44.99   -143.15                                   
REMARK 500    ASP C 348       82.04     63.19                                   
REMARK 500    ASN C 366       46.59   -145.15                                   
REMARK 500    ASN C 415        2.22     54.24                                   
REMARK 500    ASP C 432       55.38   -105.08                                   
REMARK 500    ARG C 454       34.12    -86.75                                   
REMARK 500    ALA C 457       43.69    -91.40                                   
REMARK 500    GLN D 195      -34.76    -29.49                                   
REMARK 500    THR D 197       45.44    -84.59                                   
REMARK 500    SER D 269      -77.77    -45.70                                   
REMARK 500    ARG D 329       -0.66     76.60                                   
REMARK 500    ASP D 330       45.52   -146.05                                   
REMARK 500    ASP D 348       82.38     67.57                                   
REMARK 500    ASP D 363       99.50    -68.45                                   
REMARK 500    ASN D 366       46.55   -145.04                                   
REMARK 500    VAL D 414      -90.24   -116.80                                   
REMARK 500    ASN D 415       39.64    -84.44                                   
REMARK 500    VAL E 198      -77.52    -57.89                                   
REMARK 500    HIS E 253      136.21   -170.98                                   
REMARK 500    ARG E 329       -5.86     76.92                                   
REMARK 500    ASP E 330       50.28   -143.49                                   
REMARK 500    ASP E 348       79.46     66.50                                   
REMARK 500    HIS E 355      137.85    176.78                                   
REMARK 500    TYR E 361      168.45    162.98                                   
REMARK 500    ILE E 364      116.03   -163.91                                   
REMARK 500    THR F 320      -53.34    -16.93                                   
REMARK 500    ARG F 329       -3.03     77.80                                   
REMARK 500    ASP F 330       48.41   -145.69                                   
REMARK 500    ASP F 348       84.05     65.02                                   
REMARK 500    HIS F 355      145.34    176.34                                   
REMARK 500    ASN F 431      -70.35    -26.76                                   
REMARK 500    ASN F 453      -19.59    -40.47                                   
REMARK 500    ARG G 196      -60.11    -29.71                                   
REMARK 500                                                                      
REMARK 500 THIS ENTRY HAS     202 RAMACHANDRAN OUTLIERS.                        
REMARK 500                                                                      
REMARK 500 REMARK: NULL                                                         
REMARK 500                                                                      
REMARK 500 GEOMETRY AND STEREOCHEMISTRY                                         
REMARK 500 SUBTOPIC: NON-CIS, NON-TRANS                                         
REMARK 500                                                                      
REMARK 500 THE FOLLOWING PEPTIDE BONDS DEVIATE SIGNIFICANTLY FROM BOTH          
REMARK 500 CIS AND TRANS CONFORMATION.  CIS BONDS, IF ANY, ARE LISTED           
REMARK 500 ON CISPEP RECORDS.  TRANS IS DEFINED AS 180 +/- 30 AND               
REMARK 500 CIS IS DEFINED AS 0 +/- 30 DEGREES.                                  
REMARK 500                                 MODEL     OMEGA                      
REMARK 500 THR B  320     GLN B  321                  149.88                    
REMARK 500 GLN C  490     LYS C  491                  149.93                    
REMARK 500 ASP R  360     TYR R  361                  142.70                    
REMARK 500                                                                      
REMARK 500 REMARK: NULL                                                         
REMARK 500                                                                      
REMARK 500 GEOMETRY AND STEREOCHEMISTRY                                         
REMARK 500 SUBTOPIC: PLANAR GROUPS                                              
REMARK 500                                                                      
REMARK 500 PLANAR GROUPS IN THE FOLLOWING RESIDUES HAVE A TOTAL                 
REMARK 500 RMS DISTANCE OF ALL ATOMS FROM THE BEST-FIT PLANE                    
REMARK 500 BY MORE THAN AN EXPECTED VALUE OF 6*RMSD, WITH AN                    
REMARK 500 RMSD 0.02 ANGSTROMS, OR AT LEAST ONE ATOM HAS                        
REMARK 500 AN RMSD GREATER THAN THIS VALUE                                      
REMARK 500 (M=MODEL NUMBER; RES=RESIDUE NAME; C=CHAIN IDENTIFIER;               
REMARK 500 SSEQ=SEQUENCE NUMBER; I=INSERTION CODE).                             
REMARK 500                                                                      
REMARK 500  M RES CSSEQI        RMS     TYPE                                    
REMARK 500    HIS H 280         0.07    SIDE CHAIN                              
REMARK 500                                                                      
REMARK 500 REMARK: NULL                                                         
REMARK 525                                                                      
REMARK 525 SOLVENT                                                              
REMARK 525                                                                      
REMARK 525 THE SOLVENT MOLECULES HAVE CHAIN IDENTIFIERS THAT                    
REMARK 525 INDICATE THE POLYMER CHAIN WITH WHICH THEY ARE MOST                  
REMARK 525 CLOSELY ASSOCIATED. THE REMARK LISTS ALL THE SOLVENT                 
REMARK 525 MOLECULES WHICH ARE MORE THAN 5A AWAY FROM THE                       
REMARK 525 NEAREST POLYMER CHAIN (M = MODEL NUMBER;                             
REMARK 525 RES=RESIDUE NAME; C=CHAIN IDENTIFIER; SSEQ=SEQUENCE                  
REMARK 525 NUMBER; I=INSERTION CODE):                                           
REMARK 525                                                                      
REMARK 525  M RES CSSEQI                                                        
REMARK 525    HOH S 131        DISTANCE =  5.23 ANGSTROMS                       
REMARK 800                                                                      
REMARK 800 SITE                                                                 
REMARK 800 SITE_IDENTIFIER: AC1                                                 
REMARK 800 EVIDENCE_CODE: SOFTWARE                                              
REMARK 800 SITE_DESCRIPTION: BINDING SITE FOR RESIDUE LDN A 600                 
REMARK 800                                                                      
REMARK 800 SITE_IDENTIFIER: AC2                                                 
REMARK 800 EVIDENCE_CODE: SOFTWARE                                              
REMARK 800 SITE_DESCRIPTION: BINDING SITE FOR RESIDUE LDN B 600                 
REMARK 800                                                                      
REMARK 800 SITE_IDENTIFIER: AC3                                                 
REMARK 800 EVIDENCE_CODE: SOFTWARE                                              
REMARK 800 SITE_DESCRIPTION: BINDING SITE FOR RESIDUE LDN C 600                 
REMARK 800                                                                      
REMARK 800 SITE_IDENTIFIER: AC4                                                 
REMARK 800 EVIDENCE_CODE: SOFTWARE                                              
REMARK 800 SITE_DESCRIPTION: BINDING SITE FOR RESIDUE LDN D 600                 
REMARK 800                                                                      
REMARK 800 SITE_IDENTIFIER: AC5                                                 
REMARK 800 EVIDENCE_CODE: SOFTWARE                                              
REMARK 800 SITE_DESCRIPTION: BINDING SITE FOR RESIDUE LDN E 600                 
REMARK 800                                                                      
REMARK 800 SITE_IDENTIFIER: AC6                                                 
REMARK 800 EVIDENCE_CODE: SOFTWARE                                              
REMARK 800 SITE_DESCRIPTION: BINDING SITE FOR RESIDUE LDN F 600                 
REMARK 800                                                                      
REMARK 800 SITE_IDENTIFIER: AC7                                                 
REMARK 800 EVIDENCE_CODE: SOFTWARE                                              
REMARK 800 SITE_DESCRIPTION: BINDING SITE FOR RESIDUE LDN G 600                 
REMARK 800                                                                      
REMARK 800 SITE_IDENTIFIER: AC8                                                 
REMARK 800 EVIDENCE_CODE: SOFTWARE                                              
REMARK 800 SITE_DESCRIPTION: BINDING SITE FOR RESIDUE LDN H 600                 
REMARK 800                                                                      
REMARK 800 SITE_IDENTIFIER: AC9                                                 
REMARK 800 EVIDENCE_CODE: SOFTWARE                                              
REMARK 800 SITE_DESCRIPTION: BINDING SITE FOR RESIDUE LDN I 600                 
REMARK 800                                                                      
REMARK 800 SITE_IDENTIFIER: BC1                                                 
REMARK 800 EVIDENCE_CODE: SOFTWARE                                              
REMARK 800 SITE_DESCRIPTION: BINDING SITE FOR RESIDUE LDN J 600                 
REMARK 800                                                                      
REMARK 800 SITE_IDENTIFIER: BC2                                                 
REMARK 800 EVIDENCE_CODE: SOFTWARE                                              
REMARK 800 SITE_DESCRIPTION: BINDING SITE FOR RESIDUE LDN K 600                 
REMARK 800                                                                      
REMARK 800 SITE_IDENTIFIER: BC3                                                 
REMARK 800 EVIDENCE_CODE: SOFTWARE                                              
REMARK 800 SITE_DESCRIPTION: BINDING SITE FOR RESIDUE LDN L 600                 
REMARK 800                                                                      
REMARK 800 SITE_IDENTIFIER: BC4                                                 
REMARK 800 EVIDENCE_CODE: SOFTWARE                                              
REMARK 800 SITE_DESCRIPTION: BINDING SITE FOR RESIDUE LDN M 600                 
REMARK 800                                                                      
REMARK 800 SITE_IDENTIFIER: BC5                                                 
REMARK 800 EVIDENCE_CODE: SOFTWARE                                              
REMARK 800 SITE_DESCRIPTION: BINDING SITE FOR RESIDUE LDN N 600                 
REMARK 800                                                                      
REMARK 800 SITE_IDENTIFIER: BC6                                                 
REMARK 800 EVIDENCE_CODE: SOFTWARE                                              
REMARK 800 SITE_DESCRIPTION: BINDING SITE FOR RESIDUE LDN O 600                 
REMARK 800                                                                      
REMARK 800 SITE_IDENTIFIER: BC7                                                 
REMARK 800 EVIDENCE_CODE: SOFTWARE                                              
REMARK 800 SITE_DESCRIPTION: BINDING SITE FOR RESIDUE LDN P 600                 
REMARK 800                                                                      
REMARK 800 SITE_IDENTIFIER: BC8                                                 
REMARK 800 EVIDENCE_CODE: SOFTWARE                                              
REMARK 800 SITE_DESCRIPTION: BINDING SITE FOR RESIDUE LDN Q 600                 
REMARK 800                                                                      
REMARK 800 SITE_IDENTIFIER: BC9                                                 
REMARK 800 EVIDENCE_CODE: SOFTWARE                                              
REMARK 800 SITE_DESCRIPTION: BINDING SITE FOR RESIDUE LDN R 600                 
REMARK 800                                                                      
REMARK 800 SITE_IDENTIFIER: CC1                                                 
REMARK 800 EVIDENCE_CODE: SOFTWARE                                              
REMARK 800 SITE_DESCRIPTION: BINDING SITE FOR RESIDUE LDN S 600                 
REMARK 800                                                                      
REMARK 800 SITE_IDENTIFIER: CC2                                                 
REMARK 800 EVIDENCE_CODE: SOFTWARE                                              
REMARK 800 SITE_DESCRIPTION: BINDING SITE FOR RESIDUE LDN T 600                 
REMARK 800                                                                      
REMARK 800 SITE_IDENTIFIER: CC3                                                 
REMARK 800 EVIDENCE_CODE: SOFTWARE                                              
REMARK 800 SITE_DESCRIPTION: BINDING SITE FOR RESIDUE LDN U 600                 
REMARK 800                                                                      
REMARK 800 SITE_IDENTIFIER: CC4                                                 
REMARK 800 EVIDENCE_CODE: SOFTWARE                                              
REMARK 800 SITE_DESCRIPTION: BINDING SITE FOR RESIDUE LDN V 600                 
REMARK 800                                                                      
REMARK 800 SITE_IDENTIFIER: CC5                                                 
REMARK 800 EVIDENCE_CODE: SOFTWARE                                              
REMARK 800 SITE_DESCRIPTION: BINDING SITE FOR RESIDUE LDN W 600                 
REMARK 800                                                                      
REMARK 800 SITE_IDENTIFIER: CC6                                                 
REMARK 800 EVIDENCE_CODE: SOFTWARE                                              
REMARK 800 SITE_DESCRIPTION: BINDING SITE FOR RESIDUE LDN X 600                 
DBREF  3MY0 A  195   497  UNP    P37023   ACVL1_HUMAN    195    497             
DBREF  3MY0 B  195   497  UNP    P37023   ACVL1_HUMAN    195    497             
DBREF  3MY0 C  195   497  UNP    P37023   ACVL1_HUMAN    195    497             
DBREF  3MY0 D  195   497  UNP    P37023   ACVL1_HUMAN    195    497             
DBREF  3MY0 E  195   497  UNP    P37023   ACVL1_HUMAN    195    497             
DBREF  3MY0 F  195   497  UNP    P37023   ACVL1_HUMAN    195    497             
DBREF  3MY0 G  195   497  UNP    P37023   ACVL1_HUMAN    195    497             
DBREF  3MY0 H  195   497  UNP    P37023   ACVL1_HUMAN    195    497             
DBREF  3MY0 I  195   497  UNP    P37023   ACVL1_HUMAN    195    497             
DBREF  3MY0 J  195   497  UNP    P37023   ACVL1_HUMAN    195    497             
DBREF  3MY0 K  195   497  UNP    P37023   ACVL1_HUMAN    195    497             
DBREF  3MY0 L  195   497  UNP    P37023   ACVL1_HUMAN    195    497             
DBREF  3MY0 M  195   497  UNP    P37023   ACVL1_HUMAN    195    497             
DBREF  3MY0 N  195   497  UNP    P37023   ACVL1_HUMAN    195    497             
DBREF  3MY0 O  195   497  UNP    P37023   ACVL1_HUMAN    195    497             
DBREF  3MY0 P  195   497  UNP    P37023   ACVL1_HUMAN    195    497             
DBREF  3MY0 Q  195   497  UNP    P37023   ACVL1_HUMAN    195    497             
DBREF  3MY0 R  195   497  UNP    P37023   ACVL1_HUMAN    195    497             
DBREF  3MY0 S  195   497  UNP    P37023   ACVL1_HUMAN    195    497             
DBREF  3MY0 T  195   497  UNP    P37023   ACVL1_HUMAN    195    497             
DBREF  3MY0 U  195   497  UNP    P37023   ACVL1_HUMAN    195    497             
DBREF  3MY0 V  195   497  UNP    P37023   ACVL1_HUMAN    195    497             
DBREF  3MY0 W  195   497  UNP    P37023   ACVL1_HUMAN    195    497             
DBREF  3MY0 X  195   497  UNP    P37023   ACVL1_HUMAN    195    497             
SEQADV 3MY0 SER A   -1  UNP  P37023              EXPRESSION TAG                 
SEQADV 3MY0 MET A    0  UNP  P37023              EXPRESSION TAG                 
SEQADV 3MY0 SER B   -1  UNP  P37023              EXPRESSION TAG                 
SEQADV 3MY0 MET B    0  UNP  P37023              EXPRESSION TAG                 
SEQADV 3MY0 SER C   -1  UNP  P37023              EXPRESSION TAG                 
SEQADV 3MY0 MET C    0  UNP  P37023              EXPRESSION TAG                 
SEQADV 3MY0 SER D   -1  UNP  P37023              EXPRESSION TAG                 
SEQADV 3MY0 MET D    0  UNP  P37023              EXPRESSION TAG                 
SEQADV 3MY0 SER E   -1  UNP  P37023              EXPRESSION TAG                 
SEQADV 3MY0 MET E    0  UNP  P37023              EXPRESSION TAG                 
SEQADV 3MY0 SER F   -1  UNP  P37023              EXPRESSION TAG                 
SEQADV 3MY0 MET F    0  UNP  P37023              EXPRESSION TAG                 
SEQADV 3MY0 SER G   -1  UNP  P37023              EXPRESSION TAG                 
SEQADV 3MY0 MET G    0  UNP  P37023              EXPRESSION TAG                 
SEQADV 3MY0 SER H   -1  UNP  P37023              EXPRESSION TAG                 
SEQADV 3MY0 MET H    0  UNP  P37023              EXPRESSION TAG                 
SEQADV 3MY0 SER I   -1  UNP  P37023              EXPRESSION TAG                 
SEQADV 3MY0 MET I    0  UNP  P37023              EXPRESSION TAG                 
SEQADV 3MY0 SER J   -1  UNP  P37023              EXPRESSION TAG                 
SEQADV 3MY0 MET J    0  UNP  P37023              EXPRESSION TAG                 
SEQADV 3MY0 SER K   -1  UNP  P37023              EXPRESSION TAG                 
SEQADV 3MY0 MET K    0  UNP  P37023              EXPRESSION TAG                 
SEQADV 3MY0 SER L   -1  UNP  P37023              EXPRESSION TAG                 
SEQADV 3MY0 MET L    0  UNP  P37023              EXPRESSION TAG                 
SEQADV 3MY0 SER M   -1  UNP  P37023              EXPRESSION TAG                 
SEQADV 3MY0 MET M    0  UNP  P37023              EXPRESSION TAG                 
SEQADV 3MY0 SER N   -1  UNP  P37023              EXPRESSION TAG                 
SEQADV 3MY0 MET N    0  UNP  P37023              EXPRESSION TAG                 
SEQADV 3MY0 SER O   -1  UNP  P37023              EXPRESSION TAG                 
SEQADV 3MY0 MET O    0  UNP  P37023              EXPRESSION TAG                 
SEQADV 3MY0 SER P   -1  UNP  P37023              EXPRESSION TAG                 
SEQADV 3MY0 MET P    0  UNP  P37023              EXPRESSION TAG                 
SEQADV 3MY0 SER Q   -1  UNP  P37023              EXPRESSION TAG                 
SEQADV 3MY0 MET Q    0  UNP  P37023              EXPRESSION TAG                 
SEQADV 3MY0 SER R   -1  UNP  P37023              EXPRESSION TAG                 
SEQADV 3MY0 MET R    0  UNP  P37023              EXPRESSION TAG                 
SEQADV 3MY0 SER S   -1  UNP  P37023              EXPRESSION TAG                 
SEQADV 3MY0 MET S    0  UNP  P37023              EXPRESSION TAG                 
SEQADV 3MY0 SER T   -1  UNP  P37023              EXPRESSION TAG                 
SEQADV 3MY0 MET T    0  UNP  P37023              EXPRESSION TAG                 
SEQADV 3MY0 SER U   -1  UNP  P37023              EXPRESSION TAG                 
SEQADV 3MY0 MET U    0  UNP  P37023              EXPRESSION TAG                 
SEQADV 3MY0 SER V   -1  UNP  P37023              EXPRESSION TAG                 
SEQADV 3MY0 MET V    0  UNP  P37023              EXPRESSION TAG                 
SEQADV 3MY0 SER W   -1  UNP  P37023              EXPRESSION TAG                 
SEQADV 3MY0 MET W    0  UNP  P37023              EXPRESSION TAG                 
SEQADV 3MY0 SER X   -1  UNP  P37023              EXPRESSION TAG                 
SEQADV 3MY0 MET X    0  UNP  P37023              EXPRESSION TAG                 
SEQRES   1 A  305  SER MET GLN ARG THR VAL ALA ARG GLN VAL ALA LEU VAL          
SEQRES   2 A  305  GLU CYS VAL GLY LYS GLY ARG TYR GLY GLU VAL TRP ARG          
SEQRES   3 A  305  GLY LEU TRP HIS GLY GLU SER VAL ALA VAL LYS ILE PHE          
SEQRES   4 A  305  SER SER ARG ASP GLU GLN SER TRP PHE ARG GLU THR GLU          
SEQRES   5 A  305  ILE TYR ASN THR VAL LEU LEU ARG HIS ASP ASN ILE LEU          
SEQRES   6 A  305  GLY PHE ILE ALA SER ASP MET THR SER ARG ASN SER SER          
SEQRES   7 A  305  THR GLN LEU TRP LEU ILE THR HIS TYR HIS GLU HIS GLY          
SEQRES   8 A  305  SER LEU TYR ASP PHE LEU GLN ARG GLN THR LEU GLU PRO          
SEQRES   9 A  305  HIS LEU ALA LEU ARG LEU ALA VAL SER ALA ALA CYS GLY          
SEQRES  10 A  305  LEU ALA HIS LEU HIS VAL GLU ILE PHE GLY THR GLN GLY          
SEQRES  11 A  305  LYS PRO ALA ILE ALA HIS ARG ASP PHE LYS SER ARG ASN          
SEQRES  12 A  305  VAL LEU VAL LYS SER ASN LEU GLN CYS CYS ILE ALA ASP          
SEQRES  13 A  305  LEU GLY LEU ALA VAL MET HIS SER GLN GLY SER ASP TYR          
SEQRES  14 A  305  LEU ASP ILE GLY ASN ASN PRO ARG VAL GLY THR LYS ARG          
SEQRES  15 A  305  TYR MET ALA PRO GLU VAL LEU ASP GLU GLN ILE ARG THR          
SEQRES  16 A  305  ASP CYS PHE GLU SER TYR LYS TRP THR ASP ILE TRP ALA          
SEQRES  17 A  305  PHE GLY LEU VAL LEU TRP GLU ILE ALA ARG ARG THR ILE          
SEQRES  18 A  305  VAL ASN GLY ILE VAL GLU ASP TYR ARG PRO PRO PHE TYR          
SEQRES  19 A  305  ASP VAL VAL PRO ASN ASP PRO SER PHE GLU ASP MET LYS          
SEQRES  20 A  305  LYS VAL VAL CYS VAL ASP GLN GLN THR PRO THR ILE PRO          
SEQRES  21 A  305  ASN ARG LEU ALA ALA ASP PRO VAL LEU SER GLY LEU ALA          
SEQRES  22 A  305  GLN MET MET ARG GLU CYS TRP TYR PRO ASN PRO SER ALA          
SEQRES  23 A  305  ARG LEU THR ALA LEU ARG ILE LYS LYS THR LEU GLN LYS          
SEQRES  24 A  305  ILE SER ASN SER PRO GLU                                      
SEQRES   1 B  305  SER MET GLN ARG THR VAL ALA ARG GLN VAL ALA LEU VAL          
SEQRES   2 B  305  GLU CYS VAL GLY LYS GLY ARG TYR GLY GLU VAL TRP ARG          
SEQRES   3 B  305  GLY LEU TRP HIS GLY GLU SER VAL ALA VAL LYS ILE PHE          
SEQRES   4 B  305  SER SER ARG ASP GLU GLN SER TRP PHE ARG GLU THR GLU          
SEQRES   5 B  305  ILE TYR ASN THR VAL LEU LEU ARG HIS ASP ASN ILE LEU          
SEQRES   6 B  305  GLY PHE ILE ALA SER ASP MET THR SER ARG ASN SER SER          
SEQRES   7 B  305  THR GLN LEU TRP LEU ILE THR HIS TYR HIS GLU HIS GLY          
SEQRES   8 B  305  SER LEU TYR ASP PHE LEU GLN ARG GLN THR LEU GLU PRO          
SEQRES   9 B  305  HIS LEU ALA LEU ARG LEU ALA VAL SER ALA ALA CYS GLY          
SEQRES  10 B  305  LEU ALA HIS LEU HIS VAL GLU ILE PHE GLY THR GLN GLY          
SEQRES  11 B  305  LYS PRO ALA ILE ALA HIS ARG ASP PHE LYS SER ARG ASN          
SEQRES  12 B  305  VAL LEU VAL LYS SER ASN LEU GLN CYS CYS ILE ALA ASP          
SEQRES  13 B  305  LEU GLY LEU ALA VAL MET HIS SER GLN GLY SER ASP TYR          
SEQRES  14 B  305  LEU ASP ILE GLY ASN ASN PRO ARG VAL GLY THR LYS ARG          
SEQRES  15 B  305  TYR MET ALA PRO GLU VAL LEU ASP GLU GLN ILE ARG THR          
SEQRES  16 B  305  ASP CYS PHE GLU SER TYR LYS TRP THR ASP ILE TRP ALA          
SEQRES  17 B  305  PHE GLY LEU VAL LEU TRP GLU ILE ALA ARG ARG THR ILE          
SEQRES  18 B  305  VAL ASN GLY ILE VAL GLU ASP TYR ARG PRO PRO PHE TYR          
SEQRES  19 B  305  ASP VAL VAL PRO ASN ASP PRO SER PHE GLU ASP MET LYS          
SEQRES  20 B  305  LYS VAL VAL CYS VAL ASP GLN GLN THR PRO THR ILE PRO          
SEQRES  21 B  305  ASN ARG LEU ALA ALA ASP PRO VAL LEU SER GLY LEU ALA          
SEQRES  22 B  305  GLN MET MET ARG GLU CYS TRP TYR PRO ASN PRO SER ALA          
SEQRES  23 B  305  ARG LEU THR ALA LEU ARG ILE LYS LYS THR LEU GLN LYS          
SEQRES  24 B  305  ILE SER ASN SER PRO GLU                                      
SEQRES   1 C  305  SER MET GLN ARG THR VAL ALA ARG GLN VAL ALA LEU VAL          
SEQRES   2 C  305  GLU CYS VAL GLY LYS GLY ARG TYR GLY GLU VAL TRP ARG          
SEQRES   3 C  305  GLY LEU TRP HIS GLY GLU SER VAL ALA VAL LYS ILE PHE          
SEQRES   4 C  305  SER SER ARG ASP GLU GLN SER TRP PHE ARG GLU THR GLU          
SEQRES   5 C  305  ILE TYR ASN THR VAL LEU LEU ARG HIS ASP ASN ILE LEU          
SEQRES   6 C  305  GLY PHE ILE ALA SER ASP MET THR SER ARG ASN SER SER          
SEQRES   7 C  305  THR GLN LEU TRP LEU ILE THR HIS TYR HIS GLU HIS GLY          
SEQRES   8 C  305  SER LEU TYR ASP PHE LEU GLN ARG GLN THR LEU GLU PRO          
SEQRES   9 C  305  HIS LEU ALA LEU ARG LEU ALA VAL SER ALA ALA CYS GLY          
SEQRES  10 C  305  LEU ALA HIS LEU HIS VAL GLU ILE PHE GLY THR GLN GLY          
SEQRES  11 C  305  LYS PRO ALA ILE ALA HIS ARG ASP PHE LYS SER ARG ASN          
SEQRES  12 C  305  VAL LEU VAL LYS SER ASN LEU GLN CYS CYS ILE ALA ASP          
SEQRES  13 C  305  LEU GLY LEU ALA VAL MET HIS SER GLN GLY SER ASP TYR          
SEQRES  14 C  305  LEU ASP ILE GLY ASN ASN PRO ARG VAL GLY THR LYS ARG          
SEQRES  15 C  305  TYR MET ALA PRO GLU VAL LEU ASP GLU GLN ILE ARG THR          
SEQRES  16 C  305  ASP CYS PHE GLU SER TYR LYS TRP THR ASP ILE TRP ALA          
SEQRES  17 C  305  PHE GLY LEU VAL LEU TRP GLU ILE ALA ARG ARG THR ILE          
SEQRES  18 C  305  VAL ASN GLY ILE VAL GLU ASP TYR ARG PRO PRO PHE TYR          
SEQRES  19 C  305  ASP VAL VAL PRO ASN ASP PRO SER PHE GLU ASP MET LYS          
SEQRES  20 C  305  LYS VAL VAL CYS VAL ASP GLN GLN THR PRO THR ILE PRO          
SEQRES  21 C  305  ASN ARG LEU ALA ALA ASP PRO VAL LEU SER GLY LEU ALA          
SEQRES  22 C  305  GLN MET MET ARG GLU CYS TRP TYR PRO ASN PRO SER ALA          
SEQRES  23 C  305  ARG LEU THR ALA LEU ARG ILE LYS LYS THR LEU GLN LYS          
SEQRES  24 C  305  ILE SER ASN SER PRO GLU                                      
SEQRES   1 D  305  SER MET GLN ARG THR VAL ALA ARG GLN VAL ALA LEU VAL          
SEQRES   2 D  305  GLU CYS VAL GLY LYS GLY ARG TYR GLY GLU VAL TRP ARG          
SEQRES   3 D  305  GLY LEU TRP HIS GLY GLU SER VAL ALA VAL LYS ILE PHE          
SEQRES   4 D  305  SER SER ARG ASP GLU GLN SER TRP PHE ARG GLU THR GLU          
SEQRES   5 D  305  ILE TYR ASN THR VAL LEU LEU ARG HIS ASP ASN ILE LEU          
SEQRES   6 D  305  GLY PHE ILE ALA SER ASP MET THR SER ARG ASN SER SER          
SEQRES   7 D  305  THR GLN LEU TRP LEU ILE THR HIS TYR HIS GLU HIS GLY          
SEQRES   8 D  305  SER LEU TYR ASP PHE LEU GLN ARG GLN THR LEU GLU PRO          
SEQRES   9 D  305  HIS LEU ALA LEU ARG LEU ALA VAL SER ALA ALA CYS GLY          
SEQRES  10 D  305  LEU ALA HIS LEU HIS VAL GLU ILE PHE GLY THR GLN GLY          
SEQRES  11 D  305  LYS PRO ALA ILE ALA HIS ARG ASP PHE LYS SER ARG ASN          
SEQRES  12 D  305  VAL LEU VAL LYS SER ASN LEU GLN CYS CYS ILE ALA ASP          
SEQRES  13 D  305  LEU GLY LEU ALA VAL MET HIS SER GLN GLY SER ASP TYR          
SEQRES  14 D  305  LEU ASP ILE GLY ASN ASN PRO ARG VAL GLY THR LYS ARG          
SEQRES  15 D  305  TYR MET ALA PRO GLU VAL LEU ASP GLU GLN ILE ARG THR          
SEQRES  16 D  305  ASP CYS PHE GLU SER TYR LYS TRP THR ASP ILE TRP ALA          
SEQRES  17 D  305  PHE GLY LEU VAL LEU TRP GLU ILE ALA ARG ARG THR ILE          
SEQRES  18 D  305  VAL ASN GLY ILE VAL GLU ASP TYR ARG PRO PRO PHE TYR          
SEQRES  19 D  305  ASP VAL VAL PRO ASN ASP PRO SER PHE GLU ASP MET LYS          
SEQRES  20 D  305  LYS VAL VAL CYS VAL ASP GLN GLN THR PRO THR ILE PRO          
SEQRES  21 D  305  ASN ARG LEU ALA ALA ASP PRO VAL LEU SER GLY LEU ALA          
SEQRES  22 D  305  GLN MET MET ARG GLU CYS TRP TYR PRO ASN PRO SER ALA          
SEQRES  23 D  305  ARG LEU THR ALA LEU ARG ILE LYS LYS THR LEU GLN LYS          
SEQRES  24 D  305  ILE SER ASN SER PRO GLU                                      
SEQRES   1 E  305  SER MET GLN ARG THR VAL ALA ARG GLN VAL ALA LEU VAL          
SEQRES   2 E  305  GLU CYS VAL GLY LYS GLY ARG TYR GLY GLU VAL TRP ARG          
SEQRES   3 E  305  GLY LEU TRP HIS GLY GLU SER VAL ALA VAL LYS ILE PHE          
SEQRES   4 E  305  SER SER ARG ASP GLU GLN SER TRP PHE ARG GLU THR GLU          
SEQRES   5 E  305  ILE TYR ASN THR VAL LEU LEU ARG HIS ASP ASN ILE LEU          
SEQRES   6 E  305  GLY PHE ILE ALA SER ASP MET THR SER ARG ASN SER SER          
SEQRES   7 E  305  THR GLN LEU TRP LEU ILE THR HIS TYR HIS GLU HIS GLY          
SEQRES   8 E  305  SER LEU TYR ASP PHE LEU GLN ARG GLN THR LEU GLU PRO          
SEQRES   9 E  305  HIS LEU ALA LEU ARG LEU ALA VAL SER ALA ALA CYS GLY          
SEQRES  10 E  305  LEU ALA HIS LEU HIS VAL GLU ILE PHE GLY THR GLN GLY          
SEQRES  11 E  305  LYS PRO ALA ILE ALA HIS ARG ASP PHE LYS SER ARG ASN          
SEQRES  12 E  305  VAL LEU VAL LYS SER ASN LEU GLN CYS CYS ILE ALA ASP          
SEQRES  13 E  305  LEU GLY LEU ALA VAL MET HIS SER GLN GLY SER ASP TYR          
SEQRES  14 E  305  LEU ASP ILE GLY ASN ASN PRO ARG VAL GLY THR LYS ARG          
SEQRES  15 E  305  TYR MET ALA PRO GLU VAL LEU ASP GLU GLN ILE ARG THR          
SEQRES  16 E  305  ASP CYS PHE GLU SER TYR LYS TRP THR ASP ILE TRP ALA          
SEQRES  17 E  305  PHE GLY LEU VAL LEU TRP GLU ILE ALA ARG ARG THR ILE          
SEQRES  18 E  305  VAL ASN GLY ILE VAL GLU ASP TYR ARG PRO PRO PHE TYR          
SEQRES  19 E  305  ASP VAL VAL PRO ASN ASP PRO SER PHE GLU ASP MET LYS          
SEQRES  20 E  305  LYS VAL VAL CYS VAL ASP GLN GLN THR PRO THR ILE PRO          
SEQRES  21 E  305  ASN ARG LEU ALA ALA ASP PRO VAL LEU SER GLY LEU ALA          
SEQRES  22 E  305  GLN MET MET ARG GLU CYS TRP TYR PRO ASN PRO SER ALA          
SEQRES  23 E  305  ARG LEU THR ALA LEU ARG ILE LYS LYS THR LEU GLN LYS          
SEQRES  24 E  305  ILE SER ASN SER PRO GLU                                      
SEQRES   1 F  305  SER MET GLN ARG THR VAL ALA ARG GLN VAL ALA LEU VAL          
SEQRES   2 F  305  GLU CYS VAL GLY LYS GLY ARG TYR GLY GLU VAL TRP ARG          
SEQRES   3 F  305  GLY LEU TRP HIS GLY GLU SER VAL ALA VAL LYS ILE PHE          
SEQRES   4 F  305  SER SER ARG ASP GLU GLN SER TRP PHE ARG GLU THR GLU          
SEQRES   5 F  305  ILE TYR ASN THR VAL LEU LEU ARG HIS ASP ASN ILE LEU          
SEQRES   6 F  305  GLY PHE ILE ALA SER ASP MET THR SER ARG ASN SER SER          
SEQRES   7 F  305  THR GLN LEU TRP LEU ILE THR HIS TYR HIS GLU HIS GLY          
SEQRES   8 F  305  SER LEU TYR ASP PHE LEU GLN ARG GLN THR LEU GLU PRO          
SEQRES   9 F  305  HIS LEU ALA LEU ARG LEU ALA VAL SER ALA ALA CYS GLY          
SEQRES  10 F  305  LEU ALA HIS LEU HIS VAL GLU ILE PHE GLY THR GLN GLY          
SEQRES  11 F  305  LYS PRO ALA ILE ALA HIS ARG ASP PHE LYS SER ARG ASN          
SEQRES  12 F  305  VAL LEU VAL LYS SER ASN LEU GLN CYS CYS ILE ALA ASP          
SEQRES  13 F  305  LEU GLY LEU ALA VAL MET HIS SER GLN GLY SER ASP TYR          
SEQRES  14 F  305  LEU ASP ILE GLY ASN ASN PRO ARG VAL GLY THR LYS ARG          
SEQRES  15 F  305  TYR MET ALA PRO GLU VAL LEU ASP GLU GLN ILE ARG THR          
SEQRES  16 F  305  ASP CYS PHE GLU SER TYR LYS TRP THR ASP ILE TRP ALA          
SEQRES  17 F  305  PHE GLY LEU VAL LEU TRP GLU ILE ALA ARG ARG THR ILE          
SEQRES  18 F  305  VAL ASN GLY ILE VAL GLU ASP TYR ARG PRO PRO PHE TYR          
SEQRES  19 F  305  ASP VAL VAL PRO ASN ASP PRO SER PHE GLU ASP MET LYS          
SEQRES  20 F  305  LYS VAL VAL CYS VAL ASP GLN GLN THR PRO THR ILE PRO          
SEQRES  21 F  305  ASN ARG LEU ALA ALA ASP PRO VAL LEU SER GLY LEU ALA          
SEQRES  22 F  305  GLN MET MET ARG GLU CYS TRP TYR PRO ASN PRO SER ALA          
SEQRES  23 F  305  ARG LEU THR ALA LEU ARG ILE LYS LYS THR LEU GLN LYS          
SEQRES  24 F  305  ILE SER ASN SER PRO GLU                                      
SEQRES   1 G  305  SER MET GLN ARG THR VAL ALA ARG GLN VAL ALA LEU VAL          
SEQRES   2 G  305  GLU CYS VAL GLY LYS GLY ARG TYR GLY GLU VAL TRP ARG          
SEQRES   3 G  305  GLY LEU TRP HIS GLY GLU SER VAL ALA VAL LYS ILE PHE          
SEQRES   4 G  305  SER SER ARG ASP GLU GLN SER TRP PHE ARG GLU THR GLU          
SEQRES   5 G  305  ILE TYR ASN THR VAL LEU LEU ARG HIS ASP ASN ILE LEU          
SEQRES   6 G  305  GLY PHE ILE ALA SER ASP MET THR SER ARG ASN SER SER          
SEQRES   7 G  305  THR GLN LEU TRP LEU ILE THR HIS TYR HIS GLU HIS GLY          
SEQRES   8 G  305  SER LEU TYR ASP PHE LEU GLN ARG GLN THR LEU GLU PRO          
SEQRES   9 G  305  HIS LEU ALA LEU ARG LEU ALA VAL SER ALA ALA CYS GLY          
SEQRES  10 G  305  LEU ALA HIS LEU HIS VAL GLU ILE PHE GLY THR GLN GLY          
SEQRES  11 G  305  LYS PRO ALA ILE ALA HIS ARG ASP PHE LYS SER ARG ASN          
SEQRES  12 G  305  VAL LEU VAL LYS SER ASN LEU GLN CYS CYS ILE ALA ASP          
SEQRES  13 G  305  LEU GLY LEU ALA VAL MET HIS SER GLN GLY SER ASP TYR          
SEQRES  14 G  305  LEU ASP ILE GLY ASN ASN PRO ARG VAL GLY THR LYS ARG          
SEQRES  15 G  305  TYR MET ALA PRO GLU VAL LEU ASP GLU GLN ILE ARG THR          
SEQRES  16 G  305  ASP CYS PHE GLU SER TYR LYS TRP THR ASP ILE TRP ALA          
SEQRES  17 G  305  PHE GLY LEU VAL LEU TRP GLU ILE ALA ARG ARG THR ILE          
SEQRES  18 G  305  VAL ASN GLY ILE VAL GLU ASP TYR ARG PRO PRO PHE TYR          
SEQRES  19 G  305  ASP VAL VAL PRO ASN ASP PRO SER PHE GLU ASP MET LYS          
SEQRES  20 G  305  LYS VAL VAL CYS VAL ASP GLN GLN THR PRO THR ILE PRO          
SEQRES  21 G  305  ASN ARG LEU ALA ALA ASP PRO VAL LEU SER GLY LEU ALA          
SEQRES  22 G  305  GLN MET MET ARG GLU CYS TRP TYR PRO ASN PRO SER ALA          
SEQRES  23 G  305  ARG LEU THR ALA LEU ARG ILE LYS LYS THR LEU GLN LYS          
SEQRES  24 G  305  ILE SER ASN SER PRO GLU                                      
SEQRES   1 H  305  SER MET GLN ARG THR VAL ALA ARG GLN VAL ALA LEU VAL          
SEQRES   2 H  305  GLU CYS VAL GLY LYS GLY ARG TYR GLY GLU VAL TRP ARG          
SEQRES   3 H  305  GLY LEU TRP HIS GLY GLU SER VAL ALA VAL LYS ILE PHE          
SEQRES   4 H  305  SER SER ARG ASP GLU GLN SER TRP PHE ARG GLU THR GLU          
SEQRES   5 H  305  ILE TYR ASN THR VAL LEU LEU ARG HIS ASP ASN ILE LEU          
SEQRES   6 H  305  GLY PHE ILE ALA SER ASP MET THR SER ARG ASN SER SER          
SEQRES   7 H  305  THR GLN LEU TRP LEU ILE THR HIS TYR HIS GLU HIS GLY          
SEQRES   8 H  305  SER LEU TYR ASP PHE LEU GLN ARG GLN THR LEU GLU PRO          
SEQRES   9 H  305  HIS LEU ALA LEU ARG LEU ALA VAL SER ALA ALA CYS GLY          
SEQRES  10 H  305  LEU ALA HIS LEU HIS VAL GLU ILE PHE GLY THR GLN GLY          
SEQRES  11 H  305  LYS PRO ALA ILE ALA HIS ARG ASP PHE LYS SER ARG ASN          
SEQRES  12 H  305  VAL LEU VAL LYS SER ASN LEU GLN CYS CYS ILE ALA ASP          
SEQRES  13 H  305  LEU GLY LEU ALA VAL MET HIS SER GLN GLY SER ASP TYR          
SEQRES  14 H  305  LEU ASP ILE GLY ASN ASN PRO ARG VAL GLY THR LYS ARG          
SEQRES  15 H  305  TYR MET ALA PRO GLU VAL LEU ASP GLU GLN ILE ARG THR          
SEQRES  16 H  305  ASP CYS PHE GLU SER TYR LYS TRP THR ASP ILE TRP ALA          
SEQRES  17 H  305  PHE GLY LEU VAL LEU TRP GLU ILE ALA ARG ARG THR ILE          
SEQRES  18 H  305  VAL ASN GLY ILE VAL GLU ASP TYR ARG PRO PRO PHE TYR          
SEQRES  19 H  305  ASP VAL VAL PRO ASN ASP PRO SER PHE GLU ASP MET LYS          
SEQRES  20 H  305  LYS VAL VAL CYS VAL ASP GLN GLN THR PRO THR ILE PRO          
SEQRES  21 H  305  ASN ARG LEU ALA ALA ASP PRO VAL LEU SER GLY LEU ALA          
SEQRES  22 H  305  GLN MET MET ARG GLU CYS TRP TYR PRO ASN PRO SER ALA          
SEQRES  23 H  305  ARG LEU THR ALA LEU ARG ILE LYS LYS THR LEU GLN LYS          
SEQRES  24 H  305  ILE SER ASN SER PRO GLU                                      
SEQRES   1 I  305  SER MET GLN ARG THR VAL ALA ARG GLN VAL ALA LEU VAL          
SEQRES   2 I  305  GLU CYS VAL GLY LYS GLY ARG TYR GLY GLU VAL TRP ARG          
SEQRES   3 I  305  GLY LEU TRP HIS GLY GLU SER VAL ALA VAL LYS ILE PHE          
SEQRES   4 I  305  SER SER ARG ASP GLU GLN SER TRP PHE ARG GLU THR GLU          
SEQRES   5 I  305  ILE TYR ASN THR VAL LEU LEU ARG HIS ASP ASN ILE LEU          
SEQRES   6 I  305  GLY PHE ILE ALA SER ASP MET THR SER ARG ASN SER SER          
SEQRES   7 I  305  THR GLN LEU TRP LEU ILE THR HIS TYR HIS GLU HIS GLY          
SEQRES   8 I  305  SER LEU TYR ASP PHE LEU GLN ARG GLN THR LEU GLU PRO          
SEQRES   9 I  305  HIS LEU ALA LEU ARG LEU ALA VAL SER ALA ALA CYS GLY          
SEQRES  10 I  305  LEU ALA HIS LEU HIS VAL GLU ILE PHE GLY THR GLN GLY          
SEQRES  11 I  305  LYS PRO ALA ILE ALA HIS ARG ASP PHE LYS SER ARG ASN          
SEQRES  12 I  305  VAL LEU VAL LYS SER ASN LEU GLN CYS CYS ILE ALA ASP          
SEQRES  13 I  305  LEU GLY LEU ALA VAL MET HIS SER GLN GLY SER ASP TYR          
SEQRES  14 I  305  LEU ASP ILE GLY ASN ASN PRO ARG VAL GLY THR LYS ARG          
SEQRES  15 I  305  TYR MET ALA PRO GLU VAL LEU ASP GLU GLN ILE ARG THR          
SEQRES  16 I  305  ASP CYS PHE GLU SER TYR LYS TRP THR ASP ILE TRP ALA          
SEQRES  17 I  305  PHE GLY LEU VAL LEU TRP GLU ILE ALA ARG ARG THR ILE          
SEQRES  18 I  305  VAL ASN GLY ILE VAL GLU ASP TYR ARG PRO PRO PHE TYR          
SEQRES  19 I  305  ASP VAL VAL PRO ASN ASP PRO SER PHE GLU ASP MET LYS          
SEQRES  20 I  305  LYS VAL VAL CYS VAL ASP GLN GLN THR PRO THR ILE PRO          
SEQRES  21 I  305  ASN ARG LEU ALA ALA ASP PRO VAL LEU SER GLY LEU ALA          
SEQRES  22 I  305  GLN MET MET ARG GLU CYS TRP TYR PRO ASN PRO SER ALA          
SEQRES  23 I  305  ARG LEU THR ALA LEU ARG ILE LYS LYS THR LEU GLN LYS          
SEQRES  24 I  305  ILE SER ASN SER PRO GLU                                      
SEQRES   1 J  305  SER MET GLN ARG THR VAL ALA ARG GLN VAL ALA LEU VAL          
SEQRES   2 J  305  GLU CYS VAL GLY LYS GLY ARG TYR GLY GLU VAL TRP ARG          
SEQRES   3 J  305  GLY LEU TRP HIS GLY GLU SER VAL ALA VAL LYS ILE PHE          
SEQRES   4 J  305  SER SER ARG ASP GLU GLN SER TRP PHE ARG GLU THR GLU          
SEQRES   5 J  305  ILE TYR ASN THR VAL LEU LEU ARG HIS ASP ASN ILE LEU          
SEQRES   6 J  305  GLY PHE ILE ALA SER ASP MET THR SER ARG ASN SER SER          
SEQRES   7 J  305  THR GLN LEU TRP LEU ILE THR HIS TYR HIS GLU HIS GLY          
SEQRES   8 J  305  SER LEU TYR ASP PHE LEU GLN ARG GLN THR LEU GLU PRO          
SEQRES   9 J  305  HIS LEU ALA LEU ARG LEU ALA VAL SER ALA ALA CYS GLY          
SEQRES  10 J  305  LEU ALA HIS LEU HIS VAL GLU ILE PHE GLY THR GLN GLY          
SEQRES  11 J  305  LYS PRO ALA ILE ALA HIS ARG ASP PHE LYS SER ARG ASN          
SEQRES  12 J  305  VAL LEU VAL LYS SER ASN LEU GLN CYS CYS ILE ALA ASP          
SEQRES  13 J  305  LEU GLY LEU ALA VAL MET HIS SER GLN GLY SER ASP TYR          
SEQRES  14 J  305  LEU ASP ILE GLY ASN ASN PRO ARG VAL GLY THR LYS ARG          
SEQRES  15 J  305  TYR MET ALA PRO GLU VAL LEU ASP GLU GLN ILE ARG THR          
SEQRES  16 J  305  ASP CYS PHE GLU SER TYR LYS TRP THR ASP ILE TRP ALA          
SEQRES  17 J  305  PHE GLY LEU VAL LEU TRP GLU ILE ALA ARG ARG THR ILE          
SEQRES  18 J  305  VAL ASN GLY ILE VAL GLU ASP TYR ARG PRO PRO PHE TYR          
SEQRES  19 J  305  ASP VAL VAL PRO ASN ASP PRO SER PHE GLU ASP MET LYS          
SEQRES  20 J  305  LYS VAL VAL CYS VAL ASP GLN GLN THR PRO THR ILE PRO          
SEQRES  21 J  305  ASN ARG LEU ALA ALA ASP PRO VAL LEU SER GLY LEU ALA          
SEQRES  22 J  305  GLN MET MET ARG GLU CYS TRP TYR PRO ASN PRO SER ALA          
SEQRES  23 J  305  ARG LEU THR ALA LEU ARG ILE LYS LYS THR LEU GLN LYS          
SEQRES  24 J  305  ILE SER ASN SER PRO GLU                                      
SEQRES   1 K  305  SER MET GLN ARG THR VAL ALA ARG GLN VAL ALA LEU VAL          
SEQRES   2 K  305  GLU CYS VAL GLY LYS GLY ARG TYR GLY GLU VAL TRP ARG          
SEQRES   3 K  305  GLY LEU TRP HIS GLY GLU SER VAL ALA VAL LYS ILE PHE          
SEQRES   4 K  305  SER SER ARG ASP GLU GLN SER TRP PHE ARG GLU THR GLU          
SEQRES   5 K  305  ILE TYR ASN THR VAL LEU LEU ARG HIS ASP ASN ILE LEU          
SEQRES   6 K  305  GLY PHE ILE ALA SER ASP MET THR SER ARG ASN SER SER          
SEQRES   7 K  305  THR GLN LEU TRP LEU ILE THR HIS TYR HIS GLU HIS GLY          
SEQRES   8 K  305  SER LEU TYR ASP PHE LEU GLN ARG GLN THR LEU GLU PRO          
SEQRES   9 K  305  HIS LEU ALA LEU ARG LEU ALA VAL SER ALA ALA CYS GLY          
SEQRES  10 K  305  LEU ALA HIS LEU HIS VAL GLU ILE PHE GLY THR GLN GLY          
SEQRES  11 K  305  LYS PRO ALA ILE ALA HIS ARG ASP PHE LYS SER ARG ASN          
SEQRES  12 K  305  VAL LEU VAL LYS SER ASN LEU GLN CYS CYS ILE ALA ASP          
SEQRES  13 K  305  LEU GLY LEU ALA VAL MET HIS SER GLN GLY SER ASP TYR          
SEQRES  14 K  305  LEU ASP ILE GLY ASN ASN PRO ARG VAL GLY THR LYS ARG          
SEQRES  15 K  305  TYR MET ALA PRO GLU VAL LEU ASP GLU GLN ILE ARG THR          
SEQRES  16 K  305  ASP CYS PHE GLU SER TYR LYS TRP THR ASP ILE TRP ALA          
SEQRES  17 K  305  PHE GLY LEU VAL LEU TRP GLU ILE ALA ARG ARG THR ILE          
SEQRES  18 K  305  VAL ASN GLY ILE VAL GLU ASP TYR ARG PRO PRO PHE TYR          
SEQRES  19 K  305  ASP VAL VAL PRO ASN ASP PRO SER PHE GLU ASP MET LYS          
SEQRES  20 K  305  LYS VAL VAL CYS VAL ASP GLN GLN THR PRO THR ILE PRO          
SEQRES  21 K  305  ASN ARG LEU ALA ALA ASP PRO VAL LEU SER GLY LEU ALA          
SEQRES  22 K  305  GLN MET MET ARG GLU CYS TRP TYR PRO ASN PRO SER ALA          
SEQRES  23 K  305  ARG LEU THR ALA LEU ARG ILE LYS LYS THR LEU GLN LYS          
SEQRES  24 K  305  ILE SER ASN SER PRO GLU                                      
SEQRES   1 L  305  SER MET GLN ARG THR VAL ALA ARG GLN VAL ALA LEU VAL          
SEQRES   2 L  305  GLU CYS VAL GLY LYS GLY ARG TYR GLY GLU VAL TRP ARG          
SEQRES   3 L  305  GLY LEU TRP HIS GLY GLU SER VAL ALA VAL LYS ILE PHE          
SEQRES   4 L  305  SER SER ARG ASP GLU GLN SER TRP PHE ARG GLU THR GLU          
SEQRES   5 L  305  ILE TYR ASN THR VAL LEU LEU ARG HIS ASP ASN ILE LEU          
SEQRES   6 L  305  GLY PHE ILE ALA SER ASP MET THR SER ARG ASN SER SER          
SEQRES   7 L  305  THR GLN LEU TRP LEU ILE THR HIS TYR HIS GLU HIS GLY          
SEQRES   8 L  305  SER LEU TYR ASP PHE LEU GLN ARG GLN THR LEU GLU PRO          
SEQRES   9 L  305  HIS LEU ALA LEU ARG LEU ALA VAL SER ALA ALA CYS GLY          
SEQRES  10 L  305  LEU ALA HIS LEU HIS VAL GLU ILE PHE GLY THR GLN GLY          
SEQRES  11 L  305  LYS PRO ALA ILE ALA HIS ARG ASP PHE LYS SER ARG ASN          
SEQRES  12 L  305  VAL LEU VAL LYS SER ASN LEU GLN CYS CYS ILE ALA ASP          
SEQRES  13 L  305  LEU GLY LEU ALA VAL MET HIS SER GLN GLY SER ASP TYR          
SEQRES  14 L  305  LEU ASP ILE GLY ASN ASN PRO ARG VAL GLY THR LYS ARG          
SEQRES  15 L  305  TYR MET ALA PRO GLU VAL LEU ASP GLU GLN ILE ARG THR          
SEQRES  16 L  305  ASP CYS PHE GLU SER TYR LYS TRP THR ASP ILE TRP ALA          
SEQRES  17 L  305  PHE GLY LEU VAL LEU TRP GLU ILE ALA ARG ARG THR ILE          
SEQRES  18 L  305  VAL ASN GLY ILE VAL GLU ASP TYR ARG PRO PRO PHE TYR          
SEQRES  19 L  305  ASP VAL VAL PRO ASN ASP PRO SER PHE GLU ASP MET LYS          
SEQRES  20 L  305  LYS VAL VAL CYS VAL ASP GLN GLN THR PRO THR ILE PRO          
SEQRES  21 L  305  ASN ARG LEU ALA ALA ASP PRO VAL LEU SER GLY LEU ALA          
SEQRES  22 L  305  GLN MET MET ARG GLU CYS TRP TYR PRO ASN PRO SER ALA          
SEQRES  23 L  305  ARG LEU THR ALA LEU ARG ILE LYS LYS THR LEU GLN LYS          
SEQRES  24 L  305  ILE SER ASN SER PRO GLU                                      
SEQRES   1 M  305  SER MET GLN ARG THR VAL ALA ARG GLN VAL ALA LEU VAL          
SEQRES   2 M  305  GLU CYS VAL GLY LYS GLY ARG TYR GLY GLU VAL TRP ARG          
SEQRES   3 M  305  GLY LEU TRP HIS GLY GLU SER VAL ALA VAL LYS ILE PHE          
SEQRES   4 M  305  SER SER ARG ASP GLU GLN SER TRP PHE ARG GLU THR GLU          
SEQRES   5 M  305  ILE TYR ASN THR VAL LEU LEU ARG HIS ASP ASN ILE LEU          
SEQRES   6 M  305  GLY PHE ILE ALA SER ASP MET THR SER ARG ASN SER SER          
SEQRES   7 M  305  THR GLN LEU TRP LEU ILE THR HIS TYR HIS GLU HIS GLY          
SEQRES   8 M  305  SER LEU TYR ASP PHE LEU GLN ARG GLN THR LEU GLU PRO          
SEQRES   9 M  305  HIS LEU ALA LEU ARG LEU ALA VAL SER ALA ALA CYS GLY          
SEQRES  10 M  305  LEU ALA HIS LEU HIS VAL GLU ILE PHE GLY THR GLN GLY          
SEQRES  11 M  305  LYS PRO ALA ILE ALA HIS ARG ASP PHE LYS SER ARG ASN          
SEQRES  12 M  305  VAL LEU VAL LYS SER ASN LEU GLN CYS CYS ILE ALA ASP          
SEQRES  13 M  305  LEU GLY LEU ALA VAL MET HIS SER GLN GLY SER ASP TYR          
SEQRES  14 M  305  LEU ASP ILE GLY ASN ASN PRO ARG VAL GLY THR LYS ARG          
SEQRES  15 M  305  TYR MET ALA PRO GLU VAL LEU ASP GLU GLN ILE ARG THR          
SEQRES  16 M  305  ASP CYS PHE GLU SER TYR LYS TRP THR ASP ILE TRP ALA          
SEQRES  17 M  305  PHE GLY LEU VAL LEU TRP GLU ILE ALA ARG ARG THR ILE          
SEQRES  18 M  305  VAL ASN GLY ILE VAL GLU ASP TYR ARG PRO PRO PHE TYR          
SEQRES  19 M  305  ASP VAL VAL PRO ASN ASP PRO SER PHE GLU ASP MET LYS          
SEQRES  20 M  305  LYS VAL VAL CYS VAL ASP GLN GLN THR PRO THR ILE PRO          
SEQRES  21 M  305  ASN ARG LEU ALA ALA ASP PRO VAL LEU SER GLY LEU ALA          
SEQRES  22 M  305  GLN MET MET ARG GLU CYS TRP TYR PRO ASN PRO SER ALA          
SEQRES  23 M  305  ARG LEU THR ALA LEU ARG ILE LYS LYS THR LEU GLN LYS          
SEQRES  24 M  305  ILE SER ASN SER PRO GLU                                      
SEQRES   1 N  305  SER MET GLN ARG THR VAL ALA ARG GLN VAL ALA LEU VAL          
SEQRES   2 N  305  GLU CYS VAL GLY LYS GLY ARG TYR GLY GLU VAL TRP ARG          
SEQRES   3 N  305  GLY LEU TRP HIS GLY GLU SER VAL ALA VAL LYS ILE PHE          
SEQRES   4 N  305  SER SER ARG ASP GLU GLN SER TRP PHE ARG GLU THR GLU          
SEQRES   5 N  305  ILE TYR ASN THR VAL LEU LEU ARG HIS ASP ASN ILE LEU          
SEQRES   6 N  305  GLY PHE ILE ALA SER ASP MET THR SER ARG ASN SER SER          
SEQRES   7 N  305  THR GLN LEU TRP LEU ILE THR HIS TYR HIS GLU HIS GLY          
SEQRES   8 N  305  SER LEU TYR ASP PHE LEU GLN ARG GLN THR LEU GLU PRO          
SEQRES   9 N  305  HIS LEU ALA LEU ARG LEU ALA VAL SER ALA ALA CYS GLY          
SEQRES  10 N  305  LEU ALA HIS LEU HIS VAL GLU ILE PHE GLY THR GLN GLY          
SEQRES  11 N  305  LYS PRO ALA ILE ALA HIS ARG ASP PHE LYS SER ARG ASN          
SEQRES  12 N  305  VAL LEU VAL LYS SER ASN LEU GLN CYS CYS ILE ALA ASP          
SEQRES  13 N  305  LEU GLY LEU ALA VAL MET HIS SER GLN GLY SER ASP TYR          
SEQRES  14 N  305  LEU ASP ILE GLY ASN ASN PRO ARG VAL GLY THR LYS ARG          
SEQRES  15 N  305  TYR MET ALA PRO GLU VAL LEU ASP GLU GLN ILE ARG THR          
SEQRES  16 N  305  ASP CYS PHE GLU SER TYR LYS TRP THR ASP ILE TRP ALA          
SEQRES  17 N  305  PHE GLY LEU VAL LEU TRP GLU ILE ALA ARG ARG THR ILE          
SEQRES  18 N  305  VAL ASN GLY ILE VAL GLU ASP TYR ARG PRO PRO PHE TYR          
SEQRES  19 N  305  ASP VAL VAL PRO ASN ASP PRO SER PHE GLU ASP MET LYS          
SEQRES  20 N  305  LYS VAL VAL CYS VAL ASP GLN GLN THR PRO THR ILE PRO          
SEQRES  21 N  305  ASN ARG LEU ALA ALA ASP PRO VAL LEU SER GLY LEU ALA          
SEQRES  22 N  305  GLN MET MET ARG GLU CYS TRP TYR PRO ASN PRO SER ALA          
SEQRES  23 N  305  ARG LEU THR ALA LEU ARG ILE LYS LYS THR LEU GLN LYS          
SEQRES  24 N  305  ILE SER ASN SER PRO GLU                                      
SEQRES   1 O  305  SER MET GLN ARG THR VAL ALA ARG GLN VAL ALA LEU VAL          
SEQRES   2 O  305  GLU CYS VAL GLY LYS GLY ARG TYR GLY GLU VAL TRP ARG          
SEQRES   3 O  305  GLY LEU TRP HIS GLY GLU SER VAL ALA VAL LYS ILE PHE          
SEQRES   4 O  305  SER SER ARG ASP GLU GLN SER TRP PHE ARG GLU THR GLU          
SEQRES   5 O  305  ILE TYR ASN THR VAL LEU LEU ARG HIS ASP ASN ILE LEU          
SEQRES   6 O  305  GLY PHE ILE ALA SER ASP MET THR SER ARG ASN SER SER          
SEQRES   7 O  305  THR GLN LEU TRP LEU ILE THR HIS TYR HIS GLU HIS GLY          
SEQRES   8 O  305  SER LEU TYR ASP PHE LEU GLN ARG GLN THR LEU GLU PRO          
SEQRES   9 O  305  HIS LEU ALA LEU ARG LEU ALA VAL SER ALA ALA CYS GLY          
SEQRES  10 O  305  LEU ALA HIS LEU HIS VAL GLU ILE PHE GLY THR GLN GLY          
SEQRES  11 O  305  LYS PRO ALA ILE ALA HIS ARG ASP PHE LYS SER ARG ASN          
SEQRES  12 O  305  VAL LEU VAL LYS SER ASN LEU GLN CYS CYS ILE ALA ASP          
SEQRES  13 O  305  LEU GLY LEU ALA VAL MET HIS SER GLN GLY SER ASP TYR          
SEQRES  14 O  305  LEU ASP ILE GLY ASN ASN PRO ARG VAL GLY THR LYS ARG          
SEQRES  15 O  305  TYR MET ALA PRO GLU VAL LEU ASP GLU GLN ILE ARG THR          
SEQRES  16 O  305  ASP CYS PHE GLU SER TYR LYS TRP THR ASP ILE TRP ALA          
SEQRES  17 O  305  PHE GLY LEU VAL LEU TRP GLU ILE ALA ARG ARG THR ILE          
SEQRES  18 O  305  VAL ASN GLY ILE VAL GLU ASP TYR ARG PRO PRO PHE TYR          
SEQRES  19 O  305  ASP VAL VAL PRO ASN ASP PRO SER PHE GLU ASP MET LYS          
SEQRES  20 O  305  LYS VAL VAL CYS VAL ASP GLN GLN THR PRO THR ILE PRO          
SEQRES  21 O  305  ASN ARG LEU ALA ALA ASP PRO VAL LEU SER GLY LEU ALA          
SEQRES  22 O  305  GLN MET MET ARG GLU CYS TRP TYR PRO ASN PRO SER ALA          
SEQRES  23 O  305  ARG LEU THR ALA LEU ARG ILE LYS LYS THR LEU GLN LYS          
SEQRES  24 O  305  ILE SER ASN SER PRO GLU                                      
SEQRES   1 P  305  SER MET GLN ARG THR VAL ALA ARG GLN VAL ALA LEU VAL          
SEQRES   2 P  305  GLU CYS VAL GLY LYS GLY ARG TYR GLY GLU VAL TRP ARG          
SEQRES   3 P  305  GLY LEU TRP HIS GLY GLU SER VAL ALA VAL LYS ILE PHE          
SEQRES   4 P  305  SER SER ARG ASP GLU GLN SER TRP PHE ARG GLU THR GLU          
SEQRES   5 P  305  ILE TYR ASN THR VAL LEU LEU ARG HIS ASP ASN ILE LEU          
SEQRES   6 P  305  GLY PHE ILE ALA SER ASP MET THR SER ARG ASN SER SER          
SEQRES   7 P  305  THR GLN LEU TRP LEU ILE THR HIS TYR HIS GLU HIS GLY          
SEQRES   8 P  305  SER LEU TYR ASP PHE LEU GLN ARG GLN THR LEU GLU PRO          
SEQRES   9 P  305  HIS LEU ALA LEU ARG LEU ALA VAL SER ALA ALA CYS GLY          
SEQRES  10 P  305  LEU ALA HIS LEU HIS VAL GLU ILE PHE GLY THR GLN GLY          
SEQRES  11 P  305  LYS PRO ALA ILE ALA HIS ARG ASP PHE LYS SER ARG ASN          
SEQRES  12 P  305  VAL LEU VAL LYS SER ASN LEU GLN CYS CYS ILE ALA ASP          
SEQRES  13 P  305  LEU GLY LEU ALA VAL MET HIS SER GLN GLY SER ASP TYR          
SEQRES  14 P  305  LEU ASP ILE GLY ASN ASN PRO ARG VAL GLY THR LYS ARG          
SEQRES  15 P  305  TYR MET ALA PRO GLU VAL LEU ASP GLU GLN ILE ARG THR          
SEQRES  16 P  305  ASP CYS PHE GLU SER TYR LYS TRP THR ASP ILE TRP ALA          
SEQRES  17 P  305  PHE GLY LEU VAL LEU TRP GLU ILE ALA ARG ARG THR ILE          
SEQRES  18 P  305  VAL ASN GLY ILE VAL GLU ASP TYR ARG PRO PRO PHE TYR          
SEQRES  19 P  305  ASP VAL VAL PRO ASN ASP PRO SER PHE GLU ASP MET LYS          
SEQRES  20 P  305  LYS VAL VAL CYS VAL ASP GLN GLN THR PRO THR ILE PRO          
SEQRES  21 P  305  ASN ARG LEU ALA ALA ASP PRO VAL LEU SER GLY LEU ALA          
SEQRES  22 P  305  GLN MET MET ARG GLU CYS TRP TYR PRO ASN PRO SER ALA          
SEQRES  23 P  305  ARG LEU THR ALA LEU ARG ILE LYS LYS THR LEU GLN LYS          
SEQRES  24 P  305  ILE SER ASN SER PRO GLU                                      
SEQRES   1 Q  305  SER MET GLN ARG THR VAL ALA ARG GLN VAL ALA LEU VAL          
SEQRES   2 Q  305  GLU CYS VAL GLY LYS GLY ARG TYR GLY GLU VAL TRP ARG          
SEQRES   3 Q  305  GLY LEU TRP HIS GLY GLU SER VAL ALA VAL LYS ILE PHE          
SEQRES   4 Q  305  SER SER ARG ASP GLU GLN SER TRP PHE ARG GLU THR GLU          
SEQRES   5 Q  305  ILE TYR ASN THR VAL LEU LEU ARG HIS ASP ASN ILE LEU          
SEQRES   6 Q  305  GLY PHE ILE ALA SER ASP MET THR SER ARG ASN SER SER          
SEQRES   7 Q  305  THR GLN LEU TRP LEU ILE THR HIS TYR HIS GLU HIS GLY          
SEQRES   8 Q  305  SER LEU TYR ASP PHE LEU GLN ARG GLN THR LEU GLU PRO          
SEQRES   9 Q  305  HIS LEU ALA LEU ARG LEU ALA VAL SER ALA ALA CYS GLY          
SEQRES  10 Q  305  LEU ALA HIS LEU HIS VAL GLU ILE PHE GLY THR GLN GLY          
SEQRES  11 Q  305  LYS PRO ALA ILE ALA HIS ARG ASP PHE LYS SER ARG ASN          
SEQRES  12 Q  305  VAL LEU VAL LYS SER ASN LEU GLN CYS CYS ILE ALA ASP          
SEQRES  13 Q  305  LEU GLY LEU ALA VAL MET HIS SER GLN GLY SER ASP TYR          
SEQRES  14 Q  305  LEU ASP ILE GLY ASN ASN PRO ARG VAL GLY THR LYS ARG          
SEQRES  15 Q  305  TYR MET ALA PRO GLU VAL LEU ASP GLU GLN ILE ARG THR          
SEQRES  16 Q  305  ASP CYS PHE GLU SER TYR LYS TRP THR ASP ILE TRP ALA          
SEQRES  17 Q  305  PHE GLY LEU VAL LEU TRP GLU ILE ALA ARG ARG THR ILE          
SEQRES  18 Q  305  VAL ASN GLY ILE VAL GLU ASP TYR ARG PRO PRO PHE TYR          
SEQRES  19 Q  305  ASP VAL VAL PRO ASN ASP PRO SER PHE GLU ASP MET LYS          
SEQRES  20 Q  305  LYS VAL VAL CYS VAL ASP GLN GLN THR PRO THR ILE PRO          
SEQRES  21 Q  305  ASN ARG LEU ALA ALA ASP PRO VAL LEU SER GLY LEU ALA          
SEQRES  22 Q  305  GLN MET MET ARG GLU CYS TRP TYR PRO ASN PRO SER ALA          
SEQRES  23 Q  305  ARG LEU THR ALA LEU ARG ILE LYS LYS THR LEU GLN LYS          
SEQRES  24 Q  305  ILE SER ASN SER PRO GLU                                      
SEQRES   1 R  305  SER MET GLN ARG THR VAL ALA ARG GLN VAL ALA LEU VAL          
SEQRES   2 R  305  GLU CYS VAL GLY LYS GLY ARG TYR GLY GLU VAL TRP ARG          
SEQRES   3 R  305  GLY LEU TRP HIS GLY GLU SER VAL ALA VAL LYS ILE PHE          
SEQRES   4 R  305  SER SER ARG ASP GLU GLN SER TRP PHE ARG GLU THR GLU          
SEQRES   5 R  305  ILE TYR ASN THR VAL LEU LEU ARG HIS ASP ASN ILE LEU          
SEQRES   6 R  305  GLY PHE ILE ALA SER ASP MET THR SER ARG ASN SER SER          
SEQRES   7 R  305  THR GLN LEU TRP LEU ILE THR HIS TYR HIS GLU HIS GLY          
SEQRES   8 R  305  SER LEU TYR ASP PHE LEU GLN ARG GLN THR LEU GLU PRO          
SEQRES   9 R  305  HIS LEU ALA LEU ARG LEU ALA VAL SER ALA ALA CYS GLY          
SEQRES  10 R  305  LEU ALA HIS LEU HIS VAL GLU ILE PHE GLY THR GLN GLY          
SEQRES  11 R  305  LYS PRO ALA ILE ALA HIS ARG ASP PHE LYS SER ARG ASN          
SEQRES  12 R  305  VAL LEU VAL LYS SER ASN LEU GLN CYS CYS ILE ALA ASP          
SEQRES  13 R  305  LEU GLY LEU ALA VAL MET HIS SER GLN GLY SER ASP TYR          
SEQRES  14 R  305  LEU ASP ILE GLY ASN ASN PRO ARG VAL GLY THR LYS ARG          
SEQRES  15 R  305  TYR MET ALA PRO GLU VAL LEU ASP GLU GLN ILE ARG THR          
SEQRES  16 R  305  ASP CYS PHE GLU SER TYR LYS TRP THR ASP ILE TRP ALA          
SEQRES  17 R  305  PHE GLY LEU VAL LEU TRP GLU ILE ALA ARG ARG THR ILE          
SEQRES  18 R  305  VAL ASN GLY ILE VAL GLU ASP TYR ARG PRO PRO PHE TYR          
SEQRES  19 R  305  ASP VAL VAL PRO ASN ASP PRO SER PHE GLU ASP MET LYS          
SEQRES  20 R  305  LYS VAL VAL CYS VAL ASP GLN GLN THR PRO THR ILE PRO          
SEQRES  21 R  305  ASN ARG LEU ALA ALA ASP PRO VAL LEU SER GLY LEU ALA          
SEQRES  22 R  305  GLN MET MET ARG GLU CYS TRP TYR PRO ASN PRO SER ALA          
SEQRES  23 R  305  ARG LEU THR ALA LEU ARG ILE LYS LYS THR LEU GLN LYS          
SEQRES  24 R  305  ILE SER ASN SER PRO GLU                                      
SEQRES   1 S  305  SER MET GLN ARG THR VAL ALA ARG GLN VAL ALA LEU VAL          
SEQRES   2 S  305  GLU CYS VAL GLY LYS GLY ARG TYR GLY GLU VAL TRP ARG          
SEQRES   3 S  305  GLY LEU TRP HIS GLY GLU SER VAL ALA VAL LYS ILE PHE          
SEQRES   4 S  305  SER SER ARG ASP GLU GLN SER TRP PHE ARG GLU THR GLU          
SEQRES   5 S  305  ILE TYR ASN THR VAL LEU LEU ARG HIS ASP ASN ILE LEU          
SEQRES   6 S  305  GLY PHE ILE ALA SER ASP MET THR SER ARG ASN SER SER          
SEQRES   7 S  305  THR GLN LEU TRP LEU ILE THR HIS TYR HIS GLU HIS GLY          
SEQRES   8 S  305  SER LEU TYR ASP PHE LEU GLN ARG GLN THR LEU GLU PRO          
SEQRES   9 S  305  HIS LEU ALA LEU ARG LEU ALA VAL SER ALA ALA CYS GLY          
SEQRES  10 S  305  LEU ALA HIS LEU HIS VAL GLU ILE PHE GLY THR GLN GLY          
SEQRES  11 S  305  LYS PRO ALA ILE ALA HIS ARG ASP PHE LYS SER ARG ASN          
SEQRES  12 S  305  VAL LEU VAL LYS SER ASN LEU GLN CYS CYS ILE ALA ASP          
SEQRES  13 S  305  LEU GLY LEU ALA VAL MET HIS SER GLN GLY SER ASP TYR          
SEQRES  14 S  305  LEU ASP ILE GLY ASN ASN PRO ARG VAL GLY THR LYS ARG          
SEQRES  15 S  305  TYR MET ALA PRO GLU VAL LEU ASP GLU GLN ILE ARG THR          
SEQRES  16 S  305  ASP CYS PHE GLU SER TYR LYS TRP THR ASP ILE TRP ALA          
SEQRES  17 S  305  PHE GLY LEU VAL LEU TRP GLU ILE ALA ARG ARG THR ILE          
SEQRES  18 S  305  VAL ASN GLY ILE VAL GLU ASP TYR ARG PRO PRO PHE TYR          
SEQRES  19 S  305  ASP VAL VAL PRO ASN ASP PRO SER PHE GLU ASP MET LYS          
SEQRES  20 S  305  LYS VAL VAL CYS VAL ASP GLN GLN THR PRO THR ILE PRO          
SEQRES  21 S  305  ASN ARG LEU ALA ALA ASP PRO VAL LEU SER GLY LEU ALA          
SEQRES  22 S  305  GLN MET MET ARG GLU CYS TRP TYR PRO ASN PRO SER ALA          
SEQRES  23 S  305  ARG LEU THR ALA LEU ARG ILE LYS LYS THR LEU GLN LYS          
SEQRES  24 S  305  ILE SER ASN SER PRO GLU                                      
SEQRES   1 T  305  SER MET GLN ARG THR VAL ALA ARG GLN VAL ALA LEU VAL          
SEQRES   2 T  305  GLU CYS VAL GLY LYS GLY ARG TYR GLY GLU VAL TRP ARG          
SEQRES   3 T  305  GLY LEU TRP HIS GLY GLU SER VAL ALA VAL LYS ILE PHE          
SEQRES   4 T  305  SER SER ARG ASP GLU GLN SER TRP PHE ARG GLU THR GLU          
SEQRES   5 T  305  ILE TYR ASN THR VAL LEU LEU ARG HIS ASP ASN ILE LEU          
SEQRES   6 T  305  GLY PHE ILE ALA SER ASP MET THR SER ARG ASN SER SER          
SEQRES   7 T  305  THR GLN LEU TRP LEU ILE THR HIS TYR HIS GLU HIS GLY          
SEQRES   8 T  305  SER LEU TYR ASP PHE LEU GLN ARG GLN THR LEU GLU PRO          
SEQRES   9 T  305  HIS LEU ALA LEU ARG LEU ALA VAL SER ALA ALA CYS GLY          
SEQRES  10 T  305  LEU ALA HIS LEU HIS VAL GLU ILE PHE GLY THR GLN GLY          
SEQRES  11 T  305  LYS PRO ALA ILE ALA HIS ARG ASP PHE LYS SER ARG ASN          
SEQRES  12 T  305  VAL LEU VAL LYS SER ASN LEU GLN CYS CYS ILE ALA ASP          
SEQRES  13 T  305  LEU GLY LEU ALA VAL MET HIS SER GLN GLY SER ASP TYR          
SEQRES  14 T  305  LEU ASP ILE GLY ASN ASN PRO ARG VAL GLY THR LYS ARG          
SEQRES  15 T  305  TYR MET ALA PRO GLU VAL LEU ASP GLU GLN ILE ARG THR          
SEQRES  16 T  305  ASP CYS PHE GLU SER TYR LYS TRP THR ASP ILE TRP ALA          
SEQRES  17 T  305  PHE GLY LEU VAL LEU TRP GLU ILE ALA ARG ARG THR ILE          
SEQRES  18 T  305  VAL ASN GLY ILE VAL GLU ASP TYR ARG PRO PRO PHE TYR          
SEQRES  19 T  305  ASP VAL VAL PRO ASN ASP PRO SER PHE GLU ASP MET LYS          
SEQRES  20 T  305  LYS VAL VAL CYS VAL ASP GLN GLN THR PRO THR ILE PRO          
SEQRES  21 T  305  ASN ARG LEU ALA ALA ASP PRO VAL LEU SER GLY LEU ALA          
SEQRES  22 T  305  GLN MET MET ARG GLU CYS TRP TYR PRO ASN PRO SER ALA          
SEQRES  23 T  305  ARG LEU THR ALA LEU ARG ILE LYS LYS THR LEU GLN LYS          
SEQRES  24 T  305  ILE SER ASN SER PRO GLU                                      
SEQRES   1 U  305  SER MET GLN ARG THR VAL ALA ARG GLN VAL ALA LEU VAL          
SEQRES   2 U  305  GLU CYS VAL GLY LYS GLY ARG TYR GLY GLU VAL TRP ARG          
SEQRES   3 U  305  GLY LEU TRP HIS GLY GLU SER VAL ALA VAL LYS ILE PHE          
SEQRES   4 U  305  SER SER ARG ASP GLU GLN SER TRP PHE ARG GLU THR GLU          
SEQRES   5 U  305  ILE TYR ASN THR VAL LEU LEU ARG HIS ASP ASN ILE LEU          
SEQRES   6 U  305  GLY PHE ILE ALA SER ASP MET THR SER ARG ASN SER SER          
SEQRES   7 U  305  THR GLN LEU TRP LEU ILE THR HIS TYR HIS GLU HIS GLY          
SEQRES   8 U  305  SER LEU TYR ASP PHE LEU GLN ARG GLN THR LEU GLU PRO          
SEQRES   9 U  305  HIS LEU ALA LEU ARG LEU ALA VAL SER ALA ALA CYS GLY          
SEQRES  10 U  305  LEU ALA HIS LEU HIS VAL GLU ILE PHE GLY THR GLN GLY          
SEQRES  11 U  305  LYS PRO ALA ILE ALA HIS ARG ASP PHE LYS SER ARG ASN          
SEQRES  12 U  305  VAL LEU VAL LYS SER ASN LEU GLN CYS CYS ILE ALA ASP          
SEQRES  13 U  305  LEU GLY LEU ALA VAL MET HIS SER GLN GLY SER ASP TYR          
SEQRES  14 U  305  LEU ASP ILE GLY ASN ASN PRO ARG VAL GLY THR LYS ARG          
SEQRES  15 U  305  TYR MET ALA PRO GLU VAL LEU ASP GLU GLN ILE ARG THR          
SEQRES  16 U  305  ASP CYS PHE GLU SER TYR LYS TRP THR ASP ILE TRP ALA          
SEQRES  17 U  305  PHE GLY LEU VAL LEU TRP GLU ILE ALA ARG ARG THR ILE          
SEQRES  18 U  305  VAL ASN GLY ILE VAL GLU ASP TYR ARG PRO PRO PHE TYR          
SEQRES  19 U  305  ASP VAL VAL PRO ASN ASP PRO SER PHE GLU ASP MET LYS          
SEQRES  20 U  305  LYS VAL VAL CYS VAL ASP GLN GLN THR PRO THR ILE PRO          
SEQRES  21 U  305  ASN ARG LEU ALA ALA ASP PRO VAL LEU SER GLY LEU ALA          
SEQRES  22 U  305  GLN MET MET ARG GLU CYS TRP TYR PRO ASN PRO SER ALA          
SEQRES  23 U  305  ARG LEU THR ALA LEU ARG ILE LYS LYS THR LEU GLN LYS          
SEQRES  24 U  305  ILE SER ASN SER PRO GLU                                      
SEQRES   1 V  305  SER MET GLN ARG THR VAL ALA ARG GLN VAL ALA LEU VAL          
SEQRES   2 V  305  GLU CYS VAL GLY LYS GLY ARG TYR GLY GLU VAL TRP ARG          
SEQRES   3 V  305  GLY LEU TRP HIS GLY GLU SER VAL ALA VAL LYS ILE PHE          
SEQRES   4 V  305  SER SER ARG ASP GLU GLN SER TRP PHE ARG GLU THR GLU          
SEQRES   5 V  305  ILE TYR ASN THR VAL LEU LEU ARG HIS ASP ASN ILE LEU          
SEQRES   6 V  305  GLY PHE ILE ALA SER ASP MET THR SER ARG ASN SER SER          
SEQRES   7 V  305  THR GLN LEU TRP LEU ILE THR HIS TYR HIS GLU HIS GLY          
SEQRES   8 V  305  SER LEU TYR ASP PHE LEU GLN ARG GLN THR LEU GLU PRO          
SEQRES   9 V  305  HIS LEU ALA LEU ARG LEU ALA VAL SER ALA ALA CYS GLY          
SEQRES  10 V  305  LEU ALA HIS LEU HIS VAL GLU ILE PHE GLY THR GLN GLY          
SEQRES  11 V  305  LYS PRO ALA ILE ALA HIS ARG ASP PHE LYS SER ARG ASN          
SEQRES  12 V  305  VAL LEU VAL LYS SER ASN LEU GLN CYS CYS ILE ALA ASP          
SEQRES  13 V  305  LEU GLY LEU ALA VAL MET HIS SER GLN GLY SER ASP TYR          
SEQRES  14 V  305  LEU ASP ILE GLY ASN ASN PRO ARG VAL GLY THR LYS ARG          
SEQRES  15 V  305  TYR MET ALA PRO GLU VAL LEU ASP GLU GLN ILE ARG THR          
SEQRES  16 V  305  ASP CYS PHE GLU SER TYR LYS TRP THR ASP ILE TRP ALA          
SEQRES  17 V  305  PHE GLY LEU VAL LEU TRP GLU ILE ALA ARG ARG THR ILE          
SEQRES  18 V  305  VAL ASN GLY ILE VAL GLU ASP TYR ARG PRO PRO PHE TYR          
SEQRES  19 V  305  ASP VAL VAL PRO ASN ASP PRO SER PHE GLU ASP MET LYS          
SEQRES  20 V  305  LYS VAL VAL CYS VAL ASP GLN GLN THR PRO THR ILE PRO          
SEQRES  21 V  305  ASN ARG LEU ALA ALA ASP PRO VAL LEU SER GLY LEU ALA          
SEQRES  22 V  305  GLN MET MET ARG GLU CYS TRP TYR PRO ASN PRO SER ALA          
SEQRES  23 V  305  ARG LEU THR ALA LEU ARG ILE LYS LYS THR LEU GLN LYS          
SEQRES  24 V  305  ILE SER ASN SER PRO GLU                                      
SEQRES   1 W  305  SER MET GLN ARG THR VAL ALA ARG GLN VAL ALA LEU VAL          
SEQRES   2 W  305  GLU CYS VAL GLY LYS GLY ARG TYR GLY GLU VAL TRP ARG          
SEQRES   3 W  305  GLY LEU TRP HIS GLY GLU SER VAL ALA VAL LYS ILE PHE          
SEQRES   4 W  305  SER SER ARG ASP GLU GLN SER TRP PHE ARG GLU THR GLU          
SEQRES   5 W  305  ILE TYR ASN THR VAL LEU LEU ARG HIS ASP ASN ILE LEU          
SEQRES   6 W  305  GLY PHE ILE ALA SER ASP MET THR SER ARG ASN SER SER          
SEQRES   7 W  305  THR GLN LEU TRP LEU ILE THR HIS TYR HIS GLU HIS GLY          
SEQRES   8 W  305  SER LEU TYR ASP PHE LEU GLN ARG GLN THR LEU GLU PRO          
SEQRES   9 W  305  HIS LEU ALA LEU ARG LEU ALA VAL SER ALA ALA CYS GLY          
SEQRES  10 W  305  LEU ALA HIS LEU HIS VAL GLU ILE PHE GLY THR GLN GLY          
SEQRES  11 W  305  LYS PRO ALA ILE ALA HIS ARG ASP PHE LYS SER ARG ASN          
SEQRES  12 W  305  VAL LEU VAL LYS SER ASN LEU GLN CYS CYS ILE ALA ASP          
SEQRES  13 W  305  LEU GLY LEU ALA VAL MET HIS SER GLN GLY SER ASP TYR          
SEQRES  14 W  305  LEU ASP ILE GLY ASN ASN PRO ARG VAL GLY THR LYS ARG          
SEQRES  15 W  305  TYR MET ALA PRO GLU VAL LEU ASP GLU GLN ILE ARG THR          
SEQRES  16 W  305  ASP CYS PHE GLU SER TYR LYS TRP THR ASP ILE TRP ALA          
SEQRES  17 W  305  PHE GLY LEU VAL LEU TRP GLU ILE ALA ARG ARG THR ILE          
SEQRES  18 W  305  VAL ASN GLY ILE VAL GLU ASP TYR ARG PRO PRO PHE TYR          
SEQRES  19 W  305  ASP VAL VAL PRO ASN ASP PRO SER PHE GLU ASP MET LYS          
SEQRES  20 W  305  LYS VAL VAL CYS VAL ASP GLN GLN THR PRO THR ILE PRO          
SEQRES  21 W  305  ASN ARG LEU ALA ALA ASP PRO VAL LEU SER GLY LEU ALA          
SEQRES  22 W  305  GLN MET MET ARG GLU CYS TRP TYR PRO ASN PRO SER ALA          
SEQRES  23 W  305  ARG LEU THR ALA LEU ARG ILE LYS LYS THR LEU GLN LYS          
SEQRES  24 W  305  ILE SER ASN SER PRO GLU                                      
SEQRES   1 X  305  SER MET GLN ARG THR VAL ALA ARG GLN VAL ALA LEU VAL          
SEQRES   2 X  305  GLU CYS VAL GLY LYS GLY ARG TYR GLY GLU VAL TRP ARG          
SEQRES   3 X  305  GLY LEU TRP HIS GLY GLU SER VAL ALA VAL LYS ILE PHE          
SEQRES   4 X  305  SER SER ARG ASP GLU GLN SER TRP PHE ARG GLU THR GLU          
SEQRES   5 X  305  ILE TYR ASN THR VAL LEU LEU ARG HIS ASP ASN ILE LEU          
SEQRES   6 X  305  GLY PHE ILE ALA SER ASP MET THR SER ARG ASN SER SER          
SEQRES   7 X  305  THR GLN LEU TRP LEU ILE THR HIS TYR HIS GLU HIS GLY          
SEQRES   8 X  305  SER LEU TYR ASP PHE LEU GLN ARG GLN THR LEU GLU PRO          
SEQRES   9 X  305  HIS LEU ALA LEU ARG LEU ALA VAL SER ALA ALA CYS GLY          
SEQRES  10 X  305  LEU ALA HIS LEU HIS VAL GLU ILE PHE GLY THR GLN GLY          
SEQRES  11 X  305  LYS PRO ALA ILE ALA HIS ARG ASP PHE LYS SER ARG ASN          
SEQRES  12 X  305  VAL LEU VAL LYS SER ASN LEU GLN CYS CYS ILE ALA ASP          
SEQRES  13 X  305  LEU GLY LEU ALA VAL MET HIS SER GLN GLY SER ASP TYR          
SEQRES  14 X  305  LEU ASP ILE GLY ASN ASN PRO ARG VAL GLY THR LYS ARG          
SEQRES  15 X  305  TYR MET ALA PRO GLU VAL LEU ASP GLU GLN ILE ARG THR          
SEQRES  16 X  305  ASP CYS PHE GLU SER TYR LYS TRP THR ASP ILE TRP ALA          
SEQRES  17 X  305  PHE GLY LEU VAL LEU TRP GLU ILE ALA ARG ARG THR ILE          
SEQRES  18 X  305  VAL ASN GLY ILE VAL GLU ASP TYR ARG PRO PRO PHE TYR          
SEQRES  19 X  305  ASP VAL VAL PRO ASN ASP PRO SER PHE GLU ASP MET LYS          
SEQRES  20 X  305  LYS VAL VAL CYS VAL ASP GLN GLN THR PRO THR ILE PRO          
SEQRES  21 X  305  ASN ARG LEU ALA ALA ASP PRO VAL LEU SER GLY LEU ALA          
SEQRES  22 X  305  GLN MET MET ARG GLU CYS TRP TYR PRO ASN PRO SER ALA          
SEQRES  23 X  305  ARG LEU THR ALA LEU ARG ILE LYS LYS THR LEU GLN LYS          
SEQRES  24 X  305  ILE SER ASN SER PRO GLU                                      
HET    LDN  A 600      31                                                       
HET    LDN  B 600      31                                                       
HET    LDN  C 600      31                                                       
HET    LDN  D 600      31                                                       
HET    LDN  E 600      31                                                       
HET    LDN  F 600      31                                                       
HET    LDN  G 600      31                                                       
HET    LDN  H 600      31                                                       
HET    LDN  I 600      31                                                       
HET    LDN  J 600      31                                                       
HET    LDN  K 600      31                                                       
HET    LDN  L 600      31                                                       
HET    LDN  M 600      31                                                       
HET    LDN  N 600      31                                                       
HET    LDN  O 600      31                                                       
HET    LDN  P 600      31                                                       
HET    LDN  Q 600      31                                                       
HET    LDN  R 600      31                                                       
HET    LDN  S 600      31                                                       
HET    LDN  T 600      31                                                       
HET    LDN  U 600      31                                                       
HET    LDN  V 600      31                                                       
HET    LDN  W 600      31                                                       
HET    LDN  X 600      31                                                       
HETNAM     LDN 4-[6-(4-PIPERAZIN-1-YLPHENYL)PYRAZOLO[1,5-A]PYRIMIDIN-           
HETNAM   2 LDN  3-YL]QUINOLINE                                                  
FORMUL  25  LDN    24(C25 H22 N6)                                               
FORMUL  49  HOH   *126(H2 O)                                                    
HELIX    1   1 THR A  197  VAL A  202  1                                   6    
HELIX    2   2 ASP A  235  VAL A  249  1                                  15    
HELIX    3   3 SER A  284  GLN A  292  1                                   9    
HELIX    4   4 GLU A  295  VAL A  315  1                                  21    
HELIX    5   5 THR A  372  MET A  376  5                                   5    
HELIX    6   6 ALA A  377  ASP A  382  1                                   6    
HELIX    7   7 CYS A  389  ARG A  411  1                                  23    
HELIX    8   8 SER A  434  CYS A  443  1                                  10    
HELIX    9   9 SER A  462  GLU A  470  1                                   9    
HELIX   10  10 ASN A  475  ARG A  479  5                                   5    
HELIX   11  11 THR A  481  ILE A  492  1                                  12    
HELIX   12  12 ASP B  235  VAL B  249  1                                  15    
HELIX   13  13 SER B  284  GLN B  292  1                                   9    
HELIX   14  14 GLU B  295  VAL B  315  1                                  21    
HELIX   15  15 LYS B  332  ARG B  334  5                                   3    
HELIX   16  16 GLN B  357  ASP B  360  5                                   4    
HELIX   17  17 THR B  372  MET B  376  5                                   5    
HELIX   18  18 ALA B  377  ASP B  382  1                                   6    
HELIX   19  19 CYS B  389  ARG B  411  1                                  23    
HELIX   20  20 GLU B  436  CYS B  443  1                                   8    
HELIX   21  21 PRO B  452  ALA B  457  5                                   6    
HELIX   22  22 PRO B  459  GLU B  470  1                                  12    
HELIX   23  23 ASN B  475  ARG B  479  5                                   5    
HELIX   24  24 THR B  481  SER B  493  1                                  13    
HELIX   25  25 MET C    0  VAL C  202  1                                   9    
HELIX   26  26 ASP C  235  VAL C  249  1                                  15    
HELIX   27  27 SER C  284  GLN C  292  1                                   9    
HELIX   28  28 GLU C  295  VAL C  315  1                                  21    
HELIX   29  29 THR C  372  MET C  376  5                                   5    
HELIX   30  30 ALA C  377  ASP C  382  1                                   6    
HELIX   31  31 CYS C  389  ARG C  411  1                                  23    
HELIX   32  32 SER C  434  CYS C  443  1                                  10    
HELIX   33  33 LEU C  461  TRP C  472  1                                  12    
HELIX   34  34 ASN C  475  ARG C  479  5                                   5    
HELIX   35  35 THR C  481  ILE C  492  1                                  12    
HELIX   36  36 GLN D  195  ARG D  200  1                                   6    
HELIX   37  37 ASP D  235  VAL D  249  1                                  15    
HELIX   38  38 SER D  284  GLN D  292  1                                   9    
HELIX   39  39 GLU D  295  VAL D  315  1                                  21    
HELIX   40  40 THR D  372  MET D  376  5                                   5    
HELIX   41  41 ALA D  377  ASP D  382  1                                   6    
HELIX   42  42 CYS D  389  ARG D  411  1                                  23    
HELIX   43  43 SER D  434  CYS D  443  1                                  10    
HELIX   44  44 PRO D  452  ASP D  458  5                                   7    
HELIX   45  45 LEU D  461  TRP D  472  1                                  12    
HELIX   46  46 ASN D  475  ARG D  479  5                                   5    
HELIX   47  47 THR D  481  LYS D  491  1                                  11    
HELIX   48  48 MET E    0  VAL E  202  1                                   9    
HELIX   49  49 ASP E  235  VAL E  249  1                                  15    
HELIX   50  50 SER E  284  GLN E  292  1                                   9    
HELIX   51  51 GLU E  295  VAL E  315  1                                  21    
HELIX   52  52 THR E  372  MET E  376  5                                   5    
HELIX   53  53 ALA E  377  ASP E  382  1                                   6    
HELIX   54  54 CYS E  389  ARG E  411  1                                  23    
HELIX   55  55 SER E  434  CYS E  443  1                                  10    
HELIX   56  56 PRO E  452  ALA E  457  5                                   6    
HELIX   57  57 ASP E  458  TRP E  472  1                                  15    
HELIX   58  58 ASN E  475  ARG E  479  5                                   5    
HELIX   59  59 THR E  481  SER E  493  1                                  13    
HELIX   60  60 THR F  197  VAL F  202  1                                   6    
HELIX   61  61 ASP F  235  VAL F  249  1                                  15    
HELIX   62  62 SER F  284  GLN F  292  1                                   9    
HELIX   63  63 GLU F  295  VAL F  315  1                                  21    
HELIX   64  64 LYS F  332  ARG F  334  5                                   3    
HELIX   65  65 THR F  372  MET F  376  5                                   5    
HELIX   66  66 ALA F  377  ASP F  382  1                                   6    
HELIX   67  67 CYS F  389  ARG F  411  1                                  23    
HELIX   68  68 SER F  434  CYS F  443  1                                  10    
HELIX   69  69 PRO F  452  ALA F  456  5                                   5    
HELIX   70  70 ASP F  458  GLU F  470  1                                  13    
HELIX   71  71 ASN F  475  ARG F  479  5                                   5    
HELIX   72  72 THR F  481  ILE F  492  1                                  12    
HELIX   73  73 MET G    0  ALA G  199  5                                   6    
HELIX   74  74 ASP G  235  VAL G  249  1                                  15    
HELIX   75  75 SER G  284  GLN G  292  1                                   9    
HELIX   76  76 GLU G  295  VAL G  315  1                                  21    
HELIX   77  77 LYS G  332  ARG G  334  5                                   3    
HELIX   78  78 THR G  372  MET G  376  5                                   5    
HELIX   79  79 ALA G  377  ASP G  382  1                                   6    
HELIX   80  80 CYS G  389  ARG G  411  1                                  23    
HELIX   81  81 SER G  434  CYS G  443  1                                  10    
HELIX   82  82 PRO G  452  ALA G  457  5                                   6    
HELIX   83  83 ASP G  458  TRP G  472  1                                  15    
HELIX   84  84 ASN G  475  ARG G  479  5                                   5    
HELIX   85  85 THR G  481  LYS G  491  1                                  11    
HELIX   86  86 MET H    0  VAL H  202  1                                   9    
HELIX   87  87 ASP H  235  VAL H  249  1                                  15    
HELIX   88  88 SER H  284  GLN H  292  1                                   9    
HELIX   89  89 GLU H  295  VAL H  315  1                                  21    
HELIX   90  90 THR H  372  MET H  376  5                                   5    
HELIX   91  91 ALA H  377  ASP H  382  1                                   6    
HELIX   92  92 CYS H  389  ARG H  411  1                                  23    
HELIX   93  93 SER H  434  CYS H  443  1                                  10    
HELIX   94  94 LEU H  461  TRP H  472  1                                  12    
HELIX   95  95 ASN H  475  ARG H  479  5                                   5    
HELIX   96  96 THR H  481  GLN H  490  1                                  10    
HELIX   97  97 GLN I  195  VAL I  202  1                                   8    
HELIX   98  98 ASP I  235  VAL I  249  1                                  15    
HELIX   99  99 SER I  284  GLN I  292  1                                   9    
HELIX  100 100 GLU I  295  VAL I  315  1                                  21    
HELIX  101 101 THR I  372  MET I  376  5                                   5    
HELIX  102 102 ALA I  377  ASP I  382  1                                   6    
HELIX  103 103 CYS I  389  ARG I  411  1                                  23    
HELIX  104 104 SER I  434  CYS I  443  1                                  10    
HELIX  105 105 PRO I  452  ASP I  458  5                                   7    
HELIX  106 106 VAL I  460  TRP I  472  1                                  13    
HELIX  107 107 ASN I  475  ARG I  479  5                                   5    
HELIX  108 108 THR I  481  SER I  493  1                                  13    
HELIX  109 109 ASP J  235  VAL J  249  1                                  15    
HELIX  110 110 SER J  284  GLN J  292  1                                   9    
HELIX  111 111 GLU J  295  VAL J  315  1                                  21    
HELIX  112 112 ALA J  377  ASP J  382  1                                   6    
HELIX  113 113 CYS J  389  ARG J  411  1                                  23    
HELIX  114 114 GLU J  436  CYS J  443  1                                   8    
HELIX  115 115 LEU J  461  TRP J  472  1                                  12    
HELIX  116 116 ASN J  475  ARG J  479  5                                   5    
HELIX  117 117 THR J  481  SER J  493  1                                  13    
HELIX  118 118 THR K  197  VAL K  202  1                                   6    
HELIX  119 119 ASP K  235  VAL K  249  1                                  15    
HELIX  120 120 SER K  284  GLN K  292  1                                   9    
HELIX  121 121 GLU K  295  VAL K  315  1                                  21    
HELIX  122 122 THR K  372  MET K  376  5                                   5    
HELIX  123 123 ALA K  377  ASP K  382  1                                   6    
HELIX  124 124 CYS K  389  ARG K  411  1                                  23    
HELIX  125 125 SER K  434  CYS K  443  1                                  10    
HELIX  126 126 LEU K  464  GLU K  470  1                                   7    
HELIX  127 127 ASN K  475  ARG K  479  5                                   5    
HELIX  128 128 THR K  481  GLN K  490  1                                  10    
HELIX  129 129 MET L    0  VAL L  202  1                                   9    
HELIX  130 130 ASP L  235  VAL L  249  1                                  15    
HELIX  131 131 SER L  284  GLN L  292  1                                   9    
HELIX  132 132 GLU L  295  VAL L  315  1                                  21    
HELIX  133 133 LYS L  332  ARG L  334  5                                   3    
HELIX  134 134 THR L  372  MET L  376  5                                   5    
HELIX  135 135 ALA L  377  ASP L  382  1                                   6    
HELIX  136 136 CYS L  389  ARG L  411  1                                  23    
HELIX  137 137 SER L  434  CYS L  443  1                                  10    
HELIX  138 138 PRO L  452  ALA L  457  5                                   6    
HELIX  139 139 ASP L  458  TRP L  472  1                                  15    
HELIX  140 140 ASN L  475  ARG L  479  5                                   5    
HELIX  141 141 THR L  481  SER L  493  1                                  13    
HELIX  142 142 THR M  197  VAL M  202  1                                   6    
HELIX  143 143 ASP M  235  VAL M  249  1                                  15    
HELIX  144 144 SER M  284  GLN M  292  1                                   9    
HELIX  145 145 GLU M  295  VAL M  315  1                                  21    
HELIX  146 146 THR M  372  MET M  376  5                                   5    
HELIX  147 147 ALA M  377  ASP M  382  1                                   6    
HELIX  148 148 CYS M  389  ARG M  411  1                                  23    
HELIX  149 149 SER M  434  CYS M  443  1                                  10    
HELIX  150 150 PRO M  452  ALA M  457  5                                   6    
HELIX  151 151 ASP M  458  GLU M  470  1                                  13    
HELIX  152 152 ASN M  475  ARG M  479  5                                   5    
HELIX  153 153 THR M  481  SER M  493  1                                  13    
HELIX  154 154 MET N    0  VAL N  202  1                                   9    
HELIX  155 155 ASP N  235  VAL N  249  1                                  15    
HELIX  156 156 SER N  284  GLN N  292  1                                   9    
HELIX  157 157 GLU N  295  VAL N  315  1                                  21    
HELIX  158 158 LYS N  332  ARG N  334  5                                   3    
HELIX  159 159 THR N  372  MET N  376  5                                   5    
HELIX  160 160 ALA N  377  ASP N  382  1                                   6    
HELIX  161 161 CYS N  389  ARG N  411  1                                  23    
HELIX  162 162 SER N  434  CYS N  443  1                                  10    
HELIX  163 163 VAL N  460  TRP N  472  1                                  13    
HELIX  164 164 ASN N  475  ARG N  479  5                                   5    
HELIX  165 165 THR N  481  LEU N  489  1                                   9    
HELIX  166 166 MET O    0  VAL O  202  1                                   9    
HELIX  167 167 ASP O  235  VAL O  249  1                                  15    
HELIX  168 168 SER O  284  GLN O  292  1                                   9    
HELIX  169 169 GLU O  295  VAL O  315  1                                  21    
HELIX  170 170 THR O  372  MET O  376  5                                   5    
HELIX  171 171 ALA O  377  ASP O  382  1                                   6    
HELIX  172 172 CYS O  389  ARG O  411  1                                  23    
HELIX  173 173 SER O  434  CYS O  443  1                                  10    
HELIX  174 174 PRO O  452  ALA O  457  5                                   6    
HELIX  175 175 LEU O  461  TRP O  472  1                                  12    
HELIX  176 176 ASN O  475  ARG O  479  5                                   5    
HELIX  177 177 THR O  481  GLN O  490  1                                  10    
HELIX  178 178 ASP P  235  VAL P  249  1                                  15    
HELIX  179 179 SER P  284  GLN P  292  1                                   9    
HELIX  180 180 GLU P  295  VAL P  315  1                                  21    
HELIX  181 181 LYS P  332  ARG P  334  5                                   3    
HELIX  182 182 THR P  372  MET P  376  5                                   5    
HELIX  183 183 ALA P  377  ASP P  382  1                                   6    
HELIX  184 184 CYS P  389  ARG P  411  1                                  23    
HELIX  185 185 PHE P  435  CYS P  443  1                                   9    
HELIX  186 186 PRO P  452  ALA P  456  5                                   5    
HELIX  187 187 VAL P  460  GLU P  470  1                                  11    
HELIX  188 188 ASN P  475  ARG P  479  5                                   5    
HELIX  189 189 THR P  481  SER P  493  1                                  13    
HELIX  190 190 THR Q  197  VAL Q  202  1                                   6    
HELIX  191 191 ASP Q  235  VAL Q  249  1                                  15    
HELIX  192 192 SER Q  284  GLN Q  292  1                                   9    
HELIX  193 193 GLU Q  295  VAL Q  315  1                                  21    
HELIX  194 194 LYS Q  332  ARG Q  334  5                                   3    
HELIX  195 195 THR Q  372  MET Q  376  5                                   5    
HELIX  196 196 ALA Q  377  ASP Q  382  1                                   6    
HELIX  197 197 CYS Q  389  ARG Q  411  1                                  23    
HELIX  198 198 SER Q  434  CYS Q  443  1                                  10    
HELIX  199 199 PRO Q  452  ALA Q  456  5                                   5    
HELIX  200 200 ASP Q  458  TRP Q  472  1                                  15    
HELIX  201 201 ASN Q  475  ARG Q  479  5                                   5    
HELIX  202 202 THR Q  481  LYS Q  491  1                                  11    
HELIX  203 203 MET R    0  ALA R  199  5                                   6    
HELIX  204 204 ASP R  235  VAL R  249  1                                  15    
HELIX  205 205 SER R  284  GLN R  292  1                                   9    
HELIX  206 206 GLU R  295  VAL R  315  1                                  21    
HELIX  207 207 LYS R  332  ARG R  334  5                                   3    
HELIX  208 208 THR R  372  MET R  376  5                                   5    
HELIX  209 209 ALA R  377  ASP R  382  1                                   6    
HELIX  210 210 CYS R  389  ARG R  411  1                                  23    
HELIX  211 211 SER R  434  CYS R  443  1                                  10    
HELIX  212 212 ASP R  458  TRP R  472  1                                  15    
HELIX  213 213 ASN R  475  ARG R  479  5                                   5    
HELIX  214 214 THR R  481  SER R  493  1                                  13    
HELIX  215 215 MET S    0  VAL S  202  1                                   9    
HELIX  216 216 ASP S  235  VAL S  249  1                                  15    
HELIX  217 217 SER S  284  GLN S  292  1                                   9    
HELIX  218 218 GLU S  295  VAL S  315  1                                  21    
HELIX  219 219 THR S  372  MET S  376  5                                   5    
HELIX  220 220 ALA S  377  ASP S  382  1                                   6    
HELIX  221 221 CYS S  389  ARG S  411  1                                  23    
HELIX  222 222 SER S  434  CYS S  443  1                                  10    
HELIX  223 223 VAL S  460  TRP S  472  1                                  13    
HELIX  224 224 ASN S  475  ARG S  479  5                                   5    
HELIX  225 225 THR S  481  ILE S  492  1                                  12    
HELIX  226 226 THR T  197  VAL T  202  1                                   6    
HELIX  227 227 ASP T  235  VAL T  249  1                                  15    
HELIX  228 228 SER T  284  GLN T  292  1                                   9    
HELIX  229 229 GLU T  295  VAL T  315  1                                  21    
HELIX  230 230 THR T  372  MET T  376  5                                   5    
HELIX  231 231 ALA T  377  ASP T  382  1                                   6    
HELIX  232 232 CYS T  389  ARG T  411  1                                  23    
HELIX  233 233 SER T  434  CYS T  443  1                                  10    
HELIX  234 234 ASP T  458  TRP T  472  1                                  15    
HELIX  235 235 ASN T  475  ARG T  479  5                                   5    
HELIX  236 236 THR T  481  ILE T  492  1                                  12    
HELIX  237 237 MET U    0  VAL U  202  1                                   9    
HELIX  238 238 ASP U  235  VAL U  249  1                                  15    
HELIX  239 239 SER U  284  GLN U  292  1                                   9    
HELIX  240 240 GLU U  295  VAL U  315  1                                  21    
HELIX  241 241 THR U  372  MET U  376  5                                   5    
HELIX  242 242 ALA U  377  ASP U  382  1                                   6    
HELIX  243 243 CYS U  389  ARG U  411  1                                  23    
HELIX  244 244 SER U  434  CYS U  443  1                                  10    
HELIX  245 245 PRO U  452  ALA U  457  5                                   6    
HELIX  246 246 LEU U  461  TRP U  472  1                                  12    
HELIX  247 247 ASN U  475  ARG U  479  5                                   5    
HELIX  248 248 THR U  481  SER U  493  1                                  13    
HELIX  249 249 MET V    0  VAL V  202  1                                   9    
HELIX  250 250 ASP V  235  VAL V  249  1                                  15    
HELIX  251 251 SER V  284  GLN V  292  1                                   9    
HELIX  252 252 GLU V  295  VAL V  315  1                                  21    
HELIX  253 253 LYS V  332  ARG V  334  5                                   3    
HELIX  254 254 THR V  372  MET V  376  5                                   5    
HELIX  255 255 ALA V  377  ASP V  382  1                                   6    
HELIX  256 256 CYS V  389  ARG V  411  1                                  23    
HELIX  257 257 SER V  434  CYS V  443  1                                  10    
HELIX  258 258 LEU V  461  TRP V  472  1                                  12    
HELIX  259 259 ASN V  475  ARG V  479  5                                   5    
HELIX  260 260 THR V  481  SER V  493  1                                  13    
HELIX  261 261 GLN W  195  ALA W  199  5                                   5    
HELIX  262 262 ASP W  235  VAL W  249  1                                  15    
HELIX  263 263 SER W  284  GLN W  292  1                                   9    
HELIX  264 264 GLU W  295  VAL W  315  1                                  21    
HELIX  265 265 THR W  372  MET W  376  5                                   5    
HELIX  266 266 ALA W  377  ASP W  382  1                                   6    
HELIX  267 267 CYS W  389  ARG W  411  1                                  23    
HELIX  268 268 SER W  434  CYS W  443  1                                  10    
HELIX  269 269 LEU W  461  TRP W  472  1                                  12    
HELIX  270 270 ASN W  475  ARG W  479  5                                   5    
HELIX  271 271 THR W  481  SER W  493  1                                  13    
HELIX  272 272 GLN X  195  GLN X  201  1                                   7    
HELIX  273 273 ASP X  235  VAL X  249  1                                  15    
HELIX  274 274 SER X  284  GLN X  292  1                                   9    
HELIX  275 275 GLU X  295  VAL X  315  1                                  21    
HELIX  276 276 THR X  372  MET X  376  5                                   5    
HELIX  277 277 ALA X  377  ASP X  382  1                                   6    
HELIX  278 278 CYS X  389  ARG X  411  1                                  23    
HELIX  279 279 SER X  434  CYS X  443  1                                  10    
HELIX  280 280 LEU X  464  GLU X  470  1                                   7    
HELIX  281 281 ASN X  475  ARG X  479  5                                   5    
HELIX  282 282 THR X  481  THR X  488  1                                   8    
SHEET    1   A 5 ALA A 203  GLY A 211  0                                        
SHEET    2   A 5 GLY A 214  TRP A 221 -1  O  ARG A 218   N  GLU A 206           
SHEET    3   A 5 GLU A 224  PHE A 231 -1  O  VAL A 226   N  GLY A 219           
SHEET    4   A 5 GLN A 272  HIS A 278 -1  O  LEU A 275   N  LYS A 229           
SHEET    5   A 5 PHE A 259  THR A 265 -1  N  ASP A 263   O  TRP A 274           
SHEET    1   B 2 ALA A 325  ALA A 327  0                                        
SHEET    2   B 2 VAL A 353  HIS A 355 -1  O  VAL A 353   N  ALA A 327           
SHEET    1   C 2 VAL A 336  VAL A 338  0                                        
SHEET    2   C 2 CYS A 344  ILE A 346 -1  O  CYS A 345   N  LEU A 337           
SHEET    1   D 5 ALA B 203  GLY B 211  0                                        
SHEET    2   D 5 GLY B 214  TRP B 221 -1  O  ARG B 218   N  GLU B 206           
SHEET    3   D 5 GLU B 224  PHE B 231 -1  O  VAL B 226   N  GLY B 219           
SHEET    4   D 5 LEU B 273  HIS B 278 -1  O  LEU B 275   N  LYS B 229           
SHEET    5   D 5 PHE B 259  MET B 264 -1  N  ASP B 263   O  TRP B 274           
SHEET    1   E 3 ALA B 325  ALA B 327  0                                        
SHEET    2   E 3 VAL B 353  HIS B 355 -1  O  VAL B 353   N  ALA B 327           
SHEET    3   E 3 LEU B 362  ASP B 363 -1  O  ASP B 363   N  MET B 354           
SHEET    1   F 2 VAL B 336  VAL B 338  0                                        
SHEET    2   F 2 CYS B 344  ILE B 346 -1  O  CYS B 345   N  LEU B 337           
SHEET    1   G 5 ALA C 203  GLY C 211  0                                        
SHEET    2   G 5 GLY C 214  TRP C 221 -1  O  ARG C 218   N  GLU C 206           
SHEET    3   G 5 GLU C 224  PHE C 231 -1  O  VAL C 226   N  GLY C 219           
SHEET    4   G 5 GLN C 272  HIS C 278 -1  O  LEU C 275   N  LYS C 229           
SHEET    5   G 5 PHE C 259  THR C 265 -1  N  ASP C 263   O  TRP C 274           
SHEET    1   H 2 ALA C 325  ALA C 327  0                                        
SHEET    2   H 2 VAL C 353  HIS C 355 -1  O  VAL C 353   N  ALA C 327           
SHEET    1   I 2 VAL C 336  VAL C 338  0                                        
SHEET    2   I 2 CYS C 344  ILE C 346 -1  O  CYS C 345   N  LEU C 337           
SHEET    1   J 5 ALA D 203  GLY D 211  0                                        
SHEET    2   J 5 GLY D 214  TRP D 221 -1  O  ARG D 218   N  GLU D 206           
SHEET    3   J 5 GLU D 224  PHE D 231 -1  O  VAL D 226   N  GLY D 219           
SHEET    4   J 5 GLN D 272  HIS D 278 -1  O  LEU D 275   N  LYS D 229           
SHEET    5   J 5 PHE D 259  THR D 265 -1  N  ASP D 263   O  TRP D 274           
SHEET    1   K 2 ALA D 325  ALA D 327  0                                        
SHEET    2   K 2 VAL D 353  HIS D 355 -1  O  VAL D 353   N  ALA D 327           
SHEET    1   L 2 VAL D 336  VAL D 338  0                                        
SHEET    2   L 2 CYS D 344  ILE D 346 -1  O  CYS D 345   N  LEU D 337           
SHEET    1   M 5 ALA E 203  GLY E 211  0                                        
SHEET    2   M 5 GLY E 214  TRP E 221 -1  O  ARG E 218   N  GLU E 206           
SHEET    3   M 5 GLU E 224  PHE E 231 -1  O  VAL E 226   N  GLY E 219           
SHEET    4   M 5 TRP E 274  HIS E 278 -1  O  LEU E 275   N  LYS E 229           
SHEET    5   M 5 PHE E 259  ASP E 263 -1  N  ASP E 263   O  TRP E 274           
SHEET    1   N 2 ALA E 325  ALA E 327  0                                        
SHEET    2   N 2 VAL E 353  HIS E 355 -1  O  VAL E 353   N  ALA E 327           
SHEET    1   O 2 VAL E 336  VAL E 338  0                                        
SHEET    2   O 2 CYS E 344  ILE E 346 -1  O  CYS E 345   N  LEU E 337           
SHEET    1   P 5 ALA F 203  GLY F 211  0                                        
SHEET    2   P 5 GLY F 214  TRP F 221 -1  O  ARG F 218   N  GLU F 206           
SHEET    3   P 5 GLU F 224  PHE F 231 -1  O  VAL F 226   N  GLY F 219           
SHEET    4   P 5 TRP F 274  HIS F 278 -1  O  LEU F 275   N  LYS F 229           
SHEET    5   P 5 PHE F 259  ASP F 263 -1  N  ASP F 263   O  TRP F 274           
SHEET    1   Q 3 ALA F 325  ALA F 327  0                                        
SHEET    2   Q 3 VAL F 353  HIS F 355 -1  O  VAL F 353   N  ALA F 327           
SHEET    3   Q 3 ASP F 363  ILE F 364 -1  O  ASP F 363   N  MET F 354           
SHEET    1   R 2 VAL F 336  VAL F 338  0                                        
SHEET    2   R 2 CYS F 344  ILE F 346 -1  O  CYS F 345   N  LEU F 337           
SHEET    1   S 5 ALA G 203  GLY G 211  0                                        
SHEET    2   S 5 GLY G 214  TRP G 221 -1  O  ARG G 218   N  GLU G 206           
SHEET    3   S 5 GLU G 224  PHE G 231 -1  O  VAL G 226   N  GLY G 219           
SHEET    4   S 5 TRP G 274  HIS G 278 -1  O  LEU G 275   N  LYS G 229           
SHEET    5   S 5 PHE G 259  ASP G 263 -1  N  ALA G 261   O  ILE G 276           
SHEET    1   T 3 ALA G 325  ALA G 327  0                                        
SHEET    2   T 3 VAL G 353  SER G 356 -1  O  VAL G 353   N  ALA G 327           
SHEET    3   T 3 SER G 359  ILE G 364 -1  O  ASP G 363   N  MET G 354           
SHEET    1   U 2 VAL G 336  VAL G 338  0                                        
SHEET    2   U 2 CYS G 344  ILE G 346 -1  O  CYS G 345   N  LEU G 337           
SHEET    1   V 5 ALA H 203  GLY H 211  0                                        
SHEET    2   V 5 GLY H 214  TRP H 221 -1  O  ARG H 218   N  GLU H 206           
SHEET    3   V 5 GLU H 224  PHE H 231 -1  O  VAL H 226   N  GLY H 219           
SHEET    4   V 5 LEU H 273  HIS H 278 -1  O  THR H 277   N  ALA H 227           
SHEET    5   V 5 PHE H 259  MET H 264 -1  N  ASP H 263   O  TRP H 274           
SHEET    1   W 2 ALA H 325  ALA H 327  0                                        
SHEET    2   W 2 VAL H 353  HIS H 355 -1  O  VAL H 353   N  ALA H 327           
SHEET    1   X 2 VAL H 336  VAL H 338  0                                        
SHEET    2   X 2 CYS H 344  ILE H 346 -1  O  CYS H 345   N  LEU H 337           
SHEET    1   Y 5 ALA I 203  GLY I 211  0                                        
SHEET    2   Y 5 GLY I 214  TRP I 221 -1  O  ARG I 218   N  GLU I 206           
SHEET    3   Y 5 GLU I 224  PHE I 231 -1  O  VAL I 226   N  GLY I 219           
SHEET    4   Y 5 TRP I 274  HIS I 278 -1  O  LEU I 275   N  LYS I 229           
SHEET    5   Y 5 PHE I 259  ASP I 263 -1  N  ASP I 263   O  TRP I 274           
SHEET    1   Z 2 ALA I 325  ALA I 327  0                                        
SHEET    2   Z 2 VAL I 353  HIS I 355 -1  O  VAL I 353   N  ALA I 327           
SHEET    1  AA 2 VAL I 336  VAL I 338  0                                        
SHEET    2  AA 2 CYS I 344  ILE I 346 -1  O  CYS I 345   N  LEU I 337           
SHEET    1  AB 5 ALA J 203  GLY J 211  0                                        
SHEET    2  AB 5 GLY J 214  TRP J 221 -1  O  ARG J 218   N  GLU J 206           
SHEET    3  AB 5 GLU J 224  PHE J 231 -1  O  VAL J 226   N  GLY J 219           
SHEET    4  AB 5 TRP J 274  HIS J 278 -1  O  LEU J 275   N  LYS J 229           
SHEET    5  AB 5 PHE J 259  ASP J 263 -1  N  ASP J 263   O  TRP J 274           
SHEET    1  AC 2 VAL J 336  VAL J 338  0                                        
SHEET    2  AC 2 CYS J 344  ILE J 346 -1  O  CYS J 345   N  LEU J 337           
SHEET    1  AD 5 ALA K 203  GLY K 211  0                                        
SHEET    2  AD 5 GLY K 214  TRP K 221 -1  O  ARG K 218   N  GLU K 206           
SHEET    3  AD 5 GLU K 224  PHE K 231 -1  O  VAL K 226   N  GLY K 219           
SHEET    4  AD 5 LEU K 273  HIS K 278 -1  O  LEU K 275   N  LYS K 229           
SHEET    5  AD 5 PHE K 259  MET K 264 -1  N  ASP K 263   O  TRP K 274           
SHEET    1  AE 2 VAL K 336  VAL K 338  0                                        
SHEET    2  AE 2 CYS K 344  ILE K 346 -1  O  CYS K 345   N  LEU K 337           
SHEET    1  AF 5 ALA L 203  GLY L 211  0                                        
SHEET    2  AF 5 GLY L 214  TRP L 221 -1  O  ARG L 218   N  GLU L 206           
SHEET    3  AF 5 GLU L 224  PHE L 231 -1  O  VAL L 226   N  GLY L 219           
SHEET    4  AF 5 LEU L 273  HIS L 278 -1  O  LEU L 275   N  LYS L 229           
SHEET    5  AF 5 PHE L 259  MET L 264 -1  N  ASP L 263   O  TRP L 274           
SHEET    1  AG 2 ALA L 325  ALA L 327  0                                        
SHEET    2  AG 2 VAL L 353  HIS L 355 -1  O  HIS L 355   N  ALA L 325           
SHEET    1  AH 2 VAL L 336  VAL L 338  0                                        
SHEET    2  AH 2 CYS L 344  ILE L 346 -1  O  CYS L 345   N  LEU L 337           
SHEET    1  AI 5 ALA M 203  GLY M 211  0                                        
SHEET    2  AI 5 GLY M 214  TRP M 221 -1  O  ARG M 218   N  GLU M 206           
SHEET    3  AI 5 GLU M 224  PHE M 231 -1  O  VAL M 226   N  GLY M 219           
SHEET    4  AI 5 GLN M 272  HIS M 278 -1  O  LEU M 275   N  LYS M 229           
SHEET    5  AI 5 PHE M 259  THR M 265 -1  N  ALA M 261   O  ILE M 276           
SHEET    1  AJ 2 ALA M 325  ALA M 327  0                                        
SHEET    2  AJ 2 VAL M 353  HIS M 355 -1  O  VAL M 353   N  ALA M 327           
SHEET    1  AK 2 VAL M 336  VAL M 338  0                                        
SHEET    2  AK 2 CYS M 344  ILE M 346 -1  O  CYS M 345   N  LEU M 337           
SHEET    1  AL 5 ALA N 203  GLY N 211  0                                        
SHEET    2  AL 5 GLY N 214  TRP N 221 -1  O  ARG N 218   N  GLU N 206           
SHEET    3  AL 5 GLU N 224  PHE N 231 -1  O  VAL N 226   N  GLY N 219           
SHEET    4  AL 5 GLN N 272  HIS N 278 -1  O  LEU N 275   N  LYS N 229           
SHEET    5  AL 5 PHE N 259  THR N 265 -1  N  ASP N 263   O  TRP N 274           
SHEET    1  AM 2 ALA N 325  ALA N 327  0                                        
SHEET    2  AM 2 VAL N 353  HIS N 355 -1  O  VAL N 353   N  ALA N 327           
SHEET    1  AN 2 VAL N 336  VAL N 338  0                                        
SHEET    2  AN 2 CYS N 344  ILE N 346 -1  O  CYS N 345   N  LEU N 337           
SHEET    1  AO 5 ALA O 203  GLY O 211  0                                        
SHEET    2  AO 5 GLY O 214  TRP O 221 -1  O  ARG O 218   N  GLU O 206           
SHEET    3  AO 5 GLU O 224  PHE O 231 -1  O  VAL O 226   N  GLY O 219           
SHEET    4  AO 5 GLN O 272  HIS O 278 -1  O  LEU O 275   N  LYS O 229           
SHEET    5  AO 5 PHE O 259  THR O 265 -1  N  ASP O 263   O  TRP O 274           
SHEET    1  AP 2 ALA O 325  ALA O 327  0                                        
SHEET    2  AP 2 VAL O 353  HIS O 355 -1  O  VAL O 353   N  ALA O 327           
SHEET    1  AQ 2 VAL O 336  VAL O 338  0                                        
SHEET    2  AQ 2 CYS O 344  ILE O 346 -1  O  CYS O 345   N  LEU O 337           
SHEET    1  AR 5 ALA P 203  GLY P 211  0                                        
SHEET    2  AR 5 GLY P 214  TRP P 221 -1  O  ARG P 218   N  GLU P 206           
SHEET    3  AR 5 GLU P 224  PHE P 231 -1  O  VAL P 226   N  GLY P 219           
SHEET    4  AR 5 TRP P 274  HIS P 278 -1  O  LEU P 275   N  LYS P 229           
SHEET    5  AR 5 PHE P 259  ASP P 263 -1  N  ASP P 263   O  TRP P 274           
SHEET    1  AS 2 VAL P 336  VAL P 338  0                                        
SHEET    2  AS 2 CYS P 344  ILE P 346 -1  O  CYS P 345   N  LEU P 337           
SHEET    1  AT 5 ALA Q 203  GLY Q 211  0                                        
SHEET    2  AT 5 GLY Q 214  TRP Q 221 -1  O  ARG Q 218   N  GLU Q 206           
SHEET    3  AT 5 GLU Q 224  PHE Q 231 -1  O  VAL Q 226   N  GLY Q 219           
SHEET    4  AT 5 TRP Q 274  HIS Q 278 -1  O  THR Q 277   N  ALA Q 227           
SHEET    5  AT 5 PHE Q 259  ASP Q 263 -1  N  ASP Q 263   O  TRP Q 274           
SHEET    1  AU 3 ALA Q 325  ALA Q 327  0                                        
SHEET    2  AU 3 VAL Q 353  SER Q 356 -1  O  VAL Q 353   N  ALA Q 327           
SHEET    3  AU 3 TYR Q 361  ILE Q 364 -1  O  ASP Q 363   N  MET Q 354           
SHEET    1  AV 2 VAL Q 336  VAL Q 338  0                                        
SHEET    2  AV 2 CYS Q 344  ILE Q 346 -1  O  CYS Q 345   N  LEU Q 337           
SHEET    1  AW 5 ALA R 203  GLY R 211  0                                        
SHEET    2  AW 5 GLY R 214  TRP R 221 -1  O  ARG R 218   N  GLU R 206           
SHEET    3  AW 5 GLU R 224  PHE R 231 -1  O  VAL R 226   N  GLY R 219           
SHEET    4  AW 5 TRP R 274  HIS R 278 -1  O  LEU R 275   N  LYS R 229           
SHEET    5  AW 5 PHE R 259  ASP R 263 -1  N  ASP R 263   O  TRP R 274           
SHEET    1  AX 2 ALA R 325  ALA R 327  0                                        
SHEET    2  AX 2 VAL R 353  HIS R 355 -1  O  HIS R 355   N  ALA R 325           
SHEET    1  AY 2 VAL R 336  VAL R 338  0                                        
SHEET    2  AY 2 CYS R 344  ILE R 346 -1  O  CYS R 345   N  LEU R 337           
SHEET    1  AZ 5 ALA S 203  GLY S 211  0                                        
SHEET    2  AZ 5 GLY S 214  TRP S 221 -1  O  ARG S 218   N  GLU S 206           
SHEET    3  AZ 5 GLU S 224  PHE S 231 -1  O  VAL S 226   N  GLY S 219           
SHEET    4  AZ 5 LEU S 273  HIS S 278 -1  O  LEU S 275   N  LYS S 229           
SHEET    5  AZ 5 PHE S 259  MET S 264 -1  N  ASP S 263   O  TRP S 274           
SHEET    1  BA 2 ALA S 325  ALA S 327  0                                        
SHEET    2  BA 2 VAL S 353  HIS S 355 -1  O  VAL S 353   N  ALA S 327           
SHEET    1  BB 2 VAL S 336  VAL S 338  0                                        
SHEET    2  BB 2 CYS S 344  ILE S 346 -1  O  CYS S 345   N  LEU S 337           
SHEET    1  BC 5 ALA T 203  GLY T 211  0                                        
SHEET    2  BC 5 GLY T 214  TRP T 221 -1  O  ARG T 218   N  GLU T 206           
SHEET    3  BC 5 GLU T 224  PHE T 231 -1  O  VAL T 226   N  GLY T 219           
SHEET    4  BC 5 TRP T 274  HIS T 278 -1  O  LEU T 275   N  LYS T 229           
SHEET    5  BC 5 PHE T 259  ASP T 263 -1  N  ASP T 263   O  TRP T 274           
SHEET    1  BD 3 ALA T 325  ALA T 327  0                                        
SHEET    2  BD 3 VAL T 353  HIS T 355 -1  O  HIS T 355   N  ALA T 325           
SHEET    3  BD 3 ASP T 363  ILE T 364 -1  O  ASP T 363   N  MET T 354           
SHEET    1  BE 2 VAL T 336  VAL T 338  0                                        
SHEET    2  BE 2 CYS T 344  ILE T 346 -1  O  CYS T 345   N  LEU T 337           
SHEET    1  BF 5 ALA U 203  GLY U 211  0                                        
SHEET    2  BF 5 GLY U 214  TRP U 221 -1  O  ARG U 218   N  GLU U 206           
SHEET    3  BF 5 GLU U 224  PHE U 231 -1  O  VAL U 226   N  GLY U 219           
SHEET    4  BF 5 LEU U 273  HIS U 278 -1  O  LEU U 275   N  LYS U 229           
SHEET    5  BF 5 PHE U 259  MET U 264 -1  N  ASP U 263   O  TRP U 274           
SHEET    1  BG 3 ALA U 325  ALA U 327  0                                        
SHEET    2  BG 3 VAL U 353  HIS U 355 -1  O  VAL U 353   N  ALA U 327           
SHEET    3  BG 3 ASP U 363  ILE U 364 -1  O  ASP U 363   N  MET U 354           
SHEET    1  BH 2 VAL U 336  VAL U 338  0                                        
SHEET    2  BH 2 CYS U 344  ILE U 346 -1  O  CYS U 345   N  LEU U 337           
SHEET    1  BI 5 ALA V 203  GLY V 211  0                                        
SHEET    2  BI 5 GLY V 214  TRP V 221 -1  O  ARG V 218   N  GLU V 206           
SHEET    3  BI 5 GLU V 224  PHE V 231 -1  O  VAL V 226   N  GLY V 219           
SHEET    4  BI 5 LEU V 273  HIS V 278 -1  O  LEU V 275   N  LYS V 229           
SHEET    5  BI 5 PHE V 259  MET V 264 -1  N  ASP V 263   O  TRP V 274           
SHEET    1  BJ 2 VAL V 336  VAL V 338  0                                        
SHEET    2  BJ 2 CYS V 344  ILE V 346 -1  O  CYS V 345   N  LEU V 337           
SHEET    1  BK 5 ALA W 203  GLY W 211  0                                        
SHEET    2  BK 5 GLY W 214  TRP W 221 -1  O  ARG W 218   N  GLU W 206           
SHEET    3  BK 5 GLU W 224  PHE W 231 -1  O  VAL W 226   N  GLY W 219           
SHEET    4  BK 5 TRP W 274  HIS W 278 -1  O  LEU W 275   N  LYS W 229           
SHEET    5  BK 5 PHE W 259  ASP W 263 -1  N  ASP W 263   O  TRP W 274           
SHEET    1  BL 2 VAL W 336  VAL W 338  0                                        
SHEET    2  BL 2 CYS W 344  ILE W 346 -1  O  CYS W 345   N  LEU W 337           
SHEET    1  BM 5 ALA X 203  GLY X 211  0                                        
SHEET    2  BM 5 GLY X 214  TRP X 221 -1  O  ARG X 218   N  GLU X 206           
SHEET    3  BM 5 GLU X 224  PHE X 231 -1  O  VAL X 226   N  GLY X 219           
SHEET    4  BM 5 TRP X 274  HIS X 278 -1  O  LEU X 275   N  LYS X 229           
SHEET    5  BM 5 PHE X 259  ASP X 263 -1  N  ASP X 263   O  TRP X 274           
SHEET    1  BN 2 VAL X 336  VAL X 338  0                                        
SHEET    2  BN 2 CYS X 344  ILE X 346 -1  O  CYS X 345   N  LEU X 337           
CISPEP   1 ASP C  360    TYR C  361          0        22.84                     
CISPEP   2 ASP D  360    TYR D  361          0        21.26                     
CISPEP   3 ASP H  360    TYR H  361          0        22.48                     
CISPEP   4 ASP N  360    TYR N  361          0        22.92                     
CISPEP   5 ASP O  360    TYR O  361          0        23.26                     
CISPEP   6 ASP S  360    TYR S  361          0        22.23                     
SITE     1 AC1 13 VAL A 216  ALA A 227  LYS A 229  THR A 277                    
SITE     2 AC1 13 HIS A 278  TYR A 279  GLU A 281  GLY A 283                    
SITE     3 AC1 13 ASP A 287  ARG A 334  ASN A 335  LEU A 337                    
SITE     4 AC1 13 ARG F 291                                                     
SITE     1 AC2 15 LEU B 257  THR B 277  HIS B 278  TYR B 279                    
SITE     2 AC2 15 HIS B 280  GLU B 281  HIS B 282  GLY B 283                    
SITE     3 AC2 15 ASP B 287  ARG B 291  ARG B 334  ASN B 335                    
SITE     4 AC2 15 LEU B 337  ALA B 347  ASP B 348                               
SITE     1 AC3 12 VAL C 208  VAL C 216  ALA C 227  LEU C 257                    
SITE     2 AC3 12 THR C 277  HIS C 278  TYR C 279  HIS C 280                    
SITE     3 AC3 12 GLU C 281  ARG C 334  ASN C 335  LEU C 337                    
SITE     1 AC4 13 VAL D 208  VAL D 216  ALA D 227  LEU D 257                    
SITE     2 AC4 13 THR D 277  HIS D 278  TYR D 279  HIS D 280                    
SITE     3 AC4 13 GLU D 281  GLY D 283  ASP D 287  ARG D 334                    
SITE     4 AC4 13 LEU D 337                                                     
SITE     1 AC5 14 VAL E 216  ALA E 227  LEU E 257  THR E 277                    
SITE     2 AC5 14 HIS E 278  HIS E 280  GLU E 281  GLY E 283                    
SITE     3 AC5 14 ASP E 287  ARG E 334  ASN E 335  LEU E 337                    
SITE     4 AC5 14 ALA E 347  ARG H 291                                          
SITE     1 AC6 14 ARG A 291  VAL F 216  ALA F 227  LEU F 257                    
SITE     2 AC6 14 THR F 277  HIS F 278  HIS F 280  GLU F 281                    
SITE     3 AC6 14 GLY F 283  ASP F 287  ARG F 334  ASN F 335                    
SITE     4 AC6 14 LEU F 337  ALA F 347                                          
SITE     1 AC7 14 VAL G 208  ALA G 227  LEU G 257  THR G 277                    
SITE     2 AC7 14 HIS G 278  TYR G 279  HIS G 280  GLU G 281                    
SITE     3 AC7 14 GLY G 283  ARG G 334  ASN G 335  LEU G 337                    
SITE     4 AC7 14 ALA G 347  ARG J 291                                          
SITE     1 AC8 14 ARG E 291  ALA H 227  LEU H 257  THR H 277                    
SITE     2 AC8 14 HIS H 278  TYR H 279  HIS H 280  GLU H 281                    
SITE     3 AC8 14 GLY H 283  ASP H 287  ARG H 334  ASN H 335                    
SITE     4 AC8 14 LEU H 337  ALA H 347                                          
SITE     1 AC9 15 VAL I 208  VAL I 216  ALA I 227  LEU I 257                    
SITE     2 AC9 15 THR I 277  HIS I 278  TYR I 279  HIS I 280                    
SITE     3 AC9 15 GLU I 281  GLY I 283  ASP I 287  ARG I 334                    
SITE     4 AC9 15 ASN I 335  LEU I 337  ALA I 347                               
SITE     1 BC1 13 ARG G 291  VAL J 208  VAL J 216  ALA J 227                    
SITE     2 BC1 13 THR J 277  TYR J 279  HIS J 280  GLU J 281                    
SITE     3 BC1 13 GLY J 283  ASP J 287  ARG J 334  LEU J 337                    
SITE     4 BC1 13 ALA J 347                                                     
SITE     1 BC2 12 VAL K 208  ALA K 227  LEU K 257  THR K 277                    
SITE     2 BC2 12 HIS K 278  TYR K 279  HIS K 280  GLY K 283                    
SITE     3 BC2 12 ASP K 287  LEU K 337  ALA K 347  ASP K 348                    
SITE     1 BC3 15 VAL L 216  ALA L 227  LYS L 229  LEU L 257                    
SITE     2 BC3 15 THR L 277  HIS L 278  HIS L 280  GLU L 281                    
SITE     3 BC3 15 GLY L 283  ASP L 287  ARG L 291  ARG L 334                    
SITE     4 BC3 15 ASN L 335  LEU L 337  ARG Q 291                               
SITE     1 BC4 13 VAL M 208  VAL M 216  ALA M 227  LEU M 257                    
SITE     2 BC4 13 THR M 277  HIS M 278  TYR M 279  HIS M 280                    
SITE     3 BC4 13 GLU M 281  GLY M 283  ASP M 287  ARG M 291                    
SITE     4 BC4 13 LEU M 337                                                     
SITE     1 BC5 13 VAL N 208  VAL N 216  ALA N 227  LEU N 257                    
SITE     2 BC5 13 THR N 277  TYR N 279  HIS N 280  GLU N 281                    
SITE     3 BC5 13 GLY N 283  ARG N 291  ARG N 334  ASN N 335                    
SITE     4 BC5 13 LEU N 337                                                     
SITE     1 BC6 12 ALA O 227  LEU O 257  THR O 277  HIS O 278                    
SITE     2 BC6 12 HIS O 280  GLU O 281  GLY O 283  ASP O 287                    
SITE     3 BC6 12 ARG O 334  ASN O 335  LEU O 337  ALA O 347                    
SITE     1 BC7 15 VAL P 208  ALA P 227  LYS P 229  LEU P 257                    
SITE     2 BC7 15 THR P 277  HIS P 278  HIS P 280  GLU P 281                    
SITE     3 BC7 15 GLY P 283  ASP P 287  ARG P 334  ASN P 335                    
SITE     4 BC7 15 LEU P 337  ALA P 347  ARG S 291                               
SITE     1 BC8 15 ARG L 291  GLN L 292  VAL Q 208  VAL Q 216                    
SITE     2 BC8 15 ALA Q 227  LEU Q 257  THR Q 277  HIS Q 278                    
SITE     3 BC8 15 TYR Q 279  HIS Q 280  GLU Q 281  GLY Q 283                    
SITE     4 BC8 15 ASP Q 287  ASN Q 335  LEU Q 337                               
SITE     1 BC9 12 ALA R 227  LEU R 257  THR R 277  HIS R 278                    
SITE     2 BC9 12 HIS R 280  GLU R 281  GLY R 283  ASP R 287                    
SITE     3 BC9 12 ASN R 335  LEU R 337  ALA R 347  ARG U 291                    
SITE     1 CC1 14 ARG P 291  VAL S 208  VAL S 216  LYS S 229                    
SITE     2 CC1 14 LEU S 257  THR S 277  HIS S 278  TYR S 279                    
SITE     3 CC1 14 HIS S 280  GLU S 281  GLY S 283  ARG S 334                    
SITE     4 CC1 14 ASN S 335  LEU S 337                                          
SITE     1 CC2 11 VAL T 208  VAL T 216  ALA T 227  LYS T 229                    
SITE     2 CC2 11 THR T 277  TYR T 279  HIS T 280  GLU T 281                    
SITE     3 CC2 11 GLY T 283  ASP T 287  LEU T 337                               
SITE     1 CC3 12 ARG R 291  VAL U 208  VAL U 216  LEU U 257                    
SITE     2 CC3 12 THR U 277  HIS U 278  TYR U 279  HIS U 280                    
SITE     3 CC3 12 GLU U 281  GLY U 283  ASN U 335  LEU U 337                    
SITE     1 CC4 14 VAL V 216  ALA V 227  LEU V 257  THR V 277                    
SITE     2 CC4 14 HIS V 278  TYR V 279  HIS V 280  GLU V 281                    
SITE     3 CC4 14 GLY V 283  ASP V 287  ARG V 334  ASN V 335                    
SITE     4 CC4 14 LEU V 337  ALA V 347                                          
SITE     1 CC5 15 VAL W 208  ALA W 227  LEU W 257  THR W 277                    
SITE     2 CC5 15 HIS W 278  TYR W 279  HIS W 280  GLU W 281                    
SITE     3 CC5 15 GLY W 283  ASP W 287  ARG W 291  ARG W 334                    
SITE     4 CC5 15 ASN W 335  LEU W 337  ALA W 347                               
SITE     1 CC6 13 ALA X 227  LYS X 229  HIS X 278  HIS X 280                    
SITE     2 CC6 13 GLU X 281  HIS X 282  GLY X 283  ASP X 287                    
SITE     3 CC6 13 ARG X 334  ASN X 335  LEU X 337  ALA X 347                    
SITE     4 CC6 13 ASP X 348                                                     
CRYST1  118.770  118.770  510.791  90.00  90.00 120.00 P 32         72          
ORIGX1      1.000000  0.000000  0.000000        0.00000                         
ORIGX2      0.000000  1.000000  0.000000        0.00000                         
ORIGX3      0.000000  0.000000  1.000000        0.00000                         
SCALE1      0.008420  0.004861  0.000000        0.00000                         
SCALE2      0.000000  0.009722  0.000000        0.00000                         
SCALE3      0.000000  0.000000  0.001958        0.00000                         
ATOM      1  N   MET A   0      67.025 -61.000  -8.091  1.00 40.73           N  
ATOM      2  CA  MET A   0      66.766 -59.541  -7.918  1.00 39.02           C  
ATOM      3  C   MET A   0      66.963 -58.800  -9.242  1.00 42.85           C  
ATOM      4  O   MET A   0      68.008 -58.957  -9.910  1.00 40.97           O  
ATOM      5  CB  MET A   0      67.695 -58.937  -6.863  1.00 34.39           C  
ATOM      6  N   GLN A 195      65.956 -57.978  -9.579  1.00 37.78           N  
ATOM      7  CA  GLN A 195      65.961 -57.060 -10.722  1.00 30.58           C  
ATOM      8  C   GLN A 195      66.618 -55.694 -10.393  1.00 27.82           C  
ATOM      9  O   GLN A 195      66.730 -54.809 -11.255  1.00 30.08           O  
ATOM     10  CB  GLN A 195      64.515 -56.807 -11.168  1.00 28.49           C  
ATOM     11  CG  GLN A 195      63.642 -58.077 -11.357  1.00 27.91           C  
ATOM     12  CD  GLN A 195      62.183 -57.715 -11.482  1.00 25.31           C  
ATOM     13  OE1 GLN A 195      61.875 -56.577 -11.755  1.00 24.09           O  
ATOM     14  NE2 GLN A 195      61.285 -58.669 -11.287  1.00 25.03           N  
ATOM     15  N   ARG A 196      67.032 -55.493  -9.150  1.00 47.73           N  
ANISOU   15  N   ARG A 196     6904   6362   4866    265   -442   -150       N  
ATOM     16  CA  ARG A 196      67.532 -54.168  -8.738  1.00 45.70           C  
ANISOU   16  CA  ARG A 196     6657   6092   4611    221   -517   -170       C  
ATOM     17  C   ARG A 196      68.771 -53.770  -9.531  1.00 42.53           C  
ANISOU   17  C   ARG A 196     6150   5724   4283    185   -567   -150       C  
ATOM     18  O   ARG A 196      68.824 -52.677 -10.080  1.00 40.56           O  
ANISOU   18  O   ARG A 196     5874   5465   4070    139   -576   -159       O  
ATOM     19  CB  ARG A 196      67.830 -54.108  -7.234  1.00 43.36           C  
ANISOU   19  CB  ARG A 196     6447   5781   4244    230   -589   -184       C  
ATOM     20  N   THR A 197      69.741 -54.680  -9.613  1.00 41.87           N  
ANISOU   20  N   THR A 197     6005   5678   4224    209   -594   -119       N  
ATOM     21  CA  THR A 197      71.068 -54.348 -10.147  1.00 41.20           C  
ANISOU   21  CA  THR A 197     5815   5632   4206    177   -650    -99       C  
ATOM     22  C   THR A 197      71.171 -54.514 -11.647  1.00 39.71           C  
ANISOU   22  C   THR A 197     5532   5472   4084    168   -583    -80       C  
ATOM     23  O   THR A 197      72.115 -53.999 -12.248  1.00 41.96           O  
ANISOU   23  O   THR A 197     5729   5787   4427    129   -613    -65       O  
ATOM     24  CB  THR A 197      72.214 -55.149  -9.450  1.00 42.62           C  
ANISOU   24  CB  THR A 197     5964   5844   4386    210   -725    -76       C  
ATOM     25  OG1 THR A 197      72.421 -56.416 -10.098  1.00 40.66           O  
ANISOU   25  OG1 THR A 197     5658   5624   4167    261   -673    -48       O  
ATOM     26  CG2 THR A 197      71.931 -55.317  -7.914  1.00 42.18           C  
ANISOU   26  CG2 THR A 197     6023   5758   4243    233   -779    -90       C  
ATOM     27  N   VAL A 198      70.216 -55.227 -12.245  1.00 38.09           N  
ANISOU   27  N   VAL A 198     5346   5259   3868    201   -493    -79       N  
ATOM     28  CA  VAL A 198      70.051 -55.274 -13.703  1.00 37.16           C  
ANISOU   28  CA  VAL A 198     5159   5159   3797    188   -423    -68       C  
ATOM     29  C   VAL A 198      69.671 -53.889 -14.229  1.00 36.81           C  
ANISOU   29  C   VAL A 198     5118   5096   3771    129   -421    -80       C  
ATOM     30  O   VAL A 198      70.064 -53.511 -15.330  1.00 37.27           O  
ANISOU   30  O   VAL A 198     5105   5177   3877     95   -400    -64       O  
ATOM     31  CB  VAL A 198      69.005 -56.348 -14.155  1.00 36.95           C  
ANISOU   31  CB  VAL A 198     5165   5123   3749    231   -334    -69       C  
ATOM     32  CG1 VAL A 198      68.498 -56.056 -15.560  1.00 37.15           C  
ANISOU   32  CG1 VAL A 198     5152   5156   3807    206   -267    -67       C  
ATOM     33  CG2 VAL A 198      69.601 -57.763 -14.111  1.00 36.29           C  
ANISOU   33  CG2 VAL A 198     5053   5062   3672    286   -325    -50       C  
ATOM     34  N   ALA A 199      68.925 -53.121 -13.438  1.00 36.07           N  
ANISOU   34  N   ALA A 199     5109   4958   3637    117   -441   -107       N  
ATOM     35  CA  ALA A 199      68.650 -51.717 -13.775  1.00 35.16           C  
ANISOU   35  CA  ALA A 199     5006   4814   3539     64   -453   -120       C  
ATOM     36  C   ALA A 199      69.860 -50.814 -13.518  1.00 35.55           C  
ANISOU   36  C   ALA A 199     5016   4869   3618     10   -540   -115       C  
ATOM     37  O   ALA A 199      69.975 -49.726 -14.057  1.00 35.01           O  
ANISOU   37  O   ALA A 199     4933   4786   3583    -43   -552   -113       O  
ATOM     38  CB  ALA A 199      67.464 -51.227 -12.998  1.00 34.27           C  
ANISOU   38  CB  ALA A 199     4995   4649   3374     77   -443   -155       C  
ATOM     39  N   ARG A 200      70.760 -51.255 -12.668  1.00 37.30           N  
ANISOU   39  N   ARG A 200     5226   5113   3832     21   -603   -110       N  
ATOM     40  CA  ARG A 200      71.884 -50.411 -12.273  1.00 39.97           C  
ANISOU   40  CA  ARG A 200     5531   5457   4196    -32   -696   -109       C  
ATOM     41  C   ARG A 200      73.008 -50.464 -13.298  1.00 40.66           C  
ANISOU   41  C   ARG A 200     5491   5598   4359    -65   -696    -73       C  
ATOM     42  O   ARG A 200      73.678 -49.450 -13.536  1.00 40.40           O  
ANISOU   42  O   ARG A 200     5418   5565   4366   -133   -741    -67       O  
ATOM     43  CB  ARG A 200      72.409 -50.821 -10.890  1.00 40.04           C  
ANISOU   43  CB  ARG A 200     5579   5469   4162     -8   -777   -118       C  
ATOM     44  N   GLN A 201      73.197 -51.642 -13.900  1.00 41.45           N  
ANISOU   44  N   GLN A 201     5530   5742   4476    -17   -641    -51       N  
ATOM     45  CA  GLN A 201      74.270 -51.864 -14.883  1.00 41.61           C  
ANISOU   45  CA  GLN A 201     5425   5820   4564    -36   -627    -19       C  
ATOM     46  C   GLN A 201      73.902 -51.467 -16.314  1.00 41.23           C  
ANISOU   46  C   GLN A 201     5343   5776   4546    -68   -548     -6       C  
ATOM     47  O   GLN A 201      74.797 -51.217 -17.122  1.00 43.81           O  
ANISOU   47  O   GLN A 201     5573   6143   4926   -108   -541     18       O  
ATOM     48  CB  GLN A 201      74.714 -53.330 -14.887  1.00 41.78           C  
ANISOU   48  CB  GLN A 201     5399   5883   4592     36   -604     -3       C  
ATOM     49  CG  GLN A 201      75.464 -53.809 -13.630  1.00 41.66           C  
ANISOU   49  CG  GLN A 201     5385   5879   4562     67   -694     -2       C  
ATOM     50  CD  GLN A 201      75.465 -55.334 -13.490  1.00 40.78           C  
ANISOU   50  CD  GLN A 201     5271   5783   4438    154   -662      8       C  
ATOM     51  OE1 GLN A 201      74.448 -55.991 -13.729  1.00 39.31           O  
ANISOU   51  OE1 GLN A 201     5147   5573   4216    194   -588      0       O  
ATOM     52  NE2 GLN A 201      76.604 -55.895 -13.097  1.00 40.36           N  
ANISOU   52  NE2 GLN A 201     5148   5770   4416    183   -721     27       N  
ATOM     53  N   VAL A 202      72.608 -51.410 -16.639  1.00 40.11           N  
ANISOU   53  N   VAL A 202     5275   5596   4368    -53   -488    -20       N  
ATOM     54  CA  VAL A 202      72.188 -51.074 -18.014  1.00 38.21           C  
ANISOU   54  CA  VAL A 202     5010   5359   4148    -80   -418     -6       C  
ATOM     55  C   VAL A 202      72.607 -49.667 -18.396  1.00 38.17           C  
ANISOU   55  C   VAL A 202     4986   5340   4177   -163   -452      4       C  
ATOM     56  O   VAL A 202      72.340 -48.722 -17.662  1.00 38.29           O  
ANISOU   56  O   VAL A 202     5063   5305   4177   -192   -507    -13       O  
ATOM     57  CB  VAL A 202      70.673 -51.214 -18.242  1.00 37.27           C  
ANISOU   57  CB  VAL A 202     4973   5200   3986    -50   -359    -24       C  
ATOM     58  CG1 VAL A 202      70.279 -50.656 -19.650  1.00 36.23           C  
ANISOU   58  CG1 VAL A 202     4821   5069   3875    -87   -304     -6       C  
ATOM     59  CG2 VAL A 202      70.265 -52.668 -18.148  1.00 36.52           C  
ANISOU   59  CG2 VAL A 202     4889   5122   3865     20   -311    -29       C  
ATOM     60  N   ALA A 203      73.278 -49.554 -19.543  1.00 37.78           N  
ANISOU   60  N   ALA A 203     4851   5331   4170   -200   -416     35       N  
ATOM     61  CA  ALA A 203      73.647 -48.267 -20.127  1.00 37.92           C  
ANISOU   61  CA  ALA A 203     4849   5337   4222   -284   -434     55       C  
ATOM     62  C   ALA A 203      72.659 -47.959 -21.243  1.00 37.18           C  
ANISOU   62  C   ALA A 203     4792   5220   4112   -292   -365     64       C  
ATOM     63  O   ALA A 203      72.371 -48.820 -22.074  1.00 37.20           O  
ANISOU   63  O   ALA A 203     4773   5255   4105   -255   -294     73       O  
ATOM     64  CB  ALA A 203      75.070 -48.310 -20.674  1.00 38.26           C  
ANISOU   64  CB  ALA A 203     4770   5444   4322   -327   -435     87       C  
ATOM     65  N   LEU A 204      72.147 -46.734 -21.252  1.00 36.46           N  
ANISOU   65  N   LEU A 204     4762   5071   4019   -338   -392     62       N  
ATOM     66  CA  LEU A 204      71.203 -46.293 -22.248  1.00 35.53           C  
ANISOU   66  CA  LEU A 204     4684   4925   3887   -347   -343     74       C  
ATOM     67  C   LEU A 204      71.972 -45.709 -23.404  1.00 36.54           C  
ANISOU   67  C   LEU A 204     4751   5080   4052   -419   -321    118       C  
ATOM     68  O   LEU A 204      72.817 -44.842 -23.184  1.00 37.85           O  
ANISOU   68  O   LEU A 204     4891   5236   4252   -487   -372    132       O  
ATOM     69  CB  LEU A 204      70.298 -45.218 -21.666  1.00 35.08           C  
ANISOU   69  CB  LEU A 204     4725   4787   3815   -356   -385     52       C  
ATOM     70  CG  LEU A 204      69.474 -45.635 -20.461  1.00 34.33           C  
ANISOU   70  CG  LEU A 204     4701   4661   3680   -291   -402      8       C  
ATOM     71  CD1 LEU A 204      68.765 -44.416 -19.921  1.00 34.31           C  
ANISOU   71  CD1 LEU A 204     4787   4578   3668   -306   -444    -14       C  
ATOM     72  CD2 LEU A 204      68.490 -46.707 -20.868  1.00 33.17           C  
ANISOU   72  CD2 LEU A 204     4565   4534   3503   -224   -332      1       C  
ATOM     73  N   VAL A 205      71.665 -46.157 -24.629  1.00 35.96           N  
ANISOU   73  N   VAL A 205     4658   5037   3966   -409   -247    140       N  
ATOM     74  CA  VAL A 205      72.416 -45.742 -25.816  1.00 36.26           C  
ANISOU   74  CA  VAL A 205     4636   5111   4030   -475   -212    184       C  
ATOM     75  C   VAL A 205      71.601 -44.913 -26.831  1.00 35.54           C  
ANISOU   75  C   VAL A 205     4603   4979   3920   -508   -188    210       C  
ATOM     76  O   VAL A 205      72.090 -43.919 -27.360  1.00 36.00           O  
ANISOU   76  O   VAL A 205     4652   5024   4000   -585   -199    245       O  
ATOM     77  CB  VAL A 205      72.945 -46.948 -26.574  1.00 37.20           C  
ANISOU   77  CB  VAL A 205     4678   5308   4147   -443   -140    194       C  
ATOM     78  CG1 VAL A 205      73.735 -46.479 -27.802  1.00 39.54           C  
ANISOU   78  CG1 VAL A 205     4915   5645   4464   -515    -95    240       C  
ATOM     79  CG2 VAL A 205      73.791 -47.822 -25.672  1.00 36.99           C  
ANISOU   79  CG2 VAL A 205     4588   5322   4142   -404   -163    174       C  
ATOM     80  N   GLU A 206      70.377 -45.342 -27.125  1.00 33.45           N  
ANISOU   80  N   GLU A 206     4396   4697   3616   -453   -157    195       N  
ATOM     81  CA  GLU A 206      69.571 -44.665 -28.128  1.00 32.65           C  
ANISOU   81  CA  GLU A 206     4346   4563   3495   -475   -138    221       C  
ATOM     82  C   GLU A 206      68.100 -44.651 -27.732  1.00 32.00           C  
ANISOU   82  C   GLU A 206     4345   4427   3386   -416   -152    191       C  
ATOM     83  O   GLU A 206      67.562 -45.683 -27.347  1.00 30.86           O  
ANISOU   83  O   GLU A 206     4203   4300   3220   -351   -130    159       O  
ATOM     84  CB  GLU A 206      69.745 -45.386 -29.481  1.00 31.52           C  
ANISOU   84  CB  GLU A 206     4162   4482   3329   -477    -61    247       C  
ATOM     85  CG  GLU A 206      69.198 -44.670 -30.713  1.00 31.02           C  
ANISOU   85  CG  GLU A 206     4142   4400   3244   -515    -41    287       C  
ATOM     86  CD  GLU A 206      69.192 -45.562 -31.974  1.00 30.54           C  
ANISOU   86  CD  GLU A 206     4056   4401   3145   -504     36    302       C  
ATOM     87  OE1 GLU A 206      68.463 -45.225 -32.942  1.00 29.56           O  
ANISOU   87  OE1 GLU A 206     3981   4262   2987   -515     50    326       O  
ATOM     88  OE2 GLU A 206      69.917 -46.592 -31.986  1.00 30.12           O  
ANISOU   88  OE2 GLU A 206     3938   4411   3095   -481     79    288       O  
ATOM     89  N   CYS A 207      67.459 -43.488 -27.876  1.00 32.51           N  
ANISOU   89  N   CYS A 207     4473   4426   3453   -440   -185    204       N  
ATOM     90  CA  CYS A 207      66.018 -43.365 -27.712  1.00 32.87           C  
ANISOU   90  CA  CYS A 207     4587   4423   3479   -386   -193    182       C  
ATOM     91  C   CYS A 207      65.344 -43.706 -29.020  1.00 33.40           C  
ANISOU   91  C   CYS A 207     4657   4514   3517   -377   -146    207       C  
ATOM     92  O   CYS A 207      65.489 -42.983 -29.995  1.00 33.65           O  
ANISOU   92  O   CYS A 207     4699   4535   3548   -427   -145    251       O  
ATOM     93  CB  CYS A 207      65.641 -41.936 -27.316  1.00 33.28           C  
ANISOU   93  CB  CYS A 207     4704   4388   3549   -410   -251    184       C  
ATOM     94  SG  CYS A 207      63.932 -41.659 -27.143  1.00 33.33           S  
ANISOU   94  SG  CYS A 207     4785   4337   3542   -342   -259    159       S  
ATOM     95  N   VAL A 208      64.584 -44.794 -29.028  1.00 34.45           N  
ANISOU   95  N   VAL A 208     4788   4675   3624   -316   -112    181       N  
ATOM     96  CA  VAL A 208      63.946 -45.292 -30.248  1.00 34.98           C  
ANISOU   96  CA  VAL A 208     4857   4772   3660   -306    -70    199       C  
ATOM     97  C   VAL A 208      62.429 -45.041 -30.278  1.00 35.53           C  
ANISOU   97  C   VAL A 208     4979   4798   3719   -263    -88    187       C  
ATOM     98  O   VAL A 208      61.759 -45.388 -31.248  1.00 37.16           O  
ANISOU   98  O   VAL A 208     5193   5024   3899   -254    -66    200       O  
ATOM     99  CB  VAL A 208      64.226 -46.792 -30.414  1.00 34.51           C  
ANISOU   99  CB  VAL A 208     4752   4779   3579   -275    -16    179       C  
ATOM    100  CG1 VAL A 208      65.744 -47.052 -30.506  1.00 34.53           C  
ANISOU  100  CG1 VAL A 208     4691   4830   3596   -312      4    194       C  
ATOM    101  CG2 VAL A 208      63.577 -47.576 -29.268  1.00 33.41           C  
ANISOU  101  CG2 VAL A 208     4624   4630   3439   -211    -20    131       C  
ATOM    102  N   GLY A 209      61.892 -44.433 -29.226  1.00 35.81           N  
ANISOU  102  N   GLY A 209     5051   4778   3776   -236   -128    160       N  
ATOM    103  CA  GLY A 209      60.462 -44.131 -29.157  1.00 35.91           C  
ANISOU  103  CA  GLY A 209     5106   4750   3788   -190   -143    146       C  
ATOM    104  C   GLY A 209      60.132 -43.120 -28.060  1.00 37.77           C  
ANISOU  104  C   GLY A 209     5385   4913   4051   -172   -188    123       C  
ATOM    105  O   GLY A 209      60.805 -43.064 -27.019  1.00 35.99           O  
ANISOU  105  O   GLY A 209     5160   4678   3835   -178   -203     98       O  
ATOM    106  N   LYS A 210      59.090 -42.324 -28.300  1.00 39.81           N  
ANISOU  106  N   LYS A 210     5683   5120   4320   -149   -213    129       N  
ATOM    107  CA  LYS A 210      58.609 -41.319 -27.343  1.00 41.93           C  
ANISOU  107  CA  LYS A 210     6003   5314   4614   -122   -252    103       C  
ATOM    108  C   LYS A 210      57.127 -41.046 -27.568  1.00 44.72           C  
ANISOU  108  C   LYS A 210     6377   5637   4976    -64   -256     96       C  
ATOM    109  O   LYS A 210      56.661 -41.012 -28.707  1.00 45.96           O  
ANISOU  109  O   LYS A 210     6528   5807   5127    -68   -257    133       O  
ATOM    110  CB  LYS A 210      59.392 -40.004 -27.467  1.00 42.30           C  
ANISOU  110  CB  LYS A 210     6086   5303   4684   -179   -297    133       C  
ATOM    111  N   GLY A 211      56.390 -40.846 -26.481  1.00 48.04           N  
ANISOU  111  N   GLY A 211     6822   6021   5410     -9   -260     50       N  
ATOM    112  CA  GLY A 211      54.929 -40.669 -26.547  1.00 49.20           C  
ANISOU  112  CA  GLY A 211     6976   6146   5572     54   -258     37       C  
ATOM    113  C   GLY A 211      54.301 -40.363 -25.189  1.00 49.96           C  
ANISOU  113  C   GLY A 211     7102   6199   5682    112   -255    -18       C  
ATOM    114  O   GLY A 211      55.005 -40.063 -24.215  1.00 49.31           O  
ANISOU  114  O   GLY A 211     7051   6089   5596     98   -266    -45       O  
ATOM    115  N   ARG A 212      52.976 -40.466 -25.121  1.00 47.82           N  
ANISOU  115  N   ARG A 212     6818   5924   5424    175   -238    -38       N  
ATOM    116  CA  ARG A 212      52.237 -40.214 -23.881  1.00 48.40           C  
ANISOU  116  CA  ARG A 212     6916   5963   5510    236   -222    -93       C  
ATOM    117  C   ARG A 212      52.500 -41.309 -22.816  1.00 46.36           C  
ANISOU  117  C   ARG A 212     6644   5750   5217    241   -176   -134       C  
ATOM    118  O   ARG A 212      52.384 -41.078 -21.605  1.00 41.03           O  
ANISOU  118  O   ARG A 212     6007   5046   4536    271   -166   -180       O  
ATOM    119  CB  ARG A 212      50.730 -40.098 -24.189  1.00 48.75           C  
ANISOU  119  CB  ARG A 212     6935   6002   5583    302   -212    -98       C  
ATOM    120  N   TYR A 213      52.861 -42.497 -23.291  1.00 45.59           N  
ANISOU  120  N   TYR A 213     6501   5723   5096    211   -150   -116       N  
ATOM    121  CA  TYR A 213      53.214 -43.608 -22.416  1.00 45.82           C  
ANISOU  121  CA  TYR A 213     6520   5795   5093    211   -111   -144       C  
ATOM    122  C   TYR A 213      54.565 -43.419 -21.696  1.00 44.89           C  
ANISOU  122  C   TYR A 213     6435   5664   4956    173   -136   -151       C  
ATOM    123  O   TYR A 213      54.822 -44.059 -20.670  1.00 40.20           O  
ANISOU  123  O   TYR A 213     5852   5087   4335    183   -115   -181       O  
ATOM    124  CB  TYR A 213      53.247 -44.910 -23.221  1.00 45.20           C  
ANISOU  124  CB  TYR A 213     6388   5788   4998    191    -80   -122       C  
ATOM    125  CG  TYR A 213      54.229 -44.908 -24.371  1.00 45.58           C  
ANISOU  125  CG  TYR A 213     6418   5857   5041    135   -102    -76       C  
ATOM    126  CD1 TYR A 213      55.587 -45.114 -24.158  1.00 45.92           C  
ANISOU  126  CD1 TYR A 213     6462   5914   5069     93   -111    -68       C  
ATOM    127  CD2 TYR A 213      53.795 -44.721 -25.682  1.00 47.81           C  
ANISOU  127  CD2 TYR A 213     6681   6148   5334    124   -114    -40       C  
ATOM    128  CE1 TYR A 213      56.491 -45.139 -25.219  1.00 46.54           C  
ANISOU  128  CE1 TYR A 213     6519   6019   5145     42   -121    -27       C  
ATOM    129  CE2 TYR A 213      54.693 -44.729 -26.747  1.00 48.06           C  
ANISOU  129  CE2 TYR A 213     6702   6203   5355     71   -127      2       C  
ATOM    130  CZ  TYR A 213      56.043 -44.947 -26.505  1.00 47.25           C  
ANISOU  130  CZ  TYR A 213     6596   6117   5239     30   -125      7       C  
ATOM    131  OH  TYR A 213      56.954 -44.963 -27.544  1.00 47.86           O  
ANISOU  131  OH  TYR A 213     6657   6221   5306    -21   -128     48       O  
ATOM    132  N   GLY A 214      55.420 -42.562 -22.261  1.00 45.67           N  
ANISOU  132  N   GLY A 214     6547   5736   5070    126   -182   -121       N  
ATOM    133  CA  GLY A 214      56.797 -42.340 -21.769  1.00 42.84           C  
ANISOU  133  CA  GLY A 214     6205   5369   4701     78   -213   -120       C  
ATOM    134  C   GLY A 214      57.807 -42.386 -22.920  1.00 40.59           C  
ANISOU  134  C   GLY A 214     5882   5115   4423     14   -228    -68       C  
ATOM    135  O   GLY A 214      57.623 -41.734 -23.950  1.00 38.26           O  
ANISOU  135  O   GLY A 214     5588   4801   4146     -4   -243    -31       O  
ATOM    136  N   GLU A 215      58.866 -43.168 -22.748  1.00 38.58           N  
ANISOU  136  N   GLU A 215     5596   4909   4152    -15   -220    -63       N  
ATOM    137  CA  GLU A 215      59.902 -43.327 -23.759  1.00 38.40           C  
ANISOU  137  CA  GLU A 215     5530   4924   4134    -73   -223    -18       C  
ATOM    138  C   GLU A 215      60.438 -44.743 -23.750  1.00 37.86           C  
ANISOU  138  C   GLU A 215     5411   4927   4045    -69   -185    -20       C  
ATOM    139  O   GLU A 215      60.484 -45.371 -22.718  1.00 37.52           O  
ANISOU  139  O   GLU A 215     5374   4894   3986    -40   -178    -52       O  
ATOM    140  CB  GLU A 215      61.071 -42.397 -23.468  1.00 40.00           C  
ANISOU  140  CB  GLU A 215     5745   5095   4354   -130   -272     -7       C  
ATOM    141  CG  GLU A 215      60.733 -40.917 -23.476  1.00 41.57           C  
ANISOU  141  CG  GLU A 215     6003   5212   4577   -143   -315     -3       C  
ATOM    142  CD  GLU A 215      61.928 -40.053 -23.131  1.00 43.98           C  
ANISOU  142  CD  GLU A 215     6323   5484   4901   -209   -367      5       C  
ATOM    143  OE1 GLU A 215      62.941 -40.600 -22.634  1.00 45.18           O  
ANISOU  143  OE1 GLU A 215     6440   5678   5047   -235   -373     -1       O  
ATOM    144  OE2 GLU A 215      61.855 -38.824 -23.360  1.00 45.25           O  
ANISOU  144  OE2 GLU A 215     6531   5577   5085   -236   -404     19       O  
ATOM    145  N   VAL A 216      60.852 -45.245 -24.903  1.00 39.85           N  
ANISOU  145  N   VAL A 216     5618   5226   4294    -96   -160     14       N  
ATOM    146  CA  VAL A 216      61.575 -46.517 -24.962  1.00 39.75           C  
ANISOU  146  CA  VAL A 216     5558   5277   4267    -95   -126     14       C  
ATOM    147  C   VAL A 216      62.979 -46.257 -25.494  1.00 38.60           C  
ANISOU  147  C   VAL A 216     5371   5157   4135   -154   -137     47       C  
ATOM    148  O   VAL A 216      63.149 -45.516 -26.468  1.00 38.80           O  
ANISOU  148  O   VAL A 216     5394   5175   4170   -196   -143     83       O  
ATOM    149  CB  VAL A 216      60.854 -47.526 -25.840  1.00 40.35           C  
ANISOU  149  CB  VAL A 216     5614   5393   4324    -71    -77     18       C  
ATOM    150  CG1 VAL A 216      61.698 -48.752 -26.011  1.00 41.59           C  
ANISOU  150  CG1 VAL A 216     5726   5607   4468    -71    -42     20       C  
ATOM    151  CG2 VAL A 216      59.515 -47.888 -25.191  1.00 41.26           C  
ANISOU  151  CG2 VAL A 216     5758   5489   4429    -17    -63    -15       C  
ATOM    152  N   TRP A 217      63.970 -46.842 -24.822  1.00 36.61           N  
ANISOU  152  N   TRP A 217     5087   4935   3886   -155   -142     37       N  
ATOM    153  CA  TRP A 217      65.381 -46.687 -25.161  1.00 35.89           C  
ANISOU  153  CA  TRP A 217     4942   4877   3816   -208   -151     64       C  
ATOM    154  C   TRP A 217      65.991 -48.033 -25.481  1.00 36.20           C  
ANISOU  154  C   TRP A 217     4923   4983   3847   -187   -106     66       C  
ATOM    155  O   TRP A 217      65.584 -49.043 -24.916  1.00 33.61           O  
ANISOU  155  O   TRP A 217     4603   4666   3501   -135    -87     39       O  
ATOM    156  CB  TRP A 217      66.160 -46.120 -23.979  1.00 35.98           C  
ANISOU  156  CB  TRP A 217     4959   4864   3845   -228   -210     49       C  
ATOM    157  CG  TRP A 217      65.983 -44.695 -23.809  1.00 36.12           C  
ANISOU  157  CG  TRP A 217     5025   4817   3879   -265   -258     53       C  
ATOM    158  CD1 TRP A 217      64.836 -44.054 -23.460  1.00 36.17           C  
ANISOU  158  CD1 TRP A 217     5102   4762   3876   -237   -272     32       C  
ATOM    159  CD2 TRP A 217      66.970 -43.688 -24.005  1.00 36.26           C  
ANISOU  159  CD2 TRP A 217     5027   4820   3928   -339   -297     80       C  
ATOM    160  NE1 TRP A 217      65.047 -42.707 -23.427  1.00 36.89           N  
ANISOU  160  NE1 TRP A 217     5229   4797   3991   -285   -319     43       N  
ATOM    161  CE2 TRP A 217      66.353 -42.454 -23.762  1.00 36.97           C  
ANISOU  161  CE2 TRP A 217     5188   4832   4025   -353   -337     73       C  
ATOM    162  CE3 TRP A 217      68.319 -43.709 -24.367  1.00 36.60           C  
ANISOU  162  CE3 TRP A 217     4998   4908   3997   -396   -301    109       C  
ATOM    163  CZ2 TRP A 217      67.039 -41.246 -23.863  1.00 37.58           C  
ANISOU  163  CZ2 TRP A 217     5277   4868   4132   -425   -383     95       C  
ATOM    164  CZ3 TRP A 217      68.997 -42.503 -24.470  1.00 37.12           C  
ANISOU  164  CZ3 TRP A 217     5068   4941   4095   -473   -344    133       C  
ATOM    165  CH2 TRP A 217      68.353 -41.295 -24.227  1.00 37.56           C  
ANISOU  165  CH2 TRP A 217     5203   4911   4154   -489   -386    126       C  
ATOM    166  N   ARG A 218      66.963 -48.043 -26.396  1.00 38.19           N  
ANISOU  166  N   ARG A 218     5118   5277   4112   -229    -84     98       N  
ATOM    167  CA  ARG A 218      67.821 -49.207 -26.590  1.00 38.01           C  
ANISOU  167  CA  ARG A 218     5032   5317   4092   -211    -46     99       C  
ATOM    168  C   ARG A 218      68.945 -49.103 -25.579  1.00 38.62           C  
ANISOU  168  C   ARG A 218     5069   5403   4198   -222    -92     94       C  
ATOM    169  O   ARG A 218      69.600 -48.060 -25.485  1.00 39.27           O  
ANISOU  169  O   ARG A 218     5138   5472   4308   -280   -133    112       O  
ATOM    170  CB  ARG A 218      68.405 -49.255 -27.997  1.00 38.52           C  
ANISOU  170  CB  ARG A 218     5049   5427   4157   -248      3    133       C  
ATOM    171  CG  ARG A 218      69.002 -50.600 -28.353  1.00 38.98           C  
ANISOU  171  CG  ARG A 218     5054   5546   4211   -212     58    126       C  
ATOM    172  CD  ARG A 218      69.508 -50.649 -29.804  1.00 40.11           C  
ANISOU  172  CD  ARG A 218     5158   5735   4345   -247    118    156       C  
ATOM    173  NE  ARG A 218      70.968 -50.548 -29.902  1.00 40.85           N  
ANISOU  173  NE  ARG A 218     5167   5876   4475   -281    127    176       N  
ATOM    174  CZ  ARG A 218      71.645 -49.709 -30.681  1.00 42.80           C  
ANISOU  174  CZ  ARG A 218     5381   6143   4737   -350    141    214       C  
ATOM    175  NH1 ARG A 218      71.038 -48.832 -31.495  1.00 42.56           N  
ANISOU  175  NH1 ARG A 218     5402   6085   4682   -396    144    241       N  
ATOM    176  NH2 ARG A 218      72.968 -49.746 -30.638  1.00 44.95           N  
ANISOU  176  NH2 ARG A 218     5567   6464   5049   -375    150    229       N  
ATOM    177  N   GLY A 219      69.175 -50.184 -24.835  1.00 38.46           N  
ANISOU  177  N   GLY A 219     5034   5405   4174   -169    -89     71       N  
ATOM    178  CA  GLY A 219      70.189 -50.201 -23.790  1.00 37.87           C  
ANISOU  178  CA  GLY A 219     4924   5340   4123   -171   -142     65       C  
ATOM    179  C   GLY A 219      71.122 -51.379 -23.920  1.00 38.43           C  
ANISOU  179  C   GLY A 219     4921   5471   4208   -137   -113     70       C  
ATOM    180  O   GLY A 219      70.762 -52.400 -24.515  1.00 39.28           O  
ANISOU  180  O   GLY A 219     5027   5599   4296    -94    -53     64       O  
ATOM    181  N   LEU A 220      72.330 -51.217 -23.385  1.00 37.68           N  
ANISOU  181  N   LEU A 220     4765   5402   4150   -157   -158     78       N  
ATOM    182  CA  LEU A 220      73.346 -52.247 -23.410  1.00 37.96           C  
ANISOU  182  CA  LEU A 220     4720   5494   4210   -121   -141     84       C  
ATOM    183  C   LEU A 220      73.506 -52.837 -21.999  1.00 39.74           C  
ANISOU  183  C   LEU A 220     4964   5708   4428    -70   -199     63       C  
ATOM    184  O   LEU A 220      73.715 -52.114 -21.036  1.00 39.71           O  
ANISOU  184  O   LEU A 220     4979   5678   4427    -97   -274     57       O  
ATOM    185  CB  LEU A 220      74.674 -51.658 -23.877  1.00 37.90           C  
ANISOU  185  CB  LEU A 220     4612   5533   4254   -181   -150    113       C  
ATOM    186  CG  LEU A 220      75.273 -52.195 -25.158  1.00 38.15           C  
ANISOU  186  CG  LEU A 220     4566   5625   4303   -180    -68    133       C  
ATOM    187  CD1 LEU A 220      76.638 -51.521 -25.374  1.00 38.89           C  
ANISOU  187  CD1 LEU A 220     4555   5766   4455   -245    -86    162       C  
ATOM    188  CD2 LEU A 220      75.394 -53.718 -25.070  1.00 37.51           C  
ANISOU  188  CD2 LEU A 220     4464   5572   4216    -92    -29    116       C  
ATOM    189  N   TRP A 221      73.425 -54.157 -21.894  1.00 41.58           N  
ANISOU  189  N   TRP A 221     5195   5955   4646      0   -166     54       N  
ATOM    190  CA  TRP A 221      73.663 -54.861 -20.647  1.00 43.21           C  
ANISOU  190  CA  TRP A 221     5417   6154   4843     53   -217     41       C  
ATOM    191  C   TRP A 221      74.543 -56.081 -20.923  1.00 47.76           C  
ANISOU  191  C   TRP A 221     5919   6779   5448    110   -187     50       C  
ATOM    192  O   TRP A 221      74.125 -57.020 -21.608  1.00 49.27           O  
ANISOU  192  O   TRP A 221     6121   6974   5625    153   -116     44       O  
ATOM    193  CB  TRP A 221      72.304 -55.230 -20.064  1.00 42.22           C  
ANISOU  193  CB  TRP A 221     5401   5976   4661     90   -206     17       C  
ATOM    194  CG  TRP A 221      72.195 -56.174 -18.912  1.00 41.57           C  
ANISOU  194  CG  TRP A 221     5364   5878   4552    152   -235      6       C  
ATOM    195  CD1 TRP A 221      72.835 -56.106 -17.712  1.00 42.88           C  
ANISOU  195  CD1 TRP A 221     5532   6042   4716    161   -315      6       C  
ATOM    196  CD2 TRP A 221      71.303 -57.298 -18.825  1.00 40.66           C  
ANISOU  196  CD2 TRP A 221     5308   5740   4399    208   -186     -6       C  
ATOM    197  NE1 TRP A 221      72.434 -57.155 -16.899  1.00 41.57           N  
ANISOU  197  NE1 TRP A 221     5425   5855   4512    224   -316     -1       N  
ATOM    198  CE2 TRP A 221      71.489 -57.890 -17.565  1.00 39.88           C  
ANISOU  198  CE2 TRP A 221     5246   5627   4277    251   -236     -8       C  
ATOM    199  CE3 TRP A 221      70.389 -57.883 -19.711  1.00 40.45           C  
ANISOU  199  CE3 TRP A 221     5308   5705   4356    223   -108    -13       C  
ATOM    200  CZ2 TRP A 221      70.791 -59.022 -17.166  1.00 39.32           C  
ANISOU  200  CZ2 TRP A 221     5239   5530   4169    306   -205    -16       C  
ATOM    201  CZ3 TRP A 221      69.684 -59.020 -19.290  1.00 39.39           C  
ANISOU  201  CZ3 TRP A 221     5234   5545   4187    276    -80    -24       C  
ATOM    202  CH2 TRP A 221      69.897 -59.568 -18.039  1.00 37.83           C  
ANISOU  202  CH2 TRP A 221     5072   5330   3969    315   -126    -24       C  
ATOM    203  N   HIS A 222      75.782 -56.026 -20.423  1.00 52.38           N  
ANISOU  203  N   HIS A 222     6425   7400   6076    108   -244     64       N  
ATOM    204  CA  HIS A 222      76.778 -57.077 -20.639  1.00 52.54           C  
ANISOU  204  CA  HIS A 222     6357   7468   6135    165   -224     74       C  
ATOM    205  C   HIS A 222      76.829 -57.533 -22.084  1.00 49.83           C  
ANISOU  205  C   HIS A 222     5968   7158   5805    173   -122     78       C  
ATOM    206  O   HIS A 222      76.609 -58.699 -22.369  1.00 48.73           O  
ANISOU  206  O   HIS A 222     5844   7017   5653    240    -70     68       O  
ATOM    207  CB  HIS A 222      76.468 -58.276 -19.741  1.00 52.25           C  
ANISOU  207  CB  HIS A 222     6378   7405   6069    249   -242     62       C  
ATOM    208  CG  HIS A 222      76.123 -57.905 -18.338  1.00 52.47           C  
ANISOU  208  CG  HIS A 222     6482   7392   6060    244   -329     54       C  
ATOM    209  ND1 HIS A 222      75.195 -58.602 -17.593  1.00 52.41           N  
ANISOU  209  ND1 HIS A 222     6578   7337   5996    292   -329     40       N  
ATOM    210  CD2 HIS A 222      76.576 -56.904 -17.544  1.00 53.74           C  
ANISOU  210  CD2 HIS A 222     6637   7552   6230    194   -417     57       C  
ATOM    211  CE1 HIS A 222      75.111 -58.060 -16.390  1.00 54.56           C  
ANISOU  211  CE1 HIS A 222     6905   7585   6241    275   -410     35       C  
ATOM    212  NE2 HIS A 222      75.930 -57.023 -16.337  1.00 54.37           N  
ANISOU  212  NE2 HIS A 222     6819   7586   6254    216   -467     43       N  
ATOM    213  N   GLY A 223      77.078 -56.601 -22.993  1.00 50.76           N  
ANISOU  213  N   GLY A 223     6040   7301   5943    102    -94     92       N  
ATOM    214  CA  GLY A 223      77.217 -56.926 -24.422  1.00 50.78           C  
ANISOU  214  CA  GLY A 223     5999   7341   5952    101      4     98       C  
ATOM    215  C   GLY A 223      75.917 -57.005 -25.224  1.00 48.69           C  
ANISOU  215  C   GLY A 223     5826   7041   5632     96     67     85       C  
ATOM    216  O   GLY A 223      75.884 -56.590 -26.379  1.00 49.83           O  
ANISOU  216  O   GLY A 223     5953   7207   5771     53    126     96       O  
ATOM    217  N   GLU A 224      74.852 -57.532 -24.625  1.00 47.63           N  
ANISOU  217  N   GLU A 224     5787   6855   5453    136     56     63       N  
ATOM    218  CA  GLU A 224      73.571 -57.727 -25.322  1.00 46.46           C  
ANISOU  218  CA  GLU A 224     5721   6675   5256    136    110     49       C  
ATOM    219  C   GLU A 224      72.712 -56.467 -25.284  1.00 45.38           C  
ANISOU  219  C   GLU A 224     5642   6502   5097     72     80     53       C  
ATOM    220  O   GLU A 224      72.883 -55.618 -24.394  1.00 45.44           O  
ANISOU  220  O   GLU A 224     5655   6491   5117     42     10     58       O  
ATOM    221  CB  GLU A 224      72.741 -58.825 -24.654  1.00 48.20           C  
ANISOU  221  CB  GLU A 224     6017   6854   5442    202    112     25       C  
ATOM    222  CG  GLU A 224      72.972 -60.245 -25.103  1.00 50.07           C  
ANISOU  222  CG  GLU A 224     6240   7103   5678    270    170     13       C  
ATOM    223  CD  GLU A 224      72.028 -61.188 -24.373  1.00 51.35           C  
ANISOU  223  CD  GLU A 224     6491   7214   5806    320    165     -6       C  
ATOM    224  OE1 GLU A 224      70.901 -60.736 -24.046  1.00 50.72           O  
ANISOU  224  OE1 GLU A 224     6483   7095   5691    293    150    -13       O  
ATOM    225  OE2 GLU A 224      72.410 -62.355 -24.111  1.00 50.57           O  
ANISOU  225  OE2 GLU A 224     6386   7111   5714    386    177    -12       O  
ATOM    226  N   SER A 225      71.751 -56.394 -26.211  1.00 40.69           N  
ANISOU  226  N   SER A 225     5097   5894   4469     56    130     49       N  
ATOM    227  CA  SER A 225      70.841 -55.267 -26.318  1.00 37.81           C  
ANISOU  227  CA  SER A 225     4788   5492   4084      5    108     54       C  
ATOM    228  C   SER A 225      69.535 -55.533 -25.573  1.00 35.35           C  
ANISOU  228  C   SER A 225     4564   5129   3738     37     90     29       C  
ATOM    229  O   SER A 225      68.941 -56.613 -25.713  1.00 34.24           O  
ANISOU  229  O   SER A 225     4453   4982   3573     82    130     12       O  
ATOM    230  CB  SER A 225      70.507 -55.004 -27.788  1.00 39.13           C  
ANISOU  230  CB  SER A 225     4958   5676   4233    -29    166     67       C  
ATOM    231  OG  SER A 225      71.606 -54.464 -28.493  1.00 41.09           O  
ANISOU  231  OG  SER A 225     5133   5968   4509    -75    183     95       O  
ATOM    232  N   VAL A 226      69.075 -54.536 -24.814  1.00 33.08           N  
ANISOU  232  N   VAL A 226     4318   4803   3449     11     36     27       N  
ATOM    233  CA  VAL A 226      67.799 -54.607 -24.096  1.00 31.55           C  
ANISOU  233  CA  VAL A 226     4203   4561   3223     36     24      4       C  
ATOM    234  C   VAL A 226      66.964 -53.374 -24.397  1.00 31.03           C  
ANISOU  234  C   VAL A 226     4176   4461   3151     -5      9      8       C  
ATOM    235  O   VAL A 226      67.503 -52.340 -24.795  1.00 30.46           O  
ANISOU  235  O   VAL A 226     4079   4392   3100    -56    -12     29       O  
ATOM    236  CB  VAL A 226      68.012 -54.743 -22.564  1.00 30.80           C  
ANISOU  236  CB  VAL A 226     4131   4445   3125     64    -29     -9       C  
ATOM    237  CG1 VAL A 226      68.780 -56.002 -22.280  1.00 31.13           C  
ANISOU  237  CG1 VAL A 226     4139   4516   3173    112    -18    -10       C  
ATOM    238  CG2 VAL A 226      68.754 -53.559 -21.999  1.00 30.92           C  
ANISOU  238  CG2 VAL A 226     4129   4453   3163     19    -95     -1       C  
ATOM    239  N   ALA A 227      65.652 -53.493 -24.205  1.00 30.94           N  
ANISOU  239  N   ALA A 227     4224   4417   3113     16     20     -9       N  
ATOM    240  CA  ALA A 227      64.747 -52.337 -24.256  1.00 31.82           C  
ANISOU  240  CA  ALA A 227     4378   4489   3222     -7      0    -10       C  
ATOM    241  C   ALA A 227      64.496 -51.848 -22.854  1.00 32.56           C  
ANISOU  241  C   ALA A 227     4516   4542   3311      5    -46    -31       C  
ATOM    242  O   ALA A 227      64.206 -52.649 -21.960  1.00 33.97           O  
ANISOU  242  O   ALA A 227     4720   4716   3471     46    -41    -52       O  
ATOM    243  CB  ALA A 227      63.419 -52.705 -24.887  1.00 32.44           C  
ANISOU  243  CB  ALA A 227     4487   4558   3279      9     38    -18       C  
ATOM    244  N   VAL A 228      64.571 -50.537 -22.663  1.00 32.92           N  
ANISOU  244  N   VAL A 228     4579   4555   3371    -29    -90    -27       N  
ATOM    245  CA  VAL A 228      64.238 -49.924 -21.392  1.00 32.71           C  
ANISOU  245  CA  VAL A 228     4607   4485   3336    -18   -133    -53       C  
ATOM    246  C   VAL A 228      63.120 -48.921 -21.577  1.00 31.63           C  
ANISOU  246  C   VAL A 228     4517   4301   3200    -22   -136    -60       C  
ATOM    247  O   VAL A 228      63.363 -47.820 -22.073  1.00 31.58           O  
ANISOU  247  O   VAL A 228     4510   4272   3215    -64   -163    -42       O  
ATOM    248  CB  VAL A 228      65.460 -49.196 -20.791  1.00 34.39           C  
ANISOU  248  CB  VAL A 228     4805   4693   3569    -57   -195    -47       C  
ATOM    249  CG1 VAL A 228      65.128 -48.635 -19.406  1.00 33.99           C  
ANISOU  249  CG1 VAL A 228     4820   4594   3498    -43   -240    -80       C  
ATOM    250  CG2 VAL A 228      66.649 -50.136 -20.696  1.00 35.54           C  
ANISOU  250  CG2 VAL A 228     4889   4890   3723    -51   -196    -35       C  
ATOM    251  N   LYS A 229      61.909 -49.292 -21.164  1.00 30.87           N  
ANISOU  251  N   LYS A 229     4459   4187   3082     20   -109    -85       N  
ATOM    252  CA  LYS A 229      60.768 -48.381 -21.198  1.00 31.14           C  
ANISOU  252  CA  LYS A 229     4534   4176   3120     30   -112    -96       C  
ATOM    253  C   LYS A 229      60.677 -47.555 -19.927  1.00 32.50           C  
ANISOU  253  C   LYS A 229     4763   4300   3285     39   -150   -127       C  
ATOM    254  O   LYS A 229      60.407 -48.100 -18.842  1.00 34.67           O  
ANISOU  254  O   LYS A 229     5068   4573   3531     73   -141   -156       O  
ATOM    255  CB  LYS A 229      59.475 -49.146 -21.381  1.00 30.91           C  
ANISOU  255  CB  LYS A 229     4510   4156   3078     70    -61   -109       C  
ATOM    256  CG  LYS A 229      58.270 -48.246 -21.585  1.00 31.48           C  
ANISOU  256  CG  LYS A 229     4609   4189   3163     85    -62   -117       C  
ATOM    257  CD  LYS A 229      57.012 -49.054 -21.788  1.00 31.72           C  
ANISOU  257  CD  LYS A 229     4631   4236   3185    120    -14   -128       C  
ATOM    258  CE  LYS A 229      55.833 -48.151 -22.092  1.00 32.68           C  
ANISOU  258  CE  LYS A 229     4766   4324   3327    138    -19   -133       C  
ATOM    259  NZ  LYS A 229      54.593 -48.936 -22.365  1.00 34.28           N  
ANISOU  259  NZ  LYS A 229     4947   4548   3528    166     24   -142       N  
ATOM    260  N   ILE A 230      60.907 -46.248 -20.055  1.00 32.94           N  
ANISOU  260  N   ILE A 230     4839   4313   3363      7   -193   -121       N  
ATOM    261  CA  ILE A 230      60.794 -45.314 -18.945  1.00 33.93           C  
ANISOU  261  CA  ILE A 230     5026   4381   3481     13   -232   -154       C  
ATOM    262  C   ILE A 230      59.408 -44.703 -19.008  1.00 34.42           C  
ANISOU  262  C   ILE A 230     5128   4401   3549     51   -212   -172       C  
ATOM    263  O   ILE A 230      59.093 -44.013 -19.968  1.00 34.81           O  
ANISOU  263  O   ILE A 230     5169   4430   3626     37   -218   -149       O  
ATOM    264  CB  ILE A 230      61.846 -44.183 -19.036  1.00 35.15           C  
ANISOU  264  CB  ILE A 230     5187   4505   3661    -46   -294   -139       C  
ATOM    265  CG1 ILE A 230      63.271 -44.754 -19.166  1.00 34.39           C  
ANISOU  265  CG1 ILE A 230     5032   4462   3572    -87   -313   -115       C  
ATOM    266  CG2 ILE A 230      61.737 -43.254 -17.810  1.00 35.02           C  
ANISOU  266  CG2 ILE A 230     5246   4425   3632    -40   -338   -181       C  
ATOM    267  CD1 ILE A 230      64.307 -43.727 -19.554  1.00 33.97           C  
ANISOU  267  CD1 ILE A 230     4963   4390   3553   -158   -364    -90       C  
ATOM    268  N   PHE A 231      58.588 -44.957 -17.991  1.00 35.01           N  
ANISOU  268  N   PHE A 231     5242   4461   3596    100   -188   -212       N  
ATOM    269  CA  PHE A 231      57.178 -44.576 -18.013  1.00 35.01           C  
ANISOU  269  CA  PHE A 231     5264   4432   3604    146   -157   -232       C  
ATOM    270  C   PHE A 231      56.987 -43.124 -17.635  1.00 37.66           C  
ANISOU  270  C   PHE A 231     5658   4694   3956    149   -195   -254       C  
ATOM    271  O   PHE A 231      57.755 -42.572 -16.859  1.00 37.94           O  
ANISOU  271  O   PHE A 231     5738   4698   3979    127   -239   -272       O  
ATOM    272  CB  PHE A 231      56.369 -45.443 -17.055  1.00 34.44           C  
ANISOU  272  CB  PHE A 231     5210   4378   3498    195   -106   -266       C  
ATOM    273  CG  PHE A 231      56.074 -46.829 -17.584  1.00 33.22           C  
ANISOU  273  CG  PHE A 231     5002   4284   3336    202    -57   -247       C  
ATOM    274  CD1 PHE A 231      54.804 -47.159 -18.040  1.00 32.51           C  
ANISOU  274  CD1 PHE A 231     4887   4204   3258    233    -10   -249       C  
ATOM    275  CD2 PHE A 231      57.057 -47.794 -17.619  1.00 32.61           C  
ANISOU  275  CD2 PHE A 231     4900   4248   3242    179    -60   -229       C  
ATOM    276  CE1 PHE A 231      54.532 -48.427 -18.533  1.00 32.08           C  
ANISOU  276  CE1 PHE A 231     4790   4200   3197    232     30   -234       C  
ATOM    277  CE2 PHE A 231      56.781 -49.069 -18.107  1.00 32.42           C  
ANISOU  277  CE2 PHE A 231     4835   4270   3211    186    -15   -214       C  
ATOM    278  CZ  PHE A 231      55.519 -49.377 -18.562  1.00 31.92           C  
ANISOU  278  CZ  PHE A 231     4754   4215   3157    210     29   -218       C  
ATOM    279  N   SER A 232      55.955 -42.499 -18.192  1.00 40.01           N  
ANISOU  279  N   SER A 232     5958   4960   4282    179   -183   -252       N  
ATOM    280  CA  SER A 232      55.605 -41.137 -17.813  1.00 42.55           C  
ANISOU  280  CA  SER A 232     6341   5203   4621    196   -214   -277       C  
ATOM    281  C   SER A 232      54.787 -41.151 -16.533  1.00 43.68           C  
ANISOU  281  C   SER A 232     6533   5326   4738    255   -180   -335       C  
ATOM    282  O   SER A 232      54.180 -42.156 -16.176  1.00 45.65           O  
ANISOU  282  O   SER A 232     6759   5621   4963    287   -125   -348       O  
ATOM    283  CB  SER A 232      54.775 -40.479 -18.903  1.00 44.46           C  
ANISOU  283  CB  SER A 232     6565   5418   4907    213   -215   -251       C  
ATOM    284  OG  SER A 232      53.606 -41.245 -19.159  1.00 45.33           O  
ANISOU  284  OG  SER A 232     6632   5569   5020    262   -161   -254       O  
ATOM    285  N   SER A 233      54.754 -40.013 -15.863  1.00 42.97           N  
ANISOU  285  N   SER A 233     6514   5162   4649    268   -210   -370       N  
ATOM    286  CA  SER A 233      53.995 -39.856 -14.637  1.00 44.01           C  
ANISOU  286  CA  SER A 233     6703   5267   4752    325   -176   -430       C  
ATOM    287  C   SER A 233      52.504 -40.154 -14.816  1.00 43.46           C  
ANISOU  287  C   SER A 233     6598   5213   4699    394   -108   -441       C  
ATOM    288  O   SER A 233      51.859 -40.739 -13.940  1.00 43.89           O  
ANISOU  288  O   SER A 233     6663   5291   4720    435    -51   -477       O  
ATOM    289  CB  SER A 233      54.218 -38.433 -14.137  1.00 44.76           C  
ANISOU  289  CB  SER A 233     6881   5269   4853    325   -225   -463       C  
ATOM    290  OG  SER A 233      54.991 -37.736 -15.122  1.00 44.61           O  
ANISOU  290  OG  SER A 233     6851   5221   4875    267   -286   -418       O  
ATOM    291  N   ARG A 234      51.972 -39.788 -15.970  1.00 43.48           N  
ANISOU  291  N   ARG A 234     6556   5209   4755    402   -115   -407       N  
ATOM    292  CA  ARG A 234      50.570 -40.021 -16.271  1.00 44.53           C  
ANISOU  292  CA  ARG A 234     6642   5360   4914    463    -62   -412       C  
ATOM    293  C   ARG A 234      50.231 -41.496 -16.520  1.00 45.59           C  
ANISOU  293  C   ARG A 234     6706   5582   5033    458    -10   -394       C  
ATOM    294  O   ARG A 234      49.055 -41.837 -16.645  1.00 45.93           O  
ANISOU  294  O   ARG A 234     6705   5649   5096    503     38   -401       O  
ATOM    295  CB  ARG A 234      50.167 -39.193 -17.483  1.00 45.36           C  
ANISOU  295  CB  ARG A 234     6723   5431   5078    471    -98   -375       C  
ATOM    296  N   ASP A 235      51.241 -42.366 -16.583  1.00 46.56           N  
ANISOU  296  N   ASP A 235     6816   5749   5123    404    -20   -371       N  
ATOM    297  CA  ASP A 235      51.031 -43.785 -16.901  1.00 47.39           C  
ANISOU  297  CA  ASP A 235     6861   5928   5214    393     23   -351       C  
ATOM    298  C   ASP A 235      51.669 -44.749 -15.876  1.00 44.56           C  
ANISOU  298  C   ASP A 235     6529   5601   4799    378     45   -368       C  
ATOM    299  O   ASP A 235      51.906 -45.921 -16.176  1.00 42.61           O  
ANISOU  299  O   ASP A 235     6243   5408   4538    356     66   -345       O  
ATOM    300  CB  ASP A 235      51.574 -44.073 -18.313  1.00 49.34           C  
ANISOU  300  CB  ASP A 235     7055   6205   5483    346     -7   -297       C  
ATOM    301  CG  ASP A 235      50.893 -45.260 -18.982  1.00 52.39           C  
ANISOU  301  CG  ASP A 235     7377   6654   5874    348     36   -278       C  
ATOM    302  OD1 ASP A 235      49.756 -45.624 -18.584  1.00 54.15           O  
ANISOU  302  OD1 ASP A 235     7581   6891   6101    389     86   -302       O  
ATOM    303  OD2 ASP A 235      51.504 -45.840 -19.907  1.00 57.04           O  
ANISOU  303  OD2 ASP A 235     7932   7279   6462    306     22   -241       O  
ATOM    304  N   GLU A 236      51.910 -44.256 -14.664  1.00 44.73           N  
ANISOU  304  N   GLU A 236     6621   5587   4787    393     39   -408       N  
ATOM    305  CA  GLU A 236      52.478 -45.061 -13.582  1.00 44.91           C  
ANISOU  305  CA  GLU A 236     6680   5632   4748    383     53   -424       C  
ATOM    306  C   GLU A 236      51.712 -46.352 -13.306  1.00 42.91           C  
ANISOU  306  C   GLU A 236     6398   5431   4472    403    126   -425       C  
ATOM    307  O   GLU A 236      52.323 -47.385 -12.983  1.00 42.33           O  
ANISOU  307  O   GLU A 236     6327   5392   4362    381    131   -411       O  
ATOM    308  CB  GLU A 236      52.542 -44.244 -12.292  1.00 48.13           C  
ANISOU  308  CB  GLU A 236     7177   5989   5118    405     42   -475       C  
ATOM    309  CG  GLU A 236      53.610 -43.147 -12.324  1.00 51.61           C  
ANISOU  309  CG  GLU A 236     7661   6378   5568    369    -39   -476       C  
ATOM    310  CD  GLU A 236      53.598 -42.258 -11.090  1.00 51.30           C  
ANISOU  310  CD  GLU A 236     7718   6280   5491    391    -53   -533       C  
ATOM    311  OE1 GLU A 236      52.530 -42.112 -10.466  1.00 49.28           O  
ANISOU  311  OE1 GLU A 236     7492   6011   5221    447      4   -573       O  
ATOM    312  OE2 GLU A 236      54.670 -41.706 -10.758  1.00 53.98           O  
ANISOU  312  OE2 GLU A 236     8104   6589   5816    351   -122   -538       O  
ATOM    313  N   GLN A 237      50.387 -46.310 -13.438  1.00 40.77           N  
ANISOU  313  N   GLN A 237     6099   5164   4227    443    181   -438       N  
ATOM    314  CA  GLN A 237      49.575 -47.503 -13.153  1.00 40.39           C  
ANISOU  314  CA  GLN A 237     6021   5163   4161    456    255   -439       C  
ATOM    315  C   GLN A 237      49.751 -48.630 -14.180  1.00 40.53           C  
ANISOU  315  C   GLN A 237     5972   5229   4195    420    257   -395       C  
ATOM    316  O   GLN A 237      49.520 -49.791 -13.867  1.00 40.14           O  
ANISOU  316  O   GLN A 237     5914   5215   4120    413    303   -390       O  
ATOM    317  CB  GLN A 237      48.104 -47.139 -12.991  1.00 41.19           C  
ANISOU  317  CB  GLN A 237     6100   5260   4290    507    314   -467       C  
ATOM    318  CG  GLN A 237      47.840 -46.305 -11.724  1.00 42.88           C  
ANISOU  318  CG  GLN A 237     6390   5431   4471    549    336   -520       C  
ATOM    319  CD  GLN A 237      46.590 -46.698 -10.977  1.00 43.73           C  
ANISOU  319  CD  GLN A 237     6488   5560   4565    591    430   -550       C  
ATOM    320  OE1 GLN A 237      46.209 -47.875 -10.938  1.00 44.48           O  
ANISOU  320  OE1 GLN A 237     6548   5705   4647    574    481   -534       O  
ATOM    321  NE2 GLN A 237      45.950 -45.710 -10.352  1.00 44.05           N  
ANISOU  321  NE2 GLN A 237     6563   5562   4609    644    456   -596       N  
ATOM    322  N   SER A 238      50.164 -48.286 -15.402  1.00 41.70           N  
ANISOU  322  N   SER A 238     6080   5377   4384    395    208   -364       N  
ATOM    323  CA  SER A 238      50.491 -49.277 -16.415  1.00 40.03           C  
ANISOU  323  CA  SER A 238     5817   5208   4183    360    205   -325       C  
ATOM    324  C   SER A 238      51.771 -50.007 -16.048  1.00 39.71           C  
ANISOU  324  C   SER A 238     5803   5182   4103    330    185   -313       C  
ATOM    325  O   SER A 238      51.860 -51.217 -16.241  1.00 41.51           O  
ANISOU  325  O   SER A 238     6009   5445   4317    316    211   -297       O  
ATOM    326  CB  SER A 238      50.655 -48.632 -17.803  1.00 41.86           C  
ANISOU  326  CB  SER A 238     6010   5435   4460    341    158   -295       C  
ATOM    327  OG  SER A 238      49.411 -48.276 -18.386  1.00 41.36           O  
ANISOU  327  OG  SER A 238     5905   5371   4437    367    175   -296       O  
ATOM    328  N   TRP A 239      52.762 -49.274 -15.535  1.00 38.07           N  
ANISOU  328  N   TRP A 239     5640   4946   3879    320    135   -320       N  
ATOM    329  CA  TRP A 239      53.999 -49.887 -15.031  1.00 36.00           C  
ANISOU  329  CA  TRP A 239     5399   4696   3580    298    109   -310       C  
ATOM    330  C   TRP A 239      53.723 -50.859 -13.901  1.00 35.48           C  
ANISOU  330  C   TRP A 239     5371   4644   3463    317    154   -326       C  
ATOM    331  O   TRP A 239      54.329 -51.910 -13.834  1.00 33.73           O  
ANISOU  331  O   TRP A 239     5145   4448   3221    304    156   -307       O  
ATOM    332  CB  TRP A 239      54.971 -48.800 -14.541  1.00 35.66           C  
ANISOU  332  CB  TRP A 239     5401   4617   3531    283     44   -321       C  
ATOM    333  CG  TRP A 239      56.170 -49.325 -13.792  1.00 34.35           C  
ANISOU  333  CG  TRP A 239     5261   4463   3325    266     10   -316       C  
ATOM    334  CD1 TRP A 239      57.367 -49.715 -14.320  1.00 33.98           C  
ANISOU  334  CD1 TRP A 239     5178   4442   3291    233    -27   -285       C  
ATOM    335  CD2 TRP A 239      56.279 -49.495 -12.384  1.00 33.91           C  
ANISOU  335  CD2 TRP A 239     5274   4397   3213    283     10   -344       C  
ATOM    336  NE1 TRP A 239      58.212 -50.129 -13.319  1.00 33.84           N  
ANISOU  336  NE1 TRP A 239     5195   4429   3232    232    -57   -290       N  
ATOM    337  CE2 TRP A 239      57.566 -50.000 -12.121  1.00 34.00           C  
ANISOU  337  CE2 TRP A 239     5285   4426   3206    260    -37   -325       C  
ATOM    338  CE3 TRP A 239      55.408 -49.284 -11.313  1.00 33.77           C  
ANISOU  338  CE3 TRP A 239     5317   4356   3155    317     48   -382       C  
ATOM    339  CZ2 TRP A 239      58.001 -50.293 -10.823  1.00 34.40           C  
ANISOU  339  CZ2 TRP A 239     5399   4472   3196    269    -56   -341       C  
ATOM    340  CZ3 TRP A 239      55.846 -49.571 -10.031  1.00 33.70           C  
ANISOU  340  CZ3 TRP A 239     5377   4343   3081    323     35   -400       C  
ATOM    341  CH2 TRP A 239      57.126 -50.068  -9.796  1.00 33.51           C  
ANISOU  341  CH2 TRP A 239     5357   4337   3038    299    -20   -378       C  
ATOM    342  N   PHE A 240      52.819 -50.486 -13.001  1.00 38.13           N  
ANISOU  342  N   PHE A 240     5748   4960   3778    349    191   -360       N  
ATOM    343  CA  PHE A 240      52.494 -51.313 -11.829  1.00 39.69           C  
ANISOU  343  CA  PHE A 240     5993   5168   3919    365    239   -376       C  
ATOM    344  C   PHE A 240      51.858 -52.628 -12.284  1.00 40.49           C  
ANISOU  344  C   PHE A 240     6050   5306   4028    360    297   -354       C  
ATOM    345  O   PHE A 240      52.307 -53.723 -11.903  1.00 41.23           O  
ANISOU  345  O   PHE A 240     6162   5416   4086    350    307   -337       O  
ATOM    346  CB  PHE A 240      51.548 -50.558 -10.896  1.00 40.76           C  
ANISOU  346  CB  PHE A 240     6175   5276   4034    402    279   -419       C  
ATOM    347  CG  PHE A 240      51.279 -51.260  -9.601  1.00 42.73           C  
ANISOU  347  CG  PHE A 240     6486   5532   4214    416    329   -436       C  
ATOM    348  CD1 PHE A 240      52.288 -51.432  -8.668  1.00 44.10           C  
ANISOU  348  CD1 PHE A 240     6730   5699   4327    407    288   -438       C  
ATOM    349  CD2 PHE A 240      50.009 -51.732  -9.302  1.00 44.81           C  
ANISOU  349  CD2 PHE A 240     6739   5814   4473    436    415   -447       C  
ATOM    350  CE1 PHE A 240      52.039 -52.073  -7.462  1.00 45.37           C  
ANISOU  350  CE1 PHE A 240     6958   5865   4416    419    332   -449       C  
ATOM    351  CE2 PHE A 240      49.750 -52.377  -8.095  1.00 44.68           C  
ANISOU  351  CE2 PHE A 240     6785   5803   4387    445    467   -459       C  
ATOM    352  CZ  PHE A 240      50.761 -52.549  -7.180  1.00 45.83           C  
ANISOU  352  CZ  PHE A 240     7009   5938   4465    437    426   -459       C  
ATOM    353  N   ARG A 241      50.837 -52.512 -13.130  1.00 38.75           N  
ANISOU  353  N   ARG A 241     5771   5095   3855    365    328   -352       N  
ATOM    354  CA  ARG A 241      50.098 -53.673 -13.613  1.00 36.78           C  
ANISOU  354  CA  ARG A 241     5477   4878   3619    354    381   -336       C  
ATOM    355  C   ARG A 241      51.004 -54.609 -14.389  1.00 35.88           C  
ANISOU  355  C   ARG A 241     5340   4783   3507    323    354   -302       C  
ATOM    356  O   ARG A 241      50.926 -55.822 -14.227  1.00 36.02           O  
ANISOU  356  O   ARG A 241     5363   4816   3505    313    388   -290       O  
ATOM    357  CB  ARG A 241      48.930 -53.223 -14.491  1.00 36.09           C  
ANISOU  357  CB  ARG A 241     5324   4798   3587    362    401   -340       C  
ATOM    358  CG  ARG A 241      47.886 -54.286 -14.746  1.00 35.29           C  
ANISOU  358  CG  ARG A 241     5180   4727   3499    352    463   -333       C  
ATOM    359  CD  ARG A 241      47.368 -54.936 -13.474  1.00 34.77           C  
ANISOU  359  CD  ARG A 241     5156   4666   3389    361    531   -349       C  
ATOM    360  NE  ARG A 241      46.017 -55.451 -13.673  1.00 34.86           N  
ANISOU  360  NE  ARG A 241     5113   4702   3429    357    595   -352       N  
ATOM    361  CZ  ARG A 241      45.562 -56.642 -13.275  1.00 35.08           C  
ANISOU  361  CZ  ARG A 241     5145   4746   3435    335    653   -343       C  
ATOM    362  NH1 ARG A 241      46.341 -57.495 -12.622  1.00 34.62           N  
ANISOU  362  NH1 ARG A 241     5150   4680   3323    321    657   -330       N  
ATOM    363  NH2 ARG A 241      44.293 -56.989 -13.529  1.00 35.25           N  
ANISOU  363  NH2 ARG A 241     5106   4792   3493    327    707   -347       N  
ATOM    364  N   GLU A 242      51.876 -54.029 -15.214  1.00 35.51           N  
ANISOU  364  N   GLU A 242     5272   4733   3486    309    295   -287       N  
ATOM    365  CA  GLU A 242      52.792 -54.789 -16.042  1.00 34.44           C  
ANISOU  365  CA  GLU A 242     5110   4618   3358    284    271   -258       C  
ATOM    366  C   GLU A 242      53.870 -55.442 -15.186  1.00 35.38           C  
ANISOU  366  C   GLU A 242     5272   4735   3434    285    254   -251       C  
ATOM    367  O   GLU A 242      54.259 -56.582 -15.442  1.00 36.58           O  
ANISOU  367  O   GLU A 242     5416   4903   3579    277    265   -233       O  
ATOM    368  CB  GLU A 242      53.408 -53.897 -17.113  1.00 34.57           C  
ANISOU  368  CB  GLU A 242     5092   4633   3410    266    219   -243       C  
ATOM    369  CG  GLU A 242      53.852 -54.679 -18.372  1.00 35.47           C  
ANISOU  369  CG  GLU A 242     5160   4775   3541    241    217   -216       C  
ATOM    370  CD  GLU A 242      54.071 -53.812 -19.611  1.00 35.20           C  
ANISOU  370  CD  GLU A 242     5089   4743   3541    222    182   -199       C  
ATOM    371  OE1 GLU A 242      53.961 -52.574 -19.532  1.00 37.05           O  
ANISOU  371  OE1 GLU A 242     5332   4952   3791    225    153   -205       O  
ATOM    372  OE2 GLU A 242      54.361 -54.382 -20.681  1.00 35.39           O  
ANISOU  372  OE2 GLU A 242     5081   4792   3574    202    185   -180       O  
ATOM    373  N   THR A 243      54.318 -54.744 -14.142  1.00 36.37           N  
ANISOU  373  N   THR A 243     5448   4840   3531    296    225   -268       N  
ATOM    374  CA  THR A 243      55.266 -55.317 -13.173  1.00 36.51           C  
ANISOU  374  CA  THR A 243     5512   4855   3502    301    202   -262       C  
ATOM    375  C   THR A 243      54.621 -56.466 -12.398  1.00 36.71           C  
ANISOU  375  C   THR A 243     5576   4884   3486    314    259   -262       C  
ATOM    376  O   THR A 243      55.251 -57.507 -12.231  1.00 34.25           O  
ANISOU  376  O   THR A 243     5278   4581   3155    314    255   -241       O  
ATOM    377  CB  THR A 243      55.811 -54.251 -12.173  1.00 37.52           C  
ANISOU  377  CB  THR A 243     5694   4958   3601    307    152   -284       C  
ATOM    378  OG1 THR A 243      56.541 -53.218 -12.860  1.00 38.60           O  
ANISOU  378  OG1 THR A 243     5799   5087   3777    287     94   -279       O  
ATOM    379  CG2 THR A 243      56.730 -54.885 -11.121  1.00 37.30           C  
ANISOU  379  CG2 THR A 243     5719   4932   3521    313    122   -276       C  
ATOM    380  N   GLU A 244      53.379 -56.279 -11.931  1.00 39.65           N  
ANISOU  380  N   GLU A 244     5966   5251   3848    325    316   -284       N  
ATOM    381  CA  GLU A 244      52.665 -57.344 -11.181  1.00 41.21           C  
ANISOU  381  CA  GLU A 244     6199   5451   4005    331    380   -282       C  
ATOM    382  C   GLU A 244      52.558 -58.606 -12.050  1.00 40.18           C  
ANISOU  382  C   GLU A 244     6029   5337   3900    312    406   -255       C  
ATOM    383  O   GLU A 244      52.990 -59.676 -11.632  1.00 39.89           O  
ANISOU  383  O   GLU A 244     6027   5297   3831    312    412   -235       O  
ATOM    384  CB  GLU A 244      51.252 -56.932 -10.729  1.00 43.23           C  
ANISOU  384  CB  GLU A 244     6461   5705   4259    343    447   -309       C  
ATOM    385  CG  GLU A 244      51.149 -55.931  -9.555  1.00 46.41           C  
ANISOU  385  CG  GLU A 244     6928   6087   4618    367    446   -343       C  
ATOM    386  CD  GLU A 244      52.307 -55.990  -8.565  1.00 49.07           C  
ANISOU  386  CD  GLU A 244     7340   6410   4892    370    395   -340       C  
ATOM    387  OE1 GLU A 244      52.385 -56.958  -7.772  1.00 50.46           O  
ANISOU  387  OE1 GLU A 244     7570   6589   5014    370    419   -325       O  
ATOM    388  OE2 GLU A 244      53.125 -55.042  -8.565  1.00 51.62           O  
ANISOU  388  OE2 GLU A 244     7674   6719   5220    371    326   -350       O  
ATOM    389  N   ILE A 245      52.012 -58.460 -13.262  1.00 36.87           N  
ANISOU  389  N   ILE A 245     5542   4931   3535    298    415   -254       N  
ATOM    390  CA  ILE A 245      51.754 -59.595 -14.148  1.00 35.32           C  
ANISOU  390  CA  ILE A 245     5310   4748   3362    278    441   -235       C  
ATOM    391  C   ILE A 245      53.021 -60.362 -14.522  1.00 34.56           C  
ANISOU  391  C   ILE A 245     5219   4651   3261    275    404   -212       C  
ATOM    392  O   ILE A 245      53.053 -61.588 -14.524  1.00 34.35           O  
ANISOU  392  O   ILE A 245     5208   4620   3222    270    429   -198       O  
ATOM    393  CB  ILE A 245      51.058 -59.130 -15.450  1.00 35.47           C  
ANISOU  393  CB  ILE A 245     5258   4782   3436    263    442   -239       C  
ATOM    394  CG1 ILE A 245      49.615 -58.693 -15.150  1.00 36.45           C  
ANISOU  394  CG1 ILE A 245     5364   4910   3574    268    490   -260       C  
ATOM    395  CG2 ILE A 245      51.050 -60.239 -16.513  1.00 33.68           C  
ANISOU  395  CG2 ILE A 245     5000   4568   3229    238    452   -223       C  
ATOM    396  CD1 ILE A 245      48.822 -58.325 -16.408  1.00 36.12           C  
ANISOU  396  CD1 ILE A 245     5251   4886   3588    255    486   -261       C  
ATOM    397  N   TYR A 246      54.066 -59.636 -14.868  1.00 34.85           N  
ANISOU  397  N   TYR A 246     5238   4691   3310    279    345   -208       N  
ATOM    398  CA  TYR A 246      55.305 -60.261 -15.297  1.00 34.50           C  
ANISOU  398  CA  TYR A 246     5185   4654   3270    281    311   -188       C  
ATOM    399  C   TYR A 246      56.017 -60.977 -14.155  1.00 33.78           C  
ANISOU  399  C   TYR A 246     5151   4549   3135    301    299   -176       C  
ATOM    400  O   TYR A 246      56.727 -61.937 -14.411  1.00 34.44           O  
ANISOU  400  O   TYR A 246     5232   4632   3219    309    292   -158       O  
ATOM    401  CB  TYR A 246      56.256 -59.220 -15.909  1.00 35.48           C  
ANISOU  401  CB  TYR A 246     5270   4788   3422    275    254   -185       C  
ATOM    402  CG  TYR A 246      56.113 -58.992 -17.392  1.00 35.44           C  
ANISOU  402  CG  TYR A 246     5205   4801   3458    255    257   -180       C  
ATOM    403  CD1 TYR A 246      56.200 -60.043 -18.298  1.00 35.43           C  
ANISOU  403  CD1 TYR A 246     5182   4812   3468    248    280   -169       C  
ATOM    404  CD2 TYR A 246      55.943 -57.710 -17.906  1.00 36.71           C  
ANISOU  404  CD2 TYR A 246     5339   4963   3644    242    232   -185       C  
ATOM    405  CE1 TYR A 246      56.102 -59.824 -19.682  1.00 33.91           C  
ANISOU  405  CE1 TYR A 246     4942   4637   3304    227    280   -165       C  
ATOM    406  CE2 TYR A 246      55.842 -57.488 -19.285  1.00 34.99           C  
ANISOU  406  CE2 TYR A 246     5074   4761   3457    222    231   -176       C  
ATOM    407  CZ  TYR A 246      55.924 -58.546 -20.158  1.00 33.91           C  
ANISOU  407  CZ  TYR A 246     4917   4641   3325    214    255   -166       C  
ATOM    408  OH  TYR A 246      55.813 -58.296 -21.512  1.00 34.91           O  
ANISOU  408  OH  TYR A 246     5005   4785   3473    192    252   -158       O  
ATOM    409  N   ASN A 247      55.859 -60.499 -12.920  1.00 32.80           N  
ANISOU  409  N   ASN A 247     5081   4412   2970    313    293   -187       N  
ATOM    410  CA  ASN A 247      56.444 -61.165 -11.746  1.00 32.60           C  
ANISOU  410  CA  ASN A 247     5122   4373   2892    332    278   -175       C  
ATOM    411  C   ASN A 247      55.601 -62.295 -11.197  1.00 32.88           C  
ANISOU  411  C   ASN A 247     5205   4393   2893    332    341   -166       C  
ATOM    412  O   ASN A 247      56.082 -63.088 -10.405  1.00 36.18           O  
ANISOU  412  O   ASN A 247     5678   4796   3270    347    332   -147       O  
ATOM    413  CB  ASN A 247      56.676 -60.156 -10.617  1.00 32.16           C  
ANISOU  413  CB  ASN A 247     5115   4308   2795    341    242   -192       C  
ATOM    414  CG  ASN A 247      57.885 -59.292 -10.848  1.00 31.44           C  
ANISOU  414  CG  ASN A 247     4994   4225   2726    339    163   -192       C  
ATOM    415  OD1 ASN A 247      58.944 -59.751 -11.314  1.00 29.53           O  
ANISOU  415  OD1 ASN A 247     4717   3995   2506    343    125   -170       O  
ATOM    416  ND2 ASN A 247      57.753 -58.029 -10.472  1.00 31.83           N  
ANISOU  416  ND2 ASN A 247     5058   4266   2769    334    139   -217       N  
ATOM    417  N   THR A 248      54.337 -62.340 -11.591  1.00 32.76           N  
ANISOU  417  N   THR A 248     5168   4381   2896    313    403   -178       N  
ATOM    418  CA  THR A 248      53.307 -63.166 -10.929  1.00 32.72           C  
ANISOU  418  CA  THR A 248     5208   4365   2859    304    472   -174       C  
ATOM    419  C   THR A 248      52.797 -64.314 -11.789  1.00 32.39           C  
ANISOU  419  C   THR A 248     5139   4320   2849    281    514   -161       C  
ATOM    420  O   THR A 248      52.402 -65.344 -11.278  1.00 33.02           O  
ANISOU  420  O   THR A 248     5265   4381   2901    272    556   -146       O  
ATOM    421  CB  THR A 248      52.120 -62.259 -10.525  1.00 32.64           C  
ANISOU  421  CB  THR A 248     5192   4362   2845    298    517   -202       C  
ATOM    422  OG1 THR A 248      52.466 -61.602  -9.301  1.00 32.55           O  
ANISOU  422  OG1 THR A 248     5246   4343   2779    319    497   -213       O  
ATOM    423  CG2 THR A 248      50.835 -63.023 -10.339  1.00 33.77           C  
ANISOU  423  CG2 THR A 248     5341   4505   2983    277    600   -200       C  
ATOM    424  N   VAL A 249      52.801 -64.120 -13.101  1.00 32.12           N  
ANISOU  424  N   VAL A 249     5034   4301   2868    269    501   -167       N  
ATOM    425  CA  VAL A 249      52.228 -65.068 -14.032  1.00 32.17           C  
ANISOU  425  CA  VAL A 249     5012   4304   2904    242    536   -163       C  
ATOM    426  C   VAL A 249      53.351 -65.728 -14.847  1.00 32.09           C  
ANISOU  426  C   VAL A 249     4992   4289   2911    253    499   -149       C  
ATOM    427  O   VAL A 249      54.239 -65.056 -15.366  1.00 32.80           O  
ANISOU  427  O   VAL A 249     5047   4395   3020    267    451   -151       O  
ATOM    428  CB  VAL A 249      51.194 -64.362 -14.957  1.00 31.69           C  
ANISOU  428  CB  VAL A 249     4882   4268   2889    219    553   -183       C  
ATOM    429  CG1 VAL A 249      50.549 -65.365 -15.885  1.00 31.54           C  
ANISOU  429  CG1 VAL A 249     4838   4247   2897    185    584   -180       C  
ATOM    430  CG2 VAL A 249      50.119 -63.665 -14.132  1.00 32.62           C  
ANISOU  430  CG2 VAL A 249     5004   4393   2997    218    592   -199       C  
ATOM    431  N   LEU A 250      53.329 -67.052 -14.929  1.00 32.12           N  
ANISOU  431  N   LEU A 250     5027   4267   2908    246    525   -135       N  
ATOM    432  CA  LEU A 250      54.300 -67.778 -15.765  1.00 31.70           C  
ANISOU  432  CA  LEU A 250     4963   4206   2874    260    501   -127       C  
ATOM    433  C   LEU A 250      53.890 -67.630 -17.217  1.00 32.03           C  
ANISOU  433  C   LEU A 250     4944   4267   2957    233    508   -145       C  
ATOM    434  O   LEU A 250      53.044 -68.383 -17.710  1.00 32.97           O  
ANISOU  434  O   LEU A 250     5065   4375   3086    202    545   -151       O  
ATOM    435  CB  LEU A 250      54.398 -69.256 -15.373  1.00 30.83           C  
ANISOU  435  CB  LEU A 250     4917   4053   2744    266    525   -109       C  
ATOM    436  CG  LEU A 250      54.990 -69.575 -13.987  1.00 30.31           C  
ANISOU  436  CG  LEU A 250     4922   3962   2631    298    508    -84       C  
ATOM    437  CD1 LEU A 250      54.728 -71.038 -13.677  1.00 30.30           C  
ANISOU  437  CD1 LEU A 250     4987   3912   2612    292    544    -64       C  
ATOM    438  CD2 LEU A 250      56.463 -69.258 -13.867  1.00 29.42           C  
ANISOU  438  CD2 LEU A 250     4799   3859   2519    344    443    -74       C  
ATOM    439  N   LEU A 251      54.482 -66.644 -17.882  1.00 32.14           N  
ANISOU  439  N   LEU A 251     4908   4312   2992    242    469   -151       N  
ATOM    440  CA  LEU A 251      53.988 -66.155 -19.174  1.00 33.04           C  
ANISOU  440  CA  LEU A 251     4965   4450   3137    215    470   -166       C  
ATOM    441  C   LEU A 251      54.962 -66.320 -20.334  1.00 34.53           C  
ANISOU  441  C   LEU A 251     5125   4651   3341    222    449   -166       C  
ATOM    442  O   LEU A 251      54.582 -66.088 -21.471  1.00 37.37           O  
ANISOU  442  O   LEU A 251     5449   5030   3720    198    451   -176       O  
ATOM    443  CB  LEU A 251      53.648 -64.661 -19.052  1.00 32.42           C  
ANISOU  443  CB  LEU A 251     4852   4395   3068    211    448   -173       C  
ATOM    444  CG  LEU A 251      52.603 -64.069 -19.998  1.00 31.07           C  
ANISOU  444  CG  LEU A 251     4633   4245   2925    182    455   -185       C  
ATOM    445  CD1 LEU A 251      51.287 -64.812 -19.870  1.00 30.93           C  
ANISOU  445  CD1 LEU A 251     4622   4219   2911    155    502   -193       C  
ATOM    446  CD2 LEU A 251      52.398 -62.592 -19.677  1.00 30.61           C  
ANISOU  446  CD2 LEU A 251     4553   4199   2876    191    431   -190       C  
ATOM    447  N   ARG A 252      56.212 -66.686 -20.058  1.00 35.08           N  
ANISOU  447  N   ARG A 252     5209   4715   3406    257    429   -154       N  
ATOM    448  CA  ARG A 252      57.218 -66.799 -21.103  1.00 35.74           C  
ANISOU  448  CA  ARG A 252     5258   4814   3505    269    415   -154       C  
ATOM    449  C   ARG A 252      56.687 -67.542 -22.318  1.00 37.17           C  
ANISOU  449  C   ARG A 252     5436   4992   3692    244    447   -170       C  
ATOM    450  O   ARG A 252      56.082 -68.604 -22.191  1.00 38.44           O  
ANISOU  450  O   ARG A 252     5637   5121   3845    235    477   -175       O  
ATOM    451  CB  ARG A 252      58.499 -67.497 -20.612  1.00 36.38           C  
ANISOU  451  CB  ARG A 252     5357   4882   3583    315    400   -140       C  
ATOM    452  CG  ARG A 252      59.753 -67.102 -21.460  1.00 36.22           C  
ANISOU  452  CG  ARG A 252     5281   4895   3584    332    379   -138       C  
ATOM    453  CD  ARG A 252      60.337 -68.206 -22.377  1.00 36.98           C  
ANISOU  453  CD  ARG A 252     5377   4984   3690    353    406   -146       C  
ATOM    454  NE  ARG A 252      59.452 -68.663 -23.466  1.00 38.19           N  
ANISOU  454  NE  ARG A 252     5539   5131   3838    320    443   -167       N  
ATOM    455  CZ  ARG A 252      59.778 -69.617 -24.349  1.00 37.90           C  
ANISOU  455  CZ  ARG A 252     5512   5083   3803    333    472   -181       C  
ATOM    456  NH1 ARG A 252      60.976 -70.182 -24.318  1.00 37.70           N  
ANISOU  456  NH1 ARG A 252     5479   5054   3789    383    472   -177       N  
ATOM    457  NH2 ARG A 252      58.918 -69.997 -25.289  1.00 37.86           N  
ANISOU  457  NH2 ARG A 252     5522   5072   3790    296    499   -202       N  
ATOM    458  N   HIS A 253      56.934 -66.977 -23.496  1.00 37.83           N  
ANISOU  458  N   HIS A 253     5477   5107   3788    231    439   -176       N  
ATOM    459  CA  HIS A 253      56.475 -67.551 -24.744  1.00 38.09           C  
ANISOU  459  CA  HIS A 253     5509   5141   3820    205    462   -193       C  
ATOM    460  C   HIS A 253      57.166 -66.823 -25.887  1.00 40.00           C  
ANISOU  460  C   HIS A 253     5707   5422   4067    200    448   -193       C  
ATOM    461  O   HIS A 253      57.378 -65.616 -25.822  1.00 42.47           O  
ANISOU  461  O   HIS A 253     5986   5760   4388    195    420   -180       O  
ATOM    462  CB  HIS A 253      54.965 -67.377 -24.860  1.00 38.78           C  
ANISOU  462  CB  HIS A 253     5596   5227   3908    162    471   -203       C  
ATOM    463  CG  HIS A 253      54.344 -68.133 -25.990  1.00 37.44           C  
ANISOU  463  CG  HIS A 253     5435   5053   3734    129    489   -222       C  
ATOM    464  ND1 HIS A 253      54.208 -67.602 -27.247  1.00 35.09           N  
ANISOU  464  ND1 HIS A 253     5109   4786   3435    105    476   -229       N  
ATOM    465  CD2 HIS A 253      53.771 -69.361 -26.033  1.00 38.03           C  
ANISOU  465  CD2 HIS A 253     5551   5094   3804    112    517   -236       C  
ATOM    466  CE1 HIS A 253      53.589 -68.472 -28.026  1.00 36.20           C  
ANISOU  466  CE1 HIS A 253     5272   4915   3567     75    492   -250       C  
ATOM    467  NE2 HIS A 253      53.319 -69.552 -27.316  1.00 36.64           N  
ANISOU  467  NE2 HIS A 253     5368   4929   3622     77    517   -255       N  
ATOM    468  N   ASP A 254      57.514 -67.557 -26.938  1.00 39.95           N  
ANISOU  468  N   ASP A 254     5708   5418   4053    200    470   -207       N  
ATOM    469  CA  ASP A 254      58.175 -66.981 -28.098  1.00 38.05           C  
ANISOU  469  CA  ASP A 254     5432   5215   3809    193    468   -206       C  
ATOM    470  C   ASP A 254      57.470 -65.730 -28.598  1.00 38.00           C  
ANISOU  470  C   ASP A 254     5398   5237   3803    154    442   -198       C  
ATOM    471  O   ASP A 254      58.128 -64.789 -29.041  1.00 39.56           O  
ANISOU  471  O   ASP A 254     5562   5464   4004    150    427   -183       O  
ATOM    472  CB  ASP A 254      58.230 -68.005 -29.253  1.00 37.61           C  
ANISOU  472  CB  ASP A 254     5401   5153   3734    189    502   -231       C  
ATOM    473  CG  ASP A 254      59.323 -69.056 -29.099  1.00 38.30           C  
ANISOU  473  CG  ASP A 254     5505   5222   3825    239    529   -239       C  
ATOM    474  OD1 ASP A 254      60.362 -68.776 -28.461  1.00 39.79           O  
ANISOU  474  OD1 ASP A 254     5664   5420   4031    277    517   -221       O  
ATOM    475  OD2 ASP A 254      59.157 -70.160 -29.671  1.00 37.06           O  
ANISOU  475  OD2 ASP A 254     5388   5037   3653    242    559   -264       O  
ATOM    476  N   ASN A 255      56.139 -65.731 -28.542  1.00 37.57           N  
ANISOU  476  N   ASN A 255     5356   5171   3748    125    438   -206       N  
ATOM    477  CA  ASN A 255      55.302 -64.666 -29.132  1.00 36.41           C  
ANISOU  477  CA  ASN A 255     5184   5045   3602     91    411   -199       C  
ATOM    478  C   ASN A 255      54.749 -63.687 -28.113  1.00 36.99           C  
ANISOU  478  C   ASN A 255     5241   5114   3697     95    387   -186       C  
ATOM    479  O   ASN A 255      53.701 -63.072 -28.341  1.00 39.50           O  
ANISOU  479  O   ASN A 255     5544   5439   4023     73    370   -186       O  
ATOM    480  CB  ASN A 255      54.164 -65.310 -29.920  1.00 36.39           C  
ANISOU  480  CB  ASN A 255     5198   5039   3589     56    419   -218       C  
ATOM    481  CG  ASN A 255      54.688 -66.241 -30.983  1.00 35.84           C  
ANISOU  481  CG  ASN A 255     5153   4971   3491     52    443   -236       C  
ATOM    482  OD1 ASN A 255      54.514 -67.448 -30.901  1.00 35.31           O  
ANISOU  482  OD1 ASN A 255     5122   4875   3418     52    468   -257       O  
ATOM    483  ND2 ASN A 255      55.393 -65.680 -31.957  1.00 35.02           N  
ANISOU  483  ND2 ASN A 255     5036   4898   3371     48    438   -228       N  
ATOM    484  N   ILE A 256      55.464 -63.546 -26.994  1.00 34.57           N  
ANISOU  484  N   ILE A 256     4939   4796   3397    125    384   -178       N  
ATOM    485  CA  ILE A 256      55.168 -62.544 -25.984  1.00 33.63           C  
ANISOU  485  CA  ILE A 256     4812   4671   3292    133    362   -169       C  
ATOM    486  C   ILE A 256      56.501 -61.916 -25.589  1.00 31.57           C  
ANISOU  486  C   ILE A 256     4540   4418   3035    153    339   -154       C  
ATOM    487  O   ILE A 256      57.504 -62.621 -25.424  1.00 29.41           O  
ANISOU  487  O   ILE A 256     4272   4144   2758    175    349   -152       O  
ATOM    488  CB  ILE A 256      54.425 -63.174 -24.772  1.00 36.51           C  
ANISOU  488  CB  ILE A 256     5207   5010   3655    143    383   -178       C  
ATOM    489  CG1 ILE A 256      52.959 -63.430 -25.169  1.00 38.12           C  
ANISOU  489  CG1 ILE A 256     5405   5213   3866    114    399   -191       C  
ATOM    490  CG2 ILE A 256      54.522 -62.288 -23.499  1.00 33.24           C  
ANISOU  490  CG2 ILE A 256     4799   4586   3244    163    365   -172       C  
ATOM    491  CD1 ILE A 256      52.209 -64.249 -24.133  1.00 41.48           C  
ANISOU  491  CD1 ILE A 256     5858   5613   4287    114    432   -198       C  
ATOM    492  N   LEU A 257      56.520 -60.587 -25.477  1.00 30.07           N  
ANISOU  492  N   LEU A 257     4332   4234   2858    146    307   -143       N  
ATOM    493  CA  LEU A 257      57.773 -59.863 -25.201  1.00 29.35           C  
ANISOU  493  CA  LEU A 257     4225   4151   2774    153    279   -128       C  
ATOM    494  C   LEU A 257      58.384 -60.350 -23.881  1.00 28.87           C  
ANISOU  494  C   LEU A 257     4185   4075   2709    184    275   -131       C  
ATOM    495  O   LEU A 257      57.702 -60.409 -22.855  1.00 26.89           O  
ANISOU  495  O   LEU A 257     3964   3802   2450    195    277   -140       O  
ATOM    496  CB  LEU A 257      57.529 -58.346 -25.118  1.00 28.97           C  
ANISOU  496  CB  LEU A 257     4167   4099   2741    138    242   -119       C  
ATOM    497  CG  LEU A 257      58.765 -57.468 -24.855  1.00 28.83           C  
ANISOU  497  CG  LEU A 257     4132   4085   2734    134    208   -103       C  
ATOM    498  CD1 LEU A 257      59.755 -57.554 -26.007  1.00 28.81           C  
ANISOU  498  CD1 LEU A 257     4096   4114   2734    115    215    -87       C  
ATOM    499  CD2 LEU A 257      58.360 -56.030 -24.600  1.00 28.10           C  
ANISOU  499  CD2 LEU A 257     4046   3974   2656    121    172    -99       C  
ATOM    500  N   GLY A 258      59.662 -60.710 -23.952  1.00 29.60           N  
ANISOU  500  N   GLY A 258     4259   4181   2805    198    270   -122       N  
ATOM    501  CA  GLY A 258      60.403 -61.247 -22.829  1.00 29.88           C  
ANISOU  501  CA  GLY A 258     4310   4205   2836    230    258   -120       C  
ATOM    502  C   GLY A 258      60.681 -60.178 -21.786  1.00 30.77           C  
ANISOU  502  C   GLY A 258     4428   4310   2951    229    212   -115       C  
ATOM    503  O   GLY A 258      61.094 -59.068 -22.114  1.00 30.74           O  
ANISOU  503  O   GLY A 258     4397   4319   2964    207    183   -107       O  
ATOM    504  N   PHE A 259      60.459 -60.539 -20.529  1.00 31.37           N  
ANISOU  504  N   PHE A 259     4548   4363   3008    252    205   -121       N  
ATOM    505  CA  PHE A 259      60.665 -59.659 -19.395  1.00 33.71           C  
ANISOU  505  CA  PHE A 259     4865   4648   3295    254    163   -123       C  
ATOM    506  C   PHE A 259      62.044 -59.924 -18.775  1.00 37.32           C  
ANISOU  506  C   PHE A 259     5311   5113   3753    275    123   -110       C  
ATOM    507  O   PHE A 259      62.449 -61.080 -18.624  1.00 39.67           O  
ANISOU  507  O   PHE A 259     5616   5411   4045    304    136   -103       O  
ATOM    508  CB  PHE A 259      59.567 -59.932 -18.364  1.00 32.16           C  
ANISOU  508  CB  PHE A 259     4727   4424   3068    266    184   -137       C  
ATOM    509  CG  PHE A 259      59.731 -59.197 -17.073  1.00 31.97           C  
ANISOU  509  CG  PHE A 259     4740   4383   3021    273    146   -143       C  
ATOM    510  CD1 PHE A 259      60.120 -59.885 -15.906  1.00 32.33           C  
ANISOU  510  CD1 PHE A 259     4832   4418   3033    299    133   -139       C  
ATOM    511  CD2 PHE A 259      59.460 -57.830 -16.985  1.00 31.60           C  
ANISOU  511  CD2 PHE A 259     4693   4329   2982    255    121   -155       C  
ATOM    512  CE1 PHE A 259      60.262 -59.226 -14.687  1.00 31.34           C  
ANISOU  512  CE1 PHE A 259     4751   4277   2877    305     96   -148       C  
ATOM    513  CE2 PHE A 259      59.599 -57.159 -15.755  1.00 32.07           C  
ANISOU  513  CE2 PHE A 259     4798   4371   3016    262     86   -167       C  
ATOM    514  CZ  PHE A 259      60.000 -57.870 -14.603  1.00 31.75           C  
ANISOU  514  CZ  PHE A 259     4804   4322   2936    286     74   -165       C  
ATOM    515  N   ILE A 260      62.756 -58.859 -18.416  1.00 38.50           N  
ANISOU  515  N   ILE A 260     5445   5269   3913    260     71   -106       N  
ATOM    516  CA  ILE A 260      64.053 -58.988 -17.758  1.00 38.06           C  
ANISOU  516  CA  ILE A 260     5373   5225   3862    275     21    -94       C  
ATOM    517  C   ILE A 260      64.023 -58.422 -16.347  1.00 38.94           C  
ANISOU  517  C   ILE A 260     5537   5314   3943    279    -26   -103       C  
ATOM    518  O   ILE A 260      64.468 -59.074 -15.384  1.00 41.63           O  
ANISOU  518  O   ILE A 260     5907   5649   4259    308    -52    -98       O  
ATOM    519  CB  ILE A 260      65.162 -58.279 -18.556  1.00 38.97           C  
ANISOU  519  CB  ILE A 260     5415   5373   4019    248     -6    -80       C  
ATOM    520  CG1 ILE A 260      65.351 -58.954 -19.920  1.00 37.08           C  
ANISOU  520  CG1 ILE A 260     5126   5160   3802    250     45    -71       C  
ATOM    521  CG2 ILE A 260      66.494 -58.305 -17.776  1.00 39.27           C  
ANISOU  521  CG2 ILE A 260     5427   5426   4068    261    -67    -68       C  
ATOM    522  CD1 ILE A 260      66.459 -58.324 -20.728  1.00 37.41           C  
ANISOU  522  CD1 ILE A 260     5094   5238   3882    222     29    -55       C  
ATOM    523  N   ALA A 261      63.507 -57.209 -16.207  1.00 37.11           N  
ANISOU  523  N   ALA A 261     5323   5066   3709    250    -41   -118       N  
ATOM    524  CA  ALA A 261      63.493 -56.560 -14.907  1.00 35.70           C  
ANISOU  524  CA  ALA A 261     5201   4864   3497    251    -87   -133       C  
ATOM    525  C   ALA A 261      62.498 -55.400 -14.829  1.00 34.92           C  
ANISOU  525  C   ALA A 261     5136   4738   3393    231    -79   -156       C  
ATOM    526  O   ALA A 261      62.000 -54.921 -15.836  1.00 33.04           O  
ANISOU  526  O   ALA A 261     4867   4501   3184    212    -53   -155       O  
ATOM    527  CB  ALA A 261      64.890 -56.077 -14.579  1.00 35.32           C  
ANISOU  527  CB  ALA A 261     5121   4832   3467    236   -161   -122       C  
ATOM    528  N   SER A 262      62.199 -54.986 -13.599  1.00 36.00           N  
ANISOU  528  N   SER A 262     5340   4849   3489    240   -101   -177       N  
ATOM    529  CA  SER A 262      61.383 -53.815 -13.321  1.00 36.42           C  
ANISOU  529  CA  SER A 262     5432   4870   3535    229   -100   -204       C  
ATOM    530  C   SER A 262      61.995 -53.074 -12.155  1.00 37.06           C  
ANISOU  530  C   SER A 262     5564   4930   3584    222   -166   -222       C  
ATOM    531  O   SER A 262      62.350 -53.685 -11.165  1.00 41.27           O  
ANISOU  531  O   SER A 262     6139   5467   4075    241   -186   -222       O  
ATOM    532  CB  SER A 262      59.961 -54.225 -12.974  1.00 37.22           C  
ANISOU  532  CB  SER A 262     5577   4957   3606    255    -32   -222       C  
ATOM    533  OG  SER A 262      59.180 -53.081 -12.659  1.00 39.42           O  
ANISOU  533  OG  SER A 262     5891   5204   3880    254    -29   -251       O  
ATOM    534  N   ASP A 263      62.139 -51.763 -12.260  1.00 36.79           N  
ANISOU  534  N   ASP A 263     5533   4872   3570    194   -204   -236       N  
ATOM    535  CA  ASP A 263      62.834 -51.006 -11.231  1.00 36.50           C  
ANISOU  535  CA  ASP A 263     5545   4814   3507    178   -277   -255       C  
ATOM    536  C   ASP A 263      62.218 -49.660 -10.941  1.00 35.63           C  
ANISOU  536  C   ASP A 263     5487   4656   3393    167   -287   -290       C  
ATOM    537  O   ASP A 263      61.667 -49.030 -11.819  1.00 33.81           O  
ANISOU  537  O   ASP A 263     5232   4411   3203    158   -262   -289       O  
ATOM    538  CB  ASP A 263      64.299 -50.818 -11.617  1.00 37.07           C  
ANISOU  538  CB  ASP A 263     5554   4911   3619    141   -346   -230       C  
ATOM    539  N   MET A 264      62.297 -49.264  -9.662  1.00 36.52           N  
ANISOU  539  N   MET A 264     5681   4742   3452    173   -325   -322       N  
ATOM    540  CA  MET A 264      62.046 -47.885  -9.260  1.00 36.81           C  
ANISOU  540  CA  MET A 264     5775   4725   3483    158   -355   -359       C  
ATOM    541  C   MET A 264      63.379 -47.209  -9.018  1.00 37.38           C  
ANISOU  541  C   MET A 264     5844   4790   3568    109   -453   -357       C  
ATOM    542  O   MET A 264      63.873 -47.168  -7.896  1.00 38.13           O  
ANISOU  542  O   MET A 264     5997   4876   3611    106   -507   -377       O  
ATOM    543  CB  MET A 264      61.153 -47.784  -8.025  1.00 36.82           C  
ANISOU  543  CB  MET A 264     5877   4696   3413    195   -325   -404       C  
ATOM    544  CG  MET A 264      60.545 -46.395  -7.841  1.00 36.75           C  
ANISOU  544  CG  MET A 264     5925   4628   3410    195   -328   -448       C  
ATOM    545  SD  MET A 264      59.297 -46.338  -6.524  1.00 38.71           S  
ANISOU  545  SD  MET A 264     6282   4847   3576    249   -265   -503       S  
ATOM    546  CE  MET A 264      58.036 -47.470  -7.078  1.00 36.22           C  
ANISOU  546  CE  MET A 264     5916   4571   3274    291   -151   -482       C  
ATOM    547  N   THR A 265      63.957 -46.672 -10.094  1.00 37.02           N  
ANISOU  547  N   THR A 265     5727   4749   3590     66   -476   -331       N  
ATOM    548  CA  THR A 265      65.263 -46.001 -10.023  1.00 36.94           C  
ANISOU  548  CA  THR A 265     5695   4735   3604      8   -567   -323       C  
ATOM    549  C   THR A 265      65.113 -44.489  -9.809  1.00 36.57           C  
ANISOU  549  C   THR A 265     5709   4620   3565    -24   -608   -357       C  
ATOM    550  O   THR A 265      64.109 -44.038  -9.248  1.00 35.43           O  
ANISOU  550  O   THR A 265     5646   4429   3384      8   -578   -397       O  
ATOM    551  CB  THR A 265      66.076 -46.312 -11.292  1.00 36.18           C  
ANISOU  551  CB  THR A 265     5485   4686   3576    -24   -566   -273       C  
ATOM    552  OG1 THR A 265      65.399 -45.803 -12.461  1.00 35.71           O  
ANISOU  552  OG1 THR A 265     5399   4609   3559    -32   -516   -260       O  
ATOM    553  CG2 THR A 265      66.256 -47.825 -11.407  1.00 35.05           C  
ANISOU  553  CG2 THR A 265     5292   4602   3422     14   -529   -246       C  
ATOM    554  N   SER A 270      62.173 -35.732  -9.852  1.00 51.74           N  
ANISOU  554  N   SER A 270     8069   5994   5596    -82   -714   -556       N  
ATOM    555  CA  SER A 270      62.920 -36.946  -9.600  1.00 50.15           C  
ANISOU  555  CA  SER A 270     7805   5884   5366    -98   -721   -532       C  
ATOM    556  C   SER A 270      61.992 -38.033  -9.064  1.00 48.64           C  
ANISOU  556  C   SER A 270     7618   5741   5121    -17   -642   -551       C  
ATOM    557  O   SER A 270      61.721 -38.125  -7.872  1.00 45.80           O  
ANISOU  557  O   SER A 270     7339   5368   4695     14   -640   -602       O  
ATOM    558  CB  SER A 270      64.094 -36.690  -8.631  1.00 50.94           C  
ANISOU  558  CB  SER A 270     7947   5973   5433   -158   -814   -557       C  
ATOM    559  OG  SER A 270      63.669 -36.052  -7.439  1.00 50.24           O  
ANISOU  559  OG  SER A 270     7983   5818   5287   -132   -833   -628       O  
ATOM    560  N   THR A 271      61.481 -38.829  -9.992  1.00 48.08           N  
ANISOU  560  N   THR A 271     7464   5725   5079     10   -575   -508       N  
ATOM    561  CA  THR A 271      60.973 -40.176  -9.702  1.00 48.31           C  
ANISOU  561  CA  THR A 271     7464   5822   5067     62   -510   -504       C  
ATOM    562  C   THR A 271      60.796 -40.855 -11.043  1.00 46.50           C  
ANISOU  562  C   THR A 271     7132   5647   4889     62   -464   -447       C  
ATOM    563  O   THR A 271      60.399 -40.213 -12.018  1.00 45.72           O  
ANISOU  563  O   THR A 271     7009   5520   4841     57   -453   -427       O
[truncated: 8,616,457 more chars]
