# Supplementary material for: Predictive classification models and targets identification for betulin derivatives as Leishmania donovani inhibitors
Source: J Cheminform. 2018 Aug 17;10:40. doi: 10.1186/s13321-018-0291-x (PMC6097978; doi:10.1186/s13321-018-0291-x)
Supplement: Supplementary file 5 — Additional file 5. Zip file with all potential protein target structures protein data bank files. [file 13321_2018_291_MOESM5_ESM.zip › 3mzs.pdb]

HEADER    OXIDOREDUCTASE                          12-MAY-10   3MZS              
TITLE     CRYSTAL STRUCTURE OF CYTOCHROME P450 CYP11A1 IN COMPLEX WITH 22-      
TITLE    2 HYDROXY-CHOLESTEROL                                                  
COMPND    MOL_ID: 1;                                                            
COMPND   2 MOLECULE: CHOLESTEROL SIDE-CHAIN CLEAVAGE ENZYME;                    
COMPND   3 CHAIN: A, B, C, D;                                                   
COMPND   4 SYNONYM: CYTOCHROME P450 11A1, CYPXIA1, CYTOCHROME P450(SCC),        
COMPND   5 CHOLESTEROL DESMOLASE;                                               
COMPND   6 EC: 1.14.15.6;                                                       
COMPND   7 ENGINEERED: YES                                                      
SOURCE    MOL_ID: 1;                                                            
SOURCE   2 ORGANISM_SCIENTIFIC: BOS TAURUS;                                     
SOURCE   3 ORGANISM_COMMON: BOVINE,COW,DOMESTIC CATTLE,DOMESTIC COW;            
SOURCE   4 ORGANISM_TAXID: 9913;                                                
SOURCE   5 GENE: CYP11A1;                                                       
SOURCE   6 EXPRESSION_SYSTEM: ESCHERICHIA COLI;                                 
SOURCE   7 EXPRESSION_SYSTEM_TAXID: 562;                                        
SOURCE   8 EXPRESSION_SYSTEM_VECTOR: PLASMID;                                   
SOURCE   9 EXPRESSION_SYSTEM_PLASMID: PUC18                                     
KEYWDS    CYP11A1, CYTOCHROME P450, MONOOXYGENASE, SIDE CHAIN CLEAVAGE ENZYME,  
KEYWDS   2 CHOLESTEROL, CHOLESTEROL 20-22-DESMOLASE, STEROID METABOLISM,        
KEYWDS   3 OXIDOREDUCTASE, HEME                                                 
EXPDTA    X-RAY DIFFRACTION                                                     
AUTHOR    C.D.STOUT,A.ANNALORA,N.MAST,I.PIKULEVA                                
REVDAT   3   02-MAR-11 3MZS    1       JRNL                                     
REVDAT   2   29-DEC-10 3MZS    1       JRNL                                     
REVDAT   1   15-DEC-10 3MZS    0                                                
JRNL        AUTH   N.MAST,A.J.ANNALORA,D.T.LODOWSKI,K.PALCZEWSKI,C.D.STOUT,     
JRNL        AUTH 2 I.A.PIKULEVA                                                 
JRNL        TITL   STRUCTURAL BASIS FOR THREE-STEP SEQUENTIAL CATALYSIS BY THE  
JRNL        TITL 2 CHOLESTEROL SIDE CHAIN CLEAVAGE ENZYME CYP11A1.              
JRNL        REF    J.BIOL.CHEM.                  V. 286  5607 2011              
JRNL        REFN                   ISSN 0021-9258                               
JRNL        PMID   21159775                                                     
JRNL        DOI    10.1074/JBC.M110.188433                                      
REMARK   2                                                                      
REMARK   2 RESOLUTION.    2.50 ANGSTROMS.                                       
REMARK   3                                                                      
REMARK   3 REFINEMENT.                                                          
REMARK   3   PROGRAM     : REFMAC 5.5.0072                                      
REMARK   3   AUTHORS     : MURSHUDOV,VAGIN,DODSON                               
REMARK   3                                                                      
REMARK   3    REFINEMENT TARGET : MAXIMUM LIKELIHOOD                            
REMARK   3                                                                      
REMARK   3  DATA USED IN REFINEMENT.                                            
REMARK   3   RESOLUTION RANGE HIGH (ANGSTROMS) : 2.50                           
REMARK   3   RESOLUTION RANGE LOW  (ANGSTROMS) : 60.01                          
REMARK   3   DATA CUTOFF            (SIGMA(F)) : 0.000                          
REMARK   3   COMPLETENESS FOR RANGE        (%) : 94.9                           
REMARK   3   NUMBER OF REFLECTIONS             : 72447                          
REMARK   3                                                                      
REMARK   3  FIT TO DATA USED IN REFINEMENT.                                     
REMARK   3   CROSS-VALIDATION METHOD          : THROUGHOUT                      
REMARK   3   FREE R VALUE TEST SET SELECTION  : RANDOM                          
REMARK   3   R VALUE     (WORKING + TEST SET) : 0.266                           
REMARK   3   R VALUE            (WORKING SET) : 0.266                           
REMARK   3   FREE R VALUE                     : 0.281                           
REMARK   3   FREE R VALUE TEST SET SIZE   (%) : 5.000                           
REMARK   3   FREE R VALUE TEST SET COUNT      : 3812                            
REMARK   3                                                                      
REMARK   3  FIT IN THE HIGHEST RESOLUTION BIN.                                  
REMARK   3   TOTAL NUMBER OF BINS USED           : 20                           
REMARK   3   BIN RESOLUTION RANGE HIGH       (A) : 2.50                         
REMARK   3   BIN RESOLUTION RANGE LOW        (A) : 2.56                         
REMARK   3   REFLECTION IN BIN     (WORKING SET) : 5446                         
REMARK   3   BIN COMPLETENESS (WORKING+TEST) (%) : 97.54                        
REMARK   3   BIN R VALUE           (WORKING SET) : 0.4230                       
REMARK   3   BIN FREE R VALUE SET COUNT          : 334                          
REMARK   3   BIN FREE R VALUE                    : 0.4290                       
REMARK   3                                                                      
REMARK   3  NUMBER OF NON-HYDROGEN ATOMS USED IN REFINEMENT.                    
REMARK   3   PROTEIN ATOMS            : 15616                                   
REMARK   3   NUCLEIC ACID ATOMS       : 0                                       
REMARK   3   HETEROGEN ATOMS          : 304                                     
REMARK   3   SOLVENT ATOMS            : 92                                      
REMARK   3                                                                      
REMARK   3  B VALUES.                                                           
REMARK   3   FROM WILSON PLOT           (A**2) : 74.20                          
REMARK   3   MEAN B VALUE      (OVERALL, A**2) : 65.89                          
REMARK   3   OVERALL ANISOTROPIC B VALUE.                                       
REMARK   3    B11 (A**2) : -66.06000                                            
REMARK   3    B22 (A**2) : 9.17000                                              
REMARK   3    B33 (A**2) : 56.89000                                             
REMARK   3    B12 (A**2) : 0.00000                                              
REMARK   3    B13 (A**2) : -11.86000                                            
REMARK   3    B23 (A**2) : 0.00000                                              
REMARK   3                                                                      
REMARK   3  ESTIMATED OVERALL COORDINATE ERROR.                                 
REMARK   3   ESU BASED ON R VALUE                            (A): NULL          
REMARK   3   ESU BASED ON FREE R VALUE                       (A): 0.072         
REMARK   3   ESU BASED ON MAXIMUM LIKELIHOOD                 (A): 0.338         
REMARK   3   ESU FOR B VALUES BASED ON MAXIMUM LIKELIHOOD (A**2): 16.405        
REMARK   3                                                                      
REMARK   3 CORRELATION COEFFICIENTS.                                            
REMARK   3   CORRELATION COEFFICIENT FO-FC      : 0.914                         
REMARK   3   CORRELATION COEFFICIENT FO-FC FREE : 0.908                         
REMARK   3                                                                      
REMARK   3  RMS DEVIATIONS FROM IDEAL VALUES        COUNT    RMS    WEIGHT      
REMARK   3   BOND LENGTHS REFINED ATOMS        (A): 18268 ; 0.019 ; 0.021       
REMARK   3   BOND LENGTHS OTHERS               (A):  NULL ;  NULL ;  NULL       
REMARK   3   BOND ANGLES REFINED ATOMS   (DEGREES): 28000 ; 1.684 ; 1.950       
REMARK   3   BOND ANGLES OTHERS          (DEGREES):  NULL ;  NULL ;  NULL       
REMARK   3   TORSION ANGLES, PERIOD 1    (DEGREES):  3752 ; 7.711 ; 7.500       
REMARK   3   TORSION ANGLES, PERIOD 2    (DEGREES):   784 ;40.730 ;23.265       
REMARK   3   TORSION ANGLES, PERIOD 3    (DEGREES):  2852 ;18.500 ;15.000       
REMARK   3   TORSION ANGLES, PERIOD 4    (DEGREES):   116 ;19.327 ;15.000       
REMARK   3   CHIRAL-CENTER RESTRAINTS       (A**3):  2364 ; 0.149 ; 0.200       
REMARK   3   GENERAL PLANES REFINED ATOMS      (A): 20204 ; 0.007 ; 0.021       
REMARK   3   GENERAL PLANES OTHERS             (A):  NULL ;  NULL ;  NULL       
REMARK   3   NON-BONDED CONTACTS REFINED ATOMS (A):  NULL ;  NULL ;  NULL       
REMARK   3   NON-BONDED CONTACTS OTHERS        (A):  NULL ;  NULL ;  NULL       
REMARK   3   NON-BONDED TORSION REFINED ATOMS  (A):  NULL ;  NULL ;  NULL       
REMARK   3   NON-BONDED TORSION OTHERS         (A):  NULL ;  NULL ;  NULL       
REMARK   3   H-BOND (X...Y) REFINED ATOMS      (A):  NULL ;  NULL ;  NULL       
REMARK   3   H-BOND (X...Y) OTHERS             (A):  NULL ;  NULL ;  NULL       
REMARK   3   POTENTIAL METAL-ION REFINED ATOMS (A):  NULL ;  NULL ;  NULL       
REMARK   3   POTENTIAL METAL-ION OTHERS        (A):  NULL ;  NULL ;  NULL       
REMARK   3   SYMMETRY VDW REFINED ATOMS        (A):  NULL ;  NULL ;  NULL       
REMARK   3   SYMMETRY VDW OTHERS               (A):  NULL ;  NULL ;  NULL       
REMARK   3   SYMMETRY H-BOND REFINED ATOMS     (A):  NULL ;  NULL ;  NULL       
REMARK   3   SYMMETRY H-BOND OTHERS            (A):  NULL ;  NULL ;  NULL       
REMARK   3   SYMMETRY METAL-ION REFINED ATOMS  (A):  NULL ;  NULL ;  NULL       
REMARK   3   SYMMETRY METAL-ION OTHERS         (A):  NULL ;  NULL ;  NULL       
REMARK   3                                                                      
REMARK   3  ISOTROPIC THERMAL FACTOR RESTRAINTS.     COUNT   RMS    WEIGHT      
REMARK   3   MAIN-CHAIN BOND REFINED ATOMS  (A**2):  9416 ; 0.980 ; 1.500       
REMARK   3   MAIN-CHAIN BOND OTHER ATOMS    (A**2):  NULL ;  NULL ;  NULL       
REMARK   3   MAIN-CHAIN ANGLE REFINED ATOMS (A**2): 15332 ; 1.788 ; 2.000       
REMARK   3   SIDE-CHAIN BOND REFINED ATOMS  (A**2):  6976 ; 2.511 ; 3.000       
REMARK   3   SIDE-CHAIN ANGLE REFINED ATOMS (A**2):  6928 ; 3.953 ; 4.500       
REMARK   3                                                                      
REMARK   3 ANISOTROPIC THERMAL FACTOR RESTRAINTS.    COUNT   RMS   WEIGHT       
REMARK   3   RIGID-BOND RESTRAINTS          (A**2):  NULL ;  NULL ;  NULL       
REMARK   3   SPHERICITY; FREE ATOMS         (A**2):  NULL ;  NULL ;  NULL       
REMARK   3   SPHERICITY; BONDED ATOMS       (A**2):  NULL ;  NULL ;  NULL       
REMARK   3                                                                      
REMARK   3  NCS RESTRAINTS STATISTICS                                           
REMARK   3   NUMBER OF DIFFERENT NCS GROUPS : 3                                 
REMARK   3                                                                      
REMARK   3  NCS GROUP NUMBER               : 1                                  
REMARK   3     CHAIN NAMES                    : B A                             
REMARK   3     NUMBER OF COMPONENTS NCS GROUP : 1                               
REMARK   3       COMPONENT C  SSSEQI  TO  C   SSSEQI   CODE                     
REMARK   3           1     B      6       B     502      6                      
REMARK   3           1     A      6       A     502      6                      
REMARK   3                   GROUP CHAIN        COUNT   RMS     WEIGHT          
REMARK   3   LOOSE POSITIONAL   1    B    (A):   3980 ; 0.490 ; 5.000           
REMARK   3   LOOSE THERMAL      1    B (A**2):   3980 ; 2.680 ;10.000           
REMARK   3                                                                      
REMARK   3  NCS GROUP NUMBER               : 2                                  
REMARK   3     CHAIN NAMES                    : C A                             
REMARK   3     NUMBER OF COMPONENTS NCS GROUP : 1                               
REMARK   3       COMPONENT C  SSSEQI  TO  C   SSSEQI   CODE                     
REMARK   3           1     C      6       C     502      6                      
REMARK   3           1     A      6       A     502      6                      
REMARK   3                   GROUP CHAIN        COUNT   RMS     WEIGHT          
REMARK   3   LOOSE POSITIONAL   2    C    (A):   3980 ; 0.470 ; 5.000           
REMARK   3   LOOSE THERMAL      2    C (A**2):   3980 ; 2.210 ;10.000           
REMARK   3                                                                      
REMARK   3  NCS GROUP NUMBER               : 3                                  
REMARK   3     CHAIN NAMES                    : D A                             
REMARK   3     NUMBER OF COMPONENTS NCS GROUP : 1                               
REMARK   3       COMPONENT C  SSSEQI  TO  C   SSSEQI   CODE                     
REMARK   3           1     D      6       D     502      6                      
REMARK   3           1     A      6       A     502      6                      
REMARK   3                   GROUP CHAIN        COUNT   RMS     WEIGHT          
REMARK   3   LOOSE POSITIONAL   3    D    (A):   3980 ; 0.480 ; 5.000           
REMARK   3   LOOSE THERMAL      3    D (A**2):   3980 ; 2.730 ;10.000           
REMARK   3                                                                      
REMARK   3  TWIN DETAILS                                                        
REMARK   3   NUMBER OF TWIN DOMAINS  : 2                                        
REMARK   3      TWIN DOMAIN   : 1                                               
REMARK   3      TWIN OPERATOR : H, K, L                                         
REMARK   3      TWIN FRACTION : 0.546                                           
REMARK   3      TWIN DOMAIN   : 2                                               
REMARK   3      TWIN OPERATOR : -H, -K, L                                       
REMARK   3      TWIN FRACTION : 0.454                                           
REMARK   3                                                                      
REMARK   3  TLS DETAILS                                                         
REMARK   3   NUMBER OF TLS GROUPS  : NULL                                       
REMARK   3                                                                      
REMARK   3  BULK SOLVENT MODELLING.                                             
REMARK   3   METHOD USED : MASK                                                 
REMARK   3   PARAMETERS FOR MASK CALCULATION                                    
REMARK   3   VDW PROBE RADIUS   : 1.40                                          
REMARK   3   ION PROBE RADIUS   : 0.80                                          
REMARK   3   SHRINKAGE RADIUS   : 0.80                                          
REMARK   3                                                                      
REMARK   3  OTHER REFINEMENT REMARKS: NON-CRYSTALLOGRAPHIC SYMMETRY: THE        
REMARK   3  CRYSTAL IS PSEUDO-ORTHORHOMBIC (P212121) WITH TRUE SYMMETRY P21     
REMARK   3  WITH 4 MOLECULES IN THE ASYMMETRIC UNIT. THE CRYSTAL EXHIBITS       
REMARK   3  PARTIAL MEROHEDRAL TWINNING WITH TWIN LAW H,K,L; -H,-K,L AND TWIN   
REMARK   3  FRACTIONS 0.546, 0.453. RAMACHANDRAN OUTLIERS: BASED ON REFERENCE   
REMARK   3  LOVELL, DAVIS, ET AL., PROTEINS 50: 437-450 (2003) AND              
REMARK   3  CALCULATION BY MOLPROBITY, THERE ARE 41 RAMACHANDRAN OUTLIERS;      
REMARK   3  97.8% RESIDUES ARE IN ALLOWED REGIONS.                              
REMARK   4                                                                      
REMARK   4 3MZS COMPLIES WITH FORMAT V. 3.20, 01-DEC-08                         
REMARK 100                                                                      
REMARK 100 THIS ENTRY HAS BEEN PROCESSED BY RCSB ON 27-MAY-10.                  
REMARK 100 THE RCSB ID CODE IS RCSB059199.                                      
REMARK 200                                                                      
REMARK 200 EXPERIMENTAL DETAILS                                                 
REMARK 200  EXPERIMENT TYPE                : X-RAY DIFFRACTION                  
REMARK 200  DATE OF DATA COLLECTION        : 22-JAN-10                          
REMARK 200  TEMPERATURE           (KELVIN) : 100                                
REMARK 200  PH                             : 7.0                                
REMARK 200  NUMBER OF CRYSTALS USED        : 1                                  
REMARK 200                                                                      
REMARK 200  SYNCHROTRON              (Y/N) : Y                                  
REMARK 200  RADIATION SOURCE               : SSRL                               
REMARK 200  BEAMLINE                       : BL11-1                             
REMARK 200  X-RAY GENERATOR MODEL          : NULL                               
REMARK 200  MONOCHROMATIC OR LAUE    (M/L) : M                                  
REMARK 200  WAVELENGTH OR RANGE        (A) : 0.979                              
REMARK 200  MONOCHROMATOR                  : SIDE SCATTERING BENT CUBE-ROOT I   
REMARK 200                                   -BEAM SINGLE CRYSTAL, ASYMMETRIC   
REMARK 200                                   CUT 4.965 DEGS                     
REMARK 200  OPTICS                         : RH COATED FLAT MIRROR              
REMARK 200                                                                      
REMARK 200  DETECTOR TYPE                  : CCD                                
REMARK 200  DETECTOR MANUFACTURER          : MARMOSAIC 325 MM CCD               
REMARK 200  INTENSITY-INTEGRATION SOFTWARE : MOSFLM                             
REMARK 200  DATA SCALING SOFTWARE          : SCALA                              
REMARK 200                                                                      
REMARK 200  NUMBER OF UNIQUE REFLECTIONS   : 76291                              
REMARK 200  RESOLUTION RANGE HIGH      (A) : 2.500                              
REMARK 200  RESOLUTION RANGE LOW       (A) : 113.500                            
REMARK 200  REJECTION CRITERIA  (SIGMA(I)) : 0.000                              
REMARK 200                                                                      
REMARK 200 OVERALL.                                                             
REMARK 200  COMPLETENESS FOR RANGE     (%) : 95.5                               
REMARK 200  DATA REDUNDANCY                : 2.000                              
REMARK 200  R MERGE                    (I) : 0.06800                            
REMARK 200  R SYM                      (I) : 0.06800                            
REMARK 200  <I/SIGMA(I)> FOR THE DATA SET  : 5.8000                             
REMARK 200                                                                      
REMARK 200 IN THE HIGHEST RESOLUTION SHELL.                                     
REMARK 200  HIGHEST RESOLUTION SHELL, RANGE HIGH (A) : 2.50                     
REMARK 200  HIGHEST RESOLUTION SHELL, RANGE LOW  (A) : 2.64                     
REMARK 200  COMPLETENESS FOR SHELL     (%) : 97.5                               
REMARK 200  DATA REDUNDANCY IN SHELL       : 2.00                               
REMARK 200  R MERGE FOR SHELL          (I) : 0.44400                            
REMARK 200  R SYM FOR SHELL            (I) : 0.44400                            
REMARK 200  <I/SIGMA(I)> FOR SHELL         : 1.600                              
REMARK 200                                                                      
REMARK 200 DIFFRACTION PROTOCOL: SINGLE WAVELENGTH                              
REMARK 200 METHOD USED TO DETERMINE THE STRUCTURE: MOLECULAR REPLACEMENT        
REMARK 200 SOFTWARE USED: PHASER                                                
REMARK 200 STARTING MODEL: PDB ENTRY 3K9V                                       
REMARK 200                                                                      
REMARK 200 REMARK: NULL                                                         
REMARK 280                                                                      
REMARK 280 CRYSTAL                                                              
REMARK 280 SOLVENT CONTENT, VS   (%): 52.19                                     
REMARK 280 MATTHEWS COEFFICIENT, VM (ANGSTROMS**3/DA): 2.57                     
REMARK 280                                                                      
REMARK 280 CRYSTALLIZATION CONDITIONS: 16% PEG 1000, 10% JEFFAMINE ED-2001,     
REMARK 280  20% GLYCEROL, 0.1 M MES, PH 7.0, VAPOR DIFFUSION, TEMPERATURE 285K  
REMARK 290                                                                      
REMARK 290 CRYSTALLOGRAPHIC SYMMETRY                                            
REMARK 290 SYMMETRY OPERATORS FOR SPACE GROUP: P 1 21 1                         
REMARK 290                                                                      
REMARK 290      SYMOP   SYMMETRY                                                
REMARK 290     NNNMMM   OPERATOR                                                
REMARK 290       1555   X,Y,Z                                                   
REMARK 290       2555   -X,Y+1/2,-Z                                             
REMARK 290                                                                      
REMARK 290     WHERE NNN -> OPERATOR NUMBER                                     
REMARK 290           MMM -> TRANSLATION VECTOR                                  
REMARK 290                                                                      
REMARK 290 CRYSTALLOGRAPHIC SYMMETRY TRANSFORMATIONS                            
REMARK 290 THE FOLLOWING TRANSFORMATIONS OPERATE ON THE ATOM/HETATM             
REMARK 290 RECORDS IN THIS ENTRY TO PRODUCE CRYSTALLOGRAPHICALLY                
REMARK 290 RELATED MOLECULES.                                                   
REMARK 290   SMTRY1   1  1.000000  0.000000  0.000000        0.00000            
REMARK 290   SMTRY2   1  0.000000  1.000000  0.000000        0.00000            
REMARK 290   SMTRY3   1  0.000000  0.000000  1.000000        0.00000            
REMARK 290   SMTRY1   2 -1.000000  0.000000  0.000000        0.00000            
REMARK 290   SMTRY2   2  0.000000  1.000000  0.000000       47.31500            
REMARK 290   SMTRY3   2  0.000000  0.000000 -1.000000        0.00000            
REMARK 290                                                                      
REMARK 290 REMARK: NULL                                                         
REMARK 300                                                                      
REMARK 300 BIOMOLECULE: 1, 2, 3, 4                                              
REMARK 300 SEE REMARK 350 FOR THE AUTHOR PROVIDED AND/OR PROGRAM                
REMARK 300 GENERATED ASSEMBLY INFORMATION FOR THE STRUCTURE IN                  
REMARK 300 THIS ENTRY. THE REMARK MAY ALSO PROVIDE INFORMATION ON               
REMARK 300 BURIED SURFACE AREA.                                                 
REMARK 350                                                                      
REMARK 350 COORDINATES FOR A COMPLETE MULTIMER REPRESENTING THE KNOWN           
REMARK 350 BIOLOGICALLY SIGNIFICANT OLIGOMERIZATION STATE OF THE                
REMARK 350 MOLECULE CAN BE GENERATED BY APPLYING BIOMT TRANSFORMATIONS          
REMARK 350 GIVEN BELOW.  BOTH NON-CRYSTALLOGRAPHIC AND                          
REMARK 350 CRYSTALLOGRAPHIC OPERATIONS ARE GIVEN.                               
REMARK 350                                                                      
REMARK 350 BIOMOLECULE: 1                                                       
REMARK 350 AUTHOR DETERMINED BIOLOGICAL UNIT: MONOMERIC                         
REMARK 350 APPLY THE FOLLOWING TO CHAINS: A                                     
REMARK 350   BIOMT1   1  1.000000  0.000000  0.000000        0.00000            
REMARK 350   BIOMT2   1  0.000000  1.000000  0.000000        0.00000            
REMARK 350   BIOMT3   1  0.000000  0.000000  1.000000        0.00000            
REMARK 350                                                                      
REMARK 350 BIOMOLECULE: 2                                                       
REMARK 350 AUTHOR DETERMINED BIOLOGICAL UNIT: MONOMERIC                         
REMARK 350 APPLY THE FOLLOWING TO CHAINS: B                                     
REMARK 350   BIOMT1   1  1.000000  0.000000  0.000000        0.00000            
REMARK 350   BIOMT2   1  0.000000  1.000000  0.000000        0.00000            
REMARK 350   BIOMT3   1  0.000000  0.000000  1.000000        0.00000            
REMARK 350                                                                      
REMARK 350 BIOMOLECULE: 3                                                       
REMARK 350 AUTHOR DETERMINED BIOLOGICAL UNIT: MONOMERIC                         
REMARK 350 APPLY THE FOLLOWING TO CHAINS: C                                     
REMARK 350   BIOMT1   1  1.000000  0.000000  0.000000        0.00000            
REMARK 350   BIOMT2   1  0.000000  1.000000  0.000000        0.00000            
REMARK 350   BIOMT3   1  0.000000  0.000000  1.000000        0.00000            
REMARK 350                                                                      
REMARK 350 BIOMOLECULE: 4                                                       
REMARK 350 AUTHOR DETERMINED BIOLOGICAL UNIT: MONOMERIC                         
REMARK 350 APPLY THE FOLLOWING TO CHAINS: D                                     
REMARK 350   BIOMT1   1  1.000000  0.000000  0.000000        0.00000            
REMARK 350   BIOMT2   1  0.000000  1.000000  0.000000        0.00000            
REMARK 350   BIOMT3   1  0.000000  0.000000  1.000000        0.00000            
REMARK 465                                                                      
REMARK 465 MISSING RESIDUES                                                     
REMARK 465 THE FOLLOWING RESIDUES WERE NOT LOCATED IN THE                       
REMARK 465 EXPERIMENT. (M=MODEL NUMBER; RES=RESIDUE NAME; C=CHAIN               
REMARK 465 IDENTIFIER; SSSEQ=SEQUENCE NUMBER; I=INSERTION CODE.)                
REMARK 465                                                                      
REMARK 465   M RES C SSSEQI                                                     
REMARK 465     MET A     1                                                      
REMARK 465     ALA A     2                                                      
REMARK 465     SER A     3                                                      
REMARK 465     THR A     4                                                      
REMARK 465     LYS A     5                                                      
REMARK 465     ASN A   476                                                      
REMARK 465     GLN A   477                                                      
REMARK 465     ASP A   478                                                      
REMARK 465     PRO A   479                                                      
REMARK 465     PRO A   480                                                      
REMARK 465     GLN A   481                                                      
REMARK 465     ALA A   482                                                      
REMARK 465     HIS A   483                                                      
REMARK 465     HIS A   484                                                      
REMARK 465     HIS A   485                                                      
REMARK 465     HIS A   486                                                      
REMARK 465     MET B     1                                                      
REMARK 465     ALA B     2                                                      
REMARK 465     SER B     3                                                      
REMARK 465     THR B     4                                                      
REMARK 465     LYS B     5                                                      
REMARK 465     ASN B   476                                                      
REMARK 465     GLN B   477                                                      
REMARK 465     ASP B   478                                                      
REMARK 465     PRO B   479                                                      
REMARK 465     PRO B   480                                                      
REMARK 465     GLN B   481                                                      
REMARK 465     ALA B   482                                                      
REMARK 465     HIS B   483                                                      
REMARK 465     HIS B   484                                                      
REMARK 465     HIS B   485                                                      
REMARK 465     HIS B   486                                                      
REMARK 465     MET C     1                                                      
REMARK 465     ALA C     2                                                      
REMARK 465     SER C     3                                                      
REMARK 465     THR C     4                                                      
REMARK 465     LYS C     5                                                      
REMARK 465     ASN C   476                                                      
REMARK 465     GLN C   477                                                      
REMARK 465     ASP C   478                                                      
REMARK 465     PRO C   479                                                      
REMARK 465     PRO C   480                                                      
REMARK 465     GLN C   481                                                      
REMARK 465     ALA C   482                                                      
REMARK 465     HIS C   483                                                      
REMARK 465     HIS C   484                                                      
REMARK 465     HIS C   485                                                      
REMARK 465     HIS C   486                                                      
REMARK 465     MET D     1                                                      
REMARK 465     ALA D     2                                                      
REMARK 465     SER D     3                                                      
REMARK 465     THR D     4                                                      
REMARK 465     LYS D     5                                                      
REMARK 465     ASN D   476                                                      
REMARK 465     GLN D   477                                                      
REMARK 465     ASP D   478                                                      
REMARK 465     PRO D   479                                                      
REMARK 465     PRO D   480                                                      
REMARK 465     GLN D   481                                                      
REMARK 465     ALA D   482                                                      
REMARK 465     HIS D   483                                                      
REMARK 465     HIS D   484                                                      
REMARK 465     HIS D   485                                                      
REMARK 465     HIS D   486                                                      
REMARK 500                                                                      
REMARK 500 GEOMETRY AND STEREOCHEMISTRY                                         
REMARK 500 SUBTOPIC: CLOSE CONTACTS IN SAME ASYMMETRIC UNIT                     
REMARK 500                                                                      
REMARK 500 THE FOLLOWING ATOMS ARE IN CLOSE CONTACT.                            
REMARK 500                                                                      
REMARK 500  ATM1  RES C  SSEQI   ATM2  RES C  SSEQI           DISTANCE          
REMARK 500   CB   ASN B   128     CG   PRO B   260              1.83            
REMARK 500   NH1  ARG B   305     O    HOH B   572              1.95            
REMARK 500   O    VAL D   289     OG   SER D   293              1.96            
REMARK 500   O    LEU D   408     O    HOH D   570              2.02            
REMARK 500   O    THR B   291     OG1  THR B   295              2.03            
REMARK 500   O    GLU C   430     OG1  THR C   434              2.04            
REMARK 500   O    ARG A   113     ND2  ASN A   117              2.05            
REMARK 500   O    GLU D   430     OG1  THR D   434              2.09            
REMARK 500   O    THR C   291     OG1  THR C   295              2.10            
REMARK 500   O    GLU A   430     OG1  THR A   434              2.13            
REMARK 500   O    ALA A   324     N    GLY A   326              2.14            
REMARK 500   N    MET D   183     O    HOH D   534              2.16            
REMARK 500   OD1  ASN D   128     CG   PRO D   260              2.17            
REMARK 500   O    SER D   403     OD2  ASP D   405              2.17            
REMARK 500   O    GLY A   261     N    TYR A   264              2.17            
REMARK 500   OE1  GLU D   170     NH2  ARG D   180              2.18            
REMARK 500                                                                      
REMARK 500 REMARK: NULL                                                         
REMARK 500                                                                      
REMARK 500 GEOMETRY AND STEREOCHEMISTRY                                         
REMARK 500 SUBTOPIC: COVALENT BOND LENGTHS                                      
REMARK 500                                                                      
REMARK 500 THE STEREOCHEMICAL PARAMETERS OF THE FOLLOWING RESIDUES              
REMARK 500 HAVE VALUES WHICH DEVIATE FROM EXPECTED VALUES BY MORE               
REMARK 500 THAN 6*RMSD (M=MODEL NUMBER; RES=RESIDUE NAME; C=CHAIN               
REMARK 500 IDENTIFIER; SSEQ=SEQUENCE NUMBER; I=INSERTION CODE).                 
REMARK 500                                                                      
REMARK 500 STANDARD TABLE:                                                      
REMARK 500 FORMAT: (10X,I3,1X,2(A3,1X,A1,I4,A1,1X,A4,3X),1X,F6.3)               
REMARK 500                                                                      
REMARK 500 EXPECTED VALUES PROTEIN: ENGH AND HUBER, 1999                        
REMARK 500 EXPECTED VALUES NUCLEIC ACID: CLOWNEY ET AL 1996                     
REMARK 500                                                                      
REMARK 500  M RES CSSEQI ATM1   RES CSSEQI ATM2   DEVIATION                     
REMARK 500    VAL A 289   CA    VAL A 289   CB     -0.197                       
REMARK 500    SER A 293   CB    SER A 293   OG      0.094                       
REMARK 500    PHE A 458   CZ    PHE A 458   CE2     0.115                       
REMARK 500    PRO C 260   N     PRO C 260   CA      0.127                       
REMARK 500    PHE D 156   C     VAL D 157   N       0.159                       
REMARK 500                                                                      
REMARK 500 REMARK: NULL                                                         
REMARK 500                                                                      
REMARK 500 GEOMETRY AND STEREOCHEMISTRY                                         
REMARK 500 SUBTOPIC: COVALENT BOND ANGLES                                       
REMARK 500                                                                      
REMARK 500 THE STEREOCHEMICAL PARAMETERS OF THE FOLLOWING RESIDUES              
REMARK 500 HAVE VALUES WHICH DEVIATE FROM EXPECTED VALUES BY MORE               
REMARK 500 THAN 6*RMSD (M=MODEL NUMBER; RES=RESIDUE NAME; C=CHAIN               
REMARK 500 IDENTIFIER; SSEQ=SEQUENCE NUMBER; I=INSERTION CODE).                 
REMARK 500                                                                      
REMARK 500 STANDARD TABLE:                                                      
REMARK 500 FORMAT: (10X,I3,1X,A3,1X,A1,I4,A1,3(1X,A4,2X),12X,F5.1)              
REMARK 500                                                                      
REMARK 500 EXPECTED VALUES PROTEIN: ENGH AND HUBER, 1999                        
REMARK 500 EXPECTED VALUES NUCLEIC ACID: CLOWNEY ET AL 1996                     
REMARK 500                                                                      
REMARK 500  M RES CSSEQI ATM1   ATM2   ATM3                                     
REMARK 500    ASN A 258   N   -  CA  -  C   ANGL. DEV. =  18.0 DEGREES          
REMARK 500    PRO A 260   N   -  CA  -  C   ANGL. DEV. =  18.2 DEGREES          
REMARK 500    ARG A 385   NE  -  CZ  -  NH2 ANGL. DEV. =  -3.8 DEGREES          
REMARK 500    ARG B 347   NE  -  CZ  -  NH1 ANGL. DEV. =  -3.1 DEGREES          
REMARK 500    ARG B 347   NE  -  CZ  -  NH2 ANGL. DEV. =   4.4 DEGREES          
REMARK 500    ARG C  82   NE  -  CZ  -  NH2 ANGL. DEV. =  -3.2 DEGREES          
REMARK 500    PRO C 260   N   -  CA  -  C   ANGL. DEV. =  17.2 DEGREES          
REMARK 500    PHE D 156   CA  -  C   -  O   ANGL. DEV. =  22.2 DEGREES          
REMARK 500    PHE D 156   O   -  C   -  N   ANGL. DEV. = -16.0 DEGREES          
REMARK 500    GLY D 261   N   -  CA  -  C   ANGL. DEV. = -17.9 DEGREES          
REMARK 500                                                                      
REMARK 500 REMARK: NULL                                                         
REMARK 500                                                                      
REMARK 500 GEOMETRY AND STEREOCHEMISTRY                                         
REMARK 500 SUBTOPIC: TORSION ANGLES                                             
REMARK 500                                                                      
REMARK 500 TORSION ANGLES OUTSIDE THE EXPECTED RAMACHANDRAN REGIONS:            
REMARK 500 (M=MODEL NUMBER; RES=RESIDUE NAME; C=CHAIN IDENTIFIER;               
REMARK 500 SSEQ=SEQUENCE NUMBER; I=INSERTION CODE).                             
REMARK 500                                                                      
REMARK 500 STANDARD TABLE:                                                      
REMARK 500 FORMAT:(10X,I3,1X,A3,1X,A1,I4,A1,4X,F7.2,3X,F7.2)                    
REMARK 500                                                                      
REMARK 500 EXPECTED VALUES: GJ KLEYWEGT AND TA JONES (1996). PHI/PSI-           
REMARK 500 CHOLOGY: RAMACHANDRAN REVISITED. STRUCTURE 4, 1395 - 1400            
REMARK 500                                                                      
REMARK 500  M RES CSSEQI        PSI       PHI                                   
REMARK 500    SER A  11       -5.41    -43.78                                   
REMARK 500    PRO A  14      -79.78    -22.12                                   
REMARK 500    SER A  15      170.70     66.64                                   
REMARK 500    SER A  33      -32.56    -33.10                                   
REMARK 500    PRO A  49       -8.17    -54.79                                   
REMARK 500    GLU A  53       98.34   -175.54                                   
REMARK 500    ILE A  64      -24.04   -142.19                                   
REMARK 500    PRO A  80     -177.66    -64.14                                   
REMARK 500    GLU A  81      112.11   -164.83                                   
REMARK 500    SER A 106     -146.80     82.39                                   
REMARK 500    VAL A 120       -8.72   -144.34                                   
REMARK 500    PRO A 123       35.79    -81.49                                   
REMARK 500    GLU A 124      -31.99   -134.11                                   
REMARK 500    PHE A 177      -20.93   -143.77                                   
REMARK 500    PRO A 208        2.36    -68.34                                   
REMARK 500    ARG A 218       12.14    -57.31                                   
REMARK 500    LEU A 219      -42.59   -142.69                                   
REMARK 500    ARG A 221       48.42   -151.18                                   
REMARK 500    ILE A 245        3.47    -60.59                                   
REMARK 500    ARG A 252      -64.81   -101.95                                   
REMARK 500    PHE A 256     -162.54   -166.68                                   
REMARK 500    ASN A 258      -14.58    157.36                                   
REMARK 500    ILE A 262      -59.38    -22.99                                   
REMARK 500    GLU A 275      -41.11    -29.23                                   
REMARK 500    ARG A 321      -68.04    -99.91                                   
REMARK 500    ARG A 322       26.24    -75.11                                   
REMARK 500    GLN A 323       39.66   -159.44                                   
REMARK 500    ALA A 324      -29.51   -158.44                                   
REMARK 500    GLU A 325      -31.08     52.76                                   
REMARK 500    ASP A 327     -156.20    -66.90                                   
REMARK 500    LEU A 332        2.15    -66.84                                   
REMARK 500    HIS A 349       70.34   -153.02                                   
REMARK 500    ASP A 362      154.03    -46.63                                   
REMARK 500    GLN A 366     -112.20     68.70                                   
REMARK 500    ALA A 372      150.41    -48.37                                   
REMARK 500    PRO A 393        3.96    -60.80                                   
REMARK 500    THR A 399       -7.87    -56.38                                   
REMARK 500    LEU A 402       -1.39   -153.35                                   
REMARK 500    LYS A 404       10.05     44.77                                   
REMARK 500    GLN A 422     -174.88    -63.82                                   
REMARK 500    LYS A 445       71.11   -105.95                                   
REMARK 500    LEU A 460      -70.06     67.62                                   
REMARK 500    LYS B  31       92.38     52.06                                   
REMARK 500    SER B  33      -30.30    -19.87                                   
REMARK 500    ILE B  36      -34.70    -39.66                                   
REMARK 500    ASN B  57       42.55    -95.36                                   
REMARK 500    ILE B  64      -22.03   -146.92                                   
REMARK 500    GLN B  96       41.33     30.58                                   
REMARK 500    SER B 106     -154.38     51.11                                   
REMARK 500    VAL B 120       -7.61   -149.46                                   
REMARK 500                                                                      
REMARK 500 THIS ENTRY HAS     156 RAMACHANDRAN OUTLIERS.                        
REMARK 500                                                                      
REMARK 500 REMARK: NULL                                                         
REMARK 500                                                                      
REMARK 500 GEOMETRY AND STEREOCHEMISTRY                                         
REMARK 500 SUBTOPIC: NON-CIS, NON-TRANS                                         
REMARK 500                                                                      
REMARK 500 THE FOLLOWING PEPTIDE BONDS DEVIATE SIGNIFICANTLY FROM BOTH          
REMARK 500 CIS AND TRANS CONFORMATION.  CIS BONDS, IF ANY, ARE LISTED           
REMARK 500 ON CISPEP RECORDS.  TRANS IS DEFINED AS 180 +/- 30 AND               
REMARK 500 CIS IS DEFINED AS 0 +/- 30 DEGREES.                                  
REMARK 500                                 MODEL     OMEGA                      
REMARK 500 TYR A  259     PRO A  260                  109.84                    
REMARK 500 TYR B  259     PRO B  260                  108.54                    
REMARK 500 TYR C  259     PRO C  260                  106.39                    
REMARK 500 TYR D  259     PRO D  260                  116.54                    
REMARK 500                                                                      
REMARK 500 REMARK: NULL                                                         
REMARK 500                                                                      
REMARK 500 GEOMETRY AND STEREOCHEMISTRY                                         
REMARK 500 SUBTOPIC: CHIRAL CENTERS                                             
REMARK 500                                                                      
REMARK 500 UNEXPECTED CONFIGURATION OF THE FOLLOWING CHIRAL                     
REMARK 500 CENTER(S) USING IMPROPER CA--C--CB--N CHIRALITY                      
REMARK 500 FOR AMINO ACIDS AND C1'--O4'--N1(N9)--C2' FOR                        
REMARK 500 NUCLEIC ACIDS OR EQUIVALENT ANGLE                                    
REMARK 500 M=MODEL NUMBER; RES=RESIDUE NAME; C=CHAIN                            
REMARK 500 IDENTIFIER; SSEQ=SEQUENCE NUMBER; I=INSERTION CODE                   
REMARK 500                                                                      
REMARK 500 STANDARD TABLE:                                                      
REMARK 500 FORMAT: (10X,I3,1X,A3,1X,A1,I4,A1,6X,F5.1,6X,A1,10X,A1,3X,A16)       
REMARK 500                                                                      
REMARK 500  M RES CSSEQI    IMPROPER   EXPECTED   FOUND DETAILS                 
REMARK 500    ASN A 258         9.6      L          L   EXPECTING SP3           
REMARK 500    ASN B 258        19.3      L          L   OUTSIDE RANGE           
REMARK 500    VAL B 289        20.5      L          L   OUTSIDE RANGE           
REMARK 500    SER B 403        17.7      L          L   OUTSIDE RANGE           
REMARK 500    LYS B 404        21.8      L          L   OUTSIDE RANGE           
REMARK 500    PRO C 260        24.8      L          L   OUTSIDE RANGE           
REMARK 500    SER C 269        14.2      L          L   OUTSIDE RANGE           
REMARK 500    VAL C 289        23.6      L          L   OUTSIDE RANGE           
REMARK 500    ASN D 258        20.4      L          L   OUTSIDE RANGE           
REMARK 500    VAL D 289        23.6      L          L   OUTSIDE RANGE           
REMARK 500    GLU D 325        21.0      L          L   OUTSIDE RANGE           
REMARK 500    LYS D 404        24.7      L          L   OUTSIDE RANGE           
REMARK 500                                                                      
REMARK 500 REMARK: NULL                                                         
REMARK 525                                                                      
REMARK 525 SOLVENT                                                              
REMARK 525                                                                      
REMARK 525 THE SOLVENT MOLECULES HAVE CHAIN IDENTIFIERS THAT                    
REMARK 525 INDICATE THE POLYMER CHAIN WITH WHICH THEY ARE MOST                  
REMARK 525 CLOSELY ASSOCIATED. THE REMARK LISTS ALL THE SOLVENT                 
REMARK 525 MOLECULES WHICH ARE MORE THAN 5A AWAY FROM THE                       
REMARK 525 NEAREST POLYMER CHAIN (M = MODEL NUMBER;                             
REMARK 525 RES=RESIDUE NAME; C=CHAIN IDENTIFIER; SSEQ=SEQUENCE                  
REMARK 525 NUMBER; I=INSERTION CODE):                                           
REMARK 525                                                                      
REMARK 525  M RES CSSEQI                                                        
REMARK 525    HOH A 571        DISTANCE =  5.62 ANGSTROMS                       
REMARK 620                                                                      
REMARK 620 METAL COORDINATION                                                   
REMARK 620 (M=MODEL NUMBER; RES=RESIDUE NAME; C=CHAIN IDENTIFIER;               
REMARK 620 SSEQ=SEQUENCE NUMBER; I=INSERTION CODE):                             
REMARK 620                                                                      
REMARK 620 COORDINATION ANGLES FOR:  M RES CSSEQI METAL                         
REMARK 620                             HEM B 500  FE                            
REMARK 620 N RES CSSEQI ATOM                                                    
REMARK 620 1 CYS B 423   SG                                                     
REMARK 620 2 HEM B 500   NA   97.6                                              
REMARK 620 3 HEM B 500   NB   84.9  84.3                                        
REMARK 620 4 HEM B 500   NC   92.5 167.8  89.8                                  
REMARK 620 5 HEM B 500   ND  100.2  95.8 174.8  89.1                            
REMARK 620 6 HC9 B 501   O2  160.1 101.0 103.8  70.0  71.1                      
REMARK 620 N                    1     2     3     4     5                       
REMARK 620                                                                      
REMARK 620 COORDINATION ANGLES FOR:  M RES CSSEQI METAL                         
REMARK 620                             HEM A 500  FE                            
REMARK 620 N RES CSSEQI ATOM                                                    
REMARK 620 1 CYS A 423   SG                                                     
REMARK 620 2 HEM A 500   NA   89.1                                              
REMARK 620 3 HEM A 500   NB   78.0  84.7                                        
REMARK 620 4 HEM A 500   NC   97.1 168.0  86.5                                  
REMARK 620 5 HEM A 500   ND  107.6  97.4 174.0  90.6                            
REMARK 620 6 HC9 A 501   O2  167.4 103.2 100.1  70.4  74.0                      
REMARK 620 N                    1     2     3     4     5                       
REMARK 620                                                                      
REMARK 620 COORDINATION ANGLES FOR:  M RES CSSEQI METAL                         
REMARK 620                             HEM C 500  FE                            
REMARK 620 N RES CSSEQI ATOM                                                    
REMARK 620 1 CYS C 423   SG                                                     
REMARK 620 2 HEM C 500   NA   81.9                                              
REMARK 620 3 HEM C 500   NB   80.3  83.1                                        
REMARK 620 4 HEM C 500   NC   86.1 165.1  86.1                                  
REMARK 620 5 HEM C 500   ND   92.7  97.3 172.9  92.2                            
REMARK 620 6 HC9 C 501   O2  162.7 110.0 112.8  83.7  73.8                      
REMARK 620 N                    1     2     3     4     5                       
REMARK 620                                                                      
REMARK 620 COORDINATION ANGLES FOR:  M RES CSSEQI METAL                         
REMARK 620                             HEM D 500  FE                            
REMARK 620 N RES CSSEQI ATOM                                                    
REMARK 620 1 CYS D 423   SG                                                     
REMARK 620 2 HEM D 500   NA   85.4                                              
REMARK 620 3 HEM D 500   NB   78.6  83.5                                        
REMARK 620 4 HEM D 500   NC   82.0 165.8  87.5                                  
REMARK 620 5 HEM D 500   ND   94.3  95.4 172.9  92.0                            
REMARK 620 6 HC9 D 501   O2  163.6 110.6 105.7  82.4  81.3                      
REMARK 620 N                    1     2     3     4     5                       
REMARK 800                                                                      
REMARK 800 SITE                                                                 
REMARK 800 SITE_IDENTIFIER: AC1                                                 
REMARK 800 EVIDENCE_CODE: SOFTWARE                                              
REMARK 800 SITE_DESCRIPTION: BINDING SITE FOR RESIDUE HEM A 500                 
REMARK 800                                                                      
REMARK 800 SITE_IDENTIFIER: AC2                                                 
REMARK 800 EVIDENCE_CODE: SOFTWARE                                              
REMARK 800 SITE_DESCRIPTION: BINDING SITE FOR RESIDUE HC9 A 501                 
REMARK 800                                                                      
REMARK 800 SITE_IDENTIFIER: AC3                                                 
REMARK 800 EVIDENCE_CODE: SOFTWARE                                              
REMARK 800 SITE_DESCRIPTION: BINDING SITE FOR RESIDUE IPA A 502                 
REMARK 800                                                                      
REMARK 800 SITE_IDENTIFIER: AC4                                                 
REMARK 800 EVIDENCE_CODE: SOFTWARE                                              
REMARK 800 SITE_DESCRIPTION: BINDING SITE FOR RESIDUE HEM B 500                 
REMARK 800                                                                      
REMARK 800 SITE_IDENTIFIER: AC5                                                 
REMARK 800 EVIDENCE_CODE: SOFTWARE                                              
REMARK 800 SITE_DESCRIPTION: BINDING SITE FOR RESIDUE HC9 B 501                 
REMARK 800                                                                      
REMARK 800 SITE_IDENTIFIER: AC6                                                 
REMARK 800 EVIDENCE_CODE: SOFTWARE                                              
REMARK 800 SITE_DESCRIPTION: BINDING SITE FOR RESIDUE IPA B 502                 
REMARK 800                                                                      
REMARK 800 SITE_IDENTIFIER: AC7                                                 
REMARK 800 EVIDENCE_CODE: SOFTWARE                                              
REMARK 800 SITE_DESCRIPTION: BINDING SITE FOR RESIDUE HEM C 500                 
REMARK 800                                                                      
REMARK 800 SITE_IDENTIFIER: AC8                                                 
REMARK 800 EVIDENCE_CODE: SOFTWARE                                              
REMARK 800 SITE_DESCRIPTION: BINDING SITE FOR RESIDUE HC9 C 501                 
REMARK 800                                                                      
REMARK 800 SITE_IDENTIFIER: AC9                                                 
REMARK 800 EVIDENCE_CODE: SOFTWARE                                              
REMARK 800 SITE_DESCRIPTION: BINDING SITE FOR RESIDUE IPA C 502                 
REMARK 800                                                                      
REMARK 800 SITE_IDENTIFIER: BC1                                                 
REMARK 800 EVIDENCE_CODE: SOFTWARE                                              
REMARK 800 SITE_DESCRIPTION: BINDING SITE FOR RESIDUE HEM D 500                 
REMARK 800                                                                      
REMARK 800 SITE_IDENTIFIER: BC2                                                 
REMARK 800 EVIDENCE_CODE: SOFTWARE                                              
REMARK 800 SITE_DESCRIPTION: BINDING SITE FOR RESIDUE HC9 D 501                 
REMARK 800                                                                      
REMARK 800 SITE_IDENTIFIER: BC3                                                 
REMARK 800 EVIDENCE_CODE: SOFTWARE                                              
REMARK 800 SITE_DESCRIPTION: BINDING SITE FOR RESIDUE IPA D 502                 
DBREF  3MZS A    3   482  UNP    P00189   CP11A_BOVIN     41    520             
DBREF  3MZS B    3   482  UNP    P00189   CP11A_BOVIN     41    520             
DBREF  3MZS C    3   482  UNP    P00189   CP11A_BOVIN     41    520             
DBREF  3MZS D    3   482  UNP    P00189   CP11A_BOVIN     41    520             
SEQADV 3MZS MET A    1  UNP  P00189              EXPRESSION TAG                 
SEQADV 3MZS ALA A    2  UNP  P00189              EXPRESSION TAG                 
SEQADV 3MZS HIS A  483  UNP  P00189              EXPRESSION TAG                 
SEQADV 3MZS HIS A  484  UNP  P00189              EXPRESSION TAG                 
SEQADV 3MZS HIS A  485  UNP  P00189              EXPRESSION TAG                 
SEQADV 3MZS HIS A  486  UNP  P00189              EXPRESSION TAG                 
SEQADV 3MZS MET B    1  UNP  P00189              EXPRESSION TAG                 
SEQADV 3MZS ALA B    2  UNP  P00189              EXPRESSION TAG                 
SEQADV 3MZS HIS B  483  UNP  P00189              EXPRESSION TAG                 
SEQADV 3MZS HIS B  484  UNP  P00189              EXPRESSION TAG                 
SEQADV 3MZS HIS B  485  UNP  P00189              EXPRESSION TAG                 
SEQADV 3MZS HIS B  486  UNP  P00189              EXPRESSION TAG                 
SEQADV 3MZS MET C    1  UNP  P00189              EXPRESSION TAG                 
SEQADV 3MZS ALA C    2  UNP  P00189              EXPRESSION TAG                 
SEQADV 3MZS HIS C  483  UNP  P00189              EXPRESSION TAG                 
SEQADV 3MZS HIS C  484  UNP  P00189              EXPRESSION TAG                 
SEQADV 3MZS HIS C  485  UNP  P00189              EXPRESSION TAG                 
SEQADV 3MZS HIS C  486  UNP  P00189              EXPRESSION TAG                 
SEQADV 3MZS MET D    1  UNP  P00189              EXPRESSION TAG                 
SEQADV 3MZS ALA D    2  UNP  P00189              EXPRESSION TAG                 
SEQADV 3MZS HIS D  483  UNP  P00189              EXPRESSION TAG                 
SEQADV 3MZS HIS D  484  UNP  P00189              EXPRESSION TAG                 
SEQADV 3MZS HIS D  485  UNP  P00189              EXPRESSION TAG                 
SEQADV 3MZS HIS D  486  UNP  P00189              EXPRESSION TAG                 
SEQRES   1 A  486  MET ALA SER THR LYS THR PRO ARG PRO TYR SER GLU ILE          
SEQRES   2 A  486  PRO SER PRO GLY ASP ASN GLY TRP LEU ASN LEU TYR HIS          
SEQRES   3 A  486  PHE TRP ARG GLU LYS GLY SER GLN ARG ILE HIS PHE ARG          
SEQRES   4 A  486  HIS ILE GLU ASN PHE GLN LYS TYR GLY PRO ILE TYR ARG          
SEQRES   5 A  486  GLU LYS LEU GLY ASN LEU GLU SER VAL TYR ILE ILE HIS          
SEQRES   6 A  486  PRO GLU ASP VAL ALA HIS LEU PHE LYS PHE GLU GLY SER          
SEQRES   7 A  486  TYR PRO GLU ARG TYR ASP ILE PRO PRO TRP LEU ALA TYR          
SEQRES   8 A  486  HIS ARG TYR TYR GLN LYS PRO ILE GLY VAL LEU PHE LYS          
SEQRES   9 A  486  LYS SER GLY THR TRP LYS LYS ASP ARG VAL VAL LEU ASN          
SEQRES  10 A  486  THR GLU VAL MET ALA PRO GLU ALA ILE LYS ASN PHE ILE          
SEQRES  11 A  486  PRO LEU LEU ASN PRO VAL SER GLN ASP PHE VAL SER LEU          
SEQRES  12 A  486  LEU HIS LYS ARG ILE LYS GLN GLN GLY SER GLY LYS PHE          
SEQRES  13 A  486  VAL GLY ASP ILE LYS GLU ASP LEU PHE HIS PHE ALA PHE          
SEQRES  14 A  486  GLU SER ILE THR ASN VAL MET PHE GLY GLU ARG LEU GLY          
SEQRES  15 A  486  MET LEU GLU GLU THR VAL ASN PRO GLU ALA GLN LYS PHE          
SEQRES  16 A  486  ILE ASP ALA VAL TYR LYS MET PHE HIS THR SER VAL PRO          
SEQRES  17 A  486  LEU LEU ASN VAL PRO PRO GLU LEU TYR ARG LEU PHE ARG          
SEQRES  18 A  486  THR LYS THR TRP ARG ASP HIS VAL ALA ALA TRP ASP THR          
SEQRES  19 A  486  ILE PHE ASN LYS ALA GLU LYS TYR THR GLU ILE PHE TYR          
SEQRES  20 A  486  GLN ASP LEU ARG ARG LYS THR GLU PHE ARG ASN TYR PRO          
SEQRES  21 A  486  GLY ILE LEU TYR CYS LEU LEU LYS SER GLU LYS MET LEU          
SEQRES  22 A  486  LEU GLU ASP VAL LYS ALA ASN ILE THR GLU MET LEU ALA          
SEQRES  23 A  486  GLY GLY VAL ASN THR THR SER MET THR LEU GLN TRP HIS          
SEQRES  24 A  486  LEU TYR GLU MET ALA ARG SER LEU ASN VAL GLN GLU MET          
SEQRES  25 A  486  LEU ARG GLU GLU VAL LEU ASN ALA ARG ARG GLN ALA GLU          
SEQRES  26 A  486  GLY ASP ILE SER LYS MET LEU GLN MET VAL PRO LEU LEU          
SEQRES  27 A  486  LYS ALA SER ILE LYS GLU THR LEU ARG LEU HIS PRO ILE          
SEQRES  28 A  486  SER VAL THR LEU GLN ARG TYR PRO GLU SER ASP LEU VAL          
SEQRES  29 A  486  LEU GLN ASP TYR LEU ILE PRO ALA LYS THR LEU VAL GLN          
SEQRES  30 A  486  VAL ALA ILE TYR ALA MET GLY ARG ASP PRO ALA PHE PHE          
SEQRES  31 A  486  SER SER PRO ASP LYS PHE ASP PRO THR ARG TRP LEU SER          
SEQRES  32 A  486  LYS ASP LYS ASP LEU ILE HIS PHE ARG ASN LEU GLY PHE          
SEQRES  33 A  486  GLY TRP GLY VAL ARG GLN CYS VAL GLY ARG ARG ILE ALA          
SEQRES  34 A  486  GLU LEU GLU MET THR LEU PHE LEU ILE HIS ILE LEU GLU          
SEQRES  35 A  486  ASN PHE LYS VAL GLU MET GLN HIS ILE GLY ASP VAL ASP          
SEQRES  36 A  486  THR ILE PHE ASN LEU ILE LEU THR PRO ASP LYS PRO ILE          
SEQRES  37 A  486  PHE LEU VAL PHE ARG PRO PHE ASN GLN ASP PRO PRO GLN          
SEQRES  38 A  486  ALA HIS HIS HIS HIS                                          
SEQRES   1 B  486  MET ALA SER THR LYS THR PRO ARG PRO TYR SER GLU ILE          
SEQRES   2 B  486  PRO SER PRO GLY ASP ASN GLY TRP LEU ASN LEU TYR HIS          
SEQRES   3 B  486  PHE TRP ARG GLU LYS GLY SER GLN ARG ILE HIS PHE ARG          
SEQRES   4 B  486  HIS ILE GLU ASN PHE GLN LYS TYR GLY PRO ILE TYR ARG          
SEQRES   5 B  486  GLU LYS LEU GLY ASN LEU GLU SER VAL TYR ILE ILE HIS          
SEQRES   6 B  486  PRO GLU ASP VAL ALA HIS LEU PHE LYS PHE GLU GLY SER          
SEQRES   7 B  486  TYR PRO GLU ARG TYR ASP ILE PRO PRO TRP LEU ALA TYR          
SEQRES   8 B  486  HIS ARG TYR TYR GLN LYS PRO ILE GLY VAL LEU PHE LYS          
SEQRES   9 B  486  LYS SER GLY THR TRP LYS LYS ASP ARG VAL VAL LEU ASN          
SEQRES  10 B  486  THR GLU VAL MET ALA PRO GLU ALA ILE LYS ASN PHE ILE          
SEQRES  11 B  486  PRO LEU LEU ASN PRO VAL SER GLN ASP PHE VAL SER LEU          
SEQRES  12 B  486  LEU HIS LYS ARG ILE LYS GLN GLN GLY SER GLY LYS PHE          
SEQRES  13 B  486  VAL GLY ASP ILE LYS GLU ASP LEU PHE HIS PHE ALA PHE          
SEQRES  14 B  486  GLU SER ILE THR ASN VAL MET PHE GLY GLU ARG LEU GLY          
SEQRES  15 B  486  MET LEU GLU GLU THR VAL ASN PRO GLU ALA GLN LYS PHE          
SEQRES  16 B  486  ILE ASP ALA VAL TYR LYS MET PHE HIS THR SER VAL PRO          
SEQRES  17 B  486  LEU LEU ASN VAL PRO PRO GLU LEU TYR ARG LEU PHE ARG          
SEQRES  18 B  486  THR LYS THR TRP ARG ASP HIS VAL ALA ALA TRP ASP THR          
SEQRES  19 B  486  ILE PHE ASN LYS ALA GLU LYS TYR THR GLU ILE PHE TYR          
SEQRES  20 B  486  GLN ASP LEU ARG ARG LYS THR GLU PHE ARG ASN TYR PRO          
SEQRES  21 B  486  GLY ILE LEU TYR CYS LEU LEU LYS SER GLU LYS MET LEU          
SEQRES  22 B  486  LEU GLU ASP VAL LYS ALA ASN ILE THR GLU MET LEU ALA          
SEQRES  23 B  486  GLY GLY VAL ASN THR THR SER MET THR LEU GLN TRP HIS          
SEQRES  24 B  486  LEU TYR GLU MET ALA ARG SER LEU ASN VAL GLN GLU MET          
SEQRES  25 B  486  LEU ARG GLU GLU VAL LEU ASN ALA ARG ARG GLN ALA GLU          
SEQRES  26 B  486  GLY ASP ILE SER LYS MET LEU GLN MET VAL PRO LEU LEU          
SEQRES  27 B  486  LYS ALA SER ILE LYS GLU THR LEU ARG LEU HIS PRO ILE          
SEQRES  28 B  486  SER VAL THR LEU GLN ARG TYR PRO GLU SER ASP LEU VAL          
SEQRES  29 B  486  LEU GLN ASP TYR LEU ILE PRO ALA LYS THR LEU VAL GLN          
SEQRES  30 B  486  VAL ALA ILE TYR ALA MET GLY ARG ASP PRO ALA PHE PHE          
SEQRES  31 B  486  SER SER PRO ASP LYS PHE ASP PRO THR ARG TRP LEU SER          
SEQRES  32 B  486  LYS ASP LYS ASP LEU ILE HIS PHE ARG ASN LEU GLY PHE          
SEQRES  33 B  486  GLY TRP GLY VAL ARG GLN CYS VAL GLY ARG ARG ILE ALA          
SEQRES  34 B  486  GLU LEU GLU MET THR LEU PHE LEU ILE HIS ILE LEU GLU          
SEQRES  35 B  486  ASN PHE LYS VAL GLU MET GLN HIS ILE GLY ASP VAL ASP          
SEQRES  36 B  486  THR ILE PHE ASN LEU ILE LEU THR PRO ASP LYS PRO ILE          
SEQRES  37 B  486  PHE LEU VAL PHE ARG PRO PHE ASN GLN ASP PRO PRO GLN          
SEQRES  38 B  486  ALA HIS HIS HIS HIS                                          
SEQRES   1 C  486  MET ALA SER THR LYS THR PRO ARG PRO TYR SER GLU ILE          
SEQRES   2 C  486  PRO SER PRO GLY ASP ASN GLY TRP LEU ASN LEU TYR HIS          
SEQRES   3 C  486  PHE TRP ARG GLU LYS GLY SER GLN ARG ILE HIS PHE ARG          
SEQRES   4 C  486  HIS ILE GLU ASN PHE GLN LYS TYR GLY PRO ILE TYR ARG          
SEQRES   5 C  486  GLU LYS LEU GLY ASN LEU GLU SER VAL TYR ILE ILE HIS          
SEQRES   6 C  486  PRO GLU ASP VAL ALA HIS LEU PHE LYS PHE GLU GLY SER          
SEQRES   7 C  486  TYR PRO GLU ARG TYR ASP ILE PRO PRO TRP LEU ALA TYR          
SEQRES   8 C  486  HIS ARG TYR TYR GLN LYS PRO ILE GLY VAL LEU PHE LYS          
SEQRES   9 C  486  LYS SER GLY THR TRP LYS LYS ASP ARG VAL VAL LEU ASN          
SEQRES  10 C  486  THR GLU VAL MET ALA PRO GLU ALA ILE LYS ASN PHE ILE          
SEQRES  11 C  486  PRO LEU LEU ASN PRO VAL SER GLN ASP PHE VAL SER LEU          
SEQRES  12 C  486  LEU HIS LYS ARG ILE LYS GLN GLN GLY SER GLY LYS PHE          
SEQRES  13 C  486  VAL GLY ASP ILE LYS GLU ASP LEU PHE HIS PHE ALA PHE          
SEQRES  14 C  486  GLU SER ILE THR ASN VAL MET PHE GLY GLU ARG LEU GLY          
SEQRES  15 C  486  MET LEU GLU GLU THR VAL ASN PRO GLU ALA GLN LYS PHE          
SEQRES  16 C  486  ILE ASP ALA VAL TYR LYS MET PHE HIS THR SER VAL PRO          
SEQRES  17 C  486  LEU LEU ASN VAL PRO PRO GLU LEU TYR ARG LEU PHE ARG          
SEQRES  18 C  486  THR LYS THR TRP ARG ASP HIS VAL ALA ALA TRP ASP THR          
SEQRES  19 C  486  ILE PHE ASN LYS ALA GLU LYS TYR THR GLU ILE PHE TYR          
SEQRES  20 C  486  GLN ASP LEU ARG ARG LYS THR GLU PHE ARG ASN TYR PRO          
SEQRES  21 C  486  GLY ILE LEU TYR CYS LEU LEU LYS SER GLU LYS MET LEU          
SEQRES  22 C  486  LEU GLU ASP VAL LYS ALA ASN ILE THR GLU MET LEU ALA          
SEQRES  23 C  486  GLY GLY VAL ASN THR THR SER MET THR LEU GLN TRP HIS          
SEQRES  24 C  486  LEU TYR GLU MET ALA ARG SER LEU ASN VAL GLN GLU MET          
SEQRES  25 C  486  LEU ARG GLU GLU VAL LEU ASN ALA ARG ARG GLN ALA GLU          
SEQRES  26 C  486  GLY ASP ILE SER LYS MET LEU GLN MET VAL PRO LEU LEU          
SEQRES  27 C  486  LYS ALA SER ILE LYS GLU THR LEU ARG LEU HIS PRO ILE          
SEQRES  28 C  486  SER VAL THR LEU GLN ARG TYR PRO GLU SER ASP LEU VAL          
SEQRES  29 C  486  LEU GLN ASP TYR LEU ILE PRO ALA LYS THR LEU VAL GLN          
SEQRES  30 C  486  VAL ALA ILE TYR ALA MET GLY ARG ASP PRO ALA PHE PHE          
SEQRES  31 C  486  SER SER PRO ASP LYS PHE ASP PRO THR ARG TRP LEU SER          
SEQRES  32 C  486  LYS ASP LYS ASP LEU ILE HIS PHE ARG ASN LEU GLY PHE          
SEQRES  33 C  486  GLY TRP GLY VAL ARG GLN CYS VAL GLY ARG ARG ILE ALA          
SEQRES  34 C  486  GLU LEU GLU MET THR LEU PHE LEU ILE HIS ILE LEU GLU          
SEQRES  35 C  486  ASN PHE LYS VAL GLU MET GLN HIS ILE GLY ASP VAL ASP          
SEQRES  36 C  486  THR ILE PHE ASN LEU ILE LEU THR PRO ASP LYS PRO ILE          
SEQRES  37 C  486  PHE LEU VAL PHE ARG PRO PHE ASN GLN ASP PRO PRO GLN          
SEQRES  38 C  486  ALA HIS HIS HIS HIS                                          
SEQRES   1 D  486  MET ALA SER THR LYS THR PRO ARG PRO TYR SER GLU ILE          
SEQRES   2 D  486  PRO SER PRO GLY ASP ASN GLY TRP LEU ASN LEU TYR HIS          
SEQRES   3 D  486  PHE TRP ARG GLU LYS GLY SER GLN ARG ILE HIS PHE ARG          
SEQRES   4 D  486  HIS ILE GLU ASN PHE GLN LYS TYR GLY PRO ILE TYR ARG          
SEQRES   5 D  486  GLU LYS LEU GLY ASN LEU GLU SER VAL TYR ILE ILE HIS          
SEQRES   6 D  486  PRO GLU ASP VAL ALA HIS LEU PHE LYS PHE GLU GLY SER          
SEQRES   7 D  486  TYR PRO GLU ARG TYR ASP ILE PRO PRO TRP LEU ALA TYR          
SEQRES   8 D  486  HIS ARG TYR TYR GLN LYS PRO ILE GLY VAL LEU PHE LYS          
SEQRES   9 D  486  LYS SER GLY THR TRP LYS LYS ASP ARG VAL VAL LEU ASN          
SEQRES  10 D  486  THR GLU VAL MET ALA PRO GLU ALA ILE LYS ASN PHE ILE          
SEQRES  11 D  486  PRO LEU LEU ASN PRO VAL SER GLN ASP PHE VAL SER LEU          
SEQRES  12 D  486  LEU HIS LYS ARG ILE LYS GLN GLN GLY SER GLY LYS PHE          
SEQRES  13 D  486  VAL GLY ASP ILE LYS GLU ASP LEU PHE HIS PHE ALA PHE          
SEQRES  14 D  486  GLU SER ILE THR ASN VAL MET PHE GLY GLU ARG LEU GLY          
SEQRES  15 D  486  MET LEU GLU GLU THR VAL ASN PRO GLU ALA GLN LYS PHE          
SEQRES  16 D  486  ILE ASP ALA VAL TYR LYS MET PHE HIS THR SER VAL PRO          
SEQRES  17 D  486  LEU LEU ASN VAL PRO PRO GLU LEU TYR ARG LEU PHE ARG          
SEQRES  18 D  486  THR LYS THR TRP ARG ASP HIS VAL ALA ALA TRP ASP THR          
SEQRES  19 D  486  ILE PHE ASN LYS ALA GLU LYS TYR THR GLU ILE PHE TYR          
SEQRES  20 D  486  GLN ASP LEU ARG ARG LYS THR GLU PHE ARG ASN TYR PRO          
SEQRES  21 D  486  GLY ILE LEU TYR CYS LEU LEU LYS SER GLU LYS MET LEU          
SEQRES  22 D  486  LEU GLU ASP VAL LYS ALA ASN ILE THR GLU MET LEU ALA          
SEQRES  23 D  486  GLY GLY VAL ASN THR THR SER MET THR LEU GLN TRP HIS          
SEQRES  24 D  486  LEU TYR GLU MET ALA ARG SER LEU ASN VAL GLN GLU MET          
SEQRES  25 D  486  LEU ARG GLU GLU VAL LEU ASN ALA ARG ARG GLN ALA GLU          
SEQRES  26 D  486  GLY ASP ILE SER LYS MET LEU GLN MET VAL PRO LEU LEU          
SEQRES  27 D  486  LYS ALA SER ILE LYS GLU THR LEU ARG LEU HIS PRO ILE          
SEQRES  28 D  486  SER VAL THR LEU GLN ARG TYR PRO GLU SER ASP LEU VAL          
SEQRES  29 D  486  LEU GLN ASP TYR LEU ILE PRO ALA LYS THR LEU VAL GLN          
SEQRES  30 D  486  VAL ALA ILE TYR ALA MET GLY ARG ASP PRO ALA PHE PHE          
SEQRES  31 D  486  SER SER PRO ASP LYS PHE ASP PRO THR ARG TRP LEU SER          
SEQRES  32 D  486  LYS ASP LYS ASP LEU ILE HIS PHE ARG ASN LEU GLY PHE          
SEQRES  33 D  486  GLY TRP GLY VAL ARG GLN CYS VAL GLY ARG ARG ILE ALA          
SEQRES  34 D  486  GLU LEU GLU MET THR LEU PHE LEU ILE HIS ILE LEU GLU          
SEQRES  35 D  486  ASN PHE LYS VAL GLU MET GLN HIS ILE GLY ASP VAL ASP          
SEQRES  36 D  486  THR ILE PHE ASN LEU ILE LEU THR PRO ASP LYS PRO ILE          
SEQRES  37 D  486  PHE LEU VAL PHE ARG PRO PHE ASN GLN ASP PRO PRO GLN          
SEQRES  38 D  486  ALA HIS HIS HIS HIS                                          
HET    HEM  A 500      43                                                       
HET    HC9  A 501      29                                                       
HET    IPA  A 502       4                                                       
HET    HEM  B 500      43                                                       
HET    HC9  B 501      29                                                       
HET    IPA  B 502       4                                                       
HET    HEM  C 500      43                                                       
HET    HC9  C 501      29                                                       
HET    IPA  C 502       4                                                       
HET    HEM  D 500      43                                                       
HET    HC9  D 501      29                                                       
HET    IPA  D 502       4                                                       
HETNAM     HEM PROTOPORPHYRIN IX CONTAINING FE                                  
HETNAM     HC9 (3ALPHA,8ALPHA,22R)-CHOLEST-5-ENE-3,22-DIOL                      
HETNAM     IPA ISOPROPYL ALCOHOL                                                
HETSYN     HEM HEME                                                             
HETSYN     IPA 2-PROPANOL                                                       
FORMUL   5  HEM    4(C34 H32 FE N4 O4)                                          
FORMUL   6  HC9    4(C27 H46 O2)                                                
FORMUL   7  IPA    4(C3 H8 O)                                                   
FORMUL  17  HOH   *92(H2 O)                                                     
HELIX    1   1 PRO A    9  ILE A   13  5                                   5    
HELIX    2   2 ASN A   19  LYS A   31  1                                  13    
HELIX    3   3 GLY A   32  GLN A   34  5                                   3    
HELIX    4   4 ARG A   35  GLY A   48  1                                  14    
HELIX    5   5 HIS A   65  PHE A   75  1                                  11    
HELIX    6   6 ILE A   85  GLN A   96  1                                  12    
HELIX    7   7 SER A  106  MET A  121  1                                  16    
HELIX    8   8 PHE A  129  GLY A  152  1                                  24    
HELIX    9   9 ILE A  160  GLY A  178  1                                  19    
HELIX   10  10 PRO A  190  THR A  205  1                                  16    
HELIX   11  11 SER A  206  LEU A  210  5                                   5    
HELIX   12  12 PRO A  213  GLU A  215  5                                   3    
HELIX   13  13 LEU A  216  ARG A  221  1                                   6    
HELIX   14  14 ARG A  221  ARG A  252  1                                  32    
HELIX   15  15 GLY A  261  SER A  269  1                                   9    
HELIX   16  16 LEU A  273  SER A  306  1                                  34    
HELIX   17  17 SER A  306  LEU A  318  1                                  13    
HELIX   18  18 ASP A  327  LEU A  332  1                                   6    
HELIX   19  19 VAL A  335  HIS A  349  1                                  15    
HELIX   20  20 ALA A  379  ASP A  386  1                                   8    
HELIX   21  21 ASP A  397  SER A  403  5                                   7    
HELIX   22  22 TRP A  418  GLN A  422  5                                   5    
HELIX   23  23 GLY A  425  GLU A  442  1                                  18    
HELIX   24  24 PRO B    9  ILE B   13  5                                   5    
HELIX   25  25 ASN B   19  TRP B   28  1                                  10    
HELIX   26  26 ARG B   35  GLY B   48  1                                  14    
HELIX   27  27 HIS B   65  LYS B   74  1                                  10    
HELIX   28  28 ILE B   85  TYR B   95  1                                  11    
HELIX   29  29 LYS B  105  MET B  121  1                                  17    
HELIX   30  30 ALA B  122  GLN B  150  1                                  29    
HELIX   31  31 ILE B  160  GLY B  178  1                                  19    
HELIX   32  32 ASN B  189  THR B  205  1                                  17    
HELIX   33  33 SER B  206  LEU B  210  5                                   5    
HELIX   34  34 PRO B  213  GLU B  215  5                                   3    
HELIX   35  35 LEU B  216  ARG B  221  1                                   6    
HELIX   36  36 ARG B  221  LYS B  241  1                                  21    
HELIX   37  37 THR B  243  GLN B  248  1                                   6    
HELIX   38  38 GLY B  261  LYS B  268  1                                   8    
HELIX   39  39 GLU B  275  SER B  306  1                                  32    
HELIX   40  40 SER B  306  GLN B  323  1                                  18    
HELIX   41  41 ASP B  327  LEU B  332  1                                   6    
HELIX   42  42 VAL B  335  HIS B  349  1                                  15    
HELIX   43  43 ALA B  379  ASP B  386  1                                   8    
HELIX   44  44 ASP B  397  LEU B  402  5                                   6    
HELIX   45  45 TRP B  418  GLN B  422  5                                   5    
HELIX   46  46 GLY B  425  HIS B  439  1                                  15    
HELIX   47  47 PRO C    9  ILE C   13  5                                   5    
HELIX   48  48 ASN C   19  GLU C   30  1                                  12    
HELIX   49  49 ARG C   35  GLY C   48  1                                  14    
HELIX   50  50 HIS C   65  LYS C   74  1                                  10    
HELIX   51  51 ILE C   85  TYR C   95  1                                  11    
HELIX   52  52 LYS C  105  MET C  121  1                                  17    
HELIX   53  53 ALA C  122  ASN C  128  1                                   7    
HELIX   54  54 PHE C  129  GLY C  152  1                                  24    
HELIX   55  55 ILE C  160  MET C  176  1                                  17    
HELIX   56  56 ASN C  189  THR C  205  1                                  17    
HELIX   57  57 SER C  206  LEU C  210  5                                   5    
HELIX   58  58 PRO C  213  GLU C  215  5                                   3    
HELIX   59  59 LEU C  216  ARG C  221  1                                   6    
HELIX   60  60 ARG C  221  THR C  254  1                                  34    
HELIX   61  61 LEU C  273  VAL C  289  1                                  17    
HELIX   62  62 ASN C  290  SER C  306  1                                  17    
HELIX   63  63 SER C  306  ARG C  321  1                                  16    
HELIX   64  64 ASP C  327  LEU C  332  1                                   6    
HELIX   65  65 VAL C  335  HIS C  349  1                                  15    
HELIX   66  66 ALA C  379  ASP C  386  1                                   8    
HELIX   67  67 ASP C  397  LEU C  402  5                                   6    
HELIX   68  68 GLY C  425  ASN C  443  1                                  19    
HELIX   69  69 PRO D    9  ILE D   13  5                                   5    
HELIX   70  70 ASN D   19  GLU D   30  1                                  12    
HELIX   71  71 ARG D   35  GLY D   48  1                                  14    
HELIX   72  72 HIS D   65  LYS D   74  1                                  10    
HELIX   73  73 ILE D   85  TYR D   95  1                                  11    
HELIX   74  74 LYS D  105  MET D  121  1                                  17    
HELIX   75  75 ILE D  126  ASN D  128  5                                   3    
HELIX   76  76 PHE D  129  LYS D  149  1                                  21    
HELIX   77  77 ILE D  160  GLY D  178  1                                  19    
HELIX   78  78 ALA D  192  THR D  205  1                                  14    
HELIX   79  79 SER D  206  LEU D  210  5                                   5    
HELIX   80  80 PRO D  213  GLU D  215  5                                   3    
HELIX   81  81 LEU D  216  ARG D  221  1                                   6    
HELIX   82  82 LYS D  223  LYS D  253  1                                  31    
HELIX   83  83 GLY D  261  LYS D  268  1                                   8    
HELIX   84  84 LEU D  273  SER D  306  1                                  34    
HELIX   85  85 SER D  306  GLU D  325  1                                  20    
HELIX   86  86 ASP D  327  LEU D  332  1                                   6    
HELIX   87  87 VAL D  335  HIS D  349  1                                  15    
HELIX   88  88 ALA D  379  ASP D  386  1                                   8    
HELIX   89  89 ASP D  397  LEU D  402  5                                   6    
HELIX   90  90 TRP D  418  GLN D  422  5                                   5    
HELIX   91  91 CYS D  423  VAL D  424  5                                   2    
HELIX   92  92 GLY D  425  GLU D  442  1                                  18    
SHEET    1   A 4 ILE A  50  ARG A  52  0                                        
SHEET    2   A 4 VAL A  61  ILE A  63 -1  O  TYR A  62   N  TYR A  51           
SHEET    3   A 4 VAL A 376  VAL A 378  1  O  GLN A 377   N  ILE A  63           
SHEET    4   A 4 LEU A 355  ARG A 357 -1  N  LEU A 355   O  VAL A 378           
SHEET    1   B 3 PHE A 156  GLY A 158  0                                        
SHEET    2   B 3 LEU A 470  PHE A 472 -1  O  LEU A 470   N  GLY A 158           
SHEET    3   B 3 GLU A 447  MET A 448 -1  N  GLU A 447   O  VAL A 471           
SHEET    1   C 2 LEU A 363  VAL A 364  0                                        
SHEET    2   C 2 LEU A 369  ILE A 370 -1  O  ILE A 370   N  LEU A 363           
SHEET    1   D 2 ILE A 409  PHE A 411  0                                        
SHEET    2   D 2 ILE B 409  PHE B 411 -1  O  HIS B 410   N  HIS A 410           
SHEET    1   E 2 THR A 456  PHE A 458  0                                        
SHEET    2   E 2 LEU A 462  PRO A 464 -1  O  THR A 463   N  ILE A 457           
SHEET    1   F 4 TYR B  51  LYS B  54  0                                        
SHEET    2   F 4 GLU B  59  ILE B  63 -1  O  TYR B  62   N  TYR B  51           
SHEET    3   F 4 VAL B 376  VAL B 378  1  O  GLN B 377   N  VAL B  61           
SHEET    4   F 4 LEU B 355  ARG B 357 -1  N  LEU B 355   O  VAL B 378           
SHEET    1   G 3 PHE B 156  GLY B 158  0                                        
SHEET    2   G 3 LEU B 470  PHE B 472 -1  O  PHE B 472   N  PHE B 156           
SHEET    3   G 3 VAL B 446  MET B 448 -1  N  GLU B 447   O  VAL B 471           
SHEET    1   H 2 LEU B 363  VAL B 364  0                                        
SHEET    2   H 2 LEU B 369  ILE B 370 -1  O  ILE B 370   N  LEU B 363           
SHEET    1   I 2 THR B 456  PHE B 458  0                                        
SHEET    2   I 2 LEU B 462  PRO B 464 -1  O  THR B 463   N  ILE B 457           
SHEET    1   J 4 ILE C  50  LEU C  55  0                                        
SHEET    2   J 4 LEU C  58  ILE C  63 -1  O  TYR C  62   N  TYR C  51           
SHEET    3   J 4 VAL C 376  VAL C 378  1  O  GLN C 377   N  ILE C  63           
SHEET    4   J 4 LEU C 355  ARG C 357 -1  N  ARG C 357   O  VAL C 376           
SHEET    1   K 2 LEU C 363  VAL C 364  0                                        
SHEET    2   K 2 LEU C 369  ILE C 370 -1  O  ILE C 370   N  LEU C 363           
SHEET    1   L 2 PHE C 444  MET C 448  0                                        
SHEET    2   L 2 LEU C 470  PRO C 474 -1  O  ARG C 473   N  LYS C 445           
SHEET    1   M 2 THR C 456  PHE C 458  0                                        
SHEET    2   M 2 LEU C 462  PRO C 464 -1  O  THR C 463   N  ILE C 457           
SHEET    1   N 4 ILE D  50  ARG D  52  0                                        
SHEET    2   N 4 VAL D  61  ILE D  63 -1  O  TYR D  62   N  TYR D  51           
SHEET    3   N 4 VAL D 376  VAL D 378  1  O  GLN D 377   N  ILE D  63           
SHEET    4   N 4 LEU D 355  ARG D 357 -1  N  LEU D 355   O  VAL D 378           
SHEET    1   O 2 GLY D 158  ASP D 159  0                                        
SHEET    2   O 2 PHE D 469  LEU D 470 -1  O  LEU D 470   N  GLY D 158           
SHEET    1   P 2 LEU D 363  VAL D 364  0                                        
SHEET    2   P 2 LEU D 369  ILE D 370 -1  O  ILE D 370   N  LEU D 363           
SHEET    1   Q 2 PHE D 444  LYS D 445  0                                        
SHEET    2   Q 2 ARG D 473  PRO D 474 -1  O  ARG D 473   N  LYS D 445           
SHEET    1   R 2 THR D 456  PHE D 458  0                                        
SHEET    2   R 2 LEU D 462  PRO D 464 -1  O  THR D 463   N  ILE D 457           
LINK         SG  CYS B 423                FE   HEM B 500     1555   1555  2.39  
LINK         SG  CYS A 423                FE   HEM A 500     1555   1555  2.41  
LINK         SG  CYS C 423                FE   HEM C 500     1555   1555  2.46  
LINK         SG  CYS D 423                FE   HEM D 500     1555   1555  2.62  
LINK        FE   HEM C 500                 O2  HC9 C 501     1555   1555  2.34  
LINK        FE   HEM D 500                 O2  HC9 D 501     1555   1555  2.55  
LINK        FE   HEM B 500                 O2  HC9 B 501     1555   1555  2.68  
LINK        FE   HEM A 500                 O2  HC9 A 501     1555   1555  2.70  
SITE     1 AC1 20 ARG A  82  LEU A 102  TRP A 109  ARG A 113                    
SITE     2 AC1 20 MET A 284  GLY A 287  GLY A 288  THR A 291                    
SITE     3 AC1 20 THR A 295  SER A 352  LEU A 355  ARG A 357                    
SITE     4 AC1 20 GLY A 415  PHE A 416  GLY A 417  TRP A 418                    
SITE     5 AC1 20 ARG A 421  CYS A 423  VAL A 424  HC9 A 501                    
SITE     1 AC2 12 ILE A  85  TRP A  88  PHE A 203  THR A 291                    
SITE     2 AC2 12 VAL A 353  THR A 354  GLN A 356  PHE A 458                    
SITE     3 AC2 12 LEU A 460  HEM A 500  HOH A 523  HOH A 526                    
SITE     1 AC3  4 PHE A 390  TRP A 401  ASN A 413  LEU A 414                    
SITE     1 AC4 20 ARG B  82  LEU B 102  TRP B 109  ARG B 113                    
SITE     2 AC4 20 MET B 284  GLY B 287  GLY B 288  THR B 291                    
SITE     3 AC4 20 THR B 295  SER B 352  LEU B 355  ARG B 357                    
SITE     4 AC4 20 GLY B 415  PHE B 416  GLY B 417  ARG B 421                    
SITE     5 AC4 20 CYS B 423  VAL B 424  GLY B 425  HC9 B 501                    
SITE     1 AC5 10 ILE B  85  LEU B 102  GLU B 283  THR B 291                    
SITE     2 AC5 10 SER B 352  VAL B 353  THR B 354  GLN B 356                    
SITE     3 AC5 10 LEU B 460  HEM B 500                                          
SITE     1 AC6  5 ARG B 347  ILE B 380  MET B 383  ASN B 413                    
SITE     2 AC6  5 LEU B 414                                                     
SITE     1 AC7 18 ARG C  82  VAL C 101  LEU C 102  TRP C 109                    
SITE     2 AC7 18 ARG C 113  MET C 284  GLY C 287  GLY C 288                    
SITE     3 AC7 18 THR C 291  THR C 295  SER C 352  LEU C 355                    
SITE     4 AC7 18 ARG C 357  GLY C 415  PHE C 416  ARG C 421                    
SITE     5 AC7 18 CYS C 423  HC9 C 501                                          
SITE     1 AC8  7 ILE C  85  TRP C  88  LEU C 102  VAL C 353                    
SITE     2 AC8  7 THR C 354  GLN C 356  HEM C 500                               
SITE     1 AC9  5 MET C 383  PHE C 390  TRP C 401  ARG C 412                    
SITE     2 AC9  5 LEU C 414                                                     
SITE     1 BC1 18 ARG D  82  VAL D 101  TRP D 109  ARG D 113                    
SITE     2 BC1 18 MET D 284  GLY D 287  THR D 291  THR D 295                    
SITE     3 BC1 18 ARG D 357  GLY D 415  PHE D 416  GLY D 417                    
SITE     4 BC1 18 TRP D 418  ARG D 421  CYS D 423  VAL D 424                    
SITE     5 BC1 18 GLY D 425  HC9 D 501                                          
SITE     1 BC2  9 ILE D  85  TRP D  88  LEU D 102  SER D 352                    
SITE     2 BC2  9 VAL D 353  THR D 354  GLN D 356  HEM D 500                    
SITE     3 BC2  9 HOH D 508                                                     
SITE     1 BC3  5 ILE D 380  MET D 383  TRP D 401  LEU D 414                    
SITE     2 BC3  5 GLY D 415                                                     
CRYST1  109.450   94.630  113.500  90.00  89.96  90.00 P 1 21 1      8          
ORIGX1      1.000000  0.000000  0.000000        0.00000                         
ORIGX2      0.000000  1.000000  0.000000        0.00000                         
ORIGX3      0.000000  0.000000  1.000000        0.00000                         
SCALE1      0.009137  0.000000 -0.000006        0.00000                         
SCALE2      0.000000  0.010567  0.000000        0.00000                         
SCALE3      0.000000  0.000000  0.008811        0.00000                         
ATOM      1  N   THR A   6      17.962 -13.361  22.853  1.00 81.82           N  
ATOM      2  CA  THR A   6      16.868 -12.349  23.031  1.00 81.84           C  
ATOM      3  C   THR A   6      17.485 -10.932  23.078  1.00 81.94           C  
ATOM      4  O   THR A   6      18.604 -10.743  23.583  1.00 81.94           O  
ATOM      5  CB  THR A   6      15.938 -12.685  24.275  1.00 81.97           C  
ATOM      6  OG1 THR A   6      14.686 -11.981  24.187  1.00 80.98           O  
ATOM      7  CG2 THR A   6      16.635 -12.395  25.626  1.00 81.55           C  
ATOM      8  N   PRO A   7      16.777  -9.944  22.526  1.00 81.76           N  
ATOM      9  CA  PRO A   7      17.301  -8.580  22.542  1.00 81.86           C  
ATOM     10  C   PRO A   7      17.076  -7.962  23.932  1.00 81.76           C  
ATOM     11  O   PRO A   7      16.310  -8.516  24.742  1.00 81.89           O  
ATOM     12  CB  PRO A   7      16.453  -7.872  21.479  1.00 81.53           C  
ATOM     13  CG  PRO A   7      15.111  -8.592  21.523  1.00 81.70           C  
ATOM     14  CD  PRO A   7      15.445 -10.031  21.876  1.00 81.85           C  
ATOM     15  N   ARG A   8      17.731  -6.836  24.207  1.00 81.17           N  
ATOM     16  CA  ARG A   8      17.450  -6.085  25.425  1.00 80.69           C  
ATOM     17  C   ARG A   8      16.047  -5.470  25.295  1.00 80.57           C  
ATOM     18  O   ARG A   8      15.628  -5.118  24.195  1.00 80.90           O  
ATOM     19  CB  ARG A   8      18.547  -5.057  25.685  1.00 80.26           C  
ATOM     20  CG  ARG A   8      19.923  -5.674  25.623  1.00 80.65           C  
ATOM     21  CD  ARG A   8      21.018  -4.648  25.522  1.00 82.28           C  
ATOM     22  NE  ARG A   8      21.310  -4.080  26.835  1.00 83.67           N  
ATOM     23  CZ  ARG A   8      22.446  -3.444  27.168  1.00 83.87           C  
ATOM     24  NH1 ARG A   8      23.435  -3.260  26.280  1.00 83.91           N  
ATOM     25  NH2 ARG A   8      22.583  -2.975  28.404  1.00 81.64           N  
ATOM     26  N   PRO A   9      15.311  -5.371  26.407  1.00 80.40           N  
ATOM     27  CA  PRO A   9      13.930  -4.854  26.360  1.00 79.97           C  
ATOM     28  C   PRO A   9      13.895  -3.324  26.153  1.00 79.58           C  
ATOM     29  O   PRO A   9      14.831  -2.623  26.542  1.00 79.13           O  
ATOM     30  CB  PRO A   9      13.362  -5.232  27.739  1.00 80.04           C  
ATOM     31  CG  PRO A   9      14.573  -5.242  28.654  1.00 80.17           C  
ATOM     32  CD  PRO A   9      15.757  -5.688  27.784  1.00 80.31           C  
ATOM     33  N   TYR A  10      12.815  -2.838  25.542  1.00 79.24           N  
ATOM     34  CA  TYR A  10      12.625  -1.405  25.221  1.00 78.65           C  
ATOM     35  C   TYR A  10      13.044  -0.480  26.368  1.00 77.72           C  
ATOM     36  O   TYR A  10      14.028   0.274  26.275  1.00 77.55           O  
ATOM     37  CB  TYR A  10      11.138  -1.200  24.857  1.00 79.34           C  
ATOM     38  CG  TYR A  10      10.672   0.228  24.651  1.00 81.10           C  
ATOM     39  CD1 TYR A  10      11.322   1.076  23.743  1.00 82.79           C  
ATOM     40  CD2 TYR A  10       9.545   0.710  25.326  1.00 82.89           C  
ATOM     41  CE1 TYR A  10      10.889   2.376  23.542  1.00 83.57           C  
ATOM     42  CE2 TYR A  10       9.101   2.007  25.137  1.00 84.73           C  
ATOM     43  CZ  TYR A  10       9.782   2.843  24.246  1.00 85.31           C  
ATOM     44  OH  TYR A  10       9.346   4.143  24.052  1.00 86.54           O  
ATOM     45  N   SER A  11      12.294  -0.571  27.462  1.00 76.28           N  
ATOM     46  CA  SER A  11      12.551   0.183  28.670  1.00 74.02           C  
ATOM     47  C   SER A  11      14.020   0.236  29.097  1.00 72.74           C  
ATOM     48  O   SER A  11      14.360   0.945  30.047  1.00 73.05           O  
ATOM     49  CB  SER A  11      11.686  -0.414  29.777  1.00 74.58           C  
ATOM     50  OG  SER A  11      10.395  -0.778  29.261  1.00 75.30           O  
ATOM     51  N   GLU A  12      14.887  -0.492  28.398  1.00 70.48           N  
ATOM     52  CA  GLU A  12      16.328  -0.463  28.693  1.00 68.43           C  
ATOM     53  C   GLU A  12      17.125   0.535  27.853  1.00 67.35           C  
ATOM     54  O   GLU A  12      18.324   0.739  28.098  1.00 66.77           O  
ATOM     55  CB  GLU A  12      16.955  -1.864  28.566  1.00 68.36           C  
ATOM     56  CG  GLU A  12      18.455  -1.900  28.867  1.00 68.06           C  
ATOM     57  CD  GLU A  12      19.063  -3.305  28.873  1.00 68.37           C  
ATOM     58  OE1 GLU A  12      20.322  -3.393  28.945  1.00 65.00           O  
ATOM     59  OE2 GLU A  12      18.287  -4.302  28.823  1.00 69.76           O  
ATOM     60  N   ILE A  13      16.481   1.140  26.857  1.00 66.28           N  
ATOM     61  CA  ILE A  13      17.141   2.180  26.038  1.00 65.46           C  
ATOM     62  C   ILE A  13      17.454   3.436  26.880  1.00 65.12           C  
ATOM     63  O   ILE A  13      16.551   4.026  27.445  1.00 64.54           O  
ATOM     64  CB  ILE A  13      16.259   2.586  24.823  1.00 65.43           C  
ATOM     65  CG1 ILE A  13      16.138   1.425  23.830  1.00 63.72           C  
ATOM     66  CG2 ILE A  13      16.833   3.811  24.110  1.00 63.62           C  
ATOM     67  CD1 ILE A  13      14.796   1.415  23.088  1.00 60.31           C  
ATOM     68  N   PRO A  14      18.730   3.839  26.940  1.00 65.90           N  
ATOM     69  CA  PRO A  14      19.188   4.927  27.814  1.00 67.21           C  
ATOM     70  C   PRO A  14      18.135   5.980  28.305  1.00 68.68           C  
ATOM     71  O   PRO A  14      17.671   5.865  29.441  1.00 69.91           O  
ATOM     72  CB  PRO A  14      20.389   5.473  27.059  1.00 67.26           C  
ATOM     73  CG  PRO A  14      21.037   4.199  26.550  1.00 65.54           C  
ATOM     74  CD  PRO A  14      19.877   3.269  26.194  1.00 66.16           C  
ATOM     75  N   SER A  15      17.761   6.972  27.488  1.00 68.91           N  
ATOM     76  CA  SER A  15      16.765   8.003  27.924  1.00 69.35           C  
ATOM     77  C   SER A  15      17.265   8.921  29.058  1.00 69.66           C  
ATOM     78  O   SER A  15      18.347   8.702  29.607  1.00 70.66           O  
ATOM     79  CB  SER A  15      15.387   7.393  28.207  1.00 68.87           C  
ATOM     80  OG  SER A  15      15.320   6.760  29.467  1.00 70.74           O  
ATOM     81  N   PRO A  16      16.518   9.979  29.372  1.00 69.65           N  
ATOM     82  CA  PRO A  16      16.901  10.808  30.501  1.00 69.96           C  
ATOM     83  C   PRO A  16      15.939  10.614  31.672  1.00 69.70           C  
ATOM     84  O   PRO A  16      16.184  11.108  32.776  1.00 70.47           O  
ATOM     85  CB  PRO A  16      16.851  12.220  29.908  1.00 69.47           C  
ATOM     86  CG  PRO A  16      15.707  12.147  28.933  1.00 69.15           C  
ATOM     87  CD  PRO A  16      15.587  10.712  28.464  1.00 70.06           C  
ATOM     88  N   GLY A  17      14.844   9.902  31.426  1.00 68.98           N  
ATOM     89  CA  GLY A  17      13.992   9.503  32.499  1.00 69.03           C  
ATOM     90  C   GLY A  17      12.601   9.248  32.045  1.00 69.45           C  
ATOM     91  O   GLY A  17      12.138   9.850  31.083  1.00 69.73           O  
ATOM     92  N   ASP A  18      11.921   8.350  32.747  1.00 69.61           N  
ATOM     93  CA  ASP A  18      10.562   7.978  32.414  1.00 70.11           C  
ATOM     94  C   ASP A  18       9.586   9.119  32.653  1.00 70.10           C  
ATOM     95  O   ASP A  18       8.419   9.063  32.219  1.00 69.92           O  
ATOM     96  CB  ASP A  18      10.143   6.774  33.266  1.00 71.01           C  
ATOM     97  CG  ASP A  18      10.045   5.489  32.465  1.00 71.84           C  
ATOM     98  OD1 ASP A  18       8.893   5.123  32.075  1.00 71.29           O  
ATOM     99  OD2 ASP A  18      11.119   4.861  32.241  1.00 72.19           O  
ATOM    100  N   ASN A  19      10.049  10.157  33.352  1.00 69.83           N  
ATOM    101  CA  ASN A  19       9.173  11.277  33.729  1.00 69.31           C  
ATOM    102  C   ASN A  19       9.095  12.338  32.618  1.00 68.07           C  
ATOM    103  O   ASN A  19      10.023  13.136  32.442  1.00 67.84           O  
ATOM    104  CB  ASN A  19       9.630  11.916  35.058  1.00 69.81           C  
ATOM    105  CG  ASN A  19       8.588  12.883  35.631  1.00 71.16           C  
ATOM    106  OD1 ASN A  19       7.938  13.650  34.897  1.00 74.59           O  
ATOM    107  ND2 ASN A  19       8.420  12.845  36.942  1.00 71.05           N  
ATOM    108  N   GLY A  20       7.984  12.339  31.884  1.00 66.83           N  
ATOM    109  CA  GLY A  20       7.852  13.200  30.708  1.00 66.15           C  
ATOM    110  C   GLY A  20       7.767  14.682  31.062  1.00 64.35           C  
ATOM    111  O   GLY A  20       8.536  15.517  30.549  1.00 63.55           O  
ATOM    112  N   TRP A  21       6.821  14.995  31.941  1.00 63.07           N  
ATOM    113  CA  TRP A  21       6.714  16.319  32.534  1.00 61.47           C  
ATOM    114  C   TRP A  21       8.041  16.858  33.069  1.00 61.85           C  
ATOM    115  O   TRP A  21       8.437  17.966  32.733  1.00 63.32           O  
ATOM    116  CB  TRP A  21       5.676  16.290  33.620  1.00 60.82           C  
ATOM    117  CG  TRP A  21       4.295  15.943  33.153  1.00 57.74           C  
ATOM    118  CD1 TRP A  21       3.385  15.215  33.827  1.00 59.53           C  
ATOM    119  CD2 TRP A  21       3.667  16.312  31.913  1.00 58.25           C  
ATOM    120  NE1 TRP A  21       2.196  15.120  33.110  1.00 59.64           N  
ATOM    121  CE2 TRP A  21       2.359  15.787  31.926  1.00 59.26           C  
ATOM    122  CE3 TRP A  21       4.073  17.058  30.806  1.00 58.47           C  
ATOM    123  CZ2 TRP A  21       1.468  15.973  30.868  1.00 60.21           C  
ATOM    124  CZ3 TRP A  21       3.198  17.236  29.773  1.00 58.01           C  
ATOM    125  CH2 TRP A  21       1.914  16.700  29.802  1.00 58.50           C  
ATOM    126  N   LEU A  22       8.757  16.082  33.868  1.00 61.16           N  
ATOM    127  CA  LEU A  22      10.037  16.574  34.354  1.00 61.63           C  
ATOM    128  C   LEU A  22      10.947  17.033  33.228  1.00 61.70           C  
ATOM    129  O   LEU A  22      11.588  18.088  33.289  1.00 62.07           O  
ATOM    130  CB  LEU A  22      10.776  15.552  35.218  1.00 61.22           C  
ATOM    131  CG  LEU A  22      12.054  16.234  35.750  1.00 60.42           C  
ATOM    132  CD1 LEU A  22      11.707  17.549  36.590  1.00 58.09           C  
ATOM    133  CD2 LEU A  22      12.968  15.266  36.476  1.00 59.90           C  
ATOM    134  N   ASN A  23      11.018  16.203  32.197  1.00 63.04           N  
ATOM    135  CA  ASN A  23      11.852  16.469  31.021  1.00 62.35           C  
ATOM    136  C   ASN A  23      11.456  17.764  30.315  1.00 62.40           C  
ATOM    137  O   ASN A  23      12.309  18.522  29.893  1.00 62.14           O  
ATOM    138  CB  ASN A  23      11.783  15.241  30.130  1.00 61.18           C  
ATOM    139  CG  ASN A  23      12.546  14.098  30.737  1.00 59.92           C  
ATOM    140  OD1 ASN A  23      13.573  14.331  31.373  1.00 59.22           O  
ATOM    141  ND2 ASN A  23      12.052  12.875  30.586  1.00 56.32           N  
ATOM    142  N   LEU A  24      10.152  18.006  30.232  1.00 63.32           N  
ATOM    143  CA  LEU A  24       9.625  19.233  29.674  1.00 65.24           C  
ATOM    144  C   LEU A  24      10.038  20.460  30.459  1.00 66.83           C  
ATOM    145  O   LEU A  24      10.453  21.451  29.865  1.00 67.50           O  
ATOM    146  CB  LEU A  24       8.105  19.188  29.557  1.00 64.43           C  
ATOM    147  CG  LEU A  24       7.596  18.812  28.159  1.00 64.38           C  
ATOM    148  CD1 LEU A  24       6.140  19.225  28.045  1.00 63.78           C  
ATOM    149  CD2 LEU A  24       8.411  19.464  27.043  1.00 63.56           C  
ATOM    150  N   TYR A  25       9.934  20.401  31.786  1.00 68.04           N  
ATOM    151  CA  TYR A  25      10.446  21.484  32.602  1.00 68.72           C  
ATOM    152  C   TYR A  25      11.862  21.796  32.162  1.00 69.45           C  
ATOM    153  O   TYR A  25      12.203  22.949  31.894  1.00 69.95           O  
ATOM    154  CB  TYR A  25      10.447  21.186  34.106  1.00 68.82           C  
ATOM    155  CG  TYR A  25      10.848  22.435  34.847  1.00 67.59           C  
ATOM    156  CD1 TYR A  25       9.914  23.470  35.026  1.00 66.27           C  
ATOM    157  CD2 TYR A  25      12.174  22.618  35.296  1.00 65.75           C  
ATOM    158  CE1 TYR A  25      10.271  24.638  35.667  1.00 66.40           C  
ATOM    159  CE2 TYR A  25      12.542  23.788  35.935  1.00 66.37           C  
ATOM    160  CZ  TYR A  25      11.577  24.803  36.118  1.00 67.02           C  
ATOM    161  OH  TYR A  25      11.905  26.003  36.746  1.00 69.18           O  
ATOM    162  N   HIS A  26      12.689  20.762  32.096  1.00 70.11           N  
ATOM    163  CA  HIS A  26      14.100  20.927  31.794  1.00 70.93           C  
ATOM    164  C   HIS A  26      14.318  21.475  30.381  1.00 71.21           C  
ATOM    165  O   HIS A  26      15.082  22.430  30.163  1.00 72.11           O  
ATOM    166  CB  HIS A  26      14.767  19.579  32.003  1.00 71.06           C  
ATOM    167  CG  HIS A  26      15.223  19.363  33.413  1.00 72.44           C  
ATOM    168  ND1 HIS A  26      16.261  18.495  33.746  1.00 74.42           N  
ATOM    169  CD2 HIS A  26      14.826  19.961  34.566  1.00 72.00           C  
ATOM    170  CE1 HIS A  26      16.474  18.561  35.049  1.00 74.74           C  
ATOM    171  NE2 HIS A  26      15.615  19.442  35.569  1.00 73.24           N  
ATOM    172  N   PHE A  27      13.624  20.867  29.426  1.00 70.89           N  
ATOM    173  CA  PHE A  27      13.609  21.320  28.048  1.00 69.97           C  
ATOM    174  C   PHE A  27      13.265  22.816  28.021  1.00 69.34           C  
ATOM    175  O   PHE A  27      13.989  23.605  27.426  1.00 69.12           O  
ATOM    176  CB  PHE A  27      12.577  20.436  27.324  1.00 70.01           C  
ATOM    177  CG  PHE A  27      12.283  20.788  25.879  1.00 69.74           C  
ATOM    178  CD1 PHE A  27      11.173  21.564  25.550  1.00 69.55           C  
ATOM    179  CD2 PHE A  27      13.038  20.224  24.845  1.00 70.95           C  
ATOM    180  CE1 PHE A  27      10.854  21.813  24.213  1.00 69.16           C  
ATOM    181  CE2 PHE A  27      12.722  20.466  23.514  1.00 69.12           C  
ATOM    182  CZ  PHE A  27      11.623  21.255  23.204  1.00 68.42           C  
ATOM    183  N   TRP A  28      12.175  23.193  28.686  1.00 69.05           N  
ATOM    184  CA  TRP A  28      11.748  24.578  28.706  1.00 69.05           C  
ATOM    185  C   TRP A  28      12.664  25.526  29.433  1.00 70.28           C  
ATOM    186  O   TRP A  28      12.664  26.712  29.142  1.00 71.64           O  
ATOM    187  CB  TRP A  28      10.361  24.693  29.267  1.00 67.99           C  
ATOM    188  CG  TRP A  28       9.374  24.566  28.220  1.00 65.53           C  
ATOM    189  CD1 TRP A  28       9.521  24.916  26.910  1.00 63.99           C  
ATOM    190  CD2 TRP A  28       8.043  24.087  28.361  1.00 63.90           C  
ATOM    191  NE1 TRP A  28       8.360  24.671  26.221  1.00 62.70           N  
ATOM    192  CE2 TRP A  28       7.432  24.163  27.088  1.00 62.35           C  
ATOM    193  CE3 TRP A  28       7.306  23.592  29.434  1.00 62.34           C  
ATOM    194  CZ2 TRP A  28       6.129  23.772  26.866  1.00 61.64           C  
ATOM    195  CZ3 TRP A  28       6.014  23.199  29.216  1.00 63.73           C  
ATOM    196  CH2 TRP A  28       5.432  23.291  27.937  1.00 64.70           C  
ATOM    197  N   ARG A  29      13.451  25.000  30.365  1.00 71.30           N  
ATOM    198  CA  ARG A  29      14.359  25.811  31.177  1.00 72.29           C  
ATOM    199  C   ARG A  29      15.668  25.970  30.453  1.00 71.91           C  
ATOM    200  O   ARG A  29      16.370  26.981  30.626  1.00 72.81           O  
ATOM    201  CB  ARG A  29      14.591  25.148  32.559  1.00 73.42           C  
ATOM    202  CG  ARG A  29      15.397  25.944  33.658  1.00 76.11           C  
ATOM    203  CD  ARG A  29      15.679  25.031  34.892  1.00 79.68           C  
ATOM    204  NE  ARG A  29      16.201  25.737  36.070  1.00 82.75           N  
ATOM    205  CZ  ARG A  29      16.102  25.289  37.327  1.00 84.56           C  
ATOM    206  NH1 ARG A  29      16.602  26.003  38.321  1.00 84.49           N  
ATOM    207  NH2 ARG A  29      15.496  24.130  37.601  1.00 85.57           N  
ATOM    208  N   GLU A  30      16.018  24.979  29.638  1.00 70.92           N  
ATOM    209  CA  GLU A  30      17.256  25.057  28.872  1.00 69.86           C  
ATOM    210  C   GLU A  30      17.127  25.914  27.592  1.00 68.74           C  
ATOM    211  O   GLU A  30      18.122  26.222  26.923  1.00 68.41           O  
ATOM    212  CB  GLU A  30      17.799  23.669  28.590  1.00 70.09           C  
ATOM    213  CG  GLU A  30      18.205  22.947  29.863  1.00 73.46           C  
ATOM    214  CD  GLU A  30      18.752  21.539  29.638  1.00 77.10           C  
ATOM    215  OE1 GLU A  30      19.825  21.361  29.012  1.00 79.88           O  
ATOM    216  OE2 GLU A  30      18.117  20.603  30.129  1.00 76.77           O  
ATOM    217  N   LYS A  31      15.901  26.302  27.266  1.00 67.54           N  
ATOM    218  CA  LYS A  31      15.671  27.079  26.077  1.00 67.80           C  
ATOM    219  C   LYS A  31      15.910  26.197  24.842  1.00 67.50           C  
ATOM    220  O   LYS A  31      16.522  26.633  23.852  1.00 67.49           O  
ATOM    221  CB  LYS A  31      16.579  28.350  26.080  1.00 67.94           C  
ATOM    222  CG  LYS A  31      16.165  29.421  27.085  1.00 66.85           C  
ATOM    223  CD  LYS A  31      14.653  29.579  27.058  1.00 67.33           C  
ATOM    224  CE  LYS A  31      14.077  29.955  28.419  1.00 69.32           C  
ATOM    225  NZ  LYS A  31      12.569  29.987  28.370  1.00 69.34           N  
ATOM    226  N   GLY A  32      15.422  24.956  24.907  1.00 66.84           N  
ATOM    227  CA  GLY A  32      15.679  23.966  23.854  1.00 64.77           C  
ATOM    228  C   GLY A  32      14.686  24.031  22.716  1.00 63.70           C  
ATOM    229  O   GLY A  32      14.964  23.555  21.649  1.00 64.89           O  
ATOM    230  N   SER A  33      13.524  24.630  22.957  1.00 62.70           N  
ATOM    231  CA  SER A  33      12.480  24.800  21.934  1.00 60.82           C  
ATOM    232  C   SER A  33      12.931  25.008  20.483  1.00 60.75           C  
ATOM    233  O   SER A  33      12.213  24.593  19.535  1.00 60.91           O  
ATOM    234  CB  SER A  33      11.651  26.005  22.283  1.00 60.44           C  
ATOM    235  OG  SER A  33      10.403  25.977  21.621  1.00 60.09           O  
ATOM    236  N   GLN A  34      14.084  25.668  20.316  1.00 58.93           N  
ATOM    237  CA  GLN A  34      14.561  26.072  18.981  1.00 57.89           C  
ATOM    238  C   GLN A  34      15.983  25.526  18.743  1.00 57.51           C  
ATOM    239  O   GLN A  34      16.623  25.801  17.709  1.00 56.77           O  
ATOM    240  CB  GLN A  34      14.640  27.626  18.914  1.00 57.05           C  
ATOM    241  CG  GLN A  34      13.289  28.319  18.969  1.00 53.80           C  
ATOM    242  CD  GLN A  34      13.336  29.802  18.578  1.00 50.29           C  
ATOM    243  OE1 GLN A  34      12.300  30.385  18.301  1.00 52.27           O  
ATOM    244  NE2 GLN A  34      14.527  30.392  18.535  1.00 48.84           N  
ATOM    245  N   ARG A  35      16.490  24.777  19.712  1.00 56.10           N  
ATOM    246  CA  ARG A  35      17.791  24.172  19.573  1.00 55.67           C  
ATOM    247  C   ARG A  35      17.703  22.613  19.430  1.00 54.85           C  
ATOM    248  O   ARG A  35      18.676  21.881  19.623  1.00 55.36           O  
ATOM    249  CB  ARG A  35      18.652  24.624  20.748  1.00 56.19           C  
ATOM    250  CG  ARG A  35      18.734  26.134  20.874  1.00 58.26           C  
ATOM    251  CD  ARG A  35      19.598  26.528  22.024  1.00 59.29           C  
ATOM    252  NE  ARG A  35      21.047  26.588  21.763  1.00 57.44           N  
ATOM    253  CZ  ARG A  35      21.907  25.660  22.173  1.00 59.27           C  
ATOM    254  NH1 ARG A  35      23.220  25.784  21.978  1.00 55.77           N  
ATOM    255  NH2 ARG A  35      21.441  24.586  22.802  1.00 63.02           N  
ATOM    256  N   ILE A  36      16.528  22.138  19.057  1.00 54.16           N  
ATOM    257  CA  ILE A  36      16.213  20.728  19.104  1.00 55.04           C  
ATOM    258  C   ILE A  36      17.182  19.809  18.308  1.00 56.13           C  
ATOM    259  O   ILE A  36      17.167  18.594  18.471  1.00 56.59           O  
ATOM    260  CB  ILE A  36      14.784  20.531  18.639  1.00 54.49           C  
ATOM    261  CG1 ILE A  36      13.852  20.373  19.841  1.00 50.79           C  
ATOM    262  CG2 ILE A  36      14.721  19.382  17.622  1.00 57.29           C  
ATOM    263  CD1 ILE A  36      12.387  20.165  19.507  1.00 50.35           C  
ATOM    264  N   HIS A  37      18.041  20.424  17.495  1.00 56.05           N  
ATOM    265  CA  HIS A  37      18.968  19.714  16.657  1.00 53.84           C  
ATOM    266  C   HIS A  37      20.272  19.706  17.313  1.00 54.06           C  
ATOM    267  O   HIS A  37      21.085  18.837  17.107  1.00 54.06           O  
ATOM    268  CB  HIS A  37      19.092  20.425  15.281  1.00 54.13           C  
ATOM    269  CG  HIS A  37      19.346  21.896  15.347  1.00 47.43           C  
ATOM    270  ND1 HIS A  37      18.371  22.809  15.724  1.00 45.78           N  
ATOM    271  CD2 HIS A  37      20.461  22.615  15.038  1.00 46.46           C  
ATOM    272  CE1 HIS A  37      18.878  24.027  15.646  1.00 44.09           C  
ATOM    273  NE2 HIS A  37      20.145  23.935  15.237  1.00 39.94           N  
ATOM    274  N   PHE A  38      20.522  20.732  18.103  1.00 55.57           N  
ATOM    275  CA  PHE A  38      21.739  20.774  18.906  1.00 55.36           C  
ATOM    276  C   PHE A  38      21.669  19.697  20.030  1.00 54.98           C  
ATOM    277  O   PHE A  38      22.681  19.144  20.420  1.00 54.56           O  
ATOM    278  CB  PHE A  38      21.855  22.152  19.549  1.00 56.50           C  
ATOM    279  CG  PHE A  38      22.312  23.262  18.607  1.00 57.66           C  
ATOM    280  CD1 PHE A  38      23.443  23.119  17.795  1.00 58.71           C  
ATOM    281  CD2 PHE A  38      21.618  24.469  18.579  1.00 57.21           C  
ATOM    282  CE1 PHE A  38      23.865  24.181  16.940  1.00 58.39           C  
ATOM    283  CE2 PHE A  38      22.016  25.496  17.744  1.00 57.84           C  
ATOM    284  CZ  PHE A  38      23.152  25.361  16.927  1.00 57.18           C  
ATOM    285  N   ARG A  39      20.463  19.434  20.534  1.00 55.32           N  
ATOM    286  CA  ARG A  39      20.280  18.506  21.643  1.00 56.63           C  
ATOM    287  C   ARG A  39      20.527  17.070  21.154  1.00 56.47           C  
ATOM    288  O   ARG A  39      21.207  16.274  21.814  1.00 55.91           O  
ATOM    289  CB  ARG A  39      18.875  18.643  22.238  1.00 57.68           C  
ATOM    290  CG  ARG A  39      18.598  20.043  22.815  1.00 59.76           C  
ATOM    291  CD  ARG A  39      17.145  20.208  23.288  1.00 64.92           C  
ATOM    292  NE  ARG A  39      16.928  19.695  24.645  1.00 70.69           N  
ATOM    293  CZ  ARG A  39      17.288  20.304  25.787  1.00 73.24           C  
ATOM    294  NH1 ARG A  39      17.035  19.719  26.959  1.00 74.61           N  
ATOM    295  NH2 ARG A  39      17.905  21.485  25.781  1.00 74.53           N  
ATOM    296  N   HIS A  40      19.987  16.760  19.978  1.00 55.74           N  
ATOM    297  CA  HIS A  40      20.311  15.534  19.305  1.00 53.40           C  
ATOM    298  C   HIS A  40      21.785  15.263  19.446  1.00 55.12           C  
ATOM    299  O   HIS A  40      22.196  14.169  19.915  1.00 56.62           O  
ATOM    300  CB  HIS A  40      19.970  15.650  17.846  1.00 52.11           C  
ATOM    301  CG  HIS A  40      18.506  15.734  17.580  1.00 44.14           C  
ATOM    302  ND1 HIS A  40      18.016  15.885  16.309  1.00 45.21           N  
ATOM    303  CD2 HIS A  40      17.429  15.683  18.392  1.00 41.06           C  
ATOM    304  CE1 HIS A  40      16.691  15.929  16.337  1.00 45.22           C  
ATOM    305  NE2 HIS A  40      16.300  15.805  17.591  1.00 42.63           N  
ATOM    306  N   ILE A  41      22.606  16.236  19.063  1.00 54.61           N  
ATOM    307  CA  ILE A  41      24.069  16.012  19.048  1.00 54.79           C  
ATOM    308  C   ILE A  41      24.682  15.792  20.414  1.00 56.68           C  
ATOM    309  O   ILE A  41      25.759  15.172  20.538  1.00 58.27           O  
ATOM    310  CB  ILE A  41      24.803  17.126  18.326  1.00 53.47           C  
ATOM    311  CG1 ILE A  41      24.244  17.261  16.915  1.00 54.67           C  
ATOM    312  CG2 ILE A  41      26.331  16.880  18.236  1.00 50.54           C  
ATOM    313  CD1 ILE A  41      25.091  18.221  16.061  1.00 55.81           C  
ATOM    314  N   GLU A  42      24.013  16.315  21.441  1.00 58.80           N  
ATOM    315  CA  GLU A  42      24.530  16.276  22.814  1.00 59.54           C  
ATOM    316  C   GLU A  42      23.967  14.988  23.456  1.00 59.10           C  
ATOM    317  O   GLU A  42      24.690  14.271  24.142  1.00 58.51           O  
ATOM    318  CB  GLU A  42      24.059  17.532  23.598  1.00 60.69           C  
ATOM    319  CG  GLU A  42      24.526  18.911  23.020  1.00 63.80           C  
ATOM    320  CD  GLU A  42      23.845  20.144  23.675  1.00 66.08           C  
ATOM    321  OE1 GLU A  42      22.578  20.202  23.793  1.00 66.91           O  
ATOM    322  OE2 GLU A  42      24.603  21.069  24.061  1.00 67.70           O  
ATOM    323  N   ASN A  43      22.679  14.734  23.220  1.00 58.41           N  
ATOM    324  CA  ASN A  43      22.030  13.511  23.609  1.00 59.06           C  
ATOM    325  C   ASN A  43      22.703  12.206  23.110  1.00 61.34           C  
ATOM    326  O   ASN A  43      22.929  11.279  23.918  1.00 62.79           O  
ATOM    327  CB  ASN A  43      20.591  13.549  23.135  1.00 59.20           C  
ATOM    328  CG  ASN A  43      19.712  14.303  24.062  1.00 56.08           C  
ATOM    329  OD1 ASN A  43      20.199  14.836  25.048  1.00 59.20           O  
ATOM    330  ND2 ASN A  43      18.403  14.302  23.806  1.00 53.26           N  
ATOM    331  N   PHE A  44      23.019  12.131  21.814  1.00 62.14           N  
ATOM    332  CA  PHE A  44      23.779  10.989  21.262  1.00 62.71           C  
ATOM    333  C   PHE A  44      25.172  10.927  21.833  1.00 64.01           C  
ATOM    334  O   PHE A  44      25.760   9.844  21.934  1.00 65.17           O  
ATOM    335  CB  PHE A  44      23.904  11.004  19.719  1.00 61.94           C  
ATOM    336  CG  PHE A  44      22.648  10.573  19.018  1.00 60.30           C  
ATOM    337  CD1 PHE A  44      22.035  11.393  18.095  1.00 57.56           C  
ATOM    338  CD2 PHE A  44      22.072   9.344  19.290  1.00 57.12           C  
ATOM    339  CE1 PHE A  44      20.869  11.020  17.481  1.00 54.37           C  
ATOM    340  CE2 PHE A  44      20.910   8.966  18.671  1.00 59.22           C  
ATOM    341  CZ  PHE A  44      20.299   9.821  17.748  1.00 57.61           C  
ATOM    342  N   GLN A  45      25.722  12.081  22.190  1.00 64.32           N  
ATOM    343  CA  GLN A  45      27.059  12.114  22.762  1.00 64.95           C  
ATOM    344  C   GLN A  45      27.029  11.598  24.198  1.00 65.25           C  
ATOM    345  O   GLN A  45      28.053  11.175  24.752  1.00 64.21           O  
ATOM    346  CB  GLN A  45      27.567  13.529  22.779  1.00 65.02           C  
ATOM    347  CG  GLN A  45      29.044  13.618  23.063  1.00 66.88           C  
ATOM    348  CD  GLN A  45      29.488  15.057  23.091  1.00 70.11           C  
ATOM    349  OE1 GLN A  45      28.963  15.913  22.328  1.00 70.16           O  
ATOM    350  NE2 GLN A  45      30.463  15.347  23.970  1.00 71.24           N  
ATOM    351  N   LYS A  46      25.838  11.640  24.791  1.00 65.98           N  
ATOM    352  CA  LYS A  46      25.673  11.253  26.163  1.00 67.18           C  
ATOM    353  C   LYS A  46      25.231   9.798  26.218  1.00 67.19           C  
ATOM    354  O   LYS A  46      25.906   8.973  26.813  1.00 67.76           O  
ATOM    355  CB  LYS A  46      24.649  12.167  26.854  1.00 67.64           C  
ATOM    356  CG  LYS A  46      24.539  11.984  28.358  1.00 68.10           C  
ATOM    357  CD  LYS A  46      23.164  12.436  28.827  1.00 72.15           C  
ATOM    358  CE  LYS A  46      22.904  13.931  28.566  1.00 73.92           C  
ATOM    359  NZ  LYS A  46      24.027  14.797  29.035  1.00 75.61           N  
ATOM    360  N   TYR A  47      24.100   9.493  25.592  1.00 66.70           N  
ATOM    361  CA  TYR A  47      23.565   8.140  25.613  1.00 66.76           C  
ATOM    362  C   TYR A  47      24.161   7.097  24.619  1.00 66.52           C  
ATOM    363  O   TYR A  47      23.856   5.902  24.714  1.00 66.67           O  
ATOM    364  CB  TYR A  47      22.043   8.192  25.504  1.00 66.71           C  
ATOM    365  CG  TYR A  47      21.424   9.099  26.543  1.00 69.41           C  
ATOM    366  CD1 TYR A  47      21.528   8.806  27.907  1.00 71.36           C  
ATOM    367  CD2 TYR A  47      20.765  10.268  26.175  1.00 70.41           C  
ATOM    368  CE1 TYR A  47      20.969   9.634  28.864  1.00 71.71           C  
ATOM    369  CE2 TYR A  47      20.209  11.106  27.137  1.00 71.30           C  
ATOM    370  CZ  TYR A  47      20.321  10.780  28.480  1.00 71.32           C  
ATOM    371  OH  TYR A  47      19.776  11.587  29.450  1.00 71.53           O  
ATOM    372  N   GLY A  48      25.012   7.549  23.698  1.00 66.29           N  
ATOM    373  CA  GLY A  48      25.482   6.701  22.574  1.00 65.21           C  
ATOM    374  C   GLY A  48      24.465   6.583  21.429  1.00 63.98           C  
ATOM    375  O   GLY A  48      23.535   7.368  21.336  1.00 64.29           O  
ATOM    376  N   PRO A  49      24.641   5.579  20.569  1.00 62.94           N  
ATOM    377  CA  PRO A  49      23.944   5.488  19.276  1.00 61.43           C  
ATOM    378  C   PRO A  49      22.441   5.555  19.266  1.00 60.20           C  
ATOM    379  O   PRO A  49      21.851   5.618  18.195  1.00 61.52           O  
ATOM    380  CB  PRO A  49      24.350   4.114  18.776  1.00 61.44           C  
ATOM    381  CG  PRO A  49      25.704   3.934  19.339  1.00 62.35           C  
ATOM    382  CD  PRO A  49      25.579   4.460  20.753  1.00 62.79           C  
ATOM    383  N   ILE A  50      21.802   5.527  20.429  1.00 58.32           N  
ATOM    384  CA  ILE A  50      20.350   5.373  20.442  1.00 56.46           C  
ATOM    385  C   ILE A  50      19.845   5.773  21.813  1.00 57.08           C  
ATOM    386  O   ILE A  50      20.500   5.490  22.846  1.00 57.46           O  
ATOM    387  CB  ILE A  50      19.972   3.928  20.073  1.00 55.30           C  
ATOM    388  CG1 ILE A  50      18.487   3.654  20.237  1.00 54.17           C  
ATOM    389  CG2 ILE A  50      20.803   2.944  20.877  1.00 55.64           C  
ATOM    390  CD1 ILE A  50      18.074   2.375  19.559  1.00 53.43           C  
ATOM    391  N   TYR A  51      18.694   6.437  21.848  1.00 56.55           N  
ATOM    392  CA  TYR A  51      18.182   6.917  23.111  1.00 57.47           C  
ATOM    393  C   TYR A  51      16.742   7.232  23.009  1.00 57.43           C  
ATOM    394  O   TYR A  51      16.207   7.274  21.914  1.00 58.40           O  
ATOM    395  CB  TYR A  51      18.993   8.102  23.659  1.00 57.25           C  
ATOM    396  CG  TYR A  51      18.803   9.395  22.911  1.00 57.41           C  
ATOM    397  CD1 TYR A  51      17.768  10.259  23.233  1.00 56.06           C  
ATOM    398  CD2 TYR A  51      19.664   9.760  21.888  1.00 57.07           C  
ATOM    399  CE1 TYR A  51      17.603  11.441  22.565  1.00 56.77           C  
ATOM    400  CE2 TYR A  51      19.482  10.955  21.192  1.00 56.84           C  
ATOM    401  CZ  TYR A  51      18.455  11.791  21.541  1.00 54.75           C  
ATOM    402  OH  TYR A  51      18.270  12.975  20.877  1.00 52.76           O  
ATOM    403  N   ARG A  52      16.097   7.419  24.158  1.00 57.85           N  
ATOM    404  CA  ARG A  52      14.662   7.781  24.206  1.00 57.99           C  
ATOM    405  C   ARG A  52      14.555   9.106  24.907  1.00 56.72           C  
ATOM    406  O   ARG A  52      15.540   9.591  25.440  1.00 56.28           O  
ATOM    407  CB  ARG A  52      13.872   6.773  25.009  1.00 58.82           C  
ATOM    408  CG  ARG A  52      13.751   5.417  24.371  1.00 63.65           C  
ATOM    409  CD  ARG A  52      12.838   4.509  25.196  1.00 68.32           C  
ATOM    410  NE  ARG A  52      13.384   4.280  26.536  1.00 70.65           N  
ATOM    411  CZ  ARG A  52      12.658   3.904  27.585  1.00 72.11           C  
ATOM    412  NH1 ARG A  52      11.339   3.692  27.468  1.00 71.06           N  
ATOM    413  NH2 ARG A  52      13.268   3.734  28.755  1.00 74.04           N  
ATOM    414  N   GLU A  53      13.363   9.696  24.901  1.00 56.43           N  
ATOM    415  CA  GLU A  53      13.144  10.989  25.557  1.00 57.11           C  
ATOM    416  C   GLU A  53      11.714  11.310  25.463  1.00 57.30           C  
ATOM    417  O   GLU A  53      11.247  11.804  24.434  1.00 59.06           O  
ATOM    418  CB  GLU A  53      13.963  12.126  24.907  1.00 58.06           C  
ATOM    419  CG  GLU A  53      13.616  13.624  25.358  1.00 59.68           C  
ATOM    420  CD  GLU A  53      14.699  14.616  24.894  1.00 65.42           C  
ATOM    421  OE1 GLU A  53      14.868  14.829  23.646  1.00 64.58           O  
ATOM    422  OE2 GLU A  53      15.409  15.183  25.766  1.00 68.01           O  
ATOM    423  N   LYS A  54      10.985  11.034  26.532  1.00 57.92           N  
ATOM    424  CA  LYS A  54       9.559  11.367  26.588  1.00 59.00           C  
ATOM    425  C   LYS A  54       9.430  12.850  27.048  1.00 60.73           C  
ATOM    426  O   LYS A  54      10.100  13.274  28.014  1.00 60.94           O  
ATOM    427  CB  LYS A  54       8.866  10.379  27.523  1.00 57.61           C  
ATOM    428  CG  LYS A  54       7.383  10.346  27.500  1.00 57.44           C  
ATOM    429  CD  LYS A  54       6.866   9.400  28.634  1.00 56.62           C  
ATOM    430  CE  LYS A  54       5.349   9.545  28.715  1.00 58.04           C  
ATOM    431  NZ  LYS A  54       4.643   8.503  29.524  1.00 60.48           N  
ATOM    432  N   LEU A  55       8.614  13.615  26.314  1.00 62.11           N  
ATOM    433  CA  LEU A  55       8.326  15.012  26.605  1.00 63.31           C  
ATOM    434  C   LEU A  55       6.828  15.094  26.785  1.00 64.88           C  
ATOM    435  O   LEU A  55       6.058  15.090  25.815  1.00 64.93           O  
ATOM    436  CB  LEU A  55       8.739  15.923  25.444  1.00 63.18           C  
ATOM    437  CG  LEU A  55      10.208  15.885  25.001  1.00 63.23           C  
ATOM    438  CD1 LEU A  55      10.329  14.888  23.829  1.00 64.30           C  
ATOM    439  CD2 LEU A  55      10.758  17.260  24.584  1.00 62.24           C  
ATOM    440  N   GLY A  56       6.402  15.161  28.042  1.00 66.41           N  
ATOM    441  CA  GLY A  56       4.985  15.092  28.349  1.00 66.99           C  
ATOM    442  C   GLY A  56       4.537  13.652  28.173  1.00 67.87           C  
ATOM    443  O   GLY A  56       4.865  12.770  28.982  1.00 68.20           O  
ATOM    444  N   ASN A  57       3.790  13.412  27.104  1.00 68.40           N  
ATOM    445  CA  ASN A  57       3.296  12.079  26.786  1.00 67.83           C  
ATOM    446  C   ASN A  57       3.943  11.621  25.509  1.00 67.64           C  
ATOM    447  O   ASN A  57       3.782  10.479  25.086  1.00 68.61           O  
ATOM    448  CB  ASN A  57       1.807  12.131  26.539  1.00 68.21           C  
ATOM    449  CG  ASN A  57       1.045  12.577  27.740  1.00 69.86           C  
ATOM    450  OD1 ASN A  57       1.572  13.333  28.568  1.00 73.89           O  
ATOM    451  ND2 ASN A  57      -0.211  12.113  27.859  1.00 69.37           N  
ATOM    452  N   LEU A  58       4.688  12.529  24.883  1.00 66.69           N  
ATOM    453  CA  LEU A  58       5.224  12.296  23.569  1.00 64.44           C  
ATOM    454  C   LEU A  58       6.590  11.649  23.694  1.00 62.71           C  
ATOM    455  O   LEU A  58       7.566  12.328  23.969  1.00 63.14           O  
ATOM    456  CB  LEU A  58       5.275  13.629  22.816  1.00 64.75           C  
ATOM    457  CG  LEU A  58       3.998  14.176  22.145  1.00 64.27           C  
ATOM    458  CD1 LEU A  58       2.636  13.658  22.642  1.00 64.09           C  
ATOM    459  CD2 LEU A  58       4.031  15.699  22.193  1.00 67.41           C  
ATOM    460  N   GLU A  59       6.642  10.330  23.494  1.00 60.85           N  
ATOM    461  CA  GLU A  59       7.922   9.562  23.514  1.00 58.54           C  
ATOM    462  C   GLU A  59       8.363   9.022  22.152  1.00 56.46           C  
ATOM    463  O   GLU A  59       7.525   8.722  21.290  1.00 54.74           O  
ATOM    464  CB  GLU A  59       7.827   8.365  24.489  1.00 59.40           C  
ATOM    465  CG  GLU A  59       9.152   7.630  24.709  1.00 59.80           C  
ATOM    466  CD  GLU A  59       9.397   7.308  26.162  1.00 62.04           C  
ATOM    467  OE1 GLU A  59       8.390   7.072  26.871  1.00 64.59           O  
ATOM    468  OE2 GLU A  59      10.585   7.297  26.577  1.00 61.06           O  
ATOM    469  N   SER A  60       9.676   8.865  21.976  1.00 53.95           N  
ATOM    470  CA  SER A  60      10.180   8.457  20.701  1.00 51.95           C  
ATOM    471  C   SER A  60      11.616   8.002  20.852  1.00 51.07           C  
ATOM    472  O   SER A  60      12.264   8.398  21.798  1.00 51.42           O  
ATOM    473  CB  SER A  60      10.069   9.693  19.733  1.00 52.89           C  
ATOM    474  OG  SER A  60      11.284  10.483  19.699  1.00 48.98           O  
ATOM    475  N   VAL A  61      12.117   7.197  19.908  1.00 49.89           N  
ATOM    476  CA  VAL A  61      13.528   6.701  19.956  1.00 48.68           C  
ATOM    477  C   VAL A  61      14.293   7.421  18.893  1.00 48.63           C  
ATOM    478  O   VAL A  61      13.731   7.872  17.931  1.00 48.16           O  
ATOM    479  CB  VAL A  61      13.624   5.116  19.655  1.00 48.94           C  
ATOM    480  CG1 VAL A  61      15.037   4.627  19.519  1.00 46.98           C  
ATOM    481  CG2 VAL A  61      12.923   4.316  20.738  1.00 48.56           C  
ATOM    482  N   TYR A  62      15.601   7.517  19.052  1.00 49.46           N  
ATOM    483  CA  TYR A  62      16.351   8.313  18.161  1.00 51.86           C  
ATOM    484  C   TYR A  62      17.544   7.572  17.709  1.00 52.43           C  
ATOM    485  O   TYR A  62      18.320   7.084  18.510  1.00 52.38           O  
ATOM    486  CB  TYR A  62      16.814   9.648  18.816  1.00 52.50           C  
ATOM    487  CG  TYR A  62      15.726  10.685  18.963  1.00 52.68           C  
ATOM    488  CD1 TYR A  62      15.837  11.954  18.314  1.00 54.68           C  
ATOM    489  CD2 TYR A  62      14.611  10.431  19.771  1.00 52.07           C  
ATOM    490  CE1 TYR A  62      14.814  12.939  18.468  1.00 52.70           C  
ATOM    491  CE2 TYR A  62      13.606  11.383  19.924  1.00 54.30           C  
ATOM    492  CZ  TYR A  62      13.718  12.661  19.283  1.00 52.02           C  
ATOM    493  OH  TYR A  62      12.697  13.599  19.458  1.00 48.31           O  
ATOM    494  N   ILE A  63      17.732   7.528  16.395  1.00 53.69           N  
ATOM    495  CA  ILE A  63      18.876   6.817  15.848  1.00 54.44           C  
ATOM    496  C   ILE A  63      19.762   7.698  15.021  1.00 54.52           C  
ATOM    497  O   ILE A  63      19.386   8.782  14.653  1.00 55.48           O  
ATOM    498  CB  ILE A  63      18.386   5.613  15.134  1.00 54.68           C  
ATOM    499  CG1 ILE A  63      17.081   5.986  14.417  1.00 56.26           C  
ATOM    500  CG2 ILE A  63      18.004   4.523  16.223  1.00 53.73           C  
ATOM    501  CD1 ILE A  63      16.420   4.851  13.710  1.00 57.58           C  
ATOM    502  N   ILE A  64      20.982   7.247  14.780  1.00 55.10           N  
ATOM    503  CA  ILE A  64      21.877   7.988  13.952  1.00 53.95           C  
ATOM    504  C   ILE A  64      22.796   7.159  13.004  1.00 55.18           C  
ATOM    505  O   ILE A  64      23.281   7.691  11.971  1.00 55.30           O  
ATOM    506  CB  ILE A  64      22.737   8.894  14.781  1.00 53.29           C  
ATOM    507  CG1 ILE A  64      23.138  10.133  13.909  1.00 51.97           C  
ATOM    508  CG2 ILE A  64      23.948   8.140  15.235  1.00 48.77           C  
ATOM    509  CD1 ILE A  64      24.032  11.143  14.557  1.00 50.08           C  
ATOM    510  N   HIS A  65      23.057   5.893  13.347  1.00 54.75           N  
ATOM    511  CA  HIS A  65      23.987   5.074  12.520  1.00 53.93           C  
ATOM    512  C   HIS A  65      23.285   4.590  11.267  1.00 52.96           C  
ATOM    513  O   HIS A  65      22.176   4.030  11.362  1.00 53.29           O  
ATOM    514  CB  HIS A  65      24.541   3.908  13.299  1.00 53.86           C  
ATOM    515  CG  HIS A  65      25.598   4.291  14.275  1.00 51.10           C  
ATOM    516  ND1 HIS A  65      26.930   4.334  13.936  1.00 51.40           N  
ATOM    517  CD2 HIS A  65      25.528   4.625  15.582  1.00 48.75           C  
ATOM    518  CE1 HIS A  65      27.648   4.686  14.993  1.00 50.87           C  
ATOM    519  NE2 HIS A  65      26.818   4.852  16.010  1.00 50.87           N  
ATOM    520  N   PRO A  66      23.898   4.826  10.101  1.00 52.36           N  
ATOM    521  CA  PRO A  66      23.328   4.392   8.795  1.00 52.49           C  
ATOM    522  C   PRO A  66      22.693   2.991   8.833  1.00 52.00           C  
ATOM    523  O   PRO A  66      21.469   2.844   8.578  1.00 51.24           O  
ATOM    524  CB  PRO A  66      24.543   4.410   7.860  1.00 52.62           C  
ATOM    525  CG  PRO A  66      25.467   5.466   8.425  1.00 52.10           C  
ATOM    526  CD  PRO A  66      25.251   5.408   9.948  1.00 52.73           C  
ATOM    527  N   GLU A  67      23.490   1.984   9.187  1.00 52.55           N  
ATOM    528  CA  GLU A  67      22.964   0.592   9.291  1.00 54.04           C  
ATOM    529  C   GLU A  67      21.652   0.436  10.009  1.00 54.41           C  
ATOM    530  O   GLU A  67      20.766  -0.356   9.599  1.00 55.26           O  
ATOM    531  CB  GLU A  67      24.015  -0.381   9.805  1.00 55.52           C  
ATOM    532  CG  GLU A  67      24.674  -0.073  11.176  1.00 57.65           C  
ATOM    533  CD  GLU A  67      25.749  -1.070  11.509  1.00 57.88           C  
ATOM    534  OE1 GLU A  67      25.379  -2.261  11.709  1.00 64.29           O  
ATOM    535  OE2 GLU A  67      26.951  -0.700  11.567  1.00 57.28           O  
ATOM    536  N   ASP A  68      21.466   1.229  11.058  1.00 55.03           N  
ATOM    537  CA  ASP A  68      20.143   1.327  11.704  1.00 53.85           C  
ATOM    538  C   ASP A  68      19.055   1.952  10.872  1.00 53.82           C  
ATOM    539  O   ASP A  68      17.861   1.547  10.933  1.00 52.87           O  
ATOM    540  CB  ASP A  68      20.244   2.065  13.022  1.00 54.22           C  
ATOM    541  CG  ASP A  68      21.018   1.290  14.033  1.00 54.42           C  
ATOM    542  OD1 ASP A  68      22.242   1.162  13.869  1.00 52.45           O  
ATOM    543  OD2 ASP A  68      20.376   0.788  14.982  1.00 59.98           O  
ATOM    544  N   VAL A  69      19.416   2.968  10.099  1.00 54.16           N  
ATOM    545  CA  VAL A  69      18.349   3.717   9.424  1.00 53.46           C  
ATOM    546  C   VAL A  69      17.904   2.693   8.418  1.00 53.33           C  
ATOM    547  O   VAL A  69      16.714   2.291   8.338  1.00 52.78           O  
ATOM    548  CB  VAL A  69      18.800   5.067   8.700  1.00 53.53           C  
ATOM    549  CG1 VAL A  69      17.587   5.863   8.373  1.00 52.09           C  
ATOM    550  CG2 VAL A  69      19.788   5.861   9.490  1.00 48.65           C  
ATOM    551  N   ALA A  70      18.890   2.245   7.657  1.00 54.34           N  
ATOM    552  CA  ALA A  70      18.735   1.098   6.743  1.00 56.64           C  
ATOM    553  C   ALA A  70      17.796   0.060   7.280  1.00 57.39           C  
ATOM    554  O   ALA A  70      16.728  -0.183   6.701  1.00 58.46           O  
ATOM    555  CB  ALA A  70      20.102   0.484   6.440  1.00 56.62           C  
ATOM    556  N   HIS A  71      18.161  -0.530   8.425  1.00 59.53           N  
ATOM    557  CA  HIS A  71      17.284  -1.544   9.009  1.00 61.86           C  
ATOM    558  C   HIS A  71      15.908  -1.016   9.283  1.00 62.36           C  
ATOM    559  O   HIS A  71      14.927  -1.655   8.911  1.00 63.82           O  
ATOM    560  CB  HIS A  71      17.929  -2.177  10.247  1.00 64.13           C  
ATOM    561  CG  HIS A  71      17.287  -3.468  10.692  1.00 67.94           C  
ATOM    562  ND1 HIS A  71      17.417  -3.955  11.979  1.00 69.34           N  
ATOM    563  CD2 HIS A  71      16.486  -4.345  10.037  1.00 70.59           C  
ATOM    564  CE1 HIS A  71      16.730  -5.080  12.094  1.00 71.42           C  
ATOM    565  NE2 HIS A  71      16.153  -5.338  10.931  1.00 72.19           N  
ATOM    566  N   LEU A  72      15.811   0.154   9.915  1.00 63.03           N  
ATOM    567  CA  LEU A  72      14.491   0.679  10.337  1.00 62.71           C  
ATOM    568  C   LEU A  72      13.537   0.794   9.187  1.00 63.29           C  
ATOM    569  O   LEU A  72      12.327   0.573   9.337  1.00 63.64           O  
ATOM    570  CB  LEU A  72      14.610   2.039  11.050  1.00 63.08           C  
ATOM    571  CG  LEU A  72      13.291   2.793  11.337  1.00 60.09           C  
ATOM    572  CD1 LEU A  72      12.511   2.051  12.433  1.00 57.43           C  
ATOM    573  CD2 LEU A  72      13.528   4.283  11.676  1.00 56.13           C  
ATOM    574  N   PHE A  73      14.077   1.142   8.026  1.00 64.70           N  
ATOM    575  CA  PHE A  73      13.263   1.269   6.806  1.00 65.58           C  
ATOM    576  C   PHE A  73      12.635  -0.030   6.328  1.00 66.06           C  
ATOM    577  O   PHE A  73      11.522  -0.020   5.779  1.00 66.04           O  
ATOM    578  CB  PHE A  73      14.035   2.004   5.691  1.00 65.73           C  
ATOM    579  CG  PHE A  73      13.900   3.501   5.768  1.00 64.41           C  
ATOM    580  CD1 PHE A  73      12.648   4.109   5.706  1.00 63.22           C  
ATOM    581  CD2 PHE A  73      15.008   4.297   5.919  1.00 66.53           C  
ATOM    582  CE1 PHE A  73      12.511   5.479   5.796  1.00 61.60           C  
ATOM    583  CE2 PHE A  73      14.865   5.699   6.000  1.00 65.22           C  
ATOM    584  CZ  PHE A  73      13.614   6.264   5.936  1.00 62.14           C  
ATOM    585  N   LYS A  74      13.336  -1.148   6.565  1.00 67.79           N  
ATOM    586  CA  LYS A  74      12.760  -2.491   6.307  1.00 68.15           C  
ATOM    587  C   LYS A  74      11.335  -2.630   6.836  1.00 68.04           C  
ATOM    588  O   LYS A  74      10.453  -3.084   6.117  1.00 67.66           O  
ATOM    589  CB  LYS A  74      13.650  -3.581   6.906  1.00 68.77           C  
ATOM    590  CG  LYS A  74      13.101  -5.031   6.700  1.00 72.14           C  
ATOM    591  CD  LYS A  74      14.028  -6.143   7.241  1.00 74.52           C  
ATOM    592  CE  LYS A  74      15.356  -6.250   6.459  1.00 76.05           C  
ATOM    593  NZ  LYS A  74      16.291  -7.221   7.099  1.00 76.47           N  
ATOM    594  N   PHE A  75      11.114  -2.212   8.085  1.00 68.86           N  
ATOM    595  CA  PHE A  75       9.770  -2.297   8.739  1.00 68.79           C  
ATOM    596  C   PHE A  75       8.834  -1.061   8.625  1.00 69.32           C  
ATOM    597  O   PHE A  75       7.783  -0.999   9.302  1.00 68.85           O  
ATOM    598  CB  PHE A  75       9.912  -2.649  10.232  1.00 69.02           C  
ATOM    599  CG  PHE A  75      10.726  -3.907  10.520  1.00 69.35           C  
ATOM    600  CD1 PHE A  75      12.124  -3.882  10.502  1.00 68.57           C  
ATOM    601  CD2 PHE A  75      10.081  -5.114  10.832  1.00 70.15           C  
ATOM    602  CE1 PHE A  75      12.867  -5.041  10.765  1.00 69.98           C  
ATOM    603  CE2 PHE A  75      10.813  -6.273  11.099  1.00 68.90           C  
ATOM    604  CZ  PHE A  75      12.208  -6.237  11.066  1.00 69.31           C  
ATOM    605  N   GLU A  76       9.188  -0.093   7.778  1.00 69.56           N  
ATOM    606  CA  GLU A  76       8.343   1.109   7.622  1.00 69.33           C  
ATOM    607  C   GLU A  76       7.005   0.807   6.979  1.00 69.92           C  
ATOM    608  O   GLU A  76       6.000   1.457   7.268  1.00 70.30           O  
ATOM    609  CB  GLU A  76       9.042   2.166   6.814  1.00 69.24           C  
ATOM    610  CG  GLU A  76       9.146   1.778   5.353  1.00 68.27           C  
ATOM    611  CD  GLU A  76       9.425   2.949   4.511  1.00 61.09           C  
ATOM    612  OE1 GLU A  76       8.498   3.751   4.356  1.00 62.16           O  
ATOM    613  OE2 GLU A  76      10.564   3.065   4.044  1.00 59.96           O  
ATOM    614  N   GLY A  77       6.995  -0.176   6.087  1.00 70.52           N  
ATOM    615  CA  GLY A  77       5.746  -0.680   5.537  1.00 70.57           C  
ATOM    616  C   GLY A  77       5.507  -0.510   4.052  1.00 70.49           C  
ATOM    617  O   GLY A  77       6.427  -0.216   3.268  1.00 70.40           O  
ATOM    618  N   SER A  78       4.248  -0.708   3.677  1.00 69.99           N  
ATOM    619  CA  SER A  78       3.795  -0.487   2.335  1.00 69.58           C  
ATOM    620  C   SER A  78       3.130   0.913   2.280  1.00 69.58           C  
ATOM    621  O   SER A  78       3.224   1.613   1.264  1.00 70.35           O  
ATOM    622  CB  SER A  78       2.839  -1.631   1.949  1.00 69.29           C  
ATOM    623  OG  SER A  78       1.748  -1.229   1.132  1.00 68.98           O  
ATOM    624  N   TYR A  79       2.461   1.306   3.363  1.00 68.08           N  
ATOM    625  CA  TYR A  79       1.912   2.670   3.488  1.00 66.72           C  
ATOM    626  C   TYR A  79       2.503   3.323   4.731  1.00 64.80           C  
ATOM    627  O   TYR A  79       1.852   3.290   5.771  1.00 64.59           O  
ATOM    628  CB  TYR A  79       0.401   2.639   3.692  1.00 67.03           C  
ATOM    629  CG  TYR A  79      -0.381   1.902   2.636  1.00 69.15           C  
ATOM    630  CD1 TYR A  79      -1.701   1.518   2.874  1.00 69.81           C  
ATOM    631  CD2 TYR A  79       0.185   1.603   1.404  1.00 71.83           C  
ATOM    632  CE1 TYR A  79      -2.446   0.865   1.924  1.00 73.15           C  
ATOM    633  CE2 TYR A  79      -0.553   0.931   0.432  1.00 75.05           C  
ATOM    634  CZ  TYR A  79      -1.871   0.567   0.699  1.00 75.75           C  
ATOM    635  OH  TYR A  79      -2.609  -0.106  -0.259  1.00 78.30           O  
ATOM    636  N   PRO A  80       3.708   3.910   4.634  1.00 62.73           N  
ATOM    637  CA  PRO A  80       4.397   4.447   5.803  1.00 61.84           C  
ATOM    638  C   PRO A  80       3.707   5.646   6.539  1.00 61.88           C  
ATOM    639  O   PRO A  80       2.582   6.080   6.186  1.00 61.88           O  
ATOM    640  CB  PRO A  80       5.787   4.794   5.262  1.00 61.80           C  
ATOM    641  CG  PRO A  80       5.890   4.121   3.951  1.00 60.97           C  
ATOM    642  CD  PRO A  80       4.500   4.124   3.419  1.00 62.63           C  
ATOM    643  N   GLU A  81       4.367   6.159   7.574  1.00 61.11           N  
ATOM    644  CA  GLU A  81       3.697   7.078   8.495  1.00 60.61           C  
ATOM    645  C   GLU A  81       4.760   7.737   9.278  1.00 58.60           C  
ATOM    646  O   GLU A  81       5.427   7.090  10.054  1.00 58.42           O  
ATOM    647  CB  GLU A  81       2.737   6.332   9.433  1.00 61.48           C  
ATOM    648  CG  GLU A  81       1.930   7.238  10.387  1.00 64.88           C  
ATOM    649  CD  GLU A  81       0.909   6.471  11.239  1.00 68.77           C  
ATOM    650  OE1 GLU A  81       0.034   7.112  11.867  1.00 69.75           O  
ATOM    651  OE2 GLU A  81       0.979   5.223  11.276  1.00 71.32           O  
ATOM    652  N   ARG A  82       4.929   9.040   9.052  1.00 57.27           N  
ATOM    653  CA  ARG A  82       5.950   9.835   9.723  1.00 54.41           C  
ATOM    654  C   ARG A  82       5.261  10.518  10.868  1.00 52.87           C  
ATOM    655  O   ARG A  82       4.060  10.360  11.042  1.00 51.52           O  
ATOM    656  CB  ARG A  82       6.497  10.872   8.760  1.00 54.69           C  
ATOM    657  CG  ARG A  82       5.552  12.099   8.451  1.00 52.98           C  
ATOM    658  CD  ARG A  82       6.359  13.133   7.614  1.00 52.51           C  
ATOM    659  NE  ARG A  82       6.767  12.608   6.300  1.00 45.49           N  
ATOM    660  CZ  ARG A  82       5.927  12.499   5.301  1.00 43.59           C  
ATOM    661  NH1 ARG A  82       4.654  12.912   5.419  1.00 34.66           N  
ATOM    662  NH2 ARG A  82       6.389  12.014   4.169  1.00 50.18           N  
ATOM    663  N   TYR A  83       6.015  11.301  11.636  1.00 53.45           N  
ATOM    664  CA  TYR A  83       5.396  12.146  12.695  1.00 54.15           C  
ATOM    665  C   TYR A  83       4.461  13.151  12.080  1.00 54.00           C  
ATOM    666  O   TYR A  83       4.757  13.690  11.046  1.00 55.48           O  
ATOM    667  CB  TYR A  83       6.478  12.824  13.542  1.00 54.43           C  
ATOM    668  CG  TYR A  83       5.930  13.513  14.755  1.00 55.82           C  
ATOM    669  CD1 TYR A  83       6.480  14.745  15.205  1.00 57.49           C  
ATOM    670  CD2 TYR A  83       4.837  12.959  15.465  1.00 55.93           C  
ATOM    671  CE1 TYR A  83       5.960  15.386  16.333  1.00 55.45           C  
ATOM    672  CE2 TYR A  83       4.301  13.610  16.581  1.00 55.38           C  
ATOM    673  CZ  TYR A  83       4.887  14.814  17.009  1.00 55.33           C  
ATOM    674  OH  TYR A  83       4.329  15.411  18.111  1.00 59.69           O  
ATOM    675  N   ASP A  84       3.316  13.359  12.713  1.00 54.24           N  
ATOM    676  CA  ASP A  84       2.310  14.302  12.282  1.00 53.90           C  
ATOM    677  C   ASP A  84       2.263  15.572  13.150  1.00 54.41           C  
ATOM    678  O   ASP A  84       1.744  15.538  14.286  1.00 55.34           O  
ATOM    679  CB  ASP A  84       0.958  13.638  12.409  1.00 53.71           C  
ATOM    680  CG  ASP A  84       0.644  12.803  11.208  1.00 55.12           C  
ATOM    681  OD1 ASP A  84      -0.526  12.391  11.074  1.00 55.77           O  
ATOM    682  OD2 ASP A  84       1.585  12.580  10.405  1.00 59.23           O  
ATOM    683  N   ILE A  85       2.789  16.676  12.612  1.00 53.65           N  
ATOM    684  CA  ILE A  85       2.796  17.968  13.299  1.00 51.14           C  
ATOM    685  C   ILE A  85       1.447  18.212  13.923  1.00 51.13           C  
ATOM    686  O   ILE A  85       0.427  18.381  13.216  1.00 51.60           O  
ATOM    687  CB  ILE A  85       3.188  19.083  12.339  1.00 50.98           C  
ATOM    688  CG1 ILE A  85       4.511  18.746  11.637  1.00 46.77           C  
ATOM    689  CG2 ILE A  85       3.339  20.448  13.058  1.00 53.68           C  
ATOM    690  CD1 ILE A  85       5.600  18.529  12.514  1.00 38.35           C  
ATOM    691  N   PRO A  86       1.407  18.208  15.263  1.00 50.89           N  
ATOM    692  CA  PRO A  86       0.138  18.387  15.993  1.00 50.07           C  
ATOM    693  C   PRO A  86      -0.605  19.725  15.701  1.00 49.30           C  
ATOM    694  O   PRO A  86      -1.840  19.713  15.540  1.00 49.89           O  
ATOM    695  CB  PRO A  86       0.559  18.255  17.469  1.00 49.78           C  
ATOM    696  CG  PRO A  86       1.768  17.483  17.413  1.00 50.48           C  
ATOM    697  CD  PRO A  86       2.522  17.922  16.189  1.00 50.19           C  
ATOM    698  N   PRO A  87       0.112  20.855  15.646  1.00 48.42           N  
ATOM    699  CA  PRO A  87      -0.543  22.091  15.234  1.00 48.80           C  
ATOM    700  C   PRO A  87      -1.151  22.053  13.795  1.00 48.27           C  
ATOM    701  O   PRO A  87      -2.296  22.467  13.596  1.00 48.82           O  
ATOM    702  CB  PRO A  87       0.542  23.154  15.403  1.00 49.02           C  
ATOM    703  CG  PRO A  87       1.853  22.359  15.428  1.00 48.98           C  
ATOM    704  CD  PRO A  87       1.511  21.089  16.056  1.00 48.59           C  
ATOM    705  N   TRP A  88      -0.419  21.498  12.830  1.00 48.67           N  
ATOM    706  CA  TRP A  88      -0.943  21.440  11.433  1.00 47.68           C  
ATOM    707  C   TRP A  88      -2.141  20.644  11.442  1.00 48.72           C  
ATOM    708  O   TRP A  88      -3.174  21.072  10.917  1.00 48.29           O  
ATOM    709  CB  TRP A  88       0.035  20.853  10.417  1.00 47.15           C  
ATOM    710  CG  TRP A  88       1.348  21.604  10.290  1.00 45.34           C  
ATOM    711  CD1 TRP A  88       1.680  22.776  10.866  1.00 44.43           C  
ATOM    712  CD2 TRP A  88       2.497  21.185   9.559  1.00 46.46           C  
ATOM    713  NE1 TRP A  88       2.994  23.099  10.579  1.00 45.77           N  
ATOM    714  CE2 TRP A  88       3.502  22.150   9.755  1.00 43.21           C  
ATOM    715  CE3 TRP A  88       2.784  20.064   8.763  1.00 47.81           C  
ATOM    716  CZ2 TRP A  88       4.761  22.046   9.186  1.00 47.48           C  
ATOM    717  CZ3 TRP A  88       4.039  19.955   8.208  1.00 44.55           C  
ATOM    718  CH2 TRP A  88       5.008  20.952   8.399  1.00 47.86           C  
ATOM    719  N   LEU A  89      -2.042  19.461  12.059  1.00 51.22           N  
ATOM    720  CA  LEU A  89      -3.153  18.499  12.084  1.00 51.32           C  
ATOM    721  C   LEU A  89      -4.294  19.086  12.799  1.00 51.70           C  
ATOM    722  O   LEU A  89      -5.434  18.981  12.356  1.00 53.92           O  
ATOM    723  CB  LEU A  89      -2.671  17.210  12.749  1.00 52.96           C  
ATOM    724  CG  LEU A  89      -3.418  15.859  12.749  1.00 53.38           C  
ATOM    725  CD1 LEU A  89      -3.852  15.405  11.359  1.00 56.23           C  
ATOM    726  CD2 LEU A  89      -2.509  14.808  13.433  1.00 51.38           C  
ATOM    727  N   ALA A  90      -4.015  19.750  13.920  1.00 53.25           N  
ATOM    728  CA  ALA A  90      -5.100  20.377  14.704  1.00 53.93           C  
ATOM    729  C   ALA A  90      -5.937  21.335  13.900  1.00 54.54           C  
ATOM    730  O   ALA A  90      -7.166  21.196  13.857  1.00 54.75           O  
ATOM    731  CB  ALA A  90      -4.546  21.063  15.932  1.00 54.68           C  
ATOM    732  N   TYR A  91      -5.280  22.308  13.258  1.00 56.61           N  
ATOM    733  CA  TYR A  91      -5.980  23.311  12.390  1.00 57.01           C  
ATOM    734  C   TYR A  91      -6.978  22.648  11.442  1.00 57.01           C  
ATOM    735  O   TYR A  91      -8.135  23.071  11.350  1.00 56.92           O  
ATOM    736  CB  TYR A  91      -4.975  24.164  11.571  1.00 57.78           C  
ATOM    737  CG  TYR A  91      -5.688  25.066  10.560  1.00 61.03           C  
ATOM    738  CD1 TYR A  91      -6.030  26.416  10.894  1.00 62.73           C  
ATOM    739  CD2 TYR A  91      -6.065  24.577   9.297  1.00 58.94           C  
ATOM    740  CE1 TYR A  91      -6.705  27.226   9.991  1.00 63.10           C  
ATOM    741  CE2 TYR A  91      -6.744  25.387   8.399  1.00 61.89           C  
ATOM    742  CZ  TYR A  91      -7.057  26.710   8.744  1.00 63.49           C  
ATOM    743  OH  TYR A  91      -7.761  27.520   7.875  1.00 63.67           O  
ATOM    744  N   HIS A  92      -6.532  21.604  10.739  1.00 57.27           N  
ATOM    745  CA  HIS A  92      -7.391  20.971   9.736  1.00 57.43           C  
ATOM    746  C   HIS A  92      -8.566  20.286  10.356  1.00 59.42           C  
ATOM    747  O   HIS A  92      -9.668  20.366   9.811  1.00 60.19           O  
ATOM    748  CB  HIS A  92      -6.650  19.902   8.974  1.00 56.76           C  
ATOM    749  CG  HIS A  92      -5.589  20.411   8.059  1.00 54.07           C  
ATOM    750  ND1 HIS A  92      -4.436  21.018   8.517  1.00 51.15           N  
ATOM    751  CD2 HIS A  92      -5.480  20.337   6.709  1.00 52.06           C  
ATOM    752  CE1 HIS A  92      -3.645  21.275   7.492  1.00 53.05           C  
ATOM    753  NE2 HIS A  92      -4.259  20.869   6.382  1.00 51.83           N  
ATOM    754  N   ARG A  93      -8.357  19.570  11.467  1.00 61.46           N  
ATOM    755  CA  ARG A  93      -9.482  18.817  12.059  1.00 62.79           C  
ATOM    756  C   ARG A  93     -10.381  19.809  12.717  1.00 62.87           C  
ATOM    757  O   ARG A  93     -11.604  19.794  12.509  1.00 63.33           O  
ATOM    758  CB  ARG A  93      -9.055  17.712  13.047  1.00 63.67           C  
ATOM    759  CG  ARG A  93      -7.826  16.878  12.626  1.00 64.80           C  
ATOM    760  CD  ARG A  93      -7.101  16.246  13.852  1.00 67.30           C  
ATOM    761  NE  ARG A  93      -7.283  17.056  15.069  1.00 68.58           N  
ATOM    762  CZ  ARG A  93      -6.421  17.145  16.092  1.00 69.16           C  
ATOM    763  NH1 ARG A  93      -5.257  16.485  16.112  1.00 68.94           N  
ATOM    764  NH2 ARG A  93      -6.740  17.909  17.125  1.00 70.69           N  
ATOM    765  N   TYR A  94      -9.792  20.700  13.506  1.00 63.39           N  
ATOM    766  CA  TYR A  94     -10.607  21.709  14.181  1.00 64.96           C  
ATOM    767  C   TYR A  94     -11.485  22.476  13.177  1.00 64.16           C  
ATOM    768  O   TYR A  94     -12.724  22.532  13.332  1.00 65.14           O  
ATOM    769  CB  TYR A  94      -9.784  22.607  15.146  1.00 65.39           C  
ATOM    770  CG  TYR A  94     -10.657  23.393  16.118  1.00 68.70           C  
ATOM    771  CD1 TYR A  94     -10.487  24.787  16.281  1.00 71.56           C  
ATOM    772  CD2 TYR A  94     -11.697  22.761  16.834  1.00 70.32           C  
ATOM    773  CE1 TYR A  94     -11.312  25.523  17.156  1.00 72.98           C  
ATOM    774  CE2 TYR A  94     -12.529  23.494  17.718  1.00 73.30           C  
ATOM    775  CZ  TYR A  94     -12.322  24.875  17.869  1.00 73.64           C  
ATOM    776  OH  TYR A  94     -13.123  25.597  18.723  1.00 74.49           O  
ATOM    777  N   TYR A  95     -10.862  23.030  12.138  1.00 64.03           N  
ATOM    778  CA  TYR A  95     -11.646  23.684  11.051  1.00 64.76           C  
ATOM    779  C   TYR A  95     -12.383  22.767  10.095  1.00 64.27           C  
ATOM    780  O   TYR A  95     -13.378  23.188   9.480  1.00 64.77           O  
ATOM    781  CB  TYR A  95     -10.875  24.825  10.337  1.00 64.87           C  
ATOM    782  CG  TYR A  95     -10.630  25.902  11.349  1.00 63.16           C  
ATOM    783  CD1 TYR A  95     -11.695  26.549  11.959  1.00 63.97           C  
ATOM    784  CD2 TYR A  95      -9.355  26.150  11.811  1.00 64.63           C  
ATOM    785  CE1 TYR A  95     -11.484  27.509  12.958  1.00 65.34           C  
ATOM    786  CE2 TYR A  95      -9.122  27.079  12.804  1.00 66.09           C  
ATOM    787  CZ  TYR A  95     -10.200  27.762  13.370  1.00 66.14           C  
ATOM    788  OH  TYR A  95      -9.981  28.695  14.359  1.00 69.86           O  
ATOM    789  N   GLN A  96     -11.922  21.517  10.001  1.00 63.86           N  
ATOM    790  CA  GLN A  96     -12.521  20.557   9.095  1.00 63.50           C  
ATOM    791  C   GLN A  96     -12.206  20.979   7.638  1.00 63.32           C  
ATOM    792  O   GLN A  96     -13.118  21.194   6.818  1.00 61.22           O  
ATOM    793  CB  GLN A  96     -14.026  20.449   9.380  1.00 63.58           C  
ATOM    794  CG  GLN A  96     -14.311  19.857  10.754  1.00 63.39           C  
ATOM    795  CD  GLN A  96     -15.774  19.674  11.000  1.00 64.98           C  
ATOM    796  OE1 GLN A  96     -16.331  18.592  10.771  1.00 67.93           O  
ATOM    797  NE2 GLN A  96     -16.426  20.730  11.458  1.00 63.92           N  
ATOM    798  N   LYS A  97     -10.904  21.109   7.367  1.00 63.32           N  
ATOM    799  CA  LYS A  97     -10.371  21.424   6.060  1.00 65.16           C  
ATOM    800  C   LYS A  97      -9.933  20.119   5.379  1.00 65.72           C  
ATOM    801  O   LYS A  97      -9.385  19.257   6.050  1.00 66.55           O  
ATOM    802  CB  LYS A  97      -9.127  22.328   6.204  1.00 65.00           C  
ATOM    803  CG  LYS A  97      -9.338  23.704   6.866  1.00 66.38           C  
ATOM    804  CD  LYS A  97     -10.327  24.675   6.109  1.00 67.78           C  
ATOM    805  CE  LYS A  97      -9.752  25.199   4.762  1.00 68.40           C  
ATOM    806  NZ  LYS A  97     -10.756  26.026   4.011  1.00 67.64           N  
ATOM    807  N   PRO A  98     -10.155  19.985   4.061  1.00 65.97           N  
ATOM    808  CA  PRO A  98      -9.814  18.746   3.354  1.00 64.75           C  
ATOM    809  C   PRO A  98      -8.322  18.591   3.317  1.00 64.45           C  
ATOM    810  O   PRO A  98      -7.587  19.538   2.943  1.00 64.22           O  
ATOM    811  CB  PRO A  98     -10.323  18.995   1.946  1.00 65.35           C  
ATOM    812  CG  PRO A  98     -10.218  20.540   1.793  1.00 65.92           C  
ATOM    813  CD  PRO A  98     -10.672  21.023   3.139  1.00 66.19           C  
ATOM    814  N   ILE A  99      -7.860  17.409   3.714  1.00 63.26           N  
ATOM    815  CA  ILE A  99      -6.433  17.131   3.832  1.00 62.77           C  
ATOM    816  C   ILE A  99      -5.964  16.396   2.576  1.00 62.59           C  
ATOM    817  O   ILE A  99      -6.787  15.825   1.854  1.00 63.18           O  
ATOM    818  CB  ILE A  99      -6.159  16.259   5.103  1.00 63.08           C  
ATOM    819  CG1 ILE A  99      -7.081  14.999   5.155  1.00 62.91           C  
ATOM    820  CG2 ILE A  99      -6.388  17.081   6.366  1.00 62.75           C  
ATOM    821  CD1 ILE A  99      -6.613  13.860   6.101  1.00 61.14           C  
ATOM    822  N   GLY A 100      -4.655  16.408   2.317  1.00 61.88           N  
ATOM    823  CA  GLY A 100      -4.127  15.654   1.199  1.00 60.56           C  
ATOM    824  C   GLY A 100      -3.013  14.710   1.594  1.00 60.23           C  
ATOM    825  O   GLY A 100      -2.874  14.307   2.757  1.00 59.29           O  
ATOM    826  N   VAL A 101      -2.184  14.354   0.625  1.00 59.31           N  
ATOM    827  CA  VAL A 101      -1.142  13.434   0.911  1.00 58.99           C  
ATOM    828  C   VAL A 101      -0.498  13.671   2.280  1.00 58.70           C  
ATOM    829  O   VAL A 101      -0.277  12.713   3.025  1.00 59.97           O  
ATOM    830  CB  VAL A 101      -0.111  13.331  -0.190  1.00 58.75           C  
ATOM    831  CG1 VAL A 101      -0.707  12.541  -1.341  1.00 59.07           C  
ATOM    832  CG2 VAL A 101       0.357  14.719  -0.603  1.00 56.96           C  
ATOM    833  N   LEU A 102      -0.198  14.927   2.624  1.00 57.99           N  
ATOM    834  CA  LEU A 102       0.587  15.147   3.870  1.00 57.52           C  
ATOM    835  C   LEU A 102      -0.062  14.529   5.144  1.00 57.76           C  
ATOM    836  O   LEU A 102       0.629  13.938   5.955  1.00 56.95           O  
ATOM    837  CB  LEU A 102       0.983  16.591   4.072  1.00 55.83           C  
ATOM    838  CG  LEU A 102       2.097  16.783   5.079  1.00 54.58           C  
ATOM    839  CD1 LEU A 102       3.392  16.269   4.559  1.00 48.64           C  
ATOM    840  CD2 LEU A 102       2.229  18.260   5.553  1.00 55.33           C  
ATOM    841  N   PHE A 103      -1.377  14.638   5.273  1.00 58.87           N  
ATOM    842  CA  PHE A 103      -2.045  14.102   6.433  1.00 61.83           C  
ATOM    843  C   PHE A 103      -2.722  12.765   6.204  1.00 63.50           C  
ATOM    844  O   PHE A 103      -2.982  12.021   7.180  1.00 63.24           O  
ATOM    845  CB  PHE A 103      -3.036  15.116   6.966  1.00 62.19           C  
ATOM    846  CG  PHE A 103      -2.396  16.423   7.223  1.00 66.46           C  
ATOM    847  CD1 PHE A 103      -2.245  17.347   6.189  1.00 67.75           C  
ATOM    848  CD2 PHE A 103      -1.840  16.695   8.469  1.00 70.19           C  
ATOM    849  CE1 PHE A 103      -1.588  18.516   6.401  1.00 70.17           C  
ATOM    850  CE2 PHE A 103      -1.191  17.873   8.712  1.00 69.42           C  
ATOM    851  CZ  PHE A 103      -1.061  18.795   7.674  1.00 72.83           C  
ATOM    852  N   LYS A 104      -2.986  12.452   4.930  1.00 64.69           N  
ATOM    853  CA  LYS A 104      -3.741  11.264   4.541  1.00 64.88           C  
ATOM    854  C   LYS A 104      -3.105  10.009   5.082  1.00 65.55           C  
ATOM    855  O   LYS A 104      -1.848   9.888   5.104  1.00 65.40           O  
ATOM    856  CB  LYS A 104      -3.880  11.198   3.016  1.00 64.76           C  
ATOM    857  CG  LYS A 104      -5.276  11.619   2.564  1.00 63.08           C  
ATOM    858  CD  LYS A 104      -5.330  11.731   1.058  1.00 60.52           C  
ATOM    859  CE  LYS A 104      -6.425  12.707   0.637  1.00 57.28           C  
ATOM    860  NZ  LYS A 104      -7.780  12.296   1.037  1.00 57.61           N  
ATOM    861  N   LYS A 105      -3.953   9.082   5.530  1.00 66.23           N  
ATOM    862  CA  LYS A 105      -3.461   7.844   6.153  1.00 68.64           C  
ATOM    863  C   LYS A 105      -3.987   6.536   5.533  1.00 68.84           C  
ATOM    864  O   LYS A 105      -5.204   6.379   5.346  1.00 69.12           O  
ATOM    865  CB  LYS A 105      -3.733   7.881   7.669  1.00 68.60           C  
ATOM    866  CG  LYS A 105      -2.516   7.472   8.505  1.00 68.60           C  
ATOM    867  CD  LYS A 105      -1.314   8.434   8.373  1.00 69.21           C  
ATOM    868  CE  LYS A 105      -1.552   9.804   9.073  1.00 71.41           C  
ATOM    869  NZ  LYS A 105      -2.211   9.743  10.441  1.00 71.45           N  
ATOM    870  N   SER A 106      -3.065   5.620   5.225  1.00 70.29           N  
ATOM    871  CA  SER A 106      -3.410   4.253   4.693  1.00 72.44           C  
ATOM    872  C   SER A 106      -3.685   4.197   3.173  1.00 72.75           C  
ATOM    873  O   SER A 106      -3.078   4.939   2.411  1.00 72.97           O  
ATOM    874  CB  SER A 106      -4.574   3.577   5.472  1.00 72.46           C  
ATOM    875  OG  SER A 106      -4.118   3.017   6.698  1.00 74.58           O  
ATOM    876  N   GLY A 107      -4.595   3.310   2.760  1.00 73.22           N  
ATOM    877  CA  GLY A 107      -4.977   3.179   1.338  1.00 72.95           C  
ATOM    878  C   GLY A 107      -5.567   4.453   0.736  1.00 72.62           C  
ATOM    879  O   GLY A 107      -5.463   4.706  -0.488  1.00 73.08           O  
ATOM    880  N   THR A 108      -6.196   5.250   1.593  1.00 71.35           N  
ATOM    881  CA  THR A 108      -6.619   6.600   1.236  1.00 69.93           C  
ATOM    882  C   THR A 108      -5.388   7.419   0.820  1.00 68.91           C  
ATOM    883  O   THR A 108      -5.408   8.114  -0.210  1.00 70.00           O  
ATOM    884  CB  THR A 108      -7.376   7.221   2.415  1.00 70.24           C  
ATOM    885  OG1 THR A 108      -8.501   6.374   2.726  1.00 68.89           O  
ATOM    886  CG2 THR A 108      -7.891   8.620   2.088  1.00 71.37           C  
ATOM    887  N   TRP A 109      -4.314   7.311   1.597  1.00 66.24           N  
ATOM    888  CA  TRP A 109      -3.080   7.997   1.281  1.00 63.99           C  
ATOM    889  C   TRP A 109      -2.444   7.545  -0.041  1.00 64.74           C  
ATOM    890  O   TRP A 109      -2.038   8.387  -0.877  1.00 64.40           O  
ATOM    891  CB  TRP A 109      -2.072   7.793   2.387  1.00 61.74           C  
ATOM    892  CG  TRP A 109      -0.710   8.171   1.972  1.00 57.29           C  
ATOM    893  CD1 TRP A 109      -0.166   9.374   2.102  1.00 53.26           C  
ATOM    894  CD2 TRP A 109       0.288   7.344   1.333  1.00 57.25           C  
ATOM    895  NE1 TRP A 109       1.133   9.371   1.647  1.00 56.70           N  
ATOM    896  CE2 TRP A 109       1.431   8.137   1.154  1.00 55.29           C  
ATOM    897  CE3 TRP A 109       0.340   6.002   0.933  1.00 57.45           C  
ATOM    898  CZ2 TRP A 109       2.590   7.662   0.554  1.00 56.95           C  
ATOM    899  CZ3 TRP A 109       1.532   5.516   0.371  1.00 51.67           C  
ATOM    900  CH2 TRP A 109       2.611   6.338   0.171  1.00 54.33           C  
ATOM    901  N   LYS A 110      -2.321   6.227  -0.204  1.00 65.21           N  
ATOM    902  CA  LYS A 110      -1.664   5.613  -1.372  1.00 65.01           C  
ATOM    903  C   LYS A 110      -2.354   6.017  -2.644  1.00 64.74           C  
ATOM    904  O   LYS A 110      -1.702   6.297  -3.628  1.00 64.22           O  
ATOM    905  CB  LYS A 110      -1.717   4.068  -1.269  1.00 65.90           C  
ATOM    906  CG  LYS A 110      -0.949   3.294  -2.368  1.00 63.61           C  
ATOM    907  CD  LYS A 110       0.557   3.421  -2.215  1.00 64.25           C  
ATOM    908  CE  LYS A 110       1.307   2.801  -3.415  1.00 66.72           C  
ATOM    909  NZ  LYS A 110       0.378   2.734  -4.612  1.00 67.31           N  
ATOM    910  N   LYS A 111      -3.682   6.038  -2.603  1.00 64.87           N  
ATOM    911  CA  LYS A 111      -4.476   6.401  -3.747  1.00 66.04           C  
ATOM    912  C   LYS A 111      -3.955   7.697  -4.378  1.00 67.28           C  
ATOM    913  O   LYS A 111      -3.572   7.703  -5.556  1.00 68.31           O  
ATOM    914  CB  LYS A 111      -5.960   6.504  -3.359  1.00 65.56           C  
ATOM    915  CG  LYS A 111      -6.901   6.532  -4.557  1.00 66.32           C  
ATOM    916  CD  LYS A 111      -8.398   6.497  -4.165  1.00 66.83           C  
ATOM    917  CE  LYS A 111      -8.842   5.123  -3.626  1.00 66.17           C  
ATOM    918  NZ  LYS A 111     -10.332   5.023  -3.469  1.00 65.73           N  
ATOM    919  N   ASP A 112      -3.929   8.783  -3.599  1.00 67.61           N  
ATOM    920  CA  ASP A 112      -3.460  10.085  -4.098  1.00 67.00           C  
ATOM    921  C   ASP A 112      -2.027  10.068  -4.567  1.00 66.44           C  
ATOM    922  O   ASP A 112      -1.703  10.731  -5.544  1.00 68.06           O  
ATOM    923  CB  ASP A 112      -3.629  11.199  -3.056  1.00 67.02           C  
ATOM    924  CG  ASP A 112      -5.072  11.544  -2.812  1.00 68.91           C  
ATOM    925  OD1 ASP A 112      -5.340  12.514  -2.076  1.00 70.30           O  
ATOM    926  OD2 ASP A 112      -5.953  10.842  -3.363  1.00 72.97           O  
ATOM    927  N   ARG A 113      -1.165   9.334  -3.877  1.00 65.03           N  
ATOM    928  CA  ARG A 113       0.277   9.410  -4.142  1.00 63.98           C  
ATOM    929  C   ARG A 113       0.671   8.692  -5.442  1.00 65.30           C  
ATOM    930  O   ARG A 113       1.746   8.959  -6.028  1.00 66.40           O  
ATOM    931  CB  ARG A 113       1.072   8.891  -2.928  1.00 62.52           C  
ATOM    932  CG  ARG A 113       2.557   8.754  -3.136  1.00 58.11           C  
ATOM    933  CD  ARG A 113       3.256  10.045  -2.959  1.00 48.72           C  
ATOM    934  NE  ARG A 113       4.600  10.026  -3.515  1.00 44.94           N  
ATOM    935  CZ  ARG A 113       5.690  10.309  -2.835  1.00 43.94           C  
ATOM    936  NH1 ARG A 113       5.599  10.652  -1.551  1.00 52.58           N  
ATOM    937  NH2 ARG A 113       6.875  10.278  -3.407  1.00 40.52           N  
ATOM    938  N   VAL A 114      -0.197   7.771  -5.881  1.00 66.50           N  
ATOM    939  CA  VAL A 114       0.028   7.042  -7.145  1.00 66.95           C  
ATOM    940  C   VAL A 114      -0.191   8.028  -8.257  1.00 66.63           C  
ATOM    941  O   VAL A 114       0.697   8.231  -9.083  1.00 66.43           O  
ATOM    942  CB  VAL A 114      -0.965   5.849  -7.350  1.00 67.23           C  
ATOM    943  CG1 VAL A 114      -0.599   5.065  -8.615  1.00 67.21           C  
ATOM    944  CG2 VAL A 114      -0.976   4.933  -6.143  1.00 66.97           C  
ATOM    945  N   VAL A 115      -1.389   8.634  -8.257  1.00 67.13           N  
ATOM    946  CA  VAL A 115      -1.704   9.762  -9.145  1.00 68.06           C  
ATOM    947  C   VAL A 115      -0.556  10.747  -9.169  1.00 68.45           C  
ATOM    948  O   VAL A 115       0.054  10.969 -10.223  1.00 68.96           O  
ATOM    949  CB  VAL A 115      -2.932  10.550  -8.663  1.00 67.55           C  
ATOM    950  CG1 VAL A 115      -3.316  11.574  -9.697  1.00 68.67           C  
ATOM    951  CG2 VAL A 115      -4.104   9.624  -8.405  1.00 68.52           C  
ATOM    952  N   LEU A 116      -0.263  11.309  -7.994  1.00 68.99           N  
ATOM    953  CA  LEU A 116       0.718  12.375  -7.819  1.00 69.00           C  
ATOM    954  C   LEU A 116       2.101  12.095  -8.302  1.00 69.73           C  
ATOM    955  O   LEU A 116       2.817  13.030  -8.701  1.00 70.56           O  
ATOM    956  CB  LEU A 116       0.790  12.793  -6.353  1.00 69.25           C  
ATOM    957  CG  LEU A 116      -0.297  13.795  -5.902  1.00 69.07           C  
ATOM    958  CD1 LEU A 116      -0.137  14.136  -4.417  1.00 67.41           C  
ATOM    959  CD2 LEU A 116      -0.224  15.061  -6.760  1.00 65.67           C  
ATOM    960  N   ASN A 117       2.511  10.832  -8.271  1.00 70.10           N  
ATOM    961  CA  ASN A 117       3.856  10.486  -8.721  1.00 70.45           C  
ATOM    962  C   ASN A 117       3.895  10.641 -10.220  1.00 71.30           C  
ATOM    963  O   ASN A 117       4.870  11.179 -10.786  1.00 71.86           O  
ATOM    964  CB  ASN A 117       4.235   9.062  -8.332  1.00 70.14           C  
ATOM    965  CG  ASN A 117       4.646   8.951  -6.878  1.00 68.15           C  
ATOM    966  OD1 ASN A 117       5.786   9.323  -6.504  1.00 66.70           O  
ATOM    967  ND2 ASN A 117       3.733   8.450  -6.058  1.00 63.05           N  
ATOM    968  N   THR A 118       2.825  10.190 -10.872  1.00 71.80           N  
ATOM    969  CA  THR A 118       2.798  10.160 -12.325  1.00 72.89           C  
ATOM    970  C   THR A 118       2.938  11.594 -12.802  1.00 72.75           C  
ATOM    971  O   THR A 118       3.609  11.869 -13.816  1.00 73.00           O  
ATOM    972  CB  THR A 118       1.515   9.526 -12.895  1.00 73.14           C  
ATOM    973  OG1 THR A 118       1.402   8.164 -12.434  1.00 73.69           O  
ATOM    974  CG2 THR A 118       1.571   9.543 -14.441  1.00 74.04           C  
ATOM    975  N   GLU A 119       2.329  12.507 -12.046  1.00 71.94           N  
ATOM    976  CA  GLU A 119       2.257  13.897 -12.454  1.00 70.49           C  
ATOM    977  C   GLU A 119       3.327  14.860 -11.967  1.00 69.96           C  
ATOM    978  O   GLU A 119       3.327  16.040 -12.391  1.00 70.16           O  
ATOM    979  CB  GLU A 119       0.870  14.468 -12.201  1.00 70.29           C  
ATOM    980  CG  GLU A 119       0.503  15.520 -13.243  1.00 69.79           C  
ATOM    981  CD  GLU A 119       0.864  15.102 -14.680  1.00 68.28           C  
ATOM    982  OE1 GLU A 119       2.067  15.232 -15.091  1.00 66.41           O  
ATOM    983  OE2 GLU A 119      -0.075  14.638 -15.376  1.00 65.73           O  
ATOM    984  N   VAL A 120       4.230  14.396 -11.100  1.00 68.39           N  
ATOM    985  CA  VAL A 120       5.263  15.289 -10.553  1.00 66.85           C  
ATOM    986  C   VAL A 120       6.616  14.631 -10.328  1.00 66.51           C  
ATOM    987  O   VAL A 120       7.597  15.326 -10.053  1.00 66.29           O  
ATOM    988  CB  VAL A 120       4.758  16.127  -9.294  1.00 66.42           C  
ATOM    989  CG1 VAL A 120       3.349  16.702  -9.503  1.00 63.77           C  
ATOM    990  CG2 VAL A 120       4.744  15.313  -8.029  1.00 68.19           C  
ATOM    991  N   MET A 121       6.665  13.303 -10.475  1.00 66.87           N  
ATOM    992  CA  MET A 121       7.864  12.493 -10.138  1.00 67.27           C  
ATOM    993  C   MET A 121       8.334  11.588 -11.302  1.00 67.27           C  
ATOM    994  O   MET A 121       9.552  11.255 -11.440  1.00 65.18           O  
ATOM    995  CB  MET A 121       7.568  11.612  -8.911  1.00 68.20           C  
ATOM    996  CG  MET A 121       7.312  12.316  -7.537  1.00 68.87           C  
ATOM    997  SD  MET A 121       8.798  12.649  -6.552  1.00 74.11           S  
ATOM    998  CE  MET A 121       9.316  11.055  -5.888  1.00 75.19           C  
ATOM    999  N   ALA A 122       7.368  11.192 -12.128  1.00 68.17           N  
ATOM   1000  CA  ALA A 122       7.624  10.402 -13.359  1.00 69.99           C  
ATOM   1001  C   ALA A 122       8.630  11.114 -14.279  1.00 71.27           C  
ATOM   1002  O   ALA A 122       8.556  12.324 -14.412  1.00 71.42           O  
ATOM   1003  CB  ALA A 122       6.301  10.185 -14.097  1.00 69.60           C  
ATOM   1004  N   PRO A 123       9.571  10.380 -14.903  1.00 72.75           N  
ATOM   1005  CA  PRO A 123      10.636  11.040 -15.699  1.00 73.86           C  
ATOM   1006  C   PRO A 123      10.188  11.437 -17.134  1.00 75.42           C  
ATOM   1007  O   PRO A 123      10.978  11.377 -18.116  1.00 75.74           O  
ATOM   1008  CB  PRO A 123      11.803  10.030 -15.675  1.00 73.49           C  
ATOM   1009  CG  PRO A 123      11.264   8.782 -15.073  1.00 72.79           C  
ATOM   1010  CD  PRO A 123       9.750   8.915 -14.856  1.00 72.44           C  
ATOM   1011  N   GLU A 124       8.926  11.847 -17.254  1.00 76.72           N  
ATOM   1012  CA  GLU A 124       8.452  12.505 -18.446  1.00 78.51           C  
ATOM   1013  C   GLU A 124       7.629  13.738 -18.026  1.00 78.93           C  
ATOM   1014  O   GLU A 124       7.601  14.753 -18.731  1.00 79.11           O  
ATOM   1015  CB  GLU A 124       7.669  11.532 -19.370  1.00 79.08           C  
ATOM   1016  CG  GLU A 124       8.525  10.338 -19.910  1.00 82.76           C  
ATOM   1017  CD  GLU A 124       7.705   9.337 -20.757  1.00 87.36           C  
ATOM   1018  OE1 GLU A 124       7.350   9.674 -21.919  1.00 88.71           O  
ATOM   1019  OE2 GLU A 124       7.421   8.212 -20.264  1.00 88.44           O  
ATOM   1020  N   ALA A 125       6.953  13.650 -16.874  1.00 78.93           N  
ATOM   1021  CA  ALA A 125       6.413  14.858 -16.252  1.00 78.60           C  
ATOM   1022  C   ALA A 125       7.577  15.727 -15.757  1.00 78.42           C  
ATOM   1023  O   ALA A 125       7.372  16.883 -15.427  1.00 79.06           O  
ATOM   1024  CB  ALA A 125       5.443  14.525 -15.113  1.00 78.87           C  
ATOM   1025  N   ILE A 126       8.784  15.163 -15.717  1.00 77.91           N  
ATOM   1026  CA  ILE A 126      10.001  15.914 -15.382  1.00 77.51           C  
ATOM   1027  C   ILE A 126      10.517  16.626 -16.610  1.00 77.73           C  
ATOM   1028  O   ILE A 126      10.829  17.820 -16.559  1.00 77.99           O  
ATOM   1029  CB  ILE A 126      11.170  15.007 -14.861  1.00 77.44           C  
ATOM   1030  CG1 ILE A 126      10.864  14.388 -13.482  1.00 78.61           C  
ATOM   1031  CG2 ILE A 126      12.521  15.744 -14.869  1.00 76.00           C  
ATOM   1032  CD1 ILE A 126      10.674  15.361 -12.328  1.00 80.74           C  
ATOM   1033  N   LYS A 127      10.631  15.893 -17.717  1.00 77.41           N  
ATOM   1034  CA  LYS A 127      11.117  16.487 -18.956  1.00 76.59           C  
ATOM   1035  C   LYS A 127      10.175  17.594 -19.415  1.00 75.73           C  
ATOM   1036  O   LYS A 127      10.605  18.561 -20.015  1.00 75.51           O  
ATOM   1037  CB  LYS A 127      11.383  15.425 -20.028  1.00 76.75           C  
ATOM   1038  CG  LYS A 127      12.850  14.927 -20.003  1.00 77.97           C  
ATOM   1039  CD  LYS A 127      13.137  13.766 -20.972  1.00 79.46           C  
ATOM   1040  CE  LYS A 127      12.519  12.419 -20.506  1.00 80.09           C  
ATOM   1041  NZ  LYS A 127      13.111  11.839 -19.246  1.00 77.35           N  
ATOM   1042  N   ASN A 128       8.894  17.453 -19.092  1.00 75.00           N  
ATOM   1043  CA  ASN A 128       7.903  18.463 -19.421  1.00 74.91           C  
ATOM   1044  C   ASN A 128       7.954  19.706 -18.515  1.00 74.98           C  
ATOM   1045  O   ASN A 128       7.059  20.563 -18.557  1.00 75.35           O  
ATOM   1046  CB  ASN A 128       6.511  17.858 -19.297  1.00 74.77           C  
ATOM   1047  CG  ASN A 128       6.134  16.938 -20.460  1.00 76.14           C  
ATOM   1048  OD1 ASN A 128       6.618  17.085 -21.589  1.00 78.41           O  
ATOM   1049  ND2 ASN A 128       5.231  15.995 -20.182  1.00 77.24           N  
ATOM   1050  N   PHE A 129       8.989  19.781 -17.680  1.00 74.61           N  
ATOM   1051  CA  PHE A 129       9.129  20.867 -16.716  1.00 73.80           C  
ATOM   1052  C   PHE A 129      10.269  21.775 -17.145  1.00 74.28           C  
ATOM   1053  O   PHE A 129      10.236  22.995 -16.902  1.00 74.72           O  
ATOM   1054  CB  PHE A 129       9.394  20.333 -15.294  1.00 72.94           C  
ATOM   1055  CG  PHE A 129       8.150  19.903 -14.561  1.00 70.39           C  
ATOM   1056  CD1 PHE A 129       6.884  20.140 -15.086  1.00 66.43           C  
ATOM   1057  CD2 PHE A 129       8.252  19.293 -13.312  1.00 69.36           C  
ATOM   1058  CE1 PHE A 129       5.742  19.757 -14.398  1.00 65.58           C  
ATOM   1059  CE2 PHE A 129       7.123  18.900 -12.625  1.00 65.90           C  
ATOM   1060  CZ  PHE A 129       5.857  19.137 -13.171  1.00 66.27           C  
ATOM   1061  N   ILE A 130      11.275  21.191 -17.793  1.00 74.17           N  
ATOM   1062  CA  ILE A 130      12.408  21.976 -18.294  1.00 74.66           C  
ATOM   1063  C   ILE A 130      11.971  23.376 -18.803  1.00 75.01           C  
ATOM   1064  O   ILE A 130      12.392  24.388 -18.240  1.00 75.40           O  
ATOM   1065  CB  ILE A 130      13.272  21.211 -19.324  1.00 74.23           C  
ATOM   1066  CG1 ILE A 130      13.997  20.047 -18.634  1.00 74.52           C  
ATOM   1067  CG2 ILE A 130      14.288  22.149 -19.925  1.00 73.35           C  
ATOM   1068  CD1 ILE A 130      14.576  18.954 -19.577  1.00 74.19           C  
ATOM   1069  N   PRO A 131      11.117  23.421 -19.837  1.00 75.11           N  
ATOM   1070  CA  PRO A 131      10.623  24.683 -20.389  1.00 74.86           C  
ATOM   1071  C   PRO A 131       9.910  25.613 -19.410  1.00 74.50           C  
ATOM   1072  O   PRO A 131       9.917  26.838 -19.617  1.00 74.89           O  
ATOM   1073  CB  PRO A 131       9.589  24.212 -21.432  1.00 74.87           C  
ATOM   1074  CG  PRO A 131       9.214  22.822 -20.990  1.00 74.28           C  
ATOM   1075  CD  PRO A 131      10.562  22.289 -20.608  1.00 74.73           C  
ATOM   1076  N   LEU A 132       9.272  25.057 -18.383  1.00 73.26           N  
ATOM   1077  CA  LEU A 132       8.531  25.894 -17.435  1.00 71.68           C  
ATOM   1078  C   LEU A 132       9.465  26.518 -16.406  1.00 71.02           C  
ATOM   1079  O   LEU A 132       9.173  27.595 -15.894  1.00 70.64           O  
ATOM   1080  CB  LEU A 132       7.441  25.109 -16.757  1.00 71.33           C  
ATOM   1081  CG  LEU A 132       6.102  24.946 -17.483  1.00 71.88           C  
ATOM   1082  CD1 LEU A 132       5.451  26.331 -17.786  1.00 71.50           C  
ATOM   1083  CD2 LEU A 132       6.217  24.057 -18.762  1.00 70.82           C  
ATOM   1084  N   LEU A 133      10.593  25.852 -16.142  1.00 69.70           N  
ATOM   1085  CA  LEU A 133      11.481  26.222 -15.044  1.00 68.91           C  
ATOM   1086  C   LEU A 133      12.642  26.997 -15.575  1.00 68.92           C  
ATOM   1087  O   LEU A 133      12.985  28.061 -15.054  1.00 70.48           O  
ATOM   1088  CB  LEU A 133      12.007  24.976 -14.258  1.00 68.81           C  
ATOM   1089  CG  LEU A 133      11.133  24.108 -13.318  1.00 67.69           C  
ATOM   1090  CD1 LEU A 133      10.923  24.690 -11.911  1.00 66.77           C  
ATOM   1091  CD2 LEU A 133       9.777  23.781 -13.920  1.00 66.57           C  
ATOM   1092  N   ASN A 134      13.269  26.473 -16.619  1.00 68.36           N  
ATOM   1093  CA  ASN A 134      14.387  27.166 -17.261  1.00 68.32           C  
ATOM   1094  C   ASN A 134      14.236  28.715 -17.384  1.00 68.27           C  
ATOM   1095  O   ASN A 134      15.126  29.453 -16.946  1.00 68.93           O  
ATOM   1096  CB  ASN A 134      14.680  26.537 -18.604  1.00 67.44           C  
ATOM   1097  CG  ASN A 134      16.017  26.915 -19.128  1.00 67.19           C  
ATOM   1098  OD1 ASN A 134      17.017  26.882 -18.417  1.00 66.01           O  
ATOM   1099  ND2 ASN A 134      16.054  27.282 -20.397  1.00 69.53           N  
ATOM   1100  N   PRO A 135      13.120  29.185 -17.951  1.00 67.64           N  
ATOM   1101  CA  PRO A 135      12.895  30.601 -18.154  1.00 68.11           C  
ATOM   1102  C   PRO A 135      12.847  31.421 -16.842  1.00 68.22           C  
ATOM   1103  O   PRO A 135      13.256  32.601 -16.822  1.00 68.19           O  
ATOM   1104  CB  PRO A 135      11.519  30.630 -18.843  1.00 67.88           C  
ATOM   1105  CG  PRO A 135      10.851  29.420 -18.373  1.00 67.51           C  
ATOM   1106  CD  PRO A 135      11.956  28.410 -18.403  1.00 68.20           C  
ATOM   1107  N   VAL A 136      12.360  30.794 -15.771  1.00 67.21           N  
ATOM   1108  CA  VAL A 136      12.191  31.472 -14.498  1.00 65.89           C  
ATOM   1109  C   VAL A 136      13.546  31.665 -13.895  1.00 65.72           C  
ATOM   1110  O   VAL A 136      13.755  32.598 -13.165  1.00 67.06           O  
ATOM   1111  CB  VAL A 136      11.219  30.722 -13.592  1.00 65.68           C  
ATOM   1112  CG1 VAL A 136      11.041  31.407 -12.274  1.00 65.56           C  
ATOM   1113  CG2 VAL A 136       9.867  30.624 -14.262  1.00 63.92           C  
ATOM   1114  N   SER A 137      14.487  30.802 -14.242  1.00 65.23           N  
ATOM   1115  CA  SER A 137      15.834  30.930 -13.743  1.00 64.80           C  
ATOM   1116  C   SER A 137      16.681  31.836 -14.563  1.00 64.35           C  
ATOM   1117  O   SER A 137      17.775  32.197 -14.138  1.00 64.40           O  
ATOM   1118  CB  SER A 137      16.525  29.566 -13.672  1.00 64.91           C  
ATOM   1119  OG  SER A 137      16.065  28.848 -12.531  1.00 67.33           O  
ATOM   1120  N   GLN A 138      16.215  32.174 -15.770  1.00 64.87           N  
ATOM   1121  CA  GLN A 138      16.974  33.118 -16.600  1.00 64.88           C  
ATOM   1122  C   GLN A 138      16.571  34.512 -16.082  1.00 64.33           C  
ATOM   1123  O   GLN A 138      17.419  35.345 -15.821  1.00 63.63           O  
ATOM   1124  CB  GLN A 138      16.670  32.927 -18.086  1.00 65.14           C  
ATOM   1125  CG  GLN A 138      17.076  31.553 -18.623  1.00 66.88           C  
ATOM   1126  CD  GLN A 138      16.725  31.369 -20.103  1.00 67.31           C  
ATOM   1127  OE1 GLN A 138      15.547  31.288 -20.489  1.00 66.28           O  
ATOM   1128  NE2 GLN A 138      17.756  31.306 -20.933  1.00 67.23           N  
ATOM   1129  N   ASP A 139      15.263  34.709 -15.906  1.00 63.81           N  
ATOM   1130  CA  ASP A 139      14.714  35.898 -15.283  1.00 63.97           C  
ATOM   1131  C   ASP A 139      15.303  36.268 -13.917  1.00 64.48           C  
ATOM   1132  O   ASP A 139      15.141  37.396 -13.459  1.00 65.72           O  
ATOM   1133  CB  ASP A 139      13.185  35.803 -15.158  1.00 63.27           C  
ATOM   1134  CG  ASP A 139      12.477  35.865 -16.515  1.00 62.87           C  
ATOM   1135  OD1 ASP A 139      11.223  35.975 -16.565  1.00 62.34           O  
ATOM   1136  OD2 ASP A 139      13.167  35.786 -17.546  1.00 62.31           O  
ATOM   1137  N   PHE A 140      15.979  35.328 -13.271  1.00 63.82           N  
ATOM   1138  CA  PHE A 140      16.581  35.622 -11.993  1.00 63.25           C  
ATOM   1139  C   PHE A 140      18.007  36.061 -12.193  1.00 63.91           C  
ATOM   1140  O   PHE A 140      18.561  36.792 -11.360  1.00 63.83           O  
ATOM   1141  CB  PHE A 140      16.514  34.418 -11.036  1.00 62.79           C  
ATOM   1142  CG  PHE A 140      17.047  34.705  -9.667  1.00 55.99           C  
ATOM   1143  CD1 PHE A 140      16.193  35.034  -8.639  1.00 53.66           C  
ATOM   1144  CD2 PHE A 140      18.387  34.635  -9.413  1.00 53.42           C  
ATOM   1145  CE1 PHE A 140      16.689  35.279  -7.365  1.00 51.22           C  
ATOM   1146  CE2 PHE A 140      18.890  34.914  -8.141  1.00 53.93           C  
ATOM   1147  CZ  PHE A 140      18.027  35.223  -7.126  1.00 49.55           C  
ATOM   1148  N   VAL A 141      18.609  35.605 -13.286  1.00 64.16           N  
ATOM   1149  CA  VAL A 141      19.956  36.035 -13.666  1.00 65.21           C  
ATOM   1150  C   VAL A 141      19.877  37.502 -14.049  1.00 65.57           C  
ATOM   1151  O   VAL A 141      20.820  38.257 -13.889  1.00 65.47           O  
ATOM   1152  CB  VAL A 141      20.436  35.262 -14.902  1.00 64.72           C  
ATOM   1153  CG1 VAL A 141      21.812  35.734 -15.337  1.00 64.96           C  
ATOM   1154  CG2 VAL A 141      20.476  33.791 -14.593  1.00 66.59           C  
ATOM   1155  N   SER A 142      18.714  37.882 -14.558  1.00 66.55           N  
ATOM   1156  CA  SER A 142      18.487  39.194 -15.105  1.00 68.27           C  
ATOM   1157  C   SER A 142      18.141  40.215 -14.018  1.00 69.09           C  
ATOM   1158  O   SER A 142      18.619  41.341 -14.063  1.00 69.02           O  
ATOM   1159  CB  SER A 142      17.376  39.094 -16.163  1.00 68.06           C  
ATOM   1160  OG  SER A 142      17.770  38.105 -17.106  1.00 66.04           O  
ATOM   1161  N   LEU A 143      17.309  39.815 -13.058  1.00 69.59           N  
ATOM   1162  CA  LEU A 143      17.131  40.596 -11.832  1.00 70.16           C  
ATOM   1163  C   LEU A 143      18.450  40.923 -11.128  1.00 70.27           C  
ATOM   1164  O   LEU A 143      18.614  42.026 -10.592  1.00 71.28           O  
ATOM   1165  CB  LEU A 143      16.190  39.898 -10.858  1.00 70.48           C  
ATOM   1166  CG  LEU A 143      15.812  40.665  -9.591  1.00 70.73           C  
ATOM   1167  CD1 LEU A 143      15.009  41.911  -9.943  1.00 72.19           C  
ATOM   1168  CD2 LEU A 143      14.969  39.761  -8.701  1.00 71.41           C  
ATOM   1169  N   LEU A 144      19.390  39.987 -11.137  1.00 70.09           N  
ATOM   1170  CA  LEU A 144      20.702  40.240 -10.545  1.00 71.02           C  
ATOM   1171  C   LEU A 144      21.453  41.208 -11.435  1.00 71.34           C  
ATOM   1172  O   LEU A 144      22.167  42.089 -10.969  1.00 72.22           O  
ATOM   1173  CB  LEU A 144      21.509  38.934 -10.333  1.00 71.08           C  
ATOM   1174  CG  LEU A 144      20.979  37.896  -9.305  1.00 71.28           C  
ATOM   1175  CD1 LEU A 144      21.959  36.768  -9.050  1.00 69.70           C  
ATOM   1176  CD2 LEU A 144      20.644  38.563  -7.981  1.00 72.90           C  
ATOM   1177  N   HIS A 145      21.281  41.033 -12.738  1.00 71.80           N  
ATOM   1178  CA  HIS A 145      21.884  41.903 -13.712  1.00 71.43           C  
ATOM   1179  C   HIS A 145      21.346  43.324 -13.496  1.00 71.48           C  
ATOM   1180  O   HIS A 145      22.104  44.276 -13.508  1.00 71.31           O  
ATOM   1181  CB  HIS A 145      21.563  41.382 -15.119  1.00 71.00           C  
ATOM   1182  CG  HIS A 145      22.627  40.499 -15.695  1.00 69.37           C  
ATOM   1183  ND1 HIS A 145      23.965  40.540 -15.264  1.00 69.57           N  
ATOM   1184  CD2 HIS A 145      22.559  39.587 -16.708  1.00 69.89           C  
ATOM   1185  CE1 HIS A 145      24.673  39.675 -15.974  1.00 70.21           C  
ATOM   1186  NE2 HIS A 145      23.844  39.082 -16.854  1.00 71.64           N  
ATOM   1187  N   LYS A 146      20.038  43.429 -13.282  1.00 71.58           N  
ATOM   1188  CA  LYS A 146      19.363  44.691 -13.043  1.00 72.24           C  
ATOM   1189  C   LYS A 146      19.651  45.294 -11.652  1.00 73.35           C  
ATOM   1190  O   LYS A 146      19.001  46.265 -11.258  1.00 73.72           O  
ATOM   1191  CB  LYS A 146      17.844  44.494 -13.205  1.00 71.87           C  
ATOM   1192  CG  LYS A 146      17.323  44.448 -14.668  1.00 70.66           C  
ATOM   1193  CD  LYS A 146      15.832  44.020 -14.775  1.00 69.19           C  
ATOM   1194  CE  LYS A 146      14.915  44.859 -13.890  1.00 68.91           C  
ATOM   1195  NZ  LYS A 146      13.492  44.352 -13.865  1.00 69.21           N  
ATOM   1196  N   ARG A 147      20.603  44.705 -10.920  1.00 74.41           N  
ATOM   1197  CA  ARG A 147      20.996  45.200  -9.591  1.00 74.63           C  
ATOM   1198  C   ARG A 147      22.444  45.548  -9.595  1.00 75.12           C  
ATOM   1199  O   ARG A 147      22.838  46.503  -8.933  1.00 76.10           O  
ATOM   1200  CB  ARG A 147      20.764  44.191  -8.453  1.00 74.51           C  
ATOM   1201  CG  ARG A 147      19.327  44.068  -7.965  1.00 75.24           C  
ATOM   1202  CD  ARG A 147      18.699  45.432  -7.686  1.00 76.38           C  
ATOM   1203  NE  ARG A 147      17.242  45.325  -7.628  1.00 77.22           N  
ATOM   1204  CZ  ARG A 147      16.407  46.351  -7.491  1.00 77.66           C  
ATOM   1205  NH1 ARG A 147      16.880  47.595  -7.397  1.00 77.48           N  
ATOM   1206  NH2 ARG A 147      15.093  46.128  -7.448  1.00 77.14           N  
ATOM   1207  N   ILE A 148      23.250  44.776 -10.314  1.00 74.86           N  
ATOM   1208  CA  ILE A 148      24.656  45.119 -10.504  1.00 75.95           C  
ATOM   1209  C   ILE A 148      24.820  46.490 -11.237  1.00 77.20           C  
ATOM   1210  O   ILE A 148      25.686  47.323 -10.898  1.00 77.36           O  
ATOM   1211  CB  ILE A 148      25.376  44.005 -11.286  1.00 75.87           C  
ATOM   1212  CG1 ILE A 148      25.368  42.687 -10.497  1.00 76.19           C  
ATOM   1213  CG2 ILE A 148      26.802  44.405 -11.624  1.00 74.62           C  
ATOM   1214  CD1 ILE A 148      26.016  41.516 -11.233  1.00 74.30           C  
ATOM   1215  N   LYS A 149      23.982  46.706 -12.246  1.00 78.29           N  
ATOM   1216  CA  LYS A 149      23.982  47.952 -12.984  1.00 79.42           C  
ATOM   1217  C   LYS A 149      23.173  48.980 -12.194  1.00 80.59           C  
ATOM   1218  O   LYS A 149      22.823  50.057 -12.717  1.00 81.19           O  
ATOM   1219  CB  LYS A 149      23.381  47.754 -14.388  1.00 78.95           C  
ATOM   1220  CG  LYS A 149      21.914  47.352 -14.415  1.00 77.39           C  
ATOM   1221  CD  LYS A 149      21.143  47.981 -15.538  1.00 74.70           C  
ATOM   1222  CE  LYS A 149      19.674  47.539 -15.507  1.00 73.90           C  
ATOM   1223  NZ  LYS A 149      18.898  48.043 -14.348  1.00 73.08           N  
ATOM   1224  N   GLN A 150      22.868  48.647 -10.941  1.00 81.04           N  
ATOM   1225  CA  GLN A 150      22.085  49.528 -10.093  1.00 81.95           C  
ATOM   1226  C   GLN A 150      22.965  50.099  -8.986  1.00 82.21           C  
ATOM   1227  O   GLN A 150      22.959  51.299  -8.763  1.00 83.33           O  
ATOM   1228  CB  GLN A 150      20.836  48.817  -9.549  1.00 81.90           C  
ATOM   1229  CG  GLN A 150      19.720  49.732  -9.056  1.00 84.26           C  
ATOM   1230  CD  GLN A 150      20.150  50.577  -7.847  1.00 86.90           C  
ATOM   1231  OE1 GLN A 150      20.930  50.126  -7.003  1.00 86.80           O  
ATOM   1232  NE2 GLN A 150      19.646  51.817  -7.769  1.00 88.88           N  
ATOM   1233  N   GLN A 151      23.719  49.247  -8.295  1.00 82.22           N  
ATOM   1234  CA  GLN A 151      24.637  49.727  -7.258  1.00 81.89           C  
ATOM   1235  C   GLN A 151      25.641  50.611  -7.966  1.00 81.66           C  
ATOM   1236  O   GLN A 151      26.160  51.573  -7.385  1.00 82.27           O  
ATOM   1237  CB  GLN A 151      25.384  48.600  -6.520  1.00 81.95           C  
ATOM   1238  CG  GLN A 151      24.601  47.279  -6.274  1.00 82.23           C  
ATOM   1239  CD  GLN A 151      23.708  47.267  -5.024  1.00 81.33           C  
ATOM   1240  OE1 GLN A 151      22.517  47.608  -5.084  1.00 79.56           O  
ATOM   1241  NE2 GLN A 151      24.276  46.815  -3.893  1.00 79.54           N  
ATOM   1242  N   GLY A 152      25.921  50.260  -9.224  1.00 81.14           N  
ATOM   1243  CA  GLY A 152      26.753  51.059 -10.102  1.00 80.12           C  
ATOM   1244  C   GLY A 152      28.190  50.643 -10.309  1.00 79.67           C  
ATOM   1245  O   GLY A 152      28.745  50.906 -11.377  1.00 80.09           O  
ATOM   1246  N   SER A 153      28.801  50.012  -9.304  1.00 79.09           N  
ATOM   1247  CA  SER A 153      30.221  49.622  -9.391  1.00 78.42           C  
ATOM   1248  C   SER A 153      30.504  48.195  -9.918  1.00 77.41           C  
ATOM   1249  O   SER A 153      31.600  47.656  -9.722  1.00 77.43           O  
ATOM   1250  CB  SER A 153      30.968  49.907  -8.068  1.00 78.85           C  
ATOM   1251  OG  SER A 153      30.068  49.968  -6.960  1.00 79.89           O  
ATOM   1252  N   GLY A 154      29.528  47.600 -10.596  1.00 76.35           N  
ATOM   1253  CA  GLY A 154      29.750  46.311 -11.261  1.00 75.41           C  
ATOM   1254  C   GLY A 154      29.734  45.133 -10.302  1.00 74.04           C  
ATOM   1255  O   GLY A 154      30.636  44.305 -10.316  1.00 73.98           O  
ATOM   1256  N   LYS A 155      28.702  45.082  -9.464  1.00 73.02           N  
ATOM   1257  CA  LYS A 155      28.545  44.042  -8.468  1.00 72.33           C  
ATOM   1258  C   LYS A 155      27.206  44.174  -7.751  1.00 71.92           C  
ATOM   1259  O   LYS A 155      26.402  45.065  -8.053  1.00 72.10           O  
ATOM   1260  CB  LYS A 155      29.725  43.994  -7.490  1.00 72.19           C  
ATOM   1261  CG  LYS A 155      29.785  45.076  -6.433  1.00 72.72           C  
ATOM   1262  CD  LYS A 155      30.830  44.669  -5.381  1.00 71.94           C  
ATOM   1263  CE  LYS A 155      31.357  45.848  -4.571  1.00 72.79           C  
ATOM   1264  NZ  LYS A 155      32.580  45.468  -3.778  1.00 71.94           N  
ATOM   1265  N   PHE A 156      26.929  43.261  -6.823  1.00 71.47           N  
ATOM   1266  CA  PHE A 156      25.750  43.391  -5.971  1.00 70.59           C  
ATOM   1267  C   PHE A 156      26.025  42.818  -4.600  1.00 70.39           C  
ATOM   1268  O   PHE A 156      26.522  41.679  -4.455  1.00 70.65           O  
ATOM   1269  CB  PHE A 156      24.540  42.753  -6.616  1.00 70.00           C  
ATOM   1270  CG  PHE A 156      23.306  42.780  -5.759  1.00 70.83           C  
ATOM   1271  CD1 PHE A 156      22.531  41.621  -5.603  1.00 68.75           C  
ATOM   1272  CD2 PHE A 156      22.890  43.951  -5.121  1.00 70.23           C  
ATOM   1273  CE1 PHE A 156      21.362  41.630  -4.837  1.00 67.78           C  
ATOM   1274  CE2 PHE A 156      21.718  43.974  -4.340  1.00 69.54           C  
ATOM   1275  CZ  PHE A 156      20.952  42.809  -4.196  1.00 70.32           C  
ATOM   1276  N   VAL A 157      25.718  43.605  -3.576  1.00 69.53           N  
ATOM   1277  CA  VAL A 157      25.869  43.164  -2.212  1.00 68.58           C  
ATOM   1278  C   VAL A 157      24.497  43.201  -1.547  1.00 69.19           C  
ATOM   1279  O   VAL A 157      23.654  44.014  -1.902  1.00 69.70           O  
ATOM   1280  CB  VAL A 157      26.901  43.973  -1.491  1.00 68.26           C  
ATOM   1281  CG1 VAL A 157      26.870  43.651  -0.034  1.00 69.79           C  
ATOM   1282  CG2 VAL A 157      28.298  43.673  -2.040  1.00 66.49           C  
ATOM   1283  N   GLY A 158      24.254  42.283  -0.613  1.00 69.83           N  
ATOM   1284  CA  GLY A 158      22.937  42.165   0.000  1.00 68.99           C  
ATOM   1285  C   GLY A 158      22.410  40.783   0.332  1.00 69.13           C  
ATOM   1286  O   GLY A 158      23.029  39.744   0.036  1.00 69.72           O  
ATOM   1287  N   ASP A 159      21.236  40.783   0.959  1.00 68.18           N  
ATOM   1288  CA  ASP A 159      20.606  39.592   1.388  1.00 67.23           C  
ATOM   1289  C   ASP A 159      19.506  39.351   0.385  1.00 66.80           C  
ATOM   1290  O   ASP A 159      18.533  40.123   0.329  1.00 66.29           O  
ATOM   1291  CB  ASP A 159      20.022  39.798   2.797  1.00 67.30           C  
ATOM   1292  CG  ASP A 159      19.078  38.693   3.197  1.00 68.71           C  
ATOM   1293  OD1 ASP A 159      19.509  37.521   3.109  1.00 71.03           O  
ATOM   1294  OD2 ASP A 159      17.901  38.985   3.556  1.00 69.75           O  
ATOM   1295  N   ILE A 160      19.642  38.276  -0.395  1.00 65.95           N  
ATOM   1296  CA  ILE A 160      18.700  37.969  -1.492  1.00 64.23           C  
ATOM   1297  C   ILE A 160      17.600  36.976  -1.096  1.00 65.17           C  
ATOM   1298  O   ILE A 160      16.738  36.585  -1.924  1.00 65.19           O  
ATOM   1299  CB  ILE A 160      19.443  37.420  -2.695  1.00 64.25           C  
ATOM   1300  CG1 ILE A 160      19.752  35.913  -2.479  1.00 62.00           C  
ATOM   1301  CG2 ILE A 160      20.693  38.329  -3.035  1.00 62.11           C  
ATOM   1302  CD1 ILE A 160      20.933  35.363  -3.322  1.00 56.42           C  
ATOM   1303  N   LYS A 161      17.607  36.575   0.170  1.00 64.74           N  
ATOM   1304  CA  LYS A 161      16.566  35.689   0.679  1.00 64.32           C  
ATOM   1305  C   LYS A 161      15.222  35.963   0.124  1.00 64.40           C  
ATOM   1306  O   LYS A 161      14.572  35.041  -0.304  1.00 66.29           O  
ATOM   1307  CB  LYS A 161      16.487  35.741   2.191  1.00 64.82           C  
ATOM   1308  CG  LYS A 161      15.482  34.806   2.874  1.00 63.41           C  
ATOM   1309  CD  LYS A 161      15.970  34.569   4.354  1.00 65.07           C  
ATOM   1310  CE  LYS A 161      15.970  35.861   5.237  1.00 60.02           C  
ATOM   1311  NZ  LYS A 161      14.540  36.306   5.432  1.00 59.38           N  
ATOM   1312  N   GLU A 162      14.766  37.212   0.128  1.00 64.85           N  
ATOM   1313  CA  GLU A 162      13.359  37.476  -0.292  1.00 64.35           C  
ATOM   1314  C   GLU A 162      13.171  37.255  -1.788  1.00 63.64           C  
ATOM   1315  O   GLU A 162      12.052  37.102  -2.264  1.00 63.61           O  
ATOM   1316  CB  GLU A 162      12.843  38.851   0.149  1.00 64.40           C  
ATOM   1317  CG  GLU A 162      12.636  38.974   1.680  1.00 66.22           C  
ATOM   1318  CD  GLU A 162      11.273  38.460   2.196  1.00 67.02           C  
ATOM   1319  OE1 GLU A 162      11.147  38.283   3.442  1.00 68.97           O  
ATOM   1320  OE2 GLU A 162      10.333  38.250   1.390  1.00 66.64           O  
ATOM   1321  N   ASP A 163      14.282  37.239  -2.514  1.00 63.55           N  
ATOM   1322  CA  ASP A 163      14.263  37.074  -3.959  1.00 64.30           C  
ATOM   1323  C   ASP A 163      14.243  35.550  -4.242  1.00 63.58           C  
ATOM   1324  O   ASP A 163      13.591  35.050  -5.205  1.00 62.69           O  
ATOM   1325  CB  ASP A 163      15.492  37.781  -4.573  1.00 65.28           C  
ATOM   1326  CG  ASP A 163      15.546  39.312  -4.225  1.00 68.77           C  
ATOM   1327  OD1 ASP A 163      16.197  39.703  -3.214  1.00 70.95           O  
ATOM   1328  OD2 ASP A 163      14.914  40.125  -4.954  1.00 71.22           O  
ATOM   1329  N   LEU A 164      14.950  34.815  -3.381  1.00 61.68           N  
ATOM   1330  CA  LEU A 164      14.859  33.377  -3.377  1.00 59.05           C  
ATOM   1331  C   LEU A 164      13.429  32.933  -3.152  1.00 59.36           C  
ATOM   1332  O   LEU A 164      13.004  31.974  -3.764  1.00 60.33           O  
ATOM   1333  CB  LEU A 164      15.842  32.801  -2.389  1.00 57.83           C  
ATOM   1334  CG  LEU A 164      17.280  33.020  -2.842  1.00 53.97           C  
ATOM   1335  CD1 LEU A 164      18.303  32.567  -1.829  1.00 49.28           C  
ATOM   1336  CD2 LEU A 164      17.589  32.424  -4.236  1.00 51.00           C  
ATOM   1337  N   PHE A 165      12.656  33.649  -2.340  1.00 59.56           N  
ATOM   1338  CA  PHE A 165      11.230  33.248  -2.138  1.00 60.07           C  
ATOM   1339  C   PHE A 165      10.421  33.431  -3.373  1.00 61.25           C  
ATOM   1340  O   PHE A 165       9.586  32.585  -3.722  1.00 62.12           O  
ATOM   1341  CB  PHE A 165      10.499  33.974  -0.984  1.00 59.04           C  
ATOM   1342  CG  PHE A 165      11.105  33.750   0.373  1.00 61.40           C  
ATOM   1343  CD1 PHE A 165      12.162  32.828   0.552  1.00 63.59           C  
ATOM   1344  CD2 PHE A 165      10.604  34.442   1.502  1.00 63.98           C  
ATOM   1345  CE1 PHE A 165      12.740  32.599   1.813  1.00 64.84           C  
ATOM   1346  CE2 PHE A 165      11.180  34.239   2.804  1.00 61.79           C  
ATOM   1347  CZ  PHE A 165      12.251  33.332   2.954  1.00 65.34           C  
ATOM   1348  N   HIS A 166      10.639  34.563  -4.039  1.00 62.75           N  
ATOM   1349  CA  HIS A 166       9.829  34.951  -5.208  1.00 63.02           C  
ATOM   1350  C   HIS A 166      10.190  33.992  -6.305  1.00 62.37           C  
ATOM   1351  O   HIS A 166       9.324  33.400  -6.914  1.00 61.79           O  
ATOM   1352  CB  HIS A 166      10.131  36.393  -5.666  1.00 63.55           C  
ATOM   1353  CG  HIS A 166       9.688  37.454  -4.704  1.00 65.85           C  
ATOM   1354  ND1 HIS A 166      10.482  38.556  -4.393  1.00 68.56           N  
ATOM   1355  CD2 HIS A 166       8.534  37.575  -3.975  1.00 68.41           C  
ATOM   1356  CE1 HIS A 166       9.834  39.316  -3.523  1.00 69.27           C  
ATOM   1357  NE2 HIS A 166       8.645  38.744  -3.256  1.00 69.68           N  
ATOM   1358  N   PHE A 167      11.488  33.832  -6.536  1.00 62.19           N  
ATOM   1359  CA  PHE A 167      11.951  32.871  -7.489  1.00 63.58           C  
ATOM   1360  C   PHE A 167      11.199  31.573  -7.294  1.00 63.85           C  
ATOM   1361  O   PHE A 167      10.519  31.076  -8.223  1.00 64.49           O  
ATOM   1362  CB  PHE A 167      13.443  32.638  -7.378  1.00 63.28           C  
ATOM   1363  CG  PHE A 167      13.871  31.411  -8.086  1.00 68.81           C  
ATOM   1364  CD1 PHE A 167      13.662  31.271  -9.479  1.00 71.14           C  
ATOM   1365  CD2 PHE A 167      14.418  30.337  -7.369  1.00 70.65           C  
ATOM   1366  CE1 PHE A 167      14.032  30.081 -10.148  1.00 71.02           C  
ATOM   1367  CE2 PHE A 167      14.784  29.171  -8.018  1.00 70.87           C  
ATOM   1368  CZ  PHE A 167      14.585  29.033  -9.413  1.00 71.64           C  
ATOM   1369  N   ALA A 168      11.282  31.029  -6.083  1.00 63.72           N  
ATOM   1370  CA  ALA A 168      10.659  29.739  -5.788  1.00 63.14           C  
ATOM   1371  C   ALA A 168       9.181  29.713  -5.995  1.00 62.98           C  
ATOM   1372  O   ALA A 168       8.659  28.745  -6.522  1.00 64.48           O  
ATOM   1373  CB  ALA A 168      10.971  29.313  -4.398  1.00 63.37           C  
ATOM   1374  N   PHE A 169       8.482  30.764  -5.579  1.00 62.89           N  
ATOM   1375  CA  PHE A 169       7.018  30.715  -5.624  1.00 62.25           C  
ATOM   1376  C   PHE A 169       6.526  30.786  -7.060  1.00 62.58           C  
ATOM   1377  O   PHE A 169       5.452  30.270  -7.397  1.00 61.68           O  
ATOM   1378  CB  PHE A 169       6.381  31.795  -4.753  1.00 61.69           C  
ATOM   1379  CG  PHE A 169       4.897  31.635  -4.589  1.00 60.56           C  
ATOM   1380  CD1 PHE A 169       4.332  30.401  -4.261  1.00 60.93           C  
ATOM   1381  CD2 PHE A 169       4.063  32.705  -4.746  1.00 61.40           C  
ATOM   1382  CE1 PHE A 169       2.948  30.253  -4.099  1.00 58.41           C  
ATOM   1383  CE2 PHE A 169       2.689  32.566  -4.580  1.00 61.21           C  
ATOM   1384  CZ  PHE A 169       2.136  31.325  -4.265  1.00 59.28           C  
ATOM   1385  N   GLU A 170       7.317  31.454  -7.899  1.00 63.66           N  
ATOM   1386  CA  GLU A 170       7.056  31.540  -9.328  1.00 64.20           C  
ATOM   1387  C   GLU A 170       7.255  30.117  -9.895  1.00 63.29           C  
ATOM   1388  O   GLU A 170       6.326  29.528 -10.444  1.00 63.16           O  
ATOM   1389  CB  GLU A 170       7.993  32.590  -9.978  1.00 65.71           C  
ATOM   1390  CG  GLU A 170       7.697  33.007 -11.475  1.00 69.03           C  
ATOM   1391  CD  GLU A 170       6.653  34.166 -11.696  1.00 72.26           C  
ATOM   1392  OE1 GLU A 170       6.113  34.279 -12.825  1.00 72.82           O  
ATOM   1393  OE2 GLU A 170       6.372  34.975 -10.783  1.00 71.66           O  
ATOM   1394  N   SER A 171       8.460  29.566  -9.722  1.00 62.25           N  
ATOM   1395  CA  SER A 171       8.725  28.192 -10.133  1.00 61.05           C  
ATOM   1396  C   SER A 171       7.611  27.154  -9.835  1.00 61.37           C  
ATOM   1397  O   SER A 171       7.262  26.340 -10.713  1.00 62.21           O  
ATOM   1398  CB  SER A 171      10.017  27.745  -9.521  1.00 60.85           C  
ATOM   1399  OG  SER A 171      11.060  28.602  -9.901  1.00 59.66           O  
ATOM   1400  N   ILE A 172       7.052  27.176  -8.628  1.00 60.63           N  
ATOM   1401  CA  ILE A 172       6.021  26.182  -8.263  1.00 60.38           C  
ATOM   1402  C   ILE A 172       4.679  26.570  -8.822  1.00 61.24           C  
ATOM   1403  O   ILE A 172       3.771  25.746  -8.937  1.00 62.63           O  
ATOM   1404  CB  ILE A 172       5.909  25.866  -6.692  1.00 59.93           C  
ATOM   1405  CG1 ILE A 172       5.107  24.590  -6.418  1.00 58.77           C  
ATOM   1406  CG2 ILE A 172       5.137  26.942  -5.938  1.00 56.53           C  
ATOM   1407  CD1 ILE A 172       5.595  23.348  -7.115  1.00 59.69           C  
ATOM   1408  N   THR A 173       4.533  27.838  -9.165  1.00 62.56           N  
ATOM   1409  CA  THR A 173       3.254  28.327  -9.671  1.00 63.14           C  
ATOM   1410  C   THR A 173       3.202  28.117 -11.182  1.00 63.29           C  
ATOM   1411  O   THR A 173       2.160  27.803 -11.737  1.00 62.30           O  
ATOM   1412  CB  THR A 173       3.001  29.801  -9.274  1.00 63.09           C  
ATOM   1413  OG1 THR A 173       3.194  29.973  -7.839  1.00 62.40           O  
ATOM   1414  CG2 THR A 173       1.558  30.169  -9.616  1.00 62.82           C  
ATOM   1415  N   ASN A 174       4.350  28.286 -11.826  1.00 65.05           N  
ATOM   1416  CA  ASN A 174       4.456  28.171 -13.278  1.00 67.80           C  
ATOM   1417  C   ASN A 174       4.312  26.719 -13.726  1.00 68.86           C  
ATOM   1418  O   ASN A 174       3.935  26.462 -14.868  1.00 69.23           O  
ATOM   1419  CB  ASN A 174       5.788  28.761 -13.796  1.00 67.75           C  
ATOM   1420  CG  ASN A 174       5.809  28.951 -15.334  1.00 68.96           C  
ATOM   1421  OD1 ASN A 174       4.850  29.471 -15.924  1.00 71.49           O  
ATOM   1422  ND2 ASN A 174       6.918  28.547 -15.969  1.00 71.75           N  
ATOM   1423  N   VAL A 175       4.620  25.784 -12.821  1.00 69.46           N  
ATOM   1424  CA  VAL A 175       4.579  24.355 -13.130  1.00 68.67           C  
ATOM   1425  C   VAL A 175       3.212  23.779 -12.832  1.00 69.17           C  
ATOM   1426  O   VAL A 175       2.807  22.795 -13.444  1.00 69.40           O  
ATOM   1427  CB  VAL A 175       5.725  23.616 -12.435  1.00 68.75           C  
ATOM   1428  CG1 VAL A 175       5.298  22.280 -11.943  1.00 69.83           C  
ATOM   1429  CG2 VAL A 175       6.897  23.461 -13.364  1.00 66.19           C  
ATOM   1430  N   MET A 176       2.480  24.413 -11.923  1.00 70.00           N  
ATOM   1431  CA  MET A 176       1.142  23.934 -11.557  1.00 71.43           C  
ATOM   1432  C   MET A 176       0.015  24.672 -12.246  1.00 72.28           C  
ATOM   1433  O   MET A 176      -1.171  24.306 -12.121  1.00 72.91           O  
ATOM   1434  CB  MET A 176       0.942  24.034 -10.040  1.00 71.69           C  
ATOM   1435  CG  MET A 176      -0.004  22.954  -9.451  1.00 72.02           C  
ATOM   1436  SD  MET A 176       0.447  22.364  -7.782  1.00 71.66           S  
ATOM   1437  CE  MET A 176       2.204  22.112  -7.962  1.00 69.47           C  
ATOM   1438  N   PHE A 177       0.374  25.728 -12.964  1.00 73.23           N  
ATOM   1439  CA  PHE A 177      -0.608  26.646 -13.530  1.00 73.69           C  
ATOM   1440  C   PHE A 177      -0.212  27.189 -14.907  1.00 74.28           C  
ATOM   1441  O   PHE A 177      -1.064  27.654 -15.658  1.00 74.12           O  
ATOM   1442  CB  PHE A 177      -0.817  27.804 -12.574  1.00 73.47           C  
ATOM   1443  CG  PHE A 177      -1.552  27.442 -11.331  1.00 73.07           C  
ATOM   1444  CD1 PHE A 177      -2.735  26.678 -11.377  1.00 73.05           C  
ATOM   1445  CD2 PHE A 177      -1.091  27.909 -10.108  1.00 71.82           C  
ATOM   1446  CE1 PHE A 177      -3.410  26.364 -10.209  1.00 71.81           C  
ATOM   1447  CE2 PHE A 177      -1.758  27.611  -8.945  1.00 70.41           C  
ATOM   1448  CZ  PHE A 177      -2.923  26.844  -8.989  1.00 71.47           C  
ATOM   1449  N   GLY A 178       1.081  27.134 -15.217  1.00 75.32           N  
ATOM   1450  CA  GLY A 178       1.572  27.455 -16.557  1.00 77.07           C  
ATOM   1451  C   GLY A 178       1.488  28.931 -16.893  1.00 78.08           C  
ATOM   1452  O   GLY A 178       1.533  29.332 -18.068  1.00 78.74           O  
ATOM   1453  N   GLU A 179       1.364  29.744 -15.852  1.00 78.17           N  
ATOM   1454  CA  GLU A 179       1.244  31.170 -16.009  1.00 77.97           C  
ATOM   1455  C   GLU A 179       2.233  31.865 -15.102  1.00 77.60           C  
ATOM   1456  O   GLU A 179       2.503  31.406 -13.979  1.00 78.21           O  
ATOM   1457  CB  GLU A 179      -0.175  31.612 -15.704  1.00 78.26           C  
ATOM   1458  CG  GLU A 179      -1.042  31.737 -16.957  1.00 79.67           C  
ATOM   1459  CD  GLU A 179      -0.790  33.042 -17.725  1.00 80.15           C  
ATOM   1460  OE1 GLU A 179      -1.785  33.630 -18.216  1.00 80.46           O  
ATOM   1461  OE2 GLU A 179       0.394  33.484 -17.834  1.00 80.50           O  
ATOM   1462  N   ARG A 180       2.786  32.966 -15.594  1.00 76.13           N  
ATOM   1463  CA  ARG A 180       3.781  33.701 -14.871  1.00 74.95           C  
ATOM   1464  C   ARG A 180       3.146  34.782 -13.969  1.00 75.73           C  
ATOM   1465  O   ARG A 180       2.027  35.253 -14.241  1.00 75.23           O  
ATOM   1466  CB  ARG A 180       4.741  34.274 -15.883  1.00 74.37           C  
ATOM   1467  CG  ARG A 180       5.702  33.256 -16.394  1.00 69.72           C  
ATOM   1468  CD  ARG A 180       6.913  33.289 -15.509  1.00 64.82           C  
ATOM   1469  NE  ARG A 180       8.139  33.105 -16.261  1.00 60.21           N  
ATOM   1470  CZ  ARG A 180       9.286  33.704 -15.969  1.00 61.08           C  
ATOM   1471  NH1 ARG A 180      10.351  33.456 -16.707  1.00 63.22           N  
ATOM   1472  NH2 ARG A 180       9.388  34.532 -14.932  1.00 62.94           N  
ATOM   1473  N   LEU A 181       3.847  35.152 -12.896  1.00 76.35           N  
ATOM   1474  CA  LEU A 181       3.262  36.038 -11.861  1.00 77.91           C  
ATOM   1475  C   LEU A 181       4.113  37.288 -11.575  1.00 78.44           C  
ATOM   1476  O   LEU A 181       3.666  38.221 -10.883  1.00 78.24           O  
ATOM   1477  CB  LEU A 181       3.003  35.260 -10.553  1.00 77.88           C  
ATOM   1478  CG  LEU A 181       1.734  34.393 -10.483  1.00 78.73           C  
ATOM   1479  CD1 LEU A 181       1.820  33.222 -11.428  1.00 78.10           C  
ATOM   1480  CD2 LEU A 181       1.509  33.876  -9.070  1.00 80.62           C  
ATOM   1481  N   GLY A 182       5.337  37.285 -12.102  1.00 78.83           N  
ATOM   1482  CA  GLY A 182       6.212  38.431 -12.029  1.00 79.36           C  
ATOM   1483  C   GLY A 182       6.646  38.783 -10.625  1.00 80.12           C  
ATOM   1484  O   GLY A 182       6.619  39.951 -10.221  1.00 80.59           O  
ATOM   1485  N   MET A 183       7.063  37.772  -9.873  1.00 80.24           N  
ATOM   1486  CA  MET A 183       7.536  37.993  -8.522  1.00 79.63           C  
ATOM   1487  C   MET A 183       8.965  38.460  -8.634  1.00 79.87           C  
ATOM   1488  O   MET A 183       9.586  38.842  -7.639  1.00 79.94           O  
ATOM   1489  CB  MET A 183       7.438  36.720  -7.696  1.00 79.59           C  
ATOM   1490  CG  MET A 183       6.104  36.015  -7.789  1.00 78.46           C  
ATOM   1491  SD  MET A 183       4.744  37.007  -7.200  1.00 77.64           S  
ATOM   1492  CE  MET A 183       5.336  37.296  -5.538  1.00 78.88           C  
ATOM   1493  N   LEU A 184       9.489  38.432  -9.857  1.00 79.97           N  
ATOM   1494  CA  LEU A 184      10.840  38.956 -10.138  1.00 80.35           C  
ATOM   1495  C   LEU A 184      10.777  40.314 -10.927  1.00 80.71           C  
ATOM   1496  O   LEU A 184      11.726  40.702 -11.620  1.00 79.87           O  
ATOM   1497  CB  LEU A 184      11.707  37.869 -10.820  1.00 79.95           C  
ATOM   1498  CG  LEU A 184      11.811  36.480 -10.127  1.00 79.65           C  
ATOM   1499  CD1 LEU A 184      12.157  35.332 -11.091  1.00 77.92           C  
ATOM   1500  CD2 LEU A 184      12.773  36.451  -8.892  1.00 77.51           C  
ATOM   1501  N   GLU A 185       9.637  41.003 -10.796  1.00 81.71           N  
ATOM   1502  CA  GLU A 185       9.436  42.354 -11.371  1.00 82.84           C  
ATOM   1503  C   GLU A 185       9.923  43.446 -10.426  1.00 83.36           C  
ATOM   1504  O   GLU A 185      10.427  43.144  -9.336  1.00 83.72           O  
ATOM   1505  CB  GLU A 185       7.949  42.601 -11.667  1.00 82.73           C  
ATOM   1506  CG  GLU A 185       7.581  42.590 -13.139  1.00 82.39           C  
ATOM   1507  CD  GLU A 185       8.113  41.366 -13.872  1.00 80.42           C  
ATOM   1508  OE1 GLU A 185       9.353  41.214 -13.961  1.00 78.81           O  
ATOM   1509  OE2 GLU A 185       7.280  40.576 -14.375  1.00 79.35           O  
ATOM   1510  N   GLU A 186       9.768  44.706 -10.837  1.00 83.84           N  
ATOM   1511  CA  GLU A 186      10.094  45.852  -9.962  1.00 84.11           C  
ATOM   1512  C   GLU A 186       9.096  45.900  -8.796  1.00 83.98           C  
ATOM   1513  O   GLU A 186       9.494  45.993  -7.631  1.00 83.80           O  
ATOM   1514  CB  GLU A 186      10.096  47.192 -10.739  1.00 84.37           C  
ATOM   1515  CG  GLU A 186      10.967  48.342 -10.105  1.00 84.47           C  
ATOM   1516  CD  GLU A 186      10.163  49.522  -9.514  1.00 84.29           C  
ATOM   1517  OE1 GLU A 186      10.819  50.464  -9.023  1.00 84.11           O  
ATOM   1518  OE2 GLU A 186       8.902  49.527  -9.541  1.00 83.56           O  
ATOM   1519  N   THR A 187       7.808  45.826  -9.127  1.00 83.71           N  
ATOM   1520  CA  THR A 187       6.752  45.806  -8.130  1.00 83.83           C  
ATOM   1521  C   THR A 187       6.015  44.473  -8.232  1.00 83.94           C  
ATOM   1522  O   THR A 187       5.338  44.186  -9.234  1.00 84.13           O  
ATOM   1523  CB  THR A 187       5.781  47.041  -8.248  1.00 83.98           C  
ATOM   1524  OG1 THR A 187       6.436  48.216  -7.743  1.00 83.60           O  
ATOM   1525  CG2 THR A 187       4.472  46.833  -7.452  1.00 83.49           C  
ATOM   1526  N   VAL A 188       6.154  43.662  -7.187  1.00 83.51           N  
ATOM   1527  CA  VAL A 188       5.586  42.319  -7.170  1.00 83.18           C  
ATOM   1528  C   VAL A 188       4.111  42.366  -6.760  1.00 82.61           C  
ATOM   1529  O   VAL A 188       3.586  43.424  -6.403  1.00 82.53           O  
ATOM   1530  CB  VAL A 188       6.390  41.365  -6.228  1.00 83.46           C  
ATOM   1531  CG1 VAL A 188       7.911  41.483  -6.485  1.00 83.41           C  
ATOM   1532  CG2 VAL A 188       6.066  41.647  -4.751  1.00 83.45           C  
ATOM   1533  N   ASN A 189       3.451  41.215  -6.828  1.00 81.62           N  
ATOM   1534  CA  ASN A 189       2.084  41.087  -6.351  1.00 81.25           C  
ATOM   1535  C   ASN A 189       2.103  41.106  -4.806  1.00 80.77           C  
ATOM   1536  O   ASN A 189       2.886  40.388  -4.180  1.00 81.09           O  
ATOM   1537  CB  ASN A 189       1.517  39.788  -6.912  1.00 80.94           C  
ATOM   1538  CG  ASN A 189       0.035  39.622  -6.667  1.00 82.56           C  
ATOM   1539  OD1 ASN A 189      -0.473  38.496  -6.755  1.00 84.96           O  
ATOM   1540  ND2 ASN A 189      -0.681  40.717  -6.366  1.00 82.15           N  
ATOM   1541  N   PRO A 190       1.272  41.955  -4.195  1.00 80.14           N  
ATOM   1542  CA  PRO A 190       1.177  41.995  -2.722  1.00 78.82           C  
ATOM   1543  C   PRO A 190       0.317  40.850  -2.130  1.00 77.24           C  
ATOM   1544  O   PRO A 190       0.471  40.503  -0.952  1.00 77.27           O  
ATOM   1545  CB  PRO A 190       0.518  43.351  -2.457  1.00 78.94           C  
ATOM   1546  CG  PRO A 190      -0.366  43.554  -3.692  1.00 79.77           C  
ATOM   1547  CD  PRO A 190       0.446  43.004  -4.837  1.00 80.28           C  
ATOM   1548  N   GLU A 191      -0.581  40.294  -2.942  1.00 74.36           N  
ATOM   1549  CA  GLU A 191      -1.435  39.178  -2.517  1.00 72.89           C  
ATOM   1550  C   GLU A 191      -0.596  37.883  -2.491  1.00 72.24           C  
ATOM   1551  O   GLU A 191      -0.920  36.926  -1.793  1.00 71.82           O  
ATOM   1552  CB  GLU A 191      -2.632  39.065  -3.450  1.00 72.59           C  
ATOM   1553  CG  GLU A 191      -3.397  37.722  -3.431  1.00 75.87           C  
ATOM   1554  CD  GLU A 191      -3.268  36.873  -4.780  1.00 77.41           C  
ATOM   1555  OE1 GLU A 191      -3.150  35.617  -4.684  1.00 74.63           O  
ATOM   1556  OE2 GLU A 191      -3.262  37.464  -5.913  1.00 76.11           O  
ATOM   1557  N   ALA A 192       0.497  37.887  -3.246  1.00 71.22           N  
ATOM   1558  CA  ALA A 192       1.312  36.728  -3.414  1.00 69.83           C  
ATOM   1559  C   ALA A 192       2.452  36.818  -2.435  1.00 69.75           C  
ATOM   1560  O   ALA A 192       3.145  35.827  -2.154  1.00 70.79           O  
ATOM   1561  CB  ALA A 192       1.838  36.681  -4.851  1.00 69.68           C  
ATOM   1562  N   GLN A 193       2.690  38.011  -1.913  1.00 68.83           N  
ATOM   1563  CA  GLN A 193       3.675  38.138  -0.860  1.00 67.50           C  
ATOM   1564  C   GLN A 193       2.980  37.792   0.451  1.00 66.37           C  
ATOM   1565  O   GLN A 193       3.613  37.348   1.372  1.00 66.19           O  
ATOM   1566  CB  GLN A 193       4.332  39.504  -0.824  1.00 67.30           C  
ATOM   1567  CG  GLN A 193       5.849  39.419  -1.122  1.00 69.10           C  
ATOM   1568  CD  GLN A 193       6.707  39.182   0.137  1.00 72.79           C  
ATOM   1569  OE1 GLN A 193       7.424  38.154   0.261  1.00 72.29           O  
ATOM   1570  NE2 GLN A 193       6.641  40.135   1.086  1.00 72.55           N  
ATOM   1571  N   LYS A 194       1.666  37.981   0.500  1.00 65.20           N  
ATOM   1572  CA  LYS A 194       0.870  37.608   1.652  1.00 65.08           C  
ATOM   1573  C   LYS A 194       0.873  36.052   1.881  1.00 65.20           C  
ATOM   1574  O   LYS A 194       1.106  35.589   3.010  1.00 65.03           O  
ATOM   1575  CB  LYS A 194      -0.565  38.176   1.522  1.00 64.92           C  
ATOM   1576  CG  LYS A 194      -1.257  38.367   2.884  1.00 65.91           C  
ATOM   1577  CD  LYS A 194      -2.750  38.721   2.811  1.00 65.73           C  
ATOM   1578  CE  LYS A 194      -3.382  38.641   4.220  1.00 65.15           C  
ATOM   1579  NZ  LYS A 194      -4.830  39.075   4.322  1.00 62.61           N  
ATOM   1580  N   PHE A 195       0.625  35.287   0.810  1.00 63.81           N  
ATOM   1581  CA  PHE A 195       0.774  33.852   0.825  1.00 61.68           C  
ATOM   1582  C   PHE A 195       2.197  33.343   1.144  1.00 62.24           C  
ATOM   1583  O   PHE A 195       2.352  32.319   1.815  1.00 62.61           O  
ATOM   1584  CB  PHE A 195       0.360  33.280  -0.524  1.00 61.96           C  
ATOM   1585  CG  PHE A 195       0.547  31.782  -0.618  1.00 57.68           C  
ATOM   1586  CD1 PHE A 195       1.818  31.225  -0.778  1.00 53.12           C  
ATOM   1587  CD2 PHE A 195      -0.543  30.952  -0.505  1.00 55.01           C  
ATOM   1588  CE1 PHE A 195       1.976  29.825  -0.825  1.00 56.46           C  
ATOM   1589  CE2 PHE A 195      -0.414  29.565  -0.563  1.00 57.16           C  
ATOM   1590  CZ  PHE A 195       0.854  28.991  -0.723  1.00 55.89           C  
ATOM   1591  N   ILE A 196       3.220  34.030   0.650  1.00 60.63           N  
ATOM   1592  CA  ILE A 196       4.573  33.586   0.858  1.00 61.21           C  
ATOM   1593  C   ILE A 196       4.988  33.741   2.312  1.00 61.81           C  
ATOM   1594  O   ILE A 196       5.789  32.982   2.860  1.00 63.07           O  
ATOM   1595  CB  ILE A 196       5.559  34.387  -0.035  1.00 61.08           C  
ATOM   1596  CG1 ILE A 196       5.425  33.963  -1.521  1.00 63.39           C  
ATOM   1597  CG2 ILE A 196       7.031  34.264   0.456  1.00 60.52           C  
ATOM   1598  CD1 ILE A 196       6.195  34.848  -2.542  1.00 60.95           C  
ATOM   1599  N   ASP A 197       4.449  34.766   2.945  1.00 62.08           N  
ATOM   1600  CA  ASP A 197       4.893  35.129   4.247  1.00 60.77           C  
ATOM   1601  C   ASP A 197       3.926  34.430   5.179  1.00 60.47           C  
ATOM   1602  O   ASP A 197       4.178  34.341   6.370  1.00 60.03           O  
ATOM   1603  CB  ASP A 197       4.893  36.662   4.353  1.00 60.63           C  
ATOM   1604  CG  ASP A 197       5.929  37.303   3.409  1.00 60.79           C  
ATOM   1605  OD1 ASP A 197       7.164  37.137   3.585  1.00 59.29           O  
ATOM   1606  OD2 ASP A 197       5.500  37.991   2.465  1.00 64.84           O  
ATOM   1607  N   ALA A 198       2.813  33.943   4.624  1.00 59.57           N  
ATOM   1608  CA  ALA A 198       1.938  33.022   5.344  1.00 59.96           C  
ATOM   1609  C   ALA A 198       2.653  31.669   5.590  1.00 60.48           C  
ATOM   1610  O   ALA A 198       2.756  31.205   6.738  1.00 60.68           O  
ATOM   1611  CB  ALA A 198       0.697  32.798   4.600  1.00 59.94           C  
ATOM   1612  N   VAL A 199       3.172  31.076   4.517  1.00 60.71           N  
ATOM   1613  CA  VAL A 199       3.897  29.802   4.583  1.00 59.91           C  
ATOM   1614  C   VAL A 199       5.048  29.843   5.565  1.00 60.91           C  
ATOM   1615  O   VAL A 199       5.365  28.792   6.209  1.00 62.27           O  
ATOM   1616  CB  VAL A 199       4.366  29.333   3.175  1.00 59.67           C  
ATOM   1617  CG1 VAL A 199       5.412  28.182   3.271  1.00 57.51           C  
ATOM   1618  CG2 VAL A 199       3.093  28.910   2.379  1.00 55.74           C  
ATOM   1619  N   TYR A 200       5.682  31.002   5.715  1.00 59.11           N  
ATOM   1620  CA  TYR A 200       6.804  31.068   6.620  1.00 59.44           C  
ATOM   1621  C   TYR A 200       6.361  31.466   8.027  1.00 60.55           C  
ATOM   1622  O   TYR A 200       7.039  31.187   9.021  1.00 61.13           O  
ATOM   1623  CB  TYR A 200       7.891  31.965   6.124  1.00 58.63           C  
ATOM   1624  CG  TYR A 200       9.051  31.952   7.067  1.00 58.40           C  
ATOM   1625  CD1 TYR A 200       9.205  32.948   8.024  1.00 58.53           C  
ATOM   1626  CD2 TYR A 200       9.989  30.911   7.030  1.00 59.25           C  
ATOM   1627  CE1 TYR A 200      10.299  32.941   8.908  1.00 59.94           C  
ATOM   1628  CE2 TYR A 200      11.070  30.875   7.905  1.00 57.99           C  
ATOM   1629  CZ  TYR A 200      11.222  31.904   8.839  1.00 60.11           C  
ATOM   1630  OH  TYR A 200      12.285  31.897   9.713  1.00 61.09           O  
ATOM   1631  N   LYS A 201       5.207  32.118   8.104  1.00 61.34           N  
ATOM   1632  CA  LYS A 201       4.596  32.455   9.384  1.00 61.60           C  
ATOM   1633  C   LYS A 201       4.007  31.154  10.033  1.00 61.18           C  
ATOM   1634  O   LYS A 201       4.196  30.898  11.213  1.00 61.04           O  
ATOM   1635  CB  LYS A 201       3.484  33.496   9.172  1.00 60.87           C  
ATOM   1636  CG  LYS A 201       3.460  34.612  10.169  1.00 61.94           C  
ATOM   1637  CD  LYS A 201       3.070  34.181  11.571  1.00 61.68           C  
ATOM   1638  CE  LYS A 201       3.539  35.205  12.578  1.00 60.39           C  
ATOM   1639  NZ  LYS A 201       5.041  35.351  12.466  1.00 56.02           N  
ATOM   1640  N   MET A 202       3.264  30.376   9.247  1.00 60.56           N  
ATOM   1641  CA  MET A 202       2.824  29.016   9.686  1.00 59.23           C  
ATOM   1642  C   MET A 202       3.988  28.235  10.364  1.00 58.65           C  
ATOM   1643  O   MET A 202       3.901  27.842  11.554  1.00 58.14           O  
ATOM   1644  CB  MET A 202       2.318  28.235   8.484  1.00 58.87           C  
ATOM   1645  CG  MET A 202       1.671  26.891   8.863  1.00 61.42           C  
ATOM   1646  SD  MET A 202       2.865  25.552   8.701  1.00 59.09           S  
ATOM   1647  CE  MET A 202       2.761  25.196   6.917  1.00 57.32           C  
ATOM   1648  N   PHE A 203       5.073  28.045   9.614  1.00 56.35           N  
ATOM   1649  CA  PHE A 203       6.211  27.375  10.121  1.00 55.82           C  
ATOM   1650  C   PHE A 203       6.640  27.974  11.432  1.00 55.63           C  
ATOM   1651  O   PHE A 203       6.539  27.339  12.489  1.00 56.25           O  
ATOM   1652  CB  PHE A 203       7.359  27.419   9.116  1.00 56.10           C  
ATOM   1653  CG  PHE A 203       7.299  26.320   8.045  1.00 59.91           C  
ATOM   1654  CD1 PHE A 203       7.471  26.647   6.695  1.00 60.85           C  
ATOM   1655  CD2 PHE A 203       7.072  24.980   8.381  1.00 59.99           C  
ATOM   1656  CE1 PHE A 203       7.442  25.687   5.702  1.00 59.37           C  
ATOM   1657  CE2 PHE A 203       7.024  24.010   7.384  1.00 62.63           C  
ATOM   1658  CZ  PHE A 203       7.210  24.366   6.046  1.00 61.27           C  
ATOM   1659  N   HIS A 204       7.135  29.209  11.372  1.00 55.66           N  
ATOM   1660  CA  HIS A 204       7.661  29.885  12.544  1.00 52.80           C  
ATOM   1661  C   HIS A 204       6.758  29.751  13.800  1.00 52.12           C  
ATOM   1662  O   HIS A 204       7.263  29.472  14.866  1.00 51.58           O  
ATOM   1663  CB  HIS A 204       7.955  31.347  12.230  1.00 53.31           C  
ATOM   1664  CG  HIS A 204       8.537  32.079  13.391  1.00 50.15           C  
ATOM   1665  ND1 HIS A 204       9.906  32.174  13.601  1.00 48.76           N  
ATOM   1666  CD2 HIS A 204       7.929  32.661  14.456  1.00 44.80           C  
ATOM   1667  CE1 HIS A 204      10.119  32.792  14.745  1.00 47.01           C  
ATOM   1668  NE2 HIS A 204       8.934  33.110  15.273  1.00 48.22           N  
ATOM   1669  N   THR A 205       5.448  29.922  13.655  1.00 50.86           N  
ATOM   1670  CA  THR A 205       4.544  29.774  14.780  1.00 50.84           C  
ATOM   1671  C   THR A 205       4.059  28.319  15.138  1.00 52.35           C  
ATOM   1672  O   THR A 205       2.959  28.123  15.712  1.00 53.03           O  
ATOM   1673  CB  THR A 205       3.307  30.534  14.503  1.00 50.98           C  
ATOM   1674  OG1 THR A 205       2.687  29.967  13.338  1.00 50.56           O  
ATOM   1675  CG2 THR A 205       3.635  32.008  14.341  1.00 49.63           C  
ATOM   1676  N   SER A 206       4.843  27.307  14.781  1.00 52.23           N  
ATOM   1677  CA  SER A 206       4.413  25.963  15.030  1.00 51.56           C  
ATOM   1678  C   SER A 206       5.307  25.494  16.190  1.00 52.90           C  
ATOM   1679  O   SER A 206       4.884  24.704  17.040  1.00 53.19           O  
ATOM   1680  CB  SER A 206       4.529  25.081  13.759  1.00 50.84           C  
ATOM   1681  OG  SER A 206       5.877  24.941  13.326  1.00 46.72           O  
ATOM   1682  N   VAL A 207       6.542  25.985  16.210  1.00 52.01           N  
ATOM   1683  CA  VAL A 207       7.459  25.590  17.218  1.00 53.47           C  
ATOM   1684  C   VAL A 207       6.861  25.594  18.649  1.00 56.70           C  
ATOM   1685  O   VAL A 207       6.808  24.515  19.267  1.00 58.92           O  
ATOM   1686  CB  VAL A 207       8.760  26.296  17.069  1.00 52.33           C  
ATOM   1687  CG1 VAL A 207       9.733  25.930  18.220  1.00 51.19           C  
ATOM   1688  CG2 VAL A 207       9.329  25.865  15.764  1.00 49.78           C  
ATOM   1689  N   PRO A 208       6.384  26.751  19.150  1.00 57.71           N  
ATOM   1690  CA  PRO A 208       5.831  26.824  20.513  1.00 57.40           C  
ATOM   1691  C   PRO A 208       4.538  26.071  20.657  1.00 57.57           C  
ATOM   1692  O   PRO A 208       3.920  26.092  21.744  1.00 58.96           O  
ATOM   1693  CB  PRO A 208       5.559  28.356  20.705  1.00 57.67           C  
ATOM   1694  CG  PRO A 208       6.464  29.057  19.717  1.00 56.54           C  
ATOM   1695  CD  PRO A 208       6.359  28.098  18.510  1.00 57.70           C  
ATOM   1696  N   LEU A 209       4.100  25.416  19.584  1.00 56.49           N  
ATOM   1697  CA  LEU A 209       2.824  24.705  19.610  1.00 54.76           C  
ATOM   1698  C   LEU A 209       2.976  23.159  19.574  1.00 54.52           C  
ATOM   1699  O   LEU A 209       1.956  22.414  19.587  1.00 54.25           O  
ATOM   1700  CB  LEU A 209       2.006  25.167  18.434  1.00 54.22           C  
ATOM   1701  CG  LEU A 209       1.538  26.611  18.457  1.00 55.75           C  
ATOM   1702  CD1 LEU A 209       0.690  26.820  17.185  1.00 60.55           C  
ATOM   1703  CD2 LEU A 209       0.666  26.921  19.660  1.00 58.60           C  
ATOM   1704  N   LEU A 210       4.235  22.702  19.527  1.00 53.45           N  
ATOM   1705  CA  LEU A 210       4.561  21.302  19.261  1.00 53.95           C  
ATOM   1706  C   LEU A 210       4.594  20.420  20.523  1.00 56.01           C  
ATOM   1707  O   LEU A 210       4.361  19.196  20.444  1.00 56.58           O  
ATOM   1708  CB  LEU A 210       5.979  21.224  18.703  1.00 53.09           C  
ATOM   1709  CG  LEU A 210       6.256  21.434  17.221  1.00 51.17           C  
ATOM   1710  CD1 LEU A 210       7.610  20.839  16.899  1.00 45.64           C  
ATOM   1711  CD2 LEU A 210       5.153  20.837  16.411  1.00 47.21           C  
ATOM   1712  N   ASN A 211       4.925  21.028  21.667  1.00 56.42           N  
ATOM   1713  CA  ASN A 211       5.043  20.307  22.904  1.00 55.36           C  
ATOM   1714  C   ASN A 211       3.946  20.701  23.851  1.00 56.08           C  
ATOM   1715  O   ASN A 211       4.214  20.827  25.050  1.00 57.06           O  
ATOM   1716  CB  ASN A 211       6.391  20.595  23.537  1.00 54.56           C  
ATOM   1717  CG  ASN A 211       7.485  19.743  22.959  1.00 55.85           C  
ATOM   1718  OD1 ASN A 211       7.335  18.522  22.873  1.00 59.66           O  
ATOM   1719  ND2 ASN A 211       8.611  20.353  22.563  1.00 54.24           N  
ATOM   1720  N   VAL A 212       2.723  20.887  23.339  1.00 56.52           N  
ATOM   1721  CA  VAL A 212       1.607  21.318  24.167  1.00 58.59           C  
ATOM   1722  C   VAL A 212       0.327  20.776  23.556  1.00 60.25           C  
ATOM   1723  O   VAL A 212       0.166  20.773  22.336  1.00 60.32           O  
ATOM   1724  CB  VAL A 212       1.496  22.910  24.308  1.00 59.13           C  
ATOM   1725  CG1 VAL A 212       2.579  23.493  25.220  1.00 58.57           C  
ATOM   1726  CG2 VAL A 212       1.611  23.592  22.955  1.00 61.28           C  
ATOM   1727  N   PRO A 213      -0.585  20.286  24.393  1.00 61.47           N  
ATOM   1728  CA  PRO A 213      -1.761  19.644  23.876  1.00 62.48           C  
ATOM   1729  C   PRO A 213      -2.568  20.590  23.022  1.00 63.53           C  
ATOM   1730  O   PRO A 213      -3.010  21.619  23.518  1.00 64.74           O  
ATOM   1731  CB  PRO A 213      -2.505  19.227  25.147  1.00 62.59           C  
ATOM   1732  CG  PRO A 213      -1.291  18.832  26.062  1.00 61.78           C  
ATOM   1733  CD  PRO A 213      -0.378  19.981  25.830  1.00 62.10           C  
ATOM   1734  N   PRO A 214      -2.761  20.244  21.745  1.00 63.53           N  
ATOM   1735  CA  PRO A 214      -3.571  21.031  20.841  1.00 63.46           C  
ATOM   1736  C   PRO A 214      -4.808  21.633  21.465  1.00 63.22           C  
ATOM   1737  O   PRO A 214      -5.078  22.825  21.289  1.00 64.50           O  
ATOM   1738  CB  PRO A 214      -4.010  19.994  19.798  1.00 63.17           C  
ATOM   1739  CG  PRO A 214      -2.815  19.116  19.683  1.00 63.24           C  
ATOM   1740  CD  PRO A 214      -2.190  19.067  21.065  1.00 63.59           C  
ATOM   1741  N   GLU A 215      -5.575  20.824  22.181  1.00 62.33           N  
ATOM   1742  CA  GLU A 215      -6.894  21.261  22.646  1.00 61.31           C  
ATOM   1743  C   GLU A 215      -6.705  22.120  23.910  1.00 61.04           C  
ATOM   1744  O   GLU A 215      -7.671  22.537  24.567  1.00 60.63           O  
ATOM   1745  CB  GLU A 215      -7.803  20.054  22.853  1.00 61.05           C  
ATOM   1746  CG  GLU A 215      -7.152  18.906  23.610  1.00 60.90           C  
ATOM   1747  CD  GLU A 215      -6.184  18.098  22.771  1.00 62.64           C  
ATOM   1748  OE1 GLU A 215      -4.935  18.314  22.868  1.00 63.79           O  
ATOM   1749  OE2 GLU A 215      -6.681  17.248  22.004  1.00 62.78           O  
ATOM   1750  N   LEU A 216      -5.423  22.375  24.223  1.00 60.56           N  
ATOM   1751  CA  LEU A 216      -5.079  23.363  25.223  1.00 61.51           C  
ATOM   1752  C   LEU A 216      -4.416  24.702  24.670  1.00 61.67           C  
ATOM   1753  O   LEU A 216      -3.834  25.492  25.463  1.00 61.20           O  
ATOM   1754  CB  LEU A 216      -4.160  22.689  26.279  1.00 61.88           C  
ATOM   1755  CG  LEU A 216      -4.807  21.618  27.203  1.00 62.12           C  
ATOM   1756  CD1 LEU A 216      -3.815  21.092  28.201  1.00 61.04           C  
ATOM   1757  CD2 LEU A 216      -6.056  22.097  27.933  1.00 60.74           C  
ATOM   1758  N   TYR A 217      -4.511  24.941  23.352  1.00 60.66           N  
ATOM   1759  CA  TYR A 217      -3.774  26.070  22.703  1.00 59.34           C  
ATOM   1760  C   TYR A 217      -4.290  27.437  23.227  1.00 58.09           C  
ATOM   1761  O   TYR A 217      -3.506  28.316  23.623  1.00 57.76           O  
ATOM   1762  CB  TYR A 217      -3.842  25.982  21.153  1.00 59.56           C  
ATOM   1763  CG  TYR A 217      -2.890  24.963  20.475  1.00 59.14           C  
ATOM   1764  CD1 TYR A 217      -1.593  24.728  20.964  1.00 60.14           C  
ATOM   1765  CD2 TYR A 217      -3.283  24.275  19.320  1.00 56.23           C  
ATOM   1766  CE1 TYR A 217      -0.729  23.822  20.330  1.00 58.87           C  
ATOM   1767  CE2 TYR A 217      -2.417  23.383  18.681  1.00 52.91           C  
ATOM   1768  CZ  TYR A 217      -1.161  23.159  19.188  1.00 57.57           C  
ATOM   1769  OH  TYR A 217      -0.294  22.258  18.580  1.00 61.41           O  
ATOM   1770  N   ARG A 218      -5.615  27.549  23.250  1.00 56.11           N  
ATOM   1771  CA  ARG A 218      -6.335  28.661  23.738  1.00 56.24           C  
ATOM   1772  C   ARG A 218      -6.113  29.122  25.203  1.00 58.52           C  
ATOM   1773  O   ARG A 218      -6.891  29.967  25.708  1.00 59.14           O  
ATOM   1774  CB  ARG A 218      -7.829  28.356  23.517  1.00 55.72           C  
ATOM   1775  CG  ARG A 218      -8.290  28.670  22.075  1.00 52.72           C  
ATOM   1776  CD  ARG A 218      -9.467  27.873  21.591  1.00 47.04           C  
ATOM   1777  NE  ARG A 218     -10.774  28.306  22.137  1.00 45.97           N  
ATOM   1778  CZ  ARG A 218     -11.943  28.164  21.509  1.00 53.73           C  
ATOM   1779  NH1 ARG A 218     -12.025  27.917  20.179  1.00 60.19           N  
ATOM   1780  NH2 ARG A 218     -13.101  28.468  22.165  1.00 50.66           N  
ATOM   1781  N   LEU A 219      -5.070  28.605  25.869  1.00 60.07           N  
ATOM   1782  CA  LEU A 219      -4.854  28.911  27.291  1.00 60.99           C  
ATOM   1783  C   LEU A 219      -3.379  29.062  27.622  1.00 61.66           C  
ATOM   1784  O   LEU A 219      -2.973  29.970  28.345  1.00 62.91           O  
ATOM   1785  CB  LEU A 219      -5.489  27.834  28.184  1.00 60.90           C  
ATOM   1786  CG  LEU A 219      -7.002  27.685  28.302  1.00 61.89           C  
ATOM   1787  CD1 LEU A 219      -7.674  27.247  27.030  1.00 60.79           C  
ATOM   1788  CD2 LEU A 219      -7.293  26.653  29.403  1.00 64.41           C  
ATOM   1789  N   PHE A 220      -2.562  28.178  27.081  1.00 62.54           N  
ATOM   1790  CA  PHE A 220      -1.134  28.231  27.353  1.00 63.84           C  
ATOM   1791  C   PHE A 220      -0.389  28.764  26.154  1.00 64.04           C  
ATOM   1792  O   PHE A 220       0.840  28.976  26.212  1.00 63.55           O  
ATOM   1793  CB  PHE A 220      -0.610  26.829  27.713  1.00 64.39           C  
ATOM   1794  CG  PHE A 220      -1.275  26.221  28.928  1.00 66.90           C  
ATOM   1795  CD1 PHE A 220      -2.612  25.816  28.883  1.00 68.55           C  
ATOM   1796  CD2 PHE A 220      -0.559  26.053  30.122  1.00 70.11           C  
ATOM   1797  CE1 PHE A 220      -3.233  25.262  30.005  1.00 70.71           C  
ATOM   1798  CE2 PHE A 220      -1.176  25.489  31.256  1.00 70.87           C  
ATOM   1799  CZ  PHE A 220      -2.507  25.095  31.197  1.00 70.17           C  
ATOM   1800  N   ARG A 221      -1.120  28.956  25.056  1.00 64.59           N  
ATOM   1801  CA  ARG A 221      -0.530  29.449  23.832  1.00 65.32           C  
ATOM   1802  C   ARG A 221      -1.559  30.232  23.011  1.00 66.90           C  
ATOM   1803  O   ARG A 221      -1.694  29.996  21.812  1.00 67.48           O  
ATOM   1804  CB  ARG A 221       0.021  28.261  23.025  1.00 64.90           C  
ATOM   1805  CG  ARG A 221       1.199  27.496  23.633  1.00 60.67           C  
ATOM   1806  CD  ARG A 221       2.461  28.239  23.450  1.00 56.24           C  
ATOM   1807  NE  ARG A 221       3.674  27.493  23.797  1.00 56.27           N  
ATOM   1808  CZ  ARG A 221       4.223  27.437  25.017  1.00 57.10           C  
ATOM   1809  NH1 ARG A 221       5.371  26.799  25.201  1.00 53.02           N  
ATOM   1810  NH2 ARG A 221       3.649  28.048  26.058  1.00 58.56           N  
ATOM   1811  N   THR A 222      -2.277  31.158  23.652  1.00 68.14           N  
ATOM   1812  CA  THR A 222      -3.365  31.909  22.980  1.00 69.02           C  
ATOM   1813  C   THR A 222      -2.920  32.707  21.718  1.00 69.69           C  
ATOM   1814  O   THR A 222      -3.584  32.637  20.640  1.00 69.53           O  
ATOM   1815  CB  THR A 222      -4.129  32.818  23.979  1.00 69.27           C  
ATOM   1816  OG1 THR A 222      -5.032  32.009  24.752  1.00 70.24           O  
ATOM   1817  CG2 THR A 222      -4.967  33.878  23.257  1.00 68.53           C  
ATOM   1818  N   LYS A 223      -1.810  33.438  21.853  1.00 69.40           N  
ATOM   1819  CA  LYS A 223      -1.292  34.254  20.749  1.00 69.66           C  
ATOM   1820  C   LYS A 223      -0.725  33.408  19.592  1.00 68.89           C  
ATOM   1821  O   LYS A 223      -1.255  33.497  18.459  1.00 69.57           O  
ATOM   1822  CB  LYS A 223      -0.270  35.330  21.209  1.00 69.76           C  
ATOM   1823  CG  LYS A 223       0.090  36.337  20.089  1.00 71.04           C  
ATOM   1824  CD  LYS A 223       1.216  37.312  20.500  1.00 73.29           C  
ATOM   1825  CE  LYS A 223       2.175  37.645  19.324  1.00 72.69           C  
ATOM   1826  NZ  LYS A 223       1.429  38.138  18.124  1.00 71.49           N  
ATOM   1827  N   THR A 224       0.324  32.618  19.864  1.00 66.81           N  
ATOM   1828  CA  THR A 224       0.945  31.752  18.827  1.00 64.99           C  
ATOM   1829  C   THR A 224      -0.104  30.939  18.025  1.00 63.96           C  
ATOM   1830  O   THR A 224       0.042  30.743  16.825  1.00 63.72           O  
ATOM   1831  CB  THR A 224       2.077  30.841  19.363  1.00 64.96           C  
ATOM   1832  OG1 THR A 224       1.531  29.858  20.256  1.00 66.42           O  
ATOM   1833  CG2 THR A 224       3.153  31.640  20.081  1.00 64.57           C  
ATOM   1834  N   TRP A 225      -1.165  30.505  18.697  1.00 62.42           N  
ATOM   1835  CA  TRP A 225      -2.251  29.847  18.037  1.00 61.12           C  
ATOM   1836  C   TRP A 225      -3.089  30.745  17.131  1.00 63.80           C  
ATOM   1837  O   TRP A 225      -3.544  30.299  16.065  1.00 65.06           O  
ATOM   1838  CB  TRP A 225      -3.170  29.110  19.025  1.00 58.90           C  
ATOM   1839  CG  TRP A 225      -4.252  28.259  18.305  1.00 51.83           C  
ATOM   1840  CD1 TRP A 225      -5.626  28.342  18.451  1.00 48.01           C  
ATOM   1841  CD2 TRP A 225      -4.024  27.246  17.337  1.00 42.52           C  
ATOM   1842  NE1 TRP A 225      -6.258  27.442  17.630  1.00 44.70           N  
ATOM   1843  CE2 TRP A 225      -5.290  26.756  16.935  1.00 45.69           C  
ATOM   1844  CE3 TRP A 225      -2.861  26.705  16.766  1.00 44.29           C  
ATOM   1845  CZ2 TRP A 225      -5.433  25.743  15.981  1.00 45.66           C  
ATOM   1846  CZ3 TRP A 225      -3.001  25.688  15.818  1.00 46.17           C  
ATOM   1847  CH2 TRP A 225      -4.277  25.225  15.444  1.00 45.54           C  
ATOM   1848  N   ARG A 226      -3.327  31.987  17.543  1.00 65.24           N  
ATOM   1849  CA  ARG A 226      -4.070  32.939  16.690  1.00 65.86           C  
ATOM   1850  C   ARG A 226      -3.289  33.164  15.376  1.00 64.80           C  
ATOM   1851  O   ARG A 226      -3.851  33.160  14.285  1.00 64.39           O  
ATOM   1852  CB  ARG A 226      -4.282  34.263  17.443  1.00 66.80           C  
ATOM   1853  CG  ARG A 226      -5.494  35.119  16.996  1.00 70.07           C  
ATOM   1854  CD  ARG A 226      -5.772  36.297  17.981  1.00 74.64           C  
ATOM   1855  NE  ARG A 226      -5.159  37.591  17.613  1.00 75.65           N  
ATOM   1856  CZ  ARG A 226      -3.900  37.959  17.881  1.00 78.09           C  
ATOM   1857  NH1 ARG A 226      -3.062  37.148  18.512  1.00 79.71           N  
ATOM   1858  NH2 ARG A 226      -3.456  39.154  17.504  1.00 79.68           N  
ATOM   1859  N   ASP A 227      -1.982  33.323  15.510  1.00 64.03           N  
ATOM   1860  CA  ASP A 227      -1.125  33.629  14.384  1.00 64.72           C  
ATOM   1861  C   ASP A 227      -0.987  32.459  13.420  1.00 63.92           C  
ATOM   1862  O   ASP A 227      -1.054  32.632  12.199  1.00 64.16           O  
ATOM   1863  CB  ASP A 227       0.254  34.124  14.874  1.00 65.22           C  
ATOM   1864  CG  ASP A 227       0.211  35.604  15.367  1.00 68.51           C  
ATOM   1865  OD1 ASP A 227      -0.705  35.968  16.149  1.00 70.65           O  
ATOM   1866  OD2 ASP A 227       1.097  36.407  14.970  1.00 72.23           O  
ATOM   1867  N   HIS A 228      -0.792  31.265  13.980  1.00 62.77           N  
ATOM   1868  CA  HIS A 228      -0.679  30.035  13.195  1.00 59.28           C  
ATOM   1869  C   HIS A 228      -2.009  29.715  12.493  1.00 59.16           C  
ATOM   1870  O   HIS A 228      -2.005  29.264  11.380  1.00 58.51           O  
ATOM   1871  CB  HIS A 228      -0.293  28.913  14.136  1.00 58.61           C  
ATOM   1872  CG  HIS A 228       0.097  27.639  13.457  1.00 51.52           C  
ATOM   1873  ND1 HIS A 228       1.432  27.324  13.176  1.00 46.85           N  
ATOM   1874  CD2 HIS A 228      -0.663  26.599  13.025  1.00 39.56           C  
ATOM   1875  CE1 HIS A 228       1.478  26.137  12.618  1.00 39.81           C  
ATOM   1876  NE2 HIS A 228       0.225  25.680  12.516  1.00 40.21           N  
ATOM   1877  N   VAL A 229      -3.133  29.957  13.160  1.00 59.35           N  
ATOM   1878  CA  VAL A 229      -4.452  29.801  12.534  1.00 60.42           C  
ATOM   1879  C   VAL A 229      -4.617  30.774  11.384  1.00 62.47           C  
ATOM   1880  O   VAL A 229      -5.171  30.413  10.323  1.00 63.60           O  
ATOM   1881  CB  VAL A 229      -5.590  30.034  13.514  1.00 59.81           C  
ATOM   1882  CG1 VAL A 229      -6.924  30.238  12.800  1.00 59.53           C  
ATOM   1883  CG2 VAL A 229      -5.692  28.860  14.462  1.00 61.35           C  
ATOM   1884  N   ALA A 230      -4.144  32.008  11.578  1.00 62.80           N  
ATOM   1885  CA  ALA A 230      -4.182  32.987  10.510  1.00 62.35           C  
ATOM   1886  C   ALA A 230      -3.371  32.488   9.287  1.00 61.26           C  
ATOM   1887  O   ALA A 230      -3.923  32.326   8.183  1.00 60.87           O  
ATOM   1888  CB  ALA A 230      -3.708  34.403  11.018  1.00 63.04           C  
ATOM   1889  N   ALA A 231      -2.085  32.227   9.509  1.00 59.84           N  
ATOM   1890  CA  ALA A 231      -1.177  31.839   8.457  1.00 59.79           C  
ATOM   1891  C   ALA A 231      -1.711  30.721   7.546  1.00 61.32           C  
ATOM   1892  O   ALA A 231      -1.472  30.760   6.315  1.00 62.39           O  
ATOM   1893  CB  ALA A 231       0.129  31.496   9.019  1.00 59.19           C  
ATOM   1894  N   TRP A 232      -2.432  29.754   8.125  1.00 60.82           N  
ATOM   1895  CA  TRP A 232      -3.109  28.721   7.351  1.00 60.76           C  
ATOM   1896  C   TRP A 232      -4.299  29.217   6.558  1.00 61.62           C  
ATOM   1897  O   TRP A 232      -4.460  28.840   5.403  1.00 61.73           O  
ATOM   1898  CB  TRP A 232      -3.559  27.531   8.229  1.00 61.26           C  
ATOM   1899  CG  TRP A 232      -2.489  26.575   8.488  1.00 58.63           C  
ATOM   1900  CD1 TRP A 232      -1.788  26.439   9.636  1.00 58.34           C  
ATOM   1901  CD2 TRP A 232      -1.965  25.620   7.570  1.00 59.08           C  
ATOM   1902  NE1 TRP A 232      -0.863  25.439   9.507  1.00 62.00           N  
ATOM   1903  CE2 TRP A 232      -0.958  24.902   8.247  1.00 61.20           C  
ATOM   1904  CE3 TRP A 232      -2.260  25.283   6.253  1.00 60.60           C  
ATOM   1905  CZ2 TRP A 232      -0.212  23.879   7.633  1.00 59.36           C  
ATOM   1906  CZ3 TRP A 232      -1.520  24.260   5.645  1.00 61.78           C  
ATOM   1907  CH2 TRP A 232      -0.507  23.581   6.337  1.00 61.10           C  
ATOM   1908  N   ASP A 233      -5.164  30.010   7.191  1.00 63.22           N  
ATOM   1909  CA  ASP A 233      -6.218  30.752   6.478  1.00 64.16           C  
ATOM   1910  C   ASP A 233      -5.687  31.404   5.142  1.00 64.04           C  
ATOM   1911  O   ASP A 233      -6.223  31.177   4.033  1.00 63.54           O  
ATOM   1912  CB  ASP A 233      -6.691  31.862   7.386  1.00 64.31           C  
ATOM   1913  CG  ASP A 233      -7.835  31.456   8.266  1.00 67.44           C  
ATOM   1914  OD1 ASP A 233      -8.484  30.400   8.049  1.00 70.05           O  
ATOM   1915  OD2 ASP A 233      -8.121  32.253   9.188  1.00 71.28           O  
ATOM   1916  N   THR A 234      -4.621  32.187   5.272  1.00 63.06           N  
ATOM   1917  CA  THR A 234      -4.030  32.852   4.129  1.00 63.63           C  
ATOM   1918  C   THR A 234      -3.636  31.799   3.080  1.00 64.02           C  
ATOM   1919  O   THR A 234      -4.083  31.860   1.923  1.00 63.55           O  
ATOM   1920  CB  THR A 234      -2.859  33.766   4.551  1.00 63.56           C  
ATOM   1921  OG1 THR A 234      -3.386  34.908   5.267  1.00 59.96           O  
ATOM   1922  CG2 THR A 234      -2.065  34.235   3.340  1.00 65.78           C  
ATOM   1923  N   ILE A 235      -2.812  30.840   3.498  1.00 64.54           N  
ATOM   1924  CA  ILE A 235      -2.457  29.675   2.659  1.00 64.24           C  
ATOM   1925  C   ILE A 235      -3.638  29.055   1.901  1.00 64.58           C  
ATOM   1926  O   ILE A 235      -3.520  28.713   0.732  1.00 64.69           O  
ATOM   1927  CB  ILE A 235      -1.753  28.600   3.465  1.00 63.22           C  
ATOM   1928  CG1 ILE A 235      -0.303  28.998   3.670  1.00 60.58           C  
ATOM   1929  CG2 ILE A 235      -1.727  27.337   2.662  1.00 65.44           C  
ATOM   1930  CD1 ILE A 235       0.431  28.120   4.626  1.00 56.35           C  
ATOM   1931  N   PHE A 236      -4.778  28.941   2.565  1.00 65.34           N  
ATOM   1932  CA  PHE A 236      -5.911  28.270   1.962  1.00 67.35           C  
ATOM   1933  C   PHE A 236      -6.704  29.071   0.962  1.00 68.08           C  
ATOM   1934  O   PHE A 236      -6.920  28.633  -0.155  1.00 68.81           O  
ATOM   1935  CB  PHE A 236      -6.799  27.606   3.027  1.00 67.40           C  
ATOM   1936  CG  PHE A 236      -6.355  26.214   3.351  1.00 68.93           C  
ATOM   1937  CD1 PHE A 236      -6.878  25.123   2.641  1.00 70.90           C  
ATOM   1938  CD2 PHE A 236      -5.349  25.999   4.300  1.00 70.02           C  
ATOM   1939  CE1 PHE A 236      -6.432  23.803   2.909  1.00 71.51           C  
ATOM   1940  CE2 PHE A 236      -4.894  24.723   4.579  1.00 72.02           C  
ATOM   1941  CZ  PHE A 236      -5.434  23.608   3.871  1.00 71.60           C  
ATOM   1942  N   ASN A 237      -7.150  30.250   1.379  1.00 69.92           N  
ATOM   1943  CA  ASN A 237      -7.829  31.190   0.490  1.00 70.40           C  
ATOM   1944  C   ASN A 237      -7.055  31.538  -0.790  1.00 70.26           C  
ATOM   1945  O   ASN A 237      -7.618  31.514  -1.878  1.00 69.76           O  
ATOM   1946  CB  ASN A 237      -8.111  32.445   1.281  1.00 70.82           C  
ATOM   1947  CG  ASN A 237      -8.828  32.146   2.562  1.00 71.93           C  
ATOM   1948  OD1 ASN A 237      -9.972  31.677   2.554  1.00 69.93           O  
ATOM   1949  ND2 ASN A 237      -8.160  32.416   3.685  1.00 76.11           N  
ATOM   1950  N   LYS A 238      -5.769  31.850  -0.636  1.00 70.48           N  
ATOM   1951  CA  LYS A 238      -4.955  32.252  -1.748  1.00 71.93           C  
ATOM   1952  C   LYS A 238      -4.740  31.104  -2.722  1.00 73.42           C  
ATOM   1953  O   LYS A 238      -5.031  31.247  -3.922  1.00 73.99           O  
ATOM   1954  CB  LYS A 238      -3.636  32.883  -1.285  1.00 71.88           C  
ATOM   1955  CG  LYS A 238      -3.609  34.424  -1.223  1.00 71.40           C  
ATOM   1956  CD  LYS A 238      -4.666  35.088  -0.304  1.00 73.29           C  
ATOM   1957  CE  LYS A 238      -4.323  36.629  -0.062  1.00 76.20           C  
ATOM   1958  NZ  LYS A 238      -5.312  37.461   0.768  1.00 73.84           N  
ATOM   1959  N   ALA A 239      -4.245  29.967  -2.226  1.00 74.90           N  
ATOM   1960  CA  ALA A 239      -4.164  28.757  -3.053  1.00 75.63           C  
ATOM   1961  C   ALA A 239      -5.521  28.376  -3.663  1.00 76.80           C  
ATOM   1962  O   ALA A 239      -5.572  27.881  -4.789  1.00 76.41           O  
ATOM   1963  CB  ALA A 239      -3.592  27.608  -2.284  1.00 75.95           C  
ATOM   1964  N   GLU A 240      -6.606  28.611  -2.925  1.00 78.38           N  
ATOM   1965  CA  GLU A 240      -7.963  28.427  -3.466  1.00 80.86           C  
ATOM   1966  C   GLU A 240      -8.316  29.404  -4.611  1.00 82.04           C  
ATOM   1967  O   GLU A 240      -8.986  29.007  -5.576  1.00 82.95           O  
ATOM   1968  CB  GLU A 240      -9.028  28.497  -2.361  1.00 80.95           C  
ATOM   1969  CG  GLU A 240     -10.430  28.038  -2.801  1.00 83.95           C  
ATOM   1970  CD  GLU A 240     -10.404  26.709  -3.579  1.00 87.53           C  
ATOM   1971  OE1 GLU A 240      -9.568  25.824  -3.245  1.00 86.76           O  
ATOM   1972  OE2 GLU A 240     -11.224  26.556  -4.530  1.00 89.07           O  
ATOM   1973  N   LYS A 241      -7.866  30.658  -4.499  1.00 82.83           N  
ATOM   1974  CA  LYS A 241      -8.076  31.679  -5.561  1.00 83.52           C  
ATOM   1975  C   LYS A 241      -7.390  31.311  -6.882  1.00 83.58           C  
ATOM   1976  O   LYS A 241      -8.055  31.210  -7.924  1.00 83.62           O  
ATOM   1977  CB  LYS A 241      -7.595  33.080  -5.118  1.00 83.52           C  
ATOM   1978  CG  LYS A 241      -8.418  33.733  -4.005  1.00 83.89           C  
ATOM   1979  CD  LYS A 241      -9.633  34.501  -4.521  1.00 85.01           C  
ATOM   1980  CE  LYS A 241      -9.224  35.865  -5.150  1.00 86.15           C  
ATOM   1981  NZ  LYS A 241      -8.337  36.735  -4.277  1.00 83.72           N  
ATOM   1982  N   TYR A 242      -6.069  31.129  -6.827  1.00 83.61           N  
ATOM   1983  CA  TYR A 242      -5.292  30.664  -7.974  1.00 84.03           C  
ATOM   1984  C   TYR A 242      -5.923  29.457  -8.671  1.00 84.00           C  
ATOM   1985  O   TYR A 242      -5.885  29.350  -9.892  1.00 84.65           O  
ATOM   1986  CB  TYR A 242      -3.859  30.316  -7.557  1.00 84.24           C  
ATOM   1987  CG  TYR A 242      -2.991  31.511  -7.231  1.00 85.94           C  
ATOM   1988  CD1 TYR A 242      -2.807  32.532  -8.156  1.00 87.61           C  
ATOM   1989  CD2 TYR A 242      -2.338  31.606  -6.004  1.00 87.59           C  
ATOM   1990  CE1 TYR A 242      -2.010  33.634  -7.863  1.00 90.04           C  
ATOM   1991  CE2 TYR A 242      -1.528  32.692  -5.699  1.00 89.04           C  
ATOM   1992  CZ  TYR A 242      -1.365  33.710  -6.627  1.00 90.32           C  
ATOM   1993  OH  TYR A 242      -0.566  34.803  -6.329  1.00 90.78           O  
ATOM   1994  N   THR A 243      -6.515  28.566  -7.883  1.00 83.67           N  
ATOM   1995  CA  THR A 243      -7.059  27.310  -8.380  1.00 83.24           C  
ATOM   1996  C   THR A 243      -8.384  27.515  -9.118  1.00 83.66           C  
ATOM   1997  O   THR A 243      -8.731  26.741 -10.026  1.00 83.56           O  
ATOM   1998  CB  THR A 243      -7.163  26.348  -7.204  1.00 82.87           C  
ATOM   1999  OG1 THR A 243      -5.833  26.141  -6.709  1.00 83.31           O  
ATOM   2000  CG2 THR A 243      -7.771  25.012  -7.582  1.00 81.44           C  
ATOM   2001  N   GLU A 244      -9.110  28.563  -8.741  1.00 83.89           N  
ATOM   2002  CA  GLU A 244     -10.325  28.964  -9.456  1.00 84.68           C  
ATOM   2003  C   GLU A 244      -9.986  29.712 -10.748  1.00 84.83           C  
ATOM   2004  O   GLU A 244     -10.259  29.223 -11.844  1.00 84.36           O  
ATOM   2005  CB  GLU A 244     -11.215  29.835  -8.561  1.00 84.78           C  
ATOM   2006  CG  GLU A 244     -11.625  29.164  -7.247  1.00 86.13           C  
ATOM   2007  CD  GLU A 244     -12.025  27.693  -7.407  1.00 86.13           C  
ATOM   2008  OE1 GLU A 244     -11.114  26.834  -7.546  1.00 86.24           O  
ATOM   2009  OE2 GLU A 244     -13.247  27.406  -7.367  1.00 84.58           O  
ATOM   2010  N   ILE A 245      -9.374  30.887 -10.602  1.00 85.18           N  
ATOM   2011  CA  ILE A 245      -8.984  31.722 -11.747  1.00 85.61           C  
ATOM   2012  C   ILE A 245      -7.987  31.058 -12.719  1.00 85.92           C  
ATOM   2013  O   ILE A 245      -7.534  31.700 -13.666  1.00 85.98           O  
ATOM   2014  CB  ILE A 245      -8.421  33.127 -11.310  1.00 85.42           C  
ATOM   2015  CG1 ILE A 245      -6.944  33.036 -10.905  1.00 84.34           C  
ATOM   2016  CG2 ILE A 245      -9.318  33.770 -10.238  1.00 86.21           C  
ATOM   2017  CD1 ILE A 245      -6.182  34.366 -11.006  1.00 84.86           C  
ATOM   2018  N   PHE A 246      -7.642  29.797 -12.470  1.00 85.96           N  
ATOM   2019  CA  PHE A 246      -6.840  29.017 -13.416  1.00 86.12           C  
ATOM   2020  C   PHE A 246      -7.617  27.807 -13.956  1.00 86.21           C  
ATOM   2021  O   PHE A 246      -7.372  27.339 -15.073  1.00 85.86           O  
ATOM   2022  CB  PHE A 246      -5.509  28.598 -12.814  1.00 85.91           C  
ATOM   2023  CG  PHE A 246      -4.468  29.677 -12.830  1.00 86.44           C  
ATOM   2024  CD1 PHE A 246      -4.149  30.347 -14.017  1.00 86.36           C  
ATOM   2025  CD2 PHE A 246      -3.763  30.003 -11.669  1.00 86.77           C  
ATOM   2026  CE1 PHE A 246      -3.166  31.345 -14.040  1.00 85.13           C  
ATOM   2027  CE2 PHE A 246      -2.769  31.004 -11.683  1.00 86.14           C  
ATOM   2028  CZ  PHE A 246      -2.475  31.671 -12.874  1.00 85.54           C  
ATOM   2029  N   TYR A 247      -8.548  27.304 -13.150  1.00 86.59           N  
ATOM   2030  CA  TYR A 247      -9.522  26.331 -13.621  1.00 87.15           C  
ATOM   2031  C   TYR A 247     -10.215  27.036 -14.797  1.00 87.40           C  
ATOM   2032  O   TYR A 247     -10.234  26.525 -15.916  1.00 87.10           O  
ATOM   2033  CB  TYR A 247     -10.514  25.970 -12.496  1.00 86.99           C  
ATOM   2034  CG  TYR A 247     -11.418  24.759 -12.763  1.00 88.29           C  
ATOM   2035  CD1 TYR A 247     -12.641  24.900 -13.441  1.00 88.94           C  
ATOM   2036  CD2 TYR A 247     -11.064  23.475 -12.319  1.00 88.56           C  
ATOM   2037  CE1 TYR A 247     -13.476  23.795 -13.686  1.00 88.93           C  
ATOM   2038  CE2 TYR A 247     -11.891  22.369 -12.556  1.00 88.57           C  
ATOM   2039  CZ  TYR A 247     -13.092  22.536 -13.239  1.00 89.39           C  
ATOM   2040  OH  TYR A 247     -13.911  21.451 -13.473  1.00 89.28           O  
ATOM   2041  N   GLN A 248     -10.744  28.231 -14.521  1.00 87.88           N  
ATOM   2042  CA  GLN A 248     -11.411  29.072 -15.519  1.00 88.06           C  
ATOM   2043  C   GLN A 248     -10.481  29.666 -16.597  1.00 88.37           C  
ATOM   2044  O   GLN A 248     -10.954  30.243 -17.587  1.00 88.10           O  
ATOM   2045  CB  GLN A 248     -12.193  30.176 -14.802  1.00 87.89           C  
ATOM   2046  CG  GLN A 248     -13.632  29.824 -14.471  1.00 88.51           C  
ATOM   2047  CD  GLN A 248     -13.831  28.349 -14.196  1.00 89.66           C  
ATOM   2048  OE1 GLN A 248     -13.062  27.745 -13.443  1.00 90.30           O  
ATOM   2049  NE2 GLN A 248     -14.865  27.755 -14.812  1.00 88.77           N  
ATOM   2050  N   ASP A 249      -9.172  29.509 -16.394  1.00 88.99           N  
ATOM   2051  CA  ASP A 249      -8.143  29.966 -17.352  1.00 89.62           C  
ATOM   2052  C   ASP A 249      -7.985  28.971 -18.534  1.00 90.52           C  
ATOM   2053  O   ASP A 249      -7.398  29.301 -19.580  1.00 90.75           O  
ATOM   2054  CB  ASP A 249      -6.810  30.130 -16.595  1.00 89.09           C  
ATOM   2055  CG  ASP A 249      -5.722  30.825 -17.404  1.00 89.13           C  
ATOM   2056  OD1 ASP A 249      -4.528  30.547 -17.124  1.00 87.53           O  
ATOM   2057  OD2 ASP A 249      -6.038  31.649 -18.299  1.00 89.64           O  
ATOM   2058  N   LEU A 250      -8.506  27.759 -18.356  1.00 91.16           N  
ATOM   2059  CA  LEU A 250      -8.393  26.717 -19.368  1.00 91.69           C  
ATOM   2060  C   LEU A 250      -9.713  26.010 -19.535  1.00 92.08           C  
ATOM   2061  O   LEU A 250      -9.855  25.141 -20.389  1.00 91.93           O  
ATOM   2062  CB  LEU A 250      -7.322  25.704 -18.973  1.00 91.63           C  
ATOM   2063  CG  LEU A 250      -5.866  26.129 -19.149  1.00 91.94           C  
ATOM   2064  CD1 LEU A 250      -4.990  24.995 -18.693  1.00 91.32           C  
ATOM   2065  CD2 LEU A 250      -5.552  26.497 -20.607  1.00 93.02           C  
ATOM   2066  N   ARG A 251     -10.679  26.388 -18.700  1.00 92.84           N  
ATOM   2067  CA  ARG A 251     -12.030  25.819 -18.747  1.00 93.61           C  
ATOM   2068  C   ARG A 251     -12.752  26.212 -20.048  1.00 94.28           C  
ATOM   2069  O   ARG A 251     -13.514  25.422 -20.619  1.00 94.65           O  
ATOM   2070  CB  ARG A 251     -12.809  26.271 -17.493  1.00 93.26           C  
ATOM   2071  CG  ARG A 251     -14.306  25.988 -17.454  1.00 92.55           C  
ATOM   2072  CD  ARG A 251     -14.672  24.508 -17.429  1.00 88.95           C  
ATOM   2073  NE  ARG A 251     -16.066  24.356 -17.015  1.00 88.48           N  
ATOM   2074  CZ  ARG A 251     -17.124  24.733 -17.738  1.00 88.08           C  
ATOM   2075  NH1 ARG A 251     -18.352  24.564 -17.270  1.00 87.04           N  
ATOM   2076  NH2 ARG A 251     -16.961  25.291 -18.927  1.00 88.58           N  
ATOM   2077  N   ARG A 252     -12.493  27.435 -20.507  1.00 95.03           N  
ATOM   2078  CA  ARG A 252     -13.104  27.970 -21.730  1.00 95.40           C  
ATOM   2079  C   ARG A 252     -12.094  27.899 -22.876  1.00 95.53           C  
ATOM   2080  O   ARG A 252     -12.303  27.159 -23.848  1.00 95.71           O  
ATOM   2081  CB  ARG A 252     -13.568  29.424 -21.510  1.00 95.50           C  
ATOM   2082  CG  ARG A 252     -14.528  29.626 -20.316  1.00 95.35           C  
ATOM   2083  CD  ARG A 252     -14.521  31.066 -19.789  1.00 94.64           C  
ATOM   2084  NE  ARG A 252     -13.166  31.588 -19.556  1.00 93.80           N  
ATOM   2085  CZ  ARG A 252     -12.906  32.818 -19.120  1.00 92.37           C  
ATOM   2086  NH1 ARG A 252     -13.913  33.645 -18.857  1.00 91.02           N  
ATOM   2087  NH2 ARG A 252     -11.645  33.216 -18.944  1.00 91.13           N  
ATOM   2088  N   LYS A 253     -11.003  28.655 -22.751  1.00 95.43           N  
ATOM   2089  CA  LYS A 253      -9.973  28.696 -23.787  1.00 95.40           C  
ATOM   2090  C   LYS A 253      -9.035  27.495 -23.671  1.00 95.26           C  
ATOM   2091  O   LYS A 253      -7.974  27.551 -23.021  1.00 94.84           O  
ATOM   2092  CB  LYS A 253      -9.235  30.057 -23.863  1.00 95.51           C  
ATOM   2093  CG  LYS A 253      -8.360  30.411 -22.667  1.00 95.46           C  
ATOM   2094  CD  LYS A 253      -7.191  31.288 -23.103  1.00 95.17           C  
ATOM   2095  CE  LYS A 253      -6.039  31.234 -22.094  1.00 95.55           C  
ATOM   2096  NZ  LYS A 253      -5.399  29.880 -21.994  1.00 95.87           N  
ATOM   2097  N   THR A 254      -9.458  26.401 -24.307  1.00 95.54           N  
ATOM   2098  CA  THR A 254      -8.705  25.149 -24.323  1.00 95.51           C  
ATOM   2099  C   THR A 254      -8.937  24.400 -25.647  1.00 95.51           C  
ATOM   2100  O   THR A 254      -9.606  23.350 -25.693  1.00 95.58           O  
ATOM   2101  CB  THR A 254      -9.031  24.253 -23.081  1.00 95.44           C  
ATOM   2102  OG1 THR A 254      -8.136  23.132 -23.049  1.00 95.56           O  
ATOM   2103  CG2 THR A 254     -10.511  23.779 -23.079  1.00 95.13           C  
ATOM   2104  N   GLU A 255      -8.382  24.944 -26.726  1.00 95.24           N  
ATOM   2105  CA  GLU A 255      -8.476  24.265 -28.001  1.00 95.10           C  
ATOM   2106  C   GLU A 255      -7.117  23.923 -28.626  1.00 94.85           C  
ATOM   2107  O   GLU A 255      -6.924  24.057 -29.831  1.00 95.11           O  
ATOM   2108  CB  GLU A 255      -9.429  25.010 -28.944  1.00 95.08           C  
ATOM   2109  CG  GLU A 255     -10.904  24.720 -28.661  1.00 95.78           C  
ATOM   2110  CD  GLU A 255     -11.247  23.225 -28.750  1.00 97.58           C  
ATOM   2111  OE1 GLU A 255     -10.540  22.472 -29.470  1.00 99.19           O  
ATOM   2112  OE2 GLU A 255     -12.231  22.797 -28.107  1.00 96.59           O  
ATOM   2113  N   PHE A 256      -6.182  23.470 -27.792  1.00 94.59           N  
ATOM   2114  CA  PHE A 256      -4.830  23.159 -28.261  1.00 94.19           C  
ATOM   2115  C   PHE A 256      -3.981  22.353 -27.259  1.00 93.47           C  
ATOM   2116  O   PHE A 256      -4.505  21.740 -26.317  1.00 93.20           O  
ATOM   2117  CB  PHE A 256      -4.099  24.449 -28.685  1.00 94.62           C  
ATOM   2118  CG  PHE A 256      -4.115  25.535 -27.628  1.00 96.68           C  
ATOM   2119  CD1 PHE A 256      -3.082  25.606 -26.668  1.00 98.04           C  
ATOM   2120  CD2 PHE A 256      -5.153  26.492 -27.595  1.00 97.84           C  
ATOM   2121  CE1 PHE A 256      -3.087  26.604 -25.681  1.00 98.25           C  
ATOM   2122  CE2 PHE A 256      -5.169  27.494 -26.615  1.00 98.16           C  
ATOM   2123  CZ  PHE A 256      -4.130  27.546 -25.653  1.00 98.58           C  
ATOM   2124  N   ARG A 257      -2.657  22.368 -27.488  1.00 92.51           N  
ATOM   2125  CA  ARG A 257      -1.696  21.653 -26.662  1.00 91.70           C  
ATOM   2126  C   ARG A 257      -0.606  22.580 -26.129  1.00 91.28           C  
ATOM   2127  O   ARG A 257      -0.486  23.742 -26.578  1.00 91.28           O  
ATOM   2128  CB  ARG A 257      -1.026  20.545 -27.499  1.00 91.81           C  
ATOM   2129  CG  ARG A 257      -1.846  19.243 -27.639  1.00 91.66           C  
ATOM   2130  CD  ARG A 257      -1.866  18.419 -26.333  1.00 89.51           C  
ATOM   2131  NE  ARG A 257      -0.672  17.585 -26.157  1.00 88.55           N  
ATOM   2132  CZ  ARG A 257       0.424  17.949 -25.501  1.00 87.25           C  
ATOM   2133  NH1 ARG A 257       0.505  19.147 -24.958  1.00 87.24           N  
ATOM   2134  NH2 ARG A 257       1.443  17.115 -25.383  1.00 86.10           N  
ATOM   2135  N   ASN A 258       0.168  22.064 -25.161  1.00 90.81           N  
ATOM   2136  CA  ASN A 258       1.505  22.617 -24.810  1.00 89.98           C  
ATOM   2137  C   ASN A 258       2.298  22.484 -23.485  1.00 89.45           C  
ATOM   2138  O   ASN A 258       3.514  22.774 -23.469  1.00 89.35           O  
ATOM   2139  CB  ASN A 258       1.953  23.776 -25.712  1.00 89.91           C  
ATOM   2140  CG  ASN A 258       2.645  23.255 -26.947  1.00 89.53           C  
ATOM   2141  OD1 ASN A 258       2.274  22.203 -27.477  1.00 88.71           O  
ATOM   2142  ND2 ASN A 258       3.677  23.959 -27.400  1.00 89.52           N  
ATOM   2143  N   TYR A 259       1.657  22.054 -22.396  1.00 88.55           N  
ATOM   2144  CA  TYR A 259       2.427  21.801 -21.151  1.00 87.79           C  
ATOM   2145  C   TYR A 259       2.165  20.399 -20.502  1.00 87.73           C  
ATOM   2146  O   TYR A 259       1.242  19.702 -20.929  1.00 88.01           O  
ATOM   2147  CB  TYR A 259       2.377  22.998 -20.213  1.00 87.46           C  
ATOM   2148  CG  TYR A 259       1.057  23.261 -19.587  1.00 85.88           C  
ATOM   2149  CD1 TYR A 259      -0.135  22.659 -20.041  1.00 84.14           C  
ATOM   2150  CD2 TYR A 259       0.991  24.161 -18.541  1.00 85.85           C  
ATOM   2151  CE1 TYR A 259      -1.341  22.946 -19.430  1.00 83.64           C  
ATOM   2152  CE2 TYR A 259      -0.186  24.450 -17.928  1.00 84.99           C  
ATOM   2153  CZ  TYR A 259      -1.344  23.851 -18.364  1.00 84.27           C  
ATOM   2154  OH  TYR A 259      -2.476  24.190 -17.679  1.00 84.69           O  
ATOM   2155  N   PRO A 260       2.917  19.992 -19.413  1.00 87.28           N  
ATOM   2156  CA  PRO A 260       2.245  19.893 -18.007  1.00 86.44           C  
ATOM   2157  C   PRO A 260       1.781  20.982 -17.065  1.00 85.50           C  
ATOM   2158  O   PRO A 260       2.585  21.616 -16.363  1.00 85.65           O  
ATOM   2159  CB  PRO A 260       3.229  18.958 -17.214  1.00 86.23           C  
ATOM   2160  CG  PRO A 260       3.937  18.184 -18.310  1.00 87.23           C  
ATOM   2161  CD  PRO A 260       4.181  19.258 -19.435  1.00 87.54           C  
ATOM   2162  N   GLY A 261       0.463  21.141 -17.008  1.00 84.10           N  
ATOM   2163  CA  GLY A 261      -0.164  22.062 -16.092  1.00 82.90           C  
ATOM   2164  C   GLY A 261      -0.737  21.276 -14.961  1.00 81.71           C  
ATOM   2165  O   GLY A 261      -1.927  21.018 -14.927  1.00 81.32           O  
ATOM   2166  N   ILE A 262       0.125  20.900 -14.020  1.00 80.69           N  
ATOM   2167  CA  ILE A 262      -0.304  20.132 -12.872  1.00 79.68           C  
ATOM   2168  C   ILE A 262      -1.814  20.316 -12.596  1.00 79.57           C  
ATOM   2169  O   ILE A 262      -2.608  19.336 -12.653  1.00 79.85           O  
ATOM   2170  CB  ILE A 262       0.611  20.395 -11.657  1.00 79.36           C  
ATOM   2171  CG1 ILE A 262       2.010  19.844 -11.960  1.00 77.53           C  
ATOM   2172  CG2 ILE A 262       0.032  19.730 -10.405  1.00 79.28           C  
ATOM   2173  CD1 ILE A 262       3.080  20.376 -11.095  1.00 74.14           C  
ATOM   2174  N   LEU A 263      -2.292  21.554 -12.344  1.00 79.09           N  
ATOM   2175  CA  LEU A 263      -3.759  21.718 -12.214  1.00 79.21           C  
ATOM   2176  C   LEU A 263      -4.576  21.078 -13.358  1.00 79.37           C  
ATOM   2177  O   LEU A 263      -5.640  20.513 -13.113  1.00 79.39           O  
ATOM   2178  CB  LEU A 263      -4.194  23.174 -11.999  1.00 79.03           C  
ATOM   2179  CG  LEU A 263      -5.713  23.433 -12.110  1.00 78.33           C  
ATOM   2180  CD1 LEU A 263      -6.536  22.881 -10.939  1.00 75.93           C  
ATOM   2181  CD2 LEU A 263      -5.969  24.919 -12.262  1.00 79.98           C  
ATOM   2182  N   TYR A 264      -4.069  21.176 -14.585  1.00 79.70           N  
ATOM   2183  CA  TYR A 264      -4.730  20.586 -15.764  1.00 80.74           C  
ATOM   2184  C   TYR A 264      -4.639  19.042 -15.815  1.00 80.48           C  
ATOM   2185  O   TYR A 264      -5.654  18.341 -15.995  1.00 80.19           O  
ATOM   2186  CB  TYR A 264      -4.166  21.196 -17.071  1.00 81.20           C  
ATOM   2187  CG  TYR A 264      -4.986  20.855 -18.296  1.00 84.04           C  
ATOM   2188  CD1 TYR A 264      -6.279  21.398 -18.461  1.00 87.02           C  
ATOM   2189  CD2 TYR A 264      -4.492  19.973 -19.278  1.00 86.68           C  
ATOM   2190  CE1 TYR A 264      -7.062  21.080 -19.571  1.00 89.16           C  
ATOM   2191  CE2 TYR A 264      -5.270  19.640 -20.397  1.00 88.79           C  
ATOM   2192  CZ  TYR A 264      -6.553  20.204 -20.537  1.00 90.21           C  
ATOM   2193  OH  TYR A 264      -7.340  19.903 -21.638  1.00 92.73           O  
ATOM   2194  N   CYS A 265      -3.424  18.525 -15.663  1.00 80.19           N  
ATOM   2195  CA  CYS A 265      -3.199  17.108 -15.740  1.00 80.67           C  
ATOM   2196  C   CYS A 265      -4.022  16.308 -14.747  1.00 80.46           C  
ATOM   2197  O   CYS A 265      -4.540  15.253 -15.089  1.00 80.43           O  
ATOM   2198  CB  CYS A 265      -1.745  16.845 -15.512  1.00 80.83           C  
ATOM   2199  SG  CYS A 265      -0.817  17.270 -16.940  1.00 82.94           S  
ATOM   2200  N   LEU A 266      -4.140  16.828 -13.526  1.00 80.22           N  
ATOM   2201  CA  LEU A 266      -4.905  16.179 -12.450  1.00 79.73           C  
ATOM   2202  C   LEU A 266      -6.405  16.359 -12.650  1.00 79.82           C  
ATOM   2203  O   LEU A 266      -7.214  15.852 -11.866  1.00 79.72           O  
ATOM   2204  CB  LEU A 266      -4.518  16.755 -11.076  1.00 79.47           C  
ATOM   2205  CG  LEU A 266      -3.264  16.355 -10.294  1.00 78.03           C  
ATOM   2206  CD1 LEU A 266      -2.007  16.356 -11.159  1.00 76.31           C  
ATOM   2207  CD2 LEU A 266      -3.109  17.284  -9.096  1.00 74.64           C  
ATOM   2208  N   LEU A 267      -6.772  17.103 -13.688  1.00 79.90           N  
ATOM   2209  CA  LEU A 267      -8.176  17.245 -14.064  1.00 79.96           C  
ATOM   2210  C   LEU A 267      -8.452  16.412 -15.312  1.00 80.03           C  
ATOM   2211  O   LEU A 267      -9.608  16.086 -15.586  1.00 80.07           O  
ATOM   2212  CB  LEU A 267      -8.552  18.718 -14.294  1.00 80.04           C  
ATOM   2213  CG  LEU A 267      -8.565  19.734 -13.129  1.00 79.83           C  
ATOM   2214  CD1 LEU A 267      -8.598  21.157 -13.669  1.00 79.27           C  
ATOM   2215  CD2 LEU A 267      -9.696  19.517 -12.085  1.00 78.93           C  
ATOM   2216  N   LYS A 268      -7.387  16.070 -16.044  1.00 80.34           N  
ATOM   2217  CA  LYS A 268      -7.483  15.291 -17.299  1.00 80.54           C  
ATOM   2218  C   LYS A 268      -7.212  13.781 -17.137  1.00 80.86           C  
ATOM   2219  O   LYS A 268      -7.907  12.972 -17.752  1.00 80.98           O  
ATOM   2220  CB  LYS A 268      -6.562  15.863 -18.404  1.00 80.35           C  
ATOM   2221  CG  LYS A 268      -6.938  15.441 -19.869  1.00 79.19           C  
ATOM   2222  CD  LYS A 268      -8.284  16.067 -20.340  1.00 76.39           C  
ATOM   2223  CE  LYS A 268      -9.041  15.187 -21.347  1.00 73.73           C  
ATOM   2224  NZ  LYS A 268     -10.513  15.515 -21.478  1.00 70.00           N  
ATOM   2225  N   SER A 269      -6.208  13.420 -16.336  1.00 81.16           N  
ATOM   2226  CA  SER A 269      -5.986  12.009 -15.945  1.00 81.51           C  
ATOM   2227  C   SER A 269      -7.277  11.370 -15.415  1.00 81.80           C  
ATOM   2228  O   SER A 269      -7.546  10.184 -15.676  1.00 82.18           O  
ATOM   2229  CB  SER A 269      -4.907  11.898 -14.868  1.00 81.78           C  
ATOM   2230  OG  SER A 269      -5.454  12.197 -13.588  1.00 81.15           O  
ATOM   2231  N   GLU A 270      -8.064  12.165 -14.687  1.00 81.57           N  
ATOM   2232  CA  GLU A 270      -9.365  11.743 -14.122  1.00 81.34           C  
ATOM   2233  C   GLU A 270      -9.258  10.602 -13.108  1.00 81.02           C  
ATOM   2234  O   GLU A 270     -10.147   9.738 -13.007  1.00 81.15           O  
ATOM   2235  CB  GLU A 270     -10.387  11.415 -15.214  1.00 81.41           C  
ATOM   2236  CG  GLU A 270     -11.771  11.081 -14.676  1.00 81.96           C  
ATOM   2237  CD  GLU A 270     -12.782  10.904 -15.769  1.00 83.77           C  
ATOM   2238  OE1 GLU A 270     -12.587  11.514 -16.851  1.00 85.80           O  
ATOM   2239  OE2 GLU A 270     -13.782  10.173 -15.552  1.00 84.32           O  
ATOM   2240  N   LYS A 271      -8.162  10.610 -12.354  1.00 80.61           N  
ATOM   2241  CA  LYS A 271      -7.923   9.582 -11.351  1.00 80.42           C  
ATOM   2242  C   LYS A 271      -8.066  10.099  -9.903  1.00 79.43           C  
ATOM   2243  O   LYS A 271      -7.795   9.370  -8.941  1.00 80.21           O  
ATOM   2244  CB  LYS A 271      -6.550   8.944 -11.581  1.00 80.53           C  
ATOM   2245  CG  LYS A 271      -6.424   8.234 -12.917  1.00 81.35           C  
ATOM   2246  CD  LYS A 271      -4.993   7.804 -13.142  1.00 84.42           C  
ATOM   2247  CE  LYS A 271      -4.842   7.101 -14.474  1.00 87.60           C  
ATOM   2248  NZ  LYS A 271      -5.247   7.989 -15.608  1.00 89.73           N  
ATOM   2249  N   MET A 272      -8.495  11.351  -9.764  1.00 77.97           N  
ATOM   2250  CA  MET A 272      -8.628  11.997  -8.456  1.00 75.95           C  
ATOM   2251  C   MET A 272      -9.912  12.791  -8.410  1.00 74.30           C  
ATOM   2252  O   MET A 272     -10.275  13.442  -9.384  1.00 74.09           O  
ATOM   2253  CB  MET A 272      -7.446  12.934  -8.211  1.00 75.92           C  
ATOM   2254  CG  MET A 272      -7.305  13.345  -6.754  1.00 76.75           C  
ATOM   2255  SD  MET A 272      -5.836  14.316  -6.349  1.00 78.19           S  
ATOM   2256  CE  MET A 272      -4.514  13.210  -6.775  1.00 77.51           C  
ATOM   2257  N   LEU A 273     -10.606  12.745  -7.280  1.00 72.63           N  
ATOM   2258  CA  LEU A 273     -11.780  13.582  -7.103  1.00 70.98           C  
ATOM   2259  C   LEU A 273     -11.394  15.068  -6.991  1.00 69.66           C  
ATOM   2260  O   LEU A 273     -10.226  15.430  -6.808  1.00 68.97           O  
ATOM   2261  CB  LEU A 273     -12.602  13.142  -5.897  1.00 71.22           C  
ATOM   2262  CG  LEU A 273     -13.285  11.781  -5.888  1.00 71.09           C  
ATOM   2263  CD1 LEU A 273     -13.088  11.154  -4.500  1.00 72.48           C  
ATOM   2264  CD2 LEU A 273     -14.770  11.904  -6.239  1.00 69.80           C  
ATOM   2265  N   LEU A 274     -12.399  15.922  -7.124  1.00 68.22           N  
ATOM   2266  CA  LEU A 274     -12.207  17.345  -7.079  1.00 68.63           C  
ATOM   2267  C   LEU A 274     -11.674  17.746  -5.686  1.00 68.88           C  
ATOM   2268  O   LEU A 274     -10.538  18.291  -5.562  1.00 67.56           O  
ATOM   2269  CB  LEU A 274     -13.551  18.017  -7.389  1.00 68.50           C  
ATOM   2270  CG  LEU A 274     -13.625  19.540  -7.241  1.00 69.26           C  
ATOM   2271  CD1 LEU A 274     -14.174  20.170  -8.560  1.00 67.80           C  
ATOM   2272  CD2 LEU A 274     -14.543  19.889  -6.035  1.00 70.41           C  
ATOM   2273  N   GLU A 275     -12.467  17.437  -4.655  1.00 69.92           N  
ATOM   2274  CA  GLU A 275     -12.090  17.729  -3.270  1.00 71.58           C  
ATOM   2275  C   GLU A 275     -10.575  17.730  -3.005  1.00 71.85           C  
ATOM   2276  O   GLU A 275     -10.053  18.608  -2.296  1.00 73.38           O  
ATOM   2277  CB  GLU A 275     -12.819  16.770  -2.315  1.00 72.15           C  
ATOM   2278  CG  GLU A 275     -12.814  17.196  -0.832  1.00 73.38           C  
ATOM   2279  CD  GLU A 275     -13.406  16.135   0.118  1.00 74.00           C  
ATOM   2280  OE1 GLU A 275     -14.661  16.004   0.188  1.00 72.56           O  
ATOM   2281  OE2 GLU A 275     -12.594  15.466   0.809  1.00 73.56           O  
ATOM   2282  N   ASP A 276      -9.876  16.772  -3.596  1.00 71.21           N  
ATOM   2283  CA  ASP A 276      -8.500  16.517  -3.255  1.00 71.21           C  
ATOM   2284  C   ASP A 276      -7.500  17.342  -4.045  1.00 70.87           C  
ATOM   2285  O   ASP A 276      -6.360  17.568  -3.602  1.00 70.53           O  
ATOM   2286  CB  ASP A 276      -8.216  15.032  -3.489  1.00 72.03           C  
ATOM   2287  CG  ASP A 276      -8.954  14.113  -2.494  1.00 73.68           C  
ATOM   2288  OD1 ASP A 276     -10.176  14.286  -2.238  1.00 73.47           O  
ATOM   2289  OD2 ASP A 276      -8.289  13.186  -1.980  1.00 77.11           O  
ATOM   2290  N   VAL A 277      -7.907  17.781  -5.232  1.00 70.47           N  
ATOM   2291  CA  VAL A 277      -6.969  18.449  -6.132  1.00 69.18           C  
ATOM   2292  C   VAL A 277      -6.684  19.802  -5.477  1.00 68.30           C  
ATOM   2293  O   VAL A 277      -5.523  20.187  -5.294  1.00 67.70           O  
ATOM   2294  CB  VAL A 277      -7.501  18.527  -7.603  1.00 69.31           C  
ATOM   2295  CG1 VAL A 277      -6.620  19.423  -8.440  1.00 69.06           C  
ATOM   2296  CG2 VAL A 277      -7.544  17.132  -8.241  1.00 68.52           C  
ATOM   2297  N   LYS A 278      -7.760  20.494  -5.100  1.00 67.61           N  
ATOM   2298  CA  LYS A 278      -7.675  21.741  -4.318  1.00 66.91           C  
ATOM   2299  C   LYS A 278      -6.684  21.580  -3.187  1.00 66.59           C  
ATOM   2300  O   LYS A 278      -5.677  22.314  -3.109  1.00 66.55           O  
ATOM   2301  CB  LYS A 278      -9.048  22.091  -3.741  1.00 66.99           C  
ATOM   2302  CG  LYS A 278     -10.129  22.328  -4.785  1.00 66.33           C  
ATOM   2303  CD  LYS A 278     -11.461  22.472  -4.095  1.00 69.38           C  
ATOM   2304  CE  LYS A 278     -12.460  23.280  -4.900  1.00 72.07           C  
ATOM   2305  NZ  LYS A 278     -12.674  22.741  -6.275  1.00 74.47           N  
ATOM   2306  N   ALA A 279      -6.949  20.594  -2.326  1.00 66.25           N  
ATOM   2307  CA  ALA A 279      -6.080  20.299  -1.192  1.00 64.95           C  
ATOM   2308  C   ALA A 279      -4.675  19.965  -1.582  1.00 64.55           C  
ATOM   2309  O   ALA A 279      -3.758  20.519  -0.997  1.00 64.98           O  
ATOM   2310  CB  ALA A 279      -6.655  19.213  -0.324  1.00 65.50           C  
ATOM   2311  N   ASN A 280      -4.483  19.071  -2.552  1.00 63.80           N  
ATOM   2312  CA  ASN A 280      -3.116  18.661  -2.915  1.00 63.38           C  
ATOM   2313  C   ASN A 280      -2.332  19.803  -3.541  1.00 62.49           C  
ATOM   2314  O   ASN A 280      -1.129  20.002  -3.268  1.00 62.06           O  
ATOM   2315  CB  ASN A 280      -3.084  17.390  -3.789  1.00 63.59           C  
ATOM   2316  CG  ASN A 280      -3.543  16.125  -3.016  1.00 66.95           C  
ATOM   2317  OD1 ASN A 280      -2.792  15.556  -2.204  1.00 68.74           O  
ATOM   2318  ND2 ASN A 280      -4.771  15.675  -3.294  1.00 68.68           N  
ATOM   2319  N   ILE A 281      -3.006  20.567  -4.391  1.00 62.19           N  
ATOM   2320  CA  ILE A 281      -2.354  21.726  -4.997  1.00 62.37           C  
ATOM   2321  C   ILE A 281      -1.928  22.700  -3.885  1.00 60.34           C  
ATOM   2322  O   ILE A 281      -0.752  23.081  -3.776  1.00 59.06           O  
ATOM   2323  CB  ILE A 281      -3.202  22.362  -6.129  1.00 63.42           C  
ATOM   2324  CG1 ILE A 281      -3.369  21.352  -7.282  1.00 65.57           C  
ATOM   2325  CG2 ILE A 281      -2.533  23.619  -6.660  1.00 63.55           C  
ATOM   2326  CD1 ILE A 281      -4.309  21.834  -8.408  1.00 65.93           C  
ATOM   2327  N   THR A 282      -2.872  23.063  -3.027  1.00 59.91           N  
ATOM   2328  CA  THR A 282      -2.513  23.898  -1.875  1.00 60.38           C  
ATOM   2329  C   THR A 282      -1.206  23.475  -1.195  1.00 61.02           C  
ATOM   2330  O   THR A 282      -0.351  24.328  -0.848  1.00 61.62           O  
ATOM   2331  CB  THR A 282      -3.610  23.965  -0.857  1.00 60.48           C  
ATOM   2332  OG1 THR A 282      -4.857  24.303  -1.504  1.00 59.77           O  
ATOM   2333  CG2 THR A 282      -3.243  25.040   0.138  1.00 60.76           C  
ATOM   2334  N   GLU A 283      -1.040  22.159  -1.033  1.00 61.41           N  
ATOM   2335  CA  GLU A 283       0.077  21.579  -0.296  1.00 61.00           C  
ATOM   2336  C   GLU A 283       1.329  21.665  -1.116  1.00 60.84           C  
ATOM   2337  O   GLU A 283       2.426  21.953  -0.595  1.00 61.54           O  
ATOM   2338  CB  GLU A 283      -0.258  20.124   0.146  1.00 62.29           C  
ATOM   2339  CG  GLU A 283      -0.899  20.038   1.592  1.00 64.03           C  
ATOM   2340  CD  GLU A 283      -1.476  18.678   2.012  1.00 67.13           C  
ATOM   2341  OE1 GLU A 283      -0.735  17.658   1.902  1.00 67.81           O  
ATOM   2342  OE2 GLU A 283      -2.674  18.643   2.475  1.00 66.57           O  
ATOM   2343  N   MET A 284       1.193  21.439  -2.418  1.00 60.38           N  
ATOM   2344  CA  MET A 284       2.350  21.557  -3.317  1.00 58.55           C  
ATOM   2345  C   MET A 284       2.789  23.010  -3.374  1.00 56.13           C  
ATOM   2346  O   MET A 284       3.961  23.351  -3.089  1.00 54.85           O  
ATOM   2347  CB  MET A 284       1.985  21.035  -4.702  1.00 58.51           C  
ATOM   2348  CG  MET A 284       1.644  19.576  -4.702  1.00 61.44           C  
ATOM   2349  SD  MET A 284       1.853  18.714  -6.305  1.00 63.68           S  
ATOM   2350  CE  MET A 284       0.118  18.704  -6.760  1.00 54.86           C  
ATOM   2351  N   LEU A 285       1.854  23.879  -3.738  1.00 54.29           N  
ATOM   2352  CA  LEU A 285       2.162  25.328  -3.758  1.00 53.80           C  
ATOM   2353  C   LEU A 285       2.958  25.666  -2.534  1.00 53.03           C  
ATOM   2354  O   LEU A 285       4.075  26.152  -2.634  1.00 53.73           O  
ATOM   2355  CB  LEU A 285       0.898  26.156  -3.768  1.00 53.57           C  
ATOM   2356  CG  LEU A 285       0.477  26.687  -5.134  1.00 52.51           C  
ATOM   2357  CD1 LEU A 285       0.734  25.645  -6.233  1.00 51.72           C  
ATOM   2358  CD2 LEU A 285      -1.022  26.987  -5.008  1.00 52.92           C  
ATOM   2359  N   ALA A 286       2.399  25.359  -1.364  1.00 52.63           N  
ATOM   2360  CA  ALA A 286       3.085  25.625  -0.100  1.00 50.36           C  
ATOM   2361  C   ALA A 286       4.463  25.069  -0.018  1.00 50.59           C  
ATOM   2362  O   ALA A 286       5.357  25.714   0.562  1.00 51.77           O  
ATOM   2363  CB  ALA A 286       2.249  25.153   1.029  1.00 51.59           C  
ATOM   2364  N   GLY A 287       4.690  23.884  -0.593  1.00 49.46           N  
ATOM   2365  CA  GLY A 287       5.998  23.241  -0.481  1.00 45.85           C  
ATOM   2366  C   GLY A 287       7.122  23.878  -1.227  1.00 46.10           C  
ATOM   2367  O   GLY A 287       8.296  23.802  -0.835  1.00 46.39           O  
ATOM   2368  N   GLY A 288       6.798  24.505  -2.355  1.00 47.79           N  
ATOM   2369  CA  GLY A 288       7.845  25.226  -3.191  1.00 43.65           C  
ATOM   2370  C   GLY A 288       8.437  26.474  -2.563  1.00 40.72           C  
ATOM   2371  O   GLY A 288       9.627  26.785  -2.722  1.00 40.76           O  
ATOM   2372  N   VAL A 289       7.586  27.210  -1.823  1.00 37.50           N  
ATOM   2373  CA  VAL A 289       7.977  28.612  -1.272  1.00 34.34           C  
ATOM   2374  C   VAL A 289       9.253  28.837  -0.477  1.00 37.31           C  
ATOM   2375  O   VAL A 289      10.010  29.824  -0.806  1.00 37.14           O  
ATOM   2376  CB  VAL A 289       6.948  29.141  -0.585  1.00 32.54           C  
ATOM   2377  CG1 VAL A 289       7.174  30.717  -0.573  1.00 42.50           C  
ATOM   2378  CG2 VAL A 289       5.663  28.840  -1.269  1.00 25.16           C  
ATOM   2379  N   ASN A 290       9.603  27.997   0.511  1.00 41.73           N  
ATOM   2380  CA  ASN A 290      10.830  28.319   1.356  1.00 44.11           C  
ATOM   2381  C   ASN A 290      11.941  27.320   1.374  1.00 45.65           C  
ATOM   2382  O   ASN A 290      13.138  27.648   1.610  1.00 45.26           O  
ATOM   2383  CB  ASN A 290      10.443  28.648   2.801  1.00 45.45           C  
ATOM   2384  CG  ASN A 290       9.478  29.788   2.899  1.00 49.19           C  
ATOM   2385  OD1 ASN A 290       9.796  30.948   2.519  1.00 56.04           O  
ATOM   2386  ND2 ASN A 290       8.294  29.497   3.424  1.00 54.64           N  
ATOM   2387  N   THR A 291      11.539  26.075   1.131  1.00 48.01           N  
ATOM   2388  CA  THR A 291      12.408  24.924   1.068  1.00 47.82           C  
ATOM   2389  C   THR A 291      13.506  25.096   0.063  1.00 48.34           C  
ATOM   2390  O   THR A 291      14.743  24.979   0.388  1.00 47.64           O  
ATOM   2391  CB  THR A 291      11.521  23.707   0.696  1.00 49.83           C  
ATOM   2392  OG1 THR A 291      10.607  24.065  -0.366  1.00 49.98           O  
ATOM   2393  CG2 THR A 291      10.652  23.239   1.932  1.00 49.69           C  
ATOM   2394  N   THR A 292      13.119  25.413  -1.173  1.00 48.49           N  
ATOM   2395  CA  THR A 292      14.164  25.580  -2.259  1.00 47.27           C  
ATOM   2396  C   THR A 292      14.960  26.806  -1.951  1.00 44.72           C  
ATOM   2397  O   THR A 292      16.255  26.846  -2.039  1.00 42.37           O  
ATOM   2398  CB  THR A 292      13.500  25.577  -3.648  1.00 49.33           C  
ATOM   2399  OG1 THR A 292      12.280  26.391  -3.599  1.00 51.85           O  
ATOM   2400  CG2 THR A 292      12.953  24.107  -3.917  1.00 47.04           C  
ATOM   2401  N   SER A 293      14.210  27.818  -1.515  1.00 43.32           N  
ATOM   2402  CA  SER A 293      14.793  29.116  -1.155  1.00 42.74           C  
ATOM   2403  C   SER A 293      15.934  28.936  -0.157  1.00 44.57           C  
ATOM   2404  O   SER A 293      17.118  29.268  -0.448  1.00 43.93           O  
ATOM   2405  CB  SER A 293      13.716  30.056  -0.651  1.00 43.30           C  
ATOM   2406  OG  SER A 293      12.283  29.720  -0.996  1.00 39.69           O  
ATOM   2407  N   MET A 294      15.619  28.358   1.008  1.00 46.44           N  
ATOM   2408  CA  MET A 294      16.662  28.111   2.046  1.00 46.53           C  
ATOM   2409  C   MET A 294      17.803  27.332   1.529  1.00 46.56           C  
ATOM   2410  O   MET A 294      18.969  27.652   1.781  1.00 47.54           O  
ATOM   2411  CB  MET A 294      16.077  27.365   3.245  1.00 48.23           C  
ATOM   2412  CG  MET A 294      14.971  28.115   4.004  1.00 52.03           C  
ATOM   2413  SD  MET A 294      15.526  29.746   4.620  1.00 58.50           S  
ATOM   2414  CE  MET A 294      13.821  30.400   4.813  1.00 54.67           C  
ATOM   2415  N   THR A 295      17.488  26.270   0.795  1.00 47.54           N  
ATOM   2416  CA  THR A 295      18.534  25.361   0.294  1.00 47.19           C  
ATOM   2417  C   THR A 295      19.415  26.086  -0.681  1.00 45.77           C  
ATOM   2418  O   THR A 295      20.653  26.154  -0.512  1.00 46.08           O  
ATOM   2419  CB  THR A 295      17.943  24.078  -0.363  1.00 47.84           C  
ATOM   2420  OG1 THR A 295      16.760  23.688   0.356  1.00 49.70           O  
ATOM   2421  CG2 THR A 295      18.959  22.972  -0.320  1.00 47.89           C  
ATOM   2422  N   LEU A 296      18.802  26.659  -1.710  1.00 46.24           N  
ATOM   2423  CA  LEU A 296      19.599  27.520  -2.656  1.00 46.78           C  
ATOM   2424  C   LEU A 296      20.473  28.562  -1.962  1.00 45.35           C  
ATOM   2425  O   LEU A 296      21.706  28.682  -2.250  1.00 45.22           O  
ATOM   2426  CB  LEU A 296      18.711  28.105  -3.729  1.00 48.10           C  
ATOM   2427  CG  LEU A 296      18.743  27.570  -5.186  1.00 49.21           C  
ATOM   2428  CD1 LEU A 296      19.671  26.348  -5.504  1.00 47.73           C  
ATOM   2429  CD2 LEU A 296      17.245  27.325  -5.500  1.00 46.21           C  
ATOM   2430  N   GLN A 297      19.889  29.268  -0.990  1.00 44.91           N  
ATOM   2431  CA  GLN A 297      20.738  30.171  -0.208  1.00 46.22           C  
ATOM   2432  C   GLN A 297      21.946  29.595   0.385  1.00 45.65           C  
ATOM   2433  O   GLN A 297      23.035  30.189   0.300  1.00 46.32           O  
ATOM   2434  CB  GLN A 297      19.959  30.879   0.856  1.00 48.37           C  
ATOM   2435  CG  GLN A 297      20.790  32.098   1.383  1.00 53.92           C  
ATOM   2436  CD  GLN A 297      19.933  32.993   2.256  1.00 58.39           C  
ATOM   2437  OE1 GLN A 297      19.895  34.248   2.090  1.00 58.41           O  
ATOM   2438  NE2 GLN A 297      19.203  32.352   3.199  1.00 55.16           N  
ATOM   2439  N   TRP A 298      21.793  28.410   0.989  1.00 46.28           N  
ATOM   2440  CA  TRP A 298      22.921  27.713   1.619  1.00 45.46           C  
ATOM   2441  C   TRP A 298      23.945  27.229   0.632  1.00 46.29           C  
ATOM   2442  O   TRP A 298      25.190  27.301   0.876  1.00 46.43           O  
ATOM   2443  CB  TRP A 298      22.370  26.522   2.384  1.00 47.29           C  
ATOM   2444  CG  TRP A 298      21.740  26.768   3.764  1.00 44.36           C  
ATOM   2445  CD1 TRP A 298      20.409  26.643   4.108  1.00 42.43           C  
ATOM   2446  CD2 TRP A 298      22.440  27.135   4.962  1.00 41.05           C  
ATOM   2447  NE1 TRP A 298      20.230  26.923   5.459  1.00 41.77           N  
ATOM   2448  CE2 TRP A 298      21.476  27.229   5.985  1.00 41.14           C  
ATOM   2449  CE3 TRP A 298      23.791  27.411   5.253  1.00 44.48           C  
ATOM   2450  CZ2 TRP A 298      21.823  27.544   7.270  1.00 44.00           C  
ATOM   2451  CZ3 TRP A 298      24.136  27.757   6.536  1.00 45.28           C  
ATOM   2452  CH2 TRP A 298      23.150  27.827   7.530  1.00 44.18           C  
ATOM   2453  N   HIS A 299      23.467  26.697  -0.498  1.00 47.72           N  
ATOM   2454  CA  HIS A 299      24.423  26.300  -1.599  1.00 47.91           C  
ATOM   2455  C   HIS A 299      25.323  27.490  -1.973  1.00 47.81           C  
ATOM   2456  O   HIS A 299      26.578  27.395  -2.001  1.00 47.70           O  
ATOM   2457  CB  HIS A 299      23.665  25.824  -2.865  1.00 49.64           C  
ATOM   2458  CG  HIS A 299      24.570  25.212  -3.874  1.00 51.09           C  
ATOM   2459  ND1 HIS A 299      25.560  25.937  -4.514  1.00 51.07           N  
ATOM   2460  CD2 HIS A 299      24.744  23.914  -4.245  1.00 53.45           C  
ATOM   2461  CE1 HIS A 299      26.305  25.114  -5.232  1.00 54.59           C  
ATOM   2462  NE2 HIS A 299      25.820  23.884  -5.101  1.00 55.64           N  
ATOM   2463  N   LEU A 300      24.680  28.624  -2.277  1.00 48.08           N  
ATOM   2464  CA  LEU A 300      25.455  29.881  -2.594  1.00 48.42           C  
ATOM   2465  C   LEU A 300      26.375  30.227  -1.452  1.00 48.65           C  
ATOM   2466  O   LEU A 300      27.590  30.443  -1.626  1.00 48.08           O  
ATOM   2467  CB  LEU A 300      24.511  31.064  -2.877  1.00 48.12           C  
ATOM   2468  CG  LEU A 300      23.561  30.854  -4.053  1.00 47.52           C  
ATOM   2469  CD1 LEU A 300      22.253  31.583  -3.966  1.00 47.21           C  
ATOM   2470  CD2 LEU A 300      24.324  31.164  -5.358  1.00 48.79           C  
ATOM   2471  N   TYR A 301      25.801  30.249  -0.248  1.00 50.04           N  
ATOM   2472  CA  TYR A 301      26.635  30.475   0.944  1.00 51.35           C  
ATOM   2473  C   TYR A 301      27.846  29.619   0.853  1.00 50.45           C  
ATOM   2474  O   TYR A 301      28.973  30.116   0.923  1.00 51.14           O  
ATOM   2475  CB  TYR A 301      25.822  30.223   2.237  1.00 52.73           C  
ATOM   2476  CG  TYR A 301      26.648  30.250   3.502  1.00 56.20           C  
ATOM   2477  CD1 TYR A 301      26.685  31.388   4.318  1.00 59.10           C  
ATOM   2478  CD2 TYR A 301      27.413  29.149   3.882  1.00 59.36           C  
ATOM   2479  CE1 TYR A 301      27.441  31.426   5.487  1.00 58.52           C  
ATOM   2480  CE2 TYR A 301      28.192  29.177   5.054  1.00 62.76           C  
ATOM   2481  CZ  TYR A 301      28.186  30.333   5.862  1.00 62.60           C  
ATOM   2482  OH  TYR A 301      28.949  30.364   7.032  1.00 63.66           O  
ATOM   2483  N   GLU A 302      27.641  28.311   0.677  1.00 51.53           N  
ATOM   2484  CA  GLU A 302      28.798  27.334   0.698  1.00 51.51           C  
ATOM   2485  C   GLU A 302      29.788  27.470  -0.421  1.00 51.98           C  
ATOM   2486  O   GLU A 302      31.024  27.342  -0.230  1.00 51.81           O  
ATOM   2487  CB  GLU A 302      28.297  25.899   0.786  1.00 52.18           C  
ATOM   2488  CG  GLU A 302      27.620  25.559   2.144  1.00 51.09           C  
ATOM   2489  CD  GLU A 302      28.622  25.464   3.300  1.00 47.39           C  
ATOM   2490  OE1 GLU A 302      28.159  25.544   4.439  1.00 53.39           O  
ATOM   2491  OE2 GLU A 302      29.844  25.278   3.102  1.00 43.66           O  
ATOM   2492  N   MET A 303      29.266  27.730  -1.617  1.00 53.57           N  
ATOM   2493  CA  MET A 303      30.126  28.142  -2.732  1.00 54.57           C  
ATOM   2494  C   MET A 303      31.028  29.324  -2.433  1.00 54.14           C  
ATOM   2495  O   MET A 303      32.212  29.319  -2.798  1.00 54.25           O  
ATOM   2496  CB  MET A 303      29.271  28.384  -3.937  1.00 55.64           C  
ATOM   2497  CG  MET A 303      28.992  27.062  -4.561  1.00 58.36           C  
ATOM   2498  SD  MET A 303      28.430  27.225  -6.229  1.00 63.04           S  
ATOM   2499  CE  MET A 303      27.016  28.302  -6.004  1.00 58.36           C  
ATOM   2500  N   ALA A 304      30.487  30.329  -1.747  1.00 54.58           N  
ATOM   2501  CA  ALA A 304      31.361  31.428  -1.212  1.00 55.25           C  
ATOM   2502  C   ALA A 304      32.339  31.038  -0.112  1.00 55.54           C  
ATOM   2503  O   ALA A 304      33.448  31.584  -0.030  1.00 56.56           O  
ATOM   2504  CB  ALA A 304      30.545  32.586  -0.793  1.00 54.90           C  
ATOM   2505  N   ARG A 305      31.945  30.086   0.735  1.00 56.73           N  
ATOM   2506  CA  ARG A 305      32.908  29.532   1.737  1.00 57.30           C  
ATOM   2507  C   ARG A 305      34.092  28.822   1.111  1.00 57.65           C  
ATOM   2508  O   ARG A 305      35.195  28.789   1.676  1.00 57.24           O  
ATOM   2509  CB  ARG A 305      32.198  28.604   2.697  1.00 57.08           C  
ATOM   2510  CG  ARG A 305      31.500  29.337   3.834  1.00 58.27           C  
ATOM   2511  CD  ARG A 305      32.410  29.362   5.095  1.00 62.25           C  
ATOM   2512  NE  ARG A 305      33.142  28.097   5.305  1.00 62.20           N  
ATOM   2513  CZ  ARG A 305      32.567  26.910   5.531  1.00 60.14           C  
ATOM   2514  NH1 ARG A 305      31.245  26.793   5.561  1.00 57.73           N  
ATOM   2515  NH2 ARG A 305      33.325  25.836   5.701  1.00 58.64           N  
ATOM   2516  N   SER A 306      33.873  28.251  -0.071  1.00 58.69           N  
ATOM   2517  CA  SER A 306      34.949  27.540  -0.756  1.00 59.83           C  
ATOM   2518  C   SER A 306      35.005  27.822  -2.246  1.00 60.69           C  
ATOM   2519  O   SER A 306      34.268  27.218  -3.060  1.00 60.88           O  
ATOM   2520  CB  SER A 306      34.806  26.043  -0.526  1.00 59.21           C  
ATOM   2521  OG  SER A 306      33.425  25.748  -0.480  1.00 59.58           O  
ATOM   2522  N   LEU A 307      35.913  28.713  -2.615  1.00 61.52           N  
ATOM   2523  CA  LEU A 307      36.071  29.123  -4.006  1.00 61.47           C  
ATOM   2524  C   LEU A 307      36.539  27.938  -4.907  1.00 62.21           C  
ATOM   2525  O   LEU A 307      35.963  27.686  -5.986  1.00 61.56           O  
ATOM   2526  CB  LEU A 307      37.011  30.339  -4.065  1.00 59.98           C  
ATOM   2527  CG  LEU A 307      36.517  31.556  -3.247  1.00 57.43           C  
ATOM   2528  CD1 LEU A 307      37.294  32.810  -3.631  1.00 56.26           C  
ATOM   2529  CD2 LEU A 307      35.033  31.800  -3.419  1.00 53.04           C  
ATOM   2530  N   ASN A 308      37.563  27.218  -4.461  1.00 62.56           N  
ATOM   2531  CA  ASN A 308      38.038  26.074  -5.222  1.00 63.64           C  
ATOM   2532  C   ASN A 308      36.920  25.099  -5.662  1.00 63.08           C  
ATOM   2533  O   ASN A 308      37.039  24.425  -6.685  1.00 63.26           O  
ATOM   2534  CB  ASN A 308      39.073  25.286  -4.457  1.00 64.25           C  
ATOM   2535  CG  ASN A 308      39.516  24.069  -5.230  1.00 67.09           C  
ATOM   2536  OD1 ASN A 308      39.537  24.106  -6.487  1.00 67.13           O  
ATOM   2537  ND2 ASN A 308      39.871  22.974  -4.507  1.00 67.09           N  
ATOM   2538  N   VAL A 309      35.837  25.051  -4.889  1.00 62.35           N  
ATOM   2539  CA  VAL A 309      34.721  24.177  -5.209  1.00 61.12           C  
ATOM   2540  C   VAL A 309      33.773  24.895  -6.135  1.00 62.59           C  
ATOM   2541  O   VAL A 309      33.288  24.320  -7.121  1.00 63.71           O  
ATOM   2542  CB  VAL A 309      34.011  23.681  -3.932  1.00 60.60           C  
ATOM   2543  CG1 VAL A 309      32.602  23.128  -4.217  1.00 58.54           C  
ATOM   2544  CG2 VAL A 309      34.883  22.660  -3.235  1.00 57.35           C  
ATOM   2545  N   GLN A 310      33.495  26.157  -5.819  1.00 63.38           N  
ATOM   2546  CA  GLN A 310      32.833  27.064  -6.761  1.00 63.52           C  
ATOM   2547  C   GLN A 310      33.371  27.008  -8.193  1.00 64.12           C  
ATOM   2548  O   GLN A 310      32.593  27.007  -9.112  1.00 64.48           O  
ATOM   2549  CB  GLN A 310      32.873  28.503  -6.273  1.00 62.44           C  
ATOM   2550  CG  GLN A 310      31.821  29.300  -7.002  1.00 61.44           C  
ATOM   2551  CD  GLN A 310      31.865  30.791  -6.775  1.00 57.52           C  
ATOM   2552  OE1 GLN A 310      30.921  31.490  -7.166  1.00 56.26           O  
ATOM   2553  NE2 GLN A 310      32.940  31.293  -6.171  1.00 55.45           N  
ATOM   2554  N   GLU A 311      34.692  26.968  -8.353  1.00 65.93           N  
ATOM   2555  CA  GLU A 311      35.317  26.874  -9.665  1.00 68.20           C  
ATOM   2556  C   GLU A 311      35.181  25.507 -10.368  1.00 69.35           C  
ATOM   2557  O   GLU A 311      34.980  25.459 -11.596  1.00 69.40           O  
ATOM   2558  CB  GLU A 311      36.797  27.269  -9.595  1.00 68.64           C  
ATOM   2559  CG  GLU A 311      37.081  28.815  -9.466  1.00 72.63           C  
ATOM   2560  CD  GLU A 311      36.105  29.717 -10.241  1.00 76.25           C  
ATOM   2561  OE1 GLU A 311      36.124  29.687 -11.507  1.00 77.71           O  
ATOM   2562  OE2 GLU A 311      35.320  30.452  -9.573  1.00 76.19           O  
ATOM   2563  N   MET A 312      35.307  24.418  -9.603  1.00 69.87           N  
ATOM   2564  CA  MET A 312      35.063  23.068 -10.131  1.00 69.71           C  
ATOM   2565  C   MET A 312      33.663  22.913 -10.671  1.00 69.35           C  
ATOM   2566  O   MET A 312      33.461  22.186 -11.652  1.00 70.05           O  
ATOM   2567  CB  MET A 312      35.315  21.990  -9.075  1.00 69.89           C  
ATOM   2568  CG  MET A 312      36.781  21.892  -8.676  1.00 70.71           C  
ATOM   2569  SD  MET A 312      37.110  20.689  -7.352  1.00 73.00           S  
ATOM   2570  CE  MET A 312      35.696  20.896  -6.224  1.00 67.32           C  
ATOM   2571  N   LEU A 313      32.699  23.585 -10.041  1.00 68.48           N  
ATOM   2572  CA  LEU A 313      31.319  23.562 -10.511  1.00 68.23           C  
ATOM   2573  C   LEU A 313      31.142  24.441 -11.731  1.00 69.08           C  
ATOM   2574  O   LEU A 313      30.308  24.153 -12.602  1.00 69.77           O  
ATOM   2575  CB  LEU A 313      30.367  24.062  -9.434  1.00 67.43           C  
ATOM   2576  CG  LEU A 313      30.142  23.165  -8.226  1.00 66.31           C  
ATOM   2577  CD1 LEU A 313      29.113  23.747  -7.263  1.00 60.01           C  
ATOM   2578  CD2 LEU A 313      29.730  21.758  -8.677  1.00 63.82           C  
ATOM   2579  N   ARG A 314      31.911  25.527 -11.792  1.00 69.18           N  
ATOM   2580  CA  ARG A 314      31.809  26.419 -12.907  1.00 69.54           C  
ATOM   2581  C   ARG A 314      32.390  25.671 -14.083  1.00 69.91           C  
ATOM   2582  O   ARG A 314      31.810  25.707 -15.177  1.00 70.48           O  
ATOM   2583  CB  ARG A 314      32.506  27.786 -12.701  1.00 69.23           C  
ATOM   2584  CG  ARG A 314      31.831  28.920 -13.578  1.00 68.79           C  
ATOM   2585  CD  ARG A 314      32.499  30.308 -13.528  1.00 68.35           C  
ATOM   2586  NE  ARG A 314      32.952  30.696 -12.187  1.00 66.57           N  
ATOM   2587  CZ  ARG A 314      32.130  31.103 -11.222  1.00 64.09           C  
ATOM   2588  NH1 ARG A 314      32.646  31.398 -10.044  1.00 65.67           N  
ATOM   2589  NH2 ARG A 314      30.815  31.196 -11.430  1.00 57.57           N  
ATOM   2590  N   GLU A 315      33.525  24.994 -13.853  1.00 69.71           N  
ATOM   2591  CA  GLU A 315      34.193  24.215 -14.910  1.00 69.97           C  
ATOM   2592  C   GLU A 315      33.315  23.149 -15.534  1.00 69.83           C  
ATOM   2593  O   GLU A 315      33.392  22.948 -16.715  1.00 69.94           O  
ATOM   2594  CB  GLU A 315      35.478  23.539 -14.438  1.00 69.97           C  
ATOM   2595  CG  GLU A 315      36.655  24.459 -14.182  1.00 71.07           C  
ATOM   2596  CD  GLU A 315      37.314  24.992 -15.444  1.00 72.09           C  
ATOM   2597  OE1 GLU A 315      36.604  25.584 -16.284  1.00 73.47           O  
ATOM   2598  OE2 GLU A 315      38.554  24.858 -15.581  1.00 73.21           O  
ATOM   2599  N   GLU A 316      32.496  22.475 -14.728  1.00 69.98           N  
ATOM   2600  CA  GLU A 316      31.657  21.386 -15.216  1.00 70.03           C  
ATOM   2601  C   GLU A 316      30.378  21.914 -15.825  1.00 70.22           C  
ATOM   2602  O   GLU A 316      29.738  21.221 -16.623  1.00 70.86           O  
ATOM   2603  CB  GLU A 316      31.348  20.351 -14.113  1.00 69.84           C  
ATOM   2604  CG  GLU A 316      30.463  19.155 -14.542  1.00 68.95           C  
ATOM   2605  CD  GLU A 316      30.366  18.032 -13.501  1.00 65.19           C  
ATOM   2606  OE1 GLU A 316      31.431  17.470 -13.147  1.00 62.51           O  
ATOM   2607  OE2 GLU A 316      29.216  17.712 -13.084  1.00 62.20           O  
ATOM   2608  N   VAL A 317      29.987  23.127 -15.458  1.00 70.32           N  
ATOM   2609  CA  VAL A 317      28.765  23.712 -16.037  1.00 70.46           C  
ATOM   2610  C   VAL A 317      29.112  24.342 -17.411  1.00 70.80           C  
ATOM   2611  O   VAL A 317      28.398  24.143 -18.405  1.00 70.49           O  
ATOM   2612  CB  VAL A 317      28.062  24.680 -15.070  1.00 70.15           C  
ATOM   2613  CG1 VAL A 317      27.102  25.587 -15.817  1.00 70.69           C  
ATOM   2614  CG2 VAL A 317      27.297  23.900 -14.035  1.00 68.44           C  
ATOM   2615  N   LEU A 318      30.222  25.074 -17.449  1.00 71.11           N  
ATOM   2616  CA  LEU A 318      30.744  25.628 -18.694  1.00 71.71           C  
ATOM   2617  C   LEU A 318      31.360  24.554 -19.599  1.00 72.56           C  
ATOM   2618  O   LEU A 318      31.966  24.857 -20.630  1.00 72.96           O  
ATOM   2619  CB  LEU A 318      31.792  26.719 -18.403  1.00 71.17           C  
ATOM   2620  CG  LEU A 318      31.304  28.080 -17.884  1.00 69.30           C  
ATOM   2621  CD1 LEU A 318      32.505  29.004 -17.723  1.00 68.30           C  
ATOM   2622  CD2 LEU A 318      30.246  28.704 -18.779  1.00 66.33           C  
ATOM   2623  N   ASN A 319      31.203  23.297 -19.202  1.00 73.29           N  
ATOM   2624  CA  ASN A 319      31.791  22.179 -19.929  1.00 73.44           C  
ATOM   2625  C   ASN A 319      30.681  21.357 -20.529  1.00 73.92           C  
ATOM   2626  O   ASN A 319      30.889  20.644 -21.488  1.00 74.85           O  
ATOM   2627  CB  ASN A 319      32.581  21.312 -18.979  1.00 72.73           C  
ATOM   2628  CG  ASN A 319      33.700  20.597 -19.653  1.00 73.16           C  
ATOM   2629  OD1 ASN A 319      33.470  19.662 -20.435  1.00 75.40           O  
ATOM   2630  ND2 ASN A 319      34.933  20.998 -19.344  1.00 67.85           N  
ATOM   2631  N   ALA A 320      29.493  21.467 -19.949  1.00 73.96           N  
ATOM   2632  CA  ALA A 320      28.340  20.812 -20.475  1.00 74.77           C  
ATOM   2633  C   ALA A 320      27.575  21.830 -21.301  1.00 75.82           C  
ATOM   2634  O   ALA A 320      26.450  21.573 -21.752  1.00 76.45           O  
ATOM   2635  CB  ALA A 320      27.471  20.257 -19.339  1.00 74.43           C  
ATOM   2636  N   ARG A 321      28.185  22.996 -21.493  1.00 76.84           N  
ATOM   2637  CA  ARG A 321      27.625  24.044 -22.369  1.00 77.71           C  
ATOM   2638  C   ARG A 321      28.354  23.979 -23.735  1.00 78.26           C  
ATOM   2639  O   ARG A 321      27.761  23.590 -24.747  1.00 78.52           O  
ATOM   2640  CB  ARG A 321      27.745  25.428 -21.680  1.00 77.44           C  
ATOM   2641  CG  ARG A 321      27.150  26.615 -22.405  1.00 77.40           C  
ATOM   2642  CD  ARG A 321      25.758  26.337 -22.930  1.00 79.14           C  
ATOM   2643  NE  ARG A 321      24.733  26.304 -21.890  1.00 81.69           N  
ATOM   2644  CZ  ARG A 321      23.810  27.251 -21.708  1.00 82.72           C  
ATOM   2645  NH1 ARG A 321      22.894  27.137 -20.747  1.00 82.57           N  
ATOM   2646  NH2 ARG A 321      23.802  28.319 -22.492  1.00 84.45           N  
ATOM   2647  N   ARG A 322      29.640  24.331 -23.731  1.00 78.80           N  
ATOM   2648  CA  ARG A 322      30.522  24.191 -24.899  1.00 79.64           C  
ATOM   2649  C   ARG A 322      30.969  22.719 -25.181  1.00 80.54           C  
ATOM   2650  O   ARG A 322      32.046  22.481 -25.770  1.00 80.33           O  
ATOM   2651  CB  ARG A 322      31.764  25.095 -24.721  1.00 79.44           C  
ATOM   2652  CG  ARG A 322      32.610  24.754 -23.481  1.00 79.16           C  
ATOM   2653  CD  ARG A 322      33.888  25.576 -23.396  1.00 79.95           C  
ATOM   2654  NE  ARG A 322      34.837  25.102 -22.379  1.00 78.97           N  
ATOM   2655  CZ  ARG A 322      35.652  24.055 -22.525  1.00 80.35           C  
ATOM   2656  NH1 ARG A 322      35.632  23.325 -23.643  1.00 79.86           N  
ATOM   2657  NH2 ARG A 322      36.486  23.719 -21.543  1.00 80.35           N  
ATOM   2658  N   GLN A 323      30.151  21.756 -24.754  1.00 81.29           N  
ATOM   2659  CA  GLN A 323      30.422  20.320 -24.989  1.00 82.13           C  
ATOM   2660  C   GLN A 323      29.090  19.604 -24.842  1.00 82.67           C  
ATOM   2661  O   GLN A 323      29.002  18.517 -24.257  1.00 83.06           O  
ATOM   2662  CB  GLN A 323      31.471  19.780 -24.006  1.00 82.29           C  
ATOM   2663  CG  GLN A 323      32.099  18.439 -24.379  1.00 83.15           C  
ATOM   2664  CD  GLN A 323      33.090  17.930 -23.321  1.00 83.85           C  
ATOM   2665  OE1 GLN A 323      34.271  18.291 -23.331  1.00 84.13           O  
ATOM   2666  NE2 GLN A 323      32.607  17.077 -22.404  1.00 84.81           N  
ATOM   2667  N   ALA A 324      28.047  20.249 -25.360  1.00 83.20           N  
ATOM   2668  CA  ALA A 324      26.718  19.665 -25.463  1.00 84.20           C  
ATOM   2669  C   ALA A 324      26.010  20.460 -26.552  1.00 85.10           C  
ATOM   2670  O   ALA A 324      25.124  19.935 -27.250  1.00 85.67           O  
ATOM   2671  CB  ALA A 324      25.940  19.803 -24.166  1.00 83.85           C  
ATOM   2672  N   GLU A 325      26.410  21.731 -26.677  1.00 85.52           N  
ATOM   2673  CA  GLU A 325      25.868  22.644 -27.680  1.00 85.68           C  
ATOM   2674  C   GLU A 325      24.349  22.691 -27.623  1.00 84.93           C  
ATOM   2675  O   GLU A 325      23.728  23.720 -27.921  1.00 85.22           O  
ATOM   2676  CB  GLU A 325      26.355  22.228 -29.070  1.00 86.45           C  
ATOM   2677  CG  GLU A 325      25.591  22.818 -30.253  1.00 88.97           C  
ATOM   2678  CD  GLU A 325      26.023  22.173 -31.557  1.00 92.35           C  
ATOM   2679  OE1 GLU A 325      26.526  21.016 -31.500  1.00 93.38           O  
ATOM   2680  OE2 GLU A 325      25.859  22.814 -32.628  1.00 93.13           O  
ATOM   2681  N   GLY A 326      23.749  21.569 -27.237  1.00 84.05           N  
ATOM   2682  CA  GLY A 326      22.303  21.472 -27.118  1.00 83.08           C  
ATOM   2683  C   GLY A 326      21.793  22.389 -26.044  1.00 82.19           C  
ATOM   2684  O   GLY A 326      22.571  23.020 -25.313  1.00 81.95           O  
ATOM   2685  N   ASP A 327      20.472  22.470 -25.946  1.00 81.64           N  
ATOM   2686  CA  ASP A 327      19.841  23.318 -24.969  1.00 81.20           C  
ATOM   2687  C   ASP A 327      20.142  22.764 -23.584  1.00 80.95           C  
ATOM   2688  O   ASP A 327      21.144  22.062 -23.360  1.00 80.97           O  
ATOM   2689  CB  ASP A 327      18.310  23.434 -25.233  1.00 81.20           C  
ATOM   2690  CG  ASP A 327      17.664  24.681 -24.558  1.00 81.60           C  
ATOM   2691  OD1 ASP A 327      16.438  24.656 -24.328  1.00 80.42           O  
ATOM   2692  OD2 ASP A 327      18.361  25.691 -24.263  1.00 82.04           O  
ATOM   2693  N   ILE A 328      19.262  23.109 -22.638  1.00 80.56           N  
ATOM   2694  CA  ILE A 328      19.432  22.743 -21.251  1.00 79.82           C  
ATOM   2695  C   ILE A 328      19.225  21.243 -20.995  1.00 79.88           C  
ATOM   2696  O   ILE A 328      19.996  20.615 -20.252  1.00 79.59           O  
ATOM   2697  CB  ILE A 328      18.525  23.653 -20.396  1.00 79.40           C  
ATOM   2698  CG1 ILE A 328      19.073  23.748 -18.979  1.00 78.06           C  
ATOM   2699  CG2 ILE A 328      17.043  23.262 -20.504  1.00 78.85           C  
ATOM   2700  CD1 ILE A 328      20.536  24.079 -18.972  1.00 76.04           C  
ATOM   2701  N   SER A 329      18.195  20.683 -21.627  1.00 79.77           N  
ATOM   2702  CA  SER A 329      17.917  19.259 -21.560  1.00 79.77           C  
ATOM   2703  C   SER A 329      19.197  18.425 -21.674  1.00 80.03           C  
ATOM   2704  O   SER A 329      19.537  17.665 -20.759  1.00 80.28           O  
ATOM   2705  CB  SER A 329      16.921  18.885 -22.654  1.00 79.64           C  
ATOM   2706  OG  SER A 329      15.803  19.758 -22.621  1.00 79.38           O  
ATOM   2707  N   LYS A 330      19.917  18.588 -22.780  1.00 79.93           N  
ATOM   2708  CA  LYS A 330      21.120  17.799 -23.036  1.00 79.87           C  
ATOM   2709  C   LYS A 330      22.218  17.920 -21.973  1.00 79.68           C  
ATOM   2710  O   LYS A 330      22.972  16.962 -21.721  1.00 79.89           O  
ATOM   2711  CB  LYS A 330      21.699  18.126 -24.427  1.00 80.22           C  
ATOM   2712  CG  LYS A 330      20.761  17.770 -25.618  1.00 82.04           C  
ATOM   2713  CD  LYS A 330      21.245  18.316 -26.994  1.00 82.65           C  
ATOM   2714  CE  LYS A 330      20.073  18.440 -28.006  1.00 83.27           C  
ATOM   2715  NZ  LYS A 330      20.397  19.291 -29.200  1.00 82.86           N  
ATOM   2716  N   MET A 331      22.332  19.089 -21.346  1.00 79.12           N  
ATOM   2717  CA  MET A 331      23.428  19.292 -20.400  1.00 78.54           C  
ATOM   2718  C   MET A 331      23.092  18.856 -18.962  1.00 78.00           C  
ATOM   2719  O   MET A 331      23.980  18.737 -18.131  1.00 77.93           O  
ATOM   2720  CB  MET A 331      23.999  20.708 -20.478  1.00 78.53           C  
ATOM   2721  CG  MET A 331      22.974  21.825 -20.528  1.00 78.95           C  
ATOM   2722  SD  MET A 331      23.826  23.421 -20.649  1.00 79.32           S  
ATOM   2723  CE  MET A 331      24.380  23.670 -18.953  1.00 78.52           C  
ATOM   2724  N   LEU A 332      21.813  18.593 -18.702  1.00 77.24           N  
ATOM   2725  CA  LEU A 332      21.350  18.112 -17.388  1.00 76.29           C  
ATOM   2726  C   LEU A 332      21.823  16.709 -16.993  1.00 76.12           C  
ATOM   2727  O   LEU A 332      21.445  16.193 -15.928  1.00 76.45           O  
ATOM   2728  CB  LEU A 332      19.815  18.109 -17.319  1.00 75.57           C  
ATOM   2729  CG  LEU A 332      19.034  19.409 -17.433  1.00 75.10           C  
ATOM   2730  CD1 LEU A 332      17.571  19.196 -17.059  1.00 73.16           C  
ATOM   2731  CD2 LEU A 332      19.672  20.468 -16.556  1.00 75.54           C  
ATOM   2732  N   GLN A 333      22.631  16.086 -17.842  1.00 75.12           N  
ATOM   2733  CA  GLN A 333      23.049  14.721 -17.598  1.00 73.86           C  
ATOM   2734  C   GLN A 333      24.537  14.755 -17.619  1.00 73.27           C  
ATOM   2735  O   GLN A 333      25.193  13.755 -17.353  1.00 72.61           O  
ATOM   2736  CB  GLN A 333      22.513  13.803 -18.678  1.00 73.90           C  
ATOM   2737  CG  GLN A 333      21.093  14.137 -19.110  1.00 74.17           C  
ATOM   2738  CD  GLN A 333      20.087  13.769 -18.070  1.00 76.78           C  
ATOM   2739  OE1 GLN A 333      20.376  12.955 -17.198  1.00 80.03           O  
ATOM   2740  NE2 GLN A 333      18.874  14.342 -18.157  1.00 77.95           N  
ATOM   2741  N   MET A 334      25.078  15.928 -17.938  1.00 72.98           N  
ATOM   2742  CA  MET A 334      26.517  16.126 -17.969  1.00 72.96           C  
ATOM   2743  C   MET A 334      27.021  16.960 -16.776  1.00 71.93           C  
ATOM   2744  O   MET A 334      28.138  17.496 -16.796  1.00 71.76           O  
ATOM   2745  CB  MET A 334      26.940  16.764 -19.299  1.00 74.04           C  
ATOM   2746  CG  MET A 334      27.004  15.830 -20.515  1.00 76.03           C  
ATOM   2747  SD  MET A 334      28.214  16.407 -21.754  1.00 83.16           S  
ATOM   2748  CE  MET A 334      29.818  16.192 -20.941  1.00 78.73           C  
ATOM   2749  N   VAL A 335      26.207  17.044 -15.729  1.00 71.02           N  
ATOM   2750  CA  VAL A 335      26.598  17.810 -14.529  1.00 70.47           C  
ATOM   2751  C   VAL A 335      26.594  17.097 -13.141  1.00 69.27           C  
ATOM   2752  O   VAL A 335      26.124  17.666 -12.174  1.00 68.90           O  
ATOM   2753  CB  VAL A 335      25.805  19.159 -14.435  1.00 70.57           C  
ATOM   2754  CG1 VAL A 335      26.295  20.147 -15.483  1.00 70.33           C  
ATOM   2755  CG2 VAL A 335      24.286  18.927 -14.551  1.00 69.36           C  
ATOM   2756  N   PRO A 336      27.137  15.875 -13.060  1.00 68.23           N  
ATOM   2757  CA  PRO A 336      27.099  15.088 -11.813  1.00 67.11           C  
ATOM   2758  C   PRO A 336      27.589  15.843 -10.537  1.00 65.96           C  
ATOM   2759  O   PRO A 336      26.887  15.866  -9.532  1.00 65.30           O  
ATOM   2760  CB  PRO A 336      28.032  13.914 -12.127  1.00 66.84           C  
ATOM   2761  CG  PRO A 336      28.999  14.473 -13.177  1.00 66.97           C  
ATOM   2762  CD  PRO A 336      28.020  15.229 -14.054  1.00 68.07           C  
ATOM   2763  N   LEU A 337      28.778  16.444 -10.605  1.00 65.23           N  
ATOM   2764  CA  LEU A 337      29.300  17.275  -9.509  1.00 64.21           C  
ATOM   2765  C   LEU A 337      28.290  18.321  -9.020  1.00 64.14           C  
ATOM   2766  O   LEU A 337      28.225  18.625  -7.822  1.00 64.94           O  
ATOM   2767  CB  LEU A 337      30.542  18.012  -9.943  1.00 64.00           C  
ATOM   2768  CG  LEU A 337      31.945  17.449  -9.732  1.00 64.57           C  
ATOM   2769  CD1 LEU A 337      32.274  17.355  -8.230  1.00 66.23           C  
ATOM   2770  CD2 LEU A 337      32.136  16.112 -10.455  1.00 64.39           C  
ATOM   2771  N   LEU A 338      27.500  18.868  -9.933  1.00 62.26           N  
ATOM   2772  CA  LEU A 338      26.530  19.855  -9.537  1.00 61.91           C  
ATOM   2773  C   LEU A 338      25.450  19.228  -8.696  1.00 61.25           C  
ATOM   2774  O   LEU A 338      25.197  19.671  -7.595  1.00 62.36           O  
ATOM   2775  CB  LEU A 338      25.914  20.653 -10.723  1.00 61.70           C  
ATOM   2776  CG  LEU A 338      24.883  21.730 -10.283  1.00 61.29           C  
ATOM   2777  CD1 LEU A 338      25.601  22.804  -9.508  1.00 60.56           C  
ATOM   2778  CD2 LEU A 338      24.046  22.350 -11.411  1.00 61.67           C  
ATOM   2779  N   LYS A 339      24.787  18.216  -9.239  1.00 61.03           N  
ATOM   2780  CA  LYS A 339      23.734  17.488  -8.530  1.00 59.53           C  
ATOM   2781  C   LYS A 339      24.235  16.956  -7.166  1.00 59.01           C  
ATOM   2782  O   LYS A 339      23.561  17.085  -6.139  1.00 59.00           O  
ATOM   2783  CB  LYS A 339      23.268  16.348  -9.408  1.00 59.71           C  
ATOM   2784  CG  LYS A 339      22.734  16.781 -10.787  1.00 60.36           C  
ATOM   2785  CD  LYS A 339      21.944  15.660 -11.429  1.00 61.39           C  
ATOM   2786  CE  LYS A 339      21.301  16.071 -12.743  1.00 63.18           C  
ATOM   2787  NZ  LYS A 339      20.007  15.310 -12.949  1.00 62.90           N  
ATOM   2788  N   ALA A 340      25.433  16.378  -7.169  1.00 57.67           N  
ATOM   2789  CA  ALA A 340      26.069  15.974  -5.947  1.00 56.75           C  
ATOM   2790  C   ALA A 340      26.246  17.188  -5.003  1.00 57.37           C  
ATOM   2791  O   ALA A 340      26.113  17.063  -3.774  1.00 57.64           O  
ATOM   2792  CB  ALA A 340      27.416  15.330  -6.250  1.00 55.89           C  
ATOM   2793  N   SER A 341      26.571  18.342  -5.578  1.00 56.66           N  
ATOM   2794  CA  SER A 341      26.670  19.600  -4.817  1.00 55.19           C  
ATOM   2795  C   SER A 341      25.432  19.892  -4.034  1.00 53.12           C  
ATOM   2796  O   SER A 341      25.517  20.331  -2.921  1.00 53.41           O  
ATOM   2797  CB  SER A 341      26.903  20.769  -5.766  1.00 56.15           C  
ATOM   2798  OG  SER A 341      27.535  21.848  -5.087  1.00 59.68           O  
ATOM   2799  N   ILE A 342      24.272  19.643  -4.619  1.00 51.43           N  
ATOM   2800  CA  ILE A 342      23.034  19.843  -3.923  1.00 51.15           C  
ATOM   2801  C   ILE A 342      22.719  18.852  -2.800  1.00 53.41           C  
ATOM   2802  O   ILE A 342      21.787  19.097  -1.980  1.00 55.43           O  
ATOM   2803  CB  ILE A 342      21.950  19.628  -4.844  1.00 49.67           C  
ATOM   2804  CG1 ILE A 342      21.914  20.736  -5.879  1.00 50.68           C  
ATOM   2805  CG2 ILE A 342      20.664  19.522  -4.089  1.00 49.79           C  
ATOM   2806  CD1 ILE A 342      20.592  20.683  -6.666  1.00 51.78           C  
ATOM   2807  N   LYS A 343      23.427  17.711  -2.794  1.00 53.64           N  
ATOM   2808  CA  LYS A 343      23.171  16.698  -1.823  1.00 53.14           C  
ATOM   2809  C   LYS A 343      24.123  17.087  -0.692  1.00 52.37           C  
ATOM   2810  O   LYS A 343      23.760  17.017   0.459  1.00 52.41           O  
ATOM   2811  CB  LYS A 343      23.490  15.291  -2.391  1.00 54.57           C  
ATOM   2812  CG  LYS A 343      22.407  14.559  -3.270  1.00 54.74           C  
ATOM   2813  CD  LYS A 343      23.169  13.458  -4.030  1.00 55.72           C  
ATOM   2814  CE  LYS A 343      22.339  12.727  -5.096  1.00 59.96           C  
ATOM   2815  NZ  LYS A 343      23.219  11.627  -5.731  1.00 58.66           N  
ATOM   2816  N   GLU A 344      25.341  17.492  -1.048  1.00 51.77           N  
ATOM   2817  CA  GLU A 344      26.297  17.997  -0.075  1.00 51.74           C  
ATOM   2818  C   GLU A 344      25.709  19.231   0.687  1.00 53.23           C  
ATOM   2819  O   GLU A 344      26.181  19.617   1.772  1.00 54.91           O  
ATOM   2820  CB  GLU A 344      27.586  18.346  -0.778  1.00 50.77           C  
ATOM   2821  CG  GLU A 344      28.789  18.756   0.120  1.00 50.29           C  
ATOM   2822  CD  GLU A 344      29.203  17.724   1.195  1.00 45.53           C  
ATOM   2823  OE1 GLU A 344      28.321  17.077   1.759  1.00 40.77           O  
ATOM   2824  OE2 GLU A 344      30.414  17.595   1.475  1.00 41.49           O  
ATOM   2825  N   THR A 345      24.642  19.805   0.141  1.00 52.26           N  
ATOM   2826  CA  THR A 345      24.039  20.916   0.775  1.00 51.16           C  
ATOM   2827  C   THR A 345      23.023  20.365   1.702  1.00 50.44           C  
ATOM   2828  O   THR A 345      23.066  20.674   2.886  1.00 51.16           O  
ATOM   2829  CB  THR A 345      23.464  22.003  -0.256  1.00 50.79           C  
ATOM   2830  OG1 THR A 345      24.588  22.714  -0.789  1.00 51.25           O  
ATOM   2831  CG2 THR A 345      22.547  23.012   0.389  1.00 49.17           C  
ATOM   2832  N   LEU A 346      22.071  19.587   1.189  1.00 48.54           N  
ATOM   2833  CA  LEU A 346      21.133  18.929   2.094  1.00 47.22           C  
ATOM   2834  C   LEU A 346      21.852  18.176   3.310  1.00 45.61           C  
ATOM   2835  O   LEU A 346      21.315  18.104   4.391  1.00 44.76           O  
ATOM   2836  CB  LEU A 346      20.158  18.043   1.369  1.00 46.93           C  
ATOM   2837  CG  LEU A 346      18.907  18.716   0.812  1.00 49.52           C  
ATOM   2838  CD1 LEU A 346      18.470  19.967   1.665  1.00 46.48           C  
ATOM   2839  CD2 LEU A 346      19.177  19.161  -0.616  1.00 52.75           C  
ATOM   2840  N   ARG A 347      23.061  17.674   3.092  1.00 43.66           N  
ATOM   2841  CA  ARG A 347      23.835  17.086   4.132  1.00 43.18           C  
ATOM   2842  C   ARG A 347      24.126  18.066   5.290  1.00 43.16           C  
ATOM   2843  O   ARG A 347      23.914  17.765   6.472  1.00 43.83           O  
ATOM   2844  CB  ARG A 347      25.198  16.547   3.591  1.00 41.80           C  
ATOM   2845  CG  ARG A 347      25.790  15.539   4.588  1.00 39.48           C  
ATOM   2846  CD  ARG A 347      27.265  15.235   4.502  1.00 37.63           C  
ATOM   2847  NE  ARG A 347      28.210  16.329   4.225  1.00 40.34           N  
ATOM   2848  CZ  ARG A 347      28.880  17.094   5.098  1.00 45.80           C  
ATOM   2849  NH1 ARG A 347      29.761  18.011   4.657  1.00 45.16           N  
ATOM   2850  NH2 ARG A 347      28.706  16.974   6.406  1.00 49.25           N  
ATOM   2851  N   LEU A 348      24.687  19.208   4.919  1.00 43.61           N  
ATOM   2852  CA  LEU A 348      25.051  20.274   5.845  1.00 42.06           C  
ATOM   2853  C   LEU A 348      23.885  21.125   6.278  1.00 41.64           C  
ATOM   2854  O   LEU A 348      23.980  21.760   7.280  1.00 45.06           O  
ATOM   2855  CB  LEU A 348      26.098  21.124   5.240  1.00 40.62           C  
ATOM   2856  CG  LEU A 348      27.500  20.600   5.126  1.00 41.08           C  
ATOM   2857  CD1 LEU A 348      28.239  21.652   4.445  1.00 42.65           C  
ATOM   2858  CD2 LEU A 348      28.182  20.366   6.485  1.00 45.53           C  
ATOM   2859  N   HIS A 349      22.776  21.104   5.552  1.00 40.88           N  
ATOM   2860  CA  HIS A 349      21.712  21.996   5.834  1.00 42.16           C  
ATOM   2861  C   HIS A 349      20.420  21.426   5.403  1.00 43.62           C  
ATOM   2862  O   HIS A 349      19.770  21.923   4.476  1.00 46.42           O  
ATOM   2863  CB  HIS A 349      21.896  23.490   5.264  1.00 42.23           C  
ATOM   2864  CG  HIS A 349      23.304  24.005   5.416  1.00 37.23           C  
ATOM   2865  ND1 HIS A 349      23.820  24.337   6.641  1.00 37.13           N  
ATOM   2866  CD2 HIS A 349      24.327  24.138   4.529  1.00 40.54           C  
ATOM   2867  CE1 HIS A 349      25.109  24.648   6.513  1.00 41.56           C  
ATOM   2868  NE2 HIS A 349      25.439  24.568   5.233  1.00 42.28           N  
ATOM   2869  N   PRO A 350      19.974  20.404   6.111  1.00 42.89           N  
ATOM   2870  CA  PRO A 350      18.789  19.786   5.749  1.00 42.96           C  
ATOM   2871  C   PRO A 350      17.656  20.627   6.148  1.00 43.58           C  
ATOM   2872  O   PRO A 350      17.667  21.160   7.215  1.00 46.58           O  
ATOM   2873  CB  PRO A 350      18.787  18.520   6.598  1.00 43.78           C  
ATOM   2874  CG  PRO A 350      19.657  18.786   7.727  1.00 43.63           C  
ATOM   2875  CD  PRO A 350      20.720  19.660   7.136  1.00 44.57           C  
ATOM   2876  N   ILE A 351      16.666  20.770   5.285  1.00 41.91           N  
ATOM   2877  CA  ILE A 351      15.404  21.233   5.701  1.00 40.59           C  
ATOM   2878  C   ILE A 351      14.758  20.474   6.896  1.00 42.69           C  
ATOM   2879  O   ILE A 351      14.137  21.113   7.764  1.00 44.39           O  
ATOM   2880  CB  ILE A 351      14.486  21.125   4.583  1.00 37.51           C  
ATOM   2881  CG1 ILE A 351      14.897  22.137   3.492  1.00 43.06           C  
ATOM   2882  CG2 ILE A 351      13.091  21.306   5.077  1.00 38.09           C  
ATOM   2883  CD1 ILE A 351      14.587  23.709   3.776  1.00 42.57           C  
ATOM   2884  N   SER A 352      14.841  19.132   6.910  1.00 42.41           N  
ATOM   2885  CA  SER A 352      14.110  18.298   7.910  1.00 39.87           C  
ATOM   2886  C   SER A 352      15.112  17.958   8.941  1.00 37.18           C  
ATOM   2887  O   SER A 352      16.200  17.571   8.629  1.00 35.79           O  
ATOM   2888  CB  SER A 352      13.629  17.060   7.239  1.00 42.52           C  
ATOM   2889  OG  SER A 352      14.760  16.458   6.559  1.00 46.04           O  
ATOM   2890  N   VAL A 353      14.805  18.232  10.203  1.00 38.06           N  
ATOM   2891  CA  VAL A 353      15.865  18.024  11.308  1.00 35.39           C  
ATOM   2892  C   VAL A 353      16.026  16.496  11.417  1.00 33.23           C  
ATOM   2893  O   VAL A 353      17.125  15.975  11.435  1.00 32.34           O  
ATOM   2894  CB  VAL A 353      15.469  18.717  12.699  1.00 33.98           C  
ATOM   2895  CG1 VAL A 353      14.006  18.672  12.976  1.00 26.84           C  
ATOM   2896  CG2 VAL A 353      16.296  18.143  13.832  1.00 37.81           C  
ATOM   2897  N   THR A 354      14.884  15.812  11.434  1.00 33.76           N  
ATOM   2898  CA  THR A 354      14.886  14.333  11.337  1.00 39.15           C  
ATOM   2899  C   THR A 354      13.825  13.698  10.405  1.00 40.04           C  
ATOM   2900  O   THR A 354      12.822  14.335  10.035  1.00 39.20           O  
ATOM   2901  CB  THR A 354      14.614  13.685  12.786  1.00 38.15           C  
ATOM   2902  OG1 THR A 354      13.299  14.073  13.234  1.00 37.47           O  
ATOM   2903  CG2 THR A 354      15.641  14.183  13.733  1.00 37.85           C  
ATOM   2904  N   LEU A 355      14.024  12.414  10.087  1.00 42.97           N  
ATOM   2905  CA  LEU A 355      12.892  11.614   9.466  1.00 45.24           C  
ATOM   2906  C   LEU A 355      12.407  10.613  10.496  1.00 46.88           C  
ATOM   2907  O   LEU A 355      13.213   9.992  11.224  1.00 46.78           O  
ATOM   2908  CB  LEU A 355      13.303  10.906   8.179  1.00 44.84           C  
ATOM   2909  CG  LEU A 355      14.120  11.776   7.202  1.00 48.54           C  
ATOM   2910  CD1 LEU A 355      14.910  10.968   6.211  1.00 52.59           C  
ATOM   2911  CD2 LEU A 355      13.203  12.649   6.512  1.00 46.71           C  
ATOM   2912  N   GLN A 356      11.093  10.469  10.549  1.00 48.45           N  
ATOM   2913  CA  GLN A 356      10.438   9.668  11.504  1.00 51.08           C  
ATOM   2914  C   GLN A 356       9.674   8.560  10.752  1.00 53.16           C  
ATOM   2915  O   GLN A 356       9.121   8.810   9.658  1.00 53.53           O  
ATOM   2916  CB  GLN A 356       9.352  10.508  12.271  1.00 50.09           C  
ATOM   2917  CG  GLN A 356       9.637  12.019  12.418  1.00 49.77           C  
ATOM   2918  CD  GLN A 356       9.396  12.815  11.104  1.00 39.40           C  
ATOM   2919  OE1 GLN A 356       8.321  12.833  10.610  1.00 42.36           O  
ATOM   2920  NE2 GLN A 356      10.436  13.366  10.539  1.00 38.20           N  
ATOM   2921  N   ARG A 357       9.605   7.367  11.359  1.00 54.74           N  
ATOM   2922  CA  ARG A 357       8.716   6.264  10.866  1.00 55.34           C  
ATOM   2923  C   ARG A 357       8.102   5.455  12.012  1.00 56.03           C  
ATOM   2924  O   ARG A 357       8.822   5.008  12.909  1.00 55.10           O  
ATOM   2925  CB  ARG A 357       9.523   5.298   9.981  1.00 55.24           C  
ATOM   2926  CG  ARG A 357       9.779   5.770   8.558  1.00 53.48           C  
ATOM   2927  CD  ARG A 357       8.465   5.952   7.825  1.00 53.17           C  
ATOM   2928  NE  ARG A 357       8.741   6.475   6.492  1.00 58.74           N  
ATOM   2929  CZ  ARG A 357       9.021   7.775   6.233  1.00 62.44           C  
ATOM   2930  NH1 ARG A 357       9.044   8.685   7.225  1.00 57.44           N  
ATOM   2931  NH2 ARG A 357       9.296   8.183   4.987  1.00 58.12           N  
ATOM   2932  N   TYR A 358       6.780   5.301  11.984  1.00 57.36           N  
ATOM   2933  CA  TYR A 358       6.093   4.314  12.815  1.00 60.64           C  
ATOM   2934  C   TYR A 358       6.213   2.842  12.235  1.00 62.11           C  
ATOM   2935  O   TYR A 358       5.458   2.493  11.292  1.00 61.62           O  
ATOM   2936  CB  TYR A 358       4.604   4.669  12.917  1.00 60.11           C  
ATOM   2937  CG  TYR A 358       4.332   5.878  13.754  1.00 64.09           C  
ATOM   2938  CD1 TYR A 358       4.470   7.176  13.204  1.00 66.24           C  
ATOM   2939  CD2 TYR A 358       3.944   5.756  15.106  1.00 65.11           C  
ATOM   2940  CE1 TYR A 358       4.213   8.316  13.957  1.00 66.60           C  
ATOM   2941  CE2 TYR A 358       3.687   6.892  15.886  1.00 66.77           C  
ATOM   2942  CZ  TYR A 358       3.827   8.187  15.293  1.00 68.71           C  
ATOM   2943  OH  TYR A 358       3.600   9.346  16.025  1.00 64.88           O  
ATOM   2944  N   PRO A 359       7.121   2.016  12.792  1.00 63.14           N  
ATOM   2945  CA  PRO A 359       7.309   0.603  12.335  1.00 64.28           C  
ATOM   2946  C   PRO A 359       6.012  -0.200  12.340  1.00 65.04           C  
ATOM   2947  O   PRO A 359       5.295  -0.229  13.350  1.00 65.18           O  
ATOM   2948  CB  PRO A 359       8.303   0.013  13.350  1.00 64.50           C  
ATOM   2949  CG  PRO A 359       9.077   1.252  13.911  1.00 63.50           C  
ATOM   2950  CD  PRO A 359       7.965   2.314  13.969  1.00 63.43           C  
ATOM   2951  N   GLU A 360       5.705  -0.814  11.196  1.00 66.07           N  
ATOM   2952  CA  GLU A 360       4.535  -1.716  11.039  1.00 66.88           C  
ATOM   2953  C   GLU A 360       4.554  -2.913  12.008  1.00 66.18           C  
ATOM   2954  O   GLU A 360       3.503  -3.333  12.508  1.00 65.50           O  
ATOM   2955  CB  GLU A 360       4.526  -2.278   9.605  1.00 67.77           C  
ATOM   2956  CG  GLU A 360       3.145  -2.548   8.982  1.00 69.73           C  
ATOM   2957  CD  GLU A 360       3.256  -3.278   7.620  1.00 72.89           C  
ATOM   2958  OE1 GLU A 360       2.267  -3.249   6.830  1.00 73.84           O  
ATOM   2959  OE2 GLU A 360       4.340  -3.878   7.339  1.00 74.06           O  
ATOM   2960  N   SER A 361       5.750  -3.450  12.256  1.00 65.47           N  
ATOM   2961  CA  SER A 361       5.884  -4.633  13.095  1.00 66.07           C  
ATOM   2962  C   SER A 361       7.186  -4.554  13.898  1.00 66.07           C  
ATOM   2963  O   SER A 361       8.180  -3.982  13.419  1.00 66.33           O  
ATOM   2964  CB  SER A 361       5.844  -5.926  12.243  1.00 65.59           C  
ATOM   2965  OG  SER A 361       7.138  -6.212  11.715  1.00 64.48           O  
ATOM   2966  N   ASP A 362       7.172  -5.131  15.104  1.00 65.59           N  
ATOM   2967  CA  ASP A 362       8.292  -5.024  16.053  1.00 64.97           C  
ATOM   2968  C   ASP A 362       9.605  -5.290  15.352  1.00 63.91           C  
ATOM   2969  O   ASP A 362       9.627  -5.991  14.368  1.00 65.31           O  
ATOM   2970  CB  ASP A 362       8.119  -6.054  17.179  1.00 65.81           C  
ATOM   2971  CG  ASP A 362       6.982  -5.697  18.171  1.00 68.07           C  
ATOM   2972  OD1 ASP A 362       5.829  -5.350  17.748  1.00 67.65           O  
ATOM   2973  OD2 ASP A 362       7.250  -5.799  19.402  1.00 71.01           O  
ATOM   2974  N   LEU A 363      10.703  -4.748  15.864  1.00 62.15           N  
ATOM   2975  CA  LEU A 363      12.010  -5.021  15.286  1.00 60.72           C  
ATOM   2976  C   LEU A 363      12.974  -4.588  16.337  1.00 60.16           C  
ATOM   2977  O   LEU A 363      12.543  -4.140  17.381  1.00 60.81           O  
ATOM   2978  CB  LEU A 363      12.271  -4.215  14.000  1.00 61.26           C  
ATOM   2979  CG  LEU A 363      12.609  -2.696  14.106  1.00 60.92           C  
ATOM   2980  CD1 LEU A 363      13.160  -2.158  12.807  1.00 59.25           C  
ATOM   2981  CD2 LEU A 363      11.398  -1.848  14.613  1.00 60.12           C  
ATOM   2982  N   VAL A 364      14.270  -4.679  16.038  1.00 58.94           N  
ATOM   2983  CA  VAL A 364      15.297  -4.566  17.034  1.00 59.05           C  
ATOM   2984  C   VAL A 364      16.383  -3.684  16.474  1.00 59.39           C  
ATOM   2985  O   VAL A 364      16.925  -3.981  15.422  1.00 59.11           O  
ATOM   2986  CB  VAL A 364      15.898  -6.011  17.345  1.00 59.36           C  
ATOM   2987  CG1 VAL A 364      17.192  -5.958  18.108  1.00 58.39           C  
ATOM   2988  CG2 VAL A 364      14.856  -6.893  18.081  1.00 59.60           C  
ATOM   2989  N   LEU A 365      16.713  -2.600  17.171  1.00 60.26           N  
ATOM   2990  CA  LEU A 365      17.735  -1.688  16.680  1.00 60.46           C  
ATOM   2991  C   LEU A 365      18.922  -1.642  17.577  1.00 61.69           C  
ATOM   2992  O   LEU A 365      18.816  -1.353  18.767  1.00 62.61           O  
ATOM   2993  CB  LEU A 365      17.185  -0.291  16.479  1.00 60.16           C  
ATOM   2994  CG  LEU A 365      16.393   0.092  15.223  1.00 57.29           C  
ATOM   2995  CD1 LEU A 365      17.184  -0.200  13.977  1.00 55.49           C  
ATOM   2996  CD2 LEU A 365      15.076  -0.529  15.171  1.00 53.29           C  
ATOM   2997  N   GLN A 366      20.086  -1.895  17.006  1.00 63.12           N  
ATOM   2998  CA  GLN A 366      21.260  -2.095  17.815  1.00 65.02           C  
ATOM   2999  C   GLN A 366      20.904  -3.435  18.473  1.00 66.79           C  
ATOM   3000  O   GLN A 366      20.793  -4.478  17.790  1.00 67.74           O  
ATOM   3001  CB  GLN A 366      21.405  -0.968  18.854  1.00 64.58           C  
ATOM   3002  CG  GLN A 366      22.845  -0.431  19.012  1.00 64.15           C  
ATOM   3003  CD  GLN A 366      23.202   0.594  17.916  1.00 64.79           C  
ATOM   3004  OE1 GLN A 366      22.295   1.210  17.315  1.00 62.89           O  
ATOM   3005  NE2 GLN A 366      24.517   0.777  17.650  1.00 60.73           N  
ATOM   3006  N   ASP A 367      20.675  -3.411  19.781  1.00 67.76           N  
ATOM   3007  CA  ASP A 367      20.300  -4.602  20.474  1.00 68.03           C  
ATOM   3008  C   ASP A 367      19.215  -4.292  21.450  1.00 67.64           C  
ATOM   3009  O   ASP A 367      19.424  -4.408  22.650  1.00 68.85           O  
ATOM   3010  CB  ASP A 367      21.527  -5.175  21.195  1.00 69.11           C  
ATOM   3011  CG  ASP A 367      21.356  -6.644  21.575  1.00 70.88           C  
ATOM   3012  OD1 ASP A 367      22.221  -7.154  22.327  1.00 72.23           O  
ATOM   3013  OD2 ASP A 367      20.361  -7.275  21.130  1.00 72.90           O  
ATOM   3014  N   TYR A 368      18.048  -3.897  20.948  1.00 66.17           N  
ATOM   3015  CA  TYR A 368      16.952  -3.555  21.818  1.00 65.55           C  
ATOM   3016  C   TYR A 368      15.741  -3.853  21.040  1.00 65.70           C  
ATOM   3017  O   TYR A 368      15.740  -3.719  19.846  1.00 66.35           O  
ATOM   3018  CB  TYR A 368      16.916  -2.059  22.191  1.00 65.08           C  
ATOM   3019  CG  TYR A 368      18.032  -1.595  23.086  1.00 63.03           C  
ATOM   3020  CD1 TYR A 368      19.239  -1.174  22.552  1.00 62.37           C  
ATOM   3021  CD2 TYR A 368      17.876  -1.562  24.474  1.00 62.96           C  
ATOM   3022  CE1 TYR A 368      20.281  -0.732  23.379  1.00 63.54           C  
ATOM   3023  CE2 TYR A 368      18.911  -1.137  25.310  1.00 60.23           C  
ATOM   3024  CZ  TYR A 368      20.103  -0.732  24.758  1.00 61.36           C  
ATOM   3025  OH  TYR A 368      21.136  -0.307  25.551  1.00 61.45           O  
ATOM   3026  N   LEU A 369      14.688  -4.255  21.731  1.00 65.90           N  
ATOM   3027  CA  LEU A 369      13.416  -4.498  21.101  1.00 66.23           C  
ATOM   3028  C   LEU A 369      12.759  -3.144  20.852  1.00 66.12           C  
ATOM   3029  O   LEU A 369      12.730  -2.278  21.744  1.00 66.38           O  
ATOM   3030  CB  LEU A 369      12.544  -5.416  21.996  1.00 65.94           C  
ATOM   3031  CG  LEU A 369      11.010  -5.303  21.995  1.00 66.94           C  
ATOM   3032  CD1 LEU A 369      10.395  -5.601  20.617  1.00 68.58           C  
ATOM   3033  CD2 LEU A 369      10.364  -6.193  23.095  1.00 69.73           C  
ATOM   3034  N   ILE A 370      12.228  -2.970  19.643  1.00 65.20           N  
ATOM   3035  CA  ILE A 370      11.500  -1.773  19.281  1.00 63.24           C  
ATOM   3036  C   ILE A 370      10.090  -2.184  18.934  1.00 63.71           C  
ATOM   3037  O   ILE A 370       9.831  -2.615  17.819  1.00 64.73           O  
ATOM   3038  CB  ILE A 370      12.145  -1.086  18.052  1.00 62.96           C  
ATOM   3039  CG1 ILE A 370      13.684  -1.064  18.157  1.00 60.20           C  
ATOM   3040  CG2 ILE A 370      11.478   0.295  17.758  1.00 61.47           C  
ATOM   3041  CD1 ILE A 370      14.216  -0.100  19.180  1.00 61.10           C  
ATOM   3042  N   PRO A 371       9.166  -2.055  19.887  1.00 63.70           N  
ATOM   3043  CA  PRO A 371       7.785  -2.423  19.641  1.00 63.87           C  
ATOM   3044  C   PRO A 371       7.204  -1.662  18.476  1.00 65.32           C  
ATOM   3045  O   PRO A 371       7.423  -0.442  18.322  1.00 65.53           O  
ATOM   3046  CB  PRO A 371       7.054  -2.024  20.921  1.00 63.48           C  
ATOM   3047  CG  PRO A 371       8.025  -1.239  21.704  1.00 62.88           C  
ATOM   3048  CD  PRO A 371       9.386  -1.622  21.274  1.00 63.76           C  
ATOM   3049  N   ALA A 372       6.458  -2.385  17.647  1.00 65.89           N  
ATOM   3050  CA  ALA A 372       5.776  -1.798  16.527  1.00 65.56           C  
ATOM   3051  C   ALA A 372       5.051  -0.577  17.036  1.00 65.48           C  
ATOM   3052  O   ALA A 372       4.644  -0.543  18.207  1.00 65.70           O  
ATOM   3053  CB  ALA A 372       4.770  -2.776  15.949  1.00 65.40           C  
ATOM   3054  N   LYS A 373       4.884   0.413  16.155  1.00 64.64           N  
ATOM   3055  CA  LYS A 373       3.988   1.529  16.394  1.00 63.60           C  
ATOM   3056  C   LYS A 373       4.608   2.549  17.373  1.00 62.50           C  
ATOM   3057  O   LYS A 373       3.908   3.323  17.989  1.00 62.34           O  
ATOM   3058  CB  LYS A 373       2.617   1.010  16.876  1.00 64.36           C  
ATOM   3059  CG  LYS A 373       1.791   0.260  15.826  1.00 65.84           C  
ATOM   3060  CD  LYS A 373       1.406   1.095  14.604  1.00 69.22           C  
ATOM   3061  CE  LYS A 373       0.024   1.765  14.783  1.00 72.12           C  
ATOM   3062  NZ  LYS A 373      -0.259   2.853  13.743  1.00 72.64           N  
ATOM   3063  N   THR A 374       5.934   2.513  17.489  1.00 61.40           N  
ATOM   3064  CA  THR A 374       6.661   3.419  18.314  1.00 60.75           C  
ATOM   3065  C   THR A 374       7.325   4.441  17.389  1.00 60.50           C  
ATOM   3066  O   THR A 374       7.936   4.047  16.363  1.00 60.02           O  
ATOM   3067  CB  THR A 374       7.782   2.657  19.113  1.00 61.75           C  
ATOM   3068  OG1 THR A 374       7.191   1.857  20.181  1.00 64.36           O  
ATOM   3069  CG2 THR A 374       8.839   3.626  19.681  1.00 60.77           C  
ATOM   3070  N   LEU A 375       7.236   5.733  17.748  1.00 58.20           N  
ATOM   3071  CA  LEU A 375       7.875   6.785  16.984  1.00 54.26           C  
ATOM   3072  C   LEU A 375       9.335   6.616  17.036  1.00 53.59           C  
ATOM   3073  O   LEU A 375       9.949   6.702  18.111  1.00 53.63           O  
ATOM   3074  CB  LEU A 375       7.538   8.173  17.521  1.00 55.07           C  
ATOM   3075  CG  LEU A 375       8.002   9.450  16.768  1.00 51.96           C  
ATOM   3076  CD1 LEU A 375       7.552   9.484  15.322  1.00 50.73           C  
ATOM   3077  CD2 LEU A 375       7.363  10.695  17.471  1.00 54.88           C  
ATOM   3078  N   VAL A 376       9.937   6.391  15.871  1.00 51.80           N  
ATOM   3079  CA  VAL A 376      11.380   6.268  15.792  1.00 49.50           C  
ATOM   3080  C   VAL A 376      11.846   7.365  14.854  1.00 49.89           C  
ATOM   3081  O   VAL A 376      11.183   7.644  13.841  1.00 48.94           O  
ATOM   3082  CB  VAL A 376      11.788   4.886  15.197  1.00 49.14           C  
ATOM   3083  CG1 VAL A 376      13.281   4.670  15.335  1.00 45.96           C  
ATOM   3084  CG2 VAL A 376      11.030   3.835  15.879  1.00 48.35           C  
ATOM   3085  N   GLN A 377      12.999   7.967  15.174  1.00 49.69           N  
ATOM   3086  CA  GLN A 377      13.370   9.165  14.498  1.00 50.37           C  
ATOM   3087  C   GLN A 377      14.770   9.083  14.047  1.00 50.84           C  
ATOM   3088  O   GLN A 377      15.616   8.446  14.701  1.00 51.71           O  
ATOM   3089  CB  GLN A 377      13.177  10.448  15.361  1.00 50.98           C  
ATOM   3090  CG  GLN A 377      11.783  10.748  15.903  1.00 49.89           C  
ATOM   3091  CD  GLN A 377      11.494  12.319  15.979  1.00 59.86           C  
ATOM   3092  OE1 GLN A 377      11.618  13.037  14.978  1.00 61.62           O  
ATOM   3093  NE2 GLN A 377      11.080  12.817  17.157  1.00 59.81           N  
ATOM   3094  N   VAL A 378      15.031   9.748  12.916  1.00 51.15           N  
ATOM   3095  CA  VAL A 378      16.363   9.784  12.303  1.00 50.25           C  
ATOM   3096  C   VAL A 378      17.000  11.173  12.271  1.00 51.09           C  
ATOM   3097  O   VAL A 378      16.562  12.131  11.565  1.00 51.97           O  
ATOM   3098  CB  VAL A 378      16.398   9.109  10.885  1.00 50.37           C  
ATOM   3099  CG1 VAL A 378      17.848   8.969  10.427  1.00 46.81           C  
ATOM   3100  CG2 VAL A 378      15.724   7.761  10.920  1.00 48.50           C  
ATOM   3101  N   ALA A 379      18.079  11.266  13.026  1.00 50.18           N  
ATOM   3102  CA  ALA A 379      18.764  12.495  13.247  1.00 48.55           C  
ATOM   3103  C   ALA A 379      19.601  12.907  12.062  1.00 47.33           C  
ATOM   3104  O   ALA A 379      20.852  13.007  12.092  1.00 45.84           O  
ATOM   3105  CB  ALA A 379      19.554  12.435  14.580  1.00 47.93           C  
ATOM   3106  N   ILE A 380      18.868  13.191  10.990  1.00 48.02           N  
ATOM   3107  CA  ILE A 380      19.454  13.816   9.779  1.00 48.90           C  
ATOM   3108  C   ILE A 380      20.389  14.966  10.040  1.00 48.83           C  
ATOM   3109  O   ILE A 380      21.569  14.952   9.561  1.00 49.22           O  
ATOM   3110  CB  ILE A 380      18.331  14.333   8.845  1.00 49.02           C  
ATOM   3111  CG1 ILE A 380      17.455  13.150   8.401  1.00 49.80           C  
ATOM   3112  CG2 ILE A 380      18.950  15.086   7.659  1.00 52.38           C  
ATOM   3113  CD1 ILE A 380      18.258  11.888   7.956  1.00 44.03           C  
ATOM   3114  N   TYR A 381      19.948  15.983  10.782  1.00 48.37           N  
ATOM   3115  CA  TYR A 381      20.869  17.107  11.002  1.00 48.34           C  
ATOM   3116  C   TYR A 381      22.157  16.507  11.577  1.00 47.78           C  
ATOM   3117  O   TYR A 381      23.242  16.684  11.046  1.00 49.67           O  
ATOM   3118  CB  TYR A 381      20.220  18.285  11.839  1.00 49.58           C  
ATOM   3119  CG  TYR A 381      21.228  19.374  12.125  1.00 50.79           C  
ATOM   3120  CD1 TYR A 381      21.216  20.598  11.365  1.00 53.25           C  
ATOM   3121  CD2 TYR A 381      22.236  19.178  13.077  1.00 48.29           C  
ATOM   3122  CE1 TYR A 381      22.189  21.590  11.569  1.00 45.81           C  
ATOM   3123  CE2 TYR A 381      23.200  20.158  13.290  1.00 52.26           C  
ATOM   3124  CZ  TYR A 381      23.168  21.354  12.539  1.00 51.97           C  
ATOM   3125  OH  TYR A 381      24.188  22.250  12.818  1.00 57.44           O  
ATOM   3126  N   ALA A 382      22.015  15.749  12.660  1.00 49.28           N  
ATOM   3127  CA  ALA A 382      23.175  15.212  13.443  1.00 49.40           C  
ATOM   3128  C   ALA A 382      24.097  14.255  12.701  1.00 49.82           C  
ATOM   3129  O   ALA A 382      25.354  14.328  12.799  1.00 50.23           O  
ATOM   3130  CB  ALA A 382      22.618  14.517  14.662  1.00 50.74           C  
ATOM   3131  N   MET A 383      23.485  13.352  11.937  1.00 50.20           N  
ATOM   3132  CA  MET A 383      24.251  12.486  11.041  1.00 50.39           C  
ATOM   3133  C   MET A 383      25.106  13.276  10.102  1.00 50.00           C  
ATOM   3134  O   MET A 383      26.235  12.891   9.828  1.00 50.51           O  
ATOM   3135  CB  MET A 383      23.325  11.567  10.254  1.00 52.15           C  
ATOM   3136  CG  MET A 383      23.983  10.196   9.882  1.00 53.39           C  
ATOM   3137  SD  MET A 383      22.888   9.300   8.791  1.00 56.97           S  
ATOM   3138  CE  MET A 383      21.234   9.460   9.577  1.00 55.88           C  
ATOM   3139  N   GLY A 384      24.581  14.407   9.617  1.00 50.52           N  
ATOM   3140  CA  GLY A 384      25.381  15.319   8.781  1.00 49.96           C  
ATOM   3141  C   GLY A 384      26.638  15.881   9.380  1.00 50.51           C  
ATOM   3142  O   GLY A 384      27.652  16.073   8.681  1.00 50.31           O  
ATOM   3143  N   ARG A 385      26.601  16.163  10.681  1.00 52.20           N  
ATOM   3144  CA  ARG A 385      27.777  16.796  11.350  1.00 52.54           C  
ATOM   3145  C   ARG A 385      28.774  15.854  11.981  1.00 54.32           C  
ATOM   3146  O   ARG A 385      29.905  16.252  12.295  1.00 54.71           O  
ATOM   3147  CB  ARG A 385      27.348  17.845  12.393  1.00 53.01           C  
ATOM   3148  CG  ARG A 385      26.020  18.609  12.121  1.00 49.29           C  
ATOM   3149  CD  ARG A 385      26.114  19.264  10.763  1.00 48.27           C  
ATOM   3150  NE  ARG A 385      26.965  20.440  10.740  1.00 49.36           N  
ATOM   3151  CZ  ARG A 385      26.538  21.672  10.451  1.00 46.55           C  
ATOM   3152  NH1 ARG A 385      25.260  21.937  10.117  1.00 39.55           N  
ATOM   3153  NH2 ARG A 385      27.444  22.615  10.439  1.00 47.24           N  
ATOM   3154  N   ASP A 386      28.374  14.600  12.183  1.00 56.60           N  
ATOM   3155  CA  ASP A 386      29.264  13.606  12.854  1.00 57.66           C  
ATOM   3156  C   ASP A 386      30.455  13.139  12.006  1.00 58.32           C  
ATOM   3157  O   ASP A 386      30.244  12.706  10.886  1.00 59.11           O  
ATOM   3158  CB  ASP A 386      28.392  12.399  13.237  1.00 58.21           C  
ATOM   3159  CG  ASP A 386      29.048  11.487  14.271  1.00 59.00           C  
ATOM   3160  OD1 ASP A 386      28.291  10.830  15.006  1.00 58.70           O  
ATOM   3161  OD2 ASP A 386      30.295  11.409  14.343  1.00 58.55           O  
ATOM   3162  N   PRO A 387      31.686  13.192  12.545  1.00 59.03           N  
ATOM   3163  CA  PRO A 387      32.891  12.788  11.802  1.00 59.41           C  
ATOM   3164  C   PRO A 387      33.036  11.243  11.718  1.00 61.44           C  
ATOM   3165  O   PRO A 387      34.060  10.724  11.180  1.00 62.01           O  
ATOM   3166  CB  PRO A 387      34.017  13.331  12.678  1.00 58.94           C  
ATOM   3167  CG  PRO A 387      33.477  13.188  14.052  1.00 58.13           C  
ATOM   3168  CD  PRO A 387      32.015  13.525  13.948  1.00 59.02           C  
ATOM   3169  N   ALA A 388      32.045  10.536  12.273  1.00 61.65           N  
ATOM   3170  CA  ALA A 388      32.058   9.078  12.329  1.00 62.62           C  
ATOM   3171  C   ALA A 388      31.329   8.588  11.094  1.00 63.24           C  
ATOM   3172  O   ALA A 388      31.279   7.367  10.822  1.00 62.55           O  
ATOM   3173  CB  ALA A 388      31.313   8.562  13.600  1.00 62.13           C  
ATOM   3174  N   PHE A 389      30.730   9.533  10.366  1.00 62.65           N  
ATOM   3175  CA  PHE A 389      30.064   9.209   9.131  1.00 61.79           C  
ATOM   3176  C   PHE A 389      30.620   9.898   7.915  1.00 61.65           C  
ATOM   3177  O   PHE A 389      30.417   9.428   6.810  1.00 63.31           O  
ATOM   3178  CB  PHE A 389      28.567   9.302   9.263  1.00 61.56           C  
ATOM   3179  CG  PHE A 389      28.063   8.533  10.422  1.00 63.83           C  
ATOM   3180  CD1 PHE A 389      28.452   7.194  10.627  1.00 68.65           C  
ATOM   3181  CD2 PHE A 389      27.266   9.137  11.351  1.00 64.30           C  
ATOM   3182  CE1 PHE A 389      28.014   6.459  11.753  1.00 67.70           C  
ATOM   3183  CE2 PHE A 389      26.826   8.427  12.468  1.00 65.57           C  
ATOM   3184  CZ  PHE A 389      27.203   7.100  12.676  1.00 66.08           C  
ATOM   3185  N   PHE A 390      31.366  10.980   8.107  1.00 60.77           N  
ATOM   3186  CA  PHE A 390      31.795  11.801   6.999  1.00 58.79           C  
ATOM   3187  C   PHE A 390      33.118  12.438   7.362  1.00 60.41           C  
ATOM   3188  O   PHE A 390      33.174  13.203   8.299  1.00 62.33           O  
ATOM   3189  CB  PHE A 390      30.746  12.882   6.804  1.00 57.42           C  
ATOM   3190  CG  PHE A 390      29.345  12.370   6.434  1.00 52.78           C  
ATOM   3191  CD1 PHE A 390      28.331  12.341   7.372  1.00 47.72           C  
ATOM   3192  CD2 PHE A 390      29.027  11.986   5.113  1.00 49.12           C  
ATOM   3193  CE1 PHE A 390      26.996  11.918   7.027  1.00 46.14           C  
ATOM   3194  CE2 PHE A 390      27.713  11.563   4.757  1.00 45.57           C  
ATOM   3195  CZ  PHE A 390      26.697  11.523   5.706  1.00 44.06           C  
ATOM   3196  N   SER A 391      34.188  12.122   6.642  1.00 61.58           N  
ATOM   3197  CA  SER A 391      35.487  12.711   6.947  1.00 63.83           C  
ATOM   3198  C   SER A 391      35.461  14.255   6.857  1.00 65.20           C  
ATOM   3199  O   SER A 391      35.024  14.819   5.832  1.00 66.17           O  
ATOM   3200  CB  SER A 391      36.555  12.153   6.016  1.00 64.22           C  
ATOM   3201  OG  SER A 391      36.401  10.744   5.900  1.00 67.03           O  
ATOM   3202  N   SER A 392      35.914  14.920   7.922  1.00 65.10           N  
ATOM   3203  CA  SER A 392      35.890  16.378   8.017  1.00 64.60           C  
ATOM   3204  C   SER A 392      34.518  17.013   7.707  1.00 64.45           C  
ATOM   3205  O   SER A 392      34.406  17.827   6.793  1.00 64.98           O  
ATOM   3206  CB  SER A 392      36.936  16.927   7.088  1.00 64.95           C  
ATOM   3207  OG  SER A 392      38.110  16.133   7.231  1.00 67.53           O  
ATOM   3208  N   PRO A 393      33.488  16.659   8.483  1.00 63.24           N  
ATOM   3209  CA  PRO A 393      32.091  17.006   8.151  1.00 62.76           C  
ATOM   3210  C   PRO A 393      31.816  18.506   8.066  1.00 63.01           C  
ATOM   3211  O   PRO A 393      30.665  18.935   7.890  1.00 62.79           O  
ATOM   3212  CB  PRO A 393      31.300  16.403   9.315  1.00 62.35           C  
ATOM   3213  CG  PRO A 393      32.281  16.395  10.449  1.00 61.93           C  
ATOM   3214  CD  PRO A 393      33.629  16.145   9.853  1.00 62.27           C  
ATOM   3215  N   ASP A 394      32.868  19.298   8.217  1.00 63.97           N  
ATOM   3216  CA  ASP A 394      32.743  20.754   8.165  1.00 65.35           C  
ATOM   3217  C   ASP A 394      32.938  21.141   6.726  1.00 64.24           C  
ATOM   3218  O   ASP A 394      32.276  22.042   6.231  1.00 64.46           O  
ATOM   3219  CB  ASP A 394      33.831  21.430   9.000  1.00 65.97           C  
ATOM   3220  CG  ASP A 394      33.968  20.809  10.351  1.00 68.98           C  
ATOM   3221  OD1 ASP A 394      33.044  21.029  11.190  1.00 72.62           O  
ATOM   3222  OD2 ASP A 394      34.981  20.089  10.539  1.00 69.82           O  
ATOM   3223  N   LYS A 395      33.864  20.442   6.070  1.00 62.96           N  
ATOM   3224  CA  LYS A 395      34.196  20.688   4.679  1.00 61.96           C  
ATOM   3225  C   LYS A 395      33.016  20.467   3.752  1.00 61.00           C  
ATOM   3226  O   LYS A 395      32.186  19.547   3.956  1.00 60.84           O  
ATOM   3227  CB  LYS A 395      35.439  19.914   4.251  1.00 61.58           C  
ATOM   3228  CG  LYS A 395      36.149  20.543   3.063  1.00 62.85           C  
ATOM   3229  CD  LYS A 395      37.510  19.901   2.756  1.00 64.12           C  
ATOM   3230  CE  LYS A 395      37.359  18.635   1.847  1.00 64.02           C  
ATOM   3231  NZ  LYS A 395      38.737  18.090   1.422  1.00 64.08           N  
ATOM   3232  N   PHE A 396      32.910  21.343   2.755  1.00 60.08           N  
ATOM   3233  CA  PHE A 396      31.852  21.231   1.736  1.00 59.39           C  
ATOM   3234  C   PHE A 396      32.538  20.392   0.679  1.00 60.38           C  
ATOM   3235  O   PHE A 396      33.518  20.839   0.070  1.00 60.23           O  
ATOM   3236  CB  PHE A 396      31.550  22.611   1.170  1.00 58.07           C  
ATOM   3237  CG  PHE A 396      30.374  22.663   0.240  1.00 54.69           C  
ATOM   3238  CD1 PHE A 396      30.557  23.074  -1.068  1.00 52.41           C  
ATOM   3239  CD2 PHE A 396      29.091  22.362   0.665  1.00 48.76           C  
ATOM   3240  CE1 PHE A 396      29.506  23.159  -1.936  1.00 48.22           C  
ATOM   3241  CE2 PHE A 396      28.032  22.472  -0.218  1.00 51.19           C  
ATOM   3242  CZ  PHE A 396      28.254  22.867  -1.521  1.00 48.27           C  
ATOM   3243  N   ASP A 397      32.086  19.157   0.493  1.00 61.13           N  
ATOM   3244  CA  ASP A 397      32.785  18.276  -0.461  1.00 62.53           C  
ATOM   3245  C   ASP A 397      31.842  17.542  -1.370  1.00 61.96           C  
ATOM   3246  O   ASP A 397      31.336  16.487  -1.013  1.00 62.22           O  
ATOM   3247  CB  ASP A 397      33.729  17.282   0.185  1.00 62.71           C  
ATOM   3248  CG  ASP A 397      34.693  16.707  -0.831  1.00 65.25           C  
ATOM   3249  OD1 ASP A 397      35.563  15.873  -0.496  1.00 67.14           O  
ATOM   3250  OD2 ASP A 397      34.574  17.117  -2.002  1.00 70.31           O  
ATOM   3251  N   PRO A 398      31.588  18.099  -2.553  1.00 61.33           N  
ATOM   3252  CA  PRO A 398      30.652  17.480  -3.456  1.00 60.00           C  
ATOM   3253  C   PRO A 398      31.123  16.070  -3.837  1.00 59.03           C  
ATOM   3254  O   PRO A 398      30.317  15.207  -3.955  1.00 56.55           O  
ATOM   3255  CB  PRO A 398      30.661  18.433  -4.636  1.00 60.41           C  
ATOM   3256  CG  PRO A 398      30.914  19.746  -3.996  1.00 60.65           C  
ATOM   3257  CD  PRO A 398      32.072  19.383  -3.088  1.00 61.05           C  
ATOM   3258  N   THR A 399      32.431  15.861  -3.981  1.00 60.06           N  
ATOM   3259  CA  THR A 399      32.950  14.545  -4.323  1.00 61.93           C  
ATOM   3260  C   THR A 399      32.549  13.385  -3.355  1.00 63.90           C  
ATOM   3261  O   THR A 399      32.800  12.211  -3.631  1.00 64.95           O  
ATOM   3262  CB  THR A 399      34.458  14.540  -4.532  1.00 61.63           C  
ATOM   3263  OG1 THR A 399      35.112  15.037  -3.373  1.00 62.87           O  
ATOM   3264  CG2 THR A 399      34.844  15.393  -5.692  1.00 61.90           C  
ATOM   3265  N   ARG A 400      31.918  13.726  -2.238  1.00 64.63           N  
ATOM   3266  CA  ARG A 400      31.485  12.742  -1.300  1.00 65.07           C  
ATOM   3267  C   ARG A 400      30.519  11.870  -2.023  1.00 66.34           C  
ATOM   3268  O   ARG A 400      30.613  10.655  -1.940  1.00 68.40           O  
ATOM   3269  CB  ARG A 400      30.757  13.384  -0.106  1.00 65.26           C  
ATOM   3270  CG  ARG A 400      31.655  13.844   1.031  1.00 63.36           C  
ATOM   3271  CD  ARG A 400      30.835  14.280   2.280  1.00 62.50           C  
ATOM   3272  NE  ARG A 400      31.526  15.370   2.950  1.00 60.25           N  
ATOM   3273  CZ  ARG A 400      32.651  15.234   3.634  1.00 59.95           C  
ATOM   3274  NH1 ARG A 400      33.169  14.037   3.789  1.00 61.54           N  
ATOM   3275  NH2 ARG A 400      33.258  16.298   4.168  1.00 61.02           N  
ATOM   3276  N   TRP A 401      29.583  12.486  -2.748  1.00 66.79           N  
ATOM   3277  CA  TRP A 401      28.431  11.771  -3.322  1.00 67.60           C  
ATOM   3278  C   TRP A 401      28.649  11.154  -4.710  1.00 69.51           C  
ATOM   3279  O   TRP A 401      27.684  10.889  -5.450  1.00 69.01           O  
ATOM   3280  CB  TRP A 401      27.227  12.689  -3.318  1.00 66.65           C  
ATOM   3281  CG  TRP A 401      27.069  13.290  -1.995  1.00 65.49           C  
ATOM   3282  CD1 TRP A 401      27.578  14.477  -1.580  1.00 61.91           C  
ATOM   3283  CD2 TRP A 401      26.434  12.698  -0.852  1.00 62.66           C  
ATOM   3284  NE1 TRP A 401      27.263  14.695  -0.272  1.00 59.96           N  
ATOM   3285  CE2 TRP A 401      26.554  13.628   0.210  1.00 60.95           C  
ATOM   3286  CE3 TRP A 401      25.774  11.482  -0.626  1.00 60.23           C  
ATOM   3287  CZ2 TRP A 401      26.038  13.389   1.496  1.00 57.17           C  
ATOM   3288  CZ3 TRP A 401      25.239  11.246   0.631  1.00 63.43           C  
ATOM   3289  CH2 TRP A 401      25.389  12.207   1.693  1.00 61.97           C  
ATOM   3290  N   LEU A 402      29.913  10.911  -5.052  1.00 72.17           N  
ATOM   3291  CA  LEU A 402      30.254  10.272  -6.332  1.00 74.98           C  
ATOM   3292  C   LEU A 402      31.570   9.466  -6.432  1.00 77.06           C  
ATOM   3293  O   LEU A 402      31.863   8.919  -7.503  1.00 78.62           O  
ATOM   3294  CB  LEU A 402      30.175  11.301  -7.487  1.00 74.67           C  
ATOM   3295  CG  LEU A 402      31.199  12.421  -7.702  1.00 74.01           C  
ATOM   3296  CD1 LEU A 402      32.636  11.928  -7.902  1.00 74.34           C  
ATOM   3297  CD2 LEU A 402      30.767  13.227  -8.897  1.00 71.84           C  
ATOM   3298  N   SER A 403      32.370   9.397  -5.365  1.00 78.77           N  
ATOM   3299  CA  SER A 403      33.663   8.704  -5.470  1.00 80.65           C  
ATOM   3300  C   SER A 403      33.533   7.261  -6.032  1.00 81.48           C  
ATOM   3301  O   SER A 403      34.232   6.905  -6.988  1.00 81.97           O  
ATOM   3302  CB  SER A 403      34.474   8.769  -4.151  1.00 80.96           C  
ATOM   3303  OG  SER A 403      35.102   7.485  -3.880  1.00 83.34           O  
ATOM   3304  N   LYS A 404      32.638   6.468  -5.433  1.00 82.05           N  
ATOM   3305  CA  LYS A 404      32.298   5.105  -5.893  1.00 82.80           C  
ATOM   3306  C   LYS A 404      33.430   4.111  -6.306  1.00 83.06           C  
ATOM   3307  O   LYS A 404      33.137   3.039  -6.870  1.00 83.02           O  
ATOM   3308  CB  LYS A 404      31.224   5.184  -6.984  1.00 83.27           C  
ATOM   3309  CG  LYS A 404      29.981   5.993  -6.609  1.00 83.96           C  
ATOM   3310  CD  LYS A 404      29.335   6.567  -7.881  1.00 85.73           C  
ATOM   3311  CE  LYS A 404      28.183   7.501  -7.543  1.00 86.70           C  
ATOM   3312  NZ  LYS A 404      27.270   7.712  -8.716  1.00 87.49           N  
ATOM   3313  N   ASP A 405      34.691   4.456  -6.037  1.00 83.25           N  
ATOM   3314  CA  ASP A 405      35.839   3.606  -6.429  1.00 83.53           C  
ATOM   3315  C   ASP A 405      36.690   3.158  -5.250  1.00 83.13           C  
ATOM   3316  O   ASP A 405      37.161   2.015  -5.201  1.00 83.32           O  
ATOM   3317  CB  ASP A 405      36.787   4.329  -7.393  1.00 84.23           C  
ATOM   3318  CG  ASP A 405      36.104   4.805  -8.669  1.00 86.71           C  
ATOM   3319  OD1 ASP A 405      35.420   4.000  -9.358  1.00 88.37           O  
ATOM   3320  OD2 ASP A 405      36.287   6.002  -8.990  1.00 88.43           O  
ATOM   3321  N   LYS A 406      36.959   4.087  -4.314  1.00 82.34           N  
ATOM   3322  CA  LYS A 406      37.631   3.729  -3.073  1.00 81.78           C  
ATOM   3323  C   LYS A 406      36.648   3.550  -1.904  1.00 81.39           C  
ATOM   3324  O   LYS A 406      37.071   3.418  -0.749  1.00 82.05           O  
ATOM   3325  CB  LYS A 406      38.773   4.700  -2.720  1.00 81.84           C  
ATOM   3326  CG  LYS A 406      38.346   6.125  -2.392  1.00 81.83           C  
ATOM   3327  CD  LYS A 406      39.435   6.856  -1.581  1.00 81.21           C  
ATOM   3328  CE  LYS A 406      39.019   8.279  -1.222  1.00 80.40           C  
ATOM   3329  NZ  LYS A 406      37.655   8.354  -0.592  1.00 79.58           N  
ATOM   3330  N   ASP A 407      35.350   3.543  -2.212  1.00 80.35           N  
ATOM   3331  CA  ASP A 407      34.303   3.250  -1.219  1.00 79.34           C  
ATOM   3332  C   ASP A 407      34.054   1.746  -1.124  1.00 78.46           C  
ATOM   3333  O   ASP A 407      33.945   1.064  -2.151  1.00 79.03           O  
ATOM   3334  CB  ASP A 407      32.975   3.914  -1.601  1.00 79.25           C  
ATOM   3335  CG  ASP A 407      33.126   5.380  -1.945  1.00 80.68           C  
ATOM   3336  OD1 ASP A 407      34.012   6.062  -1.361  1.00 82.09           O  
ATOM   3337  OD2 ASP A 407      32.347   5.856  -2.803  1.00 80.85           O  
ATOM   3338  N   LEU A 408      33.963   1.234   0.101  1.00 76.56           N  
ATOM   3339  CA  LEU A 408      33.545  -0.151   0.327  1.00 74.27           C  
ATOM   3340  C   LEU A 408      32.141  -0.107   0.827  1.00 73.19           C  
ATOM   3341  O   LEU A 408      31.409  -1.104   0.792  1.00 72.93           O  
ATOM   3342  CB  LEU A 408      34.452  -0.853   1.322  1.00 74.54           C  
ATOM   3343  CG  LEU A 408      35.237  -0.047   2.357  1.00 74.07           C  
ATOM   3344  CD1 LEU A 408      34.294   0.660   3.283  1.00 73.89           C  
ATOM   3345  CD2 LEU A 408      36.082  -1.008   3.125  1.00 75.25           C  
ATOM   3346  N   ILE A 409      31.754   1.082   1.281  1.00 71.99           N  
ATOM   3347  CA  ILE A 409      30.408   1.349   1.778  1.00 70.21           C  
ATOM   3348  C   ILE A 409      29.924   2.652   1.167  1.00 69.62           C  
ATOM   3349  O   ILE A 409      30.719   3.549   0.858  1.00 69.07           O  
ATOM   3350  CB  ILE A 409      30.429   1.504   3.304  1.00 70.12           C  
ATOM   3351  CG1 ILE A 409      29.016   1.676   3.864  1.00 68.68           C  
ATOM   3352  CG2 ILE A 409      31.373   2.646   3.711  1.00 70.33           C  
ATOM   3353  CD1 ILE A 409      28.879   1.090   5.257  1.00 68.82           C  
ATOM   3354  N   HIS A 410      28.610   2.762   1.007  1.00 68.97           N  
ATOM   3355  CA  HIS A 410      28.050   3.941   0.454  1.00 69.01           C  
ATOM   3356  C   HIS A 410      26.656   4.113   0.956  1.00 67.68           C  
ATOM   3357  O   HIS A 410      25.874   3.176   0.978  1.00 66.19           O  
ATOM   3358  CB  HIS A 410      28.053   3.870  -1.079  1.00 70.69           C  
ATOM   3359  CG  HIS A 410      28.266   5.201  -1.745  1.00 73.01           C  
ATOM   3360  ND1 HIS A 410      29.534   5.774  -1.876  1.00 75.47           N  
ATOM   3361  CD2 HIS A 410      27.381   6.059  -2.331  1.00 74.41           C  
ATOM   3362  CE1 HIS A 410      29.415   6.933  -2.503  1.00 76.22           C  
ATOM   3363  NE2 HIS A 410      28.120   7.124  -2.799  1.00 75.65           N  
ATOM   3364  N   PHE A 411      26.352   5.344   1.359  1.00 67.29           N  
ATOM   3365  CA  PHE A 411      25.041   5.693   1.863  1.00 66.03           C  
ATOM   3366  C   PHE A 411      24.444   6.745   0.951  1.00 65.50           C  
ATOM   3367  O   PHE A 411      25.166   7.550   0.371  1.00 65.40           O  
ATOM   3368  CB  PHE A 411      25.146   6.181   3.320  1.00 66.20           C  
ATOM   3369  CG  PHE A 411      23.821   6.164   4.064  1.00 66.51           C  
ATOM   3370  CD1 PHE A 411      23.438   7.227   4.856  1.00 65.33           C  
ATOM   3371  CD2 PHE A 411      22.948   5.085   3.945  1.00 68.10           C  
ATOM   3372  CE1 PHE A 411      22.218   7.214   5.518  1.00 64.79           C  
ATOM   3373  CE2 PHE A 411      21.734   5.068   4.612  1.00 67.90           C  
ATOM   3374  CZ  PHE A 411      21.365   6.146   5.399  1.00 66.13           C  
ATOM   3375  N   ARG A 412      23.124   6.722   0.812  1.00 64.97           N  
ATOM   3376  CA  ARG A 412      22.424   7.612  -0.099  1.00 64.33           C  
ATOM   3377  C   ARG A 412      21.906   8.759   0.721  1.00 62.93           C  
ATOM   3378  O   ARG A 412      21.620   8.553   1.921  1.00 63.59           O  
ATOM   3379  CB  ARG A 412      21.207   6.892  -0.655  1.00 65.72           C  
ATOM   3380  CG  ARG A 412      21.476   5.451  -1.024  1.00 68.17           C  
ATOM   3381  CD  ARG A 412      22.386   5.347  -2.285  1.00 73.75           C  
ATOM   3382  NE  ARG A 412      21.645   5.762  -3.489  1.00 77.72           N  
ATOM   3383  CZ  ARG A 412      20.672   5.055  -4.072  1.00 80.79           C  
ATOM   3384  NH1 ARG A 412      20.062   5.544  -5.153  1.00 82.63           N  
ATOM   3385  NH2 ARG A 412      20.305   3.857  -3.601  1.00 81.02           N  
ATOM   3386  N   ASN A 413      21.756   9.934   0.089  1.00 59.32           N  
ATOM   3387  CA  ASN A 413      21.373  11.193   0.750  1.00 53.87           C  
ATOM   3388  C   ASN A 413      19.951  11.271   1.171  1.00 52.17           C  
ATOM   3389  O   ASN A 413      19.044  11.092   0.369  1.00 51.10           O  
ATOM   3390  CB  ASN A 413      21.618  12.381  -0.211  1.00 55.21           C  
ATOM   3391  CG  ASN A 413      21.233  13.737   0.397  1.00 49.16           C  
ATOM   3392  OD1 ASN A 413      20.060  14.144   0.449  1.00 45.39           O  
ATOM   3393  ND2 ASN A 413      22.232  14.427   0.846  1.00 49.88           N  
ATOM   3394  N   LEU A 414      19.732  11.629   2.435  1.00 50.69           N  
ATOM   3395  CA  LEU A 414      18.402  11.556   2.988  1.00 48.78           C  
ATOM   3396  C   LEU A 414      17.615  12.823   3.094  1.00 48.96           C  
ATOM   3397  O   LEU A 414      16.439  12.790   3.545  1.00 48.83           O  
ATOM   3398  CB  LEU A 414      18.464  10.863   4.356  1.00 50.71           C  
ATOM   3399  CG  LEU A 414      18.970   9.399   4.465  1.00 47.63           C  
ATOM   3400  CD1 LEU A 414      19.147   9.050   5.976  1.00 48.00           C  
ATOM   3401  CD2 LEU A 414      17.943   8.535   3.872  1.00 41.23           C  
ATOM   3402  N   GLY A 415      18.218  13.941   2.662  1.00 49.08           N  
ATOM   3403  CA  GLY A 415      17.567  15.252   2.715  1.00 46.16           C  
ATOM   3404  C   GLY A 415      16.162  15.168   2.278  1.00 46.64           C  
ATOM   3405  O   GLY A 415      15.325  15.923   2.786  1.00 48.43           O  
ATOM   3406  N   PHE A 416      15.857  14.255   1.347  1.00 47.11           N  
ATOM   3407  CA  PHE A 416      14.446  14.123   0.816  1.00 47.62           C  
ATOM   3408  C   PHE A 416      13.677  13.016   1.403  1.00 46.54           C  
ATOM   3409  O   PHE A 416      12.455  12.824   1.100  1.00 45.95           O  
ATOM   3410  CB  PHE A 416      14.308  14.088  -0.748  1.00 48.36           C  
ATOM   3411  CG  PHE A 416      14.739  15.364  -1.425  1.00 45.67           C  
ATOM   3412  CD1 PHE A 416      13.826  16.435  -1.584  1.00 47.24           C  
ATOM   3413  CD2 PHE A 416      16.051  15.506  -1.874  1.00 43.40           C  
ATOM   3414  CE1 PHE A 416      14.213  17.665  -2.216  1.00 40.91           C  
ATOM   3415  CE2 PHE A 416      16.464  16.720  -2.513  1.00 45.99           C  
ATOM   3416  CZ  PHE A 416      15.520  17.806  -2.672  1.00 38.96           C  
ATOM   3417  N   GLY A 417      14.328  12.294   2.299  1.00 47.71           N  
ATOM   3418  CA  GLY A 417      13.646  11.134   2.918  1.00 50.42           C  
ATOM   3419  C   GLY A 417      13.944   9.900   2.059  1.00 49.96           C  
ATOM   3420  O   GLY A 417      14.981   9.841   1.397  1.00 48.17           O  
ATOM   3421  N   TRP A 418      13.040   8.920   2.068  1.00 52.13           N  
ATOM   3422  CA  TRP A 418      13.325   7.619   1.346  1.00 53.30           C  
ATOM   3423  C   TRP A 418      12.130   6.787   1.312  1.00 52.31           C  
ATOM   3424  O   TRP A 418      11.230   6.953   2.134  1.00 51.09           O  
ATOM   3425  CB  TRP A 418      14.410   6.828   1.994  1.00 54.03           C  
ATOM   3426  CG  TRP A 418      15.069   5.844   1.115  1.00 61.82           C  
ATOM   3427  CD1 TRP A 418      14.773   4.480   1.013  1.00 64.04           C  
ATOM   3428  CD2 TRP A 418      16.195   6.080   0.249  1.00 67.24           C  
ATOM   3429  NE1 TRP A 418      15.654   3.888   0.138  1.00 64.17           N  
ATOM   3430  CE2 TRP A 418      16.529   4.832  -0.348  1.00 65.90           C  
ATOM   3431  CE3 TRP A 418      16.951   7.228  -0.095  1.00 69.85           C  
ATOM   3432  CZ2 TRP A 418      17.566   4.706  -1.278  1.00 68.93           C  
ATOM   3433  CZ3 TRP A 418      17.989   7.101  -1.031  1.00 70.81           C  
ATOM   3434  CH2 TRP A 418      18.284   5.846  -1.613  1.00 71.20           C  
ATOM   3435  N   GLY A 419      12.094   5.881   0.335  1.00 53.46           N  
ATOM   3436  CA  GLY A 419      11.036   4.869   0.249  1.00 52.53           C  
ATOM   3437  C   GLY A 419       9.875   5.591  -0.333  1.00 53.35           C  
ATOM   3438  O   GLY A 419       9.997   6.743  -0.685  1.00 55.14           O  
ATOM   3439  N   VAL A 420       8.733   4.924  -0.404  1.00 53.22           N  
ATOM   3440  CA  VAL A 420       7.604   5.401  -1.136  1.00 53.31           C  
ATOM   3441  C   VAL A 420       6.935   6.658  -0.598  1.00 53.90           C  
ATOM   3442  O   VAL A 420       5.991   7.201  -1.216  1.00 54.86           O  
ATOM   3443  CB  VAL A 420       6.542   4.277  -1.236  1.00 53.27           C  
ATOM   3444  CG1 VAL A 420       7.118   3.046  -2.015  1.00 54.15           C  
ATOM   3445  CG2 VAL A 420       6.144   3.882   0.128  1.00 54.35           C  
ATOM   3446  N   ARG A 421       7.356   7.119   0.574  1.00 53.64           N  
ATOM   3447  CA  ARG A 421       6.731   8.344   1.107  1.00 52.08           C  
ATOM   3448  C   ARG A 421       7.780   9.349   1.412  1.00 51.74           C  
ATOM   3449  O   ARG A 421       7.668  10.080   2.368  1.00 53.01           O  
ATOM   3450  CB  ARG A 421       5.838   8.096   2.310  1.00 52.08           C  
ATOM   3451  CG  ARG A 421       5.110   9.344   2.799  1.00 48.16           C  
ATOM   3452  CD  ARG A 421       3.925   8.927   3.686  1.00 47.65           C  
ATOM   3453  NE  ARG A 421       2.897   9.932   3.892  1.00 42.09           N  
ATOM   3454  CZ  ARG A 421       1.694   9.719   4.445  1.00 47.34           C  
ATOM   3455  NH1 ARG A 421       0.799  10.686   4.549  1.00 48.40           N  
ATOM   3456  NH2 ARG A 421       1.335   8.528   4.897  1.00 54.39           N  
ATOM   3457  N   GLN A 422       8.829   9.367   0.591  1.00 50.85           N  
ATOM   3458  CA  GLN A 422       9.707  10.500   0.479  1.00 49.66           C  
ATOM   3459  C   GLN A 422       8.988  11.739  -0.065  1.00 49.64           C  
ATOM   3460  O   GLN A 422       7.750  11.743  -0.294  1.00 48.09           O  
ATOM   3461  CB  GLN A 422      10.823  10.170  -0.511  1.00 50.25           C  
ATOM   3462  CG  GLN A 422      10.388  10.129  -1.987  1.00 48.31           C  
ATOM   3463  CD  GLN A 422      11.392   9.361  -2.766  1.00 55.15           C  
ATOM   3464  OE1 GLN A 422      11.133   8.199  -3.133  1.00 58.43           O  
ATOM   3465  NE2 GLN A 422      12.609   9.937  -2.931  1.00 52.61           N  
ATOM   3466  N   CYS A 423       9.779  12.788  -0.290  1.00 50.56           N  
ATOM   3467  CA  CYS A 423       9.266  14.059  -0.856  1.00 50.38           C  
ATOM   3468  C   CYS A 423       8.691  13.869  -2.263  1.00 50.33           C  
ATOM   3469  O   CYS A 423       9.462  13.726  -3.197  1.00 48.77           O  
ATOM   3470  CB  CYS A 423      10.448  15.043  -0.954  1.00 51.37           C  
ATOM   3471  SG  CYS A 423       9.925  16.727  -1.234  1.00 53.35           S  
ATOM   3472  N   VAL A 424       7.348  13.881  -2.386  1.00 50.58           N  
ATOM   3473  CA  VAL A 424       6.699  14.011  -3.673  1.00 53.01           C  
ATOM   3474  C   VAL A 424       7.135  15.240  -4.530  1.00 55.22           C  
ATOM   3475  O   VAL A 424       6.947  15.253  -5.749  1.00 57.47           O  
ATOM   3476  CB  VAL A 424       5.208  14.219  -3.506  1.00 53.36           C  
ATOM   3477  CG1 VAL A 424       4.493  13.868  -4.769  1.00 53.16           C  
ATOM   3478  CG2 VAL A 424       4.676  13.426  -2.379  1.00 54.77           C  
ATOM   3479  N   GLY A 425       7.674  16.272  -3.888  1.00 56.37           N  
ATOM   3480  CA  GLY A 425       8.163  17.446  -4.595  1.00 55.79           C  
ATOM   3481  C   GLY A 425       9.642  17.310  -4.771  1.00 55.28           C  
ATOM   3482  O   GLY A 425      10.313  18.262  -5.233  1.00 56.33           O  
ATOM   3483  N   ARG A 426      10.169  16.136  -4.425  1.00 53.61           N  
ATOM   3484  CA  ARG A 426      11.618  15.907  -4.467  1.00 52.79           C  
ATOM   3485  C   ARG A 426      12.197  16.259  -5.799  1.00 53.51           C  
ATOM   3486  O   ARG A 426      13.256  16.914  -5.888  1.00 55.13           O  
ATOM   3487  CB  ARG A 426      11.958  14.436  -4.162  1.00 51.29           C  
ATOM   3488  CG  ARG A 426      13.427  14.178  -4.316  1.00 50.83           C  
ATOM   3489  CD  ARG A 426      13.838  12.721  -4.054  1.00 48.68           C  
ATOM   3490  NE  ARG A 426      15.283  12.732  -3.853  1.00 48.79           N  
ATOM   3491  CZ  ARG A 426      15.983  11.779  -3.269  1.00 45.60           C  
ATOM   3492  NH1 ARG A 426      17.317  11.907  -3.138  1.00 40.66           N  
ATOM   3493  NH2 ARG A 426      15.341  10.693  -2.852  1.00 49.26           N  
ATOM   3494  N   ARG A 427      11.528  15.790  -6.850  1.00 54.02           N  
ATOM   3495  CA  ARG A 427      12.082  15.843  -8.185  1.00 55.19           C  
ATOM   3496  C   ARG A 427      12.009  17.275  -8.701  1.00 54.02           C  
ATOM   3497  O   ARG A 427      12.986  17.796  -9.183  1.00 54.09           O  
ATOM   3498  CB  ARG A 427      11.354  14.853  -9.112  1.00 56.77           C  
ATOM   3499  CG  ARG A 427      11.797  13.404  -8.930  1.00 58.53           C  
ATOM   3500  CD  ARG A 427      12.996  13.138  -9.784  1.00 64.17           C  
ATOM   3501  NE  ARG A 427      13.628  11.872  -9.434  1.00 70.25           N  
ATOM   3502  CZ  ARG A 427      14.699  11.368 -10.047  1.00 72.97           C  
ATOM   3503  NH1 ARG A 427      15.220  10.222  -9.637  1.00 75.79           N  
ATOM   3504  NH2 ARG A 427      15.241  11.988 -11.080  1.00 75.00           N  
ATOM   3505  N   ILE A 428      10.837  17.895  -8.563  1.00 54.03           N  
ATOM   3506  CA  ILE A 428      10.657  19.290  -8.934  1.00 54.10           C  
ATOM   3507  C   ILE A 428      11.735  20.142  -8.315  1.00 55.11           C  
ATOM   3508  O   ILE A 428      12.423  20.870  -9.041  1.00 56.67           O  
ATOM   3509  CB  ILE A 428       9.324  19.824  -8.494  1.00 53.50           C  
ATOM   3510  CG1 ILE A 428       8.201  19.107  -9.235  1.00 49.53           C  
ATOM   3511  CG2 ILE A 428       9.303  21.325  -8.778  1.00 56.80           C  
ATOM   3512  CD1 ILE A 428       6.802  19.436  -8.802  1.00 46.26           C  
ATOM   3513  N   ALA A 429      11.921  20.025  -6.995  1.00 55.27           N  
ATOM   3514  CA  ALA A 429      12.959  20.781  -6.301  1.00 54.68           C  
ATOM   3515  C   ALA A 429      14.292  20.503  -6.821  1.00 55.59           C  
ATOM   3516  O   ALA A 429      15.083  21.404  -6.917  1.00 58.43           O  
ATOM   3517  CB  ALA A 429      12.961  20.531  -4.819  1.00 54.66           C  
ATOM   3518  N   GLU A 430      14.603  19.258  -7.146  1.00 56.96           N  
ATOM   3519  CA  GLU A 430      15.994  18.960  -7.557  1.00 56.87           C  
ATOM   3520  C   GLU A 430      16.291  19.638  -8.908  1.00 56.03           C  
ATOM   3521  O   GLU A 430      17.398  20.110  -9.167  1.00 55.07           O  
ATOM   3522  CB  GLU A 430      16.269  17.454  -7.616  1.00 57.61           C  
ATOM   3523  CG  GLU A 430      16.144  16.681  -6.285  1.00 59.68           C  
ATOM   3524  CD  GLU A 430      16.480  15.140  -6.448  1.00 61.38           C  
ATOM   3525  OE1 GLU A 430      15.932  14.486  -7.377  1.00 57.30           O  
ATOM   3526  OE2 GLU A 430      17.295  14.616  -5.645  1.00 60.43           O  
ATOM   3527  N   LEU A 431      15.285  19.696  -9.767  1.00 55.35           N  
ATOM   3528  CA  LEU A 431      15.524  20.160 -11.129  1.00 56.21           C  
ATOM   3529  C   LEU A 431      15.567  21.704 -11.079  1.00 56.49           C  
ATOM   3530  O   LEU A 431      16.470  22.357 -11.643  1.00 54.94           O  
ATOM   3531  CB  LEU A 431      14.398  19.660 -12.058  1.00 56.03           C  
ATOM   3532  CG  LEU A 431      14.401  20.282 -13.445  1.00 53.69           C  
ATOM   3533  CD1 LEU A 431      15.656  19.841 -14.112  1.00 51.93           C  
ATOM   3534  CD2 LEU A 431      13.149  19.946 -14.223  1.00 48.58           C  
ATOM   3535  N   GLU A 432      14.573  22.258 -10.379  1.00 56.82           N  
ATOM   3536  CA  GLU A 432      14.525  23.686 -10.113  1.00 57.00           C  
ATOM   3537  C   GLU A 432      15.831  24.205  -9.584  1.00 56.70           C  
ATOM   3538  O   GLU A 432      16.288  25.212 -10.058  1.00 58.82           O  
ATOM   3539  CB  GLU A 432      13.371  24.030  -9.185  1.00 57.00           C  
ATOM   3540  CG  GLU A 432      13.332  25.464  -8.755  1.00 57.43           C  
ATOM   3541  CD  GLU A 432      12.243  25.736  -7.741  1.00 55.35           C  
ATOM   3542  OE1 GLU A 432      11.059  25.404  -8.012  1.00 54.93           O  
ATOM   3543  OE2 GLU A 432      12.585  26.280  -6.661  1.00 53.01           O  
ATOM   3544  N   MET A 433      16.460  23.521  -8.641  1.00 55.58           N  
ATOM   3545  CA  MET A 433      17.720  24.049  -8.095  1.00 55.74           C  
ATOM   3546  C   MET A 433      18.868  23.808  -9.041  1.00 56.16           C  
ATOM   3547  O   MET A 433      19.868  24.531  -9.045  1.00 58.12           O  
ATOM   3548  CB  MET A 433      18.051  23.467  -6.687  1.00 55.16           C  
ATOM   3549  CG  MET A 433      16.928  23.599  -5.548  1.00 54.05           C  
ATOM   3550  SD  MET A 433      17.558  22.966  -3.883  1.00 51.24           S  
ATOM   3551  CE  MET A 433      17.183  21.214  -4.126  1.00 55.43           C  
ATOM   3552  N   THR A 434      18.753  22.759  -9.846  1.00 57.16           N  
ATOM   3553  CA  THR A 434      19.870  22.374 -10.716  1.00 56.36           C  
ATOM   3554  C   THR A 434      20.016  23.390 -11.827  1.00 55.46           C  
ATOM   3555  O   THR A 434      21.120  23.795 -12.150  1.00 53.80           O  
ATOM   3556  CB  THR A 434      19.683  20.955 -11.290  1.00 56.66           C  
ATOM   3557  OG1 THR A 434      19.247  20.104 -10.224  1.00 57.26           O  
ATOM   3558  CG2 THR A 434      21.017  20.424 -11.816  1.00 54.66           C  
ATOM   3559  N   LEU A 435      18.887  23.787 -12.401  1.00 55.71           N  
ATOM   3560  CA  LEU A 435      18.858  24.858 -13.413  1.00 57.13           C  
ATOM   3561  C   LEU A 435      19.292  26.233 -12.900  1.00 57.82           C  
ATOM   3562  O   LEU A 435      19.990  26.967 -13.611  1.00 58.60           O  
ATOM   3563  CB  LEU A 435      17.446  24.987 -14.021  1.00 57.01           C  
ATOM   3564  CG  LEU A 435      17.161  24.067 -15.228  1.00 54.89           C  
ATOM   3565  CD1 LEU A 435      17.614  22.678 -14.913  1.00 54.68           C  
ATOM   3566  CD2 LEU A 435      15.681  24.056 -15.530  1.00 49.77           C  
ATOM   3567  N   PHE A 436      18.871  26.579 -11.680  1.00 57.96           N  
ATOM   3568  CA  PHE A 436      19.118  27.905 -11.117  1.00 56.81           C  
ATOM   3569  C   PHE A 436      20.577  28.045 -10.980  1.00 57.73           C  
ATOM   3570  O   PHE A 436      21.125  29.136 -11.182  1.00 59.59           O  
ATOM   3571  CB  PHE A 436      18.400  28.032  -9.787  1.00 57.68           C  
ATOM   3572  CG  PHE A 436      18.833  29.194  -8.942  1.00 54.51           C  
ATOM   3573  CD1 PHE A 436      17.951  30.212  -8.685  1.00 53.94           C  
ATOM   3574  CD2 PHE A 436      20.077  29.232  -8.359  1.00 50.21           C  
ATOM   3575  CE1 PHE A 436      18.304  31.272  -7.930  1.00 49.34           C  
ATOM   3576  CE2 PHE A 436      20.412  30.282  -7.590  1.00 50.74           C  
ATOM   3577  CZ  PHE A 436      19.515  31.309  -7.389  1.00 49.55           C  
ATOM   3578  N   LEU A 437      21.246  26.939 -10.680  1.00 57.76           N  
ATOM   3579  CA  LEU A 437      22.679  26.965 -10.434  1.00 57.75           C  
ATOM   3580  C   LEU A 437      23.544  27.003 -11.668  1.00 58.53           C  
ATOM   3581  O   LEU A 437      24.658  27.574 -11.660  1.00 59.37           O  
ATOM   3582  CB  LEU A 437      23.068  25.773  -9.562  1.00 57.37           C  
ATOM   3583  CG  LEU A 437      22.871  25.978  -8.045  1.00 60.03           C  
ATOM   3584  CD1 LEU A 437      23.690  24.930  -7.255  1.00 63.02           C  
ATOM   3585  CD2 LEU A 437      23.366  27.366  -7.560  1.00 58.36           C  
ATOM   3586  N   ILE A 438      23.062  26.375 -12.733  1.00 59.12           N  
ATOM   3587  CA  ILE A 438      23.750  26.396 -14.010  1.00 59.76           C  
ATOM   3588  C   ILE A 438      23.813  27.859 -14.502  1.00 59.40           C  
ATOM   3589  O   ILE A 438      24.870  28.407 -14.790  1.00 58.85           O  
ATOM   3590  CB  ILE A 438      22.981  25.520 -15.030  1.00 60.87           C  
ATOM   3591  CG1 ILE A 438      23.178  24.026 -14.705  1.00 60.65           C  
ATOM   3592  CG2 ILE A 438      23.453  25.839 -16.458  1.00 61.52           C  
ATOM   3593  CD1 ILE A 438      22.121  23.131 -15.338  1.00 61.32           C  
ATOM   3594  N   HIS A 439      22.644  28.475 -14.580  1.00 59.96           N  
ATOM   3595  CA  HIS A 439      22.548  29.884 -14.838  1.00 60.69           C  
ATOM   3596  C   HIS A 439      23.341  30.748 -13.879  1.00 61.25           C  
ATOM   3597  O   HIS A 439      24.075  31.610 -14.343  1.00 62.68           O  
ATOM   3598  CB  HIS A 439      21.088  30.284 -14.835  1.00 61.15           C  
ATOM   3599  CG  HIS A 439      20.298  29.640 -15.926  1.00 61.48           C  
ATOM   3600  ND1 HIS A 439      20.710  29.636 -17.244  1.00 62.57           N  
ATOM   3601  CD2 HIS A 439      19.105  28.995 -15.900  1.00 65.07           C  
ATOM   3602  CE1 HIS A 439      19.801  29.019 -17.983  1.00 65.44           C  
ATOM   3603  NE2 HIS A 439      18.816  28.620 -17.192  1.00 65.85           N  
ATOM   3604  N   ILE A 440      23.228  30.529 -12.565  1.00 61.08           N  
ATOM   3605  CA  ILE A 440      24.049  31.325 -11.608  1.00 60.14           C  
ATOM   3606  C   ILE A 440      25.492  31.034 -11.835  1.00 60.85           C  
ATOM   3607  O   ILE A 440      26.337  31.842 -11.529  1.00 61.90           O  
ATOM   3608  CB  ILE A 440      23.699  31.087 -10.080  1.00 60.37           C  
ATOM   3609  CG1 ILE A 440      22.262  31.505  -9.745  1.00 58.06           C  
ATOM   3610  CG2 ILE A 440      24.750  31.658  -9.118  1.00 57.77           C  
ATOM   3611  CD1 ILE A 440      22.036  32.918  -9.492  1.00 57.49           C  
ATOM   3612  N   LEU A 441      25.798  29.861 -12.370  1.00 62.24           N  
ATOM   3613  CA  LEU A 441      27.206  29.454 -12.449  1.00 63.70           C  
ATOM   3614  C   LEU A 441      27.901  29.945 -13.685  1.00 64.66           C  
ATOM   3615  O   LEU A 441      29.115  30.177 -13.673  1.00 65.16           O  
ATOM   3616  CB  LEU A 441      27.339  27.937 -12.358  1.00 63.83           C  
ATOM   3617  CG  LEU A 441      27.533  27.375 -10.944  1.00 63.91           C  
ATOM   3618  CD1 LEU A 441      27.382  25.813 -10.950  1.00 59.72           C  
ATOM   3619  CD2 LEU A 441      28.903  27.851 -10.405  1.00 59.53           C  
ATOM   3620  N   GLU A 442      27.142  30.081 -14.769  1.00 65.89           N  
ATOM   3621  CA  GLU A 442      27.692  30.598 -16.024  1.00 67.28           C  
ATOM   3622  C   GLU A 442      27.656  32.142 -16.057  1.00 68.10           C  
ATOM   3623  O   GLU A 442      28.022  32.740 -17.069  1.00 68.09           O  
ATOM   3624  CB  GLU A 442      26.843  30.114 -17.202  1.00 67.69           C  
ATOM   3625  CG  GLU A 442      27.098  28.720 -17.745  1.00 68.78           C  
ATOM   3626  CD  GLU A 442      25.871  28.244 -18.516  1.00 73.22           C  
ATOM   3627  OE1 GLU A 442      25.856  27.064 -18.935  1.00 75.56           O  
ATOM   3628  OE2 GLU A 442      24.894  29.046 -18.692  1.00 72.71           O  
ATOM   3629  N   ASN A 443      27.190  32.761 -14.970  1.00 68.60           N  
ATOM   3630  CA  ASN A 443      26.989  34.223 -14.913  1.00 68.58           C  
ATOM   3631  C   ASN A 443      27.711  35.001 -13.781  1.00 67.94           C  
ATOM   3632  O   ASN A 443      28.285  36.072 -14.044  1.00 68.47           O  
ATOM   3633  CB  ASN A 443      25.486  34.571 -14.976  1.00 69.06           C  
ATOM   3634  CG  ASN A 443      24.891  34.381 -16.404  1.00 70.80           C  
ATOM   3635  OD1 ASN A 443      25.307  35.042 -17.365  1.00 74.11           O  
ATOM   3636  ND2 ASN A 443      23.914  33.493 -16.531  1.00 70.94           N  
ATOM   3637  N   PHE A 444      27.706  34.462 -12.558  1.00 66.66           N  
ATOM   3638  CA  PHE A 444      28.242  35.180 -11.374  1.00 64.81           C  
ATOM   3639  C   PHE A 444      29.269  34.414 -10.539  1.00 64.99           C  
ATOM   3640  O   PHE A 444      29.152  33.217 -10.368  1.00 66.70           O  
ATOM   3641  CB  PHE A 444      27.069  35.588 -10.498  1.00 63.90           C  
ATOM   3642  CG  PHE A 444      25.943  36.213 -11.260  1.00 60.89           C  
ATOM   3643  CD1 PHE A 444      24.715  35.615 -11.296  1.00 59.90           C  
ATOM   3644  CD2 PHE A 444      26.126  37.411 -11.958  1.00 61.44           C  
ATOM   3645  CE1 PHE A 444      23.649  36.179 -12.012  1.00 58.55           C  
ATOM   3646  CE2 PHE A 444      25.092  37.987 -12.664  1.00 59.10           C  
ATOM   3647  CZ  PHE A 444      23.837  37.368 -12.697  1.00 57.93           C  
ATOM   3648  N   LYS A 445      30.279  35.112 -10.029  1.00 64.83           N  
ATOM   3649  CA  LYS A 445      31.255  34.510  -9.122  1.00 64.36           C  
ATOM   3650  C   LYS A 445      31.001  34.999  -7.669  1.00 65.39           C  
ATOM   3651  O   LYS A 445      31.786  35.776  -7.120  1.00 66.18           O  
ATOM   3652  CB  LYS A 445      32.683  34.814  -9.586  1.00 63.97           C  
ATOM   3653  CG  LYS A 445      33.817  34.376  -8.637  1.00 61.27           C  
ATOM   3654  CD  LYS A 445      35.162  34.569  -9.276  1.00 59.92           C  
ATOM   3655  CE  LYS A 445      36.316  34.088  -8.402  1.00 59.69           C  
ATOM   3656  NZ  LYS A 445      36.452  34.872  -7.134  1.00 60.69           N  
ATOM   3657  N   VAL A 446      29.900  34.518  -7.073  1.00 65.90           N  
ATOM   3658  CA  VAL A 446      29.479  34.880  -5.701  1.00 65.96           C  
ATOM   3659  C   VAL A 446      30.560  34.730  -4.619  1.00 66.25           C  
ATOM   3660  O   VAL A 446      31.380  33.815  -4.674  1.00 65.45           O  
ATOM   3661  CB  VAL A 446      28.215  34.084  -5.304  1.00 66.24           C  
ATOM   3662  CG1 VAL A 446      28.452  32.600  -5.457  1.00 66.60           C  
ATOM   3663  CG2 VAL A 446      27.768  34.401  -3.872  1.00 67.82           C  
ATOM   3664  N   GLU A 447      30.568  35.663  -3.662  1.00 66.67           N  
ATOM   3665  CA  GLU A 447      31.460  35.603  -2.497  1.00 66.37           C  
ATOM   3666  C   GLU A 447      30.681  36.098  -1.295  1.00 67.12           C  
ATOM   3667  O   GLU A 447      29.474  36.184  -1.330  1.00 66.12           O  
ATOM   3668  CB  GLU A 447      32.699  36.442  -2.706  1.00 66.05           C  
ATOM   3669  CG  GLU A 447      33.667  35.891  -3.709  1.00 65.90           C  
ATOM   3670  CD  GLU A 447      34.789  36.854  -4.027  1.00 65.84           C  
ATOM   3671  OE1 GLU A 447      34.469  38.012  -4.375  1.00 69.62           O  
ATOM   3672  OE2 GLU A 447      35.978  36.469  -3.961  1.00 62.96           O  
ATOM   3673  N   MET A 448      31.383  36.407  -0.218  1.00 70.15           N  
ATOM   3674  CA  MET A 448      30.753  37.050   0.932  1.00 73.10           C  
ATOM   3675  C   MET A 448      31.660  38.158   1.457  1.00 74.68           C  
ATOM   3676  O   MET A 448      32.896  37.990   1.498  1.00 74.32           O  
ATOM   3677  CB  MET A 448      30.502  36.027   2.027  1.00 73.62           C  
ATOM   3678  CG  MET A 448      29.283  35.148   1.794  1.00 74.34           C  
ATOM   3679  SD  MET A 448      29.317  33.835   3.022  1.00 76.54           S  
ATOM   3680  CE  MET A 448      28.373  34.633   4.342  1.00 75.05           C  
ATOM   3681  N   GLN A 449      31.057  39.278   1.865  1.00 76.93           N  
ATOM   3682  CA  GLN A 449      31.835  40.474   2.304  1.00 78.71           C  
ATOM   3683  C   GLN A 449      32.899  40.229   3.379  1.00 79.87           C  
ATOM   3684  O   GLN A 449      33.964  40.891   3.391  1.00 80.55           O  
ATOM   3685  CB  GLN A 449      30.933  41.641   2.697  1.00 78.67           C  
ATOM   3686  CG  GLN A 449      29.574  41.265   3.276  1.00 79.64           C  
ATOM   3687  CD  GLN A 449      28.856  42.489   3.829  1.00 80.44           C  
ATOM   3688  OE1 GLN A 449      27.631  42.500   3.985  1.00 79.12           O  
ATOM   3689  NE2 GLN A 449      29.629  43.540   4.116  1.00 81.22           N  
ATOM   3690  N   HIS A 450      32.621  39.273   4.269  1.00 81.05           N  
ATOM   3691  CA  HIS A 450      33.609  38.870   5.266  1.00 82.01           C  
ATOM   3692  C   HIS A 450      33.566  37.403   5.678  1.00 82.22           C  
ATOM   3693  O   HIS A 450      32.860  36.593   5.068  1.00 82.32           O  
ATOM   3694  CB  HIS A 450      33.534  39.794   6.493  1.00 82.47           C  
ATOM   3695  CG  HIS A 450      34.687  40.739   6.581  1.00 83.43           C  
ATOM   3696  ND1 HIS A 450      35.982  40.308   6.789  1.00 84.17           N  
ATOM   3697  CD2 HIS A 450      34.751  42.086   6.457  1.00 85.14           C  
ATOM   3698  CE1 HIS A 450      36.794  41.351   6.810  1.00 84.98           C  
ATOM   3699  NE2 HIS A 450      36.073  42.443   6.612  1.00 86.00           N  
ATOM   3700  N   ILE A 451      34.344  37.071   6.706  1.00 82.36           N  
ATOM   3701  CA  ILE A 451      34.335  35.742   7.300  1.00 82.45           C  
ATOM   3702  C   ILE A 451      32.886  35.338   7.586  1.00 82.32           C  
ATOM   3703  O   ILE A 451      32.170  36.053   8.303  1.00 82.91           O  
ATOM   3704  CB  ILE A 451      35.202  35.705   8.584  1.00 82.75           C  
ATOM   3705  CG1 ILE A 451      36.622  36.245   8.270  1.00 82.93           C  
ATOM   3706  CG2 ILE A 451      35.214  34.274   9.192  1.00 82.44           C  
ATOM   3707  CD1 ILE A 451      37.574  36.358   9.463  1.00 82.42           C  
ATOM   3708  N   GLY A 452      32.458  34.216   7.003  1.00 81.45           N  
ATOM   3709  CA  GLY A 452      31.072  33.736   7.138  1.00 79.96           C  
ATOM   3710  C   GLY A 452      30.925  32.691   8.236  1.00 78.83           C  
ATOM   3711  O   GLY A 452      31.572  31.622   8.203  1.00 78.87           O  
ATOM   3712  N   ASP A 453      30.065  33.000   9.205  1.00 77.23           N  
ATOM   3713  CA  ASP A 453      29.895  32.173  10.395  1.00 75.21           C  
ATOM   3714  C   ASP A 453      28.420  32.108  10.766  1.00 73.53           C  
ATOM   3715  O   ASP A 453      28.007  32.636  11.798  1.00 74.46           O  
ATOM   3716  CB  ASP A 453      30.739  32.751  11.560  1.00 75.94           C  
ATOM   3717  CG  ASP A 453      30.246  34.150  12.048  1.00 76.77           C  
ATOM   3718  OD1 ASP A 453      30.791  34.649  13.054  1.00 78.00           O  
ATOM   3719  OD2 ASP A 453      29.319  34.755  11.455  1.00 78.28           O  
ATOM   3720  N   VAL A 454      27.612  31.480   9.921  1.00 70.86           N  
ATOM   3721  CA  VAL A 454      26.182  31.381  10.205  1.00 68.36           C  
ATOM   3722  C   VAL A 454      25.858  29.980  10.756  1.00 67.09           C  
ATOM   3723  O   VAL A 454      26.496  28.989  10.370  1.00 67.47           O  
ATOM   3724  CB  VAL A 454      25.338  31.731   8.974  1.00 68.22           C  
ATOM   3725  CG1 VAL A 454      23.871  31.651   9.278  1.00 66.93           C  
ATOM   3726  CG2 VAL A 454      25.659  33.143   8.515  1.00 68.56           C  
ATOM   3727  N   ASP A 455      24.890  29.911  11.673  1.00 64.26           N  
ATOM   3728  CA  ASP A 455      24.513  28.647  12.291  1.00 61.64           C  
ATOM   3729  C   ASP A 455      23.019  28.518  12.107  1.00 59.56           C  
ATOM   3730  O   ASP A 455      22.354  29.494  11.720  1.00 59.04           O  
ATOM   3731  CB  ASP A 455      24.894  28.572  13.774  1.00 61.54           C  
ATOM   3732  CG  ASP A 455      26.401  28.506  14.001  1.00 64.79           C  
ATOM   3733  OD1 ASP A 455      26.824  28.100  15.119  1.00 67.88           O  
ATOM   3734  OD2 ASP A 455      27.182  28.873  13.084  1.00 67.09           O  
ATOM   3735  N   THR A 456      22.484  27.329  12.376  1.00 56.46           N  
ATOM   3736  CA  THR A 456      21.094  27.066  12.050  1.00 55.01           C  
ATOM   3737  C   THR A 456      20.246  27.142  13.300  1.00 52.99           C  
ATOM   3738  O   THR A 456      20.749  27.005  14.404  1.00 51.96           O  
ATOM   3739  CB  THR A 456      20.847  25.685  11.286  1.00 55.24           C  
ATOM   3740  OG1 THR A 456      20.869  24.604  12.225  1.00 56.12           O  
ATOM   3741  CG2 THR A 456      21.904  25.441  10.199  1.00 55.07           C  
ATOM   3742  N   ILE A 457      18.949  27.352  13.088  1.00 51.26           N  
ATOM   3743  CA  ILE A 457      18.010  27.587  14.124  1.00 50.49           C  
ATOM   3744  C   ILE A 457      16.814  26.756  13.749  1.00 49.99           C  
ATOM   3745  O   ILE A 457      16.529  26.594  12.553  1.00 51.07           O  
ATOM   3746  CB  ILE A 457      17.533  29.101  14.150  1.00 51.22           C  
ATOM   3747  CG1 ILE A 457      16.542  29.329  15.290  1.00 50.51           C  
ATOM   3748  CG2 ILE A 457      16.803  29.497  12.885  1.00 48.98           C  
ATOM   3749  CD1 ILE A 457      17.195  29.235  16.632  1.00 53.98           C  
ATOM   3750  N   PHE A 458      16.082  26.270  14.748  1.00 47.99           N  
ATOM   3751  CA  PHE A 458      14.998  25.375  14.481  1.00 47.36           C  
ATOM   3752  C   PHE A 458      13.734  26.117  14.370  1.00 47.52           C  
ATOM   3753  O   PHE A 458      13.284  26.676  15.350  1.00 49.29           O  
ATOM   3754  CB  PHE A 458      14.868  24.188  15.549  1.00 47.50           C  
ATOM   3755  CG  PHE A 458      13.581  23.386  15.394  1.00 41.72           C  
ATOM   3756  CD1 PHE A 458      13.489  22.415  14.376  1.00 42.32           C  
ATOM   3757  CD2 PHE A 458      12.470  23.639  16.172  1.00 34.60           C  
ATOM   3758  CE1 PHE A 458      12.287  21.701  14.123  1.00 38.10           C  
ATOM   3759  CE2 PHE A 458      11.276  22.967  15.941  1.00 40.69           C  
ATOM   3760  CZ  PHE A 458      11.195  21.953  14.860  1.00 39.34           C  
ATOM   3761  N   ASN A 459      13.122  26.111  13.189  1.00 48.58           N  
ATOM   3762  CA  ASN A 459      11.780  26.704  13.017  1.00 48.56           C  
ATOM   3763  C   ASN A 459      10.836  25.847  12.215  1.00 50.28           C  
ATOM   3764  O   ASN A 459      10.382  26.295  11.123  1.00 51.92           O  
ATOM   3765  CB  ASN A 459      11.912  28.057  12.301  1.00 49.02           C  
ATOM   3766  CG  ASN A 459      12.544  29.105  13.193  1.00 45.13           C  
ATOM   3767  OD1 ASN A 459      11.921  29.565  14.134  1.00 46.60           O  
ATOM   3768  ND2 ASN A 459      13.808  29.444  12.928  1.00 43.99           N  
ATOM   3769  N   LEU A 460      10.535  24.642  12.736  1.00 49.36           N  
ATOM   3770  CA  LEU A 460       9.854  23.533  11.999  1.00 47.54           C  
ATOM   3771  C   LEU A 460      10.869  23.072  10.924  1.00 48.35           C  
ATOM   3772  O   LEU A 460      11.534  21.938  11.050  1.00 48.09           O  
ATOM   3773  CB  LEU A 460       8.507  23.922  11.486  1.00 46.98           C  
ATOM   3774  CG  LEU A 460       7.264  22.964  11.618  1.00 48.69           C  
ATOM   3775  CD1 LEU A 460       7.091  21.939  10.460  1.00 39.91           C  
ATOM   3776  CD2 LEU A 460       7.137  22.233  12.988  1.00 41.87           C  
ATOM   3777  N   ILE A 461      11.085  23.932   9.923  1.00 45.64           N  
ATOM   3778  CA  ILE A 461      12.129  23.678   8.946  1.00 43.52           C  
ATOM   3779  C   ILE A 461      13.320  24.331   9.520  1.00 44.99           C  
ATOM   3780  O   ILE A 461      13.140  25.277  10.285  1.00 49.27           O  
ATOM   3781  CB  ILE A 461      11.765  24.309   7.645  1.00 42.28           C  
ATOM   3782  CG1 ILE A 461      11.759  25.860   7.805  1.00 41.31           C  
ATOM   3783  CG2 ILE A 461      10.439  23.810   7.225  1.00 39.81           C  
ATOM   3784  CD1 ILE A 461      11.851  26.614   6.575  1.00 33.65           C  
ATOM   3785  N   LEU A 462      14.518  23.879   9.178  1.00 44.20           N  
ATOM   3786  CA  LEU A 462      15.726  24.518   9.633  1.00 47.20           C  
ATOM   3787  C   LEU A 462      16.242  25.624   8.655  1.00 51.11           C  
ATOM   3788  O   LEU A 462      16.398  25.386   7.386  1.00 52.33           O  
ATOM   3789  CB  LEU A 462      16.881  23.531   9.774  1.00 45.98           C  
ATOM   3790  CG  LEU A 462      16.765  22.298  10.684  1.00 46.00           C  
ATOM   3791  CD1 LEU A 462      17.965  21.380  10.523  1.00 35.34           C  
ATOM   3792  CD2 LEU A 462      16.537  22.774  12.125  1.00 46.15           C  
ATOM   3793  N   THR A 463      16.520  26.801   9.225  1.00 52.72           N  
ATOM   3794  CA  THR A 463      16.934  27.983   8.458  1.00 53.87           C  
ATOM   3795  C   THR A 463      18.159  28.507   9.090  1.00 54.11           C  
ATOM   3796  O   THR A 463      18.486  28.100  10.205  1.00 54.08           O  
ATOM   3797  CB  THR A 463      15.899  29.051   8.485  1.00 54.62           C  
ATOM   3798  OG1 THR A 463      15.591  29.371   9.847  1.00 56.55           O  
ATOM   3799  CG2 THR A 463      14.619  28.570   7.830  1.00 57.06           C  
ATOM   3800  N   PRO A 464      18.894  29.369   8.383  1.00 55.11           N  
ATOM   3801  CA  PRO A 464      20.064  30.018   8.971  1.00 56.39           C  
ATOM   3802  C   PRO A 464      19.553  31.032  10.051  1.00 57.82           C  
ATOM   3803  O   PRO A 464      18.403  31.515   9.956  1.00 56.52           O  
ATOM   3804  CB  PRO A 464      20.702  30.673   7.766  1.00 55.30           C  
ATOM   3805  CG  PRO A 464      19.511  31.028   6.928  1.00 54.81           C  
ATOM   3806  CD  PRO A 464      18.636  29.856   7.022  1.00 55.14           C  
ATOM   3807  N   ASP A 465      20.363  31.290  11.078  1.00 61.04           N  
ATOM   3808  CA  ASP A 465      19.898  32.181  12.218  1.00 64.85           C  
ATOM   3809  C   ASP A 465      19.973  33.710  11.967  1.00 65.36           C  
ATOM   3810  O   ASP A 465      19.034  34.423  12.310  1.00 66.43           O  
ATOM   3811  CB  ASP A 465      20.448  31.787  13.616  1.00 64.31           C  
ATOM   3812  CG  ASP A 465      21.934  31.730  13.664  1.00 66.76           C  
ATOM   3813  OD1 ASP A 465      22.472  31.014  14.534  1.00 67.78           O  
ATOM   3814  OD2 ASP A 465      22.589  32.401  12.836  1.00 71.35           O  
ATOM   3815  N   LYS A 466      21.075  34.164  11.346  1.00 66.52           N  
ATOM   3816  CA  LYS A 466      21.220  35.572  10.879  1.00 67.08           C  
ATOM   3817  C   LYS A 466      21.126  35.682   9.337  1.00 67.89           C  
ATOM   3818  O   LYS A 466      21.356  34.692   8.615  1.00 67.91           O  
ATOM   3819  CB  LYS A 466      22.591  36.125  11.283  1.00 66.78           C  
ATOM   3820  CG  LYS A 466      23.084  35.580  12.614  1.00 64.79           C  
ATOM   3821  CD  LYS A 466      24.366  36.194  12.995  1.00 62.33           C  
ATOM   3822  CE  LYS A 466      25.539  35.529  12.375  1.00 61.18           C  
ATOM   3823  NZ  LYS A 466      25.801  34.270  13.090  1.00 66.10           N  
ATOM   3824  N   PRO A 467      20.792  36.877   8.837  1.00 67.84           N  
ATOM   3825  CA  PRO A 467      20.763  37.135   7.392  1.00 67.02           C  
ATOM   3826  C   PRO A 467      22.077  36.786   6.715  1.00 66.12           C  
ATOM   3827  O   PRO A 467      23.145  36.828   7.338  1.00 65.09           O  
ATOM   3828  CB  PRO A 467      20.503  38.650   7.315  1.00 67.85           C  
ATOM   3829  CG  PRO A 467      19.596  38.912   8.543  1.00 68.14           C  
ATOM   3830  CD  PRO A 467      20.209  37.997   9.617  1.00 68.44           C  
ATOM   3831  N   ILE A 468      21.999  36.419   5.441  1.00 65.50           N  
ATOM   3832  CA  ILE A 468      23.201  36.111   4.701  1.00 65.01           C  
ATOM   3833  C   ILE A 468      23.381  37.111   3.569  1.00 65.38           C  
ATOM   3834  O   ILE A 468      22.463  37.340   2.749  1.00 65.53           O  
ATOM   3835  CB  ILE A 468      23.215  34.660   4.166  1.00 64.78           C  
ATOM   3836  CG1 ILE A 468      23.209  33.644   5.320  1.00 64.56           C  
ATOM   3837  CG2 ILE A 468      24.448  34.429   3.311  1.00 63.12           C  
ATOM   3838  CD1 ILE A 468      22.823  32.183   4.922  1.00 64.86           C  
ATOM   3839  N   PHE A 469      24.579  37.689   3.523  1.00 65.50           N  
ATOM   3840  CA  PHE A 469      24.902  38.748   2.573  1.00 65.85           C  
ATOM   3841  C   PHE A 469      25.864  38.224   1.551  1.00 65.67           C  
ATOM   3842  O   PHE A 469      27.020  37.910   1.845  1.00 64.91           O  
ATOM   3843  CB  PHE A 469      25.483  40.012   3.269  1.00 65.26           C  
ATOM   3844  CG  PHE A 469      24.478  40.734   4.097  1.00 66.04           C  
ATOM   3845  CD1 PHE A 469      23.343  41.293   3.502  1.00 67.90           C  
ATOM   3846  CD2 PHE A 469      24.613  40.791   5.474  1.00 67.59           C  
ATOM   3847  CE1 PHE A 469      22.362  41.937   4.257  1.00 68.23           C  
ATOM   3848  CE2 PHE A 469      23.642  41.428   6.242  1.00 69.27           C  
ATOM   3849  CZ  PHE A 469      22.509  42.003   5.623  1.00 69.49           C  
ATOM   3850  N   LEU A 470      25.377  38.142   0.321  1.00 66.44           N  
ATOM   3851  CA  LEU A 470      26.163  37.555  -0.732  1.00 67.13           C  
ATOM   3852  C   LEU A 470      26.650  38.645  -1.661  1.00 67.69           C  
ATOM   3853  O   LEU A 470      26.018  39.719  -1.770  1.00 67.67           O
[truncated: 1,010,638 more chars]
